# Supplementary material for: Single-lipid tracking reveals heterogeneities in the nanoscale dynamics of colloid-supported lipid bilayers
Source: Soft Matter. 2025 Mar 26;21(16):3058–66. doi: 10.1039/d4sm01299b (PMC11957375; doi:10.1039/d4sm01299b)
Supplement: SM-021-D4SM01299B-s001 [file SM-021-D4SM01299B-s001.zip]

Archive with 31 entries (26 files):
- RAW_DOM_tracks/
- RAW_DOM_tracks/DOPC_CSLB_DOM/
- RAW_DOM_tracks/DOPC_CSLB_DOM/S02R02_Results_pix@100_SNR@4p5_PSF@1p6_link@4_gap@3-bottom.csv
- RAW_DOM_tracks/DOPC_CSLB_DOM/S02R02_Results_pix@100_SNR@4p5_PSF@1p6_link@4_gap@3-middle.csv
- RAW_DOM_tracks/DOPC_CSLB_DOM/S02R04_Results_pix@100_SNR@6_PSF@1p6_link@4_gap@3.csv
- RAW_DOM_tracks/DOPC_CSLB_DOM/S02R06_Results_pix@100_SNR@4_PSF@1p6_link@4_gap@3-bottom.csv
- RAW_DOM_tracks/DOPC_CSLB_DOM/S02R06_Results_pix@100_SNR@4_PSF@1p6_link@4_gap@3-top.csv
- RAW_DOM_tracks/DOPC_CSLB_DOM/S02R07_Results_pix@100_SNR@4_PSF@1p6_link@4_gap@3-bottom.csv
- RAW_DOM_tracks/DOPC_CSLB_DOM/S02R07_Results_pix@100_SNR@4_PSF@1p6_link@4_gap@3-top.csv
- RAW_DOM_tracks/DOPC_planar_DOM/
- RAW_DOM_tracks/DOPC_planar_DOM/S02R01_Results_pix@100_SNR@6_PSF@1p6_link@6_gap@3.csv
- RAW_DOM_tracks/DOPC_planar_DOM/S02R03_Results_pix@100_SNR@6_PSF@1p6_link@6_gap@3.csv
- RAW_DOM_tracks/DOPC_planar_DOM/S02R05_Results_pix@100_SNR@6_PSF@1p6_link@6_gap@3.csv
- RAW_DOM_tracks/DOPC_planar_DOM/S02R06_Results_pix@100_SNR@6_PSF@1p6_link@6_gap@3.csv
- RAW_DOM_tracks/DOPC_planar_DOM/S02R07_Results_pix@100_SNR@6_PSF@1p6_link@6_gap@3.csv
- RAW_DOM_tracks/DPPC_Heating_DOM/
- RAW_DOM_tracks/DPPC_Heating_DOM/S01R01_PSF@1p2_SNR@4_link@2_gap@2_Results_20 DEG-all frames.csv
- RAW_DOM_tracks/DPPC_Heating_DOM/S01R03_PSF@1p2_SNR@4_link@2_gap@2_Results_20 DEG-3000-end.csv
- RAW_DOM_tracks/DPPC_Heating_DOM/S01R04_PSF@1p2_SNR@4_link@2_gap@2_Results_20 DEG-6000-end.csv
- RAW_DOM_tracks/DPPC_Heating_DOM/S01R06_PSF@1p2_SNR@5_link@2_gap@2_Results_30 DEG-7500-end.csv
- RAW_DOM_tracks/DPPC_Heating_DOM/S01R07_PSF@1p2_SNR@5_link@2_gap@2_Results_30 DEG-6500-end.csv
- RAW_DOM_tracks/DPPC_Heating_DOM/S01R08_PSF@1p2_SNR@5_link@2_gap@2_Results_30 DEG-3000-end.csv
- RAW_DOM_tracks/DPPC_Heating_DOM/S01R09_PSF@1p2_SNR@8_link@2_gap@2_Results_40 DEG-3000-end.csv
- RAW_DOM_tracks/DPPC_Heating_DOM/S01R10_PSF@1p2_SNR@5_link@2_gap@2_Results_40 DEG-9000-end.csv
- RAW_DOM_tracks/DPPC_Heating_DOM/S01R12_PSF@1p2_SNR@4_link@2_gap@2_Results_45 DEG-all-frames.csv
- RAW_DOM_tracks/DPPC_Heating_DOM/S01R13_PSF@1p2_SNR@3p5_link@2_gap@2_Results_45 DEG-all-frames.csv
- RAW_DOM_tracks/DPPC_Heating_DOM/S01R14_PSF@1p2_SNR@4_link@2_gap@2_Results_45 DEG-all-frames.csv
- RAW_DOM_tracks/Phase_separated_DOM/
- RAW_DOM_tracks/Phase_separated_DOM/S01R17_Results_pix@100_SNR@4_PSF@1p6_link@3_gap@3.csv
- RAW_DOM_tracks/Phase_separated_DOM/S01R18_Results_pix@100_SNR@5_PSF@1p6_link@3_gap@3.csv
- RAW_DOM_tracks/Phase_separated_DOM/S01R20_Results_pix@100_SNR@8_PSF@1p6_link@3_gap@3.csv
