# Supplementary material for: Single-lipid tracking reveals heterogeneities in the nanoscale dynamics of colloid-supported lipid bilayers
Source: Soft Matter. 2025 Mar 26;21(16):3058–66. doi: 10.1039/d4sm01299b (PMC11957375; doi:10.1039/d4sm01299b)
Supplement: SM-021-D4SM01299B-s001 [file SM-021-D4SM01299B-s001.zip › RAW_DOM_tracks/DOPC_CSLB_DOM/S02R02_Results_pix@100_SNR@4p5_PSF@1p6_link@4_gap@3-bottom.csv]

	X_(px)	Y_(px)	Frame_Number	X_(nm)	X_loc_error(nm)	Y_(nm)	Y_loc_error(nm)	Z_(nm)	Z_loc_error(nm)	Amplitude_fit	Amp_error	BGfit	BGfit_error	SD_X_(nm)	SD_X_error(nm)	SD_Y_(nm)	SD_Y_error(nm)	False_positive	IntegratedInt	SNR	R2_fit	Iterations_fit	Track_ID	Particle_ID	Track_Length	Reverse_numbering
1	83.82	73.16	10	8382.22	20.03	7315.60	16.12	0	0	32.08	3.01	118.84	0.89	164.53	17.83	132.73	14.28	0	674.25	3.50	0.38	4	1	1	1	1
2	82.06	78.24	25	8205.85	15.43	7824.05	14.48	0	0	29.74	1.71	117.06	0.73	207.97	14.41	196.57	13.35	0	560.81	2.64	0.52	4	2	1	3	3
3	81.15	77.62	26	8115.00	10.29	7761.57	11.61	0	0	42.75	3.14	123.09	0.70	107.85	9.00	121.57	10.13	1	624.29	5.28	0.54	4	2	2	3	2
4	80.02	78.78	27	8002.37	16.40	7878.32	14.00	0	0	36.59	2.35	121.58	0.90	197.61	15.07	170.04	12.65	0	1092.71	3.99	0.50	4	2	3	3	1
5	82.44	75.92	36	8244.41	8.29	7592.28	7.34	0	0	74.05	3.31	123.74	0.88	142.92	7.29	126.69	6.47	0	1278.81	9.26	0.74	3	3	1	4	4
6	83.67	74.27	37	8366.79	12.96	7427.20	9.74	0	0	48.84	3.43	121.72	0.83	142.17	11.35	106.85	8.53	1	673.46	6.70	0.55	3	3	2	4	3
7	82.94	73.66	40	8294.47	15.45	7366.39	9.52	0	0	52.04	3.25	121.01	0.97	190.03	13.92	118.03	8.44	0	938.48	6.09	0.58	4	3	3	4	2
8	82.31	72.63	41	8231.17	11.43	7262.79	11.22	0	0	48.43	2.31	117.18	0.89	186.92	10.39	183.72	10.18	0	1148.73	6.07	0.64	4	3	4	4	1
9	80.69	74.98	363	8068.83	11.76	7497.94	13.99	0	0	49.99	2.53	121.10	1.04	181.75	10.72	213.06	13.12	1	1233.04	6.08	0.60	4	4	1	6	6
10	79.81	73.77	364	7980.92	10.85	7377.21	8.15	0	0	64.66	2.29	120.68	0.99	234.94	10.46	181.24	7.46	1	1628.25	8.42	0.74	4	4	2	6	5
11	77.96	73.86	365	7796.47	6.80	7385.68	5.52	0	0	97.25	2.90	123.57	0.94	175.97	6.10	143.33	4.92	0	1823.65	7.92	0.85	3	4	3	6	4
12	80.07	73.03	366	8007.26	11.07	7302.69	7.93	0	0	67.87	2.71	118.70	1.02	212.94	10.29	154.86	7.15	1	1589.48	10.63	0.73	4	4	4	6	3
13	80.91	74.30	367	8091.33	6.82	7430.32	8.10	0	0	73.52	2.50	120.43	0.87	155.61	6.12	184.44	7.30	0	1446.96	7.23	0.80	3	4	5	6	2
14	82.36	76.82	369	8235.62	24.68	7681.77	13.24	0	0	27.56	2.33	120.66	0.77	222.70	22.98	121.63	11.81	1	627.77	4.52	0.41	4	4	6	6	1
15	80.71	76.19	386	8070.97	7.26	7619.01	7.27	0	0	78.70	2.85	123.82	0.90	155.15	6.46	155.22	6.46	0	1563.12	10.17	0.79	3	5	1	11	11
16	81.83	76.06	387	8182.96	8.64	7606.26	9.58	0	0	76.05	3.47	122.44	1.09	146.73	7.69	162.56	8.53	0	1379.75	6.96	0.71	3	5	2	11	10
17	81.40	76.69	388	8140.04	8.24	7668.66	7.20	0	0	75.79	2.82	122.46	0.92	171.42	7.35	149.85	6.42	0	1429.12	8.79	0.78	3	5	3	11	9
18	81.79	76.73	389	8178.90	13.84	7672.78	12.35	0	0	49.07	3.46	127.88	0.99	151.33	12.23	135.04	10.91	0	1556.42	5.66	0.52	3	5	4	11	8
19	81.38	77.76	390	8137.73	10.69	7776.41	8.94	0	0	58.75	2.83	122.70	0.90	171.36	9.52	143.52	7.96	0	1528.54	7.69	0.68	3	5	5	11	7
20	79.38	79.69	391	7938.39	14.22	7969.02	24.58	0	0	23.72	1.75	118.80	0.69	151.09	12.85	246.76	24.23	1	597.58	4.38	0.46	5	5	6	11	6
21	79.49	78.50	392	7948.66	9.99	7849.78	9.46	0	0	53.31	2.44	121.74	0.83	169.31	8.93	160.47	8.46	0	1035.38	6.11	0.69	3	5	7	11	5
22	78.50	78.63	395	7850.11	7.56	7863.24	6.10	0	0	91.23	3.63	126.54	0.94	146.37	6.64	118.10	5.36	0	1259.44	9.90	0.79	4	5	8	11	4
23	77.71	78.92	396	7770.52	7.99	7892.29	8.07	0	0	65.48	2.55	121.59	0.83	158.67	7.12	160.23	7.20	0	1245.85	7.35	0.76	2	5	9	11	3
24	77.27	78.12	397	7727.26	8.63	7812.17	9.01	0	0	66.01	3.04	125.12	0.91	145.02	7.64	151.46	7.99	0	1303.96	7.31	0.71	3	5	10	11	2
25	75.26	76.59	398	7525.85	20.23	7659.45	19.61	0	0	28.33	2.14	121.83	0.92	206.35	19.08	202.46	18.13	0	1247.40	3.50	0.39	3	5	11	11	1
26	76.19	75.66	393	7618.60	8.48	7566.27	9.60	0	0	80.19	3.83	126.82	1.12	137.00	7.50	155.08	8.49	0	1784.31	10.65	0.70	3	6	1	2	2
27	76.51	74.23	394	7650.52	9.56	7422.71	9.42	0	0	69.77	3.04	124.59	1.06	170.11	8.56	167.69	8.45	0	1753.25	9.22	0.71	3	6	2	2	1
28	74.82	77.58	410	7482.48	14.11	7757.84	19.74	0	0	31.92	2.29	123.30	0.85	153.99	12.72	212.76	18.26	1	1004.31	5.98	0.46	5	7	1	2	2
29	75.57	75.34	411	7556.78	9.71	7533.99	11.95	0	0	47.18	2.21	123.71	0.82	161.62	8.74	197.75	10.90	0	1213.35	5.81	0.66	4	7	2	2	1
30	74.92	77.02	425	7492.00	20.10	7702.35	19.74	0	0	30.11	2.24	122.16	0.98	210.20	18.85	206.44	18.50	1	1150.38	6.03	0.38	3	8	1	3	3
31	75.14	74.95	426	7513.94	14.55	7494.84	12.21	0	0	40.00	1.61	115.39	0.84	269.11	15.08	235.55	11.98	1	907.58	5.31	0.61	4	8	2	3	2
32	75.67	76.84	427	7566.65	16.29	7684.08	19.80	0	0	30.61	2.49	126.07	0.88	155.65	14.61	188.31	17.92	0	1281.42	3.67	0.41	4	8	3	3	1
33	78.44	73.32	428	7844.09	13.07	7332.04	11.83	0	0	52.88	3.11	122.00	1.05	172.35	11.69	156.21	10.57	0	1371.25	7.05	0.58	4	9	1	1	1
34	78.72	74.75	479	7872.21	17.79	7475.22	25.40	0	0	26.49	2.44	121.01	0.90	150.75	16.01	212.42	23.50	1	861.19	5.35	0.34	4	10	1	1	1
35	76.42	75.23	730	7641.90	10.15	7522.59	16.45	0	0	35.86	3.07	125.52	0.69	90.64	8.68	147.54	14.36	1	790.50	5.31	0.46	4	11	1	1	1
36	74.70	74.34	741	7469.73	15.61	7433.93	16.17	0	0	31.78	2.62	123.36	0.79	146.64	13.84	151.88	14.33	0	1173.75	3.80	0.44	5	12	1	1	1
37	75.84	74.34	770	7583.61	13.86	7434.36	17.63	0	0	32.15	3.05	123.22	0.76	112.38	12.17	142.93	15.46	0	1409.33	4.82	0.40	5	13	1	1	1
38	80.93	73.28	987	8093.06	7.37	7327.51	6.40	0	0	89.65	4.03	121.67	0.92	126.08	6.45	109.33	5.59	1	1296.12	11.08	0.75	4	14	1	56	56
39	80.79	73.60	988	8079.13	9.14	7359.90	11.17	0	0	61.97	3.73	122.88	0.95	116.94	8.03	142.94	9.81	0	1137.62	6.46	0.62	4	14	2	56	55
40	80.79	73.76	989	8079.29	10.11	7375.81	6.27	0	0	71.73	3.79	124.13	0.85	147.12	8.83	91.34	5.49	1	1231.58	8.49	0.69	4	14	3	56	54
41	80.94	73.58	990	8094.27	5.08	7357.65	6.01	0	0	98.74	3.40	120.35	0.82	113.65	4.45	134.37	5.26	0	1166.77	11.03	0.84	4	14	4	56	53
42	80.97	74.03	991	8096.52	4.22	7402.78	4.55	0	0	133.48	3.81	122.17	0.88	113.81	3.69	122.69	3.98	0	1592.04	14.20	0.88	4	14	5	56	52
43	80.86	74.26	992	8086.32	4.31	7425.73	4.88	0	0	130.26	4.04	123.83	0.89	106.95	3.77	121.07	4.26	1	1356.90	14.23	0.87	3	14	6	56	51
44	80.99	74.49	993	8099.12	4.30	7449.24	4.37	0	0	142.24	4.24	124.95	0.92	110.89	3.75	112.72	3.81	1	1670.96	13.30	0.88	4	14	7	56	50
45	81.23	74.50	994	8123.16	4.46	7450.13	4.75	0	0	123.23	3.75	123.67	0.85	112.68	3.90	119.85	4.15	0	1551.98	11.67	0.87	4	14	8	56	49
46	80.99	74.55	995	8098.75	5.48	7454.66	5.40	0	0	110.89	3.42	122.34	0.93	137.01	4.83	135.00	4.76	0	1535.54	11.79	0.86	3	14	9	56	48
47	81.03	74.69	996	8102.79	6.22	7468.56	6.65	0	0	95.60	3.45	119.09	0.94	132.94	5.48	142.21	5.86	0	1365.67	11.11	0.81	4	14	10	56	47
48	81.30	74.33	997	8129.91	4.03	7433.28	4.34	0	0	146.79	4.56	126.21	0.90	99.54	3.50	107.13	3.77	1	1439.92	18.23	0.87	4	14	11	56	46
49	81.36	73.77	998	8136.40	4.93	7377.28	4.94	0	0	112.76	3.60	121.66	0.83	118.53	4.31	118.91	4.32	0	1439.81	11.22	0.86	4	14	12	56	45
50	81.84	74.64	999	8183.98	4.66	7464.24	5.79	0	0	116.52	4.54	124.50	0.89	92.11	4.10	114.14	5.03	1	1178.10	12.89	0.81	4	14	13	56	44
51	81.95	74.70	1000	8194.59	5.35	7469.94	5.43	0	0	105.95	3.77	120.43	0.85	115.54	4.67	117.33	4.74	0	1342.50	13.74	0.83	4	14	14	56	43
52	82.54	74.96	1001	8254.21	4.84	7495.90	5.11	0	0	118.19	4.11	121.57	0.87	106.70	4.21	112.88	4.46	1	1397.52	14.65	0.84	4	14	15	56	42
53	83.07	75.03	1002	8307.17	4.82	7502.70	4.52	0	0	102.98	3.49	121.17	0.71	109.41	4.20	102.63	3.95	1	758.06	9.08	0.85	4	14	16	56	41
54	82.77	75.16	1003	8276.64	4.70	7516.41	4.83	0	0	113.66	3.81	121.49	0.80	107.86	4.10	110.78	4.21	1	1219.81	11.24	0.85	4	14	17	56	40
55	82.85	74.50	1004	8285.01	5.65	7449.64	5.45	0	0	117.75	5.07	122.58	0.96	100.75	4.93	96.89	4.68	1	1074.98	14.86	0.78	4	14	18	56	39
56	82.58	74.65	1005	8258.03	5.67	7465.17	5.93	0	0	114.82	4.16	119.95	1.00	120.40	4.97	126.05	5.20	0	1100.52	13.60	0.82	3	14	19	56	38
57	82.61	74.56	1006	8261.45	6.61	7455.62	7.17	0	0	86.77	3.66	121.21	0.90	120.67	5.80	130.93	6.29	0	1134.75	8.43	0.77	4	14	20	56	37
58	82.64	73.92	1007	8263.82	5.20	7391.52	6.71	0	0	97.44	3.98	122.25	0.85	97.66	4.51	126.27	5.85	1	1023.50	8.76	0.79	4	14	21	56	36
59	82.94	74.26	1008	8293.56	4.87	7426.10	6.48	0	0	99.75	3.85	121.84	0.83	97.30	4.29	129.21	5.65	1	1099.10	9.94	0.81	4	14	22	56	35
60	82.84	73.75	1009	8283.82	6.51	7375.11	8.42	0	0	81.71	3.71	118.90	0.91	110.44	5.71	142.95	7.38	1	736.81	10.13	0.74	3	14	23	56	34
61	83.28	73.76	1010	8327.95	6.21	7376.18	8.51	0	0	74.62	3.31	118.68	0.82	107.78	5.45	147.72	7.47	1	915.90	7.08	0.75	4	14	24	56	33
62	82.81	73.06	1011	8281.07	6.48	7305.92	8.48	0	0	73.40	4.46	123.37	0.79	82.51	5.76	107.28	7.37	1	826.73	8.05	0.65	5	14	25	56	32
63	82.56	73.43	1012	8256.15	6.72	7343.48	6.56	0	0	93.88	4.38	121.80	0.92	110.69	5.85	108.03	5.71	1	1134.02	12.43	0.75	4	14	26	56	31
64	82.86	73.32	1013	8286.49	6.08	7332.17	5.35	0	0	104.08	4.82	123.52	0.86	100.60	5.29	88.13	4.57	1	1076.06	11.00	0.76	4	14	27	56	30
65	82.73	73.74	1014	8272.68	6.81	7374.16	5.86	0	0	92.72	3.94	122.01	0.87	123.19	5.95	105.91	5.11	1	1178.15	10.43	0.78	3	14	28	56	29
66	83.29	74.05	1015	8329.44	5.67	7405.26	6.14	0	0	108.14	4.23	119.04	0.95	111.41	4.95	120.51	5.36	1	1129.67	13.49	0.80	4	14	29	56	28
67	83.41	73.58	1016	8340.62	7.39	7358.28	8.62	0	0	83.87	4.36	119.44	1.00	109.20	6.45	127.54	7.54	1	1085.48	9.74	0.70	4	14	30	56	27
68	83.53	73.81	1017	8353.49	4.87	7381.07	5.28	0	0	100.55	3.69	117.63	0.75	101.91	4.22	110.47	4.60	1	1103.83	14.13	0.83	4	14	31	56	26
69	83.06	73.93	1018	8306.03	6.60	7393.08	6.50	0	0	99.01	4.34	118.71	0.97	115.83	5.77	114.04	5.68	0	1087.79	11.71	0.77	5	14	32	56	25
70	82.99	73.84	1019	8298.70	7.69	7384.47	7.76	0	0	72.82	3.23	118.74	0.86	133.64	6.77	134.84	6.83	0	1193.40	8.11	0.74	4	14	33	56	24
71	83.17	73.74	1020	8316.75	8.71	7374.38	7.05	0	0	84.95	4.86	119.67	0.98	117.01	7.58	94.67	6.13	1	1053.90	8.82	0.67	4	14	34	56	23
72	83.20	73.85	1021	8320.00	6.08	7384.67	6.02	0	0	88.67	3.35	116.88	0.81	123.91	5.33	122.56	5.27	0	919.19	8.77	0.81	4	14	35	56	22
73	83.47	74.17	1022	8347.16	4.47	7417.41	5.79	0	0	101.64	3.91	120.57	0.76	88.40	3.77	115.32	5.04	1	610.77	9.01	0.82	4	14	36	56	21
74	83.95	74.43	1023	8394.69	7.04	7442.88	9.42	0	0	70.00	3.45	117.32	0.86	110.01	6.18	147.34	8.27	1	873.50	7.92	0.71	4	14	37	56	20
75	84.10	74.09	1024	8410.41	6.89	7408.69	8.19	0	0	70.87	3.16	115.96	0.81	119.05	6.06	141.38	7.19	0	644.10	8.44	0.75	3	14	38	56	19
76	84.70	73.96	1025	8470.32	11.84	7396.07	13.63	0	0	45.45	3.63	117.78	0.87	113.96	10.37	131.23	11.94	0	608.23	4.92	0.49	5	14	39	56	18
77	84.65	74.18	1026	8464.74	11.65	7417.86	14.18	0	0	43.88	3.54	117.27	0.85	111.22	10.20	135.32	12.42	1	632.77	7.56	0.48	4	14	40	56	17
78	84.83	74.27	1028	8482.89	8.31	7427.38	7.90	0	0	65.80	3.91	118.11	0.79	107.38	7.24	102.03	6.87	1	564.40	9.38	0.65	4	14	41	56	16
79	84.77	74.32	1029	8477.29	11.65	7431.94	8.10	0	0	57.35	3.86	118.59	0.83	132.88	10.15	92.27	7.00	1	643.10	8.59	0.59	4	14	42	56	15
80	85.30	73.74	1030	8530.09	12.87	7373.65	8.69	0	0	44.76	3.77	118.02	0.69	117.00	11.17	78.69	7.48	1	338.92	4.19	0.49	4	14	43	56	14
81	85.50	74.00	1033	8550.11	12.15	7400.28	15.04	0	0	37.64	2.93	114.69	0.78	120.26	10.69	148.88	13.24	0	281.98	4.10	0.49	5	14	44	56	13
82	85.50	73.69	1034	8549.78	13.63	7369.42	13.99	0	0	35.78	3.02	115.19	0.75	124.42	11.96	127.63	12.27	0	309.06	3.84	0.46	4	14	45	56	12
83	85.39	73.85	1035	8539.23	16.17	7385.47	16.59	0	0	28.00	2.41	114.49	0.71	145.24	14.31	149.02	14.69	0	339.00	3.24	0.42	3	14	46	56	11
84	85.36	72.90	1036	8536.45	10.16	7290.39	10.67	0	0	39.24	2.74	115.37	0.61	111.89	8.87	117.55	9.32	1	182.62	5.38	0.56	4	14	47	56	10
85	84.64	72.97	1038	8464.26	13.40	7297.05	14.87	0	0	31.14	2.09	116.60	0.70	154.66	11.96	171.33	13.33	0	557.94	4.14	0.52	3	14	48	56	9
86	84.96	73.08	1041	8495.66	14.67	7307.51	12.38	0	0	38.81	2.72	113.91	0.81	161.68	13.03	136.62	10.97	0	441.10	4.39	0.52	3	14	49	56	8
87	86.01	73.92	1042	8601.41	13.56	7392.47	13.84	0	0	31.91	2.33	113.36	0.68	143.41	11.99	146.36	12.24	0	408.27	3.77	0.50	3	14	50	56	7
88	85.49	74.47	1044	8548.98	15.29	7447.44	11.09	0	0	39.84	3.56	118.28	0.77	131.54	13.34	95.20	9.55	1	450.98	4.77	0.45	4	14	51	56	6
89	85.70	74.51	1045	8569.70	12.75	7450.57	13.67	0	0	39.49	3.23	117.02	0.79	120.06	11.18	128.68	11.98	0	611.62	4.83	0.47	3	14	52	56	5
90	85.21	74.33	1046	8520.93	16.15	7432.78	15.06	0	0	34.36	3.30	117.47	0.81	129.35	14.16	120.60	13.20	0	440.08	4.35	0.39	4	14	53	56	4
91	85.54	73.79	1047	8553.94	8.24	7379.11	6.26	0	0	61.85	3.40	116.77	0.65	115.19	7.16	87.68	5.49	1	494.35	8.75	0.69	5	14	54	56	3
92	86.15	73.96	1048	8615.00	10.88	7396.22	13.11	0	0	41.65	3.19	115.29	0.75	109.42	9.53	131.82	11.47	1	503.52	5.81	0.51	4	14	55	56	2
93	86.41	73.88	1049	8641.06	10.84	7388.04	9.75	0	0	42.88	3.42	114.34	0.65	104.36	9.39	94.08	8.57	1	127.44	4.75	0.51	4	14	56	56	1
94	85.40	73.74	1069	8539.64	10.05	7374.02	11.33	0	0	46.23	3.35	115.82	0.73	106.48	8.76	120.04	9.88	1	269.00	4.66	0.55	4	15	1	18	18
95	85.35	74.06	1070	8534.82	10.75	7405.50	9.82	0	0	50.87	3.91	117.72	0.77	107.41	9.34	98.28	8.61	1	637.50	7.27	0.53	4	15	2	18	17
96	85.03	73.88	1071	8502.62	12.71	7388.47	8.55	0	0	50.07	4.13	118.10	0.77	118.89	11.04	81.13	7.87	1	652.46	8.67	0.50	5	15	3	18	16
97	85.12	74.19	1072	8511.62	10.99	7418.80	11.24	0	0	49.85	3.68	117.50	0.83	114.52	9.61	117.13	9.82	0	438.52	5.35	0.53	4	15	4	18	15
98	85.17	74.06	1073	8516.68	17.14	7405.73	15.62	0	0	33.47	3.25	116.43	0.83	136.09	15.06	123.97	13.72	0	548.71	3.63	0.38	3	15	5	18	14
99	85.01	74.73	1074	8500.89	17.09	7473.49	15.38	0	0	30.12	2.29	113.68	0.78	174.34	15.36	157.28	13.75	0	408.12	3.46	0.46	5	15	6	18	13
100	86.20	74.28	1075	8620.39	16.10	7428.20	9.68	0	0	35.69	2.69	113.26	0.67	164.65	14.15	99.06	8.49	1	320.98	5.97	0.51	4	15	7	18	12
101	85.03	74.53	1077	8502.93	8.68	7452.62	9.00	0	0	44.49	2.61	114.57	0.59	113.92	7.59	118.01	7.86	0	128.29	4.13	0.65	4	15	8	18	11
102	85.25	74.80	1078	8524.81	16.80	7480.08	17.31	0	0	31.00	2.92	116.13	0.81	137.40	14.82	141.64	15.27	0	277.88	3.07	0.38	3	15	9	18	10
103	85.95	75.00	1079	8595.36	11.27	7499.70	18.27	0	0	33.89	3.16	115.92	0.73	93.24	10.02	150.67	15.99	1	537.19	3.55	0.42	5	15	10	18	9
104	85.96	74.65	1080	8596.05	13.15	7464.50	13.74	0	0	31.85	2.31	114.00	0.66	140.19	11.62	146.51	12.14	0	220.73	4.79	0.51	3	15	11	18	8
105	86.01	74.41	1081	8601.11	11.57	7441.35	11.50	0	0	42.70	3.81	115.56	0.72	99.54	10.12	98.77	9.93	1	146.75	5.31	0.46	4	15	12	18	7
106	85.06	74.95	1082	8505.68	17.59	7494.78	20.67	0	0	29.19	2.74	117.38	0.88	145.28	15.66	170.26	18.48	0	680.56	3.23	0.37	5	15	13	18	6
107	85.62	73.61	1086	8561.52	8.97	7360.81	14.22	0	0	44.12	4.02	116.95	0.71	70.40	6.77	118.45	12.30	1	175.83	5.58	0.46	5	15	14	18	5
108	85.27	73.74	1087	8527.30	8.04	7373.98	12.06	0	0	40.65	3.03	115.99	0.59	82.51	6.93	124.09	10.48	1	288.73	4.66	0.55	4	15	15	18	4
109	84.36	72.70	1089	8435.55	13.90	7270.30	15.02	0	0	40.05	2.93	115.55	0.91	146.94	12.35	158.64	13.33	0	613.52	4.76	0.49	4	15	16	18	3
110	84.50	72.80	1090	8450.42	16.69	7279.59	12.31	0	0	31.58	2.18	115.13	0.70	184.80	15.29	138.20	10.96	0	456.90	3.50	0.52	5	15	17	18	2
111	85.14	71.95	1093	8514.39	10.42	7195.07	10.81	0	0	46.57	4.18	115.75	0.72	89.54	9.20	92.82	9.54	1	400.27	5.64	0.47	5	15	18	18	1
112	76.31	74.95	1084	7631.25	16.37	7494.73	27.70	0	0	25.53	3.11	121.05	0.83	103.77	14.39	175.18	24.54	1	531.96	6.24	0.28	4	16	1	1	1
113	85.03	72.45	1098	8503.25	10.31	7244.92	12.40	0	0	42.64	3.21	115.76	0.72	105.26	9.03	126.52	10.83	1	273.10	4.09	0.53	4	17	1	6	6
114	84.71	73.13	1099	8471.31	11.64	7312.64	10.05	0	0	47.74	3.00	116.61	0.79	142.91	10.24	123.42	8.84	0	351.44	4.71	0.59	3	17	2	6	5
115	84.60	73.08	1100	8459.68	9.18	7308.17	11.50	0	0	52.78	4.03	119.16	0.80	91.83	7.85	115.42	10.00	1	318.29	5.52	0.54	5	17	3	6	4
116	84.53	73.53	1101	8452.75	8.13	7353.07	7.02	0	0	65.80	3.88	118.31	0.72	105.50	7.04	90.67	5.95	1	590.98	7.89	0.66	4	17	4	6	3
117	84.46	72.80	1102	8445.59	14.01	7279.82	14.97	0	0	34.15	2.85	115.60	0.76	129.53	12.33	138.41	13.17	0	453.42	3.91	0.45	3	17	5	6	2
118	84.58	72.70	1103	8457.75	10.42	7269.74	14.00	0	0	37.27	2.82	117.84	0.68	105.83	9.11	142.24	12.26	1	320.35	5.10	0.51	4	17	6	6	1
119	83.86	70.83	1111	8385.81	13.67	7082.81	14.73	0	0	31.95	2.28	113.38	0.71	148.32	12.15	159.80	13.09	0	441.44	4.01	0.50	4	18	1	8	8
120	84.16	70.46	1113	8415.90	10.20	7045.59	11.68	0	0	39.83	3.53	115.87	0.63	88.67	9.00	101.11	10.08	1	89.85	3.53	0.47	4	18	2	8	7
121	83.57	71.08	1114	8357.45	14.11	7107.52	15.85	0	0	37.05	3.09	116.58	0.85	130.33	12.45	146.35	13.98	0	334.46	4.29	0.45	4	18	3	8	6
122	82.43	72.04	1115	8242.99	15.12	7203.77	21.75	0	0	32.35	1.72	110.67	0.85	216.19	14.71	277.78	22.18	1	681.33	3.22	0.55	5	18	4	8	5
123	82.75	69.93	1116	8274.84	13.26	6992.72	12.16	0	0	40.35	3.08	115.55	0.78	133.67	11.64	122.60	10.68	0	473.56	4.52	0.50	4	18	5	8	4
124	82.74	70.81	1117	8274.22	13.58	7081.04	9.54	0	0	50.08	3.91	117.96	0.85	133.55	11.84	93.88	8.37	1	386.92	5.73	0.51	4	18	6	8	3
125	81.92	70.70	1118	8191.53	8.84	7070.43	10.35	0	0	54.42	3.63	118.52	0.77	101.98	7.74	119.31	9.02	1	867.98	8.27	0.59	4	18	7	8	2
126	81.64	70.77	1119	8164.19	12.15	7077.11	11.34	0	0	46.24	3.65	119.07	0.81	118.36	10.61	110.51	9.91	1	598.15	4.89	0.50	3	18	8	8	1
127	79.33	69.21	1181	7933.12	11.26	6920.89	12.25	0	0	44.90	4.12	119.83	0.77	93.87	9.70	102.27	10.65	1	718.77	5.95	0.45	5	19	1	5	5
128	80.00	69.82	1183	8000.36	9.74	6981.87	10.28	0	0	45.45	2.60	115.74	0.70	131.11	8.57	138.45	9.05	0	733.40	4.53	0.64	3	19	2	5	4
129	79.94	69.97	1184	7994.35	12.55	6997.49	12.88	0	0	34.64	2.18	113.93	0.69	154.23	11.17	158.33	11.47	0	328.85	3.49	0.56	5	19	3	5	3
130	79.94	70.44	1185	7994.30	10.99	7044.20	16.81	0	0	35.56	2.42	114.89	0.74	125.40	9.75	189.01	15.38	0	491.12	3.91	0.53	5	19	4	5	2
131	79.69	69.56	1186	7969.40	11.67	6956.45	10.43	0	0	46.34	3.56	116.90	0.76	116.68	10.17	104.20	9.06	1	532.02	7.24	0.52	4	19	5	5	1
132	79.81	69.64	1192	7981.17	14.16	6963.61	15.40	0	0	33.73	2.86	116.16	0.76	128.60	12.46	139.87	13.55	0	244.21	3.21	0.44	5	20	1	1	1
133	81.40	76.13	1527	8140.06	9.54	7612.59	10.97	0	0	61.79	2.71	121.50	1.02	170.02	8.61	194.27	10.02	0	1441.21	6.64	0.69	4	21	1	3	3
134	82.77	77.35	1528	8276.71	13.01	7735.46	16.08	0	0	40.89	2.31	116.80	0.96	179.95	11.97	220.17	15.12	1	674.12	4.55	0.54	4	21	2	3	2
135	83.08	78.49	1529	8307.70	15.52	7848.51	12.66	0	0	44.10	3.41	119.60	0.95	154.84	13.70	126.34	11.18	0	780.88	4.79	0.48	4	21	3	3	1
136	74.04	72.49	1557	7403.68	18.21	7248.96	13.77	0	0	38.82	3.11	120.80	0.96	175.20	16.28	132.96	12.23	0	638.12	4.13	0.45	3	22	1	1	1
137	72.36	77.09	1620	7236.38	17.25	7709.10	11.78	0	0	35.71	2.26	116.40	0.80	207.36	16.14	145.06	10.56	0	734.62	4.27	0.54	4	23	1	1	1
138	74.53	76.52	1625	7452.87	8.82	7652.43	10.48	0	0	60.22	2.89	122.77	0.91	142.58	7.85	169.24	9.32	0	1143.02	6.39	0.69	3	24	1	4	4
139	73.75	77.03	1626	7375.39	11.27	7703.20	9.62	0	0	46.34	1.91	117.69	0.79	212.29	10.51	182.73	8.81	1	1066.44	6.47	0.69	4	24	2	4	3
140	73.35	78.32	1627	7334.86	11.76	7832.09	9.94	0	0	51.51	3.22	121.86	0.85	144.96	10.34	122.56	8.75	0	751.62	5.67	0.60	4	24	3	4	2
141	72.31	78.18	1628	7231.16	15.45	7817.96	14.79	0	0	33.21	2.21	115.83	0.80	179.32	14.10	172.69	13.32	0	678.10	3.20	0.50	5	24	4	4	1
142	81.74	79.83	1684	8173.88	10.55	7982.60	13.45	0	0	51.17	3.60	120.98	0.93	115.63	9.27	147.43	11.83	0	616.94	5.27	0.54	3	25	1	7	7
143	82.36	79.04	1685	8235.84	10.07	7903.54	7.99	0	0	51.96	3.20	116.05	0.69	125.67	8.78	99.86	7.02	1	214.92	5.81	0.63	4	25	2	7	6
144	82.31	79.44	1686	8230.51	13.12	7943.52	17.86	0	0	36.71	2.50	117.00	0.88	149.92	11.75	198.94	16.73	0	835.77	4.08	0.50	4	25	3	7	5
145	83.44	78.21	1687	8343.80	12.19	7821.16	15.52	0	0	40.46	2.95	122.37	0.86	129.05	10.79	164.18	13.74	0	765.77	3.99	0.50	3	25	4	7	4
146	85.20	76.21	1688	8519.50	18.58	7621.20	23.91	0	0	26.76	2.83	117.23	0.88	135.82	16.51	173.95	21.45	0	712.69	3.29	0.32	4	25	5	7	3
147	83.45	77.52	1689	8345.38	32.56	7751.52	15.29	0	0	27.15	2.37	118.38	0.91	266.15	32.93	137.34	13.78	1	506.79	4.02	0.39	5	25	6	7	2
148	84.51	77.21	1690	8451.13	15.59	7720.76	14.73	0	0	33.22	1.95	113.27	0.81	203.69	14.78	196.24	13.55	0	659.92	4.37	0.53	4	25	7	7	1
149	80.35	80.84	1707	8035.25	10.81	8084.40	13.40	0	0	38.65	3.47	122.39	0.68	92.09	9.28	114.47	11.66	1	606.25	4.38	0.45	4	26	1	2	2
150	83.58	79.42	1710	8357.71	15.24	7941.87	14.60	0	0	32.01	1.59	110.69	0.75	232.65	14.96	222.93	14.27	1	349.71	4.07	0.59	5	26	2	2	1
151	74.04	73.73	1876	7403.89	18.70	7372.72	17.51	0	0	33.89	2.35	118.95	1.00	209.39	17.55	197.87	16.16	1	1073.54	6.35	0.44	5	27	1	2	2
152	74.53	75.14	1877	7452.89	8.21	7513.78	8.65	0	0	65.83	2.70	123.82	0.88	154.93	7.32	163.10	7.72	0	1685.83	8.24	0.74	3	27	2	2	1
153	74.53	79.18	1879	7452.60	20.27	7917.98	17.85	0	0	30.37	2.80	124.07	0.91	170.15	18.08	149.88	15.91	0	1133.04	3.66	0.37	5	28	1	2	2
154	75.50	80.41	1880	7550.20	15.16	8040.88	19.84	0	0	34.89	2.79	120.85	0.96	147.53	13.58	192.19	17.93	0	806.79	3.95	0.42	4	28	2	2	1
155	72.44	73.83	1900	7244.29	29.71	7383.26	12.37	0	0	26.54	2.28	119.37	0.76	251.23	29.29	112.15	11.03	1	775.85	4.62	0.41	5	29	1	2	2
156	71.20	74.67	1902	7119.82	11.78	7466.69	12.66	0	0	39.49	3.03	119.92	0.73	117.94	10.31	126.79	11.09	0	653.50	4.33	0.51	4	29	2	2	1
157	74.01	73.56	1911	7400.64	11.58	7356.27	12.72	0	0	46.42	2.60	120.44	0.90	160.79	10.39	176.47	11.41	0	1241.83	6.06	0.60	4	30	1	2	2
158	73.40	74.58	1912	7340.36	12.09	7457.91	13.05	0	0	52.36	3.94	126.06	1.00	123.63	10.61	133.47	11.46	0	1194.75	8.30	0.51	4	30	2	2	1
159	77.71	71.89	1940	7771.01	9.27	7189.40	10.22	0	0	56.92	2.85	119.06	0.87	143.21	8.22	157.86	9.07	0	1052.88	6.12	0.68	3	31	1	2	2
160	81.35	72.65	1941	8134.98	8.33	7265.25	9.50	0	0	71.49	3.31	118.84	0.99	139.19	7.39	158.63	8.42	0	1260.12	7.57	0.71	3	31	2	2	1
161	75.39	73.46	1945	7539.40	12.59	7346.14	13.54	0	0	43.98	2.78	124.12	0.91	154.61	11.22	166.18	12.07	0	1072.46	5.97	0.55	3	32	1	3	3
162	78.86	74.16	1947	7885.96	8.94	7415.53	16.15	0	0	66.00	2.83	126.53	1.24	164.74	8.16	274.44	16.69	1	2327.29	10.68	0.66	4	32	2	3	2
163	76.21	72.58	1948	7620.66	14.04	7257.87	17.37	0	0	35.28	2.31	121.62	0.89	167.30	12.75	205.79	15.98	0	1113.79	4.65	0.49	4	32	3	3	1
164	78.82	75.61	1946	7882.07	9.16	7560.59	7.77	0	0	84.46	3.45	126.34	1.13	173.56	8.19	147.52	6.93	0	1797.12	8.96	0.75	3	33	1	1	1
165	76.41	73.20	1953	7641.39	10.09	7319.91	11.03	0	0	56.61	3.04	125.58	0.94	145.12	8.95	158.51	9.79	0	1321.29	6.38	0.64	3	34	1	1	1
166	79.31	70.80	1959	7931.30	13.19	7079.80	13.78	0	0	43.00	2.80	118.86	0.92	157.19	11.76	164.07	12.29	0	741.23	4.58	0.54	4	35	1	3	3
167	78.27	72.18	1960	7827.27	8.67	7218.12	12.22	0	0	55.40	2.67	118.44	0.90	139.65	7.75	194.57	11.17	0	861.52	5.96	0.68	3	35	2	3	2
168	79.04	71.40	1962	7904.16	12.39	7140.02	14.51	0	0	37.03	1.87	114.05	0.80	192.21	11.42	218.97	13.94	1	679.31	4.12	0.59	4	35	3	3	1
169	72.23	73.65	1964	7223.44	12.49	7365.41	27.08	0	0	30.27	1.87	115.72	0.82	158.80	11.40	298.17	28.55	1	688.17	5.79	0.51	5	36	1	1	1
170	81.59	73.38	1969	8159.37	9.29	7338.18	12.38	0	0	61.95	3.85	123.45	1.01	115.19	8.17	153.52	10.88	0	1228.73	7.31	0.60	3	37	1	3	3
171	81.43	73.59	1970	8143.10	7.17	7358.84	6.62	0	0	70.73	2.81	122.08	0.75	139.11	6.31	128.43	5.83	0	1152.69	7.85	0.78	4	37	2	3	2
172	82.19	70.83	1971	8219.00	17.33	7082.51	14.90	0	0	28.99	2.46	118.07	0.72	158.07	15.35	135.97	13.19	0	551.90	3.58	0.43	3	37	3	3	1
173	84.14	77.14	2068	8413.75	11.29	7713.76	15.61	0	0	38.58	2.81	119.65	0.79	119.63	9.97	165.22	13.80	0	652.96	3.76	0.51	3	38	1	3	3
174	80.98	76.77	2069	8097.56	7.26	7676.65	6.06	0	0	88.31	2.59	117.10	0.94	191.59	6.63	160.92	5.44	0	1333.98	9.77	0.84	3	38	2	3	2
175	79.35	75.47	2070	7934.68	8.74	7546.90	7.47	0	0	67.35	2.89	123.96	0.85	157.18	7.73	134.31	6.61	0	1167.52	6.82	0.74	3	38	3	3	1
176	77.49	76.61	2087	7749.01	13.14	7660.96	14.77	0	0	32.13	2.79	126.49	0.67	116.22	11.51	130.61	12.93	0	1019.02	4.06	0.45	4	39	1	1	1
177	76.00	73.78	2164	7600.24	16.83	7377.53	11.54	0	0	39.16	2.61	125.39	0.86	194.44	15.27	134.48	10.29	0	1205.88	5.59	0.53	4	40	1	6	6
178	75.49	73.78	2165	7548.52	13.42	7377.81	10.18	0	0	46.80	2.53	121.88	0.87	192.13	12.12	146.45	9.12	0	1093.08	5.27	0.62	4	40	2	6	5
179	76.56	74.12	2166	7656.06	16.41	7412.14	14.41	0	0	37.10	1.75	114.27	0.91	264.93	16.87	236.44	14.21	1	976.12	5.50	0.53	4	40	3	6	4
180	76.02	74.64	2168	7602.14	17.18	7463.98	16.48	0	0	34.00	2.61	120.65	0.92	173.47	15.47	166.84	14.78	0	751.71	4.20	0.44	4	40	4	6	3
181	76.26	74.37	2169	7625.95	16.62	7436.64	13.92	0	0	41.44	2.68	117.81	1.00	197.99	15.40	167.47	12.65	0	1247.81	5.51	0.52	5	40	5	6	2
182	75.86	74.13	2170	7586.07	11.00	7413.30	16.73	0	0	37.92	3.01	121.98	0.78	106.99	9.68	162.47	14.77	1	1100.88	6.44	0.49	5	40	6	6	1
183	74.94	74.67	2175	7493.82	22.60	7467.43	12.66	0	0	30.69	2.67	122.42	0.80	199.52	20.48	112.83	11.22	0	825.46	4.05	0.42	4	41	1	5	5
184	75.81	73.61	2176	7581.46	18.31	7360.70	20.60	0	0	29.89	2.72	121.59	0.92	155.94	16.37	175.23	18.45	0	990.56	3.83	0.36	3	41	2	5	4
185	75.82	75.13	2178	7581.70	14.22	7512.76	15.78	0	0	32.87	1.84	118.55	0.80	199.10	13.17	217.48	15.00	1	998.71	7.13	0.53	5	41	3	5	3
186	75.39	76.33	2179	7539.13	13.89	7633.37	18.46	0	0	33.15	1.77	117.96	0.85	202.33	13.24	260.89	18.71	1	1203.48	5.81	0.52	4	41	4	5	2
187	75.77	77.34	2181	7576.93	19.99	7733.68	15.37	0	0	30.43	1.74	117.82	0.84	263.81	20.37	206.89	14.91	1	967.33	4.51	0.49	5	41	5	5	1
188	76.06	74.23	2260	7606.12	14.25	7423.34	17.83	0	0	29.11	2.08	120.54	0.74	155.15	12.79	191.99	16.35	0	782.04	3.51	0.47	4	42	1	1	1
189	82.43	79.02	2299	8242.89	17.67	7901.83	19.40	0	0	27.58	1.82	116.07	0.82	204.86	16.93	226.03	18.57	1	895.67	4.26	0.45	5	43	1	1	1
190	79.45	73.47	2424	7944.53	9.82	7346.93	12.80	0	0	47.96	2.63	117.85	0.85	138.60	8.75	180.27	11.43	0	952.44	5.78	0.62	3	44	1	3	3
191	79.04	72.44	2425	7903.59	15.82	7243.69	9.12	0	0	51.36	3.47	119.14	0.94	180.02	14.06	104.14	8.01	1	1110.48	9.35	0.56	4	44	2	3	2
192	75.79	72.48	2426	7578.53	27.13	7247.92	13.30	0	0	26.86	2.12	118.76	0.78	253.38	26.86	131.81	11.96	1	695.23	3.99	0.43	5	44	3	3	1
193	74.80	77.30	2427	7480.29	9.86	7729.58	7.10	0	0	55.39	1.90	116.18	0.75	221.39	9.28	162.37	6.43	1	1421.12	8.31	0.77	3	45	1	1	1
194	80.08	76.19	2428	8008.25	9.92	7619.35	10.16	0	0	66.18	2.88	118.05	1.07	177.57	8.98	181.80	9.20	0	1839.02	10.40	0.69	4	46	1	4	4
195	80.72	76.83	2429	8072.48	16.65	7683.18	10.03	0	0	48.67	2.65	120.49	0.98	230.08	15.98	144.08	9.03	1	1474.81	7.59	0.60	4	46	2	4	3
196	82.89	79.28	2432	8289.00	12.87	7927.75	11.77	0	0	32.21	1.88	113.49	0.63	170.44	11.55	156.36	10.51	0	478.69	3.99	0.59	4	46	3	4	2
197	83.08	79.20	2433	8308.19	16.95	7919.64	28.21	0	0	23.05	1.69	111.00	0.77	181.60	15.57	269.22	28.75	1	495.33	3.76	0.42	5	46	4	4	1
198	80.15	81.56	2453	8014.77	13.79	8156.48	12.42	0	0	36.51	2.67	114.90	0.74	145.72	12.16	131.26	10.95	0	385.42	4.98	0.51	3	47	1	3	3
199	78.77	79.96	2454	7876.81	15.24	7995.50	29.76	0	0	26.49	2.02	113.23	0.83	156.25	13.81	266.07	29.87	1	727.38	5.64	0.43	5	47	2	3	2
200	80.33	79.13	2455	8033.42	6.59	7912.55	7.11	0	0	69.69	2.64	118.18	0.74	134.29	5.81	145.06	6.28	0	1159.31	9.04	0.80	3	47	3	3	1
201	75.56	80.04	2846	7556.21	10.16	8004.31	8.11	0	0	46.72	2.83	115.42	0.63	128.80	8.87	102.87	7.11	1	428.33	5.04	0.63	3	48	1	8	8
202	74.71	78.97	2847	7470.74	15.47	7897.36	16.17	0	0	32.98	2.96	120.27	0.80	133.11	13.63	139.11	14.24	0	1031.65	5.86	0.41	4	48	2	8	7
203	76.12	77.25	2848	7611.96	16.04	7724.81	15.15	0	0	33.37	1.80	117.66	0.85	230.57	15.50	219.88	14.41	1	1249.19	6.67	0.51	4	48	3	8	6
204	73.03	78.37	2849	7303.38	11.66	7836.89	11.07	0	0	39.32	1.87	114.34	0.72	190.21	10.68	181.49	10.03	0	900.02	5.24	0.64	3	48	4	8	5
205	75.38	76.52	2852	7538.23	12.73	7652.28	10.30	0	0	47.97	2.57	120.19	0.87	183.80	11.43	149.13	9.21	0	1107.04	6.86	0.62	3	48	5	8	4
206	74.66	76.62	2853	7466.34	11.17	7661.77	13.27	0	0	46.53	1.98	115.14	0.93	206.06	10.45	239.71	12.95	1	1434.12	8.02	0.62	4	48	6	8	3
207	72.65	75.94	2854	7265.02	9.49	7594.08	11.30	0	0	58.57	3.10	117.67	0.95	138.87	8.43	165.13	10.05	0	1143.19	8.06	0.65	3	48	7	8	2
208	72.94	73.30	2855	7293.94	16.49	7329.82	10.12	0	0	34.23	1.89	113.71	0.70	227.01	15.61	142.86	9.11	1	644.52	4.88	0.59	4	48	8	8	1
209	77.17	79.07	2850	7716.98	8.74	7907.33	9.99	0	0	44.99	1.81	115.65	0.68	169.05	7.88	192.20	9.11	0	920.56	6.68	0.72	4	49	1	2	2
210	77.32	77.46	2851	7731.59	11.13	7745.77	18.65	0	0	38.62	2.21	120.08	0.88	152.83	10.08	246.87	18.22	1	1213.04	6.06	0.55	4	49	2	2	1
211	73.41	74.68	2993	7340.85	13.40	7467.73	12.19	0	0	35.20	3.11	119.32	0.67	116.44	11.68	105.86	10.62	1	458.90	4.75	0.45	4	50	1	2	2
212	73.43	76.49	2994	7342.74	14.56	7648.92	15.00	0	0	29.21	1.57	113.32	0.70	209.05	13.92	218.08	14.13	1	722.06	4.48	0.54	4	50	2	2	1
213	73.64	75.77	3098	7363.85	11.98	7577.22	22.16	0	0	37.11	2.44	117.93	0.95	142.90	10.82	252.83	21.87	1	831.62	6.91	0.50	4	51	1	4	4
214	76.89	74.79	3099	7688.75	10.03	7479.04	6.96	0	0	64.78	2.40	119.19	0.86	208.39	9.25	146.56	6.25	1	1714.44	8.25	0.77	3	51	2	4	3
215	73.85	74.57	3100	7384.59	6.63	7456.53	7.99	0	0	74.26	2.99	118.99	0.83	126.95	5.85	152.99	7.04	0	1631.06	11.16	0.77	3	51	3	4	2
216	75.12	76.36	3101	7512.11	10.43	7636.09	7.46	0	0	63.87	2.43	117.19	0.90	210.02	9.71	152.98	6.71	1	1683.35	13.16	0.75	4	51	4	4	1
217	81.58	72.51	3128	8158.01	19.95	7251.20	12.61	0	0	29.79	1.47	108.44	0.72	286.65	21.04	198.15	12.03	1	671.62	6.00	0.57	5	52	1	3	3
218	82.66	73.70	3129	8266.10	8.92	7370.18	8.54	0	0	56.43	2.83	115.67	0.75	137.04	7.85	131.12	7.51	0	654.38	6.94	0.69	3	52	2	3	2
219	80.92	74.19	3130	8091.77	9.07	7418.69	11.25	0	0	53.23	1.97	110.60	0.87	192.12	8.41	231.73	10.91	1	1260.04	7.44	0.72	4	52	3	3	1
220	84.48	76.66	3131	8448.17	10.11	7665.51	12.81	0	0	41.33	2.93	113.43	0.71	109.81	8.85	139.07	11.22	1	351.38	4.63	0.55	4	53	1	1	1
221	76.54	72.56	3181	7653.53	19.71	7256.44	19.63	0	0	28.87	1.73	112.02	0.89	252.86	19.77	244.83	19.75	1	1121.92	4.80	0.43	5	54	1	1	1
222	83.44	77.97	3200	8343.56	13.93	7796.68	9.35	0	0	39.54	3.14	114.72	0.67	134.91	12.15	90.94	8.35	1	389.71	4.09	0.50	4	55	1	1	1
223	74.42	72.84	3209	7442.17	14.67	7283.80	14.69	0	0	39.33	2.60	114.04	0.93	172.80	13.18	172.96	13.22	0	825.71	4.73	0.51	3	56	1	5	5
224	76.68	73.32	3210	7668.49	13.23	7332.02	10.17	0	0	45.51	1.97	112.19	0.85	234.69	12.73	183.63	9.44	1	1035.75	8.45	0.66	5	56	2	5	4
225	76.71	73.15	3211	7670.59	10.17	7315.27	9.22	0	0	50.59	2.93	117.89	0.74	135.13	8.93	122.49	8.09	0	887.15	5.32	0.64	4	56	3	5	3
226	75.54	75.68	3212	7553.73	7.17	7567.71	7.02	0	0	72.24	2.51	119.12	0.81	160.03	6.39	156.55	6.25	0	1508.33	8.06	0.80	2	56	4	5	2
227	72.98	78.35	3213	7298.08	9.64	7835.46	9.90	0	0	53.89	2.66	115.38	0.83	151.23	8.56	155.32	8.79	0	621.50	5.56	0.68	3	56	5	5	1
228	74.22	74.27	3216	7421.68	19.65	7427.27	17.65	0	0	27.65	2.15	115.88	0.83	195.65	18.17	176.87	16.13	0	540.98	2.98	0.41	5	57	1	3	3
229	75.85	71.97	3220	7584.88	11.88	7197.15	10.86	0	0	51.95	3.36	118.44	0.90	141.47	10.45	129.36	9.56	0	1046.04	7.36	0.58	4	57	2	3	2
230	75.11	72.71	3224	7510.82	16.52	7270.67	19.10	0	0	28.33	2.43	117.44	0.80	149.40	14.73	172.52	17.05	0	807.17	3.72	0.40	5	57	3	3	1
231	82.58	81.55	3264	8257.75	14.22	8155.16	16.15	0	0	25.34	1.73	110.89	0.61	161.57	12.73	181.62	14.81	0	351.35	3.36	0.50	5	58	1	1	1
232	75.14	78.58	3265	7513.54	6.81	7857.79	6.54	0	0	69.19	2.56	119.17	0.71	142.14	6.01	136.51	5.77	0	1371.73	9.46	0.80	3	59	1	2	2
233	75.64	77.36	3266	7564.08	5.02	7736.26	6.79	0	0	86.80	2.88	120.38	0.77	116.54	4.42	157.61	5.98	0	1550.10	9.01	0.84	3	59	2	2	1
234	77.18	81.23	3267	7717.63	17.58	8122.92	19.10	0	0	26.55	2.25	116.40	0.78	161.30	15.75	175.00	17.14	0	688.96	3.99	0.40	5	60	1	1	1
235	78.63	81.33	3277	7862.85	21.13	8133.39	16.21	0	0	25.36	2.45	115.99	0.73	168.86	18.73	129.71	14.37	0	401.00	3.56	0.36	3	61	1	3	3
236	79.22	79.57	3280	7922.23	12.14	7956.66	11.76	0	0	43.77	2.16	114.43	0.84	191.23	11.07	183.91	10.87	0	1110.52	4.96	0.63	5	61	2	3	2
237	76.70	79.97	3281	7670.23	10.00	7996.57	11.72	0	0	42.01	1.99	116.56	0.73	164.98	9.00	191.84	10.70	0	1187.90	5.72	0.66	4	61	3	3	1
238	83.64	75.38	3289	8363.59	13.01	7538.07	12.38	0	0	42.61	3.63	118.65	0.81	117.55	11.36	111.86	10.81	1	751.96	6.39	0.46	3	62	1	4	4
239	83.36	75.35	3290	8335.88	14.09	7534.95	15.67	0	0	34.45	2.86	117.19	0.79	131.10	12.42	145.84	13.82	0	545.02	4.90	0.45	4	62	2	4	3
240	85.55	75.79	3291	8555.22	10.16	7578.97	13.31	0	0	39.66	3.76	114.29	0.66	79.86	8.15	107.00	11.53	1	463.58	8.63	0.45	5	62	3	4	2
241	84.22	75.17	3292	8422.46	8.23	7516.86	10.64	0	0	57.18	3.62	116.03	0.80	99.91	7.19	129.14	9.28	1	616.67	7.82	0.62	5	62	4	4	1
242	82.64	77.30	3312	8263.79	8.09	7729.73	8.52	0	0	69.50	3.39	117.94	0.88	127.89	7.12	134.67	7.49	0	1030.48	7.27	0.71	3	63	1	2	2
243	83.21	77.95	3313	8320.82	12.52	7794.80	9.95	0	0	42.20	2.67	115.49	0.72	152.47	11.02	121.19	8.76	0	691.50	4.85	0.59	4	63	2	2	1
244	77.13	77.97	3377	7712.91	10.66	7796.98	9.97	0	0	58.27	3.45	118.35	0.92	138.96	9.38	130.01	8.78	0	954.46	9.29	0.62	3	64	1	212	212
245	77.05	77.86	3378	7704.89	6.73	7786.39	7.13	0	0	63.07	2.88	118.99	0.65	113.23	5.88	119.88	6.23	0	911.81	7.70	0.75	4	64	2	212	211
246	76.89	77.86	3379	7688.88	3.66	7785.99	4.31	0	0	117.88	3.28	121.15	0.69	101.06	3.20	118.83	3.75	1	1291.21	18.27	0.89	4	64	3	212	210
247	76.78	77.86	3380	7677.97	5.30	7786.40	5.19	0	0	93.92	2.97	119.13	0.75	129.04	4.65	126.33	4.56	0	1406.98	13.21	0.86	4	64	4	212	209
248	76.32	78.12	3381	7632.27	3.92	7812.11	4.60	0	0	121.47	3.79	122.82	0.76	96.18	3.39	112.93	4.00	1	1548.94	16.06	0.87	4	64	5	212	208
249	76.48	78.17	3382	7648.08	6.45	7816.88	6.45	0	0	89.85	3.65	120.23	0.87	122.04	5.65	122.07	5.65	0	1116.73	10.66	0.79	3	64	6	212	207
250	76.17	78.34	3383	7617.42	5.85	7833.56	5.92	0	0	91.41	3.24	118.99	0.82	126.90	5.13	128.58	5.20	0	1266.69	9.10	0.82	3	64	7	212	206
251	75.13	78.41	3384	7512.75	4.60	7840.79	5.22	0	0	100.32	3.70	119.92	0.72	95.83	4.03	108.52	4.53	1	1121.58	12.47	0.83	4	64	8	212	205
252	74.72	78.61	3385	7471.67	6.36	7861.47	8.04	0	0	70.54	3.22	121.24	0.76	107.24	5.56	135.59	7.03	1	1220.35	12.91	0.75	4	64	9	212	204
253	75.01	78.94	3386	7500.51	7.41	7894.04	7.53	0	0	69.51	2.98	117.77	0.79	133.18	6.52	135.40	6.63	0	998.96	8.89	0.76	4	64	10	212	203
254	75.26	79.17	3387	7526.20	6.24	7917.28	7.45	0	0	76.54	3.47	120.40	0.78	105.78	5.45	126.24	6.50	1	1114.06	10.20	0.75	4	64	11	212	202
255	75.63	79.05	3388	7562.63	7.29	7905.28	8.23	0	0	76.31	3.80	121.80	0.89	112.69	6.37	127.18	7.20	0	1192.27	9.03	0.71	4	64	12	212	201
256	75.60	79.54	3389	7560.42	5.39	7954.26	5.64	0	0	89.74	3.22	118.06	0.74	115.67	4.71	121.00	4.93	0	1230.90	11.42	0.83	4	64	13	212	200
257	75.65	80.04	3390	7564.52	9.01	8004.49	9.37	0	0	58.94	3.09	114.53	0.83	132.32	7.93	137.62	8.25	0	532.25	7.55	0.67	3	64	14	212	199
258	75.63	80.21	3391	7563.15	9.75	8021.36	9.47	0	0	53.28	3.30	117.11	0.77	120.97	8.53	117.55	8.29	0	871.67	7.14	0.62	4	64	15	212	198
259	76.14	80.15	3392	7613.75	7.68	8014.71	7.53	0	0	76.67	3.84	116.95	0.87	117.86	6.71	115.50	6.58	0	977.42	9.59	0.71	3	64	16	212	197
260	76.44	79.89	3393	7643.87	7.79	7988.75	7.22	0	0	77.53	3.74	119.19	0.87	124.19	6.81	115.05	6.32	0	941.92	7.44	0.73	4	64	17	212	196
261	77.15	79.86	3394	7715.38	5.29	7985.94	6.06	0	0	75.49	2.75	118.50	0.64	111.68	4.63	127.74	5.30	1	1101.21	10.35	0.82	4	64	18	212	195
262	77.35	80.13	3395	7735.12	5.52	8012.80	7.37	0	0	72.87	2.92	118.13	0.70	105.79	4.83	141.43	6.46	1	919.38	10.13	0.79	4	64	19	212	194
263	77.42	79.72	3396	7742.07	7.70	7972.14	7.95	0	0	68.75	3.63	120.67	0.80	112.18	6.72	115.78	6.94	0	1004.90	7.47	0.70	4	64	20	212	193
264	76.87	79.85	3397	7687.25	5.97	7984.89	5.93	0	0	84.39	3.43	119.49	0.75	112.85	5.21	112.10	5.17	0	1147.96	11.54	0.79	3	64	21	212	192
265	76.65	79.86	3398	7664.53	8.18	7985.76	11.25	0	0	55.00	3.16	116.69	0.80	109.76	7.18	150.89	9.89	1	561.19	9.42	0.64	4	64	22	212	191
266	76.11	80.10	3399	7611.32	7.08	8010.30	8.19	0	0	61.66	2.69	115.64	0.72	125.06	6.23	144.57	7.20	0	807.83	6.76	0.75	3	64	23	212	190
267	75.81	80.01	3400	7580.69	8.59	8000.86	7.50	0	0	70.59	3.54	116.41	0.85	132.04	7.53	115.30	6.58	0	663.33	7.61	0.71	4	64	24	212	189
268	75.99	80.09	3401	7599.37	6.36	8008.88	8.13	0	0	63.26	2.92	116.86	0.68	106.12	5.58	135.44	7.11	1	547.83	6.94	0.74	4	64	25	212	188
269	75.81	80.00	3402	7580.56	8.50	8000.26	7.25	0	0	63.37	2.93	116.77	0.76	141.79	7.47	120.84	6.37	0	947.73	8.15	0.73	3	64	26	212	187
270	75.41	80.10	3403	7540.85	7.41	8009.79	9.28	0	0	59.58	3.15	117.54	0.74	107.85	6.48	135.07	8.12	1	760.60	8.29	0.69	4	64	27	212	186
271	74.89	79.80	3404	7489.17	9.09	7980.45	11.63	0	0	56.39	3.57	116.52	0.88	110.44	7.98	141.34	10.20	1	645.19	9.46	0.60	4	64	28	212	185
272	75.07	79.69	3405	7507.00	5.61	7968.86	6.82	0	0	80.06	4.76	120.86	0.72	75.56	5.47	88.44	5.83	1	723.29	7.57	0.68	5	64	29	212	184
273	74.93	79.64	3406	7493.46	6.81	7963.87	8.04	0	0	77.88	4.08	120.34	0.85	99.83	5.97	117.69	7.00	1	838.54	9.67	0.70	5	64	30	212	183
274	75.40	79.95	3407	7539.65	6.07	7995.37	7.48	0	0	78.42	3.60	119.48	0.78	101.56	5.27	125.26	6.52	1	662.44	8.47	0.75	4	64	31	212	182
275	75.68	79.03	3408	7567.69	6.38	7903.36	8.45	0	0	69.54	2.93	116.98	0.78	116.74	5.62	154.49	7.45	0	1012.40	10.18	0.76	3	64	32	212	181
276	75.51	78.61	3409	7551.42	6.00	7861.50	6.30	0	0	89.65	3.55	120.22	0.83	116.55	5.24	122.55	5.51	0	989.44	11.65	0.80	4	64	33	212	180
277	75.57	78.37	3410	7556.73	4.80	7837.23	6.05	0	0	102.74	4.09	121.08	0.81	92.05	4.10	116.47	5.26	1	1324.33	13.36	0.81	4	64	34	212	179
278	75.74	78.24	3411	7573.60	7.87	7823.80	6.83	0	0	80.17	3.70	119.80	0.88	131.33	6.89	114.01	5.98	0	991.96	9.97	0.74	3	64	35	212	178
279	76.26	78.38	3412	7625.60	4.78	7837.83	4.60	0	0	101.79	3.30	120.80	0.71	113.22	4.16	108.93	4.00	1	1313.50	14.54	0.86	4	64	36	212	177
280	76.15	78.91	3413	7615.03	5.02	7891.06	5.97	0	0	95.17	3.41	119.85	0.78	107.93	4.40	128.20	5.22	1	1439.67	13.77	0.83	3	64	37	212	176
281	76.10	79.33	3414	7610.45	7.37	7932.70	5.76	0	0	77.94	3.59	120.24	0.75	122.98	6.42	96.05	4.99	1	1049.46	10.47	0.75	4	64	38	212	175
282	76.48	79.87	3415	7648.20	8.74	7987.03	8.60	0	0	67.06	4.11	120.52	0.86	109.57	7.60	107.89	7.50	1	740.06	7.10	0.63	5	64	39	212	174
283	76.72	80.08	3416	7671.69	7.66	8007.82	7.33	0	0	67.08	2.85	115.85	0.77	139.13	6.75	133.21	6.46	0	830.77	6.83	0.76	4	64	40	212	173
284	76.26	79.66	3417	7626.48	6.52	7966.01	7.95	0	0	74.14	3.25	120.27	0.81	114.49	5.72	139.52	6.97	0	830.17	9.57	0.76	4	64	41	212	172
285	75.82	78.86	3418	7582.18	4.77	7885.83	5.58	0	0	85.49	3.23	122.71	0.65	96.99	4.17	113.27	4.86	1	1226.46	10.30	0.82	4	64	42	212	171
286	75.84	78.72	3419	7584.08	6.62	7872.17	6.29	0	0	84.14	3.71	120.77	0.81	115.58	5.78	109.83	5.49	1	879.08	10.97	0.77	4	64	43	212	170
287	75.40	78.89	3420	7540.27	5.91	7889.16	6.49	0	0	87.50	3.59	119.79	0.81	110.78	5.16	121.73	5.67	1	1157.23	11.36	0.79	4	64	44	212	169
288	74.85	79.11	3421	7484.51	6.19	7911.43	6.31	0	0	79.99	3.18	119.38	0.75	119.75	5.42	122.22	5.53	0	1354.12	10.51	0.80	5	64	45	212	168
289	75.35	78.69	3422	7535.48	8.97	7868.84	6.79	0	0	58.08	2.94	121.30	0.68	136.47	7.84	103.20	5.93	1	839.23	8.93	0.71	4	64	46	212	167
290	75.29	79.50	3423	7529.23	8.10	7950.40	9.11	0	0	64.53	3.48	118.58	0.83	115.54	7.09	129.87	7.97	0	631.00	8.02	0.68	3	64	47	212	166
291	75.56	79.40	3424	7556.37	6.36	7939.57	7.55	0	0	77.35	3.46	117.69	0.80	109.36	5.55	129.97	6.61	1	805.73	11.81	0.76	4	64	48	212	165
292	75.69	78.97	3425	7569.26	4.58	7897.10	4.31	0	0	118.39	4.05	122.52	0.77	102.84	3.98	96.86	3.78	1	1259.73	12.43	0.85	4	64	49	212	164
293	75.64	78.20	3426	7563.80	6.03	7819.53	5.24	0	0	84.75	3.02	120.24	0.72	130.44	5.28	113.25	4.59	0	1290.38	11.92	0.83	4	64	50	212	163
294	76.07	78.09	3427	7607.10	5.70	7808.71	5.52	0	0	96.64	3.41	122.14	0.82	124.46	4.99	120.42	4.83	0	1617.62	12.11	0.83	3	64	51	212	162
295	76.92	78.09	3428	7691.98	4.94	7809.14	4.65	0	0	112.98	3.27	119.64	0.82	131.67	4.34	123.85	4.08	0	1616.40	14.53	0.88	3	64	52	212	161
296	76.61	78.00	3429	7661.36	3.99	7799.94	5.17	0	0	112.15	3.05	120.17	0.77	113.03	3.50	146.47	4.54	0	1450.42	17.09	0.89	3	64	53	212	160
297	76.45	78.06	3430	7645.16	5.54	7806.22	5.27	0	0	118.19	4.25	121.09	0.95	118.32	4.84	112.58	4.60	0	1487.21	16.22	0.83	4	64	54	212	159
298	76.57	77.70	3431	7656.85	3.83	7770.24	4.16	0	0	114.88	2.81	119.56	0.69	120.60	3.36	131.21	3.65	0	1615.90	20.23	0.91	4	64	55	212	158
299	77.08	78.00	3432	7708.16	5.98	7800.22	4.74	0	0	103.96	3.42	122.21	0.83	139.94	5.24	110.82	4.16	1	1549.04	16.26	0.85	3	64	56	212	157
300	77.21	77.65	3433	7721.10	5.38	7765.43	6.29	0	0	108.03	4.01	122.25	0.94	111.71	4.71	130.47	5.50	1	1366.85	17.48	0.82	4	64	57	212	156
301	77.02	77.67	3434	7702.09	5.79	7767.35	5.62	0	0	108.63	3.67	120.96	0.94	132.20	5.09	128.34	4.94	0	1635.44	12.33	0.84	4	64	58	212	155
302	77.03	77.99	3435	7703.08	5.89	7798.98	6.17	0	0	91.38	3.02	119.71	0.85	137.57	5.20	143.99	5.44	0	1425.42	10.69	0.83	3	64	59	212	154
303	77.18	77.94	3436	7717.71	3.88	7793.54	4.90	0	0	121.36	3.47	124.80	0.79	104.58	3.40	131.82	4.28	1	1407.94	14.25	0.88	4	64	60	212	153
304	77.39	77.34	3437	7738.76	5.76	7733.76	5.65	0	0	123.41	5.10	128.74	1.04	107.00	5.00	105.07	4.91	1	1704.85	17.17	0.79	5	64	61	212	152
305	76.82	77.45	3438	7682.15	3.65	7744.97	4.05	0	0	139.22	3.57	125.00	0.80	109.26	3.19	121.49	3.54	1	1900.29	15.87	0.91	4	64	62	212	151
306	76.30	77.34	3439	7630.45	6.59	7734.09	6.68	0	0	96.03	4.04	127.23	0.96	120.50	5.77	122.12	5.85	0	1800.02	10.68	0.77	3	64	63	212	150
307	76.25	77.20	3440	7624.55	6.05	7720.00	6.21	0	0	94.55	3.34	127.16	0.89	131.75	5.32	135.40	5.47	0	1710.00	9.51	0.82	3	64	64	212	149
308	76.45	77.18	3441	7645.21	5.88	7717.63	5.58	0	0	94.94	3.17	126.51	0.83	135.80	5.17	128.70	4.90	0	1942.85	12.90	0.84	4	64	65	212	148
309	76.59	77.08	3442	7658.98	6.08	7708.26	6.59	0	0	108.18	4.55	125.85	1.02	111.19	5.31	120.53	5.76	1	1542.94	14.85	0.78	4	64	66	212	147
310	76.51	77.51	3443	7651.32	6.70	7750.54	6.83	0	0	88.93	3.51	125.67	0.92	130.64	5.89	133.25	6.01	0	1727.56	11.53	0.79	4	64	67	212	146
311	76.40	77.54	3444	7639.61	5.60	7754.00	6.14	0	0	111.70	4.25	126.67	0.98	113.25	4.89	124.12	5.37	0	1525.52	11.66	0.81	4	64	68	212	145
312	76.73	77.56	3445	7673.26	5.00	7755.93	4.97	0	0	115.59	4.14	128.16	0.85	107.17	4.35	106.49	4.32	1	1812.19	14.67	0.84	4	64	69	212	144
313	76.68	77.10	3446	7667.74	7.15	7709.89	7.20	0	0	90.27	3.61	123.79	1.00	137.73	6.30	138.76	6.35	0	1715.88	10.70	0.78	4	64	70	212	143
314	76.79	76.96	3447	7678.51	5.99	7696.32	6.00	0	0	100.38	3.60	126.44	0.91	128.66	5.26	128.67	5.26	0	1852.79	11.68	0.82	4	64	71	212	142
315	76.37	77.04	3448	7636.69	5.49	7703.89	5.44	0	0	115.05	3.66	122.48	0.96	133.10	4.83	131.83	4.78	0	1498.33	12.92	0.85	4	64	72	212	141
316	75.90	76.97	3449	7589.71	3.85	7696.71	4.15	0	0	125.42	3.30	125.08	0.75	112.49	3.37	121.25	3.63	0	1709.04	14.80	0.90	4	64	73	212	140
317	75.42	77.34	3450	7541.84	6.20	7734.41	6.06	0	0	94.41	3.35	123.64	0.88	134.49	5.45	131.57	5.33	0	1442.90	10.04	0.82	3	64	74	212	139
318	75.61	77.01	3451	7560.70	6.89	7701.44	6.76	0	0	85.39	3.40	126.04	0.89	133.19	6.05	130.71	5.94	0	1983.33	12.65	0.79	4	64	75	212	138
319	75.94	77.46	3452	7593.83	4.25	7746.25	4.35	0	0	130.68	3.94	126.09	0.83	108.29	3.71	111.01	3.79	1	1888.40	17.62	0.88	4	64	76	212	137
320	76.21	77.81	3453	7620.61	5.78	7781.48	5.41	0	0	101.54	3.30	123.25	0.87	137.19	5.08	128.41	4.76	0	1665.67	14.50	0.85	4	64	77	212	136
321	75.61	78.03	3454	7561.03	4.42	7802.90	4.83	0	0	119.87	3.67	125.00	0.83	110.83	3.86	121.22	4.22	1	1638.81	12.05	0.87	4	64	78	212	135
322	75.57	77.35	3455	7557.10	6.22	7734.88	6.47	0	0	92.32	3.34	123.84	0.90	132.65	5.48	137.88	5.69	0	1652.94	10.94	0.81	3	64	79	212	134
323	74.93	76.36	3456	7492.56	4.68	7636.49	4.98	0	0	107.76	3.38	123.63	0.78	115.00	4.10	122.24	4.35	0	1766.77	12.80	0.86	4	64	80	212	133
324	74.85	77.01	3457	7484.50	6.13	7700.51	6.01	0	0	82.37	2.65	121.19	0.78	147.29	5.42	144.51	5.32	0	1443.56	8.84	0.84	3	64	81	212	132
325	74.94	77.51	3458	7494.50	5.03	7750.56	5.45	0	0	102.44	3.50	125.00	0.80	113.20	4.40	122.57	4.76	0	1422.15	11.54	0.84	3	64	82	212	131
326	75.21	77.37	3459	7520.64	4.37	7737.49	5.57	0	0	113.05	4.28	126.01	0.82	88.73	3.83	112.88	4.83	1	1627.96	16.91	0.82	4	64	83	212	130
327	75.64	77.23	3460	7564.06	6.27	7722.85	7.07	0	0	97.68	3.83	126.68	0.99	123.26	5.51	138.96	6.22	0	1688.75	11.17	0.79	4	64	84	212	129
328	75.06	77.43	3461	7506.10	6.66	7743.12	6.85	0	0	89.14	3.79	127.50	0.91	120.47	5.83	123.99	6.00	0	1733.67	10.30	0.77	3	64	85	212	128
329	74.98	78.38	3462	7497.92	5.53	7837.91	7.87	0	0	91.74	4.12	125.04	0.90	95.10	4.90	134.85	6.86	1	1310.75	12.39	0.76	4	64	86	212	127
330	74.83	78.21	3463	7482.51	5.41	7821.42	5.08	0	0	111.86	3.86	119.58	0.88	120.46	4.73	113.02	4.44	0	1310.90	15.94	0.84	5	64	87	212	126
331	75.06	77.80	3464	7506.07	6.02	7779.89	5.41	0	0	92.36	3.41	125.13	0.79	125.28	5.26	112.68	4.73	0	1249.15	12.32	0.82	3	64	88	212	125
332	75.00	76.94	3465	7499.72	4.26	7694.18	5.12	0	0	115.97	3.85	124.98	0.80	98.71	3.74	118.46	4.46	1	1653.83	12.85	0.85	4	64	89	212	124
333	75.29	76.54	3466	7528.57	5.68	7654.37	5.33	0	0	97.65	3.26	127.96	0.81	130.85	4.98	122.93	4.68	0	2035.15	11.81	0.84	3	64	90	212	123
334	75.47	76.47	3467	7547.20	5.39	7647.03	5.55	0	0	100.95	3.53	125.76	0.83	118.59	4.71	122.14	4.85	0	1678.79	9.28	0.83	4	64	91	212	122
335	75.36	77.03	3468	7536.04	5.72	7703.26	6.97	0	0	105.62	3.98	124.22	1.01	116.88	5.03	142.20	6.12	0	1588.98	12.10	0.81	5	64	92	212	121
336	75.63	77.01	3469	7563.00	5.56	7700.53	5.00	0	0	99.30	3.39	124.32	0.78	125.02	4.86	112.51	4.38	0	1654.96	13.37	0.84	4	64	93	212	120
337	75.23	77.03	3470	7522.96	6.71	7702.75	6.18	0	0	99.76	3.91	123.82	0.97	131.94	5.89	121.46	5.42	0	1683.27	13.23	0.80	4	64	94	212	119
338	75.11	76.75	3471	7511.45	5.10	7674.67	5.90	0	0	107.78	3.82	124.88	0.89	110.67	4.46	128.07	5.16	1	1446.17	15.53	0.83	4	64	95	212	118
339	75.34	76.75	3472	7533.73	6.02	7674.69	6.71	0	0	99.05	3.96	127.11	0.95	115.96	5.27	129.18	5.87	0	1675.29	11.18	0.79	3	64	96	212	117
340	75.66	76.65	3473	7565.56	5.31	7664.82	5.32	0	0	110.00	3.74	126.75	0.88	120.13	4.65	120.27	4.65	0	1897.17	13.00	0.84	4	64	97	212	116
341	75.92	76.84	3474	7591.75	5.69	7684.41	5.40	0	0	103.10	3.61	128.38	0.86	125.06	4.98	118.68	4.73	0	1935.00	11.07	0.83	4	64	98	212	115
342	75.88	77.56	3475	7588.27	5.22	7755.83	6.05	0	0	131.42	4.90	127.32	1.10	107.69	4.57	124.74	5.28	1	2171.71	19.51	0.82	4	64	99	212	114
343	75.86	77.63	3476	7586.29	5.96	7762.97	6.27	0	0	97.48	3.50	124.80	0.91	127.85	5.24	134.55	5.51	0	1519.92	12.09	0.82	4	64	100	212	113
344	76.92	78.02	3477	7691.53	5.09	7801.53	5.35	0	0	100.02	3.28	123.86	0.79	119.51	4.46	125.64	4.69	0	1621.10	10.88	0.85	4	64	101	212	112
345	76.37	77.92	3478	7636.65	4.85	7792.03	4.91	0	0	97.76	2.93	126.27	0.72	124.44	4.26	125.94	4.31	0	1527.46	12.72	0.87	3	64	102	212	111
346	76.57	77.88	3479	7657.38	5.88	7788.48	6.69	0	0	94.07	3.13	121.60	0.92	136.53	5.20	155.32	5.92	0	1404.67	11.60	0.83	3	64	103	212	110
347	76.70	77.61	3480	7670.13	3.98	7760.88	4.74	0	0	120.94	3.14	123.32	0.80	117.97	3.50	140.51	4.16	0	1633.06	14.56	0.90	4	64	104	212	109
348	76.60	77.52	3481	7660.49	5.51	7752.46	5.58	0	0	107.13	4.18	128.82	0.88	108.48	4.79	110.00	4.86	1	1581.10	16.47	0.81	5	64	105	212	108
349	76.98	77.10	3482	7697.57	5.21	7710.06	5.50	0	0	116.47	4.31	128.74	0.93	108.05	4.55	114.12	4.80	1	1861.54	17.73	0.82	4	64	106	212	107
350	77.08	77.25	3483	7707.57	5.05	7725.19	5.31	0	0	108.27	3.69	127.21	0.84	113.87	4.42	119.74	4.64	0	1792.94	16.24	0.84	4	64	107	212	106
351	77.24	77.24	3484	7723.88	4.13	7723.96	4.53	0	0	110.40	3.04	125.82	0.72	115.16	3.61	126.39	3.97	0	1858.38	12.74	0.89	3	64	108	212	105
352	77.33	77.35	3485	7732.72	3.86	7734.53	4.38	0	0	128.38	3.72	124.08	0.78	102.27	3.36	115.93	3.81	1	1421.35	18.03	0.88	4	64	109	212	104
353	76.92	78.05	3486	7691.88	3.87	7804.75	4.93	0	0	120.47	3.78	128.77	0.78	95.11	3.41	120.85	4.29	1	1575.75	17.92	0.87	4	64	110	212	103
354	76.65	77.82	3487	7664.69	4.14	7781.52	4.66	0	0	125.76	4.40	128.10	0.81	90.52	3.54	102.18	4.05	1	1605.88	16.24	0.85	5	64	111	212	102
355	76.53	77.73	3488	7652.61	5.34	7773.46	6.24	0	0	107.54	4.23	128.30	0.92	104.33	4.64	122.02	5.44	1	1661.31	13.53	0.80	4	64	112	212	101
356	76.22	77.64	3489	7622.11	7.42	7764.48	6.61	0	0	89.05	3.33	123.07	0.97	153.42	6.56	136.76	5.85	0	1624.65	11.89	0.79	3	64	113	212	100
357	76.19	77.59	3490	7618.75	4.18	7759.23	4.67	0	0	117.83	3.31	125.49	0.78	114.52	3.66	127.95	4.08	0	1717.27	12.49	0.89	3	64	114	212	99
358	76.26	78.05	3491	7625.74	5.68	7805.39	6.08	0	0	98.80	3.34	123.42	0.89	129.52	5.00	138.74	5.35	0	1781.19	13.86	0.83	4	64	115	212	98
359	75.93	78.22	3492	7592.85	5.39	7821.53	5.92	0	0	97.09	3.30	122.89	0.83	122.14	4.73	134.06	5.19	0	1576.50	11.51	0.84	3	64	116	212	97
360	75.97	78.44	3493	7596.70	6.78	7844.50	7.20	0	0	91.72	3.74	124.48	0.98	128.10	5.96	136.00	6.33	0	1656.81	12.39	0.78	4	64	117	212	96
361	75.59	77.98	3494	7559.46	5.71	7798.50	8.68	0	0	72.42	2.93	126.75	0.78	108.92	5.02	165.27	7.66	1	1604.69	9.09	0.78	3	64	118	212	95
362	75.75	77.48	3495	7574.67	5.75	7748.20	6.69	0	0	89.80	3.54	127.82	0.84	112.35	5.03	130.67	5.85	0	1848.27	10.22	0.80	4	64	119	212	94
363	75.98	77.25	3496	7598.01	5.63	7725.20	6.39	0	0	109.85	4.12	124.56	0.99	115.57	4.93	131.22	5.60	0	1622.73	13.36	0.81	5	64	120	212	93
364	75.78	76.99	3497	7578.27	5.32	7699.32	5.21	0	0	98.47	3.16	123.79	0.78	127.61	4.66	124.94	4.57	0	1381.58	13.71	0.85	4	64	121	212	92
365	76.24	77.12	3498	7623.61	4.37	7712.34	4.60	0	0	126.93	3.65	125.93	0.85	116.76	3.82	122.89	4.02	0	1833.90	13.32	0.88	3	64	122	212	91
366	76.16	76.64	3499	7616.40	5.85	7663.87	5.00	0	0	104.29	3.26	125.04	0.86	144.12	5.15	123.24	4.40	0	1821.10	9.42	0.85	3	64	123	212	90
367	76.03	76.86	3500	7603.47	4.63	7686.43	4.84	0	0	118.05	3.86	126.86	0.83	108.65	4.04	113.62	4.22	1	1886.81	16.96	0.86	4	64	124	212	89
368	75.58	77.25	3501	7557.96	4.38	7724.59	4.31	0	0	121.85	3.34	124.11	0.80	123.15	3.84	121.17	3.78	0	1718.12	16.53	0.89	3	64	125	212	88
369	75.67	77.84	3502	7566.54	3.78	7783.98	4.18	0	0	152.78	4.70	126.99	0.89	94.22	3.26	104.25	3.64	1	1878.00	18.01	0.88	4	64	126	212	87
370	76.09	77.94	3503	7608.89	5.10	7794.08	5.94	0	0	118.13	4.13	125.72	0.98	112.15	4.46	130.80	5.20	0	1494.69	13.13	0.83	4	64	127	212	86
371	76.23	77.60	3504	7623.20	5.38	7760.35	4.90	0	0	118.37	3.80	124.20	0.92	129.02	4.71	117.59	4.29	0	1664.27	14.82	0.85	3	64	128	212	85
372	76.17	77.66	3505	7616.77	4.39	7766.10	5.03	0	0	112.92	3.30	124.16	0.80	115.61	3.85	132.40	4.40	0	1369.29	11.22	0.88	4	64	129	212	84
373	75.88	78.43	3506	7588.18	4.75	7842.53	4.55	0	0	125.02	4.14	125.70	0.86	110.31	4.14	105.51	3.95	1	1815.08	13.38	0.85	4	64	130	212	83
374	75.87	78.70	3507	7587.08	7.29	7870.42	8.51	0	0	82.60	4.31	124.07	0.97	107.49	6.38	125.41	7.43	1	1229.85	8.88	0.70	4	64	131	212	82
375	76.19	78.51	3508	7619.02	5.42	7850.63	7.01	0	0	93.98	3.71	123.22	0.87	105.56	4.74	136.63	6.13	1	1134.56	10.64	0.80	4	64	132	212	81
376	76.14	78.40	3509	7613.61	4.90	7840.48	4.83	0	0	116.90	4.30	125.91	0.83	102.23	4.27	100.47	4.17	1	1417.00	12.69	0.83	4	64	133	212	80
377	76.03	78.22	3510	7603.21	3.69	7822.15	4.38	0	0	144.58	4.29	126.12	0.86	95.77	3.25	113.36	3.81	1	1937.94	20.94	0.88	4	64	134	212	79
378	75.30	77.96	3511	7529.65	5.06	7796.24	6.23	0	0	94.80	3.37	126.19	0.80	109.49	4.43	134.96	5.45	1	1662.58	12.79	0.83	3	64	135	212	78
379	75.44	77.97	3512	7543.97	5.32	7797.47	6.64	0	0	83.87	2.89	123.10	0.76	119.08	4.68	148.48	5.84	0	1302.88	11.27	0.83	3	64	136	212	77
380	75.83	78.22	3513	7582.80	5.21	7822.38	5.05	0	0	107.29	3.27	123.52	0.84	131.68	4.58	127.54	4.43	0	1554.35	11.83	0.86	3	64	137	212	76
381	75.84	78.53	3514	7583.84	5.93	7853.27	5.88	0	0	97.99	3.59	124.26	0.87	124.45	5.20	123.47	5.16	0	1506.21	10.11	0.82	4	64	138	212	75
382	76.21	78.45	3515	7621.21	5.18	7845.41	5.65	0	0	93.77	3.10	121.88	0.77	120.41	4.54	131.44	4.96	0	1549.46	11.69	0.85	4	64	139	212	74
383	76.31	78.08	3516	7630.74	3.99	7807.51	4.89	0	0	122.50	3.47	123.48	0.81	108.39	3.49	132.73	4.28	1	1730.83	17.90	0.88	4	64	140	212	73
384	76.45	78.35	3517	7644.75	5.50	7835.20	5.45	0	0	105.98	3.63	123.76	0.87	123.67	4.82	122.54	4.77	0	1262.48	14.08	0.84	3	64	141	212	72
385	76.52	78.32	3518	7651.85	5.37	7831.58	7.28	0	0	98.24	3.73	124.03	0.93	108.70	4.70	147.47	6.38	1	1665.50	14.75	0.81	4	64	142	212	71
386	76.55	78.40	3519	7655.21	6.80	7839.73	6.72	0	0	87.98	3.91	125.62	0.89	117.73	5.94	116.34	5.87	0	1587.90	13.01	0.76	4	64	143	212	70
387	76.52	78.28	3520	7651.52	6.60	7827.54	6.76	0	0	100.08	4.18	124.05	1.01	121.58	5.78	124.54	5.92	0	1466.56	11.53	0.78	3	64	144	212	69
388	75.97	77.97	3521	7597.48	5.83	7797.14	5.11	0	0	102.25	3.50	124.25	0.84	131.06	5.10	114.91	4.48	0	1404.42	12.29	0.84	3	64	145	212	68
389	75.70	77.76	3522	7569.86	5.44	7776.07	5.01	0	0	108.51	3.63	125.06	0.85	125.03	4.76	114.99	4.38	0	1850.27	13.70	0.85	4	64	146	212	67
390	75.76	77.83	3523	7576.30	5.72	7783.11	4.85	0	0	103.85	3.64	125.49	0.82	125.71	5.00	106.46	4.24	1	1610.04	14.70	0.84	4	64	147	212	66
391	76.33	77.90	3524	7633.32	5.24	7790.11	5.72	0	0	107.00	3.81	124.92	0.88	113.15	4.58	123.31	5.00	0	1357.02	12.26	0.83	4	64	148	212	65
392	76.44	78.00	3525	7644.49	4.76	7799.76	4.98	0	0	126.46	4.18	125.67	0.92	110.56	4.15	115.62	4.35	1	1601.31	15.48	0.85	4	64	149	212	64
393	76.22	78.11	3526	7622.48	4.87	7811.40	5.96	0	0	110.54	4.01	122.14	0.89	103.17	4.26	126.19	5.20	1	1504.38	11.65	0.83	3	64	150	212	63
394	75.89	77.97	3527	7588.90	6.56	7796.94	7.12	0	0	83.05	3.38	124.75	0.86	124.00	5.76	134.50	6.25	0	1492.52	11.60	0.78	4	64	151	212	62
395	75.53	78.32	3528	7553.14	6.95	7831.78	5.98	0	0	83.64	3.11	122.49	0.82	144.04	6.12	123.87	5.26	0	1414.56	9.74	0.81	4	64	152	212	61
396	75.89	78.25	3529	7589.06	7.99	7824.85	6.87	0	0	74.10	2.83	121.41	0.86	161.60	7.09	139.07	6.09	0	1498.54	8.99	0.78	3	64	153	212	60
397	76.14	78.82	3530	7613.87	5.19	7882.08	6.44	0	0	86.52	2.89	122.60	0.76	119.92	4.57	148.77	5.67	0	1162.54	8.80	0.84	3	64	154	212	59
398	75.81	79.11	3531	7580.75	7.45	7911.32	8.29	0	0	77.06	3.72	122.84	0.92	118.74	6.54	131.99	7.26	0	1186.46	7.89	0.72	4	64	155	212	58
399	75.47	78.54	3532	7547.33	5.19	7854.43	5.52	0	0	79.94	2.65	123.77	0.65	120.52	4.55	128.05	4.84	0	1199.31	8.63	0.85	3	64	156	212	57
400	75.44	78.92	3533	7544.00	7.13	7891.78	7.01	0	0	84.33	3.52	119.44	0.91	131.45	6.26	129.17	6.16	0	1148.94	10.40	0.77	3	64	157	212	56
401	75.19	78.67	3534	7518.54	6.16	7867.00	6.84	0	0	74.62	3.52	126.60	0.71	100.33	5.37	111.47	5.95	1	1155.02	9.28	0.75	4	64	158	212	55
402	75.46	78.65	3535	7545.78	11.82	7865.23	9.32	0	0	55.36	3.21	122.87	0.89	157.31	10.42	124.05	8.22	0	1032.65	6.81	0.62	3	64	159	212	54
403	74.67	78.37	3536	7467.25	5.90	7836.77	5.09	0	0	100.97	3.70	125.68	0.83	123.97	5.16	106.94	4.44	1	1504.65	14.20	0.82	4	64	160	212	53
404	74.73	78.02	3537	7472.95	5.92	7801.97	6.00	0	0	98.50	4.17	123.13	0.87	107.36	5.16	108.72	5.23	1	1385.88	12.57	0.78	4	64	161	212	52
405	74.37	77.87	3538	7436.70	6.23	7787.04	8.00	0	0	77.45	4.12	125.49	0.80	89.35	5.31	115.20	6.95	1	1166.75	10.01	0.70	4	64	162	212	51
406	74.31	78.01	3539	7431.19	6.86	7800.70	7.32	0	0	82.79	3.67	124.16	0.88	118.99	6.01	127.04	6.41	0	1570.00	8.70	0.76	4	64	163	212	50
407	74.13	77.59	3540	7413.06	6.91	7759.11	5.96	0	0	84.98	3.41	121.61	0.82	132.19	6.05	114.03	5.22	0	955.88	8.69	0.79	3	64	164	212	49
408	73.46	77.34	3541	7346.28	6.15	7733.57	7.92	0	0	82.99	3.75	123.35	0.87	104.54	5.36	134.71	6.92	1	1379.10	11.03	0.75	4	64	165	212	48
409	73.97	77.09	3542	7397.34	7.29	7708.83	6.17	0	0	81.43	3.08	120.03	0.84	148.39	6.42	125.73	5.44	0	1183.23	11.36	0.80	3	64	166	212	47
410	73.76	77.05	3543	7375.99	5.76	7705.39	6.02	0	0	88.08	3.23	121.57	0.78	121.03	5.05	126.37	5.27	0	1325.56	9.89	0.82	4	64	167	212	46
411	74.08	76.22	3544	7408.43	7.72	7622.00	6.89	0	0	94.78	4.32	123.84	1.04	130.30	6.76	116.39	6.04	0	1660.33	13.09	0.75	4	64	168	212	45
412	74.55	75.50	3545	7454.69	5.53	7550.31	5.37	0	0	101.13	3.71	124.63	0.82	115.71	4.83	112.28	4.68	0	1715.08	12.13	0.82	3	64	169	212	44
413	74.59	76.80	3546	7458.91	5.57	7680.06	5.67	0	0	89.51	3.50	126.86	0.75	109.53	4.85	111.57	4.95	1	1484.02	14.14	0.81	4	64	170	212	43
414	74.39	76.74	3547	7439.46	5.68	7673.60	5.92	0	0	95.03	3.55	124.78	0.83	116.97	4.97	121.97	5.18	0	1230.23	10.14	0.82	4	64	171	212	42
415	73.86	77.17	3548	7385.92	7.11	7716.88	7.44	0	0	84.09	3.33	120.94	0.95	138.46	6.28	144.93	6.57	0	1193.92	9.49	0.78	3	64	172	212	41
416	73.47	76.97	3549	7346.57	4.59	7696.64	6.30	0	0	86.64	2.98	123.62	0.70	102.42	4.00	140.61	5.51	1	1287.62	10.93	0.84	4	64	173	212	40
417	73.83	76.64	3550	7383.41	9.54	7664.34	8.39	0	0	61.39	2.97	123.98	0.85	152.17	8.43	133.85	7.42	0	1530.85	9.01	0.70	3	64	174	212	39
418	73.66	75.97	3551	7365.60	7.47	7597.41	7.81	0	0	80.30	3.65	122.01	0.93	126.46	6.56	132.28	6.86	0	923.42	6.22	0.74	4	64	175	212	38
419	74.43	77.74	3552	7443.10	13.08	7773.51	14.63	0	0	74.96	3.33	114.31	1.66	229.91	12.63	248.49	14.67	1	2303.62	10.01	0.58	4	64	176	212	37
420	73.66	76.37	3553	7366.37	9.06	7637.28	9.83	0	0	70.21	3.54	121.69	1.03	138.96	8.02	150.73	8.70	0	1562.92	8.09	0.68	3	64	177	212	36
421	73.79	75.99	3554	7379.20	8.40	7599.11	6.51	0	0	70.80	2.90	121.85	0.80	157.99	7.41	122.50	5.74	0	1155.62	8.61	0.77	3	64	178	212	35
422	73.84	76.25	3555	7384.13	8.97	7625.16	10.13	0	0	62.87	3.12	124.07	0.93	139.87	7.95	157.87	8.98	0	1503.42	8.68	0.68	3	64	179	212	34
423	73.71	76.54	3556	7370.84	6.84	7654.38	6.46	0	0	97.76	4.45	124.26	0.97	115.48	5.96	109.13	5.63	1	1472.42	13.51	0.75	4	64	180	212	33
424	74.00	76.41	3557	7400.49	6.27	7640.75	6.68	0	0	85.43	3.94	124.47	0.82	104.51	5.48	111.15	5.81	1	1162.83	11.61	0.75	4	64	181	212	32
425	73.71	76.80	3558	7370.67	5.55	7680.41	6.59	0	0	86.30	3.46	124.07	0.78	106.56	4.85	126.42	5.76	1	1200.40	12.10	0.80	4	64	182	212	31
426	73.85	76.16	3559	7385.28	4.69	7616.08	5.06	0	0	108.62	3.57	121.12	0.79	109.73	4.10	118.38	4.42	1	1320.23	16.09	0.85	4	64	183	212	30
427	73.69	76.00	3560	7368.70	4.52	7600.30	4.59	0	0	112.89	3.64	123.20	0.76	107.73	3.94	109.37	4.00	1	1132.65	13.61	0.86	4	64	184	212	29
428	73.77	76.53	3561	7377.41	6.51	7653.10	7.17	0	0	71.78	2.63	120.95	0.76	137.27	5.76	151.10	6.33	0	1288.79	8.60	0.80	3	64	185	212	28
429	73.92	76.96	3562	7391.94	5.40	7696.21	4.82	0	0	107.73	3.97	123.79	0.81	112.54	4.70	100.56	4.22	1	1533.25	15.43	0.83	4	64	186	212	27
430	74.03	77.44	3563	7402.65	6.65	7744.05	7.98	0	0	81.75	3.43	121.86	0.91	122.25	5.85	146.82	7.02	0	1538.60	9.75	0.77	4	64	187	212	26
431	74.24	77.86	3564	7423.59	7.99	7786.22	7.28	0	0	82.40	4.28	126.33	0.93	118.22	6.97	107.81	6.36	1	1335.79	10.83	0.70	4	64	188	212	25
432	74.22	77.32	3565	7421.88	6.80	7731.72	8.27	0	0	80.59	3.56	125.06	0.92	118.61	5.98	144.26	7.26	0	1627.25	9.65	0.75	4	64	189	212	24
433	73.55	77.28	3566	7354.98	6.63	7727.55	6.81	0	0	87.23	4.13	125.22	0.87	107.52	5.77	110.46	5.93	1	1455.35	11.48	0.74	4	64	190	212	23
434	73.61	77.18	3567	7360.83	7.96	7717.68	8.79	0	0	67.43	3.39	123.57	0.86	122.07	6.99	134.74	7.72	0	1526.60	10.08	0.70	4	64	191	212	22
435	73.79	77.65	3568	7379.30	7.60	7765.47	7.58	0	0	82.27	3.45	120.02	0.96	139.72	6.71	139.33	6.69	0	1288.31	8.90	0.76	3	64	192	212	21
436	73.66	77.61	3569	7365.61	8.04	7761.02	8.77	0	0	67.73	2.89	119.53	0.89	145.54	7.13	158.86	7.79	0	1182.83	7.17	0.74	3	64	193	212	20
437	73.54	78.31	3570	7353.77	10.00	7830.85	6.08	0	0	79.30	3.93	121.91	0.93	155.29	8.75	94.30	5.29	1	1088.71	10.59	0.72	5	64	194	212	19
438	73.84	78.80	3571	7383.75	8.37	7879.62	9.45	0	0	66.86	3.87	123.01	0.89	111.06	7.32	125.48	8.26	1	1007.31	8.56	0.65	4	64	195	212	18
439	73.46	78.40	3572	7345.78	7.72	7840.40	9.71	0	0	64.08	3.61	123.32	0.83	105.24	6.73	132.42	8.48	1	1114.23	7.73	0.66	4	64	196	212	17
440	73.10	77.85	3573	7310.40	8.48	7785.07	12.91	0	0	67.99	3.64	122.42	1.10	122.44	7.52	185.67	11.55	0	1412.46	7.20	0.65	4	64	197	212	16
441	72.79	78.03	3574	7278.52	7.00	7803.08	8.38	0	0	87.45	3.63	121.61	1.03	130.26	6.19	155.85	7.41	0	1435.19	7.84	0.76	4	64	198	212	15
442	72.80	77.81	3575	7280.02	15.11	7780.88	18.77	0	0	36.57	2.65	121.07	0.99	162.56	13.62	200.30	17.19	0	1027.85	3.59	0.45	5	64	199	212	14
443	73.38	79.70	3576	7338.16	17.20	7969.72	15.61	0	0	35.97	3.50	120.91	0.90	136.16	15.11	123.59	13.72	0	586.88	4.01	0.38	4	64	200	212	13
444	73.02	79.19	3577	7302.32	15.29	7918.76	14.33	0	0	43.04	3.73	120.52	0.97	135.92	13.44	127.40	12.60	0	901.48	5.85	0.44	4	64	201	212	12
445	73.11	78.45	3578	7310.67	11.16	7845.11	13.05	0	0	46.97	2.55	118.35	0.89	159.92	10.02	184.47	12.05	0	1160.48	4.91	0.61	5	64	202	212	11
446	74.22	78.46	3579	7422.16	12.75	7846.21	15.91	0	0	52.64	4.53	126.77	1.14	114.07	11.19	142.35	13.96	0	1227.71	5.58	0.44	4	64	203	212	10
447	73.72	79.12	3580	7372.12	13.13	7911.65	16.21	0	0	45.98	3.59	120.85	1.04	129.77	11.61	160.07	14.34	0	866.92	2.72	0.47	5	64	204	212	9
448	73.56	79.37	3581	7356.49	14.13	7937.05	13.84	0	0	41.44	3.28	120.69	0.89	137.66	12.45	134.79	12.19	0	571.62	3.87	0.48	3	64	205	212	8
449	73.76	79.22	3582	7376.16	12.54	7921.59	15.66	0	0	42.84	3.04	118.60	0.94	136.62	11.14	170.38	13.93	0	809.04	4.37	0.51	5	64	206	212	7
450	74.15	79.83	3583	7414.66	13.78	7983.01	10.73	0	0	41.77	2.24	115.65	0.81	197.86	12.68	155.79	9.66	0	741.77	4.40	0.61	5	64	207	212	6
451	73.81	80.36	3584	7380.67	16.21	8035.66	25.73	0	0	28.67	3.13	120.11	0.90	114.62	14.34	181.50	22.87	0	401.40	2.98	0.32	4	64	208	212	5
452	73.79	79.97	3585	7378.55	8.91	7996.68	11.25	0	0	45.75	2.67	119.17	0.70	117.51	7.84	148.30	9.89	0	705.79	4.92	0.63	4	64	209	212	4
453	73.34	80.51	3586	7334.10	11.35	8050.93	15.74	0	0	38.39	3.11	118.09	0.77	107.85	9.95	149.23	13.88	1	400.77	4.71	0.48	4	64	210	212	3
454	72.98	79.08	3589	7298.32	11.86	7907.58	15.16	0	0	34.08	2.11	117.23	0.73	148.84	10.62	189.20	13.73	0	687.79	3.22	0.55	5	64	211	212	2
455	73.06	80.68	3591	7306.07	17.98	8068.44	11.15	0	0	41.33	4.61	119.18	0.85	123.14	15.60	74.85	9.17	1	526.10	4.89	0.35	4	64	212	212	1
456	79.37	81.01	3551	7937.00	15.50	8101.38	17.55	0	0	29.11	1.79	113.67	0.75	197.14	14.22	210.96	17.18	1	93.08	1.38	0.53	5	65	1	1	1
457	74.46	76.49	3579	7445.97	16.94	7648.59	43.40	0	0	33.01	3.21	123.54	1.22	135.30	15.19	282.14	42.35	1	1452.35	7.64	0.42	5	66	1	2	2
458	75.00	74.26	3580	7499.63	9.95	7425.67	8.71	0	0	72.14	4.09	124.89	1.02	135.21	8.73	118.39	7.64	0	1584.73	6.73	0.65	4	66	2	2	1
459	72.63	80.00	3598	7262.77	14.83	7999.94	11.29	0	0	41.12	4.04	118.77	0.78	116.02	12.89	88.87	10.12	1	568.54	4.91	0.41	4	67	1	38	38
460	73.02	79.81	3600	7302.17	16.01	7981.30	14.26	0	0	33.06	2.15	114.53	0.80	191.05	14.63	170.85	12.94	0	681.85	3.93	0.51	5	67	2	38	37
461	73.41	78.81	3601	7340.56	11.79	7881.48	12.60	0	0	54.29	3.32	118.39	1.04	149.45	10.48	159.46	11.24	0	900.77	5.40	0.58	4	67	3	38	36
462	73.01	78.76	3602	7300.66	11.29	7875.97	11.28	0	0	43.18	2.66	120.53	0.75	141.52	9.97	141.32	9.96	0	799.94	4.16	0.59	3	67	4	38	35
463	72.61	78.77	3603	7260.70	9.87	7876.89	10.96	0	0	55.74	4.05	122.74	0.86	104.36	8.58	115.94	9.55	1	721.71	6.91	0.55	4	67	5	38	34
464	73.10	78.84	3604	7309.51	21.52	7883.78	17.86	0	0	31.73	3.11	119.03	0.97	169.78	19.23	141.27	15.88	0	803.04	3.39	0.35	5	67	6	38	33
465	73.03	78.86	3605	7303.26	13.06	7885.64	12.05	0	0	41.37	2.94	121.41	0.80	141.77	11.51	130.75	10.61	0	787.92	3.76	0.53	3	67	7	38	32
466	72.61	78.16	3606	7260.60	7.95	7816.10	7.21	0	0	71.73	3.85	121.76	0.80	113.85	6.93	103.18	6.29	1	1179.21	12.06	0.69	5	67	8	38	31
467	72.95	77.53	3607	7294.96	10.70	7752.91	9.31	0	0	61.96	3.54	120.91	0.95	144.47	9.42	125.73	8.20	0	901.83	6.98	0.64	3	67	9	38	30
468	72.94	77.15	3608	7294.17	13.39	7715.09	13.26	0	0	42.47	2.61	120.34	0.90	169.35	12.02	167.83	11.89	0	1128.33	4.24	0.55	4	67	10	38	29
469	72.77	77.01	3609	7277.42	12.01	7701.37	8.33	0	0	64.23	3.60	121.37	0.98	164.98	10.60	114.49	7.35	0	1313.83	8.20	0.64	3	67	11	38	28
470	72.16	76.64	3610	7216.47	8.28	7664.05	6.44	0	0	79.17	4.79	124.25	0.83	104.52	7.18	80.11	5.30	1	1061.29	8.75	0.65	4	67	12	38	27
471	72.44	77.15	3611	7243.72	15.29	7715.17	11.19	0	0	46.73	3.06	120.16	0.96	180.46	13.64	132.31	9.95	0	1216.35	6.25	0.54	5	67	13	38	26
472	72.37	77.05	3612	7237.11	15.24	7704.78	15.16	0	0	39.65	3.73	123.60	0.91	124.67	13.35	124.02	13.29	0	867.60	3.99	0.40	3	67	14	38	25
473	72.39	76.87	3613	7238.89	14.85	7686.74	11.00	0	0	43.79	2.70	119.46	0.88	186.55	13.32	138.69	9.81	0	872.98	5.53	0.57	4	67	15	38	24
474	71.95	77.38	3614	7194.52	15.27	7737.62	12.87	0	0	34.63	3.23	122.77	0.72	125.70	13.34	105.91	11.22	1	952.25	5.10	0.42	4	67	16	38	23
475	72.04	77.43	3615	7203.53	9.89	7743.01	9.20	0	0	48.70	2.35	117.92	0.73	158.32	8.79	147.47	8.17	0	871.10	6.27	0.69	3	67	17	38	22
476	72.15	77.26	3616	7215.11	16.06	7725.55	15.08	0	0	37.16	2.11	113.77	0.94	218.22	15.33	207.70	14.08	1	942.00	5.34	0.52	5	67	18	38	21
477	72.03	77.40	3617	7203.19	15.20	7739.99	14.31	0	0	33.08	2.37	119.26	0.77	164.55	13.59	155.08	12.75	0	938.40	4.20	0.49	5	67	19	38	20
478	72.20	76.98	3618	7220.10	9.15	7697.74	10.99	0	0	54.26	3.11	121.68	0.83	122.99	8.05	147.72	9.68	0	881.77	6.24	0.64	4	67	20	38	19
479	71.92	76.26	3619	7191.79	8.42	7625.65	10.08	0	0	58.79	2.85	117.45	0.84	134.00	7.45	160.48	8.93	0	1092.67	7.30	0.69	3	67	21	38	18
480	71.78	75.75	3620	7177.82	7.48	7575.28	9.20	0	0	65.33	3.56	120.32	0.81	105.58	6.54	129.77	8.04	1	930.35	9.77	0.68	4	67	22	38	17
481	71.81	76.25	3621	7180.69	14.41	7625.06	8.69	0	0	47.22	2.93	120.18	0.81	178.50	12.78	108.01	7.67	1	1092.94	5.95	0.59	4	67	23	38	16
482	71.54	76.41	3622	7154.20	7.82	7640.90	7.31	0	0	64.37	3.60	120.96	0.72	107.07	6.79	100.04	6.32	1	728.85	8.45	0.68	4	67	24	38	15
483	71.40	76.24	3623	7140.22	9.38	7623.57	9.28	0	0	50.62	3.35	121.60	0.70	108.78	8.16	107.73	8.09	1	909.46	6.57	0.60	5	67	25	38	14
484	71.31	76.11	3624	7130.74	14.00	7610.96	15.41	0	0	36.84	3.20	121.85	0.82	124.29	12.30	136.82	13.54	0	1007.21	4.07	0.44	5	67	26	38	13
485	71.60	76.32	3625	7159.99	10.85	7631.69	12.52	0	0	42.36	2.99	120.84	0.75	118.27	9.52	136.52	10.98	0	806.67	5.01	0.54	3	67	27	38	12
486	71.46	76.16	3626	7145.76	18.23	7616.18	9.74	0	0	38.62	2.51	119.75	0.80	215.05	16.75	116.49	8.67	1	1068.83	6.70	0.55	4	67	28	38	11
487	70.84	76.15	3627	7083.73	9.96	7615.46	10.89	0	0	48.53	3.12	119.22	0.76	119.10	8.73	130.33	9.55	0	547.94	5.84	0.59	4	67	29	38	10
488	72.14	76.66	3628	7213.73	20.07	7666.26	15.32	0	0	33.27	2.39	117.58	0.93	214.08	18.86	166.24	13.95	1	1006.33	4.74	0.45	5	67	30	38	9
489	70.56	76.90	3629	7055.70	12.88	7690.14	10.49	0	0	50.03	4.25	121.17	0.86	116.47	11.20	95.04	9.23	1	807.15	5.71	0.48	5	67	31	38	8
490	71.36	76.04	3630	7135.63	14.25	7603.90	18.60	0	0	36.41	3.30	121.15	0.91	121.21	12.57	158.03	16.43	0	722.85	4.17	0.41	4	67	32	38	7
491	71.90	77.63	3631	7189.88	23.92	7762.87	12.37	0	0	29.72	2.34	118.64	0.79	230.00	22.61	122.19	11.05	1	769.71	4.21	0.45	5	67	33	38	6
492	71.58	76.81	3632	7157.57	14.99	7681.18	13.88	0	0	38.86	2.41	115.07	0.90	188.32	13.59	174.34	12.62	0	773.42	4.05	0.53	5	67	34	38	5
493	71.04	76.99	3633	7104.24	14.21	7698.69	12.35	0	0	46.72	3.99	119.87	0.93	127.99	12.43	111.23	10.81	1	963.96	7.54	0.46	4	67	35	38	4
494	71.45	77.25	3635	7144.92	16.91	7725.33	15.62	0	0	32.64	2.25	116.19	0.85	188.59	15.67	176.52	14.11	0	697.19	3.77	0.48	5	67	36	38	3
495	71.21	77.71	3636	7121.33	12.97	7770.70	13.51	0	0	37.37	2.75	118.17	0.76	136.22	11.44	141.94	11.92	0	506.85	3.68	0.51	4	67	37	38	2
496	71.13	78.40	3638	7113.12	15.15	7840.24	15.79	0	0	32.64	2.46	115.28	0.80	155.99	13.53	162.60	14.06	0	509.44	2.95	0.47	4	67	38	38	1
497	75.45	78.73	3645	7545.32	19.61	7872.65	24.47	0	0	27.36	3.41	128.78	0.92	121.29	17.27	151.18	21.60	0	970.25	2.62	0.27	4	68	1	9	9
498	77.79	78.93	3646	7778.98	7.94	7893.03	10.52	0	0	64.10	2.75	123.91	0.93	143.73	7.09	189.46	9.52	0	1463.12	6.08	0.72	3	68	2	9	8
499	76.69	80.98	3647	7668.95	8.88	8097.59	8.79	0	0	68.06	3.76	122.13	0.91	123.75	7.78	122.57	7.70	0	629.90	4.80	0.67	5	68	3	9	7
500	76.62	80.02	3648	7662.13	16.45	8001.96	11.64	0	0	37.76	1.95	118.89	0.84	242.66	16.04	176.99	10.68	1	933.17	3.69	0.58	5	68	4	9	6
501	75.96	79.16	3649	7595.90	13.43	7915.80	11.33	0	0	51.97	3.03	121.07	1.02	178.25	12.09	151.00	10.12	0	1273.27	5.49	0.59	3	68	5	9	5
502	74.12	76.10	3650	7411.99	8.99	7610.08	9.70	0	0	64.18	3.15	124.83	0.93	141.66	7.96	152.70	8.59	0	1697.79	9.15	0.69	3	68	6	9	4
503	74.31	73.41	3651	7431.41	12.11	7340.63	14.23	0	0	41.71	2.45	120.36	0.87	160.21	10.86	186.05	13.08	0	1083.40	4.06	0.57	4	68	7	9	3
504	75.56	72.29	3652	7556.04	12.72	7228.66	10.11	0	0	47.34	2.53	118.30	0.85	183.97	11.41	146.58	9.04	0	882.54	3.79	0.63	4	68	8	9	2
505	76.30	71.66	3653	7629.51	9.44	7165.93	11.01	0	0	51.20	2.66	118.46	0.82	140.67	8.39	163.92	9.78	0	874.83	4.62	0.66	3	68	9	9	1
506	72.28	79.19	3648	7228.06	27.05	7919.20	18.17	0	0	26.88	2.13	117.05	0.89	235.90	26.86	178.97	16.51	1	989.04	2.78	0.42	5	69	1	5	5
507	71.14	77.83	3651	7113.85	17.39	7782.68	19.87	0	0	33.30	3.45	120.38	0.95	129.58	15.34	147.98	17.54	0	587.67	2.48	0.34	5	69	2	5	4
508	70.95	77.89	3652	7094.76	17.42	7788.93	15.47	0	0	31.13	2.45	116.66	0.81	171.05	15.59	152.14	13.81	0	230.62	2.31	0.44	5	69	3	5	3
509	70.42	77.56	3656	7042.02	13.27	7755.63	15.56	0	0	36.28	3.81	119.43	0.77	96.67	11.44	113.57	13.53	1	542.75	4.81	0.37	5	69	4	5	2
510	71.32	77.23	3657	7131.56	27.57	7723.32	16.54	0	0	27.10	2.49	118.15	0.90	226.00	26.33	140.66	14.85	1	792.58	4.58	0.37	5	69	5	5	1
511	79.81	72.30	3713	7980.89	16.88	7229.91	13.67	0	0	38.32	2.19	112.30	0.93	225.45	16.20	186.56	12.69	1	769.56	5.89	0.54	5	70	1	2	2
512	78.14	72.74	3714	7814.19	9.06	7274.11	9.52	0	0	65.70	3.60	119.64	0.93	127.21	7.96	133.70	8.36	0	1076.98	6.45	0.66	3	70	2	2	1
513	77.93	80.67	3720	7792.90	14.48	8066.50	11.01	0	0	45.19	3.27	122.93	0.87	154.25	12.77	117.40	9.70	0	574.58	4.14	0.52	4	71	1	3	3
514	77.48	79.31	3721	7748.35	11.55	7931.41	18.33	0	0	45.60	2.91	122.54	1.05	141.16	10.38	220.23	17.09	1	1203.42	8.18	0.53	4	71	2	3	2
515	78.04	79.44	3722	7804.45	15.61	7943.89	15.73	0	0	31.66	1.76	118.22	0.79	217.89	14.80	215.27	15.23	1	903.79	4.04	0.53	5	71	3	3	1
516	73.71	74.36	3751	7370.61	14.45	7435.99	13.55	0	0	35.48	2.55	119.93	0.78	155.32	12.82	145.60	12.01	0	626.96	4.11	0.50	4	72	1	6	6
517	75.88	76.72	3752	7587.95	11.07	7671.62	11.87	0	0	46.73	2.63	126.15	0.85	152.07	9.86	163.08	10.57	0	1396.56	5.89	0.61	3	72	2	6	5
518	77.43	79.66	3753	7743.45	11.97	7965.96	21.17	0	0	37.09	2.56	118.00	0.91	135.25	10.74	229.57	20.31	1	734.73	7.54	0.50	5	72	3	6	4
519	77.31	78.69	3754	7730.62	17.08	7869.29	11.58	0	0	42.42	2.33	117.25	0.95	237.34	16.45	165.19	10.58	1	961.44	6.00	0.57	4	72	4	6	3
520	73.78	78.58	3756	7377.64	16.06	7858.38	15.41	0	0	34.21	2.19	115.92	0.87	195.58	14.71	186.40	14.29	0	454.38	2.85	0.50	4	72	5	6	2
521	74.92	78.32	3757	7491.73	20.25	7832.16	22.88	0	0	28.89	2.24	120.18	1.02	204.36	18.95	228.39	21.92	1	1084.48	4.37	0.35	4	72	6	6	1
522	77.93	77.39	3777	7793.27	20.12	7739.10	33.13	0	0	22.43	1.85	117.40	0.88	192.27	18.75	282.82	34.53	1	940.50	6.22	0.36	5	73	1	1	1
523	74.32	79.16	3782	7431.73	21.97	7915.81	20.22	0	0	26.91	2.13	118.44	0.92	213.19	20.92	199.83	18.73	1	972.58	4.17	0.38	5	74	1	2	2
524	73.12	76.92	3785	7312.34	12.78	7691.99	10.29	0	0	39.47	1.88	116.77	0.73	206.97	11.91	169.04	9.33	0	814.73	4.29	0.65	4	74	2	2	1
525	78.61	82.01	3783	7861.07	16.37	8201.01	16.49	0	0	32.55	2.67	115.95	0.84	154.79	14.55	155.80	14.67	0	680.56	3.51	0.43	5	75	1	6	6
526	78.64	81.49	3784	7863.88	11.34	8149.10	16.53	0	0	37.43	3.18	117.83	0.77	102.68	9.91	149.76	14.48	1	360.27	4.75	0.46	4	75	2	6	5
527	79.47	80.91	3786	7947.23	11.70	8090.50	11.71	0	0	45.55	2.61	115.72	0.84	158.10	10.42	158.08	10.45	0	941.35	4.86	0.60	4	75	3	6	4
528	80.43	78.31	3787	8042.92	7.47	7830.66	7.44	0	0	79.43	3.08	120.98	0.92	149.20	6.62	148.43	6.59	0	1475.73	7.40	0.78	3	75	4	6	3
529	79.06	77.56	3788	7906.26	9.00	7755.73	8.31	0	0	75.77	3.20	123.21	1.04	165.28	8.04	152.80	7.41	0	1883.77	10.78	0.74	2	75	5	6	2
530	80.30	76.79	3789	8029.51	6.91	7679.14	8.09	0	0	82.84	3.06	121.32	0.98	145.13	6.15	169.68	7.21	0	1543.58	9.92	0.79	3	75	6	6	1
531	73.34	73.20	3800	7334.10	17.66	7320.18	13.85	0	0	30.79	1.96	116.04	0.77	212.19	16.70	170.35	12.61	1	975.27	4.45	0.51	5	76	1	8	8
532	73.61	72.43	3801	7361.08	16.74	7243.12	19.17	0	0	31.97	2.75	116.48	0.90	151.27	14.92	172.08	17.36	0	765.48	4.25	0.40	5	76	2	8	7
533	74.15	72.01	3802	7414.60	17.30	7201.40	13.54	0	0	39.19	3.56	118.71	0.91	146.71	15.20	114.87	11.90	0	865.17	4.27	0.42	3	76	3	8	6
534	74.41	72.25	3803	7440.86	11.50	7224.75	16.71	0	0	39.88	3.56	116.88	0.83	99.09	10.00	144.05	14.64	1	745.46	5.39	0.44	5	76	4	8	5
535	73.49	72.28	3804	7348.73	11.91	7227.59	11.99	0	0	48.95	3.47	117.28	0.89	129.49	10.47	130.28	10.53	0	712.62	4.39	0.54	4	76	5	8	4
536	73.28	73.04	3806	7327.82	10.29	7304.03	15.49	0	0	41.64	3.89	122.22	0.77	84.26	8.86	127.24	13.47	1	847.94	5.88	0.43	4	76	6	8	3
537	73.19	72.87	3807	7319.12	12.49	7286.77	11.33	0	0	45.87	3.20	119.39	0.83	138.02	10.98	125.19	9.96	0	431.31	5.39	0.55	4	76	7	8	2
538	72.61	72.71	3808	7260.61	22.30	7270.58	13.06	0	0	34.02	2.75	116.47	0.89	207.37	21.01	125.63	11.62	0	638.21	3.38	0.44	4	76	8	8	1
539	70.43	75.00	3890	7042.66	11.05	7499.75	10.06	0	0	41.69	2.52	118.24	0.67	141.17	9.73	128.49	8.86	0	978.62	4.21	0.61	3	77	1	5	5
540	71.87	74.92	3891	7187.42	21.77	7491.97	17.10	0	0	30.67	2.00	114.03	0.92	241.60	21.77	205.32	15.98	1	919.27	4.24	0.46	5	77	2	5	4
541	71.54	74.28	3892	7154.02	26.64	7428.46	13.63	0	0	27.71	1.97	114.13	0.80	267.42	27.05	150.40	12.35	1	655.27	3.92	0.46	5	77	3	5	3
542	71.40	74.98	3893	7139.87	17.40	7498.06	23.88	0	0	25.31	2.13	115.30	0.82	161.50	15.83	217.97	22.41	1	557.27	3.34	0.38	5	77	4	5	2
543	71.30	74.66	3894	7129.87	16.46	7465.69	13.66	0	0	30.34	1.98	113.83	0.73	194.32	15.20	163.46	12.29	0	540.02	3.72	0.51	5	77	5	5	1
544	70.15	75.59	3907	7014.87	13.79	7558.91	20.86	0	0	33.77	3.17	120.95	0.88	113.37	12.18	171.26	18.43	0	1132.27	3.70	0.39	4	78	1	3	3
545	70.52	76.34	3908	7051.70	20.66	7633.53	12.21	0	0	31.08	2.01	116.76	0.77	236.44	20.17	147.97	11.00	1	766.65	4.71	0.51	4	78	2	3	2
546	71.02	75.64	3911	7101.94	16.41	7564.07	15.56	0	0	24.92	2.03	117.75	0.62	155.45	14.57	147.55	13.81	0	342.85	2.59	0.44	3	78	3	3	1
547	73.19	73.39	4014	7319.08	12.52	7338.92	15.31	0	0	36.89	2.88	122.74	0.78	123.54	11.03	151.07	13.48	0	986.10	3.83	0.48	3	79	1	3	3
548	73.41	74.64	4016	7341.22	28.95	7463.78	15.76	0	0	27.85	2.00	118.93	0.91	285.62	30.39	173.49	14.43	1	965.79	5.36	0.42	5	79	2	3	2
549	74.83	75.10	4017	7482.88	21.05	7509.56	18.96	0	0	28.72	2.26	118.62	0.93	207.35	19.55	187.59	17.45	0	761.98	3.31	0.39	5	79	3	3	1
550	74.82	74.75	4022	7481.59	13.93	7475.13	18.65	0	0	35.47	2.82	120.14	0.90	136.00	12.40	181.56	16.68	0	1144.31	4.32	0.44	4	80	1	2	2
551	73.78	75.31	4026	7378.18	15.19	7531.44	16.28	0	0	29.40	2.00	119.18	0.75	173.65	13.71	185.88	14.75	0	976.71	3.56	0.48	4	80	2	2	1
552	75.76	74.55	4071	7575.91	15.74	7454.58	17.78	0	0	30.76	1.84	116.94	0.82	206.08	14.66	224.40	17.34	1	1057.33	4.80	0.51	5	81	1	1	1
553	80.09	74.47	4073	8009.29	14.85	7446.52	12.27	0	0	43.12	2.36	116.22	0.93	210.14	13.81	174.60	11.30	1	823.73	6.86	0.58	5	82	1	5	5
554	81.39	76.18	4074	8139.20	16.51	7618.21	13.24	0	0	34.98	1.89	116.10	0.82	227.79	16.16	191.87	12.18	1	1006.48	4.03	0.56	5	82	2	5	4
555	79.96	75.59	4075	7996.34	29.09	7558.92	13.58	0	0	31.05	1.90	116.09	0.89	308.23	30.15	174.32	12.42	1	976.54	4.73	0.49	5	82	3	5	3
556	78.38	74.72	4076	7837.92	18.87	7471.63	16.56	0	0	30.10	1.78	115.98	0.84	245.00	18.56	212.85	16.18	1	1303.38	4.33	0.52	5	82	4	5	2
557	79.17	78.52	4077	7916.50	10.38	7851.93	10.77	0	0	52.38	2.56	121.28	0.89	165.14	9.30	171.35	9.65	0	1208.38	5.67	0.66	4	82	5	5	1
558	80.92	76.11	4102	8091.54	30.23	7610.91	13.98	0	0	29.76	2.63	120.71	0.93	253.37	29.83	123.68	12.53	1	1168.54	5.58	0.38	4	83	1	3	3
559	79.29	77.06	4103	7929.19	14.06	7705.68	22.00	0	0	32.60	3.50	121.82	0.86	100.70	12.31	157.54	19.32	1	810.92	6.28	0.35	5	83	2	3	2
560	80.72	76.47	4104	8072.17	17.76	7646.96	13.27	0	0	33.96	2.37	117.59	0.82	195.06	16.34	147.82	11.88	0	577.58	3.28	0.50	5	83	3	3	1
561	79.51	76.33	4137	7951.39	29.02	7633.00	14.32	0	0	29.49	2.00	120.54	0.91	296.39	30.85	166.60	13.09	1	1009.71	4.66	0.44	4	84	1	6	6
562	79.99	76.98	4138	7998.63	8.89	7698.41	8.87	0	0	54.70	2.33	119.93	0.77	162.13	7.95	161.70	7.93	0	1141.42	4.88	0.73	3	84	2	6	5
563	80.62	75.09	4139	8061.77	18.73	7509.29	13.40	0	0	37.32	2.53	118.35	0.93	210.33	17.64	154.45	12.06	1	920.42	5.16	0.50	5	84	3	6	4
564	77.82	75.86	4142	7781.82	18.41	7585.89	12.45	0	0	36.08	1.52	115.64	0.84	312.51	20.88	232.25	12.19	1	1412.81	5.70	0.56	5	84	4	6	3
565	76.47	78.65	4143	7647.09	11.11	7864.85	16.45	0	0	38.05	2.86	123.56	0.79	113.98	9.80	168.60	14.52	0	1157.52	3.65	0.50	4	84	5	6	2
566	75.94	78.49	4144	7593.55	20.14	7849.15	15.32	0	0	32.88	1.84	116.55	0.91	269.18	20.78	211.70	14.84	1	1234.04	5.60	0.49	4	84	6	6	1
567	71.35	78.37	4146	7134.95	17.15	7837.03	22.63	0	0	26.64	3.22	120.68	0.79	109.24	15.03	144.17	19.83	1	669.79	4.36	0.29	4	85	1	1	1
568	76.88	81.13	4358	7687.84	11.31	8112.52	12.29	0	0	53.35	3.74	121.47	0.96	124.23	9.93	135.01	10.79	0	974.98	5.34	0.55	4	86	1	3	3
569	75.81	82.09	4359	7581.19	15.84	8208.57	15.74	0	0	32.41	2.71	118.43	0.80	146.48	14.01	145.60	13.93	0	545.94	4.08	0.43	4	86	2	3	2
570	76.10	79.84	4360	7609.67	13.19	7984.38	16.87	0	0	39.65	2.28	118.77	0.95	179.56	12.10	224.07	16.12	1	1095.29	5.79	0.54	4	86	3	3	1
571	80.54	71.42	4358	8053.72	15.56	7142.44	12.73	0	0	35.50	2.69	114.57	0.77	158.56	13.75	129.69	11.25	0	233.75	2.86	0.49	4	87	1	2	2
572	81.89	72.65	4360	8188.89	10.26	7264.80	11.55	0	0	52.85	3.32	116.40	0.88	125.72	9.03	141.49	10.16	0	551.46	3.94	0.59	4	87	2	2	1
573	84.61	73.94	4359	8461.42	14.08	7393.53	15.82	0	0	35.28	3.19	115.49	0.80	119.84	12.35	134.70	13.88	0	228.73	3.55	0.42	4	88	1	1	1
574	80.44	80.78	4363	8044.32	9.04	8078.36	10.30	0	0	59.49	4.35	120.24	0.84	94.57	7.75	108.00	8.95	1	455.73	6.80	0.56	5	89	1	11	11
575	81.09	78.74	4364	8109.23	11.75	7873.90	13.43	0	0	43.87	3.23	122.07	0.84	123.05	10.33	140.67	11.80	0	774.42	4.45	0.52	4	89	2	11	10
576	80.21	80.53	4365	8021.00	13.75	8052.72	14.22	0	0	43.15	3.20	120.93	0.94	143.07	12.16	148.01	12.58	0	1027.23	5.04	0.49	3	89	3	11	9
577	81.13	79.56	4366	8113.32	11.57	7955.95	14.19	0	0	47.61	3.03	121.37	0.96	140.85	10.30	172.51	12.64	0	1105.33	4.82	0.56	4	89	4	11	8
578	79.80	79.65	4367	7980.34	11.12	7964.76	11.99	0	0	51.08	2.53	117.06	0.95	174.36	10.11	188.24	10.88	0	896.33	5.67	0.63	4	89	5	11	7
579	79.26	79.30	4368	7925.65	7.16	7929.78	7.03	0	0	71.57	2.28	117.49	0.82	174.52	6.44	171.33	6.32	0	1410.38	8.29	0.81	3	89	6	11	6
580	77.68	80.01	4369	7767.91	8.46	8001.38	10.32	0	0	58.10	2.75	121.12	0.85	138.08	7.51	168.11	9.19	0	1195.77	7.51	0.70	3	89	7	11	5
581	75.32	79.89	4370	7531.64	8.08	7988.94	8.33	0	0	75.82	3.48	119.95	0.96	135.98	7.13	140.16	7.35	0	1221.77	7.58	0.73	3	89	8	11	4
582	75.94	79.70	4371	7594.27	9.21	7970.17	8.45	0	0	60.47	2.93	124.18	0.82	146.82	8.13	134.65	7.46	0	1150.00	6.06	0.70	3	89	9	11	3
583	77.96	79.73	4372	7795.69	9.48	7972.54	8.25	0	0	72.86	3.42	125.49	1.00	156.02	8.39	135.93	7.30	0	1522.67	6.28	0.71	4	89	10	11	2
584	78.84	79.65	4373	7884.29	7.29	7964.53	10.81	0	0	77.20	3.71	121.81	1.05	117.10	6.44	173.38	9.57	0	1065.98	6.90	0.70	4	89	11	11	1
585	78.01	81.55	4380	7800.57	18.35	8155.08	9.24	0	0	47.42	4.02	122.94	0.91	165.55	16.09	82.15	7.59	1	738.81	7.83	0.47	4	90	1	3	3
586	78.91	81.69	4382	7890.50	10.85	8169.20	9.32	0	0	56.57	3.71	119.09	0.85	127.43	9.49	109.36	8.14	1	622.79	6.15	0.59	4	90	2	3	2
587	77.46	80.47	4383	7746.12	17.26	8046.82	21.42	0	0	28.11	1.79	115.54	0.86	212.39	16.24	248.24	21.50	1	814.23	4.41	0.44	5	90	3	3	1
588	83.38	77.98	4398	8338.48	16.69	7797.73	16.38	0	0	31.61	2.32	115.49	0.84	177.01	15.03	173.61	14.80	0	649.48	3.97	0.45	4	91	1	2	2
589	82.07	75.57	4399	8206.64	7.28	7557.26	7.01	0	0	89.87	4.12	121.07	0.96	122.27	6.37	117.65	6.13	0	1376.08	7.76	0.75	4	91	2	2	1
590	78.93	72.90	4400	7892.95	8.30	7290.33	10.88	0	0	62.29	2.99	119.93	0.93	134.09	7.37	175.43	9.71	0	1210.21	7.54	0.69	3	92	1	1	1
591	77.00	80.80	4437	7700.02	15.11	8079.63	23.33	0	0	32.89	2.62	119.00	0.97	148.07	13.60	221.99	22.11	1	966.62	6.56	0.43	5	93	1	3	3
592	78.14	79.26	4438	7813.57	8.66	7926.02	7.73	0	0	75.28	3.09	117.89	0.97	163.13	7.71	145.76	6.87	0	1321.65	8.91	0.75	3	93	2	3	2
593	79.33	78.42	4439	7933.29	12.52	7841.56	24.45	0	0	31.95	2.23	118.50	0.87	140.59	11.32	260.82	24.48	1	1072.23	5.15	0.47	4	93	3	3	1
594	73.91	74.04	4485	7390.79	21.55	7404.26	14.98	0	0	30.05	2.67	119.80	0.84	187.33	19.37	130.94	13.33	0	742.92	3.35	0.39	3	94	1	5	5
595	76.35	73.77	4486	7634.95	17.75	7376.87	17.88	0	0	31.28	2.64	122.43	0.89	163.42	15.85	164.62	15.98	0	1087.83	3.96	0.41	5	94	2	5	4
596	76.01	74.13	4487	7600.90	15.39	7413.26	19.59	0	0	32.56	3.10	124.07	0.87	124.70	13.59	158.52	17.34	0	1011.90	4.24	0.39	5	94	3	5	3
597	75.15	75.24	4488	7514.84	21.16	7523.92	12.58	0	0	36.88	2.69	119.42	0.95	221.92	19.80	134.61	11.28	1	920.06	6.50	0.47	4	94	4	5	2
598	77.77	72.29	4489	7777.24	21.19	7229.35	23.16	0	0	25.99	2.40	117.82	0.92	178.20	19.34	193.35	21.43	0	633.85	2.22	0.36	5	94	5	5	1
599	76.85	77.75	4522	7685.32	17.66	7774.54	17.66	0	0	38.52	2.41	120.62	1.11	218.79	16.90	220.43	16.77	1	1303.50	8.12	0.45	4	95	1	6	6
600	78.33	75.71	4523	7833.14	12.89	7570.83	14.51	0	0	39.94	2.89	122.65	0.85	137.70	11.41	154.95	12.84	0	1300.42	5.43	0.51	3	95	2	6	5
601	77.07	72.64	4525	7706.60	21.94	7263.89	19.22	0	0	29.73	1.96	112.48	0.96	253.16	21.99	221.59	18.89	1	937.12	4.89	0.43	5	95	3	6	4
602	75.89	74.05	4526	7589.39	18.71	7405.30	21.01	0	0	28.71	2.66	122.07	0.90	156.77	16.74	175.51	18.91	0	1094.40	3.00	0.37	5	95	4	6	3
603	77.80	74.83	4530	7779.86	12.95	7482.67	14.75	0	0	46.42	3.13	124.57	1.01	148.64	11.53	169.06	13.16	0	1495.23	6.37	0.52	3	95	5	6	2
604	79.09	76.33	4531	7909.09	14.87	7633.32	15.06	0	0	33.65	2.40	122.97	0.80	161.58	13.29	163.72	13.45	0	836.96	3.54	0.49	3	95	6	6	1
605	75.46	73.13	4536	7545.75	17.01	7312.78	14.17	0	0	34.31	1.93	116.84	0.87	233.04	16.37	196.77	13.24	1	1091.19	4.66	0.52	4	96	1	9	9
606	72.80	73.00	4537	7280.25	25.09	7300.48	21.00	0	0	27.17	2.78	117.73	1.00	189.88	22.74	159.52	18.88	0	800.85	3.04	0.30	5	96	2	9	8
607	73.95	74.30	4540	7395.20	8.47	7429.98	6.71	0	0	79.74	3.49	121.14	0.92	149.15	7.45	118.29	5.91	0	1505.52	11.17	0.75	3	96	3	9	7
608	74.86	74.15	4541	7486.48	10.53	7415.18	9.19	0	0	61.33	4.36	123.81	0.89	113.74	9.17	99.30	8.03	1	1120.19	9.10	0.57	4	96	4	9	6
609	75.30	74.33	4542	7530.33	11.09	7433.18	9.59	0	0	50.62	2.50	116.98	0.82	173.72	9.91	150.20	8.57	0	1267.17	5.50	0.67	4	96	5	9	5
610	78.82	73.05	4544	7881.62	17.63	7305.17	14.95	0	0	34.52	1.86	114.04	0.90	247.41	17.58	216.40	14.27	1	948.52	4.94	0.51	4	96	6	9	4
611	79.84	71.52	4545	7984.40	12.92	7152.06	14.13	0	0	35.72	2.09	112.77	0.77	171.60	11.69	185.50	13.07	0	741.56	3.58	0.57	5	96	7	9	3
612	77.50	72.77	4549	7750.46	9.76	7276.75	11.67	0	0	56.63	3.31	121.42	0.93	128.74	8.62	153.84	10.30	0	1200.69	5.75	0.62	4	96	8	9	2
613	76.70	72.70	4550	7669.57	12.58	7269.67	14.13	0	0	38.22	1.57	111.58	0.79	237.75	12.29	251.96	14.32	1	1164.56	5.36	0.63	4	96	9	9	1
614	78.01	72.76	4539	7800.71	8.49	7276.48	9.74	0	0	51.48	2.08	116.83	0.75	163.49	7.65	186.98	8.81	0	953.56	5.13	0.73	4	97	1	1	1
615	75.53	71.70	4546	7553.19	23.43	7170.37	17.47	0	0	27.67	2.60	120.11	0.89	193.20	21.16	144.76	15.63	0	682.29	3.16	0.35	5	98	1	1	1
616	82.16	75.98	4551	8215.67	15.16	7597.65	13.08	0	0	44.59	3.72	119.42	0.95	139.92	13.31	120.77	11.50	0	405.21	4.09	0.46	3	99	1	2	2
617	80.53	77.01	4552	8053.24	10.74	7700.74	11.18	0	0	44.17	2.53	122.05	0.75	145.22	9.51	151.09	9.91	0	1069.85	4.10	0.62	3	99	2	2	1
618	74.41	76.82	4623	7441.18	17.74	7682.09	33.94	0	0	21.17	2.32	119.95	0.80	126.14	15.88	232.45	32.45	1	861.69	4.65	0.29	4	100	1	1	1
619	83.15	78.71	4672	8315.38	13.71	7871.21	17.03	0	0	35.89	2.02	111.74	0.88	191.19	12.63	229.71	16.52	1	563.71	4.64	0.53	5	101	1	3	3
620	81.70	79.19	4673	8169.64	11.73	7919.00	10.76	0	0	48.71	2.48	113.91	0.87	178.27	10.67	164.55	9.65	0	587.90	5.42	0.64	5	101	2	3	2
621	81.02	79.63	4674	8101.98	8.36	7963.49	8.04	0	0	72.69	3.31	117.62	0.92	141.48	7.37	136.10	7.09	0	781.56	6.37	0.73	3	101	3	3	1
622	81.64	80.56	4692	8163.69	10.03	8056.12	13.94	0	0	51.87	3.74	119.73	0.93	106.99	8.79	148.71	12.22	1	586.67	5.17	0.54	5	102	1	2	2
623	82.81	79.24	4693	8280.92	15.10	7923.66	15.03	0	0	37.08	2.42	112.77	0.90	179.61	13.76	179.38	13.58	0	368.90	3.92	0.51	5	102	2	2	1
624	81.59	77.96	4738	8159.26	7.73	7796.47	7.62	0	0	73.53	3.26	121.12	0.86	134.64	6.80	132.70	6.71	0	959.56	9.07	0.75	3	103	1	2	2
625	81.69	79.18	4739	8168.88	12.17	7918.13	19.12	0	0	35.83	2.09	114.07	0.87	163.54	11.12	247.55	18.77	1	718.77	5.32	0.54	5	103	2	2	1
626	78.63	74.95	4805	7862.56	15.32	7495.41	11.26	0	0	45.84	3.49	125.87	0.92	154.90	13.47	113.90	9.91	0	1252.56	4.74	0.50	4	104	1	5	5
627	79.22	74.08	4807	7921.71	15.80	7408.14	16.76	0	0	31.06	1.76	115.11	0.82	218.29	14.99	228.53	16.22	1	857.08	3.79	0.52	5	104	2	5	4
628	76.10	73.67	4808	7610.14	14.74	7366.65	18.08	0	0	38.54	3.31	122.40	0.98	132.59	13.05	162.54	16.01	0	1100.02	5.57	0.42	5	104	3	5	3
629	77.15	73.30	4810	7715.27	13.48	7329.54	17.48	0	0	31.94	1.70	115.05	0.79	199.54	12.55	246.71	17.40	1	1102.75	5.57	0.53	4	104	4	5	2
630	75.13	73.33	4811	7513.03	19.76	7332.52	18.91	0	0	32.24	2.84	120.15	0.99	174.06	17.75	166.29	17.08	0	1126.29	3.28	0.38	5	104	5	5	1
631	74.98	74.69	4817	7497.54	20.61	7468.57	29.82	0	0	21.90	2.34	117.80	0.84	150.66	18.49	209.42	28.44	1	472.69	3.46	0.29	4	105	1	12	12
632	73.09	74.36	4819	7308.87	20.34	7436.23	16.75	0	0	30.56	2.68	119.90	0.89	179.46	18.27	148.09	14.99	0	998.23	3.41	0.39	5	105	2	12	11
633	74.88	73.44	4820	7488.20	21.18	7344.27	18.62	0	0	27.45	2.01	117.33	0.88	223.13	20.13	196.60	17.57	1	703.96	3.26	0.43	5	105	3	12	10
634	73.63	75.89	4821	7363.49	14.39	7588.65	14.92	0	0	34.71	2.36	122.10	0.81	164.20	12.88	170.08	13.39	0	1117.00	4.21	0.50	3	105	4	12	9
635	73.85	74.40	4822	7385.22	13.49	7439.78	18.14	0	0	36.80	2.67	120.73	0.91	144.66	12.07	193.60	16.40	0	1038.85	5.41	0.47	4	105	5	12	8
636	74.04	77.14	4826	7403.98	16.90	7713.80	18.60	0	0	32.18	2.14	120.50	0.93	198.44	15.73	217.03	17.55	1	1060.25	4.74	0.46	5	105	6	12	7
637	75.78	74.58	4829	7577.75	26.17	7458.13	18.67	0	0	28.71	1.96	116.99	0.99	283.01	27.76	210.90	18.15	1	1069.73	5.57	0.42	5	105	7	12	6
638	76.46	75.45	4830	7645.80	17.41	7545.19	14.88	0	0	38.60	1.62	114.86	0.93	302.54	19.41	263.51	15.38	1	1140.92	5.39	0.55	5	105	8	12	5
639	78.13	78.49	4832	7813.25	9.64	7848.58	7.78	0	0	64.24	3.29	122.87	0.85	145.03	8.47	117.11	6.84	0	1109.40	6.98	0.69	4	105	9	12	4
640	74.79	77.41	4833	7479.43	24.27	7741.38	13.95	0	0	28.72	2.20	123.72	0.83	240.10	23.40	142.65	12.58	1	1318.79	5.54	0.43	4	105	10	12	3
641	74.57	78.01	4837	7457.02	10.13	7801.13	10.90	0	0	52.81	2.89	121.52	0.87	143.07	8.98	153.86	9.67	0	1406.06	6.47	0.64	3	105	11	12	2
642	72.63	77.68	4839	7262.89	25.31	7767.99	18.55	0	0	24.29	1.70	115.56	0.82	261.22	25.78	208.22	17.40	1	568.52	3.58	0.40	5	105	12	12	1
643	80.90	77.09	4831	8089.77	12.59	7708.51	13.52	0	0	37.93	2.26	120.96	0.79	164.23	11.32	176.20	12.17	0	854.27	3.91	0.57	5	106	1	1	1
644	79.21	80.80	4868	7921.04	19.10	8080.09	15.81	0	0	36.01	2.58	113.38	1.01	206.72	17.65	172.36	14.42	0	594.56	3.26	0.45	5	107	1	1	1
645	77.11	79.93	4923	7710.97	11.96	7992.68	18.07	0	0	35.04	3.69	125.53	0.76	87.93	10.70	132.14	15.74	1	963.77	4.89	0.37	4	108	1	2	2
646	75.29	78.18	4924	7528.53	15.63	7817.53	11.29	0	0	34.42	1.73	119.45	0.74	237.89	15.12	176.65	10.32	1	1261.31	7.04	0.59	4	108	2	2	1
647	78.82	74.22	4928	7881.57	11.01	7422.31	13.20	0	0	44.61	2.86	119.17	0.83	132.81	9.74	159.05	11.72	0	762.62	4.48	0.57	4	109	1	10	10
648	77.37	73.08	4929	7736.83	14.58	7307.79	21.50	0	0	36.15	2.86	121.84	1.01	143.38	13.08	207.97	19.90	0	844.44	3.92	0.42	3	109	2	10	9
649	78.11	75.72	4930	7810.55	14.33	7571.85	13.27	0	0	54.74	3.15	122.42	1.23	193.38	13.12	179.90	12.04	0	1714.58	7.16	0.55	4	109	3	10	8
650	76.32	75.48	4932	7632.20	7.34	7548.42	10.59	0	0	65.46	3.23	121.43	0.88	114.70	6.47	165.34	9.34	0	1490.15	9.10	0.70	4	109	4	10	7
651	77.54	76.47	4933	7753.80	9.61	7647.50	9.90	0	0	59.98	3.49	126.78	0.89	127.25	8.44	131.08	8.70	0	1524.04	8.37	0.63	3	109	5	10	6
652	78.29	74.94	4934	7829.15	13.62	7493.66	11.38	0	0	47.81	2.45	119.44	0.97	206.36	12.57	173.81	10.34	0	1269.25	5.39	0.61	4	109	6	10	5
653	78.67	74.88	4935	7866.76	14.87	7488.27	12.73	0	0	46.95	2.27	116.06	1.04	233.62	14.57	206.63	11.93	1	1104.75	7.41	0.58	4	109	7	10	4
654	77.90	76.55	4937	7790.23	9.56	7655.33	10.35	0	0	54.42	2.93	123.59	0.84	137.20	8.45	148.47	9.14	0	1089.29	6.16	0.65	3	109	8	10	3
655	79.87	78.00	4938	7986.66	10.90	7799.78	11.74	0	0	47.99	2.40	116.06	0.87	169.72	9.85	182.47	10.65	0	962.17	5.08	0.64	4	109	9	10	2
656	77.82	79.05	4939	7782.21	14.52	7904.64	22.39	0	0	31.86	2.04	117.29	0.88	178.05	13.24	247.70	22.38	1	1038.17	4.06	0.50	5	109	10	10	1
657	75.68	77.39	5029	7567.99	20.37	7738.90	25.31	0	0	24.81	2.14	117.75	0.90	185.27	18.59	220.40	24.54	1	820.92	5.74	0.35	5	110	1	1	1
658	76.96	73.73	5089	7695.58	15.89	7372.95	15.15	0	0	35.17	1.36	109.51	0.79	297.70	17.42	278.80	15.84	1	1354.48	4.72	0.59	5	111	1	6	6
659	77.03	73.99	5090	7703.00	15.02	7398.89	19.42	0	0	32.26	2.25	120.30	0.89	168.17	13.63	213.95	18.17	1	1228.69	6.48	0.46	5	111	2	6	5
660	78.25	72.49	5091	7824.87	14.95	7249.45	16.83	0	0	33.49	3.20	120.10	0.81	120.49	13.12	135.67	14.77	0	535.56	3.12	0.39	4	111	3	6	4
661	76.43	74.41	5092	7643.31	14.38	7440.59	12.17	0	0	39.95	2.10	118.16	0.85	212.20	13.36	180.08	11.25	1	1161.23	6.28	0.59	5	111	4	6	3
662	76.44	74.14	5093	7643.78	20.96	7413.96	18.86	0	0	33.94	2.58	118.42	1.08	210.52	19.97	193.06	17.46	1	1203.48	6.86	0.42	5	111	5	6	2
663	78.46	72.48	5095	7845.61	16.30	7248.10	13.87	0	0	33.53	2.10	114.33	0.81	201.78	14.94	171.62	12.72	0	566.25	2.87	0.52	5	111	6	6	1
664	71.77	75.14	5114	7176.73	21.73	7513.89	13.35	0	0	27.99	2.37	120.05	0.74	197.84	19.63	122.42	11.87	0	1043.81	2.95	0.42	4	112	1	1	1
665	79.07	75.00	5190	7906.66	8.80	7499.57	13.65	0	0	55.27	2.85	118.59	0.95	132.68	7.86	203.38	12.50	0	1296.83	6.94	0.65	3	113	1	11	11
666	80.65	76.88	5193	8065.47	9.84	7688.43	10.01	0	0	61.82	3.22	123.85	0.96	145.75	8.71	148.35	8.87	0	1224.77	7.03	0.66	3	113	2	11	10
667	79.28	77.30	5194	7927.97	7.52	7730.34	8.79	0	0	80.15	3.43	124.42	1.01	135.85	6.66	158.67	7.78	0	2027.58	10.71	0.74	4	113	3	11	9
668	78.98	76.98	5195	7898.25	7.00	7697.87	7.16	0	0	86.74	2.97	118.90	0.97	158.55	6.25	162.03	6.40	0	1646.98	8.80	0.81	3	113	4	11	8
669	79.76	76.95	5196	7975.83	9.42	7694.81	9.62	0	0	68.86	3.48	123.17	1.02	144.12	8.34	147.16	8.52	0	1045.00	7.89	0.68	4	113	5	11	7
670	80.31	77.96	5197	8030.64	12.45	7796.43	8.56	0	0	60.85	2.69	118.54	1.00	216.70	11.58	151.06	7.71	1	1319.06	6.21	0.69	4	113	6	11	6
671	81.29	80.04	5198	8128.59	9.02	8003.99	8.86	0	0	67.72	4.16	120.05	0.90	112.75	7.86	110.80	7.74	1	1038.75	10.11	0.63	5	113	7	11	5
672	80.38	79.61	5199	8037.80	9.02	7960.65	9.60	0	0	59.22	3.13	120.92	0.84	131.39	7.94	139.81	8.45	0	848.56	5.32	0.67	3	113	8	11	4
673	77.62	78.18	5200	7762.01	12.94	7818.42	10.03	0	0	60.34	2.77	121.40	1.12	217.83	12.11	171.09	9.11	1	1757.52	8.47	0.65	4	113	9	11	3
674	76.10	77.45	5201	7609.93	4.27	7744.55	5.67	0	0	126.97	3.88	126.49	0.94	107.58	3.75	142.96	4.97	1	2282.67	21.40	0.87	4	113	10	11	2
675	76.41	79.97	5202	7641.41	8.48	7997.32	9.25	0	0	67.68	3.02	121.37	0.94	147.29	7.54	160.48	8.24	0	1429.44	6.83	0.72	3	113	11	11	1
676	81.75	79.03	5191	8175.20	9.88	7903.03	7.84	0	0	55.88	2.31	114.49	0.78	184.27	8.98	147.37	7.00	0	656.38	4.69	0.74	4	114	1	2	2
677	79.06	80.86	5192	7905.65	10.94	8086.29	13.69	0	0	43.77	2.18	115.02	0.86	172.14	9.94	211.50	12.84	1	724.25	4.82	0.62	5	114	2	2	1
678	75.83	75.77	5210	7582.70	39.89	7576.66	21.06	0	0	20.11	2.23	120.56	0.91	266.84	40.53	149.73	19.10	1	944.31	5.14	0.26	5	115	1	1	1
679	80.93	80.08	5211	8092.59	9.51	8008.18	9.12	0	0	48.02	2.27	115.01	0.70	155.40	8.45	149.26	8.10	0	571.58	5.52	0.70	3	116	1	1	1
680	73.29	79.99	5225	7329.14	19.43	7999.20	12.94	0	0	30.76	2.06	115.99	0.77	219.76	18.43	150.89	11.65	1	616.10	4.66	0.50	4	117	1	6	6
681	74.92	77.73	5228	7491.59	5.85	7773.13	8.31	0	0	83.41	3.06	123.54	0.90	123.21	5.18	174.85	7.38	0	1697.00	8.47	0.80	3	117	2	6	5
682	73.71	76.50	5229	7370.75	9.39	7650.17	11.15	0	0	58.51	3.08	122.33	0.94	138.06	8.33	163.87	9.89	0	1293.52	6.69	0.65	3	117	3	6	4
683	74.53	79.99	5230	7453.08	13.02	7998.73	10.25	0	0	50.13	2.73	120.40	0.92	185.03	11.69	146.12	9.16	0	938.02	6.37	0.62	3	117	4	6	3
684	75.28	78.23	5231	7528.11	9.25	7822.51	9.38	0	0	72.61	3.09	121.48	1.08	169.02	8.30	171.34	8.42	0	1574.27	7.87	0.72	3	117	5	6	2
685	77.25	80.17	5232	7724.86	11.65	8016.59	10.27	0	0	57.19	3.29	123.22	0.97	156.45	10.32	137.93	9.10	0	1438.44	6.17	0.62	3	117	6	6	1
686	80.47	81.90	5252	8047.04	15.16	8190.13	13.99	0	0	34.51	2.25	113.46	0.81	180.42	13.65	166.51	12.61	0	558.58	4.67	0.51	4	118	1	1	1
687	80.22	76.25	5258	8022.22	16.35	7625.23	11.98	0	0	40.31	2.41	117.53	0.88	204.56	15.61	156.18	10.76	0	836.92	3.94	0.57	5	119	1	10	10
688	79.96	77.35	5259	7996.07	15.80	7735.22	16.94	0	0	34.39	2.10	119.26	0.91	201.15	14.71	212.33	16.14	1	1096.44	5.64	0.50	5	119	2	10	9
689	81.64	78.72	5260	8163.59	23.11	7871.72	20.84	0	0	26.96	3.46	120.29	0.90	138.59	20.32	124.97	18.33	0	465.65	2.92	0.26	3	119	3	10	8
690	78.07	77.36	5262	7807.21	10.56	7736.47	6.91	0	0	66.36	3.13	123.47	0.87	172.34	9.36	113.07	6.10	0	1552.65	7.87	0.72	4	119	4	10	7
691	79.88	75.15	5263	7988.31	17.56	7514.51	12.30	0	0	39.15	2.93	122.35	0.89	180.78	15.77	127.34	10.92	0	1257.69	4.68	0.48	4	119	5	10	6
692	80.30	75.47	5264	8029.91	14.51	7546.82	12.59	0	0	39.60	1.94	114.83	0.85	221.58	14.19	201.39	11.64	1	1259.31	7.97	0.61	5	119	6	10	5
693	80.28	74.45	5265	8027.52	9.28	7444.60	12.37	0	0	52.66	3.46	120.46	0.85	108.86	8.14	145.17	10.85	1	1111.15	7.64	0.58	4	119	7	10	4
694	79.64	73.89	5266	7963.81	23.20	7388.66	20.68	0	0	26.72	2.07	115.92	0.91	227.22	22.47	201.49	20.05	1	561.08	3.29	0.44	5	119	8	10	3
695	79.89	74.16	5267	7988.74	12.56	7415.83	13.50	0	0	38.40	1.98	114.73	0.81	189.39	11.57	202.12	12.58	0	936.62	3.92	0.60	5	119	9	10	2
696	79.24	73.58	5268	7923.81	15.21	7357.88	24.10	0	0	30.36	2.56	116.80	0.90	140.47	13.62	214.11	22.93	1	880.54	4.94	0.41	5	119	10	10	1
697	82.10	77.32	5277	8209.61	11.41	7731.96	11.72	0	0	44.02	3.43	118.55	0.76	112.43	9.96	115.52	10.23	0	465.83	4.68	0.51	4	120	1	2	2
698	82.32	76.46	5278	8231.79	16.68	7645.94	17.91	0	0	33.16	3.32	120.04	0.88	128.48	14.68	137.92	15.75	0	674.62	4.13	0.36	3	120	2	2	1
699	75.57	76.09	5286	7557.50	12.92	7608.93	33.17	0	0	27.86	3.55	123.33	0.83	73.99	9.98	196.72	29.80	1	998.58	6.77	0.28	5	121	1	1	1
700	82.63	76.26	5345	8263.37	18.53	7625.99	15.03	0	0	33.29	2.61	116.28	0.88	181.96	16.88	149.07	13.42	0	683.94	4.04	0.44	5	122	1	2	2
701	80.24	78.84	5349	8023.58	17.69	7883.56	20.16	0	0	31.73	2.99	124.59	0.94	145.59	15.73	165.82	17.95	0	684.94	1.84	0.37	4	122	2	2	1
702	81.01	80.17	5348	8100.78	16.79	8016.71	16.23	0	0	27.92	2.13	115.70	0.74	170.38	15.09	164.87	14.54	0	422.21	2.28	0.45	5	123	1	1	1
703	74.16	79.52	5349	7415.73	10.24	7951.58	11.71	0	0	55.54	3.60	124.33	0.92	121.76	9.00	139.21	10.28	0	808.42	3.67	0.58	3	124	1	2	2
704	73.90	79.11	5350	7390.49	10.73	7910.84	10.96	0	0	53.95	3.59	123.23	0.88	124.02	9.41	126.72	9.61	0	1011.77	5.22	0.57	3	124	2	2	1
705	76.10	74.07	5373	7610.09	15.46	7406.92	11.06	0	0	42.94	2.61	119.24	0.89	196.40	14.05	141.59	9.89	0	1183.52	5.20	0.56	4	125	1	1	1
706	77.94	81.32	5376	7793.92	17.83	8132.43	18.99	0	0	33.24	2.19	113.73	0.97	210.54	16.79	217.40	18.49	1	941.81	6.41	0.47	5	126	1	2	2
707	77.86	81.61	5377	7786.15	12.27	8161.26	13.93	0	0	39.84	2.31	116.29	0.83	164.43	11.05	184.96	12.78	0	935.17	4.27	0.58	5	126	2	2	1
708	78.63	74.01	5389	7862.68	17.36	7400.58	20.38	0	0	31.95	1.84	114.68	0.90	229.19	16.97	250.38	20.55	1	934.73	4.08	0.51	5	127	1	1	1
709	71.52	76.29	5405	7152.48	9.41	7629.29	10.16	0	0	67.16	4.50	122.60	0.98	107.73	8.19	116.37	8.86	1	1116.23	8.94	0.59	5	128	1	10	10
710	72.92	75.08	5407	7292.19	9.96	7507.73	8.21	0	0	50.59	2.42	121.34	0.71	161.03	8.83	132.79	7.27	0	1319.58	6.72	0.70	3	128	2	10	9
711	73.62	74.79	5408	7362.50	6.69	7478.72	7.53	0	0	88.75	3.96	122.80	0.95	115.30	5.86	129.80	6.59	0	1119.69	9.40	0.75	3	128	3	10	8
712	73.41	74.90	5409	7340.59	5.71	7490.22	6.63	0	0	92.16	3.96	124.25	0.84	102.11	4.96	118.60	5.78	1	1341.35	10.36	0.78	4	128	4	10	7
713	73.54	74.89	5410	7354.44	7.17	7488.77	6.69	0	0	81.88	3.48	120.72	0.86	129.73	6.29	121.01	5.87	0	1501.40	9.86	0.77	4	128	5	10	6
714	73.68	74.85	5411	7367.76	8.64	7484.61	7.16	0	0	68.85	2.92	121.60	0.84	157.26	7.63	130.40	6.33	0	1481.48	9.48	0.75	3	128	6	10	5
715	74.48	75.14	5412	7448.34	24.19	7514.06	17.32	0	0	28.13	2.30	119.52	0.93	227.41	22.91	165.88	15.77	1	849.79	5.61	0.38	5	128	7	10	4
716	73.10	74.99	5413	7309.88	13.93	7499.02	11.42	0	0	46.63	2.72	118.80	0.93	184.15	12.61	151.89	10.22	0	1391.04	5.99	0.58	5	128	8	10	3
717	72.09	76.80	5415	7209.16	17.35	7679.69	14.35	0	0	28.79	1.95	116.66	0.73	197.48	15.96	165.03	12.93	0	579.85	2.74	0.49	4	128	9	10	2
718	71.93	76.38	5416	7192.58	17.10	7637.93	13.11	0	0	33.95	2.89	120.98	0.78	154.71	15.06	118.66	11.54	0	1038.54	4.31	0.44	5	128	10	10	1
719	70.62	76.40	5423	7062.32	18.72	7640.18	20.82	0	0	33.58	4.17	120.56	1.00	116.07	16.39	129.10	18.23	0	725.83	3.07	0.29	5	129	1	4	4
720	71.01	76.65	5424	7100.86	16.33	7664.80	14.01	0	0	37.35	2.54	117.65	0.90	185.72	14.81	160.13	12.57	0	627.96	3.39	0.50	5	129	2	4	3
721	70.57	76.91	5425	7057.17	20.10	7691.30	17.10	0	0	26.98	2.23	118.34	0.80	188.66	18.17	161.03	15.38	0	687.19	3.88	0.40	4	129	3	4	2
722	71.03	76.77	5427	7103.14	20.75	7677.49	20.80	0	0	25.88	2.41	119.95	0.86	172.83	18.72	173.49	18.71	0	699.29	3.05	0.35	5	129	4	4	1
723	70.68	76.71	5433	7068.43	18.97	7671.43	14.85	0	0	32.86	3.96	120.91	0.81	120.92	16.51	94.63	12.89	1	835.73	3.79	0.31	4	130	1	3	3
724	71.87	77.32	5435	7186.83	28.93	7731.83	15.56	0	0	25.90	1.70	116.06	0.81	297.15	30.19	187.41	14.35	1	650.42	3.57	0.45	5	130	2	3	2
725	70.53	76.92	5436	7053.46	22.17	7691.56	16.57	0	0	30.51	2.42	118.08	0.92	211.09	21.09	163.10	14.95	1	1131.73	4.75	0.41	5	130	3	3	1
726	70.99	76.66	5442	7098.94	17.62	7666.40	17.56	0	0	31.43	3.35	120.05	0.84	127.17	15.46	126.69	15.40	0	650.92	4.02	0.34	4	131	1	5	5
727	70.13	77.04	5444	7013.34	16.79	7703.89	11.99	0	0	39.13	2.79	116.36	0.86	181.34	15.10	130.19	10.65	0	711.54	4.12	0.50	4	131	2	5	4
728	72.40	76.13	5447	7239.66	10.10	7612.89	7.59	0	0	73.80	3.39	121.95	1.00	169.62	8.95	127.60	6.73	0	1287.69	8.26	0.72	3	131	3	5	3
729	71.69	76.60	5448	7169.27	12.18	7659.85	12.09	0	0	51.80	3.53	121.58	0.97	137.82	10.73	136.89	10.66	0	1035.88	5.57	0.55	3	131	4	5	2
730	71.19	75.32	5450	7119.09	14.04	7531.99	17.43	0	0	33.75	2.22	119.04	0.85	166.73	12.75	205.61	16.05	0	1081.60	3.84	0.49	4	131	5	5	1
731	80.71	74.70	5472	8070.60	17.44	7470.06	18.49	0	0	26.53	1.91	116.16	0.77	188.39	16.15	200.41	17.01	0	795.27	3.05	0.43	5	132	1	1	1
732	77.67	73.68	5481	7766.86	13.67	7368.16	15.39	0	0	41.85	3.33	120.16	0.94	132.54	12.07	149.20	13.58	0	777.52	5.13	0.47	4	133	1	1	1
733	78.30	74.42	5507	7829.66	18.55	7442.23	21.86	0	0	25.29	1.90	117.76	0.82	193.58	17.06	220.97	21.08	1	702.31	3.27	0.41	5	134	1	3	3
734	79.23	77.22	5508	7922.81	14.52	7721.56	14.03	0	0	40.50	2.81	122.58	0.92	162.19	12.95	156.77	12.51	0	1151.58	4.59	0.51	4	134	2	3	2
735	80.25	80.87	5509	8025.07	15.56	8086.94	16.92	0	0	31.41	2.45	116.19	0.81	155.05	13.88	168.16	15.17	0	522.94	3.05	0.45	5	134	3	3	1
736	82.95	76.04	5531	8294.86	11.57	7604.26	8.91	0	0	57.11	4.45	118.79	0.85	114.18	10.06	88.44	7.99	1	738.60	7.59	0.53	5	135	1	197	197
737	82.63	76.11	5532	8263.01	7.88	7611.08	6.94	0	0	68.04	3.57	118.72	0.74	115.35	6.87	101.61	6.07	1	719.21	6.83	0.70	4	135	2	197	196
738	82.49	76.64	5533	8248.73	9.06	7663.52	8.46	0	0	73.61	4.02	120.65	0.97	127.58	7.94	119.05	7.41	0	1054.17	5.85	0.67	4	135	3	197	195
739	81.96	76.86	5534	8195.62	14.14	7685.74	11.87	0	0	43.28	2.50	114.96	0.90	188.93	12.87	159.61	10.66	0	762.62	4.31	0.58	5	135	4	197	194
740	81.84	76.80	5535	8183.72	6.24	7679.59	5.60	0	0	104.25	4.54	122.95	0.91	110.14	5.43	98.80	4.88	1	915.25	10.87	0.78	4	135	5	197	193
741	81.52	76.51	5536	8152.12	7.83	7651.24	7.76	0	0	68.23	3.21	122.75	0.81	128.01	6.87	126.80	6.81	0	987.81	6.36	0.73	4	135	6	197	192
742	81.83	76.71	5537	8183.26	6.32	7671.42	7.19	0	0	78.75	3.72	121.57	0.79	102.62	5.52	116.72	6.26	1	838.88	7.77	0.74	4	135	7	197	191
743	81.75	76.49	5538	8175.32	6.86	7649.17	6.30	0	0	94.54	4.08	121.57	0.93	122.08	5.99	112.18	5.50	0	1234.19	10.01	0.77	4	135	8	197	190
744	81.42	76.61	5539	8142.02	7.35	7661.10	6.55	0	0	97.96	4.41	124.81	1.02	125.58	6.43	111.79	5.72	1	1950.50	15.62	0.75	4	135	9	197	189
745	81.86	77.18	5540	8186.45	8.43	7717.75	8.91	0	0	82.50	3.50	119.20	1.13	154.11	7.52	162.83	7.94	0	1519.50	8.41	0.73	3	135	10	197	188
746	80.76	76.85	5541	8076.12	14.65	7684.77	8.46	0	0	78.97	3.47	119.10	1.39	250.80	14.42	151.20	7.67	1	1882.60	14.56	0.68	4	135	11	197	187
747	80.62	76.88	5542	8062.40	16.25	7687.51	9.38	0	0	69.81	2.96	118.65	1.36	282.03	17.13	175.30	8.62	1	1951.19	10.86	0.65	4	135	12	197	186
748	81.77	77.74	5543	8177.13	7.31	7773.75	19.89	0	0	57.84	2.64	119.95	1.03	126.05	6.60	306.63	21.91	1	1395.40	7.59	0.68	4	135	13	197	185
749	81.67	78.29	5544	8166.80	9.97	7828.69	80.83	0	0	38.90	2.27	121.65	1.10	136.44	9.09	609.91	147.51	1	1197.10	6.83	0.54	5	135	14	197	184
750	82.44	77.22	5545	8243.63	10.50	7721.68	30.29	0	0	54.80	3.70	121.90	1.43	122.27	9.46	312.51	33.76	1	1649.42	8.84	0.50	5	135	15	197	183
751	82.62	76.03	5546	8262.37	8.74	7603.07	11.43	0	0	69.13	3.75	122.02	1.06	124.30	7.72	162.38	10.11	0	1096.52	7.40	0.65	3	135	16	197	182
752	82.58	77.51	5547	8257.99	7.42	7750.96	15.28	0	0	64.25	2.82	117.71	1.06	132.69	6.69	259.95	15.25	1	1339.08	7.76	0.70	4	135	17	197	181
753	82.51	77.80	5548	8251.43	8.88	7779.91	15.86	0	0	68.04	3.68	121.69	1.26	127.69	7.95	223.46	14.83	1	1596.71	9.22	0.62	4	135	18	197	180
754	82.37	77.10	5549	8237.48	8.44	7710.26	9.25	0	0	77.21	3.27	116.91	1.08	154.55	7.52	169.11	8.30	0	1270.69	7.57	0.73	3	135	19	197	179
755	81.67	75.93	5550	8167.07	8.29	7593.21	9.23	0	0	75.18	3.78	122.60	1.00	127.00	7.29	141.37	8.12	0	1371.96	7.60	0.69	4	135	20	197	178
756	81.57	75.66	5551	8157.27	8.83	7566.43	7.23	0	0	82.20	3.93	121.32	1.00	142.33	7.75	116.46	6.35	0	1265.54	10.87	0.72	3	135	21	197	177
757	81.34	75.96	5552	8134.23	7.25	7596.34	6.23	0	0	92.79	3.88	119.88	0.94	133.41	6.35	114.70	5.47	0	1237.25	10.66	0.78	4	135	22	197	176
758	81.28	76.27	5553	8127.61	6.70	7626.99	8.25	0	0	77.15	3.49	120.50	0.87	114.13	5.88	140.49	7.23	0	1218.98	8.38	0.75	5	135	23	197	175
759	80.52	76.57	5554	8052.00	5.59	7656.99	6.21	0	0	97.26	3.39	123.17	0.87	123.49	4.92	137.05	5.45	0	1708.58	12.85	0.83	3	135	24	197	174
760	80.29	76.85	5555	8029.42	6.22	7685.47	7.06	0	0	92.20	3.60	121.05	0.93	122.62	5.47	139.13	6.20	0	1484.15	9.18	0.79	4	135	25	197	173
761	79.51	77.27	5556	7950.94	6.21	7726.79	5.68	0	0	86.18	3.49	123.95	0.76	117.81	5.42	107.64	4.95	1	1210.56	9.24	0.80	5	135	26	197	172
762	79.37	76.49	5557	7937.26	7.29	7648.98	7.80	0	0	86.79	3.83	123.12	1.00	127.23	6.41	136.27	6.86	0	1668.79	9.95	0.75	4	135	27	197	171
763	79.62	77.08	5558	7961.59	6.58	7708.01	6.70	0	0	90.05	3.73	123.53	0.90	122.30	5.76	124.65	5.87	0	1236.79	9.56	0.78	4	135	28	197	170
764	79.59	77.36	5559	7959.03	5.69	7735.88	6.01	0	0	111.07	4.61	127.24	0.96	105.16	4.94	111.16	5.23	1	1701.58	15.43	0.79	5	135	29	197	169
765	78.97	77.40	5560	7897.45	5.29	7739.76	5.63	0	0	119.86	4.31	126.34	0.98	112.98	4.62	120.39	4.92	0	1684.27	12.78	0.83	4	135	30	197	168
766	78.56	77.70	5561	7855.82	4.20	7769.89	4.25	0	0	127.50	3.72	126.02	0.80	110.39	3.66	111.87	3.71	1	1650.65	12.65	0.88	4	135	31	197	167
767	78.14	77.90	5562	7814.05	4.75	7789.92	5.85	0	0	105.90	3.41	124.06	0.84	113.78	4.17	140.07	5.13	0	1566.29	11.84	0.85	4	135	32	197	166
768	78.33	77.84	5563	7833.11	6.30	7783.71	5.96	0	0	102.12	3.62	122.28	0.96	136.82	5.54	129.54	5.25	0	1666.94	13.39	0.82	3	135	33	197	165
769	78.01	78.09	5564	7800.52	6.22	7809.33	7.33	0	0	95.94	3.74	124.09	0.99	123.15	5.48	145.09	6.45	0	1583.23	9.07	0.79	3	135	34	197	164
770	77.95	77.87	5565	7794.60	9.32	7787.04	9.52	0	0	103.28	7.00	139.29	1.44	105.57	8.13	107.88	8.30	1	2093.81	7.73	0.59	4	135	35	197	163
771	77.45	78.08	5566	7745.08	6.44	7808.01	5.80	0	0	108.32	4.23	130.34	0.99	126.97	5.64	114.36	5.08	0	1817.54	9.71	0.80	4	135	36	197	162
772	77.60	78.02	5567	7760.11	6.04	7801.76	5.26	0	0	150.73	4.68	131.50	1.31	150.09	5.33	130.51	4.64	0	2748.79	12.54	0.85	4	135	37	197	161
773	77.99	77.28	5568	7799.28	5.08	7728.31	4.28	0	0	151.43	4.00	130.56	1.08	148.52	4.48	125.14	3.77	0	2842.44	14.65	0.89	4	135	38	197	160
774	78.35	77.53	5569	7834.55	18.15	7752.76	11.17	0	0	76.30	3.78	123.48	1.68	262.23	18.41	177.69	10.21	1	2126.96	12.63	0.59	5	135	39	197	159
775	77.86	78.15	5570	7786.35	5.30	7814.98	5.11	0	0	117.14	3.85	127.07	0.92	123.94	4.64	119.56	4.48	0	1637.02	10.58	0.85	3	135	40	197	158
776	77.84	78.76	5571	7784.38	7.29	7876.04	7.03	0	0	90.19	4.29	126.77	0.96	117.91	6.37	113.66	6.14	0	1542.58	9.78	0.74	4	135	41	197	157
777	77.97	78.78	5572	7796.75	5.12	7878.02	5.85	0	0	98.22	3.24	125.33	0.81	119.50	4.50	136.42	5.13	0	1683.67	10.79	0.84	3	135	42	197	156
778	77.61	79.16	5573	7761.00	8.30	7916.37	8.64	0	0	68.61	2.89	119.75	0.92	152.62	7.38	158.76	7.69	0	1040.06	6.16	0.74	3	135	43	197	155
779	77.35	78.99	5574	7735.21	5.77	7899.05	6.07	0	0	116.57	4.62	128.48	1.03	111.85	5.04	117.63	5.30	1	1640.25	14.96	0.80	4	135	44	197	154
780	77.03	78.77	5575	7702.74	6.80	7876.83	7.04	0	0	99.32	4.15	125.88	1.04	125.36	5.97	129.80	6.18	0	1494.98	11.97	0.77	3	135	45	197	153
781	77.30	79.14	5576	7730.07	7.77	7913.71	7.30	0	0	81.75	3.64	124.47	0.94	134.37	6.82	126.21	6.41	0	1445.33	8.89	0.75	3	135	46	197	152
782	77.71	78.74	5577	7770.65	4.73	7873.62	5.60	0	0	107.29	3.65	124.42	0.83	107.08	4.13	126.78	4.89	1	1428.96	11.85	0.84	4	135	47	197	151
783	78.11	78.31	5578	7810.59	5.57	7830.87	6.34	0	0	100.50	3.60	122.49	0.91	119.74	4.89	136.30	5.56	0	1403.21	11.83	0.82	4	135	48	197	150
784	78.38	76.19	5579	7837.58	6.74	7618.53	19.90	0	0	82.04	3.19	124.34	1.36	137.13	6.12	342.48	23.73	1	2501.94	12.82	0.73	4	135	49	197	149
785	77.49	78.18	5580	7748.81	7.15	7818.18	6.81	0	0	90.75	3.78	126.43	0.96	132.11	6.28	125.76	5.98	0	1344.42	10.31	0.77	3	135	50	197	148
786	77.79	78.48	5581	7779.33	5.39	7848.05	4.98	0	0	118.60	4.20	123.97	0.91	116.76	4.70	107.96	4.34	1	1440.31	13.41	0.84	4	135	51	197	147
787	77.84	78.49	5582	7783.84	4.02	7848.97	5.30	0	0	128.21	4.41	126.58	0.87	90.21	3.55	118.46	4.61	1	1436.44	12.73	0.85	4	135	52	197	146
788	77.03	78.46	5583	7702.97	4.50	7845.97	5.60	0	0	120.53	4.61	128.08	0.89	90.88	4.01	112.58	4.87	1	1497.31	14.04	0.82	4	135	53	197	145
789	76.77	78.76	5584	7676.93	5.35	7876.49	5.84	0	0	119.81	4.87	128.77	0.99	101.15	4.66	110.45	5.09	1	1704.83	14.41	0.80	5	135	54	197	144
790	76.41	78.31	5585	7641.06	4.81	7830.57	4.73	0	0	127.21	3.94	126.19	0.91	119.34	4.21	117.19	4.13	0	1625.17	13.14	0.87	3	135	55	197	143
791	76.58	77.86	5586	7658.41	5.01	7786.09	5.18	0	0	120.69	4.35	129.30	0.91	106.59	4.36	110.19	4.51	1	2020.58	17.72	0.83	4	135	56	197	142
792	76.50	78.22	5587	7650.01	5.46	7821.57	5.34	0	0	126.10	4.68	127.69	1.01	112.98	4.76	110.52	4.66	1	1663.81	8.81	0.82	5	135	57	197	141
793	76.89	77.89	5588	7689.29	5.25	7789.02	5.82	0	0	106.31	3.69	125.22	0.88	116.41	4.60	129.07	5.10	0	1579.40	11.73	0.83	4	135	58	197	140
794	77.48	77.67	5589	7748.08	4.81	7767.05	4.62	0	0	120.99	3.42	125.90	0.87	131.36	4.23	126.13	4.06	0	1784.02	12.65	0.88	3	135	59	197	139
795	77.60	77.65	5590	7759.51	5.85	7764.78	5.64	0	0	115.97	4.21	125.00	1.00	124.07	5.12	119.70	4.94	0	1545.06	8.43	0.82	3	135	60	197	138
796	77.75	77.76	5591	7774.71	7.26	7775.87	6.15	0	0	109.91	4.82	130.56	1.10	127.33	6.34	107.93	5.38	1	1561.06	6.42	0.76	4	135	61	197	137
797	77.81	77.47	5592	7780.75	7.41	7747.11	8.12	0	0	110.57	5.51	131.90	1.29	114.24	6.48	125.25	7.10	0	2131.58	7.82	0.71	3	135	62	197	136
798	78.59	78.04	5593	7858.70	6.68	7803.64	7.68	0	0	102.32	4.29	124.49	1.12	122.61	5.87	140.96	6.75	0	1231.33	6.19	0.77	4	135	63	197	135
799	78.67	78.01	5594	7867.38	5.00	7801.47	5.08	0	0	123.54	4.05	127.21	0.93	117.27	4.37	119.12	4.44	0	1481.52	6.98	0.85	3	135	64	197	134
800	78.36	78.20	5595	7835.87	7.24	7819.68	7.40	0	0	111.55	4.95	126.98	1.24	125.66	6.35	128.43	6.49	0	1889.08	7.81	0.75	3	135	65	197	133
801	77.91	77.97	5596	7791.39	6.30	7796.59	7.15	0	0	103.41	4.19	125.43	1.05	119.59	5.53	135.77	6.28	0	1685.42	8.64	0.78	4	135	66	197	132
802	78.09	78.62	5597	7808.64	5.22	7862.37	6.34	0	0	94.61	3.44	126.07	0.82	110.46	4.58	134.21	5.55	1	1496.42	8.07	0.82	3	135	67	197	131
803	77.30	78.81	5598	7730.10	9.37	7881.21	9.59	0	0	116.58	8.14	135.03	1.63	103.00	8.14	105.48	8.36	1	1680.29	7.88	0.57	4	135	68	197	130
804	77.05	78.59	5599	7704.67	7.50	7858.73	7.40	0	0	109.60	5.26	129.12	1.22	120.29	6.56	118.57	6.47	0	1574.92	7.91	0.73	3	135	69	197	129
805	77.21	78.62	5600	7720.93	6.91	7861.81	8.75	0	0	116.29	6.26	130.85	1.34	98.63	6.04	124.79	7.63	1	1651.73	7.69	0.69	3	135	70	197	128
806	77.07	78.78	5601	7706.60	5.59	7877.62	5.68	0	0	159.95	7.22	134.67	1.32	95.18	4.91	96.51	4.93	1	1602.58	9.87	0.77	4	135	71	197	127
807	77.22	78.64	5602	7722.18	6.75	7864.38	6.18	0	0	125.88	6.11	133.50	1.19	106.62	5.87	97.46	5.34	1	1902.98	10.62	0.74	4	135	72	197	126
808	77.61	78.70	5603	7761.01	10.28	7869.65	10.28	0	0	94.18	6.56	131.71	1.44	113.31	8.96	113.39	8.97	0	1112.29	6.41	0.57	3	135	73	197	125
809	77.55	78.58	5604	7755.06	12.46	7858.24	12.68	0	0	84.79	6.91	132.86	1.60	117.56	10.89	119.66	11.09	0	1259.67	5.28	0.48	4	135	74	197	124
810	77.93	78.45	5605	7793.23	9.92	7845.32	9.62	0	0	81.73	4.43	127.96	1.23	141.02	8.75	136.81	8.48	0	1542.19	4.43	0.65	3	135	75	197	123
811	77.54	77.81	5606	7754.13	10.44	7781.27	10.79	0	0	114.33	8.33	136.58	1.80	110.06	9.09	113.83	9.42	1	1738.94	5.76	0.55	4	135	76	197	122
812	77.05	77.02	5607	7704.71	3.80	7701.82	4.89	0	0	136.68	3.61	126.97	0.89	110.80	3.33	142.70	4.29	1	1980.54	19.41	0.90	4	135	77	197	121
813	77.00	76.76	5608	7700.34	5.27	7675.52	4.91	0	0	101.26	2.84	125.78	0.79	145.04	4.65	135.20	4.33	0	1911.60	12.65	0.88	3	135	78	197	120
814	75.84	76.73	5609	7583.92	14.68	7673.26	12.90	0	0	82.00	4.12	124.21	1.85	226.04	14.03	201.62	11.99	1	2646.67	13.13	0.56	5	135	79	197	119
815	76.71	77.21	5610	7671.36	5.50	7720.55	5.74	0	0	127.52	4.90	132.41	1.06	109.92	4.79	114.75	5.01	1	1822.83	9.97	0.81	4	135	80	197	118
816	75.64	76.75	5611	7564.27	24.84	7674.67	12.44	0	0	69.46	3.59	118.50	1.85	332.66	29.36	192.43	11.60	1	2201.62	10.33	0.51	4	135	81	197	117
817	77.42	77.48	5612	7742.46	4.92	7748.44	6.34	0	0	120.31	4.27	126.64	1.01	106.74	4.30	137.56	5.55	1	1740.35	12.84	0.83	4	135	82	197	116
818	77.00	77.27	5613	7699.87	6.24	7727.08	5.65	0	0	126.87	5.05	130.24	1.12	120.35	5.45	108.90	4.93	1	1819.79	10.55	0.80	5	135	83	197	115
819	77.22	77.17	5614	7721.70	4.88	7717.14	5.40	0	0	119.12	4.03	128.56	0.91	110.96	4.27	122.78	4.72	1	1768.69	7.89	0.84	3	135	84	197	114
820	77.50	76.90	5615	7750.10	4.92	7689.68	5.45	0	0	127.66	4.54	129.64	0.98	106.34	4.28	117.75	4.75	1	1460.67	9.19	0.83	4	135	85	197	113
821	77.59	77.32	5616	7759.17	5.29	7731.73	4.72	0	0	117.97	3.62	126.46	0.89	132.79	4.64	118.59	4.14	0	1947.44	20.45	0.86	3	135	86	197	112
822	77.77	77.05	5617	7776.77	6.00	7705.46	6.02	0	0	106.21	3.86	129.46	0.97	127.30	5.27	127.70	5.28	0	2125.67	13.68	0.82	3	135	87	197	111
823	78.11	77.58	5618	7811.38	5.07	7757.97	4.65	0	0	115.81	3.99	128.31	0.83	113.08	4.42	103.68	4.04	1	1631.15	11.97	0.85	4	135	88	197	110
824	77.79	78.02	5619	7778.88	4.35	7801.78	4.61	0	0	134.56	4.09	125.79	0.90	110.11	3.80	116.50	4.02	1	1739.58	17.21	0.87	4	135	89	197	109
825	77.53	77.96	5620	7753.28	6.02	7796.21	7.47	0	0	101.77	3.81	124.52	1.05	123.97	5.31	153.65	6.59	0	1667.38	13.60	0.80	3	135	90	197	108
826	77.60	78.62	5621	7759.65	6.82	7862.49	7.18	0	0	90.50	4.06	128.33	0.95	117.10	5.97	123.28	6.28	0	1504.29	9.90	0.75	4	135	91	197	107
827	77.26	78.57	5622	7726.23	5.92	7856.88	5.89	0	0	114.37	4.33	126.11	1.01	120.29	5.18	119.58	5.15	0	1361.08	8.17	0.81	4	135	92	197	106
828	77.17	79.16	5623	7716.66	6.02	7915.52	6.30	0	0	97.58	3.42	123.08	0.92	132.45	5.30	138.65	5.55	0	1342.10	6.82	0.82	3	135	93	197	105
829	77.00	80.07	5624	7700.17	7.57	8007.19	8.17	0	0	78.56	3.70	124.09	0.94	123.72	6.65	133.63	7.18	0	873.23	4.84	0.73	4	135	94	197	104
830	76.92	80.24	5625	7692.02	8.29	8023.59	9.50	0	0	62.16	3.02	121.21	0.85	131.51	7.32	150.75	8.39	0	1049.54	5.92	0.70	3	135	95	197	103
831	76.88	80.39	5626	7688.25	8.74	8038.60	9.80	0	0	54.00	2.73	122.48	0.77	133.55	7.72	149.76	8.65	0	855.12	3.43	0.68	3	135	96	197	102
832	77.39	81.34	5627	7739.44	10.65	8134.18	10.82	0	0	58.47	4.41	124.09	0.93	108.41	9.27	110.16	9.42	1	606.02	4.17	0.54	5	135	97	197	101
833	77.36	80.77	5628	7735.98	15.35	8076.80	27.06	0	0	37.49	2.88	119.63	1.13	155.99	13.81	242.26	26.80	1	1036.98	2.95	0.47	5	135	98	197	100
834	77.36	81.92	5629	7735.95	14.36	8192.13	15.18	0	0	39.14	2.97	119.01	0.90	146.45	12.73	154.69	13.48	0	579.06	2.30	0.48	4	135	99	197	99
835	77.45	81.56	5630	7744.95	8.67	8156.01	9.79	0	0	64.00	3.72	123.19	0.89	114.79	7.59	129.62	8.57	0	603.27	4.23	0.64	4	135	100	197	98
836	77.84	81.64	5631	7784.30	8.92	8164.06	9.66	0	0	53.09	3.47	121.79	0.73	104.90	7.79	113.57	8.42	1	669.38	5.67	0.60	4	135	101	197	97
837	77.73	81.54	5632	7772.78	13.19	8153.88	16.36	0	0	38.67	3.35	119.85	0.86	117.16	11.59	145.33	14.37	0	542.75	3.60	0.44	5	135	102	197	96
838	77.76	80.71	5633	7776.44	12.10	8070.55	18.17	0	0	45.18	3.81	121.74	1.02	110.78	10.65	165.80	16.14	1	627.35	3.56	0.45	3	135	103	197	95
839	78.16	81.62	5634	7816.36	6.84	8161.89	7.72	0	0	73.07	3.95	121.50	0.78	97.28	5.98	109.67	6.71	1	443.62	7.92	0.69	4	135	104	197	94
840	78.03	81.53	5635	7803.21	11.29	8153.17	12.36	0	0	42.87	3.14	121.12	0.76	118.84	9.90	130.09	10.83	0	887.25	5.07	0.53	3	135	105	197	93
841	78.17	81.14	5636	7817.18	18.59	8113.97	16.58	0	0	29.62	1.69	115.24	0.81	249.12	18.45	217.99	16.38	1	805.62	4.06	0.52	5	135	106	197	92
842	78.79	82.27	5637	7879.40	10.67	8226.91	18.67	0	0	47.97	4.80	120.47	1.00	82.32	9.47	143.43	16.26	1	548.54	5.20	0.40	5	135	107	197	91
843	78.30	81.78	5638	7829.87	11.55	8177.87	13.02	0	0	37.88	3.29	120.52	0.69	102.08	10.05	115.15	11.35	1	365.08	3.58	0.46	4	135	108	197	90
844	76.99	81.79	5639	7699.04	8.90	8178.64	11.43	0	0	58.55	4.10	122.42	0.88	97.83	7.83	125.50	9.97	1	490.94	4.39	0.57	4	135	109	197	89
845	76.94	81.86	5640	7694.44	6.45	8186.09	7.20	0	0	80.92	4.14	122.70	0.81	96.93	5.66	108.16	6.27	1	423.42	5.21	0.72	4	135	110	197	88
846	77.11	81.36	5641	7710.96	24.27	8136.02	25.68	0	0	38.46	6.12	126.99	1.44	117.27	21.25	124.07	22.47	0	861.46	2.51	0.20	4	135	111	197	87
847	75.94	81.63	5642	7594.10	26.01	8162.82	9.70	0	0	41.42	2.66	122.90	0.97	288.60	27.40	118.53	8.71	1	1313.15	7.34	0.54	4	135	112	197	86
848	77.43	80.35	5643	7743.14	11.38	8035.18	25.67	0	0	38.80	4.05	123.30	0.97	82.53	9.40	185.47	23.42	1	1223.00	5.88	0.37	5	135	113	197	85
849	77.94	81.24	5644	7793.51	17.14	8123.73	21.31	0	0	52.70	6.45	124.89	1.51	107.70	15.03	133.87	18.64	1	457.90	3.19	0.29	4	135	114	197	84
850	78.98	80.29	5645	7897.53	6.08	8028.73	6.48	0	0	85.30	2.54	118.58	0.85	158.41	5.44	168.78	5.79	0	1577.00	8.29	0.84	3	135	115	197	83
851	78.98	80.70	5646	7897.78	22.20	8070.17	7.90	0	0	56.60	3.13	122.85	1.10	286.64	23.27	111.82	7.06	1	1438.58	7.79	0.62	4	135	116	197	82
852	78.03	80.55	5647	7802.87	10.68	8054.96	8.91	0	0	55.73	2.28	113.79	0.87	202.12	9.85	169.42	8.15	0	1001.31	5.26	0.72	5	135	117	197	81
853	77.92	80.84	5648	7792.01	10.44	8084.41	8.83	0	0	61.69	3.82	124.17	0.89	129.77	9.13	109.79	7.73	1	1123.65	8.38	0.62	4	135	118	197	80
854	78.13	80.69	5649	7812.51	7.57	8069.39	8.26	0	0	67.65	3.59	124.39	0.80	109.55	6.61	119.52	7.21	1	1020.79	7.79	0.69	4	135	119	197	79
855	79.26	80.77	5650	7926.21	14.71	8077.08	8.04	0	0	63.56	3.19	121.51	1.08	223.46	13.73	124.52	7.18	1	1550.15	9.30	0.66	4	135	120	197	78
856	79.69	80.30	5651	7968.75	14.41	8029.94	6.33	0	0	72.55	3.20	122.03	1.06	245.45	13.92	111.94	5.65	1	1411.54	8.37	0.72	4	135	121	197	77
857	79.56	80.59	5652	7955.70	12.41	8058.97	7.65	0	0	72.58	3.79	123.83	1.09	183.35	11.04	113.29	6.76	0	1356.35	5.76	0.67	3	135	122	197	76
858	78.66	81.18	5653	7865.99	5.56	8118.36	5.97	0	0	105.80	3.99	122.37	0.91	113.53	4.86	121.79	5.22	0	1357.25	10.09	0.81	4	135	123	197	75
859	79.00	81.10	5654	7899.52	8.93	8110.10	7.38	0	0	69.32	2.85	119.23	0.88	168.07	7.96	139.19	6.56	0	1052.90	5.89	0.75	3	135	124	197	74
860	78.38	81.31	5655	7838.17	9.01	8130.79	8.04	0	0	71.63	4.38	122.88	0.90	113.00	7.84	100.80	6.99	1	930.88	7.05	0.63	4	135	125	197	73
861	78.81	80.96	5656	7881.00	13.18	8096.11	8.50	0	0	61.21	2.84	118.03	1.03	217.62	12.26	142.76	7.64	1	1275.19	9.66	0.68	4	135	126	197	72
862	76.98	80.55	5657	7697.82	6.49	8054.77	6.34	0	0	95.65	3.48	125.33	0.94	137.46	5.72	134.32	5.59	0	1866.04	10.42	0.81	3	135	127	197	71
863	77.79	81.11	5658	7779.09	7.33	8111.32	8.38	0	0	80.23	3.24	119.33	0.98	140.19	6.50	160.22	7.44	0	1532.25	7.14	0.76	3	135	128	197	70
864	77.65	80.98	5659	7764.79	7.37	8098.48	11.28	0	0	64.16	3.34	117.51	0.89	109.31	6.48	167.12	9.97	1	794.46	6.97	0.68	4	135	129	197	69
865	78.07	81.68	5660	7807.35	7.25	8167.71	8.08	0	0	66.66	3.50	120.75	0.76	106.08	6.34	118.22	7.05	1	919.31	7.73	0.70	4	135	130	197	68
866	78.26	81.35	5661	7826.06	9.62	8134.86	9.41	0	0	60.70	3.70	121.07	0.87	121.20	8.41	118.66	8.24	0	551.94	5.66	0.62	4	135	131	197	67
867	78.44	80.91	5662	7843.77	6.70	8091.34	8.26	0	0	78.26	4.41	122.20	0.85	90.73	5.69	112.45	7.19	1	804.67	7.42	0.68	4	135	132	197	66
868	78.27	80.58	5663	7826.71	7.14	8057.78	7.24	0	0	72.89	3.86	123.38	0.77	103.54	6.21	105.00	6.28	1	972.06	7.45	0.70	4	135	133	197	65
869	78.44	80.36	5664	7843.88	7.22	8036.17	9.43	0	0	70.97	3.98	122.91	0.87	98.90	6.26	129.22	8.22	1	1271.60	7.71	0.67	4	135	134	197	64
870	78.82	80.45	5665	7881.90	8.49	8045.20	8.28	0	0	77.78	4.30	123.09	0.97	118.00	7.42	115.02	7.23	0	1096.10	7.03	0.67	4	135	135	197	63
871	78.70	80.03	5666	7870.16	7.97	8002.69	7.45	0	0	80.45	4.33	124.64	0.92	113.83	6.95	106.36	6.51	1	1091.06	8.94	0.69	4	135	136	197	62
872	78.49	79.91	5667	7848.67	7.24	7991.35	7.22	0	0	76.66	3.24	121.78	0.85	132.06	6.36	131.79	6.35	0	1218.15	7.96	0.76	3	135	137	197	61
873	78.76	79.85	5668	7876.36	6.09	7984.66	8.36	0	0	94.88	4.37	124.57	1.01	101.65	5.33	139.46	7.31	1	1436.77	11.70	0.74	4	135	138	197	60
874	78.46	80.36	5669	7846.18	7.52	8036.30	6.96	0	0	84.86	4.20	123.38	0.91	116.62	6.56	107.90	6.06	1	1363.10	13.70	0.72	5	135	139	197	59
875	78.92	79.90	5670	7892.40	6.05	7990.20	6.95	0	0	92.15	3.70	121.74	0.90	115.99	5.31	133.23	6.09	0	1228.12	8.02	0.79	4	135	140	197	58
876	78.89	79.76	5671	7888.51	6.35	7976.34	9.06	0	0	82.62	3.78	122.64	0.95	106.99	5.58	152.45	7.97	1	1104.50	10.34	0.74	4	135	141	197	57
877	79.35	79.74	5672	7934.70	6.02	7973.77	6.53	0	0	91.00	3.67	121.67	0.85	114.63	5.26	124.35	5.71	0	1479.08	10.07	0.79	4	135	142	197	56
878	79.95	79.73	5673	7994.64	7.24	7973.32	11.24	0	0	68.64	3.90	121.61	0.93	98.20	6.39	152.31	9.84	1	891.10	7.96	0.65	4	135	143	197	55
879	79.54	79.85	5674	7953.52	9.20	7984.99	9.62	0	0	68.49	3.53	117.90	0.99	137.64	8.12	143.82	8.50	0	843.25	7.68	0.68	4	135	144	197	54
880	79.31	80.18	5675	7931.07	6.69	8018.06	8.19	0	0	70.65	2.95	119.49	0.80	123.42	5.89	151.13	7.21	0	1064.27	7.46	0.76	3	135	145	197	53
881	80.07	80.47	5676	8007.42	8.14	8046.56	7.28	0	0	75.67	3.80	118.93	0.87	124.54	7.12	111.32	6.36	1	838.17	8.02	0.71	4	135	146	197	52
882	80.17	80.27	5677	8016.78	10.39	8027.45	12.82	0	0	52.46	3.10	118.13	0.95	135.92	9.22	167.47	11.38	0	770.40	4.98	0.60	3	135	147	197	51
883	80.07	80.86	5678	8006.75	8.77	8085.95	7.55	0	0	63.24	3.14	121.12	0.78	136.17	7.69	117.12	6.62	0	919.94	5.60	0.71	4	135	148	197	50
884	80.16	81.13	5679	8016.05	10.34	8113.17	8.46	0	0	58.07	3.23	117.65	0.82	143.30	9.08	117.22	7.43	0	749.15	5.99	0.66	4	135	149	197	49
885	80.28	81.17	5680	8028.07	9.35	8117.48	9.50	0	0	55.24	3.11	117.53	0.79	127.76	8.21	129.79	8.34	0	1113.88	6.14	0.65	4	135	150	197	48
886	80.33	80.99	5681	8032.73	10.89	8099.32	12.88	0	0	44.09	2.87	118.47	0.80	129.25	9.62	152.78	11.38	0	819.73	4.19	0.57	3	135	151	197	47
887	80.83	80.80	5682	8082.61	8.79	8080.03	9.79	0	0	53.18	2.84	116.26	0.75	126.73	7.74	141.02	8.62	0	479.69	4.75	0.67	4	135	152	197	46
888	80.76	80.78	5683	8076.38	10.75	8078.45	13.99	0	0	48.49	3.66	117.48	0.90	109.74	9.42	142.85	12.28	1	753.58	5.41	0.51	3	135	153	197	45
889	80.18	80.61	5684	8017.53	9.30	8061.16	13.07	0	0	43.08	2.35	117.93	0.74	132.13	8.28	185.08	11.69	0	722.06	3.95	0.63	4	135	154	197	44
890	80.48	81.04	5685	8047.90	9.44	8104.10	8.46	0	0	67.02	4.07	116.96	0.89	119.41	8.24	107.04	7.40	1	627.33	7.55	0.63	4	135	155	197	43
891	80.16	80.99	5686	8015.59	10.58	8098.55	12.82	0	0	54.65	3.84	119.12	0.96	115.87	9.29	140.31	11.25	0	917.38	5.48	0.55	5	135	156	197	42
892	80.14	81.03	5687	8013.54	8.51	8102.63	9.58	0	0	65.34	3.30	117.53	0.91	129.75	7.50	146.08	8.44	0	1160.98	7.40	0.69	3	135	157	197	41
893	79.94	81.17	5688	7994.46	8.37	8116.87	16.20	0	0	53.36	3.51	117.39	0.94	98.61	7.44	189.54	14.45	1	726.25	6.13	0.57	4	135	158	197	40
894	79.39	81.31	5689	7939.25	8.31	8130.60	7.32	0	0	61.15	3.00	119.50	0.72	130.20	7.27	114.71	6.41	0	1019.50	5.90	0.72	4	135	159	197	39
895	78.62	81.90	5690	7862.15	10.66	8189.85	17.77	0	0	37.73	3.15	119.09	0.78	98.27	9.30	163.64	15.66	1	395.62	6.10	0.47	5	135	160	197	38
896	78.09	81.94	5691	7809.18	10.25	8194.41	11.11	0	0	42.80	3.11	119.47	0.68	108.28	8.96	117.40	9.70	1	601.38	4.51	0.55	4	135	161	197	37
897	78.65	81.70	5692	7864.66	9.08	8169.67	11.36	0	0	43.07	2.70	120.38	0.66	111.37	7.95	139.43	9.96	1	684.60	5.79	0.60	4	135	162	197	36
898	78.91	81.33	5693	7890.58	8.54	8133.03	10.83	0	0	54.42	3.44	119.20	0.78	103.95	7.48	131.82	9.46	1	823.52	6.73	0.61	4	135	163	197	35
899	78.80	81.01	5694	7880.23	10.21	8100.52	11.76	0	0	54.57	4.01	120.44	0.89	106.66	8.92	122.92	10.27	1	759.02	6.18	0.54	5	135	164	197	34
900	78.86	81.27	5695	7886.45	10.10	8126.68	7.66	0	0	61.04	3.97	121.75	0.79	119.28	8.79	90.41	6.65	1	741.81	6.52	0.61	4	135	165	197	33
901	79.13	81.58	5696	7912.73	11.53	8158.33	12.24	0	0	49.98	2.83	117.97	0.94	158.15	10.30	167.79	10.93	0	702.69	3.50	0.60	4	135	166	197	32
902	79.17	82.27	5697	7916.60	17.10	8226.69	15.38	0	0	34.37	3.52	120.41	0.84	128.59	14.97	115.64	13.47	0	513.48	3.12	0.37	4	135	167	197	31
903	79.06	82.43	5698	7905.68	13.04	8242.72	15.35	0	0	32.12	2.60	117.99	0.70	123.92	11.48	145.89	13.50	0	559.12	2.83	0.47	3	135	168	197	30
904	78.80	81.45	5699	7879.96	15.53	8145.11	21.30	0	0	32.08	3.49	121.06	0.88	109.84	13.64	150.64	18.69	1	787.67	4.24	0.33	4	135	169	197	29
905	78.21	81.89	5700	7821.34	11.82	8188.52	12.28	0	0	44.48	3.37	119.23	0.81	119.93	10.35	124.67	10.75	0	947.81	5.09	0.52	4	135	170	197	28
906	77.88	82.00	5701	7788.38	8.77	8199.90	11.51	0	0	46.52	3.15	121.04	0.70	99.62	7.69	130.71	10.05	1	413.54	6.19	0.58	4	135	171	197	27
907	77.77	81.92	5702	7777.26	9.91	8191.92	9.82	0	0	53.41	3.25	116.44	0.80	125.49	8.68	124.42	8.61	0	310.69	5.02	0.62	4	135	172	197	26
908	77.13	81.86	5703	7713.23	8.47	8185.63	12.33	0	0	52.14	3.39	117.58	0.80	100.48	7.45	146.05	10.80	1	384.56	4.65	0.59	4	135	173	197	25
909	77.68	81.87	5704	7768.07	10.09	8186.80	15.29	0	0	44.12	2.46	115.52	0.86	141.14	9.05	209.85	14.20	1	336.25	4.11	0.60	4	135	174	197	24
910	77.79	81.65	5705	7778.74	9.69	8164.93	12.51	0	0	56.75	4.17	121.90	0.93	101.23	8.47	130.68	10.92	1	386.33	6.09	0.54	3	135	175	197	23
911	77.50	81.51	5706	7749.53	11.38	8150.81	12.61	0	0	48.94	3.77	120.46	0.88	113.67	9.95	125.91	11.03	0	448.06	4.46	0.51	3	135	176	197	22
912	77.74	81.39	5707	7774.47	13.43	8138.51	16.58	0	0	45.82	4.71	122.94	1.02	100.39	11.71	123.92	14.46	1	932.54	6.48	0.38	4	135	177	197	21
913	78.01	81.38	5708	7801.44	9.48	8138.37	10.90	0	0	51.74	2.79	118.78	0.82	135.70	8.39	155.97	9.64	0	1032.44	5.51	0.65	3	135	178	197	20
914	78.34	81.69	5709	7834.23	9.00	8168.93	12.61	0	0	48.56	3.34	120.93	0.77	100.45	7.84	140.89	11.03	1	892.38	4.64	0.57	3	135	179	197	19
915	78.53	81.82	5710	7852.99	13.31	8182.23	14.33	0	0	43.61	3.45	120.36	0.92	129.75	11.72	139.68	12.61	0	522.25	4.16	0.48	4	135	180	197	18
916	78.55	82.41	5711	7854.62	7.92	8240.96	9.67	0	0	55.06	3.93	119.65	0.70	83.61	6.51	103.35	8.35	1	722.88	6.80	0.58	5	135	181	197	17
917	78.60	82.08	5712	7859.97	14.14	8207.89	12.09	0	0	42.72	3.22	118.52	0.85	144.74	12.43	123.81	10.64	0	637.23	4.14	0.50	4	135	182	197	16
918	79.25	81.99	5713	7924.52	11.11	8198.98	10.55	0	0	49.66	3.56	120.05	0.80	119.20	9.71	113.20	9.23	0	671.08	5.42	0.55	5	135	183	197	15
919	79.03	81.51	5714	7902.81	6.30	8151.02	7.36	0	0	73.69	3.85	121.40	0.74	92.93	5.57	108.24	6.38	1	434.33	7.54	0.71	4	135	184	197	14
920	78.88	80.99	5715	7888.05	7.76	8098.95	10.13	0	0	63.64	3.40	118.99	0.85	111.72	6.81	145.94	8.90	1	908.85	7.09	0.68	4	135	185	197	13
921	78.92	81.43	5716	7891.86	9.04	8143.31	10.26	0	0	62.54	3.61	122.03	0.91	120.46	7.94	136.79	9.01	0	1031.02	5.58	0.64	3	135	186	197	12
922	79.40	81.36	5717	7939.86	9.70	8135.83	8.67	0	0	54.57	3.09	120.27	0.76	131.82	8.50	117.73	7.60	0	868.69	6.53	0.65	4	135	187	197	11
923	79.57	81.05	5718	7956.90	9.19	8104.57	12.07	0	0	55.63	3.79	121.17	0.88	103.55	8.01	136.10	10.55	1	1091.75	7.48	0.57	4	135	188	197	10
924	80.86	80.13	5719	8086.49	12.47	8012.99	19.64	0	0	45.07	2.38	114.52	1.11	186.71	11.60	275.61	20.46	1	1020.42	7.06	0.54	5	135	189	197	9
925	80.27	81.66	5720	8027.29	14.98	8166.41	15.79	0	0	36.80	3.33	119.36	0.86	127.42	13.17	134.36	13.88	0	542.67	3.33	0.42	3	135	190	197	8
926	80.04	81.46	5721	8003.95	11.51	8145.67	12.50	0	0	39.43	2.88	116.25	0.72	121.44	10.10	131.90	10.96	0	283.71	3.32	0.53	3	135	191	197	7
927	80.03	80.97	5722	8002.71	10.83	8097.21	9.55	0	0	53.94	2.91	117.47	0.85	154.92	9.59	136.73	8.45	0	643.60	4.67	0.65	3	135	192	197	6
928	79.84	80.90	5723	7983.90	7.86	8089.67	9.53	0	0	57.58	2.91	117.62	0.76	119.72	6.91	145.11	8.38	0	833.06	7.22	0.69	3	135	193	197	5
929	79.66	80.18	5724	7965.51	12.64	8018.49	11.88	0	0	46.65	2.85	116.98	0.90	159.77	11.30	150.52	10.56	0	856.40	4.94	0.58	5	135	194	197	4
930	80.32	81.47	5725	8031.88	8.86	8147.24	8.22	0	0	61.77	4.50	121.58	0.76	92.77	7.61	85.21	6.80	1	937.21	6.49	0.57	4	135	195	197	3
931	80.64	81.43	5726	8063.88	13.17	8143.45	10.91	0	0	41.10	2.90	115.23	0.75	143.50	11.59	119.00	9.59	0	451.00	3.96	0.54	4	135	196	197	2
932	82.09	81.90	5728	8208.84	12.74	8190.13	16.40	0	0	34.05	2.97	114.29	0.74	112.57	11.19	144.84	14.39	0	284.52	3.45	0.44	4	135	197	197	1
933	79.87	72.09	5564	7987.05	14.20	7208.68	15.71	0	0	41.50	3.10	116.10	0.97	146.96	12.63	162.36	14.00	0	539.96	1.82	0.48	5	136	1	7	7
934	79.75	74.92	5565	7974.98	12.95	7492.38	22.44	0	0	58.10	2.55	114.63	1.29	225.46	12.54	306.98	21.03	1	2402.17	7.25	0.66	5	136	2	7	6
935	80.68	72.19	5566	8068.32	15.79	7219.13	20.19	0	0	28.12	2.82	116.36	0.77	121.63	13.92	155.33	17.84	0	-591.60	1.00	0.36	5	136	3	7	5
936	79.88	72.34	5567	7988.15	11.09	7233.81	15.59	0	0	47.55	3.32	117.87	0.96	122.84	9.81	171.71	13.97	0	310.58	1.26	0.53	5	136	4	7	4
937	80.48	71.49	5570	8047.56	11.56	7148.76	18.54	0	0	48.83	5.54	119.10	1.02	73.39	8.69	124.21	16.07	1	-471.15	1.69	0.34	4	136	5	7	3
938	80.83	71.73	5571	8083.20	13.70	7173.09	10.02	0	0	50.02	4.19	119.23	0.87	125.56	11.93	91.77	8.70	1	-65.06	2.47	0.48	4	136	6	7	2
939	80.90	72.04	5574	8090.09	21.75	7203.73	20.72	0	0	28.02	2.95	114.19	0.93	159.88	19.39	152.44	18.44	0	-408.65	1.08	0.32	5	136	7	7	1
940	79.74	78.62	5566	7974.00	41.80	7862.50	15.44	0	0	42.48	2.72	117.30	1.31	372.28	38.15	188.00	14.44	1	2017.02	8.79	0.56	5	137	1	1	1
941	83.62	76.41	5570	8361.72	25.85	7641.21	17.23	0	0	27.31	3.16	117.87	0.88	171.51	23.14	115.03	15.20	0	-242.38	1.05	0.30	4	138	1	1	1
942	81.14	72.51	5580	8113.97	16.88	7250.58	20.97	0	0	29.72	2.08	111.01	0.89	189.02	15.51	225.38	20.37	1	790.10	1.73	0.45	5	139	1	4	4
943	79.24	71.11	5583	7923.95	10.05	7110.82	11.51	0	0	51.32	3.68	117.88	0.82	107.77	8.78	123.52	10.05	1	-48.52	2.31	0.55	5	139	2	4	3
944	79.66	71.85	5585	7966.33	18.33	7184.81	20.58	0	0	28.75	2.90	119.64	0.87	140.74	16.25	157.88	18.24	0	-69.31	1.00	0.34	5	139	3	4	2
945	78.24	72.98	5587	7824.09	19.04	7297.58	15.45	0	0	52.88	4.74	122.68	1.41	164.03	16.87	133.23	13.69	0	1497.81	2.93	0.40	3	139	4	4	1
946	73.61	74.12	5591	7360.54	28.45	7412.32	34.51	0	0	36.04	6.23	128.68	1.74	127.12	25.11	154.04	30.50	0	2120.25	3.69	0.16	5	140	1	19	19
947	73.54	75.16	5592	7354.20	28.51	7516.03	25.77	0	0	50.91	12.08	135.25	2.00	91.81	24.20	83.90	22.99	1	2245.60	11.32	0.12	4	140	2	19	18
948	73.78	74.99	5593	7377.62	14.19	7498.74	15.19	0	0	57.47	5.53	125.26	1.26	113.33	12.41	121.25	13.27	0	1948.52	5.09	0.40	4	140	3	19	17
949	73.55	74.92	5594	7354.94	16.16	7491.72	21.65	0	0	49.64	5.32	126.70	1.42	116.22	14.23	155.61	19.07	0	1921.50	4.00	0.33	3	140	4	19	16
950	73.89	74.80	5595	7389.44	21.09	7479.53	18.67	0	0	56.03	7.56	127.64	1.65	120.10	18.40	106.32	16.30	1	2236.75	10.98	0.26	4	140	5	19	15
951	73.57	74.78	5596	7356.70	34.96	7478.31	22.62	0	0	42.71	8.97	128.71	1.77	127.90	30.40	82.98	19.93	1	1773.90	12.20	0.15	5	140	6	19	14
952	73.57	74.85	5598	7357.09	11.83	7484.98	11.66	0	0	102.74	9.83	131.88	1.76	94.59	10.13	93.58	10.21	1	2339.02	11.92	0.43	5	140	7	19	13
953	73.51	75.18	5599	7350.93	21.88	7517.98	31.99	0	0	48.97	8.96	130.94	1.92	91.33	18.66	134.11	27.89	1	1840.56	11.72	0.16	4	140	8	19	12
954	73.49	74.48	5600	7348.96	18.02	7448.29	20.68	0	0	71.19	10.62	133.00	2.01	92.16	15.35	106.11	17.91	1	1405.04	9.05	0.24	4	140	9	19	11
955	73.60	74.73	5601	7359.84	30.27	7473.29	26.79	0	0	56.05	10.30	135.15	2.39	126.72	26.48	112.13	23.43	0	2755.33	6.90	0.16	4	140	10	19	10
956	73.43	75.06	5602	7343.38	22.09	7506.33	25.06	0	0	61.03	11.68	131.69	2.08	87.70	18.55	100.27	21.85	1	1759.52	10.74	0.17	5	140	11	19	9
957	73.78	75.28	5603	7377.73	20.19	7528.32	19.03	0	0	57.44	5.97	126.70	1.75	150.14	17.86	141.51	16.86	0	2089.40	6.03	0.33	4	140	12	19	8
958	73.71	75.25	5604	7371.19	14.74	7525.50	17.92	0	0	64.48	6.97	130.83	1.56	104.70	12.86	127.30	15.64	1	2114.27	9.74	0.35	4	140	13	19	7
959	73.34	74.93	5605	7334.09	12.80	7493.03	12.81	0	0	74.08	6.04	130.60	1.42	120.72	11.20	120.79	11.21	0	1792.85	4.75	0.48	4	140	14	19	6
960	73.51	74.94	5606	7351.16	17.98	7493.94	15.18	0	0	90.56	9.42	132.92	2.25	132.99	15.74	112.32	13.31	0	2462.88	10.03	0.36	3	140	15	19	5
961	74.21	76.09	5610	7420.85	33.98	7608.97	24.36	0	0	37.14	2.52	119.28	1.34	297.21	30.81	265.94	24.98	1	2656.88	10.57	0.49	5	140	16	19	4
962	72.54	75.41	5612	7253.63	16.53	7540.96	18.54	0	0	59.58	8.90	129.65	1.50	83.24	13.53	94.52	15.86	1	1889.06	9.82	0.24	4	140	17	19	3
963	73.36	75.82	5613	7335.89	42.78	7582.31	15.91	0	0	50.51	7.66	132.20	1.95	212.47	39.69	81.83	14.42	1	2053.56	14.09	0.23	5	140	18	19	2
964	72.26	75.56	5614	7226.23	20.39	7556.00	24.13	0	0	53.35	9.20	132.28	1.73	90.64	17.68	107.26	20.91	1	1239.17	5.89	0.19	5	140	19	19	1
965	74.17	77.97	5622	7416.77	67.61	7797.46	36.05	0	0	23.47	3.91	129.76	1.69	271.65	67.83	169.42	32.82	1	2078.17	12.94	0.25	5	141	1	15	15
966	72.89	74.22	5623	7289.22	12.03	7422.35	12.19	0	0	49.08	3.48	121.99	0.90	130.66	10.58	132.35	10.71	0	1332.85	2.82	0.54	3	141	2	15	14
967	73.33	74.77	5624	7333.48	15.20	7476.85	11.87	0	0	52.15	3.45	121.20	1.09	177.04	13.73	139.32	10.56	0	1371.75	3.58	0.54	4	141	3	15	13
968	74.09	74.57	5626	7409.35	11.76	7457.04	11.79	0	0	48.59	3.03	123.43	0.89	145.69	10.41	146.21	10.44	0	1238.48	3.64	0.58	3	141	4	15	12
969	72.23	75.28	5627	7222.60	11.08	7527.91	12.22	0	0	56.47	4.11	126.09	0.99	117.08	9.71	129.06	10.70	0	931.44	3.48	0.53	4	141	5	15	11
970	75.33	74.88	5629	7532.59	8.33	7487.80	7.57	0	0	86.87	4.14	128.47	1.05	134.73	7.31	122.44	6.65	0	1457.25	6.73	0.72	4	141	6	15	10
971	75.57	74.16	5630	7556.94	5.92	7416.01	5.67	0	0	90.21	2.39	124.32	0.84	173.79	5.31	166.57	5.09	0	1839.19	7.07	0.87	3	141	7	15	9
972	74.24	74.55	5633	7423.65	23.95	7454.72	15.72	0	0	36.84	2.06	115.61	1.08	302.62	26.17	216.20	15.36	1	1201.04	4.74	0.50	5	141	8	15	8
973	71.71	75.69	5637	7170.73	17.13	7569.37	11.66	0	0	44.22	2.92	120.85	0.99	200.26	15.57	137.38	10.43	0	1028.44	3.73	0.53	4	141	9	15	7
974	70.76	76.97	5638	7076.38	10.07	7696.53	11.05	0	0	51.03	2.54	118.43	0.86	157.25	8.99	172.26	9.93	0	1061.08	4.50	0.66	4	141	10	15	6
975	70.66	76.50	5639	7066.29	11.03	7650.48	10.49	0	0	57.68	3.31	121.55	0.96	148.37	9.75	141.14	9.28	0	773.75	4.31	0.62	3	141	11	15	5
976	71.90	75.78	5640	7189.65	8.31	7577.83	8.82	0	0	63.46	3.48	122.19	0.82	116.66	7.27	123.83	7.72	0	898.96	3.57	0.67	3	141	12	15	4
977	73.17	77.92	5641	7317.42	8.84	7791.82	12.07	0	0	65.14	3.29	121.63	1.05	135.63	7.87	184.42	10.84	0	1537.17	7.23	0.66	3	141	13	15	3
978	73.41	77.54	5643	7340.60	20.44	7753.62	24.21	0	0	30.18	1.99	117.19	1.03	236.23	20.27	268.61	24.99	1	1222.85	3.85	0.39	4	141	14	15	2
979	74.73	76.61	5644	7472.69	7.65	7661.33	6.54	0	0	94.90	3.66	126.31	1.04	152.99	6.76	130.83	5.78	0	2241.10	11.54	0.79	3	141	15	15	1
980	76.02	76.87	5628	7602.07	9.35	7686.82	8.01	0	0	74.28	3.36	129.61	1.00	159.87	8.30	137.13	7.10	0	2138.40	7.42	0.72	4	142	1	1	1
981	78.90	75.91	5702	7890.43	41.13	7590.94	15.67	0	0	23.69	2.54	117.18	0.85	260.19	40.77	113.51	13.95	1	501.12	3.07	0.32	5	143	1	5	5
982	79.14	75.48	5703	7913.69	19.06	7548.10	16.41	0	0	31.25	1.88	116.61	0.88	242.24	18.70	209.76	15.79	1	839.52	3.17	0.48	5	143	2	5	4
983	77.90	75.62	5704	7789.74	17.12	7562.39	14.66	0	0	34.77	2.16	119.88	0.90	212.79	16.12	185.31	13.39	1	1085.58	4.04	0.49	4	143	3	5	3
984	75.99	75.17	5705	7599.00	11.44	7517.08	11.31	0	0	44.82	2.14	120.03	0.82	185.93	10.43	183.66	10.35	0	1183.33	3.09	0.65	4	143	4	5	2
985	75.38	74.61	5706	7537.93	11.75	7460.95	15.48	0	0	42.15	2.22	117.74	0.90	174.52	10.65	219.86	14.96	1	1040.33	4.02	0.60	5	143	5	5	1
986	75.60	76.48	5787	7560.23	19.80	7647.61	17.95	0	0	25.61	2.79	121.22	0.74	139.77	17.41	126.74	15.79	0	346.08	2.72	0.33	4	144	1	1	1
987	81.31	81.87	5787	8131.30	12.38	8186.65	16.47	0	0	30.11	2.20	114.53	0.67	131.03	10.98	173.69	14.73	0	354.15	2.47	0.50	3	145	1	1	1
988	77.73	76.11	5796	7772.81	45.04	7611.32	15.52	0	0	22.88	3.22	120.39	0.85	223.14	43.79	86.02	14.09	1	725.54	4.41	0.26	5	146	1	1	1
989	80.55	81.60	5811	8055.02	11.89	8159.79	19.15	0	0	35.05	2.96	117.00	0.80	108.65	10.46	173.85	17.17	1	586.71	4.80	0.45	4	147	1	20	20
990	81.00	82.26	5812	8099.64	18.75	8225.66	13.99	0	0	30.44	3.04	116.61	0.74	144.35	16.44	107.72	12.27	1	391.10	3.71	0.38	3	147	2	20	19
991	81.34	82.15	5813	8134.00	12.59	8214.75	14.96	0	0	36.30	3.69	116.82	0.73	94.82	10.87	112.88	13.02	1	284.77	4.19	0.39	4	147	3	20	18
992	80.64	81.82	5814	8064.43	15.39	8182.43	14.97	0	0	35.03	2.98	116.72	0.82	139.42	13.56	135.67	13.20	0	383.65	3.12	0.44	3	147	4	20	17
993	80.01	81.32	5815	8000.95	11.79	8131.55	12.58	0	0	49.22	3.60	117.40	0.91	124.26	10.36	132.53	11.04	0	570.12	5.89	0.52	3	147	5	20	16
994	79.18	81.10	5816	7917.51	7.53	8109.61	12.57	0	0	59.09	3.91	119.62	0.86	87.89	6.68	146.26	10.97	1	731.00	7.66	0.59	4	147	6	20	15
995	78.91	81.16	5817	7891.09	8.76	8116.46	7.77	0	0	65.52	3.64	119.59	0.81	121.23	7.65	107.55	6.79	1	606.67	7.06	0.67	3	147	7	20	14
996	78.96	81.25	5818	7896.16	8.01	8124.84	8.15	0	0	64.51	3.05	118.67	0.79	130.55	7.04	132.80	7.16	0	810.85	5.80	0.72	4	147	8	20	13
997	78.67	80.88	5819	7867.12	9.47	8087.96	9.60	0	0	67.89	4.32	122.03	0.97	114.31	8.27	115.88	8.38	0	754.90	6.03	0.62	5	147	9	20	12
998	79.28	80.79	5820	7927.63	7.86	8079.36	9.44	0	0	67.33	3.23	117.75	0.89	126.26	6.93	151.64	8.32	0	762.00	7.01	0.71	3	147	10	20	11
999	79.47	81.78	5821	7947.36	9.76	8178.48	9.13	0	0	55.60	3.63	119.71	0.78	115.00	8.51	107.59	7.97	1	440.58	4.95	0.60	4	147	11	20	10
1000	79.65	81.60	5822	7964.74	7.64	8159.72	11.17	0	0	54.70	4.19	120.48	0.72	73.51	6.06	111.11	9.66	1	685.06	6.38	0.54	4	147	12	20	9
1001	79.31	81.46	5823	7931.48	13.07	8146.16	10.97	0	0	49.57	3.82	118.15	0.89	130.42	11.43	109.40	9.58	1	589.92	4.83	0.51	4	147	13	20	8
1002	78.51	81.96	5824	7850.97	7.61	8196.15	9.98	0	0	64.17	3.91	117.79	0.83	95.56	6.55	125.68	8.70	1	472.48	5.38	0.63	4	147	14	20	7
1003	78.70	80.52	5825	7869.88	12.09	8052.14	13.94	0	0	43.38	2.74	120.18	0.89	148.18	10.77	170.74	12.43	0	866.17	3.97	0.55	4	147	15	20	6
1004	78.45	80.89	5826	7844.56	8.93	8088.73	11.97	0	0	57.74	3.30	119.34	0.92	120.75	7.88	161.62	10.60	0	703.46	5.80	0.63	3	147	16	20	5
1005	78.25	81.15	5827	7825.31	6.34	8115.02	6.02	0	0	89.43	4.23	120.68	0.81	102.84	5.51	97.75	5.26	1	959.10	9.13	0.75	4	147	17	20	4
1006	78.94	81.46	5828	7894.17	10.50	8146.42	11.57	0	0	49.27	3.01	119.93	0.84	132.53	9.26	146.01	10.20	0	1010.75	5.29	0.60	3	147	18	20	3
1007	79.00	82.85	5830	7899.66	12.30	8284.90	10.17	0	0	42.91	3.00	114.67	0.72	135.56	10.78	112.08	8.92	0	497.73	4.20	0.56	5	147	19	20	2
1008	78.24	82.88	5834	7824.26	13.41	8288.09	18.15	0	0	34.40	2.92	114.13	0.83	122.14	11.85	164.87	16.10	0	278.92	3.02	0.44	4	147	20	20	1
1009	79.05	79.42	5965	7905.23	12.65	7942.27	14.97	0	0	38.92	2.55	120.94	0.85	149.66	11.30	176.82	13.39	0	782.31	4.38	0.53	4	148	1	6	6
1010	77.34	79.61	5966	7734.31	13.58	7961.40	11.32	0	0	51.62	2.48	116.85	1.03	219.21	12.76	183.71	10.50	1	1445.69	6.37	0.62	4	148	2	6	5
1011	78.13	76.20	5967	7813.26	14.07	7619.80	12.45	0	0	49.13	2.90	120.28	1.04	184.85	12.72	163.89	11.23	0	1383.77	4.96	0.57	5	148	3	6	4
1012	75.74	76.73	5968	7573.69	12.80	7672.64	8.76	0	0	64.10	3.27	123.71	1.07	193.74	11.55	133.30	7.81	0	1456.94	6.22	0.66	3	148	4	6	3
1013	73.99	75.91	5969	7398.74	9.30	7591.18	11.16	0	0	45.87	2.00	121.53	0.75	166.17	8.40	197.98	10.23	0	1448.40	7.01	0.69	3	148	5	6	2
1014	72.77	75.90	5970	7276.69	24.19	7590.10	17.10	0	0	24.98	1.72	119.66	0.81	264.06	24.67	195.55	16.02	1	977.75	4.64	0.41	5	148	6	6	1
1015	75.70	74.44	5980	7569.68	19.05	7444.25	18.51	0	0	28.01	1.88	116.95	0.84	217.82	18.26	211.50	17.73	1	747.12	4.11	0.45	5	149	1	2	2
1016	75.84	73.89	5981	7584.07	23.65	7388.97	21.63	0	0	26.88	2.43	117.83	0.99	203.70	21.89	187.30	19.81	0	931.42	3.23	0.33	5	149	2	2	1
1017	75.15	74.49	6125	7515.25	15.60	7448.61	15.30	0	0	37.47	2.48	117.91	0.93	183.62	14.14	178.84	14.08	0	893.40	4.33	0.50	5	150	1	7	7
1018	76.83	76.64	6126	7682.78	22.49	7664.28	20.83	0	0	30.52	1.91	118.12	1.01	267.16	23.20	246.44	21.03	1	1300.58	5.85	0.41	5	150	2	7	6
1019	80.31	78.13	6127	8031.13	15.05	7812.70	16.60	0	0	37.36	2.75	119.38	0.94	158.76	13.46	174.80	14.90	0	866.83	3.56	0.47	5	150	3	7	5
1020	78.27	80.16	6131	7826.70	16.95	8015.62	23.09	0	0	25.71	2.59	118.91	0.79	130.26	15.05	177.06	20.59	0	470.52	2.58	0.34	5	150	4	7	4
1021	78.17	79.20	6132	7817.48	11.68	7920.36	12.11	0	0	43.73	1.96	116.50	0.85	203.17	10.86	210.02	11.32	1	1179.79	6.19	0.63	4	150	5	7	3
1022	78.40	77.76	6133	7839.95	17.84	7775.83	12.61	0	0	39.67	2.60	120.00	0.95	209.76	16.43	149.84	11.34	1	922.29	6.09	0.51	4	150	6	7	2
1023	80.45	78.60	6134	8044.57	23.84	7859.96	13.48	0	0	27.92	2.00	117.71	0.77	243.36	23.48	147.17	12.15	1	920.67	4.78	0.46	4	150	7	7	1
1024	78.57	78.59	6140	7856.79	16.70	7858.89	17.43	0	0	37.67	2.96	121.10	1.03	165.28	14.96	172.47	15.63	0	884.98	4.21	0.43	4	151	1	4	4
1025	76.16	77.62	6141	7616.25	8.26	7762.24	10.22	0	0	53.77	2.87	127.00	0.75	119.37	7.27	147.63	8.99	0	1337.21	6.35	0.67	4	151	2	4	3
1026	75.09	79.96	6142	7508.98	15.02	7995.57	14.38	0	0	36.82	2.55	119.08	0.86	167.74	13.48	160.72	12.86	0	774.62	3.63	0.50	4	151	3	4	2
1027	76.54	77.54	6145	7653.65	13.26	7754.06	39.44	0	0	22.82	2.11	120.86	0.75	111.96	11.85	293.78	41.40	1	969.04	5.77	0.37	4	151	4	4	1
1028	75.55	76.02	6202	7554.92	25.95	7602.00	20.23	0	0	23.58	2.04	116.62	0.88	230.96	24.83	183.41	18.62	1	523.79	4.57	0.33	4	152	1	1	1
1029	78.49	75.94	6255	7848.70	17.78	7594.38	17.38	0	0	35.80	2.06	115.76	1.02	239.22	17.41	233.59	16.95	1	1260.88	6.61	0.45	4	153	1	4	4
1030	78.59	79.72	6259	7858.60	19.04	7972.46	12.37	0	0	30.46	1.49	116.90	0.72	280.09	19.90	198.72	11.69	1	907.83	5.40	0.58	5	153	2	4	3
1031	78.87	78.82	6260	7887.48	14.72	7882.17	11.14	0	0	42.41	2.66	119.66	0.85	181.03	13.26	137.74	9.91	0	804.08	4.46	0.56	4	153	3	4	2
1032	81.49	79.73	6261	8149.27	17.63	7973.31	20.25	0	0	25.91	1.97	115.72	0.79	180.17	16.34	207.23	18.73	0	621.17	2.49	0.42	5	153	4	4	1
1033	82.22	77.72	6256	8222.24	14.99	7771.71	21.03	0	0	28.93	2.17	116.16	0.82	156.23	13.50	213.76	19.82	1	541.29	4.16	0.44	5	154	1	1	1
1034	73.48	76.51	6281	7348.25	14.71	7650.83	28.45	0	0	27.93	3.51	121.54	0.85	89.37	12.53	173.62	25.00	1	734.88	5.18	0.28	5	155	1	1	1
1035	73.08	78.89	6338	7308.35	21.11	7888.74	16.22	0	0	26.23	2.06	118.55	0.78	206.89	19.61	161.22	14.66	0	792.25	2.89	0.42	5	156	1	2	2
1036	70.57	76.79	6339	7056.75	16.77	7679.50	13.94	0	0	36.99	3.78	121.04	0.84	126.25	14.64	104.93	12.18	1	719.25	5.27	0.38	5	156	2	2	1
1037	76.25	78.09	6346	7625.06	24.94	7808.69	13.73	0	0	24.01	2.54	121.88	0.68	181.17	22.10	100.11	12.16	1	619.60	4.04	0.34	4	157	1	1	1
1038	79.05	79.78	6393	7904.63	13.89	7978.39	13.07	0	0	41.69	2.39	118.24	0.90	188.52	12.66	177.50	11.92	0	1139.46	3.88	0.56	4	158	1	1	1
1039	76.46	74.10	6449	7645.87	19.67	7410.47	20.19	0	0	27.30	2.84	117.70	0.85	146.26	17.42	150.11	17.91	0	572.17	3.00	0.33	4	159	1	2	2
1040	74.29	74.34	6452	7428.81	20.37	7433.57	15.00	0	0	32.98	2.54	117.48	0.92	204.31	18.65	151.64	13.51	0	858.62	3.51	0.44	5	159	2	2	1
1041	72.03	75.64	6451	7202.76	14.74	7564.37	8.85	0	0	43.48	3.14	118.91	0.74	156.61	12.92	93.95	7.67	1	739.88	4.89	0.54	5	160	1	1	1
1042	80.87	79.69	6533	8087.22	14.55	7969.19	19.21	0	0	32.25	2.31	114.37	0.86	158.45	13.12	205.17	17.94	0	647.90	3.35	0.47	5	161	1	1	1
1043	76.47	80.51	6549	7647.30	16.05	8051.49	14.44	0	0	34.48	2.92	121.77	0.81	146.38	14.15	131.67	12.73	0	768.77	3.72	0.44	3	162	1	4	4
1044	78.27	81.07	6550	7826.59	16.43	8106.96	15.17	0	0	29.72	2.02	116.75	0.76	188.35	14.92	174.26	13.73	0	462.94	2.90	0.49	5	162	2	4	3
1045	77.62	79.98	6551	7761.74	9.64	7998.18	14.03	0	0	51.50	2.96	119.20	0.93	129.97	8.57	188.04	12.65	0	1242.90	7.61	0.61	3	162	3	4	2
1046	78.23	79.84	6552	7823.40	18.52	7984.15	16.26	0	0	37.30	3.82	119.52	0.98	139.38	16.27	122.31	14.28	0	808.40	4.41	0.36	5	162	4	4	1
1047	76.86	83.16	6561	7686.05	13.11	8316.35	9.41	0	0	53.03	3.54	118.60	0.89	151.43	11.51	108.72	8.27	1	769.40	5.86	0.57	4	163	1	17	17
1048	77.05	83.06	6563	7704.63	6.55	8306.04	7.52	0	0	86.07	4.08	117.90	0.90	106.38	5.74	122.01	6.56	1	907.58	8.34	0.74	4	163	2	17	16
1049	76.90	83.10	6564	7689.55	6.94	8310.04	9.56	0	0	69.06	3.84	118.44	0.84	96.23	6.12	132.23	8.34	1	592.62	8.29	0.67	4	163	3	17	15
1050	76.90	83.22	6565	7690.10	6.08	8322.19	7.15	0	0	76.40	3.38	117.12	0.75	105.74	5.32	124.22	6.24	1	521.52	6.79	0.76	4	163	4	17	14
1051	77.19	82.71	6566	7718.64	7.74	8270.61	8.83	0	0	70.41	3.41	118.94	0.89	123.07	6.81	140.28	7.76	0	843.96	7.19	0.71	4	163	5	17	13
1052	76.98	83.11	6567	7697.66	6.28	8310.64	9.20	0	0	73.26	3.42	117.61	0.84	103.77	5.53	151.70	8.06	1	600.58	5.14	0.73	3	163	6	17	12
1053	77.08	83.03	6568	7708.43	6.62	8302.75	9.25	0	0	71.96	3.27	116.71	0.86	112.30	5.83	156.81	8.14	0	739.52	7.01	0.74	4	163	7	17	11
1054	77.02	82.97	6569	7701.97	10.81	8296.70	9.48	0	0	57.42	3.08	116.58	0.90	155.62	9.57	136.59	8.39	0	720.62	5.85	0.65	3	163	8	17	10
1055	77.15	83.14	6570	7714.54	4.52	8313.81	6.18	0	0	97.78	3.99	118.23	0.76	85.68	4.04	116.42	5.37	1	791.60	8.09	0.80	4	163	9	17	9
1056	76.98	83.05	6571	7698.35	7.52	8305.33	7.70	0	0	70.60	3.59	117.23	0.80	113.75	6.57	116.48	6.73	0	747.02	9.34	0.71	4	163	10	17	8
1057	76.84	83.14	6572	7683.60	7.93	8314.50	10.05	0	0	66.16	4.15	119.43	0.88	97.24	6.95	123.07	8.76	1	753.08	7.26	0.62	4	163	11	17	7
1058	77.29	82.94	6573	7729.40	7.54	8293.84	7.68	0	0	66.39	3.26	118.94	0.76	117.92	6.59	120.09	6.71	0	814.56	6.74	0.72	4	163	12	17	6
1059	77.03	82.92	6574	7702.76	6.68	8292.26	6.96	0	0	82.18	3.65	116.61	0.84	115.58	5.84	120.49	6.08	0	958.00	8.14	0.76	4	163	13	17	5
1060	76.89	82.70	6575	7689.37	8.66	8269.92	10.54	0	0	58.45	2.76	115.02	0.87	142.45	7.71	172.35	9.48	0	644.75	5.49	0.70	5	163	14	17	4
1061	77.97	81.13	6578	7797.17	23.89	8113.34	15.30	0	0	22.93	1.53	116.69	0.70	265.90	24.40	180.96	14.08	1	761.85	3.77	0.44	5	163	15	17	3
1062	79.37	81.45	6579	7936.55	14.41	8145.44	22.11	0	0	32.76	3.86	119.96	0.87	93.78	12.46	144.17	19.31	1	442.31	4.73	0.31	4	163	16	17	2
1063	79.13	79.23	6580	7913.05	12.35	7922.84	18.47	0	0	31.30	2.65	121.25	0.72	112.36	10.89	167.90	16.31	0	833.77	3.06	0.44	4	163	17	17	1
1064	70.22	75.50	6575	7021.66	16.15	7549.50	13.99	0	0	31.89	2.45	118.13	0.75	162.36	14.40	140.97	12.41	0	549.35	3.06	0.47	3	164	1	1	1
1065	76.38	79.23	6651	7637.62	29.19	7923.28	14.29	0	0	29.19	2.00	119.15	0.89	292.89	30.65	164.23	13.04	1	939.42	4.92	0.45	5	165	1	2	2
1066	77.54	80.87	6652	7753.85	17.94	8087.23	12.51	0	0	34.25	3.35	124.40	0.77	141.07	15.68	98.45	11.00	1	951.62	4.96	0.40	4	165	2	2	1
1067	77.04	73.53	6778	7703.50	26.74	7353.04	24.77	0	0	23.90	2.20	116.39	0.99	224.40	25.54	206.60	23.73	1	751.65	3.29	0.32	5	166	1	11	11
1068	76.98	73.82	6780	7697.52	17.85	7381.50	19.99	0	0	28.79	2.19	116.94	0.86	182.60	16.26	197.95	19.09	0	1009.35	3.42	0.43	5	166	2	11	10
1069	77.24	72.98	6781	7724.19	11.82	7297.52	13.14	0	0	43.75	3.36	117.55	0.82	118.55	10.36	131.83	11.52	0	654.02	4.29	0.51	4	166	3	11	9
1070	77.40	73.58	6782	7740.28	11.34	7357.55	13.63	0	0	47.33	3.23	120.34	0.91	128.14	10.02	153.88	12.02	0	1259.50	6.15	0.54	4	166	4	11	8
1071	77.22	73.85	6783	7721.86	13.54	7384.57	13.55	0	0	43.84	2.77	118.06	0.95	166.55	12.12	166.59	12.13	0	1216.48	4.78	0.54	4	166	5	11	7
1072	77.36	74.16	6784	7735.87	18.62	7415.53	15.85	0	0	35.58	2.88	120.48	0.97	178.27	16.68	151.98	14.18	0	1162.44	3.83	0.43	5	166	6	11	6
1073	77.40	73.86	6785	7739.60	6.44	7385.54	15.68	0	0	58.24	3.76	121.94	0.85	72.61	4.97	184.89	13.85	1	771.71	6.62	0.60	4	166	7	11	5
1074	78.05	73.79	6786	7804.77	10.69	7379.12	11.58	0	0	47.95	3.22	121.21	0.81	122.38	9.38	132.62	10.16	0	1139.04	5.48	0.57	4	166	8	11	4
1075	77.86	73.75	6787	7785.75	9.59	7374.61	11.78	0	0	45.85	3.27	121.79	0.73	103.51	8.39	127.18	10.29	1	720.42	5.24	0.55	4	166	9	11	3
1076	77.36	73.61	6789	7735.81	18.43	7361.13	17.42	0	0	28.76	1.80	113.94	0.80	221.73	17.97	211.99	16.81	1	848.60	4.59	0.51	5	166	10	11	2
1077	78.00	73.11	6792	7799.72	8.70	7310.69	19.24	0	0	35.95	2.62	117.91	0.70	92.61	7.81	201.38	17.48	1	897.10	4.38	0.53	5	166	11	11	1
1078	78.41	71.36	6821	7840.62	13.32	7135.71	15.49	0	0	37.32	4.38	116.51	0.78	86.13	11.15	100.92	13.38	1	177.90	3.91	0.34	5	167	1	6	6
1079	76.74	73.52	6823	7674.03	18.96	7351.90	16.09	0	0	30.18	1.97	115.03	0.84	222.05	18.16	190.90	15.12	1	1208.96	7.05	0.50	5	167	2	6	5
1080	76.60	73.20	6824	7660.18	14.36	7320.09	13.86	0	0	48.86	4.21	120.66	1.04	128.31	12.59	123.81	12.15	0	738.44	4.78	0.45	4	167	3	6	4
1081	75.37	73.90	6825	7536.98	14.38	7390.29	19.50	0	0	28.63	1.89	116.89	0.75	170.52	12.99	217.28	19.02	1	1016.31	3.61	0.51	5	167	4	6	3
1082	76.36	73.28	6826	7636.22	12.99	7327.88	11.56	0	0	46.06	4.50	122.42	0.82	101.86	11.24	90.54	9.98	1	621.60	5.48	0.42	5	167	5	6	2
1083	76.11	72.42	6827	7610.73	16.87	7242.26	14.08	0	0	33.21	3.43	119.92	0.76	125.66	14.73	104.81	12.26	1	601.10	4.14	0.37	5	167	6	6	1
1084	82.21	79.25	6876	8221.38	17.38	7924.96	16.26	0	0	33.57	2.78	117.27	0.89	162.38	15.48	151.95	14.47	0	742.79	3.69	0.43	5	168	1	5	5
1085	82.63	77.81	6880	8262.90	15.22	7780.55	8.28	0	0	49.67	2.77	119.33	0.86	209.62	13.89	115.28	7.36	1	1206.69	7.58	0.63	4	168	2	5	4
1086	81.60	77.66	6881	8160.33	10.46	7765.74	7.95	0	0	70.70	4.00	120.75	0.97	142.13	9.16	108.01	6.96	1	1046.52	7.40	0.65	4	168	3	5	3
1087	80.07	76.25	6882	8007.05	11.29	7624.52	11.00	0	0	49.88	1.84	113.34	0.89	236.31	11.03	229.16	10.73	1	1309.77	4.85	0.68	4	168	4	5	2
1088	81.72	75.82	6883	8172.41	18.13	7581.56	28.98	0	0	32.60	2.14	113.63	1.14	216.45	17.57	314.06	32.87	1	1038.27	6.53	0.38	5	168	5	5	1
1089	77.58	71.03	6885	7757.74	17.30	7102.75	19.46	0	0	28.04	2.72	115.93	0.80	138.10	15.32	155.20	17.24	0	477.52	2.65	0.36	3	169	1	1	1
1090	74.99	72.48	6920	7498.57	14.43	7247.54	16.00	0	0	32.31	3.00	120.64	0.74	119.43	12.66	132.41	14.03	0	685.08	2.90	0.41	4	170	1	1	1
1091	74.10	73.50	6942	7410.17	22.54	7349.87	22.34	0	0	26.67	2.19	115.01	0.96	212.60	21.29	208.47	21.37	1	907.73	5.16	0.37	5	171	1	1	1
1092	74.10	73.42	6980	7410.36	13.59	7342.22	15.64	0	0	38.23	3.76	123.83	0.83	106.18	11.89	122.18	13.65	1	802.40	5.09	0.40	3	172	1	5	5
1093	73.27	73.96	6982	7327.39	17.66	7396.05	17.63	0	0	38.88	4.23	120.48	1.04	124.90	15.48	124.68	15.45	0	759.44	3.39	0.34	5	172	2	5	4
1094	73.92	74.90	6984	7392.00	22.11	7489.75	18.73	0	0	30.01	1.99	114.82	0.95	253.04	22.10	212.37	18.44	1	1067.10	5.78	0.45	5	172	3	5	3
1095	72.96	74.66	6985	7295.61	11.47	7465.99	14.49	0	0	46.50	4.49	121.67	0.88	91.69	10.18	115.39	12.60	1	811.19	6.72	0.42	5	172	4	5	2
1096	74.01	74.81	6986	7400.56	20.53	7480.89	16.52	0	0	32.18	2.02	115.13	0.93	247.61	20.31	200.49	15.99	1	932.67	5.52	0.50	5	172	5	5	1
1097	71.86	76.83	7030	7186.47	12.39	7682.87	12.31	0	0	51.03	3.15	121.97	0.99	155.53	11.02	154.46	10.97	0	1266.38	5.94	0.57	4	173	1	2	2
1098	71.59	75.76	7031	7159.35	11.40	7576.31	11.67	0	0	43.64	2.67	121.63	0.78	143.95	10.09	147.34	10.33	0	1017.90	4.11	0.59	3	173	2	2	1
1099	76.63	77.29	7035	7663.26	12.89	7729.00	10.90	0	0	49.45	2.20	119.34	0.96	224.57	12.24	192.68	10.05	1	1636.40	8.81	0.63	4	174	1	13	13
1100	77.25	75.17	7036	7724.81	17.93	7517.45	20.84	0	0	26.93	1.71	118.82	0.84	221.50	17.13	248.74	20.85	1	1260.73	5.46	0.44	5	174	2	13	12
1101	76.88	76.40	7037	7688.18	9.07	7640.36	12.26	0	0	61.94	3.58	124.28	1.01	121.12	8.01	163.62	10.83	0	1396.58	6.92	0.62	4	174	3	13	11
1102	78.06	78.95	7038	7806.29	9.73	7894.99	12.85	0	0	47.32	2.60	120.72	0.83	137.01	8.66	180.10	11.54	0	1236.96	4.81	0.63	3	174	4	13	10
1103	76.90	78.98	7042	7690.24	13.15	7897.60	13.61	0	0	35.78	2.24	122.09	0.76	162.78	11.79	168.41	12.21	0	720.98	3.55	0.55	3	174	5	13	9
1104	76.81	77.90	7043	7681.45	9.28	7789.78	7.56	0	0	62.19	2.41	119.42	0.83	185.44	8.36	151.61	6.77	0	1143.77	7.55	0.76	4	174	6	13	8
1105	78.29	77.83	7044	7828.69	12.02	7783.06	9.97	0	0	44.19	1.94	119.04	0.79	212.26	11.19	177.96	9.08	1	1166.12	6.34	0.67	5	174	7	13	7
1106	76.96	79.63	7045	7696.19	8.82	7962.56	9.49	0	0	57.15	3.00	121.41	0.80	129.46	7.77	139.27	8.35	0	733.23	5.75	0.67	3	174	8	13	6
1107	78.29	77.38	7047	7829.20	12.00	7738.43	11.70	0	0	49.12	2.72	123.13	0.93	168.41	10.74	164.36	10.47	0	1211.42	6.03	0.61	4	174	9	13	5
1108	79.75	76.46	7048	7975.19	10.59	7645.99	10.38	0	0	50.01	3.06	125.43	0.80	133.27	9.31	130.72	9.13	0	986.35	4.72	0.61	3	174	10	13	4
1109	80.32	75.92	7049	8031.75	9.74	7591.84	17.66	0	0	39.51	3.00	119.61	0.78	99.00	8.54	178.98	15.65	1	838.38	5.53	0.51	4	174	11	13	3
1110	81.09	75.44	7050	8108.83	11.94	7543.58	14.19	0	0	45.98	3.41	120.85	0.92	124.22	10.52	147.64	12.49	0	1047.10	3.74	0.51	3	174	12	13	2
1111	81.86	77.03	7051	8185.92	10.58	7703.37	23.95	0	0	32.41	4.05	121.30	0.77	69.10	10.58	149.16	20.86	1	278.77	3.93	0.31	5	174	13	13	1
1112	79.94	79.78	7057	7994.05	10.59	7978.16	14.62	0	0	48.32	3.22	122.12	0.93	122.81	9.37	169.35	12.95	0	1373.69	4.89	0.55	4	175	1	2	2
1113	77.76	79.53	7058	7776.48	20.92	7952.69	14.65	0	0	33.33	1.62	114.35	0.88	309.03	23.53	231.16	14.55	1	957.48	5.02	0.51	5	175	2	2	1
1114	76.40	79.25	7082	7640.21	16.59	7925.49	15.07	0	0	33.45	1.63	114.80	0.82	259.29	16.81	231.24	15.03	1	735.50	5.06	0.56	5	176	1	3	3
1115	73.99	79.07	7083	7398.58	12.56	7906.79	11.65	0	0	45.69	2.91	121.17	0.86	152.37	11.13	141.33	10.31	0	1035.48	6.01	0.57	3	176	2	3	2
1116	76.76	80.95	7084	7675.77	18.16	8094.70	19.83	0	0	28.98	2.33	119.12	0.89	176.10	16.43	191.08	18.16	0	767.96	3.36	0.40	5	176	3	3	1
1117	81.84	78.75	7115	8183.77	20.53	7874.68	12.17	0	0	32.69	2.88	116.24	0.79	178.83	18.33	106.58	10.73	1	316.10	3.41	0.42	3	177	1	3	3
1118	80.75	79.67	7116	8075.39	17.21	7966.68	13.34	0	0	40.22	4.52	122.87	0.89	117.34	14.96	90.77	11.46	1	830.48	5.37	0.34	4	177	2	3	2
1119	78.81	79.27	7119	7880.70	16.96	7926.56	15.08	0	0	36.40	2.29	119.73	0.95	209.05	15.79	187.43	13.80	1	1144.06	6.45	0.49	5	177	3	3	1
1120	78.91	74.68	7206	7890.87	20.95	7467.93	14.28	0	0	28.46	1.43	112.76	0.74	299.15	22.86	217.35	14.06	1	873.81	4.43	0.53	5	178	1	10	10
1121	79.05	74.65	7207	7904.91	16.99	7464.76	20.06	0	0	28.80	1.74	115.46	0.84	218.82	16.19	244.33	20.10	1	982.46	3.79	0.47	5	178	2	10	9
1122	75.92	75.90	7208	7592.19	16.62	7589.79	24.84	0	0	30.19	2.18	120.28	0.98	181.55	15.30	258.27	25.00	1	955.75	5.34	0.40	5	178	3	10	8
1123	77.76	77.26	7209	7776.48	9.38	7725.85	9.43	0	0	50.98	2.63	125.51	0.74	140.07	8.28	140.83	8.33	0	1273.46	5.90	0.67	3	178	4	10	7
1124	76.59	74.98	7210	7658.56	18.03	7498.37	14.90	0	0	30.16	1.80	118.36	0.79	228.17	17.54	195.36	13.81	1	1145.25	5.11	0.51	5	178	5	10	6
1125	75.15	74.09	7211	7514.83	12.56	7409.22	13.74	0	0	37.17	2.60	119.64	0.76	138.73	11.11	151.72	12.17	0	654.12	3.92	0.52	3	178	6	10	5
1126	76.12	77.37	7212	7611.55	15.14	7737.48	11.73	0	0	48.73	2.92	122.49	1.04	195.15	13.78	152.27	10.52	0	1466.48	6.99	0.56	3	178	7	10	4
1127	75.89	75.96	7213	7588.54	15.95	7595.94	13.96	0	0	40.49	2.30	119.95	0.98	216.11	15.11	192.01	12.88	1	1359.33	8.99	0.54	5	178	8	10	3
1128	74.41	74.79	7214	7441.03	19.35	7479.10	20.95	0	0	30.10	2.60	119.07	0.96	174.27	17.41	184.45	19.65	0	853.81	2.89	0.39	5	178	9	10	2
1129	73.93	77.01	7218	7392.69	25.43	7701.27	18.06	0	0	27.52	1.92	116.35	0.90	257.14	25.69	202.49	16.90	1	989.35	5.92	0.42	5	178	10	10	1
1130	80.41	79.81	7329	8041.38	22.53	7981.01	21.22	0	0	23.32	2.36	117.03	0.81	173.05	20.19	162.81	19.07	0	449.40	2.29	0.32	5	179	1	1	1
1131	77.85	78.76	7409	7784.61	12.47	7875.93	15.81	0	0	45.80	2.21	114.20	1.03	201.75	11.73	246.15	15.71	1	1353.79	5.88	0.58	4	180	1	7	7
1132	78.45	78.27	7410	7845.19	13.96	7826.76	22.96	0	0	32.18	1.89	117.80	0.88	185.48	13.16	281.42	24.06	1	1346.85	4.60	0.50	4	180	2	7	6
1133	77.42	77.05	7411	7742.23	14.09	7705.12	13.65	0	0	38.92	2.60	125.47	0.86	163.71	12.56	158.54	12.20	0	1449.17	5.17	0.52	4	180	3	7	5
1134	77.80	78.28	7412	7780.21	20.75	7828.12	16.55	0	0	29.04	2.33	122.37	0.86	199.34	19.18	161.17	14.89	0	1040.08	3.38	0.41	5	180	4	7	4
1135	76.77	78.73	7413	7677.36	12.10	7872.67	15.58	0	0	46.59	3.62	124.03	0.98	120.10	10.67	154.52	13.72	0	1164.48	5.37	0.49	5	180	5	7	3
1136	74.63	78.13	7416	7463.19	15.59	7812.97	13.89	0	0	37.09	1.77	118.09	0.88	251.10	15.59	227.42	13.42	1	1246.81	6.03	0.54	4	180	6	7	2
1137	73.10	77.79	7417	7310.08	22.97	7779.17	17.61	0	0	30.00	2.64	121.56	0.96	200.70	21.17	155.80	15.83	0	1039.31	3.66	0.37	4	180	7	7	1
1138	79.55	80.64	7508	7955.38	17.34	8064.39	11.94	0	0	43.82	5.61	121.75	0.87	102.59	14.91	62.89	8.61	1	532.75	4.71	0.30	4	181	1	1	1
1139	70.97	78.39	7510	7097.14	18.05	7839.47	26.85	0	0	23.16	2.31	118.94	0.81	140.79	16.18	207.42	24.59	0	493.65	2.14	0.32	4	182	1	8	8
1140	71.03	78.67	7512	7102.53	25.42	7867.15	25.88	0	0	22.52	2.47	117.80	0.93	180.57	23.09	182.89	23.74	0	552.79	1.94	0.28	5	182	2	8	7
1141	74.38	76.73	7515	7438.48	10.07	7672.57	9.11	0	0	55.64	3.13	125.07	0.81	138.11	8.85	124.94	8.01	0	1435.35	6.84	0.65	3	182	3	8	6
1142	75.79	75.92	7516	7578.90	17.76	7591.62	14.27	0	0	38.99	2.42	120.72	1.01	221.27	16.77	180.53	13.05	1	1448.56	6.98	0.49	4	182	4	8	5
1143	76.09	75.62	7517	7609.36	11.20	7562.48	18.49	0	0	37.91	2.28	121.47	0.86	145.44	10.10	234.08	17.63	1	1323.79	6.91	0.54	4	182	5	8	4
1144	74.56	75.07	7518	7455.64	23.58	7506.94	18.20	0	0	28.58	1.83	117.03	0.94	276.34	24.76	222.78	17.61	1	1296.15	6.41	0.41	5	182	6	8	3
1145	76.43	76.69	7520	7642.91	13.49	7668.57	12.82	0	0	42.40	2.74	121.57	0.88	161.88	12.01	153.87	11.41	0	656.77	4.63	0.54	3	182	7	8	2
1146	79.97	75.51	7522	7996.57	22.22	7550.72	14.73	0	0	28.05	2.08	114.63	0.77	216.77	21.70	154.66	13.22	1	686.46	4.75	0.47	5	182	8	8	1
1147	75.81	79.91	7513	7581.21	18.06	7990.53	19.97	0	0	32.96	2.47	118.69	1.02	188.33	16.54	205.93	18.66	0	805.23	3.29	0.41	5	183	1	2	2
1148	75.23	78.47	7514	7522.95	12.09	7847.29	16.77	0	0	36.17	2.51	124.41	0.81	135.18	10.77	186.94	15.03	0	1125.92	4.02	0.51	5	183	2	2	1
1149	81.26	79.06	7552	8125.85	20.80	7906.34	21.32	0	0	25.99	2.30	115.70	0.89	183.63	18.89	187.80	19.46	0	530.81	2.49	0.36	5	184	1	1	1
1150	73.31	81.33	7559	7330.59	21.82	8132.58	14.79	0	0	33.11	2.99	120.36	0.93	186.27	19.53	126.67	13.14	0	663.48	3.10	0.39	4	185	1	15	15
1151	77.01	82.04	7560	7701.16	9.24	8204.47	12.35	0	0	51.90	3.35	119.25	0.84	110.22	8.12	147.29	10.84	1	698.85	6.58	0.59	4	185	2	15	14
1152	76.15	81.12	7561	7615.36	13.28	8111.83	16.02	0	0	41.47	2.84	120.72	0.96	150.47	11.87	180.93	14.40	0	894.60	3.76	0.50	4	185	3	15	13
1153	77.09	80.73	7565	7709.31	14.14	8072.66	12.10	0	0	54.66	3.30	123.79	1.14	181.13	12.79	155.81	10.83	0	1481.44	6.18	0.56	3	185	4	15	12
1154	74.87	79.49	7566	7487.40	7.58	7948.79	7.09	0	0	83.26	3.42	125.71	0.94	142.29	6.68	132.95	6.25	0	1676.73	9.64	0.77	4	185	5	15	11
1155	76.35	76.95	7567	7635.39	6.65	7694.53	8.07	0	0	95.27	3.49	127.69	1.09	140.53	5.91	170.13	7.19	0	2561.94	11.47	0.79	3	185	6	15	10
1156	78.96	77.44	7568	7895.96	7.08	7744.24	7.45	0	0	88.42	3.08	122.50	1.02	157.70	6.32	166.01	6.65	0	1879.44	10.94	0.80	3	185	7	15	9
1157	77.75	78.01	7569	7775.02	9.67	7801.23	12.16	0	0	75.92	2.87	118.39	1.33	201.74	9.02	245.09	12.01	1	2286.83	9.40	0.68	4	185	8	15	8
1158	79.12	79.09	7570	7911.93	14.66	7909.49	20.38	0	0	31.47	2.05	117.58	0.84	176.57	13.33	227.99	20.08	1	796.19	1.98	0.52	5	185	9	15	7
1159	78.73	76.24	7572	7873.47	8.81	7624.40	13.67	0	0	64.49	2.99	127.67	1.13	148.76	7.94	225.95	12.89	1	2259.02	14.02	0.67	3	185	10	15	6
1160	76.27	77.33	7573	7627.46	7.43	7733.29	9.83	0	0	83.02	3.01	126.85	1.13	160.23	6.69	207.19	9.21	0	2083.58	9.17	0.77	3	185	11	15	5
1161	76.10	78.09	7574	7610.00	6.90	7808.92	8.24	0	0	80.36	2.41	121.30	0.98	179.89	6.30	212.21	7.71	1	2179.31	9.27	0.81	3	185	12	15	4
1162	75.97	78.07	7575	7597.24	10.35	7807.38	6.86	0	0	70.73	2.07	118.65	0.95	263.80	10.53	185.09	6.33	1	2136.73	7.85	0.79	4	185	13	15	3
1163	73.42	76.40	7576	7342.19	10.24	7639.52	7.86	0	0	77.86	3.15	121.48	1.10	193.54	9.47	151.02	7.04	0	1701.29	6.40	0.74	5	185	14	15	2
1164	75.29	73.96	7577	7528.89	11.63	7396.19	8.48	0	0	54.88	2.65	121.69	0.85	184.77	10.56	136.06	7.55	0	1134.00	4.52	0.68	3	185	15	15	1
1165	79.29	74.28	7570	7929.20	11.58	7427.57	9.61	0	0	62.04	3.38	123.39	1.02	164.11	10.27	136.20	8.52	0	1376.29	5.33	0.64	4	186	1	2	2
1166	81.53	75.86	7571	8152.77	13.51	7585.56	15.85	0	0	38.98	2.16	115.89	0.92	189.19	12.65	221.14	14.99	1	912.48	4.81	0.56	5	186	2	2	1
1167	72.16	76.12	7576	7215.70	32.91	7611.96	11.21	0	0	50.12	2.73	127.23	0.95	449.96	26.51	168.72	10.17	1	1570.92	5.80	0.66	5	187	1	1	1
1168	79.48	75.21	7577	7948.01	27.79	7520.74	16.49	0	0	32.79	2.74	120.95	1.09	244.28	27.43	154.85	14.90	1	1238.65	5.09	0.41	5	188	1	3	3
1169	80.10	76.37	7578	8009.65	10.27	7637.33	10.16	0	0	63.21	3.34	121.53	1.01	149.97	9.10	148.39	9.00	0	1181.75	6.27	0.65	4	188	2	3	2
1170	80.32	75.06	7579	8032.24	9.12	7506.32	11.04	0	0	64.33	3.73	121.42	0.99	121.17	8.02	146.65	9.71	0	978.02	6.29	0.63	3	188	3	3	1
1171	73.74	74.64	7582	7374.27	16.41	7464.50	14.96	0	0	41.13	3.55	121.81	0.99	146.66	14.48	133.70	13.20	0	1359.12	5.69	0.43	3	189	1	18	18
1172	72.39	76.25	7584	7238.62	24.75	7624.72	15.83	0	0	29.70	3.14	124.50	0.91	180.24	21.98	115.57	14.01	0	915.06	3.26	0.33	4	189	2	18	17
1173	73.23	74.79	7586	7323.10	21.79	7478.68	22.83	0	0	29.40	3.00	122.85	1.05	165.36	19.63	173.46	20.49	0	1170.46	3.88	0.31	5	189	3	18	16
1174	70.11	77.16	7590	7011.18	15.81	7715.56	12.89	0	0	39.85	2.70	116.74	0.90	180.02	14.26	147.52	11.51	0	316.81	3.97	0.52	5	189	4	18	15
1175	70.33	76.92	7591	7033.32	20.86	7691.79	12.27	0	0	33.81	2.27	116.42	0.84	232.02	20.11	142.50	11.04	1	850.67	4.96	0.50	4	189	5	18	14
1176	70.38	77.12	7592	7037.92	16.03	7711.57	13.01	0	0	38.81	3.13	120.21	0.86	153.10	14.12	124.35	11.48	0	684.88	5.03	0.46	3	189	6	18	13
1177	72.10	77.29	7594	7209.84	37.18	7728.91	15.47	0	0	28.23	2.03	117.85	0.94	326.01	38.82	168.68	14.22	1	958.42	3.89	0.45	5	189	7	18	12
1178	72.70	76.04	7595	7270.43	25.35	7603.89	11.17	0	0	34.96	2.35	121.43	0.90	275.58	26.12	130.23	10.07	1	1021.29	6.55	0.50	4	189	8	18	11
1179	72.36	77.54	7596	7235.54	9.09	7753.97	6.54	0	0	60.50	2.63	125.90	0.71	161.00	8.01	115.84	5.76	0	1435.19	6.37	0.75	4	189	9	18	10
1180	71.52	77.01	7597	7152.10	7.24	7700.67	8.26	0	0	63.89	3.31	122.37	0.74	107.35	6.31	122.56	7.21	1	1092.10	10.35	0.70	4	189	10	18	9
1181	73.00	75.02	7598	7299.82	6.64	7501.69	8.01	0	0	73.41	2.56	120.52	0.85	147.91	5.93	177.63	7.19	0	1546.17	9.31	0.80	3	189	11	18	8
1182	73.26	75.42	7599	7326.35	14.58	7541.60	19.05	0	0	35.50	2.45	121.32	0.94	165.10	13.23	210.34	18.01	1	1177.65	6.87	0.47	5	189	12	18	7
1183	73.42	75.93	7601	7342.26	12.99	7593.39	14.18	0	0	43.44	3.34	120.51	0.90	130.48	11.45	142.34	12.49	0	851.10	3.87	0.49	3	189	13	18	6
1184	73.38	75.10	7602	7338.43	9.91	7510.36	9.61	0	0	68.90	4.08	122.56	1.02	128.88	8.69	124.97	8.43	0	1095.60	8.22	0.63	3	189	14	18	5
1185	71.70	75.50	7603	7170.39	20.32	7549.90	11.88	0	0	36.71	3.91	123.13	0.84	146.24	17.71	84.42	9.84	1	895.48	6.79	0.37	5	189	15	18	4
1186	73.70	76.42	7604	7370.01	8.95	7642.39	8.87	0	0	70.14	3.31	124.65	0.97	146.46	7.92	145.30	7.85	0	1812.31	9.13	0.71	3	189	16	18	3
1187	74.55	77.17	7605	7454.91	10.64	7716.71	12.98	0	0	62.27	2.78	120.31	1.19	187.10	9.76	224.00	12.33	1	1808.98	9.25	0.64	4	189	17	18	2
1188	72.43	74.57	7607	7242.98	16.23	7456.71	14.03	0	0	32.74	2.72	121.52	0.76	150.77	14.32	130.33	12.39	0	966.52	4.00	0.45	3	189	18	18	1
1189	69.86	77.39	7589	6986.42	18.97	7739.29	26.14	0	0	25.04	2.50	119.96	0.89	147.85	17.02	202.17	23.84	0	773.58	2.36	0.31	3	190	1	1	1
1190	76.83	80.08	7641	7682.67	27.52	8008.15	12.85	0	0	31.61	2.62	120.90	0.90	246.59	26.87	121.08	11.50	1	676.69	4.22	0.42	4	191	1	7	7
1191	79.29	79.19	7642	7929.13	16.86	7919.00	14.15	0	0	39.52	2.41	114.34	0.97	208.34	16.19	181.64	12.87	1	914.06	5.07	0.53	5	191	2	7	6
1192	77.19	77.26	7643	7718.84	10.90	7726.12	12.63	0	0	46.67	2.51	123.68	0.88	157.22	9.76	181.78	11.37	0	1422.83	4.34	0.61	3	191	3	7	5
1193	76.30	74.97	7644	7630.42	14.18	7496.92	12.89	0	0	40.18	1.93	115.91	0.89	228.65	13.60	209.51	12.15	1	1072.15	6.01	0.58	4	191	4	7	4
1194	74.37	75.00	7645	7436.66	16.69	7500.06	21.29	0	0	31.69	2.40	118.60	0.97	172.81	15.15	216.35	20.02	1	1146.79	5.98	0.42	5	191	5	7	3
1195	76.26	76.16	7649	7625.87	16.30	7615.74	16.03	0	0	37.24	2.61	122.39	0.97	180.94	14.74	177.52	14.57	0	1247.77	4.00	0.47	5	191	6	7	2
1196	77.88	78.33	7650	7788.18	12.12	7833.36	9.05	0	0	52.70	2.83	123.05	0.86	173.93	10.83	130.31	8.03	0	1236.98	5.91	0.65	3	191	7	7	1
1197	71.85	81.17	7653	7185.25	13.62	8116.74	16.14	0	0	31.42	3.60	116.96	0.68	91.42	11.99	108.14	14.04	1	229.31	3.34	0.35	5	192	1	1	1
1198	80.46	79.47	7659	8046.16	16.61	7947.19	10.76	0	0	38.51	2.41	119.80	0.81	204.49	15.13	133.57	9.62	0	931.38	4.14	0.55	4	193	1	1	1
1199	77.36	75.67	7679	7735.96	5.39	7567.32	5.56	0	0	103.15	3.72	123.24	0.84	114.89	4.71	118.69	4.86	0	1350.92	12.18	0.83	3	194	1	241	241
1200	77.61	75.40	7680	7761.15	4.96	7540.29	4.86	0	0	132.94	4.79	126.85	0.96	105.55	4.31	103.30	4.21	1	2050.31	17.45	0.83	4	194	2	241	240
1201	78.16	76.13	7681	7815.61	5.59	7613.02	6.97	0	0	102.46	3.63	125.08	0.98	121.60	4.92	151.69	6.14	0	1832.58	12.31	0.82	3	194	3	241	239
1202	78.53	76.69	7682	7852.51	5.53	7669.37	5.99	0	0	106.19	3.51	125.19	0.94	128.79	4.87	139.63	5.27	0	1992.62	12.18	0.84	3	194	4	241	238
1203	78.73	76.72	7683	7872.80	6.06	7671.74	6.28	0	0	99.04	3.53	123.51	0.93	131.13	5.33	136.00	5.53	0	1553.56	10.86	0.82	3	194	5	241	237
1204	78.40	77.11	7684	7840.45	5.13	7710.55	5.21	0	0	117.75	3.95	126.33	0.91	117.63	4.48	119.52	4.56	0	1836.90	12.65	0.85	4	194	6	241	236
1205	78.49	76.96	7685	7848.79	6.57	7695.74	6.33	0	0	87.37	3.23	122.53	0.86	137.01	5.78	131.99	5.57	0	1513.12	8.58	0.81	3	194	7	241	235
1206	78.93	77.01	7686	7893.48	6.09	7701.19	5.60	0	0	103.33	3.45	118.63	0.92	140.46	5.36	129.25	4.93	0	1385.17	11.32	0.84	3	194	8	241	234
1207	79.19	77.41	7687	7918.68	6.58	7740.51	6.03	0	0	87.34	3.13	119.38	0.84	141.27	5.79	129.48	5.31	0	1122.52	8.76	0.82	3	194	9	241	233
1208	79.20	77.09	7688	7920.10	7.44	7709.27	7.19	0	0	84.58	3.62	121.51	0.94	133.82	6.54	129.32	6.32	0	1565.54	11.85	0.76	4	194	10	241	232
1209	79.44	77.43	7689	7943.73	7.71	7742.66	8.12	0	0	82.83	3.50	120.59	1.02	141.16	6.82	148.50	7.18	0	1369.71	8.40	0.75	3	194	11	241	231
1210	79.33	77.67	7690	7933.25	5.00	7766.71	6.43	0	0	103.84	4.14	124.87	0.87	96.09	4.33	123.69	5.60	1	1546.71	10.45	0.80	4	194	12	241	230
1211	79.10	77.00	7691	7910.20	4.68	7699.78	5.08	0	0	105.13	3.68	125.78	0.76	102.64	4.09	111.28	4.43	1	1604.79	10.11	0.84	4	194	13	241	229
1212	78.88	77.10	7692	7887.72	5.03	7709.79	6.24	0	0	103.72	3.62	122.88	0.88	110.93	4.42	137.56	5.47	1	1479.04	10.37	0.83	4	194	14	241	228
1213	78.87	76.88	7693	7887.25	4.23	7687.62	5.39	0	0	105.15	3.13	120.88	0.76	109.21	3.71	139.11	4.72	1	1377.98	10.03	0.87	3	194	15	241	227
1214	78.63	77.02	7694	7862.51	5.92	7701.99	5.80	0	0	96.13	3.48	125.04	0.85	125.99	5.19	123.54	5.09	0	1519.69	11.15	0.82	3	194	16	241	226
1215	78.56	77.32	7695	7856.16	5.53	7731.83	5.93	0	0	119.10	4.03	122.73	1.04	125.87	4.86	134.82	5.21	0	1859.21	12.13	0.84	3	194	17	241	225
1216	77.80	77.48	7696	7779.69	4.62	7748.22	4.90	0	0	128.57	4.07	124.27	0.91	112.16	4.04	118.76	4.28	0	1650.31	15.46	0.86	4	194	18	241	224
1217	77.77	77.55	7697	7777.23	4.93	7755.36	5.72	0	0	103.04	3.37	126.35	0.83	116.03	4.32	134.82	5.02	0	1537.15	9.48	0.85	4	194	19	241	223
1218	77.51	77.59	7698	7751.07	4.80	7758.84	4.04	0	0	138.57	4.09	127.72	0.91	125.05	4.19	105.06	3.52	1	1901.25	14.52	0.88	4	194	20	241	222
1219	77.89	77.74	7699	7789.49	4.37	7774.02	4.64	0	0	117.36	3.51	127.02	0.79	112.46	3.82	119.52	4.06	0	1648.12	14.07	0.88	4	194	21	241	221
1220	77.83	77.58	7700	7783.43	6.41	7757.67	6.30	0	0	102.63	3.65	123.87	1.00	139.01	5.65	136.78	5.56	0	1838.42	12.96	0.82	3	194	22	241	220
1221	78.46	77.35	7701	7846.33	5.31	7734.66	5.65	0	0	117.42	4.11	125.57	0.97	116.80	4.65	124.23	4.94	0	1692.54	14.88	0.83	4	194	23	241	219
1222	78.24	77.38	7702	7824.42	5.16	7737.93	5.40	0	0	119.22	3.83	122.75	0.95	123.53	4.53	129.28	4.74	0	1735.35	14.66	0.85	3	194	24	241	218
1223	78.43	77.25	7703	7842.50	5.16	7724.64	5.69	0	0	119.63	4.00	125.69	0.98	118.72	4.52	130.90	4.99	0	1620.58	12.84	0.84	3	194	25	241	217
1224	78.34	77.42	7704	7834.21	8.34	7742.08	7.72	0	0	91.28	4.41	126.16	1.11	132.78	7.32	122.94	6.78	0	1825.65	10.19	0.72	4	194	26	241	216
1225	78.11	77.38	7705	7810.71	7.04	7737.67	6.44	0	0	83.09	3.17	122.48	0.86	142.43	6.20	130.30	5.68	0	1680.85	8.01	0.80	3	194	27	241	215
1226	78.25	77.17	7706	7825.23	7.00	7717.14	7.18	0	0	92.88	3.80	125.40	1.01	131.85	6.16	135.24	6.32	0	1792.83	11.81	0.77	3	194	28	241	214
1227	78.19	77.08	7707	7818.88	5.15	7707.74	5.73	0	0	112.35	3.82	123.96	0.92	116.61	4.52	129.59	5.02	0	1679.08	13.60	0.84	3	194	29	241	213
1228	78.14	77.43	7708	7814.44	5.36	7742.73	5.14	0	0	119.75	4.34	126.18	0.93	113.52	4.67	108.78	4.47	1	1563.08	12.37	0.83	4	194	30	241	212
1229	77.93	76.55	7709	7792.88	5.77	7654.94	6.00	0	0	110.70	4.12	126.29	0.98	119.18	5.05	124.00	5.26	0	1796.38	10.38	0.81	4	194	31	241	211
1230	77.65	76.61	7710	7764.71	4.45	7660.89	4.18	0	0	120.88	3.27	122.48	0.78	126.46	3.90	118.73	3.66	0	1471.81	14.16	0.89	3	194	32	241	210
1231	77.62	76.92	7711	7762.01	4.30	7691.77	5.30	0	0	133.24	4.24	124.36	0.95	103.74	3.75	127.81	4.62	1	1396.42	16.24	0.86	5	194	33	241	209
1232	78.21	77.04	7712	7820.90	5.98	7703.86	5.82	0	0	108.07	3.78	124.34	0.97	131.87	5.25	128.30	5.11	0	1816.19	12.41	0.83	3	194	34	241	208
1233	78.77	77.08	7713	7877.31	6.60	7708.25	6.45	0	0	101.68	4.61	125.18	0.98	111.89	5.76	109.26	5.63	1	1312.50	13.10	0.76	4	194	35	241	207
1234	78.99	77.37	7714	7898.67	7.15	7736.54	5.92	0	0	87.44	3.49	124.09	0.86	137.77	6.26	114.24	5.19	0	1514.92	9.17	0.79	4	194	36	241	206
1235	79.51	77.40	7715	7950.50	6.61	7740.31	6.48	0	0	107.29	4.41	121.71	1.06	123.72	5.79	121.20	5.67	0	1322.77	10.25	0.78	3	194	37	241	205
1236	79.16	77.42	7716	7916.49	7.19	7742.38	6.68	0	0	88.54	3.30	120.08	0.95	148.84	6.35	138.37	5.91	0	1316.35	8.70	0.80	3	194	38	241	204
1237	78.73	77.37	7717	7873.18	6.92	7736.76	5.67	0	0	99.62	3.76	124.95	0.95	141.21	6.07	115.71	4.98	0	1618.81	10.98	0.81	4	194	39	241	203
1238	79.45	76.86	7718	7944.51	6.61	7686.05	7.63	0	0	78.90	3.03	122.87	0.87	133.01	5.84	153.49	6.74	0	1727.54	8.23	0.79	3	194	40	241	202
1239	79.21	77.08	7719	7921.29	6.71	7707.91	8.23	0	0	94.36	3.83	123.80	1.08	127.72	5.93	156.53	7.27	0	2044.08	13.35	0.77	3	194	41	241	201
1240	78.60	76.94	7720	7860.00	5.80	7693.72	5.81	0	0	101.73	3.80	125.26	0.89	119.57	5.07	119.80	5.08	0	1327.75	13.10	0.82	4	194	42	241	200
1241	77.89	77.26	7721	7789.17	5.59	7725.78	6.82	0	0	109.53	4.24	125.26	1.02	110.91	4.90	135.38	5.97	1	1626.42	13.56	0.80	3	194	43	241	199
1242	77.90	76.39	7722	7790.35	6.18	7638.67	6.33	0	0	92.02	3.50	127.72	0.87	125.05	5.42	128.03	5.55	0	1576.71	10.30	0.80	3	194	44	241	198
1243	77.57	76.54	7723	7756.88	6.21	7654.15	6.27	0	0	100.48	3.55	125.47	0.96	135.67	5.47	136.86	5.52	0	1889.31	10.08	0.82	4	194	45	241	197
1244	77.35	76.10	7724	7734.70	4.36	7610.01	5.31	0	0	139.51	4.47	125.36	1.00	104.63	3.80	127.40	4.63	1	1941.33	19.73	0.86	4	194	46	241	196
1245	77.44	75.49	7725	7744.32	4.69	7548.62	4.56	0	0	99.25	3.10	124.64	0.68	115.40	4.10	112.06	3.98	0	1709.23	11.00	0.87	4	194	47	241	195
1246	77.55	75.65	7726	7754.99	5.86	7565.05	6.95	0	0	100.00	3.88	126.11	0.97	116.24	5.14	137.69	6.09	0	1689.60	11.89	0.80	4	194	48	241	194
1247	77.14	75.44	7727	7713.60	6.54	7543.53	7.49	0	0	97.68	4.06	123.44	1.04	120.96	5.74	138.69	6.58	0	1696.94	10.35	0.77	4	194	49	241	193
1248	77.03	75.89	7728	7702.57	4.42	7588.53	4.65	0	0	125.98	3.59	124.35	0.86	119.40	3.87	125.48	4.07	0	1880.71	17.38	0.88	4	194	50	241	192
1249	76.59	76.06	7729	7658.95	4.76	7606.31	5.57	0	0	129.36	4.15	125.61	1.00	114.20	4.17	133.77	4.88	0	1889.42	14.49	0.85	4	194	51	241	191
1250	76.40	76.39	7730	7640.15	4.62	7639.38	4.77	0	0	118.36	3.32	125.89	0.84	126.94	4.06	131.07	4.19	0	2064.08	15.39	0.88	3	194	52	241	190
1251	76.70	75.78	7731	7670.48	5.20	7577.62	5.12	0	0	109.24	3.47	125.87	0.85	125.89	4.56	124.04	4.49	0	1677.48	12.90	0.86	4	194	53	241	189
1252	76.87	75.71	7732	7686.83	4.72	7570.82	5.17	0	0	127.13	4.00	124.25	0.94	115.38	4.13	126.52	4.53	0	1941.73	18.94	0.86	3	194	54	241	188
1253	77.67	75.67	7733	7767.41	5.88	7567.39	5.82	0	0	105.06	4.14	125.67	0.92	114.72	5.13	113.50	5.08	0	1527.56	11.47	0.80	4	194	55	241	187
1254	77.41	75.64	7734	7741.41	4.83	7564.40	6.22	0	0	97.74	2.98	122.64	0.82	122.13	4.26	157.18	5.48	0	1742.33	10.39	0.86	3	194	56	241	186
1255	77.22	75.73	7735	7722.15	6.54	7573.27	6.25	0	0	109.02	3.86	121.77	1.07	142.60	5.77	136.24	5.51	0	1984.56	13.30	0.82	3	194	57	241	185
1256	77.86	75.46	7736	7785.87	5.81	7545.76	6.63	0	0	91.34	3.44	125.90	0.86	118.90	5.10	135.69	5.82	0	1591.42	8.07	0.81	3	194	58	241	184
1257	77.74	75.62	7737	7774.10	4.55	7561.94	5.28	0	0	123.20	4.21	126.09	0.89	102.20	3.96	118.65	4.60	1	1655.19	13.40	0.85	4	194	59	241	183
1258	77.42	74.96	7738	7742.11	5.64	7496.41	5.98	0	0	98.64	3.50	124.64	0.87	122.34	4.95	129.53	5.24	0	1446.38	10.90	0.83	4	194	60	241	182
1259	77.45	75.51	7739	7745.33	5.00	7550.86	5.86	0	0	118.57	4.15	123.98	0.96	109.91	4.37	128.76	5.12	1	1707.50	14.36	0.84	4	194	61	241	181
1260	76.78	75.81	7740	7677.50	5.19	7581.40	6.67	0	0	109.95	3.81	126.28	0.98	115.28	4.56	148.00	5.86	0	2197.65	14.59	0.83	3	194	62	241	180
1261	76.38	76.32	7741	7638.05	4.90	7631.94	5.30	0	0	124.16	4.00	124.83	0.95	116.96	4.29	126.53	4.64	0	1768.88	17.06	0.85	4	194	63	241	179
1262	76.38	76.37	7742	7637.87	5.12	7636.68	5.91	0	0	110.39	3.69	127.71	0.92	117.83	4.49	136.08	5.19	0	1799.19	15.78	0.84	3	194	64	241	178
1263	75.59	76.21	7743	7559.39	4.05	7621.00	4.75	0	0	169.77	4.97	128.66	1.11	106.15	3.53	124.60	4.15	1	2113.81	20.75	0.88	4	194	65	241	177
1264	75.62	76.45	7744	7562.04	5.81	7645.02	6.18	0	0	96.08	3.14	123.58	0.89	137.33	5.14	145.96	5.46	0	1923.10	13.28	0.84	3	194	66	241	176
1265	75.28	76.72	7745	7528.21	6.27	7672.20	6.11	0	0	100.78	3.58	124.94	0.95	135.84	5.52	132.53	5.38	0	1776.98	14.58	0.82	4	194	67	241	175
1266	75.30	76.44	7746	7529.69	6.84	7644.30	6.71	0	0	93.40	3.60	122.97	0.97	136.73	6.02	134.25	5.91	0	1420.00	12.26	0.79	4	194	68	241	174
1267	75.59	76.66	7747	7559.07	5.12	7666.46	5.23	0	0	105.88	3.36	125.58	0.83	124.33	4.49	127.01	4.59	0	1877.23	14.29	0.86	3	194	69	241	173
1268	75.68	77.07	7748	7567.76	5.37	7706.58	5.28	0	0	124.13	4.23	126.18	0.99	121.14	4.70	119.13	4.62	0	1871.79	16.86	0.84	4	194	70	241	172
1269	75.77	76.83	7749	7576.71	4.60	7682.74	4.96	0	0	124.18	3.84	127.34	0.89	114.41	4.02	123.48	4.34	0	1943.31	18.39	0.87	4	194	71	241	171
1270	76.36	76.75	7750	7635.65	5.41	7675.02	6.43	0	0	100.15	3.63	125.62	0.89	114.80	4.74	136.48	5.63	0	1925.21	12.68	0.82	4	194	72	241	170
1271	76.39	76.72	7751	7638.74	6.10	7671.73	6.40	0	0	100.04	3.56	125.47	0.96	132.26	5.37	138.82	5.64	0	1620.31	11.56	0.82	4	194	73	241	169
1272	76.54	76.57	7752	7653.95	5.28	7656.88	4.74	0	0	132.54	4.30	127.11	0.99	125.24	4.62	112.49	4.15	0	1906.94	18.02	0.85	4	194	74	241	168
1273	76.27	76.55	7753	7627.05	4.80	7654.94	5.03	0	0	114.33	3.54	128.15	0.85	119.07	4.20	124.88	4.40	0	2000.73	13.22	0.86	4	194	75	241	167
1274	75.68	76.04	7754	7567.60	5.12	7604.48	5.72	0	0	102.77	3.25	126.00	0.85	124.58	4.50	139.16	5.02	0	2045.04	13.96	0.85	4	194	76	241	166
1275	75.75	76.06	7755	7575.13	4.73	7605.70	5.26	0	0	117.17	3.78	128.21	0.88	112.77	4.14	125.22	4.60	0	1988.35	15.80	0.86	4	194	77	241	165
1276	75.51	75.94	7756	7551.09	4.60	7594.44	5.33	0	0	139.18	4.48	126.08	1.03	109.81	4.02	127.26	4.66	1	2102.17	21.79	0.86	4	194	78	241	164
1277	75.46	76.00	7757	7545.54	4.63	7600.28	5.13	0	0	121.53	3.94	127.76	0.88	109.90	4.04	121.65	4.48	1	1918.58	23.22	0.86	4	194	79	241	163
1278	75.61	76.27	7758	7561.48	7.50	7627.43	7.16	0	0	85.69	3.67	127.33	0.96	134.98	6.59	128.83	6.29	0	1727.60	10.66	0.76	3	194	80	241	162
1279	75.74	76.77	7759	7573.58	4.55	7677.37	4.32	0	0	140.17	4.74	127.80	0.91	103.27	3.95	97.95	3.76	1	1840.25	17.83	0.85	4	194	81	241	161
1280	75.65	76.81	7760	7565.02	5.99	7680.53	5.48	0	0	118.76	4.21	125.66	1.03	129.86	5.25	118.79	4.80	0	1916.60	15.78	0.83	4	194	82	241	160
1281	76.22	76.69	7761	7621.62	5.35	7668.55	5.22	0	0	116.06	3.87	127.19	0.92	123.33	4.68	120.34	4.57	0	1991.88	11.80	0.85	3	194	83	241	159
1282	75.80	77.35	7762	7580.44	8.06	7735.43	8.47	0	0	117.98	6.74	133.52	1.45	108.32	7.03	113.92	7.39	1	2649.52	20.71	0.66	3	194	84	241	158
1283	75.46	77.11	7763	7546.05	4.81	7711.50	5.59	0	0	132.45	4.87	129.93	1.02	100.42	4.17	116.67	4.87	1	1858.71	20.87	0.83	4	194	85	241	157
1284	75.15	77.74	7764	7515.08	4.05	7773.92	4.92	0	0	121.80	4.10	127.85	0.80	92.53	3.56	112.24	4.28	1	1522.38	17.63	0.85	4	194	86	241	156
1285	75.38	77.97	7765	7538.22	6.37	7796.52	6.79	0	0	97.77	3.78	126.20	0.98	126.85	5.60	135.20	5.97	0	1748.33	11.82	0.80	4	194	87	241	155
1286	75.44	78.45	7766	7544.29	4.38	7845.34	4.93	0	0	100.75	3.16	126.44	0.70	107.51	3.82	121.07	4.31	1	1794.88	16.71	0.87	4	194	88	241	154
1287	76.18	79.32	7767	7617.61	4.73	7932.09	5.11	0	0	123.44	4.16	124.45	0.90	107.89	4.13	116.59	4.46	1	1434.77	18.55	0.85	5	194	89	241	153
1288	76.01	79.27	7768	7601.37	5.66	7927.15	6.13	0	0	94.33	3.27	124.28	0.85	125.72	4.97	136.25	5.39	0	1811.33	12.80	0.83	3	194	90	241	152
1289	76.25	79.63	7769	7625.40	6.69	7962.66	6.48	0	0	95.24	3.98	123.35	0.94	123.03	5.85	119.16	5.67	0	1462.54	9.83	0.78	4	194	91	241	151
1290	76.12	79.90	7770	7611.99	5.92	7990.08	7.17	0	0	103.62	4.84	126.40	1.00	97.41	5.19	117.92	6.24	1	1166.08	11.11	0.75	4	194	92	241	150
1291	75.93	79.91	7771	7593.03	5.26	7991.40	5.42	0	0	106.63	3.71	123.79	0.85	116.00	4.60	119.73	4.74	0	1596.21	12.22	0.84	4	194	93	241	149
1292	76.10	79.38	7772	7610.47	7.40	7938.46	7.78	0	0	89.14	3.93	125.57	1.03	129.26	6.51	135.96	6.84	0	1638.67	13.08	0.75	4	194	94	241	148
1293	75.69	79.58	7773	7569.20	5.16	7958.34	6.44	0	0	106.37	4.29	124.24	0.91	98.16	4.48	122.54	5.61	1	1261.31	14.36	0.80	4	194	95	241	147
1294	75.84	79.99	7774	7583.97	7.00	7998.74	6.70	0	0	82.52	3.28	121.52	0.86	135.90	6.16	129.98	5.89	0	1288.92	9.12	0.79	4	194	96	241	146
1295	75.50	80.37	7775	7549.88	5.57	8036.98	6.62	0	0	89.37	4.11	124.69	0.79	92.66	4.76	110.38	5.75	1	1082.21	11.97	0.76	4	194	97	241	145
1296	75.43	80.67	7776	7542.99	7.14	8067.01	8.12	0	0	89.06	4.96	123.67	1.00	98.34	6.17	111.96	7.06	1	1234.42	10.80	0.68	4	194	98	241	144
1297	75.69	80.30	7777	7569.36	4.35	8029.74	5.17	0	0	100.43	3.16	122.73	0.71	106.43	3.80	126.49	4.52	1	1266.40	11.68	0.86	4	194	99	241	143
1298	75.64	80.58	7778	7564.28	7.15	8058.28	7.81	0	0	76.09	3.78	125.02	0.85	110.52	6.24	120.80	6.82	1	1164.10	8.46	0.72	4	194	100	241	142
1299	75.54	79.99	7779	7554.25	6.24	7999.14	6.37	0	0	86.53	3.46	122.12	0.82	119.95	5.46	122.61	5.58	0	1269.10	8.65	0.79	4	194	101	241	141
1300	74.64	80.31	7780	7463.52	6.37	8031.40	7.68	0	0	79.57	3.54	122.68	0.84	110.03	5.57	132.64	6.72	1	1379.52	10.42	0.76	5	194	102	241	140
1301	74.91	80.73	7781	7490.70	8.70	8072.72	8.30	0	0	57.71	2.64	122.54	0.76	146.75	7.69	140.00	7.34	0	1102.31	5.72	0.72	3	194	103	241	139
1302	75.01	80.02	7782	7501.17	6.78	8001.70	12.23	0	0	58.16	2.83	126.07	0.81	107.58	6.00	192.59	11.01	1	1604.94	7.55	0.70	4	194	104	241	138
1303	74.99	80.00	7783	7498.87	6.46	8000.21	8.60	0	0	78.16	3.44	119.69	0.88	113.18	5.68	150.74	7.56	0	1169.83	7.85	0.75	3	194	105	241	137
1304	74.94	80.12	7784	7493.69	9.51	8011.88	9.43	0	0	75.36	3.93	121.75	1.10	140.88	8.39	139.61	8.32	0	1255.35	8.44	0.67	3	194	106	241	136
1305	75.57	80.81	7785	7557.49	5.30	8081.00	6.45	0	0	96.21	3.47	118.86	0.85	113.03	4.65	137.42	5.65	0	1283.42	10.48	0.82	4	194	107	241	135
1306	75.90	80.68	7786	7590.20	5.49	8067.65	5.77	0	0	98.83	3.88	124.52	0.82	107.34	4.79	112.81	5.03	1	1338.19	10.32	0.81	4	194	108	241	134
1307	75.43	80.81	7787	7542.51	7.19	8080.56	7.08	0	0	82.18	3.85	125.68	0.88	118.07	6.29	116.17	6.19	0	1543.04	7.80	0.74	4	194	109	241	133
1308	75.49	80.01	7788	7548.56	6.05	8000.72	7.82	0	0	79.35	3.39	123.57	0.82	109.00	5.29	141.02	6.85	1	1152.04	10.11	0.77	5	194	110	241	132
1309	75.14	79.72	7789	7513.67	6.00	7971.64	6.09	0	0	91.54	3.24	122.15	0.84	130.74	5.28	132.63	5.35	0	1541.85	10.80	0.82	3	194	111	241	131
1310	75.13	79.65	7790	7512.73	5.87	7965.36	5.07	0	0	119.87	5.15	127.78	0.95	104.63	5.10	90.04	4.33	1	1409.73	16.51	0.79	4	194	112	241	130
1311	74.74	79.51	7791	7474.44	8.47	7951.28	8.48	0	0	67.46	3.31	124.15	0.87	132.93	7.45	133.19	7.46	0	1195.81	9.33	0.71	4	194	113	241	129
1312	74.46	79.72	7792	7445.88	6.06	7972.12	6.74	0	0	93.13	4.01	124.00	0.89	108.20	5.28	120.26	5.88	1	1280.92	10.20	0.77	4	194	114	241	128
1313	74.34	79.56	7793	7433.93	6.51	7956.18	7.77	0	0	85.25	4.50	127.23	0.89	94.56	5.62	113.02	6.76	1	1017.27	10.08	0.70	4	194	115	241	127
1314	74.31	79.40	7794	7431.08	8.49	7940.08	9.27	0	0	65.18	3.44	124.44	0.88	123.88	7.46	135.27	8.14	0	1136.52	8.63	0.68	4	194	116	241	126
1315	73.98	79.83	7795	7398.05	7.42	7983.44	6.67	0	0	87.43	4.18	125.52	0.92	119.26	6.48	107.23	5.83	1	1249.19	10.25	0.73	4	194	117	241	125
1316	74.28	79.76	7796	7428.03	6.29	7975.79	6.10	0	0	98.32	4.89	125.29	0.89	96.99	5.45	94.06	5.29	1	965.96	10.45	0.73	4	194	118	241	124
1317	74.46	79.90	7797	7445.67	8.03	7989.78	6.37	0	0	79.06	3.64	124.09	0.85	134.28	7.02	106.51	5.58	1	1037.71	8.62	0.74	4	194	119	241	123
1318	74.12	80.34	7798	7411.64	7.54	8033.94	8.32	0	0	66.26	3.02	122.76	0.80	127.37	6.64	140.53	7.32	0	1251.56	6.89	0.73	3	194	120	241	122
1319	74.81	80.45	7799	7481.02	5.99	8044.92	6.60	0	0	91.11	4.17	123.16	0.84	100.37	5.22	110.59	5.74	1	923.29	9.82	0.76	5	194	121	241	121
1320	74.62	80.24	7800	7461.52	6.63	8023.86	9.78	0	0	86.46	4.33	122.36	1.05	101.92	5.79	150.22	8.56	1	1324.58	9.85	0.71	4	194	122	241	120
1321	74.79	80.28	7801	7478.52	7.42	8027.80	8.94	0	0	67.86	3.27	121.32	0.84	118.55	6.52	142.79	7.85	0	1299.12	8.84	0.72	4	194	123	241	119
1322	75.45	80.51	7802	7545.24	6.47	8051.45	7.48	0	0	67.74	3.03	122.57	0.71	111.32	5.66	128.66	6.54	1	830.83	6.97	0.75	4	194	124	241	118
1323	75.01	80.44	7803	7501.08	8.97	8044.17	6.63	0	0	76.37	3.77	121.89	0.88	139.60	7.85	103.17	5.78	1	1260.23	10.43	0.72	4	194	125	241	117
1324	75.14	79.82	7804	7514.17	6.28	7982.11	7.02	0	0	78.46	3.32	123.37	0.78	114.12	5.50	127.51	6.14	0	1258.92	9.24	0.77	3	194	126	241	116
1325	75.58	79.93	7805	7557.91	6.35	7992.58	6.58	0	0	80.39	3.42	125.16	0.78	114.85	5.55	118.86	5.75	0	1201.21	7.84	0.78	4	194	127	241	115
1326	75.08	80.37	7806	7507.84	6.06	8037.25	6.92	0	0	89.65	3.90	121.70	0.87	107.11	5.30	122.23	6.04	1	1041.40	8.06	0.77	3	194	128	241	114
1327	75.16	81.25	7807	7515.60	11.72	8125.47	11.86	0	0	52.69	3.57	122.51	0.95	133.23	10.31	134.80	10.43	0	1167.12	5.36	0.55	3	194	129	241	113
1328	75.07	81.77	7808	7506.87	6.10	8176.75	7.53	0	0	75.36	3.69	123.25	0.75	95.84	5.37	118.08	6.55	1	775.46	6.36	0.73	4	194	130	241	112
1329	75.73	81.48	7809	7573.16	7.49	8148.07	9.24	0	0	70.06	3.94	122.43	0.87	102.38	6.53	126.35	8.06	1	976.00	9.09	0.67	4	194	131	241	111
1330	75.53	80.90	7810	7553.16	5.90	8090.16	6.08	0	0	85.97	3.39	125.45	0.77	114.96	5.15	118.43	5.31	0	1207.31	8.97	0.80	3	194	132	241	110
1331	75.35	81.42	7811	7534.84	8.49	8141.84	12.17	0	0	58.15	3.25	119.77	0.91	117.27	7.50	167.89	10.75	0	831.73	6.04	0.64	3	194	133	241	109
1332	75.56	81.85	7812	7556.31	8.26	8185.15	7.86	0	0	74.66	4.96	123.63	0.88	95.19	7.08	90.99	6.91	1	665.38	8.23	0.61	4	194	134	241	108
1333	75.82	81.23	7813	7581.60	10.62	8123.18	12.76	0	0	47.83	2.47	117.79	0.89	160.15	9.54	191.54	11.58	0	854.52	4.34	0.63	4	194	135	241	107
1334	75.70	81.29	7814	7570.09	14.51	8129.32	12.47	0	0	48.30	2.85	119.67	1.05	190.95	13.17	164.74	11.22	0	910.15	5.00	0.56	4	194	136	241	106
1335	75.55	81.51	7815	7555.19	10.50	8151.28	10.72	0	0	57.60	3.52	121.23	0.94	132.59	9.24	135.35	9.43	0	995.15	5.55	0.61	3	194	137	241	105
1336	76.17	80.97	7816	7616.68	7.13	8097.22	8.26	0	0	67.16	2.51	116.23	0.81	148.09	6.36	171.30	7.40	0	907.83	6.80	0.78	4	194	138	241	104
1337	76.18	80.90	7817	7618.21	4.96	8089.96	6.11	0	0	97.31	3.48	121.38	0.80	106.74	4.34	131.54	5.35	1	1193.44	10.64	0.83	4	194	139	241	103
1338	76.85	81.28	7818	7685.34	6.49	8128.13	7.34	0	0	82.23	4.24	122.71	0.83	96.71	5.68	109.26	6.38	1	995.83	9.28	0.71	4	194	140	241	102
1339	76.57	81.91	7819	7657.20	8.26	8190.59	8.79	0	0	62.15	2.90	116.81	0.82	136.69	7.30	145.39	7.76	0	825.54	6.41	0.72	3	194	141	241	101
1340	76.14	81.83	7820	7614.10	7.55	8182.67	9.14	0	0	72.70	4.01	121.79	0.90	105.13	6.61	127.28	7.98	1	862.29	9.18	0.67	4	194	142	241	100
1341	75.81	81.79	7821	7581.10	10.85	8178.96	10.85	0	0	48.98	2.58	116.55	0.84	159.40	9.67	159.17	9.70	0	797.67	4.63	0.64	4	194	143	241	99
1342	76.05	81.66	7822	7604.92	7.08	8165.59	8.30	0	0	74.08	3.58	120.80	0.85	112.95	6.21	132.34	7.27	0	980.96	8.33	0.72	4	194	144	241	98
1343	76.75	81.41	7823	7674.59	9.26	8140.99	10.96	0	0	66.50	3.48	119.45	1.05	136.63	8.21	161.70	9.71	0	1270.19	6.62	0.66	4	194	145	241	97
1344	76.63	81.36	7824	7662.81	5.99	8135.67	6.41	0	0	92.72	3.60	120.59	0.86	118.61	5.24	126.97	5.61	0	1114.17	8.05	0.80	4	194	146	241	96
1345	76.48	80.75	7825	7647.90	6.57	8074.51	7.30	0	0	88.39	3.37	122.90	0.94	133.08	5.80	147.73	6.44	0	1374.06	8.80	0.79	3	194	147	241	95
1346	76.61	81.13	7826	7661.24	6.82	8112.87	5.58	0	0	93.18	3.30	119.09	0.88	148.27	6.00	121.31	4.91	0	871.42	8.07	0.82	4	194	148	241	94
1347	77.12	80.96	7827	7712.41	8.33	8096.27	8.11	0	0	80.28	4.03	124.80	1.00	127.88	7.31	124.52	7.12	0	1379.58	8.52	0.71	5	194	149	241	93
1348	77.16	80.39	7828	7715.58	13.40	8038.59	10.59	0	0	54.31	2.64	119.88	1.05	212.55	12.48	170.26	9.59	1	1276.65	7.19	0.63	4	194	150	241	92
1349	77.95	79.95	7829	7795.21	9.34	7994.57	7.52	0	0	68.67	2.76	118.46	0.91	179.17	8.40	144.94	6.71	0	1300.48	7.71	0.75	4	194	151	241	91
1350	77.35	79.79	7830	7735.17	11.87	7979.48	8.98	0	0	82.49	4.15	122.15	1.33	181.33	10.77	138.36	7.99	0	1571.19	9.05	0.67	5	194	152	241	90
1351	77.08	79.90	7831	7707.83	9.70	7990.34	6.48	0	0	84.46	3.49	122.23	1.03	180.77	8.68	121.40	5.74	0	1454.79	8.56	0.76	4	194	153	241	89
1352	77.49	79.79	7832	7749.21	5.93	7979.06	5.76	0	0	109.94	4.23	124.48	0.96	118.51	5.18	115.03	5.03	0	1458.29	10.58	0.81	4	194	154	241	88
1353	77.82	79.71	7833	7781.57	6.57	7971.04	6.32	0	0	98.53	3.96	123.89	0.96	125.82	5.76	121.00	5.54	0	1321.17	11.34	0.79	4	194	155	241	87
1354	77.91	80.05	7834	7791.05	4.45	8005.37	5.59	0	0	102.01	3.25	121.45	0.76	107.42	3.90	134.84	4.89	1	1136.42	8.94	0.86	3	194	156	241	86
1355	78.45	79.60	7835	7844.90	6.92	7959.60	6.49	0	0	91.05	4.01	123.85	0.91	120.61	6.04	113.23	5.67	0	1308.00	10.19	0.76	4	194	157	241	85
1356	78.00	79.61	7836	7800.26	6.97	7960.64	7.26	0	0	90.14	3.97	124.57	0.97	121.75	6.11	126.75	6.36	0	1514.52	10.71	0.76	4	194	158	241	84
1357	77.35	79.84	7837	7735.09	6.04	7983.57	6.43	0	0	93.39	3.82	123.82	0.87	113.44	5.28	120.78	5.62	0	1329.98	8.63	0.79	4	194	159	241	83
1358	77.56	79.54	7838	7756.26	5.94	7954.49	6.71	0	0	104.02	3.91	123.09	1.00	121.60	5.22	137.35	5.89	0	1451.62	11.38	0.81	3	194	160	241	82
1359	78.12	79.60	7839	7811.53	6.79	7960.25	7.03	0	0	80.38	3.43	122.57	0.84	122.48	5.96	126.74	6.16	0	1110.21	9.58	0.77	3	194	161	241	81
1360	78.41	79.87	7840	7840.92	7.72	7987.45	8.43	0	0	67.96	2.80	121.28	0.86	144.85	6.85	157.93	7.49	0	1518.21	7.20	0.75	3	194	162	241	80
1361	78.93	79.87	7841	7892.84	7.81	7986.75	7.09	0	0	83.77	4.10	120.67	0.93	122.77	6.82	111.41	6.20	1	531.58	7.32	0.72	4	194	163	241	79
1362	79.21	79.73	7842	7920.69	7.77	7972.64	8.92	0	0	81.29	3.64	118.29	1.05	134.15	6.87	154.00	7.89	0	1254.00	7.30	0.73	3	194	164	241	78
1363	79.46	79.38	7843	7945.92	5.35	7938.13	7.19	0	0	95.67	3.81	121.08	0.89	103.17	4.66	138.73	6.28	1	1186.85	10.76	0.79	4	194	165	241	77
1364	79.68	79.38	7844	7968.03	5.03	7938.38	5.31	0	0	102.85	3.72	122.19	0.79	106.66	4.38	112.70	4.63	1	1023.77	11.72	0.83	4	194	166	241	76
1365	80.07	79.46	7845	8006.78	6.06	7945.61	5.23	0	0	88.86	3.47	120.58	0.74	119.20	5.29	102.87	4.55	1	1014.31	8.49	0.81	4	194	167	241	75
1366	80.00	79.49	7846	8000.39	7.44	7949.47	7.57	0	0	70.14	2.91	120.29	0.81	138.27	6.56	140.62	6.67	0	753.79	6.82	0.76	3	194	168	241	74
1367	80.35	79.44	7847	8035.20	7.95	7943.80	7.66	0	0	73.56	3.12	119.26	0.89	144.58	7.02	139.23	6.76	0	1430.38	7.50	0.75	3	194	169	241	73
1368	80.08	79.10	7848	8007.59	8.93	7909.54	9.04	0	0	77.46	3.82	121.42	1.07	139.97	7.89	141.69	7.98	0	1496.27	10.01	0.69	3	194	170	241	72
1369	79.89	79.27	7849	7989.21	5.47	7927.26	5.69	0	0	92.30	3.59	123.32	0.76	108.06	4.77	112.45	4.96	1	1110.79	11.69	0.81	4	194	171	241	71
1370	79.65	79.28	7850	7965.49	6.00	7927.95	6.18	0	0	88.54	3.46	121.30	0.81	118.14	5.25	121.64	5.41	0	1226.81	10.25	0.80	3	194	172	241	70
1371	78.97	78.36	7851	7897.18	6.07	7835.80	5.88	0	0	89.32	3.08	122.72	0.82	135.81	5.34	131.65	5.18	0	1576.96	9.28	0.83	3	194	173	241	69
1372	79.32	77.93	7852	7931.74	5.43	7793.06	6.51	0	0	98.98	3.45	119.98	0.90	119.99	4.78	143.73	5.72	0	1205.02	9.82	0.83	3	194	174	241	68
1373	79.13	78.15	7853	7913.29	6.21	7814.89	6.62	0	0	93.40	3.54	121.50	0.91	126.22	5.46	134.52	5.81	0	1338.62	9.30	0.80	4	194	175	241	67
1374	78.92	78.35	7854	7891.58	5.31	7834.58	6.34	0	0	117.84	4.57	123.27	1.02	105.21	4.65	125.52	5.53	1	1728.83	13.98	0.81	4	194	176	241	66
1375	79.28	78.31	7855	7927.82	5.11	7831.34	5.59	0	0	94.71	3.33	124.81	0.76	111.81	4.47	122.23	4.89	1	1544.48	12.59	0.83	4	194	177	241	65
1376	79.61	78.25	7856	7961.39	5.23	7825.33	5.14	0	0	101.01	3.47	124.23	0.78	117.24	4.57	115.06	4.49	0	1447.79	9.94	0.84	4	194	178	241	64
1377	79.79	78.72	7857	7978.88	6.98	7872.25	5.27	0	0	81.52	2.84	121.05	0.75	154.11	6.14	116.33	4.64	0	993.46	7.86	0.83	3	194	179	241	63
1378	79.76	78.81	7858	7975.53	7.30	7880.66	6.44	0	0	81.19	3.28	121.12	0.85	139.17	6.41	122.88	5.67	0	1055.71	8.36	0.78	3	194	180	241	62
1379	79.73	78.76	7859	7973.23	5.51	7876.36	5.45	0	0	107.33	4.17	124.11	0.87	108.99	4.80	107.87	4.75	1	1231.60	12.03	0.81	4	194	181	241	61
1380	79.46	79.16	7860	7946.39	7.09	7915.78	7.31	0	0	77.45	2.94	121.34	0.87	144.25	6.28	148.57	6.47	0	1217.35	7.81	0.79	3	194	182	241	60
1381	79.93	78.96	7861	7992.96	6.00	7895.90	8.79	0	0	88.53	4.06	121.05	0.97	100.98	5.29	147.68	7.70	1	1221.52	9.48	0.74	4	194	183	241	59
1382	79.38	78.76	7862	7938.08	7.04	7875.87	7.52	0	0	89.99	4.29	124.25	0.98	113.46	6.15	121.23	6.57	0	1175.52	9.35	0.73	3	194	184	241	58
1383	79.28	78.82	7863	7928.24	6.90	7882.01	8.34	0	0	90.66	3.90	122.59	1.05	123.62	6.08	149.52	7.35	0	1550.73	10.14	0.75	4	194	185	241	57
1384	78.91	77.96	7864	7891.30	5.41	7796.33	6.18	0	0	100.53	3.47	122.23	0.88	120.68	4.75	138.01	5.43	0	1175.75	9.40	0.83	4	194	186	241	56
1385	78.66	78.26	7865	7866.38	5.58	7825.65	5.60	0	0	113.07	3.93	123.55	0.95	123.47	4.89	123.89	4.90	0	1656.04	14.89	0.83	3	194	187	241	55
1386	78.16	78.58	7866	7815.53	6.63	7857.83	6.50	0	0	91.08	3.50	124.69	0.91	132.79	5.83	130.14	5.71	0	1550.17	10.67	0.80	4	194	188	241	54
1387	78.65	79.12	7867	7864.72	6.71	7912.16	7.51	0	0	85.44	3.45	121.07	0.93	128.36	5.91	143.50	6.61	0	1055.48	8.85	0.78	3	194	189	241	53
1388	79.34	79.82	7868	7934.36	8.32	7982.03	10.62	0	0	70.36	3.74	122.18	1.01	120.74	7.33	154.19	9.36	0	974.71	7.79	0.67	3	194	190	241	52
1389	80.07	79.75	7869	8006.61	9.57	7975.01	8.95	0	0	76.72	5.46	122.47	1.04	103.28	8.34	96.54	7.77	1	817.27	8.22	0.57	5	194	191	241	51
1390	79.75	80.43	7870	7974.58	9.82	8043.19	10.13	0	0	60.10	4.23	123.55	0.89	107.16	8.55	110.52	8.81	1	874.42	6.38	0.57	4	194	192	241	50
1391	79.40	80.77	7871	7940.12	6.81	8076.52	6.72	0	0	89.72	4.40	120.27	0.90	106.64	5.92	105.20	5.85	1	846.48	9.82	0.73	4	194	193	241	49
1392	79.50	80.24	7872	7950.02	6.28	8023.92	7.38	0	0	87.92	4.27	121.40	0.88	99.18	5.43	116.81	6.43	1	913.71	9.63	0.74	5	194	194	241	48
1393	79.47	80.30	7873	7946.63	6.53	8030.39	8.71	0	0	70.88	3.06	119.75	0.82	116.82	5.75	155.75	7.67	0	1184.52	8.93	0.75	3	194	195	241	47
1394	79.01	79.99	7874	7900.72	6.15	7999.34	6.81	0	0	89.34	3.71	118.34	0.87	113.98	5.38	126.15	5.96	0	814.81	8.85	0.78	4	194	196	241	46
1395	78.55	81.00	7875	7855.20	5.91	8100.38	5.81	0	0	90.21	3.45	118.89	0.79	118.83	5.16	116.80	5.08	0	892.19	8.43	0.81	4	194	197	241	45
1396	78.16	81.24	7876	7815.86	7.57	8123.94	9.70	0	0	72.12	3.76	119.37	0.93	111.67	6.64	143.05	8.50	1	1150.62	7.43	0.69	4	194	198	241	44
1397	78.35	81.00	7877	7835.38	5.12	8100.37	4.58	0	0	108.31	4.24	122.86	0.77	100.31	4.42	90.25	4.08	1	1032.62	8.94	0.82	4	194	199	241	43
1398	77.95	80.69	7878	7794.88	7.11	8069.11	8.13	0	0	72.49	3.41	122.50	0.83	116.42	6.24	133.06	7.12	0	1120.08	7.31	0.73	3	194	200	241	42
1399	77.75	81.60	7879	7775.01	7.46	8159.72	8.05	0	0	77.21	4.33	121.51	0.88	102.01	6.49	110.16	7.00	1	981.08	6.99	0.67	3	194	201	241	41
1400	78.29	80.95	7880	7828.85	8.01	8095.30	7.98	0	0	75.04	3.67	120.39	0.91	126.14	7.02	125.73	7.00	0	933.42	7.20	0.71	3	194	202	241	40
1401	78.39	80.93	7881	7839.33	10.58	8092.77	12.72	0	0	51.61	3.21	121.97	0.93	131.43	9.36	157.82	11.27	0	885.65	4.32	0.58	3	194	203	241	39
1402	78.67	80.57	7882	7867.15	6.23	8056.59	7.00	0	0	89.40	4.08	123.59	0.88	104.91	5.43	117.89	6.11	1	1090.71	8.95	0.75	4	194	204	241	38
1403	77.96	79.95	7883	7795.72	5.06	7995.29	5.34	0	0	117.38	4.44	122.85	0.90	102.80	4.42	108.50	4.65	1	1154.08	11.54	0.82	4	194	205	241	37
1404	77.56	80.15	7884	7755.51	9.48	8014.98	8.95	0	0	68.20	3.56	121.30	0.96	139.96	8.35	132.14	7.88	0	1213.73	6.93	0.68	4	194	206	241	36
1405	77.68	80.34	7885	7767.56	5.76	8033.97	6.14	0	0	95.81	3.90	123.15	0.85	108.73	5.02	115.91	5.36	1	1057.10	10.45	0.79	4	194	207	241	35
1406	77.85	79.96	7886	7784.63	6.60	7996.25	7.77	0	0	77.87	3.33	120.14	0.85	118.90	5.79	140.12	6.83	0	1111.17	8.04	0.76	3	194	208	241	34
1407	78.06	79.87	7887	7806.45	7.94	7987.23	7.95	0	0	74.11	3.35	119.79	0.90	135.67	6.99	135.73	7.00	0	1497.85	8.79	0.74	3	194	209	241	33
1408	77.83	80.19	7888	7782.81	8.48	8018.54	8.99	0	0	68.30	3.56	123.61	0.91	125.11	7.44	132.75	7.90	0	1207.79	8.89	0.68	4	194	210	241	32
1409	77.79	80.10	7889	7779.19	10.43	8009.75	9.15	0	0	65.27	3.36	120.14	0.99	156.61	9.23	137.43	8.10	0	1367.15	7.89	0.67	3	194	211	241	31
1410	78.30	80.62	7890	7829.60	5.88	8061.53	8.44	0	0	83.71	4.21	121.16	0.87	89.49	5.08	128.81	7.35	1	587.44	9.29	0.72	4	194	212	241	30
1411	77.61	81.00	7891	7760.87	6.93	8099.94	8.27	0	0	79.90	4.23	121.62	0.90	100.32	6.01	119.90	7.21	1	943.29	9.12	0.70	4	194	213	241	29
1412	77.28	80.75	7892	7727.69	7.61	8075.09	8.36	0	0	64.93	2.96	121.99	0.79	128.76	6.70	141.49	7.36	0	1048.69	5.63	0.73	3	194	214	241	28
1413	77.86	80.91	7893	7785.52	6.02	8090.80	7.23	0	0	83.24	3.89	123.18	0.81	98.86	5.27	118.78	6.30	1	1037.17	8.46	0.75	4	194	215	241	27
1414	77.73	81.17	7894	7773.40	8.99	8117.44	9.27	0	0	67.55	4.18	120.75	0.92	111.70	7.84	115.22	8.09	1	701.98	7.39	0.62	4	194	216	241	26
1415	77.73	80.56	7895	7773.33	9.20	8055.51	8.64	0	0	62.59	3.53	123.04	0.84	125.47	8.06	117.82	7.57	0	1024.23	6.84	0.66	3	194	217	241	25
1416	77.86	80.14	7896	7786.29	8.03	8014.17	7.94	0	0	79.50	3.32	120.01	0.99	148.76	7.12	147.09	7.04	0	1626.88	8.05	0.75	3	194	218	241	24
1417	78.30	80.38	7897	7830.23	8.40	8037.80	6.69	0	0	84.15	4.24	121.26	0.94	128.06	7.33	101.90	5.82	1	1018.65	10.84	0.71	4	194	219	241	23
1418	78.16	80.25	7898	7816.27	6.78	8025.09	9.18	0	0	68.73	3.05	121.20	0.83	117.73	5.98	159.34	8.09	0	1025.42	6.54	0.74	3	194	220	241	22
1419	78.11	80.90	7899	7810.76	7.30	8089.86	7.86	0	0	80.12	4.34	122.37	0.90	103.55	6.37	111.46	6.85	1	971.15	8.44	0.69	4	194	221	241	21
1420	78.51	80.40	7900	7851.39	7.18	8039.80	7.20	0	0	69.45	2.90	121.63	0.76	132.33	6.31	132.84	6.34	0	1098.40	7.82	0.77	3	194	222	241	20
1421	78.32	80.59	7901	7832.15	9.80	8059.25	9.21	0	0	57.99	3.33	122.42	0.84	131.47	8.60	123.53	8.08	0	948.17	4.97	0.64	3	194	223	241	19
1422	78.36	81.08	7902	7836.34	7.24	8108.44	10.48	0	0	60.49	3.27	118.59	0.79	102.87	6.33	148.98	9.19	1	648.67	7.87	0.67	4	194	224	241	18
1423	78.35	81.55	7903	7835.14	9.63	8155.26	9.71	0	0	55.03	3.21	119.70	0.81	127.25	8.45	128.39	8.52	0	706.85	4.90	0.64	3	194	225	241	17
1424	78.56	81.94	7904	7855.57	14.14	8193.93	14.99	0	0	46.27	4.10	118.69	1.02	122.87	12.40	130.25	13.14	0	828.81	5.47	0.43	4	194	226	241	16
1425	79.36	82.50	7905	7936.27	9.27	8250.11	12.23	0	0	49.78	3.79	117.06	0.78	93.09	7.98	123.14	10.65	1	217.04	6.15	0.53	5	194	227	241	15
1426	78.20	81.99	7906	7819.71	13.75	8199.11	13.99	0	0	34.13	2.86	118.21	0.72	126.47	12.07	128.69	12.28	0	474.85	2.88	0.46	3	194	228	241	14
1427	78.85	82.21	7907	7884.89	14.28	8220.99	12.70	0	0	38.73	2.92	117.03	0.80	146.01	12.60	129.90	11.20	0	631.48	4.17	0.50	3	194	229	241	13
1428	78.60	82.24	7908	7860.07	13.14	8224.30	12.91	0	0	46.82	3.58	117.31	0.93	132.53	11.55	130.28	11.35	0	645.85	4.65	0.50	5	194	230	241	12
1429	78.86	82.84	7909	7886.18	16.28	8283.67	11.91	0	0	34.51	2.60	114.88	0.74	166.80	14.42	122.19	10.53	0	241.19	2.99	0.49	3	194	231	241	11
1430	80.22	83.05	7912	8021.87	10.63	8305.06	12.91	0	0	31.44	2.14	114.60	0.56	120.19	9.35	145.92	11.35	0	260.04	3.02	0.56	4	194	232	241	10
1431	80.11	82.09	7913	8010.92	14.68	8209.31	15.46	0	0	36.39	2.51	113.93	0.88	165.64	13.17	174.24	13.90	0	279.42	3.21	0.49	5	194	233	241	9
1432	80.05	81.87	7914	8005.14	6.95	8186.85	8.02	0	0	69.84	4.41	119.78	0.76	85.63	6.30	97.87	6.99	1	599.50	6.53	0.64	4	194	234	241	8
1433	79.28	81.57	7915	7928.11	6.86	8157.27	8.44	0	0	60.62	2.70	117.91	0.70	118.56	6.03	145.89	7.41	0	622.79	5.83	0.75	3	194	235	241	7
1434	79.65	81.51	7916	7965.22	8.12	8151.46	9.04	0	0	63.67	3.97	119.23	0.80	99.95	7.04	111.28	7.86	1	706.81	7.77	0.63	4	194	236	241	6
1435	79.57	81.68	7917	7957.06	11.82	8168.16	15.35	0	0	40.29	2.98	116.08	0.83	123.33	10.44	159.74	13.63	0	291.73	4.05	0.50	4	194	237	241	5
1436	79.94	81.85	7918	7994.36	9.69	8185.41	8.85	0	0	56.11	3.25	116.80	0.78	128.49	8.48	117.38	7.75	0	566.85	6.37	0.64	4	194	238	241	4
1437	79.28	82.10	7919	7927.57	10.95	8210.29	12.97	0	0	51.60	4.03	118.16	0.92	107.68	9.57	127.55	11.33	1	764.15	5.85	0.51	4	194	239	241	3
1438	79.99	82.07	7920	7998.71	11.25	8207.02	13.18	0	0	46.38	3.65	118.60	0.85	110.06	9.85	128.91	11.52	1	459.12	4.91	0.50	4	194	240	241	2
1439	79.46	82.58	7921	7946.40	13.12	8258.25	21.80	0	0	29.02	2.48	115.33	0.75	118.96	11.64	194.26	20.02	0	674.17	3.53	0.42	5	194	241	241	1
1440	78.82	80.36	7762	7881.81	26.38	8036.47	26.20	0	0	61.51	12.44	132.67	2.37	100.13	22.97	99.34	22.65	1	1799.33	11.34	0.15	5	195	1	1	1
1441	74.56	75.74	7919	7455.73	30.16	7573.99	18.74	0	0	24.73	1.84	116.23	0.88	285.67	31.57	194.47	18.00	1	623.98	2.68	0.40	5	196	1	1	1
1442	78.31	76.66	8028	7831.09	11.93	7666.19	13.07	0	0	47.00	2.99	121.40	0.92	145.08	10.59	158.86	11.60	0	1120.25	5.28	0.56	3	197	1	4	4
1443	78.65	76.80	8029	7864.54	10.72	7679.95	8.33	0	0	55.33	3.47	124.87	0.78	131.36	9.36	102.09	7.29	1	1192.19	7.92	0.62	5	197	2	4	3
1444	78.92	76.37	8030	7892.42	8.76	7636.76	9.16	0	0	62.77	3.93	122.01	0.83	107.38	7.65	112.28	7.98	1	635.19	8.64	0.62	4	197	3	4	2
1445	78.75	76.04	8031	7875.31	13.86	7603.62	15.32	0	0	36.72	2.56	118.58	0.84	154.05	12.39	170.11	13.73	0	927.44	3.52	0.50	5	197	4	4	1
1446	76.21	75.68	8098	7620.50	17.17	7568.26	17.84	0	0	34.04	2.01	114.19	0.94	223.40	16.53	225.94	17.56	1	1061.98	6.37	0.49	4	198	1	1	1
1447	76.72	76.84	8194	7672.12	16.39	7683.90	18.46	0	0	36.56	2.62	124.27	1.03	178.34	14.86	198.73	17.11	0	1399.06	3.75	0.44	5	199	1	1	1
1448	78.64	72.79	8195	7863.73	18.86	7279.07	15.90	0	0	30.13	2.98	120.56	0.80	146.98	16.59	123.96	14.00	0	776.92	3.93	0.37	3	200	1	1	1
1449	73.11	75.02	8203	7311.07	16.70	7501.82	13.61	0	0	38.03	2.80	120.33	0.90	175.31	14.94	143.18	12.12	0	1120.00	4.46	0.48	5	201	1	5	5
1450	72.61	75.33	8204	7260.64	9.44	7532.55	12.27	0	0	56.47	3.68	122.79	0.92	111.43	8.28	144.88	10.76	1	1245.00	7.85	0.58	4	201	2	5	4
1451	73.09	74.70	8205	7309.10	13.92	7469.66	10.76	0	0	46.61	3.53	121.81	0.86	141.33	12.20	109.27	9.43	1	812.48	7.34	0.52	4	201	3	5	3
1452	72.44	75.39	8208	7244.37	7.15	7539.24	7.02	0	0	72.11	3.76	123.20	0.75	105.04	6.20	103.23	6.09	1	1298.33	9.63	0.71	4	201	4	5	2
1453	72.97	75.66	8209	7297.13	26.10	7565.97	13.78	0	0	28.05	2.97	122.38	0.81	189.25	23.35	100.55	12.11	1	971.88	6.29	0.34	4	201	5	5	1
1454	79.83	79.99	8290	7983.32	9.27	7999.41	8.73	0	0	56.25	2.58	117.70	0.79	155.87	8.24	146.91	7.74	0	973.77	7.02	0.71	3	202	1	1	1
1455	74.84	71.62	8298	7484.43	22.44	7162.23	23.03	0	0	24.22	2.31	114.76	0.88	183.05	20.35	185.12	21.46	0	720.88	2.57	0.33	5	203	1	1	1
1456	72.27	72.05	8306	7227.35	13.49	7205.31	21.62	0	0	36.46	3.93	118.10	0.93	96.42	11.80	154.40	18.96	1	763.21	5.06	0.35	4	204	1	2	2
1457	72.37	72.33	8307	7237.34	11.33	7233.00	20.05	0	0	35.84	3.14	115.16	0.81	99.60	9.91	175.30	17.92	1	570.92	4.36	0.44	4	204	2	2	1
1458	79.63	78.32	8356	7962.68	13.12	7831.95	16.18	0	0	39.11	3.63	124.07	0.86	108.72	11.47	134.08	14.15	1	872.58	5.36	0.42	4	205	1	4	4
1459	79.67	78.64	8357	7967.04	11.56	7864.44	11.75	0	0	45.34	3.42	121.04	0.79	117.95	10.11	119.92	10.28	0	499.15	3.78	0.52	4	205	2	4	3
1460	79.51	78.50	8358	7950.98	10.95	7849.66	10.33	0	0	55.10	4.03	121.90	0.87	114.95	9.54	108.45	9.00	1	585.75	8.83	0.55	4	205	3	4	2
1461	79.25	78.18	8359	7925.50	15.44	7817.51	11.30	0	0	43.84	2.71	119.42	0.92	192.74	13.95	141.72	10.10	0	892.33	3.77	0.56	5	205	4	4	1
1462	77.41	77.06	8399	7740.69	19.96	7705.51	12.58	0	0	33.81	3.17	119.72	0.81	163.76	17.54	103.31	11.10	1	576.12	6.78	0.40	4	206	1	1	1
1463	83.79	75.72	8420	8379.29	10.69	7572.28	16.02	0	0	33.45	2.74	114.56	0.66	100.64	9.38	150.77	14.03	1	320.17	4.51	0.48	4	207	1	3	3
1464	81.19	74.41	8421	8118.68	14.10	7441.04	12.34	0	0	47.50	3.25	118.88	0.98	159.49	12.51	139.57	10.94	0	849.98	4.73	0.53	4	207	2	3	2
1465	80.57	74.85	8425	8056.56	9.67	7484.61	13.95	0	0	44.85	2.86	121.08	0.80	117.24	8.54	168.97	12.34	0	807.56	4.58	0.58	3	207	3	3	1
1466	82.23	75.43	8430	8222.84	14.39	7542.89	12.76	0	0	41.59	2.14	111.05	0.89	210.03	13.93	194.18	11.69	1	793.71	6.55	0.60	5	208	1	2	2
1467	81.86	74.01	8431	8186.09	15.65	7401.03	13.82	0	0	34.69	2.86	114.95	0.78	146.15	13.80	129.12	12.18	0	473.25	3.17	0.45	4	208	2	2	1
1468	81.95	79.11	8434	8195.22	18.64	7910.94	11.66	0	0	29.81	1.88	113.83	0.69	225.25	17.65	144.71	10.49	1	458.65	3.17	0.53	5	209	1	3	3
1469	81.81	79.86	8435	8181.04	17.36	7985.79	17.53	0	0	29.32	2.27	114.66	0.82	174.07	15.73	176.12	15.80	0	560.25	3.50	0.43	4	209	2	3	2
1470	82.13	75.98	8438	8212.99	16.87	7597.65	24.39	0	0	29.45	2.89	117.70	0.94	133.18	15.03	191.25	22.05	0	577.17	3.10	0.34	5	209	3	3	1
1471	83.43	76.07	8436	8342.55	11.08	7607.49	9.43	0	0	39.93	2.62	115.65	0.61	129.99	9.69	110.70	8.26	1	492.27	5.38	0.59	4	210	1	1	1
1472	71.78	76.70	8442	7177.80	18.55	7670.35	24.24	0	0	26.12	1.98	119.28	0.87	191.53	17.06	234.94	23.97	1	885.25	4.42	0.39	5	211	1	1	1
1473	74.75	77.69	8455	7474.68	5.80	7768.90	6.43	0	0	78.89	2.56	122.27	0.75	138.04	5.13	153.11	5.69	0	1739.38	10.35	0.84	3	212	1	2	2
1474	75.46	77.35	8456	7545.64	20.71	7735.39	15.70	0	0	31.68	2.95	124.88	0.89	171.51	18.38	130.16	13.92	0	1233.17	4.15	0.38	4	212	2	2	1
1475	74.93	71.93	8486	7492.53	14.74	7192.84	15.35	0	0	33.06	1.85	112.71	0.78	204.52	13.69	204.68	14.92	0	813.06	3.10	0.56	5	213	1	29	29
1476	74.46	72.17	8487	7446.06	12.30	7217.26	21.52	0	0	32.84	3.00	117.64	0.81	103.88	10.80	180.77	19.24	1	571.85	4.15	0.41	4	213	2	29	28
1477	75.03	71.87	8488	7502.51	12.10	7187.01	15.09	0	0	40.78	2.98	116.33	0.85	127.76	10.69	159.28	13.34	0	669.44	4.59	0.51	4	213	3	29	27
1478	75.21	71.98	8489	7520.95	11.34	7198.00	11.02	0	0	38.36	2.47	116.97	0.66	135.47	9.97	131.69	9.70	0	462.54	3.26	0.58	4	213	4	29	26
1479	76.52	72.11	8490	7652.21	12.09	7210.74	23.05	0	0	39.02	3.29	117.24	1.00	111.07	10.71	208.19	21.19	1	622.75	4.71	0.43	5	213	5	29	25
1480	76.69	71.60	8491	7668.61	14.14	7160.16	18.41	0	0	35.38	2.81	114.78	0.89	138.25	12.57	177.61	16.82	0	796.54	4.08	0.45	5	213	6	29	24
1481	76.66	71.92	8492	7666.24	12.86	7191.97	18.16	0	0	36.74	2.88	117.51	0.87	127.11	11.41	178.92	16.22	0	684.81	3.77	0.46	4	213	7	29	23
1482	76.59	71.90	8493	7659.14	13.86	7189.98	12.59	0	0	40.79	2.58	116.02	0.85	169.75	12.37	154.26	11.23	0	930.54	4.75	0.55	4	213	8	29	22
1483	76.75	71.43	8494	7675.14	12.58	7142.98	16.25	0	0	36.93	2.80	113.83	0.81	128.45	11.13	165.19	14.54	0	515.92	4.12	0.49	5	213	9	29	21
1484	76.50	71.67	8496	7650.11	15.23	7167.05	13.57	0	0	41.22	3.46	116.97	0.90	139.79	13.39	124.58	11.94	0	784.69	4.11	0.45	4	213	10	29	20
1485	75.83	71.73	8497	7583.47	14.01	7173.12	16.56	0	0	30.80	2.65	118.22	0.72	125.75	12.35	148.59	14.58	0	633.77	2.84	0.43	4	213	11	29	19
1486	74.98	72.52	8500	7497.96	18.85	7252.06	23.02	0	0	26.00	1.87	111.95	0.80	202.98	17.46	220.01	22.87	1	875.25	4.03	0.47	5	213	12	29	18
1487	74.59	71.76	8501	7458.55	16.13	7176.27	13.98	0	0	35.64	3.51	118.23	0.80	126.08	14.10	109.24	12.22	1	735.54	5.71	0.39	5	213	13	29	17
1488	74.78	71.91	8502	7478.12	23.01	7191.08	25.70	0	0	22.73	2.72	118.67	0.87	148.74	20.48	165.92	22.92	0	741.54	2.33	0.27	5	213	14	29	16
1489	75.02	71.58	8504	7502.00	19.63	7158.15	18.28	0	0	27.71	2.49	117.74	0.83	169.30	17.60	157.96	16.32	0	549.79	2.62	0.38	5	213	15	29	15
1490	75.16	72.48	8505	7516.10	12.31	7248.30	15.66	0	0	40.18	3.37	119.41	0.84	113.06	10.81	143.80	13.73	0	775.02	4.06	0.46	4	213	16	29	14
1491	74.25	72.39	8506	7424.60	9.88	7239.43	15.85	0	0	50.85	4.09	121.98	0.95	94.34	8.64	151.40	13.86	1	767.17	5.15	0.49	4	213	17	29	13
1492	73.62	73.09	8507	7362.10	13.15	7308.80	12.38	0	0	47.38	2.77	115.58	0.97	174.37	11.80	164.15	11.13	0	1143.92	4.88	0.58	5	213	18	29	12
1493	73.07	72.66	8508	7307.03	9.67	7265.77	10.42	0	0	58.29	4.22	119.76	0.86	102.57	8.45	110.44	9.07	1	935.27	7.94	0.56	4	213	19	29	11
1494	73.41	73.46	8509	7340.59	14.66	7346.37	13.29	0	0	41.72	3.21	121.14	0.90	146.84	12.93	133.12	11.73	0	1080.10	4.31	0.48	3	213	20	29	10
1495	73.53	73.48	8510	7352.88	13.42	7348.06	11.74	0	0	41.74	2.01	113.90	0.85	216.38	12.56	188.92	10.99	1	933.58	5.88	0.63	5	213	21	29	9
1496	73.10	72.95	8511	7309.72	15.10	7295.21	13.96	0	0	42.29	3.22	116.57	0.95	153.31	13.39	141.80	12.36	0	820.60	4.24	0.48	3	213	22	29	8
1497	72.11	72.80	8512	7210.99	9.88	7280.27	16.42	0	0	47.10	3.85	117.95	0.90	93.22	8.77	154.40	14.37	1	700.29	5.17	0.48	4	213	23	29	7
1498	73.25	73.24	8513	7325.18	13.90	7323.72	12.22	0	0	43.57	2.74	116.16	0.90	171.37	12.41	150.81	10.92	0	889.00	5.21	0.55	4	213	24	29	6
1499	72.38	73.02	8514	7238.49	11.18	7302.39	12.06	0	0	47.17	3.05	115.59	0.84	133.45	9.86	143.93	10.64	0	879.04	5.46	0.57	3	213	25	29	5
1500	72.13	73.32	8515	7212.53	18.87	7332.50	18.77	0	0	31.97	3.13	119.47	0.94	148.99	16.72	148.06	16.66	0	569.52	3.92	0.36	5	213	26	29	4
1501	73.01	73.43	8516	7300.54	20.10	7342.75	16.15	0	0	29.68	1.84	113.53	0.85	245.81	19.87	201.65	15.36	1	545.46	4.21	0.48	5	213	27	29	3
1502	72.78	73.35	8517	7278.48	14.89	7335.35	17.32	0	0	33.06	3.41	121.31	0.80	110.97	13.03	129.10	15.15	1	1034.73	4.94	0.37	3	213	28	29	2
1503	72.10	72.93	8518	7210.21	15.62	7292.68	21.81	0	0	27.70	2.35	115.83	0.81	143.33	13.98	198.31	19.88	0	596.56	2.57	0.40	5	213	29	29	1
1504	76.80	77.18	8539	7680.08	25.00	7718.09	33.30	0	0	20.80	2.04	120.05	0.96	199.51	23.56	256.53	33.49	1	1026.31	5.51	0.25	4	214	1	1	1
1505	79.15	79.00	8557	7914.66	37.77	7900.10	22.40	0	0	23.39	1.57	113.10	0.89	353.68	42.24	241.07	22.67	1	865.42	3.92	0.41	5	215	1	1	1
1506	69.92	78.54	8621	6992.50	14.04	7854.44	25.86	0	0	27.40	2.14	117.37	0.80	140.75	12.64	243.69	25.39	1	942.10	7.26	0.43	4	216	1	2	2
1507	69.68	79.66	8622	6967.83	17.72	7966.40	16.92	0	0	28.55	2.83	119.66	0.76	137.58	15.59	131.42	14.90	0	442.69	2.60	0.37	4	216	2	2	1
1508	69.99	79.27	8627	6998.57	14.81	7926.80	15.51	0	0	34.58	2.66	119.26	0.82	148.87	13.15	155.91	13.77	0	640.21	4.40	0.47	5	217	1	1	1
1509	70.20	79.47	8641	7019.84	14.79	7946.57	18.38	0	0	34.55	2.81	117.57	0.90	141.05	13.17	175.03	16.38	0	615.60	3.83	0.43	5	218	1	34	34
1510	71.30	77.61	8643	7130.26	19.25	7761.13	28.23	0	0	31.08	2.59	117.41	1.14	180.74	17.82	250.31	28.17	1	1022.17	6.58	0.35	5	218	2	34	33
1511	70.39	78.11	8644	7039.22	19.35	7810.92	20.00	0	0	28.20	2.25	116.95	0.89	187.95	17.95	195.38	18.35	0	768.46	3.60	0.42	5	218	3	34	32
1512	70.46	78.21	8646	7046.47	17.38	7820.96	14.39	0	0	29.64	1.66	115.65	0.75	233.28	17.07	201.58	13.37	1	646.58	3.56	0.52	4	218	4	34	31
1513	71.16	78.71	8647	7115.91	16.77	7870.75	10.04	0	0	44.98	2.61	118.59	0.91	219.65	15.76	134.96	8.99	1	920.67	5.92	0.58	3	218	5	34	30
1514	69.61	78.96	8650	6961.47	14.22	7896.23	9.07	0	0	48.52	3.66	119.34	0.82	145.22	12.42	92.95	8.07	1	742.42	6.03	0.52	4	218	6	34	29
1515	69.86	78.26	8652	6985.86	17.37	7825.69	10.07	0	0	39.73	3.16	119.18	0.79	168.00	15.29	97.53	8.84	1	678.62	4.20	0.48	5	218	7	34	28
1516	69.80	78.82	8654	6979.53	12.68	7882.35	15.48	0	0	36.70	3.43	120.16	0.77	104.23	11.09	127.17	13.52	1	151.58	2.16	0.42	5	218	8	34	27
1517	70.14	78.68	8655	7014.44	20.45	7868.44	18.31	0	0	32.29	2.77	116.33	0.99	184.32	18.61	165.57	16.56	0	870.71	2.60	0.39	5	218	9	34	26
1518	70.24	77.79	8656	7023.71	16.49	7779.32	15.74	0	0	37.62	3.44	121.40	0.93	139.21	14.53	132.96	13.87	0	843.40	3.42	0.41	3	218	10	34	25
1519	70.59	78.57	8657	7059.23	17.70	7857.22	17.23	0	0	40.31	4.95	127.55	1.04	110.80	15.41	107.80	14.99	1	1179.56	5.05	0.30	5	218	11	34	24
1520	70.71	80.01	8658	7071.40	13.60	8001.19	14.34	0	0	47.97	4.30	122.15	1.00	116.68	11.90	122.98	12.54	0	1267.92	3.42	0.43	3	218	12	34	23
1521	70.06	79.61	8660	7005.95	13.67	7961.09	14.44	0	0	51.23	6.56	126.03	1.04	83.06	12.53	85.88	12.09	1	774.12	5.76	0.32	5	218	13	34	22
1522	70.54	79.05	8661	7053.90	18.35	7905.36	14.79	0	0	34.98	3.89	122.84	0.86	126.98	16.01	102.42	12.97	1	737.62	4.31	0.34	4	218	14	34	21
1523	70.86	79.56	8664	7085.70	17.19	7956.28	13.81	0	0	27.03	1.89	119.51	0.67	190.15	15.57	153.63	12.38	0	535.21	2.11	0.49	5	218	15	34	20
1524	71.19	80.68	8667	7118.55	13.75	8068.10	13.09	0	0	52.04	5.98	124.40	1.01	91.87	12.01	87.02	11.16	1	525.50	3.44	0.35	4	218	16	34	19
1525	71.48	80.23	8668	7148.20	15.97	8023.08	17.59	0	0	38.43	3.96	121.49	0.97	119.12	14.00	131.24	15.42	0	430.17	2.71	0.36	3	218	17	34	18
1526	71.25	80.34	8669	7124.93	9.73	8034.08	11.17	0	0	51.96	4.30	123.38	0.79	90.07	8.44	103.44	9.68	1	751.02	5.05	0.50	5	218	18	34	17
1527	71.53	79.07	8670	7153.16	16.45	7907.47	25.53	0	0	30.74	2.97	121.96	0.99	132.33	14.70	203.07	23.33	0	943.73	3.11	0.35	5	218	19	34	16
1528	71.35	79.37	8671	7135.09	12.19	7937.45	10.82	0	0	57.08	3.39	121.73	1.02	158.80	10.80	141.02	9.59	0	1093.90	5.97	0.60	3	218	20	34	15
1529	70.84	79.25	8672	7084.36	13.19	7924.86	12.68	0	0	47.38	4.04	121.26	0.92	118.85	11.53	114.27	11.08	0	766.71	4.96	0.46	4	218	21	34	14
1530	70.75	79.94	8673	7074.65	18.01	7993.97	17.40	0	0	28.93	2.43	118.31	0.81	166.46	16.09	160.73	15.57	0	428.60	2.71	0.41	5	218	22	34	13
1531	71.31	79.50	8674	7131.21	15.42	7949.57	13.58	0	0	36.20	2.27	116.45	0.83	189.55	14.18	167.83	12.38	0	769.15	4.02	0.54	5	218	23	34	12
1532	71.50	80.12	8675	7150.16	18.87	8012.30	15.69	0	0	34.42	3.39	120.85	0.91	147.58	16.61	122.67	13.81	0	642.35	4.03	0.37	3	218	24	34	11
1533	71.85	79.72	8676	7184.97	11.24	7971.99	10.35	0	0	50.82	3.22	120.37	0.84	136.78	9.87	126.04	9.10	0	665.90	4.64	0.59	3	218	25	34	10
1534	72.62	80.35	8677	7262.14	20.05	8034.62	14.42	0	0	36.34	3.10	119.81	0.97	181.58	17.90	130.89	12.82	0	946.75	4.44	0.41	3	218	26	34	9
1535	71.85	79.90	8678	7185.43	17.12	7990.09	12.96	0	0	38.41	2.37	116.79	0.92	214.23	15.96	164.40	11.75	1	701.92	4.56	0.53	5	218	27	34	8
1536	72.31	78.94	8679	7230.59	12.75	7893.80	13.69	0	0	46.95	2.24	113.16	1.00	206.61	12.09	221.24	13.07	1	990.65	6.96	0.60	5	218	28	34	7
1537	71.89	79.05	8680	7189.05	7.51	7905.48	8.56	0	0	61.10	2.77	117.75	0.75	127.77	6.62	145.53	7.54	0	704.71	6.06	0.73	3	218	29	34	6
1538	71.95	79.39	8681	7194.62	16.73	7939.02	13.34	0	0	39.17	2.60	119.53	0.94	194.71	15.26	156.36	11.98	0	1259.83	4.84	0.51	5	218	30	34	5
1539	71.68	79.31	8682	7167.65	10.95	7931.45	13.01	0	0	44.64	3.22	123.63	0.81	116.79	9.61	138.86	11.42	0	905.23	4.68	0.53	4	218	31	34	4
1540	71.66	79.51	8683	7166.22	9.71	7950.83	9.26	0	0	51.79	2.88	120.14	0.75	134.29	8.53	128.11	8.14	0	964.85	5.62	0.65	3	218	32	34	3
1541	71.94	79.55	8684	7194.39	9.51	7954.70	10.93	0	0	59.74	3.56	121.47	0.93	122.80	8.36	141.07	9.60	0	822.58	5.51	0.62	3	218	33	34	2
1542	72.32	79.11	8685	7231.74	20.09	7911.06	14.69	0	0	33.58	2.28	117.75	0.92	223.98	19.27	169.33	13.33	1	956.27	4.84	0.47	5	218	34	34	1
1543	76.06	78.79	8648	7606.32	12.84	7879.01	15.39	0	0	36.73	2.05	118.35	0.83	179.40	11.73	211.40	14.50	1	712.27	4.56	0.56	4	219	1	11	11
1544	77.64	79.86	8649	7764.44	20.16	7986.48	15.41	0	0	32.23	1.82	114.86	0.89	263.41	20.61	213.32	14.71	1	813.88	4.73	0.50	5	219	2	11	10
1545	77.80	77.58	8653	7779.52	11.78	7757.67	9.99	0	0	47.76	2.30	119.15	0.83	188.94	10.78	161.63	8.97	0	950.90	4.33	0.66	4	219	3	11	9
1546	75.96	75.55	8654	7595.51	12.14	7555.20	12.55	0	0	49.66	3.48	125.02	0.94	133.42	10.69	137.97	11.05	0	1100.06	4.72	0.54	4	219	4	11	8
1547	74.91	77.16	8655	7491.33	21.51	7715.98	15.84	0	0	34.92	2.23	119.75	1.04	254.42	21.55	195.52	14.72	1	1044.73	5.04	0.44	5	219	5	11	7
1548	72.58	75.59	8658	7257.79	12.68	7558.96	17.37	0	0	45.84	4.14	125.35	1.03	108.15	11.11	148.21	15.23	1	1458.83	8.98	0.42	3	219	6	11	6
1549	74.05	74.75	8659	7404.76	25.22	7474.74	15.98	0	0	33.09	2.88	120.72	1.05	220.77	23.71	143.24	14.36	1	779.48	4.68	0.37	4	219	7	11	5
1550	73.47	75.90	8660	7347.13	21.99	7589.75	29.82	0	0	27.44	3.33	127.51	1.11	140.73	19.64	189.79	26.94	0	1654.83	3.87	0.25	4	219	8	11	4
1551	76.13	75.98	8663	7613.07	18.49	7597.71	19.61	0	0	28.84	2.25	121.21	0.89	184.82	16.86	195.19	18.04	0	1157.67	3.44	0.40	4	219	9	11	3
1552	75.02	76.37	8667	7502.10	22.22	7636.60	14.20	0	0	32.38	2.77	127.67	0.90	199.55	20.23	128.80	12.66	0	1365.31	3.53	0.41	4	219	10	11	2
1553	76.11	76.02	8668	7610.97	14.85	7601.90	15.08	0	0	37.40	2.26	120.87	0.91	191.31	13.61	193.87	13.89	0	1298.12	3.62	0.52	3	219	11	11	1
1554	80.34	76.26	8652	8033.53	17.88	7626.00	12.52	0	0	35.60	2.33	114.84	0.83	205.69	16.96	149.30	11.22	0	595.71	3.55	0.52	5	220	1	1	1
1555	77.15	78.13	8696	7715.30	13.96	7812.64	27.08	0	0	25.20	2.17	120.99	0.76	126.62	12.51	237.73	25.94	1	745.29	4.23	0.39	4	221	1	1	1
1556	73.18	77.23	8882	7318.20	24.26	7722.76	22.98	0	0	21.28	1.93	118.68	0.82	206.80	22.81	197.97	21.20	0	503.31	1.80	0.32	5	222	1	1	1
1557	78.48	73.63	8882	7847.94	14.22	7362.60	18.08	0	0	35.24	2.37	118.05	0.91	165.34	12.85	208.13	16.68	1	768.46	4.29	0.48	5	223	1	2	2
1558	80.65	75.70	8883	8065.27	9.20	7569.63	6.93	0	0	68.23	3.15	118.62	0.83	153.62	8.09	115.70	6.10	0	749.02	6.49	0.73	4	223	2	2	1
1559	77.63	77.33	8905	7762.85	11.14	7733.26	11.70	0	0	54.92	2.23	119.94	1.03	214.50	10.50	223.89	11.15	1	1820.92	8.60	0.65	4	224	1	4	4
1560	79.32	74.64	8906	7932.01	11.09	7463.58	11.74	0	0	52.02	2.56	118.07	0.96	175.85	10.01	186.01	10.64	0	1412.75	4.64	0.64	4	224	2	4	3
1561	80.19	76.73	8907	8019.11	12.89	7672.61	16.80	0	0	52.55	2.77	113.82	1.26	192.55	11.93	243.56	16.47	1	1283.25	10.71	0.54	4	224	3	4	2
1562	82.89	75.59	8908	8289.01	21.15	7559.28	13.38	0	0	29.47	2.73	115.91	0.76	175.72	18.84	111.64	11.80	1	406.04	3.40	0.40	5	224	4	4	1
1563	73.99	74.71	8918	7398.66	8.05	7471.41	7.76	0	0	75.83	3.73	120.98	0.90	126.16	7.06	121.56	6.80	0	1189.50	8.88	0.71	4	225	1	4	4
1564	73.87	74.94	8919	7387.49	10.55	7494.10	10.08	0	0	57.54	3.82	123.43	0.89	122.19	9.23	116.71	8.82	0	1487.69	6.78	0.59	5	225	2	4	3
1565	75.18	74.17	8920	7518.03	5.70	7417.30	5.43	0	0	110.07	3.94	125.49	0.92	122.44	4.98	116.79	4.75	0	1705.46	11.40	0.83	4	225	3	4	2
1566	76.55	75.62	8921	7654.86	13.29	7561.98	10.21	0	0	49.33	3.00	123.28	0.89	169.14	11.79	129.98	9.05	0	1450.88	5.79	0.59	3	225	4	4	1
1567	83.29	75.28	8962	8328.74	11.07	7527.99	10.22	0	0	42.88	2.95	116.11	0.68	123.66	9.68	114.23	8.94	0	593.67	4.99	0.57	4	226	1	82	82
1568	83.55	75.79	8963	8355.41	12.02	7579.50	8.90	0	0	47.52	3.73	115.75	0.72	117.54	10.45	87.19	7.82	1	288.94	6.50	0.53	5	226	2	82	81
1569	83.37	76.41	8964	8336.94	12.80	7640.95	9.20	0	0	43.53	3.16	116.27	0.70	135.58	11.18	97.29	7.97	1	676.08	6.01	0.55	4	226	3	82	80
1570	83.23	76.19	8965	8323.38	16.05	7619.29	12.97	0	0	35.11	2.90	115.82	0.77	149.59	14.12	120.93	11.42	0	539.00	3.52	0.46	3	226	4	82	79
1571	82.83	76.71	8966	8282.84	12.79	7670.53	8.56	0	0	43.92	2.49	113.38	0.71	173.84	11.41	116.74	7.56	0	430.40	4.61	0.63	4	226	5	82	78
1572	83.26	77.19	8967	8326.05	10.20	7719.09	13.63	0	0	43.47	3.53	117.29	0.76	96.46	8.89	128.89	11.89	1	474.46	4.35	0.50	5	226	6	82	77
1573	82.93	78.18	8969	8292.96	18.90	7817.90	18.65	0	0	28.41	2.54	114.59	0.85	163.55	16.91	161.59	16.66	0	469.52	3.22	0.38	4	226	7	82	76
1574	83.55	77.51	8970	8355.41	12.36	7751.16	16.22	0	0	30.05	2.38	114.16	0.65	120.11	10.89	157.62	14.29	0	237.79	3.54	0.47	3	226	8	82	75
1575	82.41	77.58	8971	8240.90	18.53	7757.96	13.60	0	0	29.87	1.98	113.61	0.75	210.78	17.66	160.41	12.24	1	527.15	3.55	0.50	5	226	9	82	74
1576	83.58	78.07	8972	8357.90	9.23	7807.49	9.23	0	0	53.18	4.19	117.22	0.71	89.29	7.79	90.20	8.18	1	412.19	6.71	0.53	4	226	10	82	73
1577	83.29	78.14	8973	8329.03	10.72	7814.15	10.81	0	0	50.81	4.18	117.60	0.80	100.04	9.30	100.98	9.43	1	421.08	5.62	0.50	5	226	11	82	72
1578	82.93	78.12	8974	8293.04	11.71	7812.18	11.51	0	0	44.35	3.17	115.97	0.78	126.07	10.26	123.94	10.09	0	438.81	4.21	0.54	4	226	12	82	71
1579	82.59	78.11	8975	8258.59	15.15	7810.97	13.46	0	0	39.01	2.81	114.27	0.87	162.04	13.57	144.48	11.95	0	425.21	4.10	0.50	5	226	13	82	70
1580	82.87	78.12	8976	8287.43	10.93	7812.46	9.18	0	0	55.29	3.21	114.76	0.84	145.17	9.62	121.99	8.08	0	467.25	5.76	0.63	3	226	14	82	69
1581	82.70	77.56	8977	8269.77	9.08	7755.89	7.98	0	0	61.48	3.93	116.55	0.77	108.86	7.88	95.58	6.86	1	478.81	7.26	0.62	5	226	15	82	68
1582	82.90	78.00	8978	8289.70	10.08	7800.00	8.60	0	0	46.15	2.23	113.08	0.67	160.90	8.96	137.45	7.62	0	275.35	4.61	0.69	3	226	16	82	67
1583	83.41	77.68	8979	8340.83	11.99	7767.85	9.74	0	0	43.69	2.77	114.21	0.72	145.67	10.53	118.41	8.57	0	186.62	4.15	0.59	4	226	17	82	66
1584	83.29	77.63	8980	8328.94	13.11	7763.33	13.75	0	0	39.47	2.97	115.91	0.81	134.31	11.56	140.80	12.12	0	312.73	4.25	0.50	3	226	18	82	65
1585	82.61	77.23	8981	8260.86	13.01	7722.73	13.79	0	0	41.61	3.07	114.94	0.86	135.89	11.49	144.07	12.16	0	744.48	4.70	0.50	4	226	19	82	64
1586	82.59	76.62	8982	8258.67	7.43	7661.54	8.02	0	0	64.42	3.85	117.77	0.73	95.12	6.38	102.82	6.94	1	368.67	7.28	0.65	4	226	20	82	63
1587	82.45	77.06	8983	8245.35	9.65	7705.76	9.77	0	0	63.24	3.47	117.69	0.94	135.76	8.51	137.39	8.61	0	640.50	5.76	0.65	3	226	21	82	62
1588	82.53	77.58	8984	8252.72	11.40	7758.47	11.87	0	0	50.06	3.84	119.06	0.87	114.22	9.96	118.90	10.37	0	409.83	5.17	0.52	4	226	22	82	61
1589	82.55	77.65	8985	8255.11	8.14	7764.77	8.45	0	0	66.91	3.69	116.41	0.83	113.47	7.11	117.73	7.38	0	531.40	7.20	0.67	4	226	23	82	60
1590	82.52	77.75	8986	8252.16	8.80	7775.41	8.80	0	0	66.53	4.15	117.63	0.87	108.36	7.66	108.31	7.67	1	709.00	11.86	0.63	5	226	24	82	59
1591	82.57	77.15	8987	8257.02	9.79	7714.86	8.27	0	0	62.83	4.32	118.57	0.83	109.34	8.50	92.59	7.27	1	643.42	6.11	0.59	5	226	25	82	58
1592	82.31	77.14	8988	8230.99	9.19	7714.28	8.34	0	0	67.22	3.76	117.63	0.88	126.46	8.04	114.77	7.30	0	747.31	6.04	0.66	4	226	26	82	57
1593	82.04	77.18	8989	8204.24	5.55	7717.71	7.17	0	0	82.83	3.49	118.94	0.78	101.45	4.87	130.99	6.26	1	1155.77	8.87	0.78	4	226	27	82	56
1594	80.97	77.19	8990	8097.32	7.50	7719.06	7.80	0	0	72.43	3.32	119.30	0.84	126.19	6.59	131.18	6.85	0	764.04	7.15	0.74	4	226	28	82	55
1595	81.53	76.79	8991	8152.67	7.85	7679.26	7.80	0	0	73.88	3.77	119.56	0.87	118.45	6.86	117.67	6.82	0	790.50	8.43	0.70	4	226	29	82	54
1596	81.41	76.52	8992	8140.64	8.61	7652.38	7.60	0	0	71.88	3.93	120.61	0.87	121.08	7.51	106.87	6.62	1	869.54	7.79	0.68	3	226	30	82	53
1597	81.43	76.67	8993	8143.47	9.88	7667.24	9.83	0	0	54.46	2.93	118.18	0.83	141.64	8.72	140.95	8.68	0	796.42	5.42	0.65	3	226	31	82	52
1598	81.51	76.97	8994	8151.43	5.52	7696.67	5.24	0	0	102.83	4.10	120.92	0.81	106.24	4.79	100.98	4.58	1	1022.40	11.28	0.81	4	226	32	82	51
1599	81.78	77.04	8995	8177.52	8.32	7703.90	7.74	0	0	81.71	4.05	120.60	0.99	128.98	7.29	120.07	6.79	0	822.88	7.99	0.71	4	226	33	82	50
1600	81.53	77.51	8996	8152.51	4.91	7751.00	5.46	0	0	100.36	3.68	120.07	0.77	102.89	4.26	114.34	4.75	1	1116.94	12.22	0.83	4	226	34	82	49
1601	81.11	77.84	8997	8111.21	6.90	7784.16	7.44	0	0	71.95	3.06	117.00	0.78	125.18	6.07	134.84	6.53	0	681.88	7.65	0.76	4	226	35	82	48
1602	81.55	77.70	8998	8154.52	7.44	7769.61	6.88	0	0	76.56	3.80	120.34	0.81	115.16	6.48	106.55	6.00	1	691.48	9.71	0.72	4	226	36	82	47
1603	81.71	77.68	8999	8171.14	5.28	7767.68	5.27	0	0	93.14	3.77	120.89	0.72	100.11	4.58	99.99	4.57	1	1006.96	8.16	0.80	4	226	37	82	46
1604	81.42	78.08	9000	8141.97	6.86	7808.32	6.33	0	0	81.72	3.65	120.09	0.80	117.97	5.98	108.92	5.53	1	914.50	9.39	0.76	5	226	38	82	45
1605	81.74	77.52	9001	8173.93	5.92	7752.35	5.92	0	0	94.63	4.15	117.26	0.82	103.64	5.15	103.59	5.13	1	478.00	9.75	0.77	4	226	39	82	44
1606	81.74	78.14	9002	8174.35	9.83	7814.05	10.63	0	0	60.37	3.82	118.08	0.93	119.62	8.62	129.35	9.32	0	551.19	5.60	0.60	4	226	40	82	43
1607	81.87	78.23	9003	8187.35	6.65	7822.66	9.19	0	0	70.92	3.93	118.25	0.82	92.48	5.87	127.62	8.01	1	838.27	12.82	0.68	4	226	41	82	42
1608	82.41	78.71	9004	8241.35	7.94	7870.65	9.20	0	0	57.03	3.20	116.89	0.73	108.75	6.93	125.97	8.04	1	677.35	7.70	0.67	5	226	42	82	41
1609	82.76	78.50	9005	8275.57	11.77	7849.66	12.69	0	0	41.67	2.81	114.10	0.78	134.80	10.38	145.46	11.20	0	479.44	3.99	0.55	3	226	43	82	40
1610	82.62	78.57	9006	8262.48	7.88	7856.80	8.61	0	0	72.06	5.68	120.43	0.83	72.16	6.06	81.07	6.95	1	717.65	8.65	0.53	4	226	44	82	39
1611	82.10	78.53	9007	8210.35	8.18	7853.37	8.03	0	0	69.63	3.25	115.85	0.86	135.08	7.20	132.56	7.07	0	651.79	6.86	0.72	3	226	45	82	38
1612	82.18	78.58	9008	8218.48	6.53	7858.46	6.97	0	0	72.96	3.67	117.42	0.72	99.62	5.69	106.33	6.05	1	414.96	6.06	0.72	4	226	46	82	37
1613	81.90	78.97	9009	8190.09	10.81	7896.86	11.72	0	0	56.76	4.06	118.94	0.96	116.31	9.46	126.10	10.25	0	649.31	5.21	0.55	4	226	47	82	36
1614	82.66	78.63	9010	8265.98	8.31	7863.22	11.61	0	0	52.95	4.31	119.80	0.75	76.29	6.77	108.86	10.04	1	618.77	9.92	0.52	5	226	48	82	35
1615	83.16	78.97	9011	8315.68	11.79	7896.87	14.98	0	0	34.29	2.53	115.13	0.70	123.11	10.40	156.36	13.23	0	211.58	3.48	0.51	4	226	49	82	34
1616	82.98	78.73	9012	8298.12	12.03	7873.03	12.89	0	0	44.41	3.16	114.66	0.85	130.23	10.59	139.59	11.35	0	514.69	4.83	0.53	4	226	50	82	33
1617	83.39	78.41	9013	8339.19	10.23	7841.32	13.15	0	0	43.91	3.31	116.22	0.76	104.33	8.92	134.24	11.50	1	318.25	4.12	0.52	5	226	51	82	32
1618	82.75	79.04	9014	8274.54	8.35	7903.64	10.35	0	0	54.03	4.04	117.26	0.73	85.49	7.23	106.14	9.00	1	460.35	5.59	0.55	4	226	52	82	31
1619	82.96	78.55	9015	8295.86	9.42	7854.69	8.02	0	0	47.02	2.51	114.51	0.62	135.54	8.25	115.38	7.03	0	530.92	5.05	0.68	3	226	53	82	30
1620	82.82	78.45	9016	8281.97	10.46	7844.92	10.25	0	0	46.08	2.57	113.38	0.74	144.78	9.25	141.95	9.06	0	94.56	4.14	0.64	4	226	54	82	29
1621	82.85	78.40	9017	8284.70	12.74	7840.24	9.37	0	0	51.12	3.46	115.25	0.84	144.69	11.17	106.46	8.20	1	307.29	5.91	0.57	4	226	55	82	28
1622	82.46	78.00	9018	8245.63	10.33	7799.90	8.65	0	0	60.68	3.95	117.37	0.85	122.14	9.01	102.33	7.58	1	739.58	6.37	0.60	4	226	56	82	27
1623	81.88	78.40	9019	8188.12	9.32	7840.08	7.14	0	0	59.17	2.52	113.64	0.75	168.42	8.30	129.45	6.33	0	551.23	5.53	0.75	3	226	57	82	26
1624	81.63	78.37	9020	8163.06	7.50	7836.91	8.80	0	0	64.04	3.44	119.32	0.78	107.39	6.55	125.99	7.69	1	743.94	7.28	0.69	4	226	58	82	25
1625	81.61	78.74	9021	8160.82	9.03	7873.63	7.57	0	0	65.29	3.16	118.77	0.82	143.54	7.93	120.47	6.66	0	916.81	7.79	0.71	3	226	59	82	24
1626	81.76	78.90	9022	8176.49	6.17	7890.35	8.51	0	0	74.66	4.77	120.93	0.78	74.32	5.41	102.32	7.39	1	510.27	5.50	0.63	4	226	60	82	23
1627	81.89	78.77	9023	8188.64	8.44	7876.94	7.41	0	0	62.19	2.57	113.61	0.76	157.81	7.49	138.58	6.56	0	609.21	6.66	0.76	3	226	61	82	22
1628	82.04	78.19	9024	8203.95	7.64	7819.39	6.69	0	0	68.50	3.12	117.83	0.74	129.17	6.69	113.10	5.86	0	823.71	8.18	0.75	3	226	62	82	21
1629	81.95	78.55	9025	8194.94	7.07	7855.05	7.28	0	0	83.68	4.31	118.83	0.89	105.39	6.17	108.38	6.33	1	786.40	8.43	0.71	4	226	63	82	20
1630	82.19	78.88	9026	8218.89	8.12	7888.24	7.84	0	0	67.74	3.34	116.40	0.82	126.62	7.12	122.20	6.87	0	784.00	7.98	0.71	4	226	64	82	19
1631	81.78	78.65	9027	8177.82	6.83	7865.07	6.97	0	0	85.18	4.75	120.98	0.86	93.87	5.94	95.66	6.00	1	685.83	7.91	0.69	4	226	65	82	18
1632	82.12	78.44	9028	8212.01	7.31	7844.17	6.63	0	0	65.36	2.83	115.01	0.69	129.99	6.41	117.79	5.81	0	616.27	5.62	0.76	4	226	66	82	17
1633	81.76	79.28	9029	8175.94	12.72	7928.24	8.34	0	0	55.11	3.57	115.99	0.85	150.99	11.17	99.08	7.29	1	519.46	5.62	0.59	4	226	67	82	16
1634	82.37	79.15	9030	8237.15	6.52	7914.60	8.22	0	0	70.63	3.39	115.80	0.77	104.23	5.68	131.43	7.18	1	702.58	7.68	0.73	3	226	68	82	15
1635	81.96	79.19	9031	8195.71	8.82	7918.61	8.91	0	0	70.17	4.26	116.51	0.92	111.72	7.70	112.85	7.78	1	821.02	8.82	0.64	5	226	69	82	14
1636	81.54	78.82	9032	8153.50	9.01	7882.02	6.88	0	0	71.88	3.37	116.06	0.86	148.13	7.91	113.09	6.05	0	644.17	6.76	0.73	4	226	70	82	13
1637	81.03	79.05	9033	8102.52	8.94	7905.10	9.77	0	0	61.22	2.95	117.25	0.89	143.52	7.93	156.78	8.67	0	940.42	5.99	0.69	3	226	71	82	12
1638	81.27	79.45	9034	8127.18	7.86	7945.16	10.43	0	0	74.42	4.26	117.74	1.01	105.67	6.88	140.28	9.13	1	709.90	8.65	0.65	5	226	72	82	11
1639	81.51	79.00	9035	8151.37	6.98	7900.00	9.22	0	0	80.97	4.05	117.92	0.98	107.24	6.10	141.75	8.08	1	781.06	10.33	0.71	5	226	73	82	10
1640	81.67	79.12	9036	8167.18	8.56	7911.96	9.74	0	0	65.50	3.61	117.22	0.91	119.60	7.51	136.13	8.54	0	720.56	7.10	0.66	3	226	74	82	9
1641	81.92	79.11	9037	8192.25	7.51	7910.78	8.47	0	0	61.88	3.04	115.87	0.74	117.61	6.58	132.59	7.42	0	765.62	6.03	0.71	4	226	75	82	8
1642	81.69	79.02	9038	8169.08	8.97	7902.10	9.76	0	0	57.80	2.55	111.87	0.86	157.39	8.05	171.10	8.75	0	656.00	5.74	0.71	4	226	76	82	7
1643	80.89	79.74	9039	8089.35	5.97	7973.69	7.65	0	0	75.78	4.01	121.13	0.75	87.22	5.34	111.13	6.65	1	743.15	9.33	0.71	4	226	77	82	6
1644	81.34	79.78	9040	8133.87	8.59	7977.64	8.55	0	0	63.49	3.55	119.07	0.81	118.20	7.51	117.60	7.47	0	812.23	7.07	0.67	3	226	78	82	5
1645	82.22	79.72	9041	8222.39	11.68	7971.51	14.85	0	0	42.77	3.31	116.46	0.86	116.34	10.27	147.87	13.05	0	830.15	4.83	0.49	4	226	79	82	4
1646	82.14	79.65	9042	8213.89	13.40	7964.96	12.60	0	0	40.01	2.81	114.25	0.80	147.01	11.84	138.30	11.13	0	395.67	3.63	0.52	3	226	80	82	3
1647	82.92	79.44	9043	8292.03	9.71	7944.30	13.03	0	0	46.82	3.45	116.44	0.79	101.33	8.53	135.86	11.39	1	535.77	5.55	0.53	4	226	81	82	2
1648	83.25	79.64	9044	8325.20	13.76	7963.87	9.34	0	0	38.23	2.99	115.22	0.64	135.21	11.99	91.58	8.04	1	334.56	4.16	0.51	4	226	82	82	1
1649	81.69	80.56	9076	8169.31	15.02	8055.79	13.10	0	0	33.48	2.31	114.84	0.74	168.31	13.49	147.40	11.66	0	555.65	3.05	0.51	4	227	1	31	31
1650	81.97	81.36	9077	8196.85	13.29	8136.08	15.49	0	0	36.96	3.35	114.73	0.80	112.75	11.64	131.43	13.56	0	406.17	3.43	0.43	4	227	2	31	30
1651	81.16	81.12	9078	8115.57	23.16	8112.28	16.85	0	0	31.78	2.77	113.66	0.97	199.20	22.04	150.80	15.08	0	585.31	3.25	0.40	5	227	3	31	29
1652	80.95	81.02	9079	8095.05	11.26	8101.86	13.72	0	0	40.77	2.69	115.85	0.78	131.66	9.96	160.25	12.15	0	472.65	4.73	0.55	3	227	4	31	28
1653	81.12	81.12	9080	8111.69	18.11	8111.55	18.59	0	0	31.44	2.80	116.24	0.91	157.84	16.15	162.04	16.59	0	554.00	2.99	0.39	5	227	5	31	27
1654	81.17	81.92	9081	8116.92	16.67	8192.21	18.98	0	0	27.70	1.99	112.53	0.80	181.26	15.18	204.15	17.66	0	105.88	2.37	0.45	5	227	6	31	26
1655	81.23	80.93	9083	8122.65	17.36	8093.28	22.40	0	0	29.09	3.26	117.57	0.88	119.57	15.30	154.17	19.76	0	505.83	2.59	0.31	4	227	7	31	25
1656	81.48	81.64	9084	8148.16	10.86	8163.59	13.20	0	0	42.23	3.09	115.34	0.76	114.40	9.52	139.00	11.57	0	382.71	4.75	0.53	3	227	8	31	24
1657	81.36	82.18	9085	8136.02	10.19	8218.07	9.45	0	0	46.22	3.26	115.42	0.67	110.97	8.86	103.00	8.24	1	383.08	3.56	0.57	4	227	9	31	23
1658	81.20	81.25	9086	8119.73	16.96	8125.10	16.58	0	0	31.21	3.07	117.38	0.80	132.72	14.90	129.75	14.57	0	668.25	2.92	0.37	4	227	10	31	22
1659	81.24	81.18	9087	8124.33	10.17	8118.01	10.02	0	0	49.77	3.68	117.41	0.74	105.44	8.85	103.99	8.73	1	488.33	5.02	0.55	4	227	11	31	21
1660	80.61	81.25	9088	8060.80	16.32	8124.93	14.60	0	0	41.34	3.65	116.76	0.98	142.39	14.36	127.40	12.85	0	304.29	3.93	0.42	5	227	12	31	20
1661	80.44	81.20	9089	8044.27	16.58	8120.19	14.06	0	0	29.23	1.72	113.94	0.73	218.61	15.58	187.48	12.90	1	436.04	3.07	0.51	4	227	13	31	19
1662	81.09	81.67	9090	8109.05	11.96	8166.61	9.45	0	0	51.60	3.83	117.96	0.81	123.84	10.42	97.78	8.20	1	698.77	6.36	0.54	5	227	14	31	18
1663	80.63	80.98	9091	8062.62	11.07	8098.44	10.97	0	0	47.26	2.53	114.77	0.82	159.86	9.86	158.38	9.79	0	714.62	4.62	0.63	4	227	15	31	17
1664	80.89	80.79	9092	8088.81	11.30	8079.12	9.53	0	0	55.70	3.12	116.10	0.89	155.60	10.01	131.39	8.43	0	614.27	4.83	0.64	3	227	16	31	16
1665	80.93	81.36	9093	8092.59	12.59	8136.37	15.74	0	0	40.21	3.19	117.10	0.87	122.55	11.10	153.09	13.86	0	690.44	4.15	0.47	3	227	17	31	15
1666	80.90	81.83	9094	8090.43	13.47	8183.37	18.65	0	0	31.09	2.28	113.97	0.78	142.71	12.04	195.40	17.07	0	353.98	2.99	0.47	5	227	18	31	14
1667	80.76	81.31	9095	8075.85	14.85	8130.54	15.26	0	0	38.88	3.00	116.86	0.92	149.08	13.18	153.17	13.54	0	338.65	3.20	0.47	4	227	19	31	13
1668	80.52	80.63	9096	8052.05	15.11	8063.37	13.31	0	0	44.98	2.77	114.55	1.02	188.74	14.00	168.84	11.98	0	364.23	4.42	0.54	5	227	20	31	12
1669	81.32	81.24	9097	8132.06	9.21	8123.80	10.31	0	0	57.15	3.72	119.12	0.83	108.86	8.04	121.84	9.00	1	728.81	7.04	0.60	4	227	21	31	11
1670	81.31	80.45	9098	8131.34	13.10	8045.16	6.72	0	0	65.81	4.01	118.07	0.91	164.60	11.46	83.37	5.56	1	700.44	7.37	0.63	4	227	22	31	10
1671	81.56	80.77	9099	8155.74	8.35	8076.56	9.62	0	0	54.62	3.35	117.46	0.73	104.61	7.27	120.47	8.39	1	345.88	5.84	0.63	4	227	23	31	9
1672	81.98	80.71	9100	8197.55	11.52	8071.42	11.08	0	0	49.63	3.57	115.70	0.84	123.31	10.08	118.60	9.70	0	459.12	4.70	0.54	4	227	24	31	8
1673	81.86	79.84	9101	8185.66	8.85	7984.36	8.39	0	0	65.46	4.01	119.56	0.83	110.98	7.71	105.22	7.32	1	815.04	7.23	0.63	4	227	25	31	7
1674	82.27	79.95	9102	8226.67	13.20	7995.26	18.70	0	0	31.85	2.86	116.26	0.76	113.59	11.63	160.70	16.49	0	418.58	3.38	0.42	4	227	26	31	6
1675	82.33	80.29	9103	8233.23	7.95	8028.57	10.79	0	0	52.46	4.05	118.61	0.70	77.40	6.54	106.84	9.34	1	684.54	7.27	0.54	5	227	27	31	5
1676	82.32	79.96	9104	8231.91	18.21	7996.23	12.15	0	0	31.67	1.93	110.94	0.73	221.77	17.61	155.85	10.95	1	646.15	5.29	0.54	4	227	28	31	4
1677	83.09	80.27	9105	8309.45	10.86	8026.56	11.49	0	0	37.71	2.89	114.85	0.63	108.75	9.48	115.04	10.02	1	143.35	3.62	0.52	4	227	29	31	3
1678	82.14	80.35	9106	8213.88	21.37	8035.41	13.43	0	0	28.38	2.59	115.14	0.74	180.59	19.02	113.86	11.87	0	395.71	2.73	0.40	5	227	30	31	2
1679	82.61	81.15	9108	8261.35	18.10	8114.51	17.44	0	0	28.38	3.25	115.36	0.76	121.60	15.83	117.19	15.26	0	454.33	3.50	0.32	3	227	31	31	1
1680	82.92	81.20	9113	8292.36	12.17	8120.24	10.63	0	0	35.80	2.53	112.63	0.61	132.49	10.66	115.73	9.32	0	359.75	4.10	0.55	4	228	1	2	2
1681	82.69	80.92	9114	8269.02	13.71	8092.07	12.73	0	0	38.86	3.38	116.03	0.77	121.07	11.98	112.47	11.14	0	419.85	3.95	0.46	5	228	2	2	1
1682	82.00	81.68	9129	8200.31	11.50	8167.94	10.85	0	0	48.45	4.17	115.50	0.79	102.55	10.03	96.63	9.38	1	299.90	6.31	0.49	5	229	1	15	15
1683	81.98	80.48	9131	8197.93	8.25	8048.04	8.75	0	0	57.20	3.35	116.22	0.72	108.24	7.21	114.85	7.63	1	577.17	6.25	0.65	3	229	2	15	14
1684	81.96	80.52	9132	8196.20	8.85	8051.57	11.26	0	0	40.65	2.20	114.06	0.63	126.24	7.82	160.57	9.94	0	286.73	4.30	0.65	3	229	3	15	13
1685	81.29	81.12	9133	8128.55	11.17	8112.36	12.89	0	0	38.83	2.79	115.84	0.71	119.88	9.81	138.31	11.32	0	412.38	3.77	0.53	3	229	4	15	12
1686	81.04	81.52	9134	8104.47	14.60	8151.53	15.93	0	0	31.05	2.48	115.40	0.74	141.42	12.94	154.29	14.11	0	448.38	3.12	0.45	3	229	5	15	11
1687	81.94	80.76	9137	8193.94	17.86	8075.56	16.01	0	0	26.80	1.68	110.53	0.73	219.71	16.99	198.55	15.00	1	452.67	3.73	0.49	5	229	6	15	10
1688	82.01	80.71	9138	8200.70	10.97	8070.98	11.47	0	0	47.97	3.78	116.74	0.80	106.95	9.58	111.85	10.00	1	304.44	7.09	0.52	5	229	7	15	9
1689	81.93	80.25	9139	8192.56	18.01	8025.21	15.74	0	0	31.36	2.49	113.68	0.84	175.87	16.21	154.19	14.06	0	426.00	3.30	0.44	5	229	8	15	8
1690	81.99	81.01	9140	8199.37	22.07	8100.64	15.77	0	0	28.72	2.86	115.90	0.83	170.64	19.61	122.24	13.95	0	511.35	3.36	0.36	5	229	9	15	7
1691	82.27	80.88	9141	8227.03	14.05	8088.17	14.74	0	0	33.29	2.54	114.18	0.74	142.13	12.43	149.01	13.05	0	198.98	3.41	0.48	4	229	10	15	6
1692	82.22	80.60	9142	8222.19	13.99	8059.94	15.75	0	0	37.16	3.39	116.67	0.83	118.21	12.27	133.05	13.81	0	315.85	3.85	0.42	4	229	11	15	5
1693	81.69	80.93	9143	8169.09	11.83	8093.46	9.77	0	0	55.98	4.03	117.48	0.90	126.35	10.33	104.41	8.56	1	563.56	7.20	0.55	4	229	12	15	4
1694	81.13	80.37	9144	8113.18	11.52	8037.29	10.78	0	0	51.92	3.26	116.27	0.89	141.38	10.15	132.29	9.50	0	431.35	4.35	0.59	3	229	13	15	3
1695	81.32	81.67	9146	8131.96	12.68	8166.66	16.39	0	0	42.50	4.15	118.11	0.91	99.81	11.04	129.05	14.31	1	424.25	4.22	0.40	4	229	14	15	2
1696	81.36	81.83	9147	8135.76	12.75	8182.64	12.08	0	0	35.29	2.54	115.18	0.67	136.72	11.21	129.52	10.62	0	636.96	3.48	0.53	4	229	15	15	1
1697	80.97	81.65	9153	8096.57	19.36	8165.41	15.79	0	0	31.35	2.87	116.10	0.85	163.54	17.20	133.56	13.99	0	209.50	3.46	0.39	5	230	1	2	2
1698	80.57	80.93	9154	8056.61	27.58	8092.87	17.48	0	0	25.56	2.14	114.11	0.88	243.73	27.21	163.81	15.89	1	376.69	3.63	0.39	5	230	2	2	1
1699	76.51	83.57	9183	7651.07	14.00	8357.49	14.75	0	0	35.18	3.83	117.55	0.74	98.53	12.07	103.94	12.78	1	49.96	3.74	0.37	5	231	1	5	5
1700	77.48	82.63	9184	7747.87	14.76	8263.19	17.56	0	0	30.14	1.76	113.75	0.78	199.12	13.66	228.62	17.09	1	468.06	3.70	0.52	5	231	2	5	4
1701	77.90	82.61	9185	7790.42	13.09	8260.63	13.98	0	0	40.87	3.42	117.19	0.83	120.31	11.48	128.38	12.25	0	531.77	4.03	0.46	4	231	3	5	3
1702	77.23	82.36	9186	7722.77	12.92	8236.45	10.73	0	0	43.71	2.91	118.28	0.79	149.75	11.38	124.49	9.46	0	448.27	3.79	0.56	4	231	4	5	2
1703	79.20	84.18	9187	7919.83	19.18	8417.80	18.29	0	0	25.65	2.47	113.41	0.75	153.96	17.01	146.85	16.22	0	447.60	2.85	0.36	4	231	5	5	1
1704	77.69	82.59	9198	7768.52	14.81	8258.74	19.13	0	0	31.42	2.42	113.53	0.83	149.30	13.24	190.09	17.61	0	163.85	3.71	0.45	5	232	1	1	1
1705	80.69	72.90	9199	8069.43	17.47	7289.68	17.95	0	0	27.55	2.84	116.07	0.74	130.43	15.36	134.04	15.78	0	411.23	3.19	0.35	3	233	1	1	1
1706	74.45	74.88	9201	7445.14	7.74	7487.62	7.51	0	0	74.94	3.01	120.33	0.89	148.72	6.85	144.34	6.65	0	1227.98	7.58	0.77	3	234	1	191	191
1707	73.07	75.15	9202	7307.40	10.70	7515.19	9.92	0	0	56.69	3.39	121.09	0.89	138.02	9.42	127.96	8.73	0	841.17	5.13	0.62	4	234	2	191	190
1708	72.32	75.93	9203	7231.86	8.72	7592.62	7.54	0	0	63.96	3.10	122.66	0.79	138.50	7.66	119.77	6.63	0	1350.35	8.58	0.71	3	234	3	191	189
1709	74.25	76.19	9207	7425.37	16.41	7619.20	10.98	0	0	47.17	2.70	123.53	1.01	220.33	15.35	149.95	9.89	1	1249.77	7.63	0.57	4	234	4	191	188
1710	75.36	76.88	9208	7536.02	5.64	7687.67	6.00	0	0	100.10	3.11	122.51	0.90	140.15	4.99	149.13	5.31	0	1819.75	10.28	0.85	3	234	5	191	187
1711	74.52	77.26	9209	7451.71	11.99	7725.96	12.88	0	0	54.07	2.60	122.88	1.10	195.00	11.03	208.14	11.99	1	1475.88	6.20	0.61	4	234	6	191	186
1712	72.21	75.67	9210	7220.82	8.25	7566.74	6.85	0	0	69.24	3.61	123.63	0.77	121.68	7.19	100.93	5.95	1	777.65	4.27	0.70	3	234	7	191	185
1713	73.54	77.50	9211	7353.76	7.64	7750.41	9.10	0	0	71.80	3.26	125.92	0.93	129.81	6.75	154.74	8.04	0	1939.23	8.51	0.73	3	234	8	191	184
1714	76.88	79.62	9212	7688.15	6.04	7961.90	11.31	0	0	78.80	3.01	126.79	1.01	123.24	5.40	226.17	10.59	1	2210.79	11.32	0.77	4	234	9	191	183
1715	76.31	82.16	9213	7631.20	9.33	8216.33	9.30	0	0	66.67	3.28	119.99	0.97	146.42	8.26	145.80	8.23	0	1312.10	5.16	0.69	3	234	10	191	182
1716	77.24	82.38	9214	7724.13	7.71	8237.52	7.64	0	0	74.54	3.51	120.24	0.87	126.04	6.76	124.93	6.70	0	932.54	8.88	0.73	4	234	11	191	181
1717	76.96	82.16	9215	7696.21	9.14	8216.20	12.49	0	0	55.12	3.86	121.87	0.88	100.34	8.04	136.99	10.91	1	1025.50	8.88	0.56	4	234	12	191	180
1718	76.91	81.88	9216	7691.34	6.78	8188.06	6.93	0	0	70.35	3.62	122.79	0.71	101.26	5.92	103.48	6.04	1	979.54	7.01	0.72	4	234	13	191	179
1719	76.76	81.62	9217	7676.18	8.03	8162.13	9.14	0	0	64.07	3.24	121.24	0.84	122.38	7.06	139.27	8.03	0	1059.29	6.05	0.70	3	234	14	191	178
1720	76.71	82.02	9218	7671.15	11.77	8202.02	12.68	0	0	47.90	3.69	122.40	0.88	117.41	10.30	126.47	11.10	0	874.29	5.24	0.51	3	234	15	191	177
1721	76.19	82.10	9219	7618.84	7.18	8210.16	5.96	0	0	92.84	4.88	121.23	0.89	105.05	6.24	87.67	5.32	1	798.08	7.55	0.71	4	234	16	191	176
1722	76.63	81.77	9220	7662.73	13.45	8176.84	11.30	0	0	57.84	3.38	120.20	1.13	178.19	12.04	149.97	10.09	0	1225.06	6.29	0.58	3	234	17	191	175
1723	76.04	81.76	9221	7604.43	13.20	8175.86	12.78	0	0	49.07	2.82	118.24	1.02	178.71	11.93	172.77	11.59	0	806.81	4.95	0.58	5	234	18	191	174
1724	76.61	81.52	9222	7661.43	9.03	8151.73	10.81	0	0	60.42	3.92	119.44	0.89	106.83	7.88	127.94	9.44	1	645.92	8.51	0.60	4	234	19	191	173
1725	75.71	80.82	9224	7571.13	6.98	8081.62	7.41	0	0	83.48	3.88	122.76	0.90	115.37	6.11	122.37	6.48	0	833.85	7.97	0.74	3	234	20	191	172
1726	75.59	81.23	9225	7558.54	6.10	8122.51	5.72	0	0	76.28	3.08	119.53	0.67	115.88	5.32	108.64	4.99	1	992.92	8.51	0.80	4	234	21	191	171
1727	75.53	81.03	9226	7553.39	11.10	8103.03	10.73	0	0	62.62	3.88	119.97	1.05	137.99	9.77	133.41	9.45	0	1175.17	6.26	0.60	3	234	22	191	170
1728	75.44	80.69	9227	7544.32	8.97	8068.56	13.51	0	0	60.33	4.12	123.73	1.00	101.04	7.82	152.37	11.84	1	722.96	8.43	0.57	4	234	23	191	169
1729	75.54	81.05	9228	7553.78	6.98	8104.90	8.27	0	0	69.71	3.13	121.82	0.81	119.84	6.13	142.12	7.27	0	855.85	7.09	0.74	4	234	24	191	168
1730	75.88	81.47	9229	7587.58	6.80	8147.42	6.63	0	0	76.03	3.08	119.88	0.77	129.28	5.97	125.98	5.82	0	1033.27	7.99	0.78	3	234	25	191	167
1731	76.09	81.10	9230	7608.84	6.88	8110.29	7.40	0	0	72.87	3.50	124.60	0.77	110.13	6.01	118.49	6.46	1	1022.12	5.97	0.73	4	234	26	191	166
1732	76.09	80.76	9231	7608.58	9.85	8075.89	11.81	0	0	50.89	3.29	123.20	0.83	117.16	8.65	140.51	10.36	0	669.94	4.55	0.59	3	234	27	191	165
1733	75.70	80.92	9232	7570.05	5.20	8092.16	5.20	0	0	101.93	3.95	123.13	0.78	102.93	4.52	103.02	4.54	1	724.92	7.93	0.82	4	234	28	191	164
1734	75.55	80.72	9233	7554.85	6.40	8072.05	6.39	0	0	77.71	3.23	124.64	0.74	118.53	5.59	118.32	5.58	0	877.56	5.36	0.78	3	234	29	191	163
1735	76.03	80.10	9234	7602.92	8.50	8010.36	7.49	0	0	87.74	4.48	125.58	1.05	128.10	7.44	112.82	6.56	0	1484.54	7.51	0.70	4	234	30	191	162
1736	76.46	79.81	9235	7645.75	8.01	7981.08	7.17	0	0	94.79	3.98	125.14	1.11	146.96	7.06	131.63	6.33	0	1615.06	7.78	0.76	3	234	31	191	161
1737	76.46	79.88	9236	7646.01	6.15	7987.82	6.50	0	0	101.16	4.27	127.41	0.95	111.99	5.37	118.40	5.68	1	988.52	6.09	0.78	4	234	32	191	160
1738	76.77	79.02	9237	7677.44	6.26	7901.98	7.46	0	0	105.42	4.46	126.54	1.09	113.70	5.48	135.57	6.54	0	1316.33	9.15	0.77	4	234	33	191	159
1739	76.38	78.70	9238	7637.55	6.37	7870.26	6.84	0	0	102.86	4.16	128.67	1.03	121.10	5.58	130.17	6.00	0	1686.90	7.81	0.78	3	234	34	191	158
1740	75.90	78.85	9239	7589.95	4.92	7884.53	5.34	0	0	114.61	3.66	126.77	0.89	118.73	4.32	128.83	4.68	0	1724.90	15.47	0.86	4	234	35	191	157
1741	75.92	79.03	9240	7592.18	4.98	7903.37	5.64	0	0	108.68	3.55	125.56	0.87	117.30	4.37	132.81	4.94	0	1439.31	10.09	0.85	4	234	36	191	156
1742	75.75	78.98	9241	7574.77	4.35	7897.76	4.88	0	0	133.82	4.13	125.95	0.92	108.43	3.80	121.60	4.26	1	1759.52	16.40	0.87	4	234	37	191	155
1743	75.38	79.26	9242	7538.44	5.31	7926.00	4.91	0	0	98.27	3.03	122.98	0.76	132.47	4.66	122.44	4.31	0	1548.42	13.69	0.86	3	234	38	191	154
1744	75.33	78.99	9243	7532.85	5.04	7898.65	5.73	0	0	96.45	2.87	121.29	0.80	130.93	4.45	148.74	5.06	0	1246.60	11.68	0.86	3	234	39	191	153
1745	75.36	79.30	9244	7536.21	5.90	7929.66	7.74	0	0	92.73	4.10	125.79	0.94	102.50	5.14	134.48	6.76	1	1250.81	8.55	0.76	4	234	40	191	152
1746	76.38	78.85	9245	7638.36	10.04	7884.70	10.27	0	0	82.99	5.31	131.17	1.27	120.79	8.79	123.51	8.99	0	1921.21	8.40	0.60	3	234	41	191	151
1747	76.59	79.24	9246	7658.82	6.32	7924.00	6.05	0	0	116.37	4.95	129.05	1.07	114.15	5.51	109.41	5.28	1	1578.90	9.99	0.78	4	234	42	191	150
1748	76.04	79.59	9247	7603.89	9.37	7959.45	8.87	0	0	108.17	6.81	131.38	1.46	114.32	8.17	108.23	7.73	1	1218.17	7.21	0.62	4	234	43	191	149
1749	75.84	79.37	9248	7584.26	8.42	7937.18	9.63	0	0	116.27	8.01	131.99	1.54	93.97	7.38	107.28	8.35	1	1742.81	8.17	0.58	3	234	44	191	148
1750	75.61	79.08	9249	7560.56	8.82	7908.40	7.90	0	0	114.47	6.43	129.94	1.42	120.72	7.70	108.21	6.91	1	1839.69	9.86	0.67	4	234	45	191	147
1751	75.84	78.89	9250	7583.93	6.75	7888.60	7.15	0	0	118.06	5.00	127.47	1.24	122.82	5.92	130.10	6.27	0	1673.54	7.87	0.77	3	234	46	191	146
1752	75.91	77.28	9251	7590.52	6.26	7727.86	11.95	0	0	103.84	3.36	121.12	1.40	152.40	5.69	272.41	12.29	1	2561.58	15.34	0.79	4	234	47	191	145
1753	76.31	78.22	9252	7630.71	5.41	7821.82	8.24	0	0	150.19	5.03	129.86	1.55	125.15	4.80	188.83	7.47	0	3488.73	21.94	0.82	4	234	48	191	144
1754	76.24	79.38	9253	7624.38	5.25	7938.43	5.34	0	0	116.20	3.92	123.72	0.92	119.66	4.59	121.77	4.67	0	1093.10	7.70	0.84	3	234	49	191	143
1755	76.44	78.87	9254	7643.91	9.14	7886.70	10.81	0	0	97.80	6.19	130.30	1.46	111.08	7.99	131.41	9.46	1	1881.23	7.79	0.61	3	234	50	191	142
1756	76.66	79.05	9255	7666.38	7.64	7904.76	8.71	0	0	97.12	5.35	128.87	1.18	106.48	6.66	121.43	7.60	1	1311.21	10.08	0.68	4	234	51	191	141
1757	76.19	79.61	9256	7618.94	7.58	7960.96	6.62	0	0	102.93	4.73	128.07	1.09	126.83	6.63	110.76	5.79	1	1344.67	7.31	0.75	3	234	52	191	140
1758	76.02	79.87	9257	7601.99	6.55	7986.76	6.97	0	0	93.57	4.22	126.93	0.94	111.68	5.73	118.84	6.09	1	1199.96	7.36	0.76	3	234	53	191	139
1759	75.79	79.51	9258	7579.37	6.72	7951.34	6.14	0	0	111.37	5.08	127.71	1.06	113.20	5.85	103.36	5.33	1	1175.71	7.25	0.76	4	234	54	191	138
1760	75.47	79.12	9259	7546.55	6.84	7911.53	7.48	0	0	88.14	3.57	125.09	0.97	130.12	6.03	142.32	6.59	0	1634.94	9.32	0.78	3	234	55	191	137
1761	75.22	79.33	9260	7521.78	6.09	7932.70	5.73	0	0	91.47	3.12	121.32	0.83	137.44	5.36	129.38	5.05	0	1765.83	13.20	0.83	4	234	56	191	136
1762	75.37	79.44	9261	7536.71	6.05	7944.14	5.75	0	0	96.65	3.27	122.22	0.87	137.85	5.33	130.90	5.06	0	1466.81	11.87	0.83	3	234	57	191	135
1763	75.55	79.72	9262	7555.06	7.38	7971.78	6.64	0	0	100.88	4.23	124.32	1.07	135.68	6.48	122.03	5.83	0	1619.56	10.28	0.77	3	234	58	191	134
1764	74.99	80.19	9263	7498.88	5.75	8019.22	6.96	0	0	93.84	3.71	122.27	0.89	111.97	5.05	135.38	6.09	1	1521.56	12.88	0.79	4	234	59	191	133
1765	75.62	79.57	9264	7561.93	6.47	7956.69	7.39	0	0	98.68	4.45	126.42	1.02	110.27	5.65	125.97	6.46	1	1543.23	10.73	0.75	4	234	60	191	132
1766	74.98	80.12	9265	7497.62	6.00	8011.89	6.12	0	0	91.25	3.31	121.32	0.84	127.32	5.27	129.85	5.37	0	1185.42	10.77	0.82	3	234	61	191	131
1767	74.68	79.95	9266	7468.23	5.41	7995.05	5.89	0	0	90.42	2.98	120.76	0.78	126.44	4.76	137.61	5.18	0	1176.08	8.65	0.84	4	234	62	191	130
1768	74.95	79.66	9267	7494.96	4.87	7965.88	5.79	0	0	102.07	3.55	123.99	0.81	107.61	4.26	127.87	5.06	1	1358.44	13.68	0.84	4	234	63	191	129
1769	74.45	80.00	9268	7445.04	8.36	7999.61	7.84	0	0	79.19	3.84	122.64	0.97	132.75	7.34	124.54	6.89	0	1198.02	8.35	0.72	4	234	64	191	128
1770	73.74	80.30	9269	7374.47	8.46	8030.47	8.92	0	0	63.22	3.25	120.37	0.84	126.66	7.44	133.42	7.83	0	1068.92	6.90	0.69	3	234	65	191	127
1771	74.03	79.87	9270	7402.89	5.63	7987.30	6.66	0	0	88.00	3.69	126.69	0.80	103.36	4.93	122.06	5.81	1	1386.67	9.90	0.78	4	234	66	191	126
1772	73.83	79.80	9271	7382.70	6.49	7980.21	7.12	0	0	81.51	3.37	121.43	0.84	120.79	5.69	132.58	6.25	0	784.56	7.64	0.78	4	234	67	191	125
1773	73.97	79.67	9272	7396.74	5.95	7967.44	6.07	0	0	88.47	3.42	123.16	0.80	118.44	5.21	120.77	5.31	0	1269.62	9.97	0.80	4	234	68	191	124
1774	74.01	80.21	9273	7401.06	7.65	8021.19	5.78	0	0	96.57	4.41	120.44	0.95	128.83	6.67	97.35	5.05	1	1315.23	14.53	0.76	5	234	69	191	123
1775	74.05	79.57	9274	7404.82	6.02	7957.24	6.80	0	0	86.00	3.51	124.23	0.83	113.52	5.27	128.31	5.95	0	1154.35	9.55	0.79	4	234	70	191	122
1776	73.18	79.82	9275	7318.12	7.34	7981.79	7.98	0	0	73.57	3.84	125.27	0.84	108.15	6.41	117.65	6.97	1	1201.56	9.72	0.70	4	234	71	191	121
1777	73.31	79.87	9276	7330.83	7.25	7986.92	8.06	0	0	64.63	3.12	123.05	0.74	115.69	6.35	128.58	7.06	0	1132.40	6.66	0.72	4	234	72	191	120
1778	72.93	79.85	9277	7292.51	6.69	7985.29	7.95	0	0	86.31	3.98	120.84	0.95	111.69	5.87	132.65	6.96	1	1186.83	11.54	0.74	4	234	73	191	119
1779	72.85	79.70	9278	7285.14	7.43	7970.12	8.49	0	0	72.33	3.39	122.45	0.87	122.01	6.53	139.35	7.45	0	890.62	6.40	0.73	3	234	74	191	118
1780	72.90	79.83	9279	7290.14	8.12	7983.28	7.15	0	0	80.89	4.02	122.90	0.92	125.68	7.10	110.54	6.25	1	1418.25	9.23	0.72	4	234	75	191	117
1781	73.62	80.07	9280	7362.48	8.53	8006.89	7.26	0	0	70.06	3.41	121.11	0.83	135.00	7.48	114.91	6.37	0	1082.67	7.11	0.72	4	234	76	191	116
1782	73.97	80.06	9281	7396.57	8.81	8006.02	8.61	0	0	60.69	2.68	117.59	0.83	154.01	7.82	150.59	7.65	0	1037.04	7.91	0.73	3	234	77	191	115
1783	73.82	80.77	9282	7381.63	6.42	8077.31	6.71	0	0	80.32	3.62	123.59	0.78	109.43	5.60	114.53	5.86	1	1000.56	8.37	0.76	4	234	78	191	114
1784	73.98	80.38	9283	7398.09	6.79	8038.03	8.23	0	0	77.55	3.59	120.04	0.87	112.74	5.95	136.74	7.21	0	1136.25	10.07	0.74	4	234	79	191	113
1785	74.15	80.04	9284	7414.88	5.13	8004.14	5.76	0	0	102.86	3.76	121.18	0.83	107.90	4.48	121.10	5.03	1	1124.58	12.43	0.83	3	234	80	191	112
1786	73.86	80.00	9285	7385.87	5.92	7999.64	6.52	0	0	107.85	4.63	121.14	1.00	106.03	5.17	116.71	5.69	1	926.83	15.85	0.78	5	234	81	191	111
1787	74.06	80.07	9286	7406.18	7.84	8006.90	8.92	0	0	72.78	3.45	121.09	0.93	127.68	6.91	145.25	7.86	0	921.12	8.56	0.72	4	234	82	191	110
1788	74.18	79.85	9287	7417.69	7.81	7985.39	8.81	0	0	63.57	2.88	121.16	0.81	133.19	6.90	150.16	7.79	0	1089.44	8.30	0.73	3	234	83	191	109
1789	74.26	80.60	9288	7426.32	8.43	8059.52	9.45	0	0	58.96	3.28	122.92	0.79	116.41	7.39	130.50	8.28	0	741.81	5.52	0.66	3	234	84	191	108
1790	74.11	80.66	9289	7410.93	6.35	8065.57	8.67	0	0	70.06	3.54	124.07	0.77	96.83	5.59	131.95	7.57	1	1148.75	6.77	0.71	4	234	85	191	107
1791	74.01	80.43	9290	7400.88	5.02	8043.11	5.25	0	0	103.20	3.51	122.20	0.79	113.52	4.39	118.88	4.59	0	1160.08	11.15	0.84	4	234	86	191	106
1792	73.79	79.98	9291	7378.75	7.02	7997.99	7.61	0	0	78.71	3.74	123.20	0.86	113.62	6.14	123.19	6.65	0	1057.17	7.63	0.73	3	234	87	191	105
1793	73.34	79.51	9292	7333.66	8.16	7951.49	9.26	0	0	77.11	4.06	123.82	1.02	119.38	7.16	135.39	8.12	0	1013.48	9.43	0.68	3	234	88	191	104
1794	73.28	79.50	9293	7327.67	5.99	7950.25	6.58	0	0	102.49	4.07	125.37	0.97	115.95	5.24	127.40	5.76	0	1528.62	10.17	0.79	4	234	89	191	103
1795	72.86	79.14	9294	7286.34	5.23	7913.86	4.83	0	0	99.68	3.22	120.13	0.75	124.53	4.57	114.94	4.22	0	1087.54	10.88	0.85	4	234	90	191	102
1796	73.26	79.65	9295	7325.68	6.62	7964.71	6.10	0	0	82.67	3.55	122.89	0.78	118.63	5.78	109.24	5.32	1	873.98	8.03	0.77	4	234	91	191	101
1797	72.72	79.12	9296	7272.04	6.33	7911.53	6.83	0	0	89.66	4.01	122.59	0.88	108.74	5.52	117.35	5.96	1	1398.71	11.38	0.76	4	234	92	191	100
1798	72.67	79.42	9297	7267.28	5.95	7942.16	7.34	0	0	78.90	3.57	123.54	0.77	101.11	5.18	124.68	6.40	1	1158.23	8.04	0.76	4	234	93	191	99
1799	72.46	79.52	9298	7245.61	8.34	7951.79	8.61	0	0	68.50	3.48	123.50	0.88	126.57	7.33	130.60	7.56	0	1269.17	7.53	0.70	5	234	94	191	98
1800	72.39	79.48	9299	7239.28	9.95	7947.52	10.70	0	0	64.90	4.36	126.89	1.00	113.97	8.69	122.53	9.35	0	1206.31	6.30	0.58	5	234	95	191	97
1801	72.58	79.46	9300	7258.34	11.74	7946.18	12.00	0	0	57.82	3.91	124.30	1.05	133.69	10.34	136.72	10.57	0	1382.60	6.51	0.56	4	234	96	191	96
1802	72.58	79.63	9301	7258.05	7.59	7962.57	9.45	0	0	74.69	4.00	122.87	0.95	109.01	6.64	135.74	8.28	1	1072.77	9.52	0.68	3	234	97	191	95
1803	72.31	79.58	9302	7231.08	6.03	7957.52	7.53	0	0	91.22	4.29	123.07	0.91	98.33	5.24	122.95	6.57	1	1395.73	12.04	0.74	4	234	98	191	94
1804	72.22	79.35	9303	7221.61	9.12	7935.12	8.63	0	0	68.77	4.31	123.52	0.90	111.89	7.95	105.80	7.51	1	1345.19	10.38	0.63	5	234	99	191	93
1805	72.02	79.39	9304	7201.71	8.51	7938.99	7.50	0	0	78.00	4.93	125.83	0.91	103.32	7.42	90.68	6.39	1	1206.98	10.46	0.63	5	234	100	191	92
1806	72.49	79.25	9305	7248.91	6.77	7925.17	6.34	0	0	76.89	3.21	121.88	0.76	124.85	5.93	116.83	5.55	0	1047.21	8.68	0.78	4	234	101	191	91
1807	73.07	79.24	9306	7306.99	7.13	7924.01	8.82	0	0	67.06	3.15	122.54	0.81	116.88	6.26	144.57	7.74	0	1613.12	9.27	0.73	3	234	102	191	90
1808	72.64	79.47	9307	7264.07	7.46	7947.12	8.91	0	0	65.33	3.62	121.56	0.79	103.28	6.50	123.31	7.77	1	1198.08	10.78	0.67	4	234	103	191	89
1809	71.99	79.56	9308	7198.59	8.35	7956.44	6.28	0	0	68.85	3.20	122.66	0.75	138.20	7.30	103.90	5.48	1	1004.48	7.68	0.74	4	234	104	191	88
1810	72.52	79.55	9309	7251.99	8.81	7955.19	11.54	0	0	51.80	3.37	124.67	0.78	104.12	7.68	136.54	10.09	1	945.19	5.42	0.59	4	234	105	191	87
1811	71.93	79.96	9310	7192.67	9.06	7995.87	8.36	0	0	56.22	2.37	115.65	0.77	166.45	8.09	153.79	7.46	0	892.38	6.10	0.73	3	234	106	191	86
1812	71.80	80.40	9311	7179.77	9.54	8040.36	10.93	0	0	51.53	3.09	119.74	0.80	122.43	8.39	140.26	9.61	0	839.83	5.21	0.62	3	234	107	191	85
1813	70.73	79.88	9312	7073.13	10.94	7987.91	11.67	0	0	44.28	3.28	120.37	0.75	113.67	9.56	121.22	10.20	0	660.23	5.53	0.53	4	234	108	191	84
1814	70.99	80.20	9313	7099.20	9.22	8019.80	8.70	0	0	58.77	3.78	119.78	0.78	110.27	8.04	103.98	7.58	1	616.90	5.84	0.61	4	234	109	191	83
1815	71.39	80.30	9314	7138.67	16.53	8030.34	11.82	0	0	39.96	3.62	119.51	0.84	140.15	14.45	100.16	10.31	1	582.71	5.63	0.44	5	234	110	191	82
1816	71.32	80.10	9315	7132.33	13.56	8010.07	10.15	0	0	46.99	3.34	121.71	0.83	146.88	11.89	109.95	8.91	1	718.38	6.29	0.54	4	234	111	191	81
1817	71.21	79.81	9316	7121.24	9.90	7980.55	8.06	0	0	59.02	3.41	120.79	0.79	131.93	8.66	107.41	7.06	1	819.56	6.15	0.65	3	234	112	191	80
1818	71.04	80.05	9317	7103.77	12.07	8005.01	13.97	0	0	41.78	2.25	116.29	0.88	175.24	10.98	201.29	12.89	0	1103.92	4.61	0.59	5	234	113	191	79
1819	71.56	79.54	9319	7156.03	12.19	7954.47	17.13	0	0	41.10	3.60	122.47	0.90	106.96	10.67	150.39	15.02	1	631.81	5.68	0.44	4	234	114	191	78
1820	71.51	79.57	9320	7150.80	8.90	7956.68	7.31	0	0	56.98	2.92	120.94	0.69	133.75	7.79	109.85	6.39	1	951.35	9.07	0.70	4	234	115	191	77
1821	70.96	79.79	9321	7095.88	7.95	7979.25	6.67	0	0	66.21	3.06	117.45	0.72	132.29	6.96	111.01	5.84	1	674.44	5.16	0.74	4	234	116	191	76
1822	70.62	79.40	9322	7061.65	8.48	7940.24	10.35	0	0	51.34	2.96	119.00	0.73	113.19	7.43	138.17	9.07	0	945.02	6.07	0.64	3	234	117	191	75
1823	70.73	79.13	9323	7072.84	13.77	7912.87	12.53	0	0	44.01	3.20	118.98	0.89	145.87	12.14	132.75	11.05	0	888.83	4.40	0.51	3	234	118	191	74
1824	71.11	79.15	9324	7111.31	15.14	7914.52	14.48	0	0	33.57	2.00	113.36	0.81	196.83	14.02	189.45	13.25	0	620.75	3.96	0.53	5	234	119	191	73
1825	71.38	80.50	9327	7138.30	14.13	8049.58	12.76	0	0	41.82	3.58	119.75	0.84	126.91	12.37	114.59	11.16	0	539.96	3.97	0.46	4	234	120	191	72
1826	70.07	80.18	9329	7007.17	18.73	8017.51	14.95	0	0	29.99	2.71	119.15	0.77	159.62	16.59	127.53	13.21	0	374.83	1.98	0.40	4	234	121	191	71
1827	70.23	80.49	9330	7023.27	17.55	8049.15	10.05	0	0	34.64	3.29	118.03	0.67	141.08	15.27	78.59	7.97	1	689.71	5.82	0.43	5	234	122	191	70
1828	70.66	80.75	9331	7066.01	17.45	8075.07	12.06	0	0	31.89	2.67	119.28	0.71	160.48	15.35	110.93	10.61	1	803.35	4.62	0.45	3	234	123	191	69
1829	70.50	80.27	9332	7050.32	19.64	8026.62	16.45	0	0	32.88	3.14	118.59	0.92	158.66	17.37	132.94	14.56	0	895.17	3.53	0.37	5	234	124	191	68
1830	70.77	80.95	9333	7076.90	9.39	8094.98	10.00	0	0	59.82	4.35	117.90	0.85	99.00	8.17	105.44	8.71	1	433.04	5.25	0.56	4	234	125	191	67
1831	70.83	80.41	9334	7082.77	13.49	8041.24	16.66	0	0	39.36	3.86	119.46	0.88	105.86	11.81	130.75	14.56	1	609.67	6.18	0.39	4	234	126	191	66
1832	70.75	79.94	9335	7075.27	7.06	7994.34	11.38	0	0	61.24	3.93	120.01	0.81	84.55	6.16	136.26	9.91	1	754.77	6.60	0.62	5	234	127	191	65
1833	71.71	80.40	9336	7170.83	20.56	8039.57	18.05	0	0	31.49	2.64	117.95	0.97	190.18	18.63	166.39	16.50	0	733.73	3.44	0.40	5	234	128	191	64
1834	72.13	79.92	9337	7213.08	11.59	7992.10	13.52	0	0	44.93	2.77	118.29	0.88	145.69	10.32	169.61	12.09	0	777.33	4.49	0.57	4	234	129	191	63
1835	72.18	80.18	9338	7218.17	11.07	8017.84	11.56	0	0	43.80	2.58	118.80	0.77	144.94	9.80	151.37	10.24	0	657.92	4.52	0.60	3	234	130	191	62
1836	72.11	79.73	9339	7210.71	10.74	7973.26	10.08	0	0	58.28	2.97	117.11	0.95	162.90	9.59	152.86	8.99	0	887.35	6.24	0.66	4	234	131	191	61
1837	72.39	79.07	9340	7238.59	9.41	7907.49	8.40	0	0	72.03	3.73	122.41	0.98	140.06	8.28	124.98	7.39	0	1246.62	7.74	0.68	4	234	132	191	60
1838	72.76	78.68	9341	7275.79	6.93	7867.92	7.10	0	0	88.93	4.69	125.92	0.92	100.86	6.03	103.34	6.16	1	1203.46	8.99	0.71	5	234	133	191	59
1839	72.61	79.26	9342	7260.58	9.01	7926.19	8.16	0	0	66.96	3.28	121.28	0.88	141.58	7.93	128.15	7.18	0	1138.06	8.35	0.70	3	234	134	191	58
1840	72.74	79.16	9343	7273.86	8.85	7916.26	8.77	0	0	72.04	3.83	123.72	0.96	128.14	7.76	127.04	7.70	0	1585.31	9.11	0.68	4	234	135	191	57
1841	72.93	79.18	9344	7293.49	5.41	7918.39	4.94	0	0	94.22	3.11	121.13	0.73	126.28	4.74	115.27	4.33	0	1234.60	9.41	0.85	4	234	136	191	56
1842	72.92	79.18	9345	7291.85	5.18	7917.63	5.60	0	0	116.16	4.69	124.36	0.92	98.62	4.53	106.53	4.87	1	1594.38	14.68	0.81	5	234	137	191	55
1843	73.29	79.12	9346	7328.86	6.14	7911.64	6.95	0	0	88.36	3.86	124.68	0.86	107.92	5.36	122.20	6.07	1	1385.23	10.86	0.77	4	234	138	191	54
1844	73.02	79.16	9347	7301.86	7.26	7916.50	8.09	0	0	74.03	3.38	122.36	0.86	122.49	6.38	136.43	7.10	0	1380.29	8.38	0.74	3	234	139	191	53
1845	73.01	79.47	9348	7301.33	7.17	7946.56	7.97	0	0	75.34	3.61	122.59	0.86	115.12	6.28	127.94	6.97	0	1223.21	9.28	0.73	4	234	140	191	52
1846	72.77	78.92	9349	7277.40	6.63	7891.60	7.58	0	0	82.47	3.67	120.90	0.88	114.70	5.81	131.13	6.64	0	1240.17	9.49	0.75	3	234	141	191	51
1847	72.54	78.81	9350	7254.21	6.81	7881.40	6.49	0	0	85.10	3.56	122.15	0.85	125.28	5.96	119.49	5.69	0	1293.98	11.21	0.78	5	234	142	191	50
1848	72.13	78.79	9351	7213.37	6.23	7879.02	6.13	0	0	79.47	2.83	121.44	0.75	134.69	5.48	132.51	5.39	0	1313.17	8.52	0.82	3	234	143	191	49
1849	72.09	78.31	9352	7209.08	7.05	7830.89	7.13	0	0	76.05	3.14	119.79	0.82	131.55	6.20	133.20	6.27	0	1188.60	9.68	0.77	3	234	144	191	48
1850	72.46	77.74	9353	7245.96	7.51	7773.53	9.44	0	0	68.46	3.51	124.85	0.87	112.58	6.58	141.63	8.28	0	1305.71	9.89	0.69	3	234	145	191	47
1851	72.52	78.33	9354	7251.85	7.90	7832.73	7.78	0	0	84.41	4.13	123.76	1.00	124.08	6.92	122.24	6.82	0	1315.23	7.66	0.72	4	234	146	191	46
1852	72.94	77.97	9355	7293.86	4.93	7796.89	5.30	0	0	112.91	4.39	127.31	0.85	97.59	4.32	104.76	4.62	1	1551.77	13.50	0.82	4	234	147	191	45
1853	72.87	78.03	9356	7287.09	9.18	7802.59	6.75	0	0	73.09	3.52	124.14	0.87	146.76	8.05	108.07	5.94	1	1583.85	11.70	0.72	3	234	148	191	44
1854	72.87	78.25	9357	7286.86	7.69	7824.84	6.90	0	0	83.14	3.38	120.61	0.93	145.91	6.78	130.93	6.09	0	1313.29	10.04	0.77	4	234	149	191	43
1855	73.20	77.95	9358	7319.61	6.50	7794.80	7.39	0	0	85.53	3.10	121.94	0.92	138.61	5.76	157.30	6.55	0	1475.40	7.88	0.80	3	234	150	191	42
1856	73.24	77.93	9359	7324.18	6.85	7793.19	6.56	0	0	108.17	4.87	128.90	1.08	116.97	5.98	111.98	5.73	1	1482.23	12.89	0.76	5	234	151	191	41
1857	73.20	77.94	9360	7319.72	5.63	7794.20	6.43	0	0	114.58	4.54	128.23	1.03	109.28	4.93	124.76	5.62	1	1999.06	20.62	0.80	4	234	152	191	40
1858	73.61	77.22	9361	7361.24	3.73	7722.36	5.60	0	0	108.98	3.28	125.22	0.74	95.15	3.23	142.91	4.89	1	1423.50	15.71	0.87	4	234	153	191	39
1859	74.05	77.09	9362	7405.28	5.10	7709.48	5.02	0	0	122.50	4.02	125.80	0.93	119.37	4.46	117.49	4.39	0	1832.10	16.32	0.85	4	234	154	191	38
1860	73.30	77.13	9363	7329.95	4.97	7713.49	5.71	0	0	116.90	4.11	126.28	0.93	108.51	4.34	124.68	4.99	1	1911.58	19.47	0.84	4	234	155	191	37
1861	73.13	77.43	9364	7313.19	5.91	7742.89	5.76	0	0	92.92	3.54	124.69	0.81	119.21	5.16	116.18	5.03	0	1271.62	9.03	0.81	4	234	156	191	36
1862	72.72	77.61	9365	7272.40	6.54	7761.24	6.39	0	0	83.18	3.24	120.73	0.81	129.04	5.74	126.06	5.60	0	1263.46	8.98	0.80	3	234	157	191	35
1863	72.37	77.77	9366	7237.44	8.16	7776.81	8.13	0	0	73.83	3.63	125.09	0.91	127.58	7.16	127.15	7.13	0	1592.08	8.60	0.71	3	234	158	191	34
1864	72.70	77.75	9367	7269.52	7.70	7774.95	7.83	0	0	66.79	2.58	121.27	0.82	154.26	6.85	156.82	6.96	0	1344.38	7.54	0.77	2	234	159	191	33
1865	72.59	77.87	9368	7258.63	5.91	7787.45	7.19	0	0	91.99	3.34	122.90	0.92	125.61	5.22	152.64	6.34	0	1765.71	10.23	0.81	3	234	160	191	32
1866	72.84	77.48	9369	7284.19	7.50	7747.61	10.76	0	0	71.77	3.37	123.31	1.00	123.38	6.64	176.77	9.55	0	1568.52	7.90	0.71	4	234	161	191	31
1867	73.19	76.08	9370	7318.77	10.75	7608.37	16.98	0	0	92.99	4.60	118.69	1.99	171.17	9.87	257.46	17.02	1	2395.00	23.55	0.60	4	234	162	191	30
1868	72.65	76.81	9371	7265.17	11.97	7681.29	15.58	0	0	67.24	3.45	120.68	1.49	183.50	10.97	232.87	14.99	1	2144.90	11.49	0.57	4	234	163	191	29
1869	71.99	78.17	9372	7198.97	9.01	7817.19	9.63	0	0	68.73	3.56	121.65	0.98	134.08	7.95	143.21	8.49	0	1223.54	7.41	0.68	3	234	164	191	28
1870	72.05	78.54	9373	7205.32	7.79	7853.51	8.03	0	0	69.26	3.24	121.90	0.83	128.42	6.84	132.36	7.05	0	1178.67	6.62	0.73	4	234	165	191	27
1871	72.29	77.87	9374	7229.29	5.74	7787.23	6.60	0	0	92.49	4.05	126.42	0.84	100.60	4.99	115.85	5.75	1	1444.33	11.07	0.77	4	234	166	191	26
1872	73.12	77.71	9375	7311.64	7.83	7770.72	6.93	0	0	87.27	4.00	124.48	0.97	131.47	6.86	116.42	6.08	0	1670.62	9.64	0.74	3	234	167	191	25
1873	73.10	77.77	9376	7310.13	5.68	7777.13	5.00	0	0	102.98	3.73	125.52	0.82	120.57	4.95	106.21	4.37	1	1517.25	17.87	0.83	4	234	168	191	24
1874	72.96	77.30	9377	7295.78	4.69	7730.42	6.50	0	0	94.16	3.81	124.52	0.77	89.56	4.19	123.48	5.66	1	1460.98	12.99	0.80	4	234	169	191	23
1875	72.58	77.11	9378	7257.60	4.90	7711.29	6.51	0	0	94.71	3.67	121.82	0.79	96.94	4.24	129.00	5.68	1	1203.81	12.25	0.81	4	234	170	191	22
1876	72.02	76.48	9379	7202.35	9.45	7647.72	9.94	0	0	65.05	3.40	120.82	0.98	139.57	8.35	146.85	8.79	0	1265.79	8.25	0.67	3	234	171	191	21
1877	72.32	76.70	9380	7232.15	6.12	7669.70	8.41	0	0	78.51	3.91	122.19	0.83	94.28	5.30	129.76	7.33	1	1073.65	10.72	0.72	4	234	172	191	20
1878	72.51	76.82	9381	7250.69	9.30	7682.25	8.99	0	0	61.65	2.74	118.75	0.89	162.05	8.29	156.69	8.02	0	1405.31	7.97	0.71	3	234	173	191	19
1879	72.38	76.01	9382	7237.95	7.20	7601.45	7.69	0	0	84.69	4.32	123.66	0.94	108.44	6.28	115.78	6.71	1	1100.69	12.55	0.71	4	234	174	191	18
1880	72.59	75.47	9383	7258.55	6.51	7546.74	6.25	0	0	77.66	2.98	121.58	0.75	130.35	5.71	125.16	5.48	0	1087.96	10.47	0.80	3	234	175	191	17
1881	72.31	75.92	9384	7231.32	6.27	7592.07	5.55	0	0	97.30	4.11	123.42	0.85	113.96	5.46	100.88	4.85	1	1141.96	9.73	0.78	4	234	176	191	16
1882	71.99	75.29	9385	7199.41	7.08	7529.25	9.69	0	0	77.99	4.33	122.44	0.96	98.22	6.23	134.29	8.46	1	964.25	7.47	0.67	5	234	177	191	15
1883	72.01	75.12	9386	7200.73	9.22	7511.74	8.95	0	0	65.10	3.38	119.48	0.91	137.12	8.12	133.06	7.88	0	913.65	5.80	0.68	4	234	178	191	14
1884	73.18	74.88	9387	7317.53	36.38	7488.24	12.23	0	0	40.29	2.59	118.36	1.19	362.99	44.36	151.07	11.17	1	1482.50	7.44	0.48	5	234	179	191	13
1885	72.50	74.67	9388	7250.19	11.94	7467.23	8.16	0	0	65.35	3.07	122.15	1.02	196.50	10.79	135.05	7.29	0	1653.69	9.98	0.69	3	234	180	191	12
1886	73.58	75.46	9389	7358.47	13.99	7545.65	9.20	0	0	73.74	3.42	121.03	1.34	230.80	13.29	155.41	8.32	1	1678.21	9.61	0.65	3	234	181	191	11
1887	72.75	74.89	9390	7275.03	11.18	7489.27	11.90	0	0	68.55	5.04	125.61	1.19	116.92	9.78	124.47	10.41	0	1483.75	6.83	0.53	3	234	182	191	10
1888	73.42	73.78	9391	7341.94	13.05	7377.61	12.87	0	0	55.81	5.09	124.24	1.07	109.93	11.36	108.42	11.22	1	1214.46	7.05	0.44	4	234	183	191	9
1889	72.65	73.26	9392	7264.72	9.77	7326.20	13.04	0	0	51.99	4.48	122.33	0.86	86.41	8.29	115.90	11.32	1	436.83	4.63	0.48	5	234	184	191	8
1890	72.95	73.64	9393	7294.68	22.17	7364.41	20.00	0	0	31.48	3.35	120.96	1.04	160.81	19.71	145.22	17.76	0	871.29	2.42	0.32	5	234	185	191	7
1891	73.06	73.48	9394	7305.62	14.08	7347.64	16.47	0	0	43.93	3.51	117.59	1.03	136.29	12.47	158.84	14.71	0	683.98	2.72	0.46	4	234	186	191	6
1892	73.30	73.52	9395	7329.54	14.02	7352.29	18.22	0	0	35.23	2.67	118.48	0.88	143.86	12.50	184.23	16.72	0	994.71	2.24	0.47	5	234	187	191	5
1893	73.10	73.45	9396	7309.66	15.92	7344.72	16.97	0	0	31.74	2.44	117.41	0.82	160.97	14.23	170.60	15.38	0	823.71	3.32	0.45	5	234	188	191	4
1894	72.89	72.55	9397	7289.15	11.63	7254.70	13.03	0	0	45.87	3.48	118.37	0.85	118.01	10.20	132.24	11.42	0	617.67	3.90	0.51	3	234	189	191	3
1895	72.67	73.34	9398	7266.88	16.74	7333.78	16.73	0	0	31.12	2.46	116.94	0.82	164.14	14.95	163.55	15.05	0	694.27	3.29	0.44	4	234	190	191	2
1896	73.00	72.70	9402	7300.09	20.22	7269.57	19.55	0	0	30.21	1.87	109.19	0.94	249.44	20.19	235.87	19.52	1	404.31	3.35	0.44	4	234	191	191	1
1897	77.79	82.58	9206	7779.04	13.62	8258.30	18.36	0	0	32.40	2.55	113.91	0.80	133.96	12.10	178.92	16.65	0	439.56	3.39	0.46	5	235	1	6	6
1898	77.57	82.58	9207	7757.29	13.05	8258.15	17.16	0	0	35.32	2.94	117.48	0.81	121.06	11.51	158.60	15.24	0	247.94	2.43	0.45	3	235	2	6	5
1899	77.36	82.79	9208	7735.88	14.58	8278.53	15.66	0	0	35.56	2.73	115.93	0.84	146.71	12.94	157.38	13.95	0	25.79	1.51	0.47	5	235	3	6	4
1900	76.99	81.49	9209	7698.94	14.61	8148.90	29.69	0	0	34.72	2.48	115.12	1.01	159.13	13.19	267.19	29.04	1	991.12	3.45	0.50	5	235	4	6	3
1901	77.86	81.98	9210	7785.58	10.12	8197.69	14.75	0	0	52.29	3.88	118.54	0.97	104.98	8.90	152.88	12.95	1	496.23	4.49	0.52	4	235	5	6	2
1902	77.06	81.99	9211	7705.55	29.56	8199.14	30.26	0	0	29.89	4.50	122.52	1.40	151.91	26.27	155.42	26.90	0	645.10	1.61	0.20	5	235	6	6	1
1903	82.23	77.93	9231	8222.98	20.24	7792.68	16.13	0	0	26.88	2.29	116.43	0.77	183.77	18.19	146.91	14.41	0	378.31	1.74	0.40	4	236	1	8	8
1904	83.17	78.93	9232	8317.13	12.63	7892.64	11.17	0	0	45.25	3.05	114.02	0.82	144.30	11.12	127.61	9.84	0	122.10	5.20	0.56	3	236	2	8	7
1905	81.79	79.82	9233	8179.18	14.83	7981.73	14.97	0	0	36.82	2.82	115.51	0.86	149.70	13.17	151.24	13.28	0	-43.94	2.07	0.47	4	236	3	8	6
1906	81.09	79.65	9234	8108.94	18.86	7964.83	12.51	0	0	46.44	2.91	114.73	1.10	219.91	18.39	155.89	11.24	1	555.46	2.91	0.54	5	236	4	8	5
1907	81.40	79.15	9235	8139.87	21.53	7915.25	15.88	0	0	40.99	2.98	116.60	1.20	221.23	20.82	170.83	14.40	1	950.56	2.69	0.45	5	236	5	8	4
1908	81.31	76.55	9236	8131.20	21.41	7655.36	18.06	0	0	39.57	2.99	117.33	1.24	212.77	20.67	186.84	16.46	1	897.85	2.99	0.42	5	236	6	8	3
1909	80.62	73.96	9237	8062.07	22.22	7395.70	18.36	0	0	34.30	3.30	118.56	1.09	177.83	20.17	148.16	16.38	0	619.54	1.53	0.35	5	236	7	8	2
1910	79.27	73.36	9238	7926.90	23.09	7335.88	20.34	0	0	46.36	6.07	126.25	1.52	135.80	20.26	119.66	17.85	0	925.83	2.04	0.26	3	236	8	8	1
1911	74.13	73.62	9244	7412.77	13.12	7361.90	14.41	0	0	40.89	2.26	116.49	0.90	185.73	11.96	199.22	13.66	0	1075.81	2.39	0.58	5	237	1	12	12
1912	73.55	75.82	9245	7354.77	22.97	7582.45	24.82	0	0	43.82	4.12	121.91	1.63	188.06	21.41	199.00	23.75	0	2043.08	6.13	0.35	5	237	2	12	11
1913	73.76	75.21	9246	7376.43	34.36	7521.26	29.64	0	0	35.69	6.64	127.44	1.74	142.33	30.21	122.80	26.07	0	1587.42	3.13	0.15	5	237	3	12	10
1914	73.46	74.94	9247	7345.85	10.09	7493.70	9.78	0	0	91.43	6.93	127.46	1.33	102.15	8.73	99.16	8.55	1	1537.83	5.50	0.54	4	237	4	12	9
1915	73.31	75.03	9248	7331.34	10.62	7502.52	10.87	0	0	98.91	7.37	126.70	1.58	109.46	9.25	112.06	9.48	1	1970.65	9.21	0.54	4	237	5	12	8
1916	73.94	76.11	9249	7393.67	18.73	7610.98	27.47	0	0	54.22	4.62	122.99	1.87	171.77	16.97	229.19	27.17	1	2227.96	13.62	0.41	5	237	6	12	7
1917	74.76	77.48	9250	7476.41	29.56	7747.76	55.29	0	0	40.12	3.92	124.54	1.92	225.12	29.11	328.44	48.24	1	2424.67	13.17	0.43	5	237	7	12	6
1918	73.65	74.75	9254	7364.75	11.48	7474.85	14.20	0	0	99.27	9.27	130.34	1.87	94.14	9.90	116.62	12.35	1	2126.79	12.18	0.43	4	237	8	12	5
1919	72.68	75.19	9255	7268.39	16.85	7518.84	13.95	0	0	59.26	5.81	125.96	1.36	132.19	14.74	109.47	12.22	1	1676.56	9.18	0.39	3	237	9	12	4
1920	71.97	76.19	9256	7197.18	19.23	7618.72	17.62	0	0	52.12	5.09	126.22	1.49	152.24	17.02	139.48	15.59	0	2100.65	4.68	0.36	4	237	10	12	3
1921	71.77	76.09	9257	7177.25	13.89	7608.89	15.32	0	0	62.32	5.93	123.21	1.36	112.19	12.14	123.78	13.39	0	1618.60	6.80	0.41	3	237	11	12	2
1922	71.33	75.16	9258	7133.12	13.75	7516.12	19.96	0	0	48.01	5.42	127.23	1.18	93.33	11.90	135.63	17.41	1	1481.04	5.99	0.34	4	237	12	12	1
1923	75.88	73.10	9253	7587.97	9.65	7309.75	9.43	0	0	62.02	3.09	118.37	0.92	149.61	8.55	146.17	8.36	0	536.12	2.33	0.68	3	238	1	1	1
1924	81.05	72.49	9307	8105.44	16.27	7249.45	22.92	0	0	25.11	1.97	110.41	0.77	162.04	14.70	219.64	21.97	1	433.48	3.70	0.41	4	239	1	6	6
1925	79.98	72.38	9308	7997.53	17.26	7238.36	9.03	0	0	41.51	3.85	117.72	0.74	141.47	14.98	69.03	6.74	1	206.08	3.87	0.44	5	239	2	6	5
1926	79.81	72.06	9309	7981.26	11.52	7206.11	8.29	0	0	56.95	3.79	115.21	0.83	132.96	10.05	95.88	7.32	1	636.38	6.52	0.59	5	239	3	6	4
1927	79.38	72.78	9311	7937.82	14.03	7277.69	18.84	0	0	35.01	2.87	116.40	0.89	132.55	12.47	177.55	16.80	0	506.08	3.47	0.44	5	239	4	6	3
1928	80.21	74.59	9312	8021.34	7.51	7458.73	6.71	0	0	85.25	3.65	118.03	0.92	135.02	6.59	120.63	5.89	0	1042.94	8.04	0.76	3	239	5	6	2
1929	80.98	76.90	9313	8098.12	8.25	7689.68	6.28	0	0	68.29	2.54	116.59	0.76	170.78	7.34	130.41	5.57	0	915.77	5.69	0.79	4	239	6	6	1
1930	84.27	75.27	9318	8426.63	14.37	7526.78	13.13	0	0	29.67	2.30	112.25	0.63	143.23	12.66	130.89	11.58	0	189.60	3.05	0.49	3	240	1	10	10
1931	82.19	74.10	9322	8218.81	11.95	7410.02	9.34	0	0	43.70	3.32	116.84	0.68	120.99	10.40	94.76	8.23	1	270.83	4.24	0.53	5	240	2	10	9
1932	82.79	75.97	9323	8278.64	7.08	7597.34	8.84	0	0	50.96	2.33	113.65	0.62	119.60	6.23	149.27	7.78	0	621.42	4.76	0.73	4	240	3	10	8
1933	80.81	74.97	9324	8080.69	20.14	7496.79	12.96	0	0	34.42	2.30	115.19	0.88	228.01	19.26	151.73	11.70	1	1116.04	5.70	0.50	5	240	4	10	7
1934	79.57	75.38	9325	7956.88	13.29	7538.41	14.93	0	0	46.44	3.06	121.69	1.04	156.60	11.88	175.75	13.38	0	1023.33	4.60	0.52	4	240	5	10	6
1935	78.21	77.33	9326	7820.76	5.91	7732.90	5.78	0	0	112.26	3.60	122.84	1.01	142.17	5.22	139.06	5.10	0	1816.92	10.61	0.84	3	240	6	10	5
1936	77.60	76.72	9329	7759.78	10.50	7672.04	9.83	0	0	61.20	3.12	124.64	0.98	159.41	9.33	149.36	8.74	0	1712.75	7.55	0.66	3	240	7	10	4
1937	81.39	77.99	9330	8138.78	11.88	7798.91	15.42	0	0	42.09	2.53	117.27	0.91	153.99	10.66	197.98	14.11	0	897.83	3.72	0.55	4	240	8	10	3
1938	82.69	78.85	9332	8269.15	10.14	7884.59	10.04	0	0	45.08	3.51	115.70	0.67	100.07	8.79	99.11	8.76	1	191.56	6.63	0.53	4	240	9	10	2
1939	83.19	75.96	9336	8319.05	16.10	7595.98	16.40	0	0	32.02	3.19	116.84	0.79	124.58	14.12	126.88	14.38	0	722.10	4.00	0.38	5	240	10	10	1
1940	79.72	75.02	9333	7972.41	10.44	7502.05	11.61	0	0	49.89	2.10	112.02	0.89	192.59	9.72	213.01	10.92	1	955.04	4.66	0.68	5	241	1	2	2
1941	79.91	75.52	9334	7990.95	6.33	7552.43	5.86	0	0	92.03	3.41	119.02	0.85	131.60	5.55	121.81	5.14	0	1306.52	10.32	0.81	3	241	2	2	1
1942	77.69	76.96	9354	7768.54	26.05	7695.56	12.70	0	0	33.20	2.53	120.21	0.92	251.23	25.73	130.30	11.40	1	437.44	1.69	0.45	5	242	1	1	1
1943	78.78	72.49	9385	7877.76	9.40	7249.36	11.82	0	0	45.51	3.14	116.18	0.72	104.73	8.22	131.75	10.33	1	158.60	3.46	0.57	4	243	1	2	2
1944	78.85	72.60	9386	7885.33	13.51	7260.43	21.50	0	0	38.23	4.76	119.52	0.96	84.15	12.16	132.89	18.71	1	494.98	4.80	0.30	4	243	2	2	1
1945	76.86	78.49	9390	7686.36	19.72	7848.79	15.14	0	0	44.05	3.54	125.80	1.20	189.30	17.94	146.58	13.54	0	1080.73	2.80	0.43	4	244	1	7	7
1946	74.38	78.78	9391	7438.37	10.66	7878.20	10.27	0	0	58.17	3.01	121.09	0.96	159.26	9.48	153.39	9.16	0	1016.81	3.57	0.65	3	244	2	7	6
1947	74.13	80.06	9392	7412.86	9.90	8006.28	10.84	0	0	54.52	3.28	121.75	0.86	126.95	8.71	139.00	9.53	0	883.88	4.82	0.62	4	244	3	7	5
1948	76.73	79.68	9393	7673.44	11.41	7967.56	12.06	0	0	49.85	3.43	122.70	0.89	127.86	10.03	135.15	10.60	0	1017.81	4.74	0.55	3	244	4	7	4
1949	77.46	78.32	9394	7746.06	6.18	7831.84	6.59	0	0	81.79	3.23	125.62	0.79	120.57	5.42	128.41	5.77	0	1376.48	6.58	0.79	3	244	5	7	3
1950	75.95	79.03	9395	7594.84	12.43	7903.30	10.18	0	0	57.11	2.69	119.80	1.04	203.71	11.48	168.43	9.21	0	1441.83	5.45	0.65	4	244	6	7	2
1951	76.28	81.06	9397	7627.64	10.78	8105.57	15.10	0	0	42.49	2.59	116.28	0.85	137.41	9.62	191.24	13.65	0	742.50	3.77	0.57	4	244	7	7	1
1952	75.38	77.75	9426	7537.85	12.71	7775.29	44.55	0	0	23.06	3.03	122.37	0.77	69.86	9.69	246.81	43.10	1	611.31	2.70	0.27	5	245	1	1	1
1953	71.26	74.11	9447	7125.68	16.70	7410.95	12.29	0	0	34.88	2.02	114.80	0.80	219.16	15.87	165.65	11.15	1	731.88	5.91	0.55	5	246	1	6	6
1954	71.63	74.02	9449	7162.85	14.33	7401.92	12.27	0	0	38.70	2.99	118.61	0.78	142.79	12.60	122.27	10.79	0	927.77	4.52	0.49	3	246	2	6	5
1955	71.48	74.09	9450	7147.95	7.83	7408.50	7.51	0	0	59.51	3.54	122.85	0.67	100.96	6.76	97.07	6.58	1	919.35	6.63	0.66	5	246	3	6	4
1956	71.38	74.62	9452	7137.60	18.99	7461.79	16.15	0	0	32.28	2.71	119.63	0.89	174.20	17.18	149.15	14.39	0	749.52	3.85	0.42	5	246	4	6	3
1957	70.32	74.81	9453	7032.18	17.90	7481.15	16.88	0	0	30.37	2.45	117.24	0.84	171.89	16.19	162.85	15.10	0	1000.46	3.47	0.43	5	246	5	6	2
1958	71.42	74.48	9454	7142.41	17.86	7448.42	14.71	0	0	31.78	1.83	112.95	0.83	239.00	17.35	198.40	13.98	1	636.10	3.41	0.51	5	246	6	6	1
1959	69.74	74.07	9462	6973.96	14.66	7407.05	16.54	0	0	33.36	3.06	116.88	0.79	122.96	12.89	138.71	14.54	0	503.23	3.49	0.41	4	247	1	3	3
1960	70.68	73.87	9463	7067.68	27.59	7386.90	17.84	0	0	25.81	2.56	116.24	0.91	214.27	25.50	140.47	16.01	1	497.33	4.49	0.33	5	247	2	3	2
1961	71.46	74.08	9464	7146.45	19.69	7407.71	19.32	0	0	26.56	2.36	115.91	0.83	172.13	17.66	168.76	17.40	0	456.75	2.99	0.37	5	247	3	3	1
1962	70.67	74.21	9476	7066.87	13.78	7421.43	14.06	0	0	32.49	2.30	117.78	0.71	150.50	12.23	153.38	12.51	0	759.77	3.91	0.51	4	248	1	1	1
1963	71.13	73.20	9499	7113.09	19.05	7319.50	16.06	0	0	28.35	2.15	112.05	0.79	193.88	17.48	164.79	14.52	0	422.96	3.07	0.44	5	249	1	74	74
1964	70.98	74.18	9502	7098.09	13.09	7418.23	17.08	0	0	33.23	2.14	115.85	0.79	158.94	11.80	204.19	15.86	0	980.19	3.38	0.52	5	249	2	74	73
1965	71.40	74.01	9503	7140.10	14.05	7401.05	11.33	0	0	49.84	3.65	118.59	0.96	147.86	12.36	119.24	9.97	0	1113.79	5.33	0.52	3	249	3	74	72
1966	72.09	74.86	9504	7208.73	10.96	7485.70	11.22	0	0	51.48	2.91	118.21	0.89	149.98	9.73	153.51	9.95	0	1151.42	6.17	0.62	4	249	4	74	71
1967	71.94	74.77	9505	7193.62	9.80	7477.13	9.04	0	0	57.02	3.33	120.97	0.81	129.13	8.59	119.07	7.92	0	1141.29	5.97	0.64	4	249	5	74	70
1968	72.21	74.40	9506	7220.79	11.33	7440.16	9.95	0	0	53.56	3.42	120.82	0.86	136.82	9.95	120.15	8.74	0	842.21	6.45	0.59	3	249	6	74	69
1969	72.25	74.98	9507	7225.08	10.22	7498.36	10.08	0	0	62.37	3.53	120.02	0.97	139.19	9.01	137.35	8.89	0	1269.83	6.92	0.64	3	249	7	74	68
1970	72.16	74.24	9508	7216.11	12.02	7423.51	15.83	0	0	46.50	4.25	122.68	0.96	101.22	10.53	133.24	13.83	1	940.19	7.95	0.44	5	249	8	74	67
1971	72.20	74.14	9509	7219.63	16.46	7414.26	13.72	0	0	39.92	3.03	118.45	0.94	167.48	14.64	139.73	12.19	0	725.79	3.94	0.47	4	249	9	74	66
1972	72.57	74.60	9510	7256.96	14.45	7459.84	13.25	0	0	45.13	3.09	120.30	0.99	163.43	12.85	149.95	11.79	0	1209.79	5.19	0.52	5	249	10	74	65
1973	72.05	75.45	9511	7204.97	9.24	7544.92	8.60	0	0	69.07	4.18	124.82	0.92	117.21	8.06	109.17	7.50	1	1606.40	13.10	0.63	4	249	11	74	64
1974	71.66	75.61	9512	7165.81	10.10	7560.66	7.90	0	0	64.86	3.71	121.22	0.87	135.82	8.83	106.25	6.90	1	1227.15	13.26	0.65	4	249	12	74	63
1975	71.48	76.12	9513	7148.08	6.84	7611.84	7.36	0	0	74.31	3.15	123.16	0.80	124.38	6.00	133.98	6.47	0	1507.10	8.55	0.77	3	249	13	74	62
1976	71.42	76.33	9514	7141.87	10.40	7632.70	8.81	0	0	60.37	3.53	122.39	0.87	136.99	9.12	116.05	7.72	0	930.90	6.03	0.64	4	249	14	74	61
1977	71.36	76.17	9515	7136.23	8.96	7616.80	11.86	0	0	66.20	3.53	120.08	1.06	129.82	7.95	171.47	10.54	0	1265.75	6.93	0.65	4	249	15	74	60
1978	71.66	76.02	9516	7166.36	8.43	7601.90	8.33	0	0	65.00	3.46	121.72	0.82	121.75	7.38	120.34	7.29	0	1081.31	7.27	0.68	4	249	16	74	59
1979	71.63	75.94	9517	7162.87	7.98	7593.65	8.61	0	0	61.15	3.14	120.69	0.76	119.44	6.99	128.86	7.54	0	1035.35	5.63	0.70	4	249	17	74	58
1980	71.13	76.11	9518	7112.77	13.07	7611.05	8.98	0	0	53.84	3.41	120.26	0.89	158.95	11.50	109.36	7.91	1	1132.77	8.69	0.59	3	249	18	74	57
1981	71.03	75.99	9519	7102.80	9.08	7599.07	8.36	0	0	58.74	3.02	119.27	0.78	136.00	7.97	125.30	7.35	0	845.12	6.42	0.69	4	249	19	74	56
1982	71.02	76.42	9520	7102.36	8.09	7641.89	9.60	0	0	62.16	3.51	121.64	0.82	110.11	7.09	130.69	8.40	1	1086.21	6.73	0.66	4	249	20	74	55
1983	71.64	76.48	9521	7164.17	7.72	7647.65	7.54	0	0	78.10	4.25	122.49	0.88	108.91	6.72	106.39	6.55	1	1207.56	17.00	0.69	4	249	21	74	54
1984	71.98	76.11	9522	7198.32	6.25	7611.06	9.14	0	0	69.56	3.28	120.54	0.79	102.20	5.51	149.15	8.00	1	987.35	6.69	0.73	4	249	22	74	53
1985	71.97	76.14	9523	7197.25	7.69	7614.32	9.41	0	0	57.10	3.13	120.41	0.73	107.86	6.73	132.08	8.23	1	968.46	5.46	0.67	3	249	23	74	52
1986	71.74	75.95	9524	7174.32	5.62	7595.27	6.50	0	0	83.41	3.46	121.25	0.75	104.19	4.90	120.56	5.67	1	1184.77	10.54	0.79	4	249	24	74	51
1987	72.18	75.86	9525	7218.35	6.60	7586.30	4.71	0	0	92.26	3.62	122.22	0.76	129.31	5.75	92.55	4.16	1	1158.83	13.14	0.81	5	249	25	74	50
1988	72.46	75.83	9526	7246.24	6.39	7583.09	7.25	0	0	89.29	3.94	123.06	0.91	111.17	5.58	126.18	6.34	1	1321.29	12.62	0.76	5	249	26	74	49
1989	72.87	76.03	9527	7287.09	7.22	7602.86	7.43	0	0	88.90	4.11	123.81	0.98	120.23	6.33	123.73	6.51	0	1472.56	10.81	0.74	4	249	27	74	48
1990	73.55	76.83	9528	7354.62	5.08	7682.92	5.94	0	0	106.06	3.53	123.48	0.88	117.51	4.46	137.50	5.21	0	1292.67	10.49	0.84	3	249	28	74	47
1991	73.42	76.25	9529	7341.77	6.31	7624.51	6.35	0	0	90.00	3.68	126.85	0.85	118.69	5.52	119.42	5.55	0	1757.00	10.72	0.79	4	249	29	74	46
1992	72.93	76.50	9530	7292.73	5.46	7650.06	5.19	0	0	102.05	3.30	125.45	0.82	130.16	4.79	123.76	4.55	0	1779.21	10.56	0.85	3	249	30	74	45
1993	72.68	76.91	9531	7267.56	6.23	7690.77	6.96	0	0	88.15	3.20	121.78	0.89	132.65	5.50	148.24	6.15	0	1582.46	10.53	0.81	4	249	31	74	44
1994	73.01	76.51	9532	7300.60	4.73	7650.50	5.76	0	0	101.14	3.31	125.24	0.79	111.18	4.15	135.32	5.04	1	1884.92	12.67	0.85	4	249	32	74	43
1995	73.41	76.29	9533	7340.79	5.67	7628.64	6.17	0	0	95.31	3.74	125.97	0.84	111.14	4.95	121.01	5.39	1	1391.48	9.46	0.80	4	249	33	74	42
1996	73.22	75.85	9534	7321.96	7.90	7584.89	8.36	0	0	79.32	3.93	123.28	0.98	122.80	6.93	129.98	7.33	0	1393.35	10.90	0.71	3	249	34	74	41
1997	73.30	75.60	9535	7330.01	7.19	7560.42	7.11	0	0	89.46	4.14	124.54	0.96	119.50	6.29	118.16	6.21	0	1480.35	10.32	0.74	4	249	35	74	40
1998	72.91	75.38	9536	7291.43	8.46	7538.38	8.82	0	0	63.59	3.00	122.20	0.85	138.15	7.47	144.06	7.78	0	1214.67	7.68	0.71	3	249	36	74	39
1999	72.87	75.19	9537	7287.36	8.87	7519.45	8.06	0	0	64.11	2.89	120.53	0.84	152.18	7.85	138.34	7.13	0	1408.52	6.37	0.73	3	249	37	74	38
[truncated: 1,477 more rows]
