# Supplementary material for: Single-lipid tracking reveals heterogeneities in the nanoscale dynamics of colloid-supported lipid bilayers
Source: Soft Matter. 2025 Mar 26;21(16):3058–66. doi: 10.1039/d4sm01299b (PMC11957375; doi:10.1039/d4sm01299b)
Supplement: SM-021-D4SM01299B-s001 [file SM-021-D4SM01299B-s001.zip › RAW_DOM_tracks/DOPC_CSLB_DOM/S02R02_Results_pix@100_SNR@4p5_PSF@1p6_link@4_gap@3-middle.csv]

	X_(px)	Y_(px)	Frame_Number	X_(nm)	X_loc_error(nm)	Y_(nm)	Y_loc_error(nm)	Z_(nm)	Z_loc_error(nm)	Amplitude_fit	Amp_error	BGfit	BGfit_error	SD_X_(nm)	SD_X_error(nm)	SD_Y_(nm)	SD_Y_error(nm)	False_positive	IntegratedInt	SNR	R2_fit	Iterations_fit	Track_ID	Particle_ID	Track_Length	Reverse_numbering
1	48.25	59.54	3	4824.62	8.15	5953.95	8.62	0	0	62.74	3.18	124.97	0.80	123.86	7.15	130.97	7.56	0	1170.15	6.24	0.70	3	1	1	4	4
2	48.22	60.36	4	4822.15	10.70	6036.04	15.54	0	0	43.99	3.22	123.93	0.86	112.90	9.43	163.34	13.81	0	1209.65	5.05	0.52	4	1	2	4	3
3	48.68	59.73	5	4868.15	10.26	5973.10	9.98	0	0	52.75	3.06	125.03	0.82	136.19	9.03	132.49	8.79	0	1344.56	6.50	0.63	3	1	3	4	2
4	47.57	59.03	6	4757.46	11.10	5902.68	11.51	0	0	50.55	3.79	123.66	0.85	113.84	9.69	118.10	10.06	0	799.69	4.36	0.53	4	1	4	4	1
5	48.60	63.94	13	4859.59	19.24	6393.84	19.34	0	0	26.37	2.12	124.44	0.83	187.05	17.49	187.35	17.71	0	1272.40	3.74	0.39	3	2	1	1	1
6	53.76	63.60	162	5375.89	17.80	6360.21	14.22	0	0	34.27	2.26	121.84	0.88	206.78	16.65	168.34	12.84	0	705.19	2.91	0.50	5	3	1	3	3
7	51.31	65.24	163	5130.86	9.40	6523.72	7.83	0	0	80.79	3.78	130.30	1.07	155.20	8.30	129.30	6.92	0	1957.23	9.74	0.72	3	3	2	3	2
8	49.93	67.20	166	4992.77	11.86	6720.11	15.09	0	0	45.44	2.75	124.86	0.97	152.77	10.64	193.37	13.70	0	1241.04	5.25	0.56	5	3	3	3	1
9	49.85	64.30	185	4984.87	41.43	6429.77	20.62	0	0	22.00	2.68	126.06	1.00	253.65	40.88	132.34	18.56	1	1240.67	4.84	0.23	4	4	1	1	1
10	49.36	64.62	213	4936.28	17.35	6461.96	21.39	0	0	24.35	2.16	124.25	0.75	152.40	15.54	187.20	19.28	0	930.69	3.14	0.37	3	5	1	1	1
11	50.50	66.52	283	5049.78	16.69	6652.09	13.74	0	0	34.00	2.47	125.99	0.82	177.88	14.93	146.66	12.26	0	845.29	3.89	0.48	4	6	1	6	6
12	49.61	64.45	286	4961.13	9.51	6444.80	9.11	0	0	86.59	3.63	129.80	1.30	176.35	8.55	169.06	8.18	0	2478.27	10.19	0.72	3	6	2	6	5
13	48.16	61.41	287	4816.36	13.52	6140.73	12.38	0	0	48.97	2.36	121.76	1.02	217.57	12.74	198.81	11.69	1	1633.17	7.90	0.61	5	6	3	6	4
14	47.77	61.15	288	4777.35	13.79	6115.44	17.00	0	0	46.43	2.48	119.76	1.15	203.42	12.88	241.89	16.77	1	1338.02	7.13	0.54	5	6	4	6	3
15	46.75	62.65	289	4674.99	14.66	6264.77	12.37	0	0	50.72	2.71	123.94	1.11	212.88	13.69	181.55	11.28	1	1719.19	9.32	0.57	5	6	5	6	2
16	46.84	61.41	291	4683.55	18.60	6141.20	17.72	0	0	33.22	2.09	120.14	0.97	228.80	17.88	216.26	17.10	1	1122.77	5.43	0.47	5	6	6	6	1
17	46.92	63.96	285	4691.94	8.91	6395.54	9.01	0	0	72.23	2.80	125.53	1.04	178.56	8.06	180.57	8.17	0	1972.79	8.59	0.74	3	7	1	1	1
18	46.67	60.64	298	4667.34	21.73	6064.37	22.36	0	0	27.33	2.46	120.52	0.94	185.12	20.30	190.03	20.95	0	854.98	2.53	0.36	5	8	1	9	9
19	45.94	63.95	299	4593.61	14.74	6395.14	13.91	0	0	40.41	2.22	125.46	0.94	208.76	13.78	197.68	12.92	1	1764.67	6.52	0.55	4	8	2	9	8
20	47.49	64.42	300	4748.91	9.53	6442.49	9.37	0	0	74.72	3.35	132.90	1.13	164.78	8.51	162.06	8.37	0	2139.69	8.23	0.70	3	8	3	9	7
21	45.15	65.47	303	4514.96	18.41	6546.71	20.50	0	0	25.93	2.40	125.07	0.80	154.23	16.46	171.74	18.31	0	833.90	2.74	0.36	5	8	4	9	6
22	46.17	64.82	304	4616.99	11.77	6482.41	12.31	0	0	53.87	2.50	122.60	1.05	197.27	10.96	206.55	11.44	0	1520.35	5.55	0.63	3	8	5	9	5
23	47.22	61.77	305	4722.49	12.64	6177.01	10.75	0	0	53.38	2.08	120.51	1.01	248.04	12.56	216.21	10.21	1	1813.85	7.81	0.65	4	8	6	9	4
24	46.58	64.73	306	4658.27	13.50	6473.19	12.85	0	0	45.75	2.84	128.84	0.96	168.84	12.08	160.70	11.48	0	1486.75	6.67	0.55	3	8	7	9	3
25	49.21	64.62	307	4921.43	11.08	6462.32	11.50	0	0	63.91	2.92	126.91	1.18	189.48	10.13	196.44	10.54	0	1922.75	8.17	0.65	3	8	8	9	2
26	52.41	62.63	308	5240.94	7.91	6262.66	8.44	0	0	83.72	3.16	123.52	1.09	162.61	7.08	173.26	7.56	0	1925.19	8.87	0.76	3	8	9	9	1
27	48.42	65.64	309	4841.72	13.76	6564.22	10.83	0	0	50.49	3.12	131.91	0.97	171.85	12.23	135.49	9.63	0	1601.96	5.07	0.57	3	9	1	4	4
28	46.36	64.94	312	4636.12	24.57	6493.56	13.07	0	0	31.65	1.84	121.21	0.86	297.16	26.34	178.18	12.07	1	844.81	4.52	0.51	5	9	2	4	3
29	46.11	62.15	313	4611.12	18.67	6214.93	10.94	0	0	42.23	1.68	117.61	0.91	324.67	21.41	216.06	10.55	1	1322.44	5.11	0.62	5	9	3	4	2
30	46.84	62.94	317	4683.58	19.20	6294.15	17.37	0	0	38.50	2.22	121.48	1.13	254.59	19.36	234.16	16.98	1	1655.98	7.57	0.44	4	9	4	4	1
31	49.17	63.97	347	4916.99	22.22	6396.77	14.80	0	0	30.80	2.53	123.35	0.88	208.06	20.42	140.25	13.26	1	836.40	5.86	0.41	4	10	1	1	1
32	50.14	63.59	388	5014.33	17.94	6359.49	22.06	0	0	24.68	2.14	123.37	0.79	161.45	16.17	197.44	20.10	0	747.75	3.03	0.37	4	11	1	1	1
33	49.11	63.94	502	4910.80	18.37	6394.37	18.79	0	0	26.60	1.96	122.56	0.80	194.08	16.99	198.65	17.36	0	823.83	3.51	0.42	5	12	1	1	1
34	49.09	63.99	561	4908.71	27.63	6399.41	18.93	0	0	23.75	3.05	126.52	0.83	165.88	24.41	113.79	16.70	0	798.69	3.21	0.26	4	13	1	1	1
35	49.09	63.88	589	4909.47	23.85	6387.75	20.23	0	0	26.08	2.35	122.84	0.93	204.99	22.07	175.46	18.37	0	984.40	3.44	0.33	3	14	1	1	1
36	49.25	63.80	676	4925.41	19.73	6380.05	22.07	0	0	25.42	2.32	126.33	0.86	168.18	17.77	187.53	20.02	0	1348.04	3.91	0.34	3	15	1	1	1
37	50.13	62.11	749	5013.02	20.36	6211.09	19.44	0	0	33.38	1.86	116.80	0.98	272.80	21.19	247.33	19.67	1	1389.29	4.15	0.49	5	16	1	1	1
38	49.20	63.70	823	4920.09	17.74	6369.99	12.10	0	0	33.51	1.73	122.97	0.79	259.30	17.89	185.72	11.15	1	1134.35	5.17	0.55	4	17	1	1	1
39	49.45	63.57	994	4944.79	22.71	6357.49	21.19	0	0	27.69	2.03	121.59	0.97	239.52	22.16	220.21	20.71	1	1028.96	3.85	0.37	4	18	1	1	1
40	48.19	64.00	1079	4818.78	12.95	6399.59	23.71	0	0	27.74	2.83	128.13	0.74	98.06	11.43	178.73	21.05	1	1019.71	5.10	0.36	4	19	1	1	1
41	45.07	60.18	1153	4506.67	16.71	6018.13	13.17	0	0	43.21	4.51	122.86	0.95	123.00	14.56	97.00	11.53	1	884.08	3.18	0.38	5	20	1	28	28
42	45.37	61.04	1154	4536.73	13.81	6103.53	17.92	0	0	42.30	3.75	122.67	1.02	120.26	12.18	155.88	15.81	0	700.42	3.92	0.42	5	20	2	28	27
43	45.45	61.08	1155	4544.68	11.87	6107.90	15.98	0	0	42.89	3.22	123.00	0.91	122.17	10.49	164.18	14.17	0	1287.17	5.38	0.50	4	20	3	28	26
44	45.67	60.57	1156	4567.26	10.74	6056.81	11.64	0	0	55.57	3.50	122.97	0.95	131.37	9.46	142.43	10.26	0	1190.65	5.79	0.59	3	20	4	28	25
45	45.46	60.96	1157	4546.36	9.69	6096.49	11.62	0	0	65.22	3.99	122.84	1.06	121.92	8.53	146.26	10.23	0	1010.35	6.95	0.61	3	20	5	28	24
46	45.43	60.78	1158	4543.05	12.89	6078.42	15.17	0	0	47.97	3.53	122.10	1.04	135.40	11.41	159.30	13.43	0	910.62	4.94	0.50	4	20	6	28	23
47	45.56	60.91	1159	4556.12	15.84	6090.91	14.14	0	0	42.88	2.92	122.36	1.03	180.47	14.24	161.28	12.69	0	1133.85	4.22	0.50	5	20	7	28	22
48	45.29	60.46	1160	4529.36	14.30	6046.17	16.00	0	0	44.09	4.14	124.90	1.01	117.16	12.53	131.06	14.02	0	792.79	3.92	0.41	3	20	8	28	21
49	45.75	60.12	1161	4575.07	11.09	6011.90	12.17	0	0	48.56	2.87	120.18	0.88	145.17	9.84	159.20	10.83	0	916.88	5.57	0.60	4	20	9	28	20
50	45.81	60.40	1162	4580.68	10.75	6040.02	8.45	0	0	59.25	3.80	124.81	0.84	128.69	9.38	101.04	7.34	1	875.58	5.77	0.61	5	20	10	28	19
51	46.22	61.27	1163	4621.86	13.70	6126.74	14.02	0	0	44.97	2.26	116.38	1.00	211.02	12.99	214.96	13.37	1	1041.04	4.90	0.60	5	20	11	28	18
52	45.83	60.32	1164	4583.45	12.30	6032.30	14.53	0	0	48.64	3.66	120.44	1.00	125.96	10.84	148.62	12.83	0	952.06	4.80	0.50	4	20	12	28	17
53	45.77	60.40	1165	4576.95	8.51	6039.58	10.69	0	0	73.23	3.96	123.44	1.07	121.45	7.50	152.53	9.41	0	1010.75	6.04	0.66	3	20	13	28	16
54	45.13	60.31	1166	4512.53	10.50	6031.28	10.44	0	0	64.48	4.67	124.84	1.00	111.28	9.16	110.59	9.10	1	847.94	5.09	0.55	5	20	14	28	15
55	44.64	60.60	1167	4463.81	8.72	6060.05	8.89	0	0	71.61	4.25	121.84	0.94	112.97	7.61	115.06	7.75	0	809.83	6.73	0.64	4	20	15	28	14
56	44.16	61.32	1168	4415.63	15.29	6131.79	10.41	0	0	44.82	2.65	118.92	0.89	198.68	14.01	137.03	9.30	0	1058.10	3.82	0.58	4	20	16	28	13
57	43.88	60.91	1169	4387.82	12.50	6091.19	14.14	0	0	46.31	3.30	121.40	0.95	135.25	11.05	152.99	12.50	0	781.92	4.03	0.52	4	20	17	28	12
58	43.75	61.48	1170	4375.40	8.39	6147.84	8.80	0	0	72.79	4.46	123.76	0.92	105.14	7.31	110.27	7.66	1	1016.58	6.28	0.63	4	20	18	28	11
59	44.16	62.07	1171	4416.23	7.72	6206.80	7.63	0	0	79.79	3.33	120.32	0.94	142.76	6.82	141.11	6.74	0	1585.75	9.93	0.76	3	20	19	28	10
60	43.94	62.87	1172	4393.74	8.97	6286.54	8.74	0	0	70.59	3.56	123.66	0.96	137.06	7.90	133.50	7.69	0	1355.35	6.93	0.69	4	20	20	28	9
61	44.19	63.10	1173	4418.57	6.49	6310.30	6.94	0	0	82.24	3.60	127.23	0.83	114.00	5.68	121.83	6.06	0	1224.83	7.90	0.76	4	20	21	28	8
62	43.92	63.70	1174	4391.52	7.49	6370.10	7.76	0	0	73.02	3.15	122.33	0.85	133.90	6.60	138.64	6.83	0	1506.38	9.32	0.75	4	20	22	28	7
63	43.49	63.56	1175	4349.23	9.48	6356.00	7.63	0	0	76.13	3.90	126.36	0.98	142.33	8.32	114.55	6.69	0	1360.25	7.18	0.69	4	20	23	28	6
64	43.49	62.72	1176	4348.82	11.62	6271.63	7.60	0	0	54.86	3.39	124.82	0.77	144.57	10.15	94.49	6.62	1	1054.79	5.10	0.62	4	20	24	28	5
65	42.95	62.38	1177	4295.39	8.88	6237.54	10.44	0	0	65.58	4.15	124.01	0.94	107.78	7.77	126.73	9.12	1	860.56	5.83	0.61	4	20	25	28	4
66	43.67	61.81	1178	4367.33	17.38	6180.85	10.85	0	0	38.16	2.33	117.12	0.81	212.53	16.57	138.45	9.70	1	824.88	4.56	0.57	5	20	26	28	3
67	43.69	62.26	1179	4368.68	16.02	6226.42	15.08	0	0	37.36	2.26	116.44	0.92	201.13	15.28	193.18	13.98	0	1161.31	3.06	0.53	5	20	27	28	2
68	43.32	61.53	1180	4332.43	12.99	6152.86	12.70	0	0	46.54	3.72	124.39	0.90	125.00	11.38	122.21	11.13	0	705.79	4.09	0.49	4	20	28	28	1
69	44.49	60.85	1188	4448.58	30.56	6085.22	13.20	0	0	29.88	2.64	121.77	0.89	250.56	30.14	116.20	11.78	1	779.77	3.66	0.40	5	21	1	11	11
70	43.67	61.25	1190	4367.06	18.92	6124.92	16.06	0	0	31.00	1.72	112.00	0.84	249.12	19.05	222.61	15.52	1	689.46	3.89	0.52	5	21	2	11	10
71	42.94	60.67	1191	4294.15	20.47	6066.67	16.44	0	0	31.73	3.45	120.27	0.88	145.19	17.98	116.61	14.44	0	581.08	2.74	0.34	5	21	3	11	9
72	43.20	61.38	1192	4319.91	17.88	6138.16	16.36	0	0	33.76	2.54	118.37	0.92	183.74	16.30	168.48	14.85	0	804.25	2.69	0.44	4	21	4	11	8
73	43.14	61.23	1193	4313.96	23.73	6122.97	18.67	0	0	31.66	2.79	118.80	1.06	207.00	22.10	165.16	16.93	0	1004.48	2.47	0.36	5	21	5	11	7
74	42.71	60.72	1194	4271.15	11.47	6071.88	11.11	0	0	59.93	5.06	122.40	0.99	104.31	9.96	101.07	9.65	1	1018.54	9.55	0.49	5	21	6	11	6
75	43.35	61.06	1196	4335.20	17.35	6105.68	10.33	0	0	37.76	2.24	117.89	0.78	220.69	16.45	135.95	9.25	1	887.19	4.19	0.58	5	21	7	11	5
76	41.81	61.96	1198	4181.03	12.38	6195.71	9.45	0	0	45.38	3.02	118.72	0.74	143.34	10.85	109.48	8.30	1	676.08	4.67	0.58	4	21	8	11	4
77	42.70	62.33	1200	4270.49	21.74	6232.78	16.22	0	0	31.46	3.07	124.39	0.92	172.31	19.30	128.76	14.38	0	805.92	2.75	0.36	5	21	9	11	3
78	42.66	61.62	1201	4266.11	16.92	6162.44	14.62	0	0	46.33	4.52	123.70	1.10	133.58	14.83	115.37	12.81	0	1054.42	3.36	0.39	3	21	10	11	2
79	43.08	61.52	1202	4307.60	20.40	6151.72	14.32	0	0	42.50	4.20	120.97	1.11	158.98	17.99	111.77	12.59	1	657.50	7.94	0.37	5	21	11	11	1
80	49.26	63.46	1193	4925.81	30.87	6346.33	28.95	0	0	19.53	2.26	127.11	0.96	207.46	28.71	195.64	26.63	0	1048.31	1.82	0.23	5	22	1	1	1
81	48.32	65.01	1203	4832.46	26.59	6501.22	17.88	0	0	25.71	2.34	125.50	0.90	223.78	24.99	153.36	16.15	1	928.92	5.62	0.35	5	23	1	1	1
82	42.99	61.03	1210	4298.59	21.85	6102.80	10.63	0	0	38.72	2.98	119.52	0.90	216.07	20.20	107.16	9.44	1	660.40	5.63	0.48	5	24	1	1	1
83	49.43	63.79	1414	4943.01	43.02	6379.12	15.07	0	0	24.42	2.02	124.31	0.89	347.60	52.21	144.66	13.73	1	1056.17	5.37	0.37	5	25	1	1	1
84	48.65	62.86	1432	4864.71	13.96	6286.45	14.90	0	0	33.48	2.68	124.29	0.74	134.38	12.31	143.46	13.14	0	1129.67	3.96	0.47	3	26	1	1	1
85	46.98	64.11	1482	4697.59	25.00	6411.36	12.91	0	0	30.53	3.47	128.77	0.82	169.31	22.00	88.06	11.61	1	1167.02	5.62	0.33	5	27	1	1	1
86	49.55	61.58	1526	4954.63	26.52	6157.92	19.82	0	0	25.32	2.94	123.71	0.91	176.36	23.60	132.03	17.61	0	1072.58	3.21	0.28	4	28	1	1	1
87	46.85	64.76	1537	4684.86	21.22	6476.15	21.38	0	0	26.85	2.11	122.58	0.94	210.51	19.91	212.17	20.06	1	1276.10	5.62	0.36	5	29	1	1	1
88	43.85	61.85	1627	4384.56	15.52	6185.01	16.26	0	0	35.94	2.55	121.26	0.92	169.88	13.96	177.82	14.66	0	844.27	3.03	0.47	3	30	1	2	2
89	44.91	63.15	1628	4491.25	17.05	6315.48	18.43	0	0	30.78	2.15	121.69	0.88	190.33	15.65	203.71	17.21	0	1059.29	2.96	0.44	5	30	2	2	1
90	48.04	66.02	1638	4804.03	11.16	6602.16	12.67	0	0	52.09	2.91	128.04	0.98	154.94	9.98	175.61	11.39	0	1491.88	5.20	0.60	3	31	1	10	10
91	49.38	64.57	1639	4938.37	11.79	6457.18	10.29	0	0	53.32	2.64	127.97	0.94	184.95	10.64	161.80	9.24	0	1502.98	5.99	0.65	4	31	2	10	9
92	50.48	64.16	1640	5048.43	9.02	6416.10	8.61	0	0	69.68	3.12	127.25	0.96	155.84	8.00	148.74	7.64	0	1482.38	7.03	0.72	3	31	3	10	8
93	50.85	63.06	1641	5085.26	11.95	6305.79	11.50	0	0	56.98	2.68	122.20	1.08	196.66	11.07	190.00	10.57	0	1683.58	5.92	0.64	5	31	4	10	7
94	47.68	62.71	1642	4767.54	12.12	6271.07	8.18	0	0	56.42	2.50	128.49	0.89	210.97	11.16	144.13	7.34	1	1874.46	8.86	0.70	4	31	5	10	6
95	47.55	62.18	1643	4754.58	21.56	6218.13	20.94	0	0	34.90	3.14	127.00	1.20	186.70	19.56	180.75	19.12	0	1643.38	4.41	0.36	5	31	6	10	5
96	47.40	62.20	1644	4740.44	16.19	6220.16	13.97	0	0	50.42	3.14	123.38	1.23	202.12	14.87	174.93	12.75	0	1273.67	4.94	0.51	5	31	7	10	4
97	48.53	62.22	1645	4853.50	13.35	6222.24	11.27	0	0	48.05	2.81	128.06	0.94	176.65	11.94	149.36	10.06	0	1623.94	4.71	0.59	3	31	8	10	3
98	46.68	61.73	1646	4667.89	11.61	6173.00	11.07	0	0	57.47	3.10	125.91	1.04	166.87	10.37	159.13	9.88	0	1723.62	6.06	0.63	5	31	9	10	2
99	45.91	61.22	1647	4590.87	14.18	6121.99	21.68	0	0	32.50	2.64	123.18	0.89	135.86	12.67	204.06	20.03	0	820.65	2.77	0.43	5	31	10	10	1
100	50.51	61.30	1651	5051.22	10.87	6130.20	12.74	0	0	52.35	2.37	118.72	1.00	188.52	9.94	215.63	12.13	1	1002.79	5.78	0.65	5	32	1	3	3
101	50.74	61.79	1652	5073.83	13.21	6179.02	12.25	0	0	43.07	1.48	111.30	0.81	280.64	13.94	257.99	12.52	1	1259.88	4.62	0.68	5	32	2	3	2
102	54.46	62.54	1653	5446.23	13.51	6254.46	13.57	0	0	51.85	4.87	124.85	1.04	110.37	11.76	110.90	11.82	1	1047.92	7.39	0.42	5	32	3	3	1
103	49.13	64.04	1655	4912.60	23.70	6404.20	18.04	0	0	30.53	3.22	128.28	0.98	173.54	21.11	132.38	16.02	0	1149.62	2.79	0.32	3	33	1	1	1
104	52.65	62.44	1674	5265.49	12.58	6244.11	11.99	0	0	44.97	2.28	119.43	0.89	191.23	11.66	184.31	10.88	0	928.44	3.75	0.62	5	34	1	7	7
105	53.02	61.92	1675	5301.89	10.67	6191.72	12.64	0	0	44.15	2.39	119.22	0.82	153.33	9.55	180.94	11.38	0	685.15	3.63	0.62	5	34	2	7	6
106	51.38	62.84	1676	5137.78	17.62	6284.11	24.74	0	0	33.36	2.09	117.67	1.07	215.78	17.26	289.26	26.59	1	866.88	4.64	0.45	5	34	3	7	5
107	50.98	62.20	1677	5098.43	14.28	6220.37	18.48	0	0	44.74	3.19	124.42	1.16	156.23	12.84	199.41	17.06	0	1634.88	4.90	0.47	5	34	4	7	4
108	47.99	61.51	1679	4798.76	15.15	6151.00	17.00	0	0	34.53	2.89	129.02	0.86	139.92	13.43	156.94	15.05	0	1162.42	3.41	0.43	3	34	5	7	3
109	49.34	62.28	1680	4933.74	11.89	6228.45	8.89	0	0	64.24	3.27	127.54	1.04	180.76	10.62	135.53	7.92	0	1616.60	6.26	0.66	3	34	6	7	2
110	51.37	64.04	1681	5136.85	14.48	6404.44	13.99	0	0	43.66	2.36	122.88	0.99	203.89	13.84	201.36	12.96	0	1502.12	5.39	0.57	5	34	7	7	1
111	42.89	64.65	1686	4289.50	15.46	6465.03	12.73	0	0	35.00	2.37	122.70	0.78	176.76	13.85	145.90	11.35	0	968.65	3.57	0.52	5	35	1	11	11
112	43.44	64.65	1687	4344.33	17.90	6464.54	18.19	0	0	35.55	2.60	119.76	1.03	189.15	16.67	194.07	16.62	0	937.77	3.36	0.44	5	35	2	11	10
113	43.43	64.03	1688	4343.09	17.78	6402.76	8.99	0	0	43.07	2.71	123.34	0.82	212.52	16.66	110.74	7.98	1	967.27	5.51	0.58	5	35	3	11	9
114	43.26	64.05	1689	4325.50	16.61	6404.96	12.10	0	0	43.59	2.90	122.41	0.97	191.93	15.19	141.42	10.80	0	1200.23	4.36	0.52	3	35	4	11	8
115	42.96	64.79	1690	4295.90	14.78	6479.05	10.91	0	0	43.58	2.51	120.51	0.88	197.59	13.49	147.10	9.77	0	876.67	3.70	0.58	4	35	5	11	7
116	43.63	64.99	1691	4363.45	19.41	6498.81	13.01	0	0	39.55	1.86	115.99	0.88	265.28	18.96	214.43	12.29	1	1129.71	3.29	0.63	5	35	6	11	6
117	42.65	65.17	1692	4264.69	11.92	6517.02	8.01	0	0	66.51	4.94	124.76	0.96	123.39	10.36	83.48	7.17	1	538.65	3.16	0.55	4	35	7	11	5
118	42.82	64.27	1693	4282.25	15.98	6426.84	14.77	0	0	39.30	3.04	125.09	0.95	159.59	14.20	147.58	13.12	0	1326.79	3.55	0.46	4	35	8	11	4
119	43.17	65.36	1695	4317.08	15.35	6535.81	10.62	0	0	44.47	2.60	124.16	0.89	201.38	14.13	141.46	9.51	0	1257.52	4.00	0.58	4	35	9	11	3
120	45.62	66.34	1696	4562.09	22.70	6634.47	10.41	0	0	36.46	2.41	124.70	0.86	256.12	22.44	123.06	9.34	1	913.56	4.27	0.52	5	35	10	11	2
121	47.69	66.35	1697	4769.02	19.01	6635.29	21.10	0	0	31.53	2.52	127.26	1.03	185.82	17.36	205.03	19.51	0	1201.94	3.22	0.37	4	35	11	11	1
122	47.90	65.87	1691	4789.90	17.17	6587.03	11.90	0	0	47.01	2.36	123.99	1.07	255.72	17.24	186.41	11.04	1	1220.98	4.18	0.57	4	36	1	2	2
123	48.83	66.67	1692	4883.40	13.81	6667.37	18.67	0	0	43.97	2.52	125.07	1.10	188.29	12.79	239.06	18.51	1	1165.33	4.59	0.53	4	36	2	2	1
124	42.28	64.52	1703	4228.09	18.61	6451.73	17.37	0	0	32.47	3.33	121.22	0.89	139.95	16.39	130.65	15.29	0	460.15	3.23	0.35	4	37	1	1	1
125	52.79	66.16	1761	5278.64	14.81	6615.98	25.79	0	0	29.71	2.81	125.69	0.90	121.69	13.19	209.26	23.63	1	786.02	3.38	0.36	4	38	1	2	2
126	53.14	63.37	1762	5314.19	14.38	6337.42	12.69	0	0	50.63	2.25	114.10	1.05	236.27	14.33	218.98	12.23	1	1193.23	5.82	0.64	5	38	2	2	1
127	47.88	63.68	1820	4787.81	18.98	6367.74	19.04	0	0	33.65	1.90	121.57	1.02	256.97	19.29	258.29	19.37	1	1403.38	6.29	0.41	4	39	1	5	5
128	45.83	64.06	1823	4582.51	20.58	6406.13	17.21	0	0	33.22	2.61	126.24	1.01	203.28	18.96	171.24	15.63	0	1301.65	3.94	0.43	5	39	2	5	4
129	45.30	66.15	1824	4529.60	11.96	6615.36	11.53	0	0	49.24	3.12	128.31	0.90	145.76	10.56	140.55	10.19	0	1154.75	5.17	0.58	3	39	3	5	3
130	48.24	66.97	1826	4823.63	19.96	6697.28	18.15	0	0	34.12	2.38	124.83	1.06	222.45	18.96	203.64	17.00	1	1315.62	5.56	0.43	5	39	4	5	2
131	49.22	68.39	1828	4922.32	25.32	6838.54	19.66	0	0	28.21	3.13	125.13	0.99	176.44	22.60	137.25	17.49	0	778.29	2.61	0.29	4	39	5	5	1
132	53.53	65.05	1831	5352.62	11.99	6505.28	8.98	0	0	48.66	2.69	123.32	0.78	167.76	10.61	125.67	7.94	0	699.88	4.67	0.64	3	40	1	6	6
133	52.06	64.62	1834	5206.17	20.38	6461.95	14.62	0	0	44.23	4.10	128.22	1.18	169.38	18.08	121.72	12.93	0	1155.75	4.00	0.39	5	40	2	6	5
134	49.84	64.37	1835	4984.26	6.16	6437.34	6.69	0	0	89.48	3.46	130.42	0.87	122.78	5.41	133.30	5.87	0	1868.31	8.34	0.80	4	40	3	6	4
135	50.41	65.93	1836	5041.28	9.63	6593.22	10.39	0	0	63.89	3.23	128.57	1.00	147.51	8.55	158.90	9.24	0	1462.31	6.59	0.67	3	40	4	6	3
136	51.93	65.82	1837	5193.48	25.72	6582.27	19.63	0	0	28.77	2.05	120.06	0.97	252.85	25.90	213.54	18.68	1	945.67	4.00	0.41	5	40	5	6	2
137	53.25	65.47	1838	5324.86	16.19	6546.66	20.45	0	0	31.78	1.98	117.84	0.91	199.57	15.63	250.80	20.28	1	836.17	3.93	0.47	5	40	6	6	1
138	45.74	63.82	1988	4573.72	17.10	6382.23	13.93	0	0	36.76	2.06	121.65	0.93	234.83	16.53	195.46	12.91	1	1211.69	6.29	0.52	5	41	1	1	1
139	48.31	64.84	2018	4831.19	26.33	6484.15	21.15	0	0	26.50	2.47	126.28	1.01	218.68	24.71	177.68	19.39	1	1063.33	7.89	0.31	4	42	1	1	1
140	46.44	64.16	2032	4643.68	23.56	6416.34	13.69	0	0	29.30	2.78	124.48	0.80	189.52	21.50	111.81	12.11	1	894.10	4.14	0.38	4	43	1	1	1
141	50.95	67.66	2066	5094.71	11.30	6766.26	11.51	0	0	57.59	3.98	126.71	0.99	125.91	9.92	128.19	10.10	0	904.62	5.25	0.55	4	44	1	1	1
142	46.37	63.44	2213	4637.24	30.46	6343.95	20.48	0	0	32.23	5.07	128.97	0.89	145.60	26.27	47.19	10.67	1	734.96	7.45	0.31	5	45	1	1	1
143	47.75	64.34	2236	4774.52	21.67	6433.93	19.99	0	0	26.35	2.00	123.44	0.89	221.41	20.53	203.77	18.93	1	1059.71	4.73	0.38	5	46	1	1	1
144	52.18	69.05	2316	5217.78	28.47	6905.21	14.88	0	0	28.27	2.62	121.94	0.90	233.03	27.02	125.26	13.32	1	372.42	3.63	0.37	5	47	1	1	1
145	53.82	67.11	2338	5382.46	11.65	6711.15	19.19	0	0	40.85	3.22	124.45	0.94	114.33	10.31	187.43	17.18	0	1105.73	3.42	0.47	5	48	1	3	3
146	53.02	66.94	2339	5301.53	18.88	6693.58	13.76	0	0	34.36	1.93	118.40	0.89	253.44	18.88	192.71	12.82	1	947.60	2.95	0.51	4	48	2	3	2
147	53.54	67.86	2340	5354.28	13.49	6785.90	12.59	0	0	42.37	2.80	121.44	0.86	157.61	11.97	147.12	11.19	0	678.67	3.21	0.54	4	48	3	3	1
148	55.38	62.64	2355	5537.59	14.79	6263.67	13.26	0	0	33.95	2.42	117.58	0.75	160.47	13.12	143.99	11.77	0	745.06	3.50	0.50	3	49	1	1	1
149	51.67	64.29	2356	5166.89	8.90	6428.90	12.38	0	0	66.01	3.52	124.47	1.08	129.18	7.90	179.36	11.04	0	1370.23	6.83	0.65	4	50	1	1	1
150	54.98	64.10	2362	5498.01	8.55	6410.21	10.08	0	0	53.29	2.67	116.42	0.76	132.00	7.55	155.50	8.92	0	887.23	6.88	0.69	3	51	1	1	1
151	48.94	64.01	2438	4894.01	7.89	6401.11	7.36	0	0	62.46	2.69	125.84	0.73	141.13	6.95	131.75	6.49	0	1545.04	8.29	0.75	3	52	1	6	6
152	46.84	61.95	2439	4683.76	15.15	6195.04	14.37	0	0	42.40	2.85	118.85	1.00	174.87	13.62	165.95	12.90	0	1191.52	4.37	0.51	5	52	2	6	5
153	44.23	64.06	2442	4422.82	15.24	6406.33	13.76	0	0	37.11	2.19	117.83	0.87	199.32	14.17	181.96	12.54	0	1219.85	5.41	0.54	5	52	3	6	4
154	45.32	63.11	2443	4531.59	20.66	6311.20	18.90	0	0	26.26	1.58	116.74	0.82	257.26	21.02	241.55	18.74	1	1110.81	5.28	0.43	4	52	4	6	3
155	47.73	62.66	2444	4772.76	12.39	6266.00	16.99	0	0	34.02	1.71	117.96	0.80	194.37	11.50	255.92	17.05	1	1195.19	6.20	0.55	4	52	5	6	2
156	49.62	60.73	2445	4962.16	18.23	6072.92	18.43	0	0	32.35	3.04	121.77	0.93	150.21	16.17	151.86	16.35	0	1158.67	3.20	0.37	4	52	6	6	1
157	47.70	62.77	2451	4769.63	15.01	6277.36	16.85	0	0	37.07	2.17	120.06	0.97	200.99	13.93	222.92	16.01	1	1320.75	7.10	0.50	5	53	1	2	2
158	47.72	64.21	2452	4772.37	9.21	6421.25	10.86	0	0	60.45	2.66	121.77	0.97	163.16	8.28	191.58	9.87	0	1673.83	7.53	0.69	3	53	2	2	1
159	50.08	63.40	2521	5007.96	39.85	6339.98	27.85	0	0	19.02	1.89	116.19	0.94	276.63	40.86	215.48	26.88	1	828.15	5.15	0.28	5	54	1	1	1
160	48.22	63.35	2578	4822.16	6.15	6335.11	6.89	0	0	97.29	3.27	121.90	0.99	141.48	5.45	158.44	6.10	0	1810.50	12.26	0.82	3	55	1	19	19
161	51.05	62.62	2579	5105.37	23.57	6262.12	16.18	0	0	34.55	1.80	116.41	1.00	319.37	26.98	235.60	16.22	1	1400.46	5.31	0.49	5	55	2	19	18
162	48.20	64.79	2583	4820.43	14.69	6478.56	9.82	0	0	44.65	2.21	120.81	0.85	224.79	14.00	155.04	8.87	1	1301.52	8.65	0.63	4	55	3	19	17
163	45.81	63.96	2584	4581.46	8.27	6395.95	8.20	0	0	77.25	3.16	120.38	1.00	156.25	7.35	154.96	7.30	0	1589.35	10.15	0.75	3	55	4	19	16
164	46.16	62.35	2585	4615.51	11.01	6234.97	8.40	0	0	53.88	1.96	115.10	0.83	232.03	10.57	180.33	7.78	1	1367.88	9.05	0.74	5	55	5	19	15
165	45.88	61.57	2586	4587.82	18.80	6157.29	12.70	0	0	37.03	1.74	112.84	0.88	291.49	20.28	208.89	12.32	1	1146.25	4.70	0.58	5	55	6	19	14
166	46.38	60.62	2587	4637.77	15.13	6061.67	15.72	0	0	33.45	1.76	110.83	0.81	219.58	14.59	224.23	15.39	1	732.12	4.11	0.57	5	55	7	19	13
167	45.55	61.72	2590	4554.59	9.80	6172.37	12.30	0	0	57.40	3.38	121.86	0.98	128.52	8.67	161.16	10.87	0	1241.79	6.81	0.61	3	55	8	19	12
168	45.64	59.78	2591	4564.11	16.71	5978.39	20.56	0	0	27.83	2.79	116.28	0.80	128.60	14.77	158.16	18.17	0	684.46	2.70	0.35	5	55	9	19	11
169	47.35	59.34	2592	4735.03	13.73	5934.19	13.51	0	0	37.67	2.44	115.56	0.81	164.37	12.25	161.34	12.13	0	888.54	4.42	0.54	5	55	10	19	10
170	45.54	59.77	2594	4553.54	12.22	5977.49	11.40	0	0	45.85	3.07	115.99	0.83	140.55	10.76	131.19	10.04	0	569.21	4.67	0.56	3	55	11	19	9
171	47.15	61.08	2595	4714.73	10.44	6108.22	13.51	0	0	48.19	2.80	119.17	0.90	139.16	9.30	179.28	12.15	0	1229.56	6.23	0.60	4	55	12	19	8
172	45.57	60.61	2597	4557.27	18.18	6060.58	12.43	0	0	36.54	2.86	119.34	0.85	179.03	16.16	122.68	11.02	0	1152.06	5.16	0.46	4	55	13	19	7
173	46.95	59.85	2598	4695.11	17.82	5985.39	14.59	0	0	30.98	1.96	113.88	0.81	217.81	16.80	181.19	13.33	1	877.73	4.72	0.50	5	55	14	19	6
174	46.77	62.01	2599	4677.47	11.91	6200.53	26.55	0	0	31.88	1.68	115.72	0.84	180.66	11.02	340.50	31.48	1	970.71	5.68	0.53	4	55	15	19	5
175	46.99	60.77	2600	4698.95	17.36	6077.00	16.57	0	0	29.97	1.91	117.32	0.83	211.94	16.34	203.75	15.40	1	804.25	3.69	0.47	5	55	16	19	4
176	50.12	61.38	2603	5011.70	16.91	6138.23	13.09	0	0	38.51	2.32	116.52	0.92	216.44	15.83	169.52	11.97	1	1160.71	6.11	0.54	5	55	17	19	3
177	51.87	63.10	2604	5186.66	10.80	6310.46	9.87	0	0	61.46	2.97	120.31	1.01	173.11	9.72	158.57	8.84	0	1345.94	7.57	0.67	4	55	18	19	2
178	53.25	65.54	2606	5324.74	7.62	6554.05	7.53	0	0	54.01	2.36	122.10	0.63	134.63	6.71	132.99	6.63	0	1169.06	5.69	0.75	4	55	19	19	1
179	46.07	66.94	2694	4607.43	19.90	6693.84	11.22	0	0	29.03	1.48	118.21	0.68	284.15	21.03	173.94	10.33	1	876.10	5.38	0.57	4	56	1	4	4
180	44.59	65.88	2695	4459.26	20.06	6588.21	15.47	0	0	28.33	1.57	113.38	0.80	272.25	20.87	218.60	14.90	1	815.42	5.57	0.46	4	56	2	4	3
181	46.86	64.55	2696	4686.48	12.33	6455.07	11.73	0	0	48.99	2.24	118.15	0.97	209.43	11.53	200.37	10.84	1	1032.90	6.67	0.62	3	56	3	4	2
182	46.55	67.60	2697	4655.20	15.61	6760.24	14.86	0	0	40.53	3.73	123.97	0.94	130.64	13.70	124.39	13.04	0	921.35	4.19	0.41	4	56	4	4	1
183	40.18	64.72	2750	4018.10	10.81	6472.17	22.90	0	0	27.88	2.20	113.61	0.67	106.10	9.60	220.73	21.19	1	352.25	4.20	0.46	4	57	1	1	1
184	47.93	63.83	3128	4793.42	13.78	6382.53	19.74	0	0	30.18	3.51	123.60	0.74	91.51	12.26	130.51	17.20	1	820.23	5.31	0.33	4	58	1	1	1
185	50.66	62.94	3164	5065.88	33.47	6294.44	15.26	0	0	22.34	2.47	118.35	0.76	226.21	31.76	107.17	13.57	1	697.83	4.49	0.31	5	59	1	1	1
186	48.18	63.88	3581	4818.03	19.45	6387.86	14.93	0	0	31.07	1.72	121.52	0.85	264.43	19.91	212.04	14.16	1	1576.79	6.38	0.48	4	60	1	1	1
187	52.41	63.78	3582	5241.43	24.79	6377.58	34.79	0	0	21.50	3.26	124.28	0.98	126.36	21.99	176.92	30.96	0	1100.00	2.10	0.19	5	61	1	1	1
188	49.27	64.13	3592	4926.84	48.60	6412.94	15.31	0	0	29.15	2.08	122.98	1.07	413.44	67.94	172.07	14.19	1	1526.21	5.87	0.38	5	62	1	1	1
189	48.42	67.77	3602	4842.00	14.20	6777.17	20.22	0	0	32.98	1.68	116.87	0.83	217.12	13.42	267.32	20.35	1	940.85	3.63	0.57	5	63	1	4	4
190	47.33	67.14	3604	4733.21	23.88	6714.42	35.59	0	0	22.95	2.20	125.10	1.06	195.27	22.56	275.08	37.07	1	932.94	4.55	0.27	5	63	2	4	3
191	50.03	67.71	3605	5002.86	11.16	6771.23	17.08	0	0	48.90	3.42	127.81	1.04	123.54	9.90	187.14	15.49	0	1441.40	3.95	0.52	5	63	3	4	2
192	50.47	67.33	3606	5046.55	13.89	6732.77	12.56	0	0	46.61	3.03	128.16	0.97	165.44	12.36	149.65	11.18	0	1494.48	5.45	0.54	4	63	4	4	1
193	47.02	64.56	3608	4702.39	21.49	6456.31	23.35	0	0	22.43	2.21	124.69	0.81	169.70	19.40	184.24	21.09	0	897.67	3.13	0.31	4	64	1	1	1
194	50.01	68.18	3626	5000.59	14.67	6817.53	15.36	0	0	42.11	2.80	120.98	1.02	171.20	13.23	179.19	13.86	0	969.15	3.54	0.50	5	65	1	3	3
195	52.30	66.13	3627	5230.11	16.00	6613.36	17.94	0	0	34.12	2.00	114.61	0.92	207.81	15.50	235.24	17.38	1	896.04	5.13	0.53	5	65	2	3	2
196	53.41	63.75	3629	5340.78	10.34	6375.46	11.10	0	0	58.25	3.70	125.05	0.95	125.27	9.08	134.51	9.75	0	1204.73	4.76	0.59	3	65	3	3	1
197	48.13	64.32	3647	4812.69	38.84	6431.70	14.33	0	0	22.22	2.36	126.97	0.78	265.76	39.05	105.14	12.75	1	1235.10	5.52	0.32	4	66	1	1	1
198	49.02	66.23	3689	4901.52	20.08	6623.19	19.93	0	0	31.51	1.68	116.23	0.94	280.24	21.28	268.77	20.58	1	1028.96	4.82	0.49	5	67	1	1	1
199	48.37	65.54	3696	4837.13	20.60	6554.18	23.39	0	0	26.84	2.32	124.98	0.95	186.56	18.78	206.78	22.18	0	1197.98	3.22	0.35	5	68	1	1	1
200	48.90	64.45	3701	4889.79	24.33	6445.38	19.41	0	0	26.43	2.43	124.26	0.93	204.41	22.45	164.79	17.52	0	1254.12	3.01	0.33	3	69	1	1	1
201	47.24	64.52	3721	4724.46	16.77	6452.46	40.25	0	0	22.83	3.84	129.57	0.88	76.85	14.72	184.01	35.49	1	1218.12	6.34	0.19	4	70	1	1	1
202	49.75	64.73	3727	4975.40	27.16	6473.04	22.31	0	0	22.70	2.72	126.28	0.88	174.95	24.47	144.44	19.87	0	1088.69	2.18	0.28	5	71	1	2	2
203	48.10	64.73	3730	4810.47	11.03	6473.03	33.14	0	0	23.62	2.61	126.88	0.68	79.19	10.46	228.14	30.87	1	969.48	4.48	0.34	5	71	2	2	1
204	49.68	64.97	3810	4968.43	20.23	6497.03	21.24	0	0	23.60	1.78	121.22	0.79	207.60	19.20	218.50	20.15	1	812.23	3.81	0.38	5	72	1	1	1
205	48.75	64.58	3837	4875.23	19.94	6458.22	18.70	0	0	27.45	2.14	123.63	0.87	198.98	18.34	187.38	17.06	0	1063.60	3.40	0.39	4	73	1	1	1
206	46.12	63.91	3858	4611.81	25.85	6390.50	21.02	0	0	26.88	2.41	121.61	0.97	210.37	25.37	183.33	19.13	1	1063.94	3.11	0.36	5	74	1	1	1
207	48.60	65.53	3871	4859.83	20.23	6553.04	26.65	0	0	27.44	2.67	126.21	1.03	162.92	18.28	212.16	24.69	1	696.35	5.29	0.31	4	75	1	1	1
208	52.20	67.61	3880	5220.08	11.63	6760.77	17.51	0	0	44.32	2.70	116.45	0.99	149.04	10.45	217.20	16.62	1	536.40	4.86	0.55	5	76	1	3	3
209	49.83	66.38	3881	4983.07	10.01	6638.31	8.71	0	0	63.02	3.00	125.26	0.92	162.35	8.92	141.56	7.73	0	1527.71	5.58	0.70	3	76	2	3	2
210	52.68	64.44	3882	5268.38	18.20	6443.75	13.55	0	0	35.24	2.30	120.91	0.88	212.63	17.17	162.51	12.23	1	1054.21	3.47	0.50	5	76	3	3	1
211	49.24	64.26	3904	4924.25	21.37	6426.35	16.70	0	0	28.07	2.57	125.48	0.84	180.71	19.14	141.60	14.89	0	1147.12	2.88	0.37	5	77	1	1	1
212	47.46	66.18	3952	4746.21	18.54	6617.95	24.55	0	0	28.42	2.75	126.70	0.97	148.99	16.62	195.89	22.31	0	1456.35	3.41	0.33	3	78	1	1	1
213	49.71	63.59	3976	4970.72	20.31	6358.56	22.41	0	0	26.60	2.84	125.65	0.89	147.50	18.06	162.64	19.92	0	1142.67	3.08	0.31	3	79	1	2	2
214	45.94	64.29	3980	4594.45	21.26	6428.57	24.11	0	0	27.20	2.47	122.51	0.99	183.04	19.41	204.43	22.62	0	1153.83	2.91	0.35	5	79	2	2	1
215	49.96	64.75	3988	4996.28	20.73	6474.87	20.12	0	0	31.69	1.88	119.79	0.97	248.32	20.97	257.47	20.34	1	1249.81	5.12	0.47	5	80	1	1	1
216	48.53	63.48	4009	4853.15	23.93	6347.90	15.21	0	0	28.98	1.80	117.35	0.86	284.17	25.41	191.92	14.42	1	866.31	6.59	0.46	5	81	1	1	1
217	48.88	64.14	4023	4887.91	15.96	6413.90	18.54	0	0	31.49	2.29	126.75	0.87	171.17	14.48	197.13	17.10	0	1125.31	3.73	0.45	4	82	1	5	5
218	48.15	64.27	4024	4815.42	19.75	6427.28	18.35	0	0	26.83	1.77	123.16	0.82	229.33	19.14	214.62	17.56	1	1206.33	4.73	0.44	5	82	2	5	4
219	46.92	64.68	4025	4691.71	26.39	6468.05	20.35	0	0	27.62	2.33	125.09	1.04	238.88	25.71	189.94	18.75	1	1379.21	6.22	0.33	5	82	3	5	3
220	48.61	65.86	4026	4861.47	11.62	6586.44	12.56	0	0	48.55	2.97	127.31	0.92	146.74	10.31	158.42	11.18	0	1343.35	5.18	0.58	3	82	4	5	2
221	49.21	65.89	4027	4921.09	15.21	6588.82	19.42	0	0	37.20	3.03	127.84	1.01	144.85	13.57	183.86	17.56	0	1238.10	3.53	0.42	3	82	5	5	1
222	47.48	63.60	4032	4747.81	19.88	6360.49	18.42	0	0	28.43	2.97	126.92	0.84	146.80	17.55	136.05	16.27	0	1289.52	3.28	0.34	5	83	1	1	1
223	48.50	66.49	4057	4850.19	14.19	6648.73	14.80	0	0	45.66	3.29	127.59	1.04	152.49	12.62	158.97	13.16	0	1125.94	5.25	0.49	4	84	1	2	2
224	48.59	66.86	4058	4858.53	11.29	6686.00	13.78	0	0	44.28	2.31	123.17	0.89	168.75	10.20	203.05	12.79	0	1334.08	4.13	0.61	5	84	2	2	1
225	50.60	65.16	4069	5060.00	38.60	6516.08	18.08	0	0	27.80	2.95	130.34	1.13	268.95	39.26	133.80	16.31	1	1273.96	5.01	0.28	4	85	1	5	5
226	50.59	66.27	4070	5058.64	10.63	6627.23	10.81	0	0	58.09	3.48	126.40	0.96	136.66	9.37	138.96	9.53	0	1311.31	4.98	0.61	3	85	2	5	4
227	50.02	66.87	4071	5001.79	6.56	6687.27	8.65	0	0	77.21	2.72	121.91	0.92	144.82	5.86	189.46	7.87	0	1605.81	7.63	0.79	3	85	3	5	3
228	47.11	69.04	4072	4711.08	18.62	6904.46	16.02	0	0	40.26	2.99	120.98	1.12	194.40	17.00	168.16	14.47	0	619.73	3.15	0.44	5	85	4	5	2
229	44.84	68.16	4074	4483.89	14.83	6816.12	19.60	0	0	39.62	3.79	123.52	1.04	119.72	13.08	158.17	17.28	0	687.17	2.87	0.38	5	85	5	5	1
230	48.11	64.62	4077	4811.14	13.09	6461.98	37.93	0	0	26.56	3.67	130.22	0.89	75.82	12.69	211.11	34.39	1	1398.75	5.93	0.26	5	86	1	1	1
231	45.03	67.82	4089	4502.78	12.55	6781.93	17.97	0	0	41.19	3.59	125.06	0.94	111.04	11.06	158.84	15.81	1	547.77	2.62	0.44	5	87	1	40	40
232	45.15	67.60	4090	4514.53	9.39	6760.36	8.77	0	0	89.65	5.61	128.93	1.21	115.28	8.19	107.60	7.63	1	951.40	4.15	0.62	3	87	2	40	39
233	45.75	67.67	4091	4574.78	9.67	6766.90	9.65	0	0	70.98	3.57	123.34	1.07	148.43	8.56	148.22	8.55	0	1027.81	5.70	0.68	3	87	3	40	38
234	45.74	67.59	4092	4574.34	7.59	6758.96	7.05	0	0	75.98	3.53	126.70	0.84	125.58	6.65	116.58	6.17	0	1285.54	7.09	0.74	3	87	4	40	37
235	45.73	67.34	4093	4572.84	11.75	6733.75	12.64	0	0	50.75	2.65	121.73	1.00	175.82	10.63	188.70	11.48	0	1576.27	5.71	0.61	5	87	5	40	36
236	45.43	67.68	4094	4542.97	13.17	6768.10	9.81	0	0	55.71	3.59	127.37	0.97	157.46	11.60	117.32	8.65	0	993.00	5.21	0.58	4	87	6	40	35
237	45.01	67.05	4095	4500.75	9.14	6705.36	10.46	0	0	67.02	3.18	122.51	1.03	149.14	8.15	170.34	9.35	0	1726.10	6.20	0.69	3	87	7	40	34
238	44.50	67.20	4096	4449.81	9.58	6719.72	11.26	0	0	71.87	3.88	125.50	1.16	137.09	8.49	160.98	9.98	0	1225.19	5.24	0.64	3	87	8	40	33
239	44.86	67.12	4097	4485.86	9.10	6711.89	9.99	0	0	71.48	3.11	119.06	1.09	162.73	8.17	178.22	9.00	0	1360.96	7.19	0.71	4	87	9	40	32
240	44.68	67.34	4098	4468.44	9.52	6734.08	8.04	0	0	76.68	3.76	123.67	1.03	149.87	8.39	126.64	7.09	0	1285.33	6.91	0.70	4	87	10	40	31
241	45.07	67.47	4099	4506.83	10.61	6746.83	8.99	0	0	62.11	3.02	121.37	0.95	168.68	9.48	143.24	8.00	0	1273.06	5.32	0.68	4	87	11	40	30
242	44.46	67.16	4100	4446.18	8.10	6716.30	6.73	0	0	83.25	4.07	126.67	0.92	127.44	7.08	105.79	5.88	1	1254.29	8.50	0.72	4	87	12	40	29
243	45.02	67.36	4101	4501.91	10.12	6736.38	10.86	0	0	60.29	4.00	126.23	0.95	117.35	8.86	125.89	9.50	0	1213.81	4.86	0.58	4	87	13	40	28
244	44.86	67.17	4102	4485.71	5.26	6717.07	6.25	0	0	99.09	3.69	125.37	0.85	108.86	4.61	129.23	5.46	1	1571.31	11.09	0.82	3	87	14	40	27
245	45.18	66.89	4103	4517.84	7.39	6688.76	6.91	0	0	72.09	2.83	122.08	0.79	145.47	6.52	136.00	6.10	0	1110.62	6.36	0.78	3	87	15	40	26
246	45.05	66.47	4104	4505.31	7.15	6647.48	7.29	0	0	84.27	3.68	124.66	0.92	126.27	6.28	128.64	6.40	0	1486.27	7.35	0.76	4	87	16	40	25
247	44.29	66.15	4105	4429.26	8.25	6615.40	8.07	0	0	83.66	4.14	125.37	1.03	128.50	7.24	125.68	7.08	0	1515.54	8.45	0.71	3	87	17	40	24
248	44.03	65.92	4106	4403.06	8.28	6592.38	8.13	0	0	73.53	3.10	121.94	0.94	151.67	7.34	149.04	7.22	0	1430.06	6.61	0.75	3	87	18	40	23
249	44.70	65.94	4107	4469.83	9.79	6594.20	8.20	0	0	75.18	3.09	119.24	1.07	184.82	8.82	155.33	7.36	0	1483.58	7.32	0.73	4	87	19	40	22
250	44.57	65.28	4108	4457.05	8.91	6527.87	8.85	0	0	74.20	3.61	125.86	1.02	141.35	7.86	140.49	7.82	0	1796.73	8.57	0.70	3	87	20	40	21
251	45.10	65.74	4109	4510.06	5.78	6574.45	5.55	0	0	111.81	4.55	128.51	0.93	109.01	5.04	104.74	4.83	1	1635.44	11.81	0.80	4	87	21	40	20
252	45.01	65.54	4110	4501.14	6.65	6554.20	7.19	0	0	87.71	3.54	127.53	0.92	126.96	5.85	137.30	6.32	0	1716.67	10.06	0.78	3	87	22	40	19
253	44.64	65.63	4111	4463.90	5.12	6562.51	4.32	0	0	113.46	3.73	126.52	0.79	119.56	4.47	100.68	3.75	1	1892.19	16.73	0.86	4	87	23	40	18
254	44.46	65.49	4112	4445.92	7.36	6549.34	6.28	0	0	91.38	3.98	127.82	0.93	129.97	6.44	110.89	5.49	1	1634.83	12.52	0.76	4	87	24	40	17
255	44.48	65.19	4113	4448.28	6.63	6519.10	6.04	0	0	88.40	3.30	124.84	0.85	136.90	5.83	124.66	5.31	0	1596.71	9.87	0.81	3	87	25	40	16
256	43.39	64.95	4114	4339.00	8.25	6495.11	7.42	0	0	81.79	4.43	125.62	0.95	117.09	7.19	105.36	6.49	1	1071.35	8.34	0.69	4	87	26	40	15
257	43.46	65.36	4115	4345.60	8.96	6535.57	9.64	0	0	72.65	4.70	126.10	1.00	106.33	7.79	114.50	8.40	1	729.54	6.53	0.61	5	87	27	40	14
258	43.25	65.33	4116	4325.00	9.00	6533.13	8.65	0	0	72.16	3.29	119.76	1.00	152.47	7.98	146.60	7.67	0	1196.54	6.86	0.72	3	87	28	40	13
259	44.19	65.25	4117	4419.28	11.24	6524.85	9.10	0	0	61.95	3.06	122.06	0.98	175.37	10.11	142.69	8.11	0	1337.38	6.06	0.67	3	87	29	40	12
260	43.76	65.23	4118	4375.96	6.89	6523.45	6.87	0	0	87.22	3.47	124.14	0.92	133.43	6.06	133.20	6.05	0	1598.52	8.23	0.78	4	87	30	40	11
261	43.38	64.73	4119	4337.83	7.39	6472.84	7.78	0	0	86.64	4.91	127.17	0.96	99.91	6.39	105.21	6.76	1	1315.88	11.52	0.68	5	87	31	40	10
262	43.54	65.14	4120	4354.04	6.40	6514.12	7.55	0	0	79.24	3.64	124.61	0.82	107.13	5.58	126.54	6.60	1	1161.46	7.38	0.75	4	87	32	40	9
263	44.00	64.56	4121	4400.14	8.97	6456.37	8.94	0	0	71.88	3.14	120.82	1.02	159.01	8.00	158.62	7.96	0	1607.79	6.31	0.72	3	87	33	40	8
264	43.46	65.33	4122	4346.48	9.10	6532.65	8.57	0	0	72.19	4.21	126.88	0.95	119.79	7.95	112.84	7.48	0	1177.08	6.61	0.65	4	87	34	40	7
265	43.54	65.90	4123	4354.18	14.18	6589.74	12.02	0	0	52.68	3.63	124.84	1.07	158.79	12.55	134.64	10.64	0	1248.31	5.18	0.53	5	87	35	40	6
266	43.48	65.37	4124	4348.21	8.55	6536.65	7.84	0	0	60.78	2.83	124.42	0.76	141.44	7.53	129.66	6.90	0	1133.00	5.16	0.72	3	87	36	40	5
267	43.11	64.70	4125	4310.96	8.37	6470.34	8.27	0	0	70.21	3.76	125.33	0.88	120.05	7.32	118.70	7.24	0	1213.79	6.25	0.68	4	87	37	40	4
268	43.19	64.32	4126	4318.78	8.87	6431.84	9.87	0	0	61.24	3.11	119.90	0.89	134.89	7.84	149.96	8.71	0	1303.25	6.26	0.68	3	87	38	40	3
269	43.37	63.54	4127	4337.23	9.00	6353.86	9.89	0	0	71.13	4.52	124.60	1.00	108.94	7.85	119.72	8.63	1	1129.02	6.42	0.61	5	87	39	40	2
270	43.16	63.17	4128	4315.55	11.04	6316.68	9.62	0	0	60.67	3.49	123.70	0.96	148.27	9.74	129.25	8.49	0	1088.42	6.12	0.63	3	87	40	40	1
271	51.28	68.43	4089	5127.66	10.84	6843.21	10.31	0	0	60.74	3.51	123.20	0.99	144.64	9.57	137.60	9.11	0	629.79	3.79	0.62	4	88	1	2	2
272	50.09	64.68	4090	5009.19	11.53	6468.09	14.94	0	0	57.98	2.67	126.07	1.24	197.43	10.75	248.00	14.77	1	1743.83	4.22	0.60	4	88	2	2	1
273	53.14	61.84	4091	5314.39	17.50	6184.50	11.87	0	0	45.60	3.08	116.62	1.04	199.46	15.92	136.52	10.61	0	616.98	2.92	0.52	5	89	1	1	1
274	55.36	64.44	4122	5536.43	16.62	6444.12	14.20	0	0	33.57	2.08	114.64	0.82	203.86	15.82	179.65	12.87	0	703.44	3.10	0.53	5	90	1	6	6
275	53.17	66.50	4123	5317.42	12.18	6650.15	12.27	0	0	49.56	3.10	122.48	0.95	150.39	10.81	151.56	10.89	0	1175.38	3.99	0.57	5	90	2	6	5
276	53.17	63.62	4124	5316.69	10.68	6362.08	9.26	0	0	67.52	3.23	120.33	1.06	172.85	9.55	150.11	8.26	0	1469.62	8.54	0.68	5	90	3	6	4
277	53.96	63.58	4125	5395.96	9.95	6358.32	12.05	0	0	45.34	2.21	116.99	0.80	159.09	8.96	192.01	10.92	0	737.42	3.74	0.65	5	90	4	6	3
278	52.68	66.18	4126	5268.32	8.43	6617.79	10.01	0	0	64.60	3.08	123.16	0.93	136.60	7.47	162.15	8.88	0	1381.04	5.51	0.70	3	90	5	6	2
279	52.68	66.01	4127	5268.26	22.39	6601.18	14.79	0	0	33.98	2.11	116.95	0.97	264.75	22.85	188.02	13.70	1	808.00	5.83	0.47	5	90	6	6	1
280	52.95	62.74	4147	5295.28	24.84	6273.76	14.64	0	0	30.13	1.80	116.33	0.85	280.82	25.31	192.88	13.53	1	1083.50	3.97	0.50	5	91	1	2	2
281	52.18	60.88	4148	5218.09	21.26	6088.38	26.01	0	0	26.90	1.80	114.33	0.92	233.98	21.23	271.47	26.63	1	1086.90	3.88	0.46	5	91	2	2	1
282	45.67	63.71	4157	4567.17	18.26	6371.35	19.48	0	0	30.64	1.71	116.22	0.87	241.97	18.30	253.61	19.72	1	1456.19	5.24	0.54	5	92	1	4	4
283	44.86	66.12	4158	4486.09	20.39	6611.55	19.52	0	0	28.55	1.79	118.54	0.85	236.46	20.31	228.21	19.36	1	1112.96	4.75	0.50	5	92	2	4	3
284	47.25	65.95	4159	4724.84	25.20	6594.63	23.66	0	0	24.17	2.34	125.80	0.95	201.35	23.55	190.71	21.77	0	959.77	2.82	0.29	4	92	3	4	2
285	48.16	65.54	4162	4815.59	26.98	6553.94	27.70	0	0	24.39	2.12	120.80	1.07	238.09	26.64	245.81	27.44	1	926.69	5.44	0.27	4	92	4	4	1
286	50.22	62.67	4161	5022.06	51.98	6266.73	19.13	0	0	23.53	2.50	118.77	0.97	295.08	49.17	139.47	17.17	1	943.50	3.24	0.30	5	93	1	1	1
287	46.83	65.60	4171	4683.11	16.65	6560.33	26.40	0	0	23.85	1.66	125.68	0.78	187.87	15.49	273.54	27.28	1	1047.48	3.22	0.41	4	94	1	2	2
288	44.76	64.92	4172	4475.93	18.92	6491.52	11.82	0	0	35.53	1.99	116.80	0.82	243.94	18.78	165.57	10.73	1	787.54	4.29	0.56	4	94	2	2	1
289	48.63	65.21	4186	4862.69	15.31	6520.71	17.99	0	0	32.97	2.48	125.62	0.88	158.70	13.74	185.76	16.25	0	1038.50	3.47	0.45	3	95	1	5	5
290	46.86	63.18	4187	4685.74	31.81	6318.17	19.33	0	0	25.27	2.40	124.96	0.96	240.39	31.49	159.31	17.46	1	993.15	3.66	0.34	5	95	2	5	4
291	47.46	62.65	4189	4745.56	15.85	6265.10	18.91	0	0	34.00	2.56	122.15	0.93	163.93	14.23	191.08	17.69	0	1393.83	3.97	0.45	5	95	3	5	3
292	48.75	64.47	4193	4875.05	22.95	6447.32	18.89	0	0	29.94	1.87	122.60	0.99	275.59	24.11	236.62	18.51	1	1476.42	6.06	0.38	4	95	4	5	2
293	47.94	63.74	4194	4794.28	37.80	6373.73	19.83	0	0	26.48	1.78	121.20	1.00	350.79	40.98	230.91	19.30	1	1496.35	6.86	0.36	5	95	5	5	1
294	53.83	63.74	4197	5382.77	14.61	6374.21	13.35	0	0	39.74	1.92	117.74	0.90	231.22	14.22	215.84	12.62	1	926.06	4.06	0.59	5	96	1	2	2
295	56.13	64.32	4198	5612.90	17.42	6432.35	18.72	0	0	27.67	2.38	115.57	0.79	157.26	15.56	168.93	16.73	0	465.58	3.14	0.39	4	96	2	2	1
296	45.04	63.99	4211	4503.82	34.59	6399.05	13.43	0	0	26.88	1.82	119.18	0.81	324.13	36.26	155.80	12.22	1	1060.17	4.40	0.49	5	97	1	1	1
297	53.78	62.38	4215	5378.08	24.18	6238.43	13.98	0	0	33.54	2.11	115.81	0.95	278.48	25.18	174.93	12.95	1	1034.69	4.36	0.48	5	98	1	2	2
298	53.38	61.11	4216	5337.72	13.95	6110.77	12.57	0	0	45.07	2.70	116.56	0.96	181.02	12.55	163.26	11.31	0	418.56	2.66	0.57	5	98	2	2	1
299	47.44	66.31	4216	4743.91	21.74	6631.41	16.57	0	0	34.45	2.21	123.47	1.04	250.58	21.82	202.91	15.45	1	872.15	3.46	0.43	4	99	1	7	7
300	47.65	64.89	4217	4764.84	15.80	6489.25	16.16	0	0	37.51	2.24	126.84	0.98	207.09	14.71	210.09	15.24	1	1416.44	5.61	0.49	4	99	2	7	6
301	48.81	62.58	4218	4881.33	14.32	6257.55	14.92	0	0	42.17	2.13	118.36	0.98	218.62	13.69	223.03	14.57	1	1207.23	5.43	0.57	5	99	3	7	5
302	47.46	65.18	4219	4746.24	9.58	6517.59	8.16	0	0	71.66	3.48	128.12	0.98	152.36	8.45	129.74	7.20	0	1897.27	8.62	0.70	3	99	4	7	4
303	47.69	64.66	4220	4768.97	13.45	6465.80	16.15	0	0	39.45	2.05	123.99	0.95	203.90	12.56	239.42	15.75	1	1464.15	6.21	0.53	4	99	5	7	3
304	46.46	65.89	4221	4646.42	13.20	6588.90	10.89	0	0	52.09	2.87	126.65	1.00	185.65	11.88	153.64	9.76	0	1700.81	6.24	0.60	3	99	6	7	2
305	46.65	66.55	4222	4664.96	17.17	6654.75	14.07	0	0	45.09	3.66	128.96	1.09	163.43	15.21	133.97	12.47	0	1376.19	4.33	0.45	3	99	7	7	1
306	54.92	62.34	4228	5491.74	16.26	6233.58	14.73	0	0	34.46	2.79	115.16	0.83	154.92	14.42	140.36	13.05	0	299.83	2.68	0.45	5	100	1	6	6
307	52.88	62.06	4229	5288.11	9.69	6206.32	10.49	0	0	68.28	3.11	117.28	1.10	165.11	8.72	178.37	9.48	0	1306.67	5.62	0.69	5	100	2	6	5
308	53.81	63.33	4231	5380.53	11.27	6332.91	9.03	0	0	44.58	1.72	114.36	0.72	223.58	10.78	183.04	8.36	1	709.08	3.41	0.72	5	100	3	6	4
309	53.70	66.69	4232	5370.41	20.81	6669.49	13.50	0	0	35.98	1.90	113.45	0.89	264.33	20.80	200.48	12.51	1	481.88	4.64	0.57	5	100	4	6	3
310	52.97	66.37	4233	5296.63	17.82	6637.16	12.38	0	0	43.96	2.99	121.84	1.03	201.56	16.34	141.74	11.08	0	1035.04	3.50	0.51	5	100	5	6	2
311	53.19	65.09	4234	5318.76	22.94	6508.94	12.70	0	0	40.45	2.04	115.51	1.02	306.00	24.30	199.07	11.88	1	1417.33	3.76	0.54	5	100	6	6	1
312	53.86	67.49	4254	5386.19	14.24	6749.19	15.16	0	0	44.72	3.58	121.54	1.01	137.25	12.58	146.08	13.38	0	873.19	4.03	0.46	5	101	1	1	1
313	47.74	68.69	4273	4773.54	15.30	6868.55	15.21	0	0	40.49	3.54	127.54	0.95	135.02	13.46	134.28	13.39	0	822.92	3.43	0.43	3	102	1	9	9
314	48.94	65.56	4274	4894.50	9.69	6556.37	11.71	0	0	69.42	3.44	131.25	1.18	151.77	8.68	182.94	10.51	0	2257.19	8.11	0.66	3	102	2	9	8
315	49.12	65.44	4275	4911.63	8.71	6544.35	7.77	0	0	87.36	3.34	128.03	1.15	176.64	7.83	157.91	6.95	0	2214.31	10.29	0.76	4	102	3	9	7
316	46.87	63.04	4276	4686.92	12.99	6304.15	9.25	0	0	67.08	3.23	124.92	1.17	207.53	11.96	149.53	8.31	0	1968.31	7.97	0.66	4	102	4	9	6
317	44.36	64.37	4277	4435.81	11.44	6437.07	10.26	0	0	63.18	2.89	122.40	1.10	192.82	10.61	175.12	9.26	0	1838.85	5.71	0.67	4	102	5	9	5
318	46.91	64.67	4278	4691.29	14.59	6467.40	15.88	0	0	53.22	2.49	121.85	1.30	241.39	14.43	259.28	16.15	1	2034.31	10.03	0.52	4	102	6	9	4
319	45.19	63.17	4279	4518.69	9.00	6317.34	11.73	0	0	66.51	3.95	129.98	1.04	116.75	7.92	152.12	10.32	0	1808.67	7.73	0.62	4	102	7	9	3
320	45.60	66.02	4280	4560.16	8.49	6602.46	10.68	0	0	67.01	2.67	124.29	1.03	166.86	7.67	207.12	9.90	0	1596.96	6.81	0.72	4	102	8	9	2
321	48.06	66.26	4281	4806.18	9.57	6625.74	9.76	0	0	70.68	4.07	130.97	1.04	127.95	8.41	130.52	8.58	0	1819.62	7.81	0.64	4	102	9	9	1
322	51.82	66.42	4288	5181.90	7.98	6641.65	11.94	0	0	60.84	3.03	126.45	0.92	124.02	7.08	185.05	10.66	0	1335.38	5.31	0.68	3	103	1	20	20
323	51.76	67.40	4289	5176.27	9.67	6739.80	10.49	0	0	69.48	3.80	125.33	1.08	136.47	8.54	148.08	9.27	0	1296.00	5.08	0.65	3	103	2	20	19
324	49.29	66.62	4290	4929.41	9.98	6662.19	10.09	0	0	66.67	2.99	127.67	1.07	173.34	8.97	174.17	9.18	0	1676.04	5.92	0.69	4	103	3	20	18
325	51.30	66.77	4291	5130.03	16.82	6676.78	23.97	0	0	32.28	1.71	118.83	0.95	238.24	16.93	316.15	26.91	1	1175.75	3.32	0.50	5	103	4	20	17
326	51.51	66.57	4292	5150.71	6.88	6656.84	7.12	0	0	105.27	4.77	128.86	1.10	116.65	6.01	120.80	6.23	0	1567.42	7.78	0.75	4	103	5	20	16
327	51.42	66.42	4293	5142.29	7.21	6641.63	6.93	0	0	93.33	3.72	125.68	1.01	139.45	6.35	134.11	6.11	0	1634.17	8.52	0.78	3	103	6	20	15
328	53.21	65.93	4294	5321.05	21.30	6592.56	16.20	0	0	34.21	3.17	124.88	1.00	177.90	19.02	135.59	14.41	0	1102.52	3.26	0.38	5	103	7	20	14
329	50.73	64.53	4295	5072.66	9.89	6452.79	9.74	0	0	69.89	2.93	126.21	1.11	183.68	8.97	180.97	8.81	0	1919.94	5.48	0.70	3	103	8	20	13
330	50.13	64.96	4296	5012.94	7.85	6495.78	7.05	0	0	93.59	3.32	127.76	1.10	171.28	7.03	153.97	6.30	0	2407.58	9.79	0.79	4	103	9	20	12
331	50.73	66.57	4297	5072.97	8.46	6656.64	9.32	0	0	75.79	4.42	133.14	1.01	111.61	7.40	122.84	8.14	1	1723.31	7.37	0.65	4	103	10	20	11
332	50.50	68.95	4298	5050.23	9.71	6895.07	13.63	0	0	50.06	2.71	119.51	0.91	139.30	8.67	193.85	12.40	0	740.21	4.20	0.62	5	103	11	20	10
333	48.39	67.31	4299	4839.03	10.55	6731.28	9.77	0	0	67.43	2.66	119.58	1.12	208.05	9.80	193.70	8.98	1	1525.52	10.15	0.70	5	103	12	20	9
334	50.61	67.52	4300	5061.17	11.31	6752.19	11.42	0	0	60.86	3.51	126.50	1.09	151.63	10.04	153.07	10.13	0	1276.38	5.56	0.61	3	103	13	20	8
335	49.81	64.10	4302	4981.38	12.39	6410.26	10.88	0	0	64.57	2.81	125.18	1.22	218.85	11.81	195.92	10.07	1	1923.85	8.62	0.65	4	103	14	20	7
336	53.12	64.42	4303	5311.52	8.11	6441.89	6.95	0	0	96.08	4.03	122.21	1.11	149.00	7.15	127.73	6.13	0	1478.48	7.98	0.76	3	103	15	20	6
337	52.55	64.38	4304	5255.28	12.14	6438.50	9.53	0	0	52.36	2.22	119.28	0.90	216.93	11.62	176.06	8.65	1	1227.17	6.06	0.69	4	103	16	20	5
338	50.62	65.02	4305	5061.77	6.10	6501.87	6.01	0	0	122.79	4.10	126.71	1.15	140.95	5.38	139.02	5.31	0	1857.46	12.70	0.83	3	103	17	20	4
339	50.51	64.49	4306	5051.49	7.48	6449.09	8.27	0	0	76.04	2.61	124.02	0.97	169.88	6.73	187.37	7.48	0	1787.15	6.80	0.78	3	103	18	20	3
340	50.90	63.53	4307	5089.67	10.26	6352.63	8.51	0	0	82.22	3.77	126.04	1.21	172.94	9.19	144.02	7.58	0	1866.94	8.26	0.70	3	103	19	20	2
341	51.00	62.99	4308	5100.07	14.71	6298.72	13.89	0	0	40.77	1.88	120.33	0.94	244.63	14.59	233.52	13.56	1	1445.29	4.47	0.57	5	103	20	20	1
342	49.05	63.73	4301	4904.66	9.66	6372.62	11.64	0	0	76.50	3.04	122.48	1.32	190.57	8.92	226.30	11.09	1	2176.25	12.70	0.69	4	104	1	1	1
343	46.47	64.84	4331	4646.76	23.13	6484.33	16.98	0	0	26.18	2.15	122.13	0.82	213.29	21.98	161.70	15.32	1	818.46	3.71	0.40	5	105	1	3	3
344	47.04	64.08	4334	4703.77	37.42	6408.11	14.33	0	0	27.02	1.85	123.17	0.86	339.80	39.90	164.32	13.12	1	1101.85	4.71	0.46	5	105	2	3	2
345	47.44	64.33	4335	4743.89	16.44	6432.81	15.04	0	0	32.40	1.89	123.95	0.84	219.77	15.53	202.66	13.98	1	1284.25	4.76	0.50	4	105	3	3	1
346	43.77	63.00	4345	4377.44	16.98	6299.71	25.09	0	0	34.08	2.77	122.15	1.13	163.85	15.41	234.44	24.16	1	1127.85	3.88	0.38	5	106	1	4	4
347	44.18	62.49	4347	4418.03	14.85	6249.43	21.79	0	0	32.73	2.22	117.41	0.92	171.65	13.58	238.39	21.41	1	1033.54	5.22	0.48	5	106	2	4	3
348	44.60	62.51	4348	4460.30	18.60	6250.80	20.19	0	0	33.16	2.45	121.52	1.03	196.67	17.10	208.25	19.27	1	1248.90	5.43	0.43	5	106	3	4	2
349	43.24	62.52	4349	4323.54	21.10	6251.55	16.60	0	0	34.47	3.55	123.02	0.99	157.90	18.69	124.44	14.65	0	905.58	2.81	0.35	5	106	4	4	1
350	46.71	67.74	4359	4671.13	20.39	6774.24	21.26	0	0	29.62	2.26	122.34	1.00	208.94	19.04	214.75	20.28	1	996.67	4.88	0.39	5	107	1	3	3
351	46.74	65.40	4363	4674.06	25.26	6540.32	19.34	0	0	24.58	1.91	121.50	0.85	238.40	25.10	195.75	17.83	1	1213.83	6.53	0.37	4	107	2	3	2
352	50.02	63.55	4365	5001.71	35.74	6354.89	16.75	0	0	23.85	3.34	127.62	0.88	195.22	32.11	91.92	14.44	1	1009.04	3.47	0.23	5	107	3	3	1
353	49.02	64.68	4383	4901.79	16.16	6467.96	17.83	0	0	28.92	1.53	120.51	0.76	236.29	15.81	248.32	17.99	1	1216.12	5.08	0.51	4	108	1	1	1
354	47.43	65.27	4395	4743.25	18.18	6526.88	17.85	0	0	27.67	1.64	119.59	0.81	237.95	17.77	234.05	17.37	1	1005.21	3.81	0.44	4	109	1	1	1
355	44.03	68.08	4399	4403.08	17.27	6807.70	16.35	0	0	37.69	3.15	121.32	1.00	159.70	15.39	151.29	14.54	0	961.50	3.71	0.43	5	110	1	1	1
356	45.55	65.55	4409	4554.64	16.66	6554.74	21.79	0	0	34.92	2.82	129.88	1.07	161.15	15.03	208.68	20.09	1	1534.00	8.77	0.39	4	111	1	15	15
357	47.06	63.29	4410	4705.80	6.25	6328.92	6.03	0	0	109.04	3.74	128.65	1.03	140.73	5.51	135.74	5.32	0	2216.33	10.60	0.83	4	111	2	15	14
358	46.07	65.81	4411	4606.77	8.07	6581.06	10.44	0	0	73.80	2.85	122.38	1.08	162.87	7.29	207.19	9.74	0	1912.60	7.84	0.74	3	111	3	15	13
359	46.00	67.10	4412	4600.37	12.05	6710.42	11.10	0	0	45.76	2.01	120.28	0.86	212.46	11.34	197.31	10.27	1	1473.94	6.11	0.65	3	111	4	15	12
360	49.76	66.66	4413	4975.65	7.30	6665.83	7.60	0	0	80.31	3.05	125.47	0.93	148.62	6.49	154.76	6.74	0	1539.06	7.82	0.78	3	111	5	15	11
361	49.41	63.12	4414	4941.38	9.21	6311.81	11.85	0	0	79.60	4.14	129.67	1.31	137.24	8.19	176.19	10.59	0	1998.23	8.67	0.65	5	111	6	15	10
362	49.79	65.14	4415	4978.77	6.56	6514.30	5.99	0	0	92.77	2.58	126.41	0.94	183.10	5.93	167.63	5.39	0	2085.21	8.00	0.85	3	111	7	15	9
363	49.65	65.36	4416	4964.62	12.36	6535.95	9.27	0	0	72.18	2.86	122.92	1.26	238.73	11.99	184.03	8.50	1	1988.02	8.88	0.69	4	111	8	15	8
364	52.68	67.50	4417	5267.50	15.15	6749.85	14.13	0	0	42.06	2.53	117.43	0.99	194.49	14.08	183.62	12.82	0	730.00	2.89	0.53	5	111	9	15	7
365	54.34	67.78	4418	5433.78	19.05	6777.93	19.93	0	0	28.54	2.30	115.31	0.89	181.90	17.76	192.58	18.17	0	375.35	2.43	0.41	5	111	10	15	6
366	52.86	65.75	4419	5286.24	14.12	6575.26	13.88	0	0	49.32	2.93	121.32	1.12	184.20	12.90	181.77	12.57	0	1402.94	5.71	0.55	5	111	11	15	5
367	51.68	65.92	4420	5168.39	15.49	6591.91	12.56	0	0	45.20	1.96	116.19	0.99	264.74	15.91	225.61	12.17	1	1495.67	6.43	0.60	5	111	12	15	4
368	54.39	67.59	4421	5439.18	12.77	6758.50	17.23	0	0	39.30	3.20	120.11	0.90	121.16	11.28	163.39	15.21	0	597.79	3.06	0.46	4	111	13	15	3
369	54.58	66.40	4422	5457.65	11.98	6640.18	6.95	0	0	47.64	2.80	121.16	0.65	156.73	10.47	90.55	5.95	1	561.25	4.55	0.64	4	111	14	15	2
370	54.38	66.71	4423	5437.57	13.88	6670.68	13.37	0	0	43.64	3.10	119.81	0.93	151.19	12.30	145.62	11.84	0	764.62	3.97	0.51	5	111	15	15	1
371	49.75	66.55	4477	4975.48	16.45	6655.00	30.40	0	0	25.26	3.13	125.12	0.85	102.73	14.50	187.23	27.64	1	756.15	4.19	0.28	4	112	1	1	1
372	54.90	62.33	4485	5490.47	16.62	6232.83	11.91	0	0	32.80	1.58	111.19	0.73	258.74	16.79	194.04	11.20	1	372.67	3.46	0.59	5	113	1	5	5
373	52.26	61.37	4488	5226.44	16.75	6137.21	13.11	0	0	42.93	1.92	110.83	0.96	267.10	17.16	224.81	12.79	1	1204.60	5.33	0.61	5	113	2	5	4
374	51.19	61.60	4489	5118.63	19.76	6159.78	13.64	0	0	36.41	1.85	114.78	0.93	285.95	21.07	207.66	13.23	1	1220.94	5.03	0.54	5	113	3	5	3
375	51.05	61.45	4490	5104.96	19.31	6145.28	17.80	0	0	44.12	3.57	124.75	1.32	185.42	17.54	171.56	16.03	0	1425.50	3.79	0.41	5	113	4	5	2
376	52.84	59.84	4491	5283.91	13.68	5984.00	24.23	0	0	29.01	2.25	115.11	0.80	137.15	12.24	226.65	23.59	1	684.83	2.96	0.45	5	113	5	5	1
377	43.53	62.33	4501	4352.88	17.41	6232.84	17.51	0	0	29.87	1.58	112.10	0.81	245.70	17.49	249.17	17.60	1	979.96	3.00	0.53	5	114	1	11	11
378	43.46	63.60	4503	4346.41	24.59	6359.57	20.62	0	0	30.08	1.91	113.55	0.95	257.56	24.42	240.60	20.52	1	1033.06	5.04	0.49	5	114	2	11	10
379	44.70	61.82	4504	4470.11	23.97	6182.00	13.83	0	0	37.77	1.86	110.81	0.97	322.71	26.17	212.45	13.62	1	1039.79	3.67	0.58	5	114	3	11	9
380	43.15	64.24	4505	4315.24	15.08	6424.13	14.30	0	0	37.70	2.18	120.31	0.89	201.87	14.06	191.98	13.26	0	1171.79	3.85	0.54	5	114	4	11	8
381	41.79	65.20	4506	4179.10	13.48	6519.97	17.20	0	0	41.82	5.68	126.07	0.92	76.78	12.01	97.35	14.94	1	1044.48	3.72	0.28	5	114	5	11	7
382	43.34	64.39	4507	4334.08	12.82	6438.93	12.84	0	0	40.43	2.34	121.62	0.83	171.40	11.63	172.46	11.53	0	1251.69	4.50	0.58	5	114	6	11	6
383	43.51	60.97	4508	4351.42	17.89	6097.34	12.24	0	0	38.29	3.05	119.19	0.87	173.17	15.84	118.67	10.83	0	754.73	3.22	0.46	4	114	7	11	5
384	43.28	61.46	4509	4327.53	12.93	6145.66	14.53	0	0	40.78	2.52	117.49	0.88	162.35	11.65	180.90	13.31	0	1094.29	4.06	0.55	5	114	8	11	4
385	44.03	62.85	4510	4403.45	21.49	6284.92	17.46	0	0	32.98	1.70	111.94	0.90	282.86	22.03	245.60	17.61	1	1069.56	2.97	0.57	5	114	9	11	3
386	42.00	63.51	4512	4199.61	24.61	6350.79	15.70	0	0	34.03	3.22	121.58	1.04	199.99	22.43	128.95	14.00	0	1067.23	3.00	0.36	5	114	10	11	2
387	43.10	65.68	4515	4309.61	18.96	6568.07	20.18	0	0	34.15	2.71	122.46	1.09	186.04	17.41	198.03	18.52	0	1000.69	3.37	0.39	5	114	11	11	1
388	49.89	63.84	4510	4988.60	17.76	6383.62	14.66	0	0	32.36	1.38	114.52	0.76	283.04	18.20	261.56	14.98	1	1328.00	4.67	0.59	5	115	1	2	2
389	48.13	64.73	4513	4813.41	26.75	6473.04	16.24	0	0	27.28	3.57	128.32	0.85	157.38	23.45	95.58	14.21	1	1131.62	4.84	0.27	4	115	2	2	1
390	50.05	66.10	4518	5004.51	27.33	6609.93	21.50	0	0	29.83	1.65	112.12	0.96	323.62	29.23	273.64	22.19	1	938.81	3.74	0.46	5	116	1	1	1
391	44.68	62.93	4521	4467.62	27.31	6292.78	18.30	0	0	37.50	1.96	109.47	1.13	340.58	30.73	252.08	18.64	1	1520.75	5.40	0.49	5	117	1	1	1
392	48.97	61.63	4538	4897.32	18.17	6163.48	16.38	0	0	40.93	3.05	122.96	1.12	189.34	16.54	170.08	15.04	0	1684.00	4.88	0.45	5	118	1	1	1
393	50.75	61.54	4552	5074.91	19.90	6154.26	17.72	0	0	33.07	2.03	117.14	0.98	244.93	19.77	220.17	17.29	1	1048.15	4.43	0.51	5	119	1	1	1
394	48.61	66.04	4585	4861.47	25.31	6603.72	15.43	0	0	26.58	2.68	124.81	0.81	193.38	22.71	118.46	13.69	0	918.35	2.97	0.34	4	120	1	1	1
395	48.00	66.43	4632	4800.30	18.03	6643.26	24.09	0	0	24.45	1.57	119.77	0.79	218.83	17.26	269.80	24.84	1	1075.73	4.87	0.44	5	121	1	1	1
396	50.25	62.46	4635	5025.20	9.79	6245.99	10.75	0	0	62.86	3.83	126.96	0.98	123.85	8.60	136.05	9.44	0	1511.98	4.69	0.61	3	122	1	2	2
397	49.01	65.76	4637	4901.09	27.47	6575.98	27.42	0	0	22.62	1.98	120.66	0.95	229.00	27.40	238.03	26.94	1	432.33	2.60	0.32	5	122	2	2	1
398	46.03	61.97	4636	4602.99	15.78	6197.40	13.30	0	0	46.19	2.80	119.13	1.08	201.57	14.58	171.53	12.06	0	1132.25	4.15	0.53	5	123	1	3	3
399	44.52	62.71	4637	4452.13	14.55	6271.08	17.03	0	0	39.01	2.28	116.78	0.99	192.80	13.73	225.50	16.19	1	1151.65	5.52	0.52	5	123	2	3	2
400	44.51	63.69	4638	4451.24	18.02	6369.32	18.18	0	0	33.64	2.98	126.36	0.96	157.76	16.05	159.14	16.19	0	1314.58	3.52	0.39	4	123	3	3	1
401	48.66	63.19	4657	4866.12	25.02	6319.08	14.91	0	0	26.94	1.50	115.38	0.78	312.32	27.68	210.63	14.28	1	842.77	3.35	0.48	5	124	1	2	2
402	48.60	62.85	4659	4860.01	42.55	6285.32	21.51	0	0	18.31	2.27	125.71	0.86	256.95	42.24	136.15	19.40	1	1422.15	3.63	0.24	5	124	2	2	1
403	48.17	62.63	4685	4817.15	18.39	6262.75	16.95	0	0	34.21	1.63	117.04	0.91	286.11	19.74	261.24	17.43	1	1367.58	4.86	0.52	5	125	1	2	2
404	47.96	63.31	4686	4796.37	21.02	6330.89	24.74	0	0	28.67	1.84	121.39	1.01	252.21	21.22	281.99	26.19	1	1362.23	7.47	0.39	5	125	2	2	1
405	47.92	64.65	4692	4792.09	17.86	6464.83	14.49	0	0	28.75	1.46	119.46	0.74	265.63	18.37	224.84	13.93	1	1255.83	4.70	0.51	4	126	1	1	1
406	51.75	65.33	4722	5174.54	16.03	6532.55	14.21	0	0	40.89	2.48	122.14	1.00	203.52	15.01	183.10	12.93	0	882.50	3.49	0.53	5	127	1	2	2
407	53.10	63.17	4723	5310.14	14.17	6316.83	11.13	0	0	49.21	3.70	121.00	0.94	144.96	12.44	113.95	9.78	0	796.60	4.30	0.51	4	127	2	2	1
408	48.33	65.46	4732	4832.57	28.89	6546.29	19.83	0	0	22.61	1.94	123.65	0.87	255.20	28.88	182.89	18.22	1	984.56	5.73	0.32	4	128	1	1	1
409	48.22	65.25	4739	4821.90	14.19	6524.72	38.12	0	0	27.86	2.78	126.16	0.95	110.79	12.67	273.41	38.87	1	1177.04	6.81	0.34	4	129	1	1	1
410	48.12	64.66	4756	4812.11	21.64	6466.36	21.98	0	0	27.72	2.48	122.07	0.98	188.02	19.88	191.56	20.06	0	1074.58	3.20	0.33	3	130	1	1	1
411	49.20	64.29	4761	4919.90	18.26	6428.56	27.77	0	0	23.59	2.50	126.58	0.84	133.67	16.31	201.62	25.25	0	869.44	2.48	0.30	4	131	1	1	1
412	47.75	64.12	4793	4775.02	20.48	6412.01	17.20	0	0	30.03	1.69	117.94	0.86	261.08	20.90	234.56	16.85	1	1173.60	7.91	0.49	5	132	1	1	1
413	47.13	65.59	4808	4712.78	19.67	6558.67	23.30	0	0	27.98	2.00	123.43	0.95	214.22	18.74	244.17	23.21	1	1174.77	5.22	0.40	5	133	1	1	1
414	49.44	63.94	4838	4943.63	23.70	6394.20	22.96	0	0	27.02	2.33	127.02	1.03	214.75	22.25	208.00	21.53	1	1408.56	7.07	0.32	4	134	1	8	8
415	48.69	63.86	4839	4868.93	15.94	6386.33	14.78	0	0	38.52	2.41	125.45	0.96	198.09	14.62	184.26	13.49	0	1521.35	4.99	0.51	5	134	2	8	7
416	46.92	65.60	4840	4691.73	12.64	6560.14	11.44	0	0	42.94	2.56	127.51	0.81	164.02	11.27	148.59	10.18	0	1445.54	5.96	0.59	3	134	3	8	6
417	45.96	64.88	4841	4596.27	19.99	6487.53	13.15	0	0	33.50	3.77	127.76	0.81	136.73	17.43	90.28	11.68	1	1132.81	7.08	0.36	5	134	4	8	5
418	45.97	66.59	4844	4597.06	48.35	6658.66	13.11	0	0	25.79	3.45	127.79	0.90	261.31	47.84	70.04	9.79	1	1067.04	5.12	0.27	5	134	5	8	4
419	47.14	65.81	4845	4714.47	17.94	6580.98	18.69	0	0	32.15	2.16	124.47	0.95	206.97	16.88	214.32	17.75	1	1426.44	5.58	0.44	4	134	6	8	3
420	45.15	66.57	4846	4515.35	24.97	6656.53	20.20	0	0	26.59	2.49	124.76	0.96	205.18	23.24	168.63	18.25	0	951.77	2.11	0.33	5	134	7	8	2
421	48.47	65.41	4848	4847.42	20.94	6541.02	22.85	0	0	29.51	1.86	121.39	0.97	247.19	21.08	263.32	23.42	1	1049.38	4.01	0.44	5	134	8	8	1
422	49.74	65.47	4856	4973.74	12.97	6546.60	14.39	0	0	42.03	2.58	124.63	0.92	164.39	11.71	182.50	12.96	0	1348.38	4.95	0.55	4	135	1	1	1
423	47.01	65.03	4872	4701.21	20.32	6503.27	21.13	0	0	28.60	1.66	116.38	0.88	250.63	20.61	272.29	21.98	1	852.25	4.84	0.46	5	136	1	1	1
424	49.93	63.43	4908	4993.30	10.81	6343.30	17.66	0	0	37.87	3.86	125.79	0.78	82.88	9.97	133.59	15.37	1	744.60	5.41	0.40	5	137	1	2	2
425	47.69	65.66	4912	4768.61	29.42	6566.18	18.48	0	0	25.91	1.91	120.95	0.93	286.21	31.10	196.58	17.48	1	1205.33	5.33	0.39	5	137	2	2	1
426	48.16	65.27	4980	4815.61	26.95	6526.83	20.27	0	0	26.39	1.68	120.67	0.95	306.40	30.20	248.16	20.33	1	1104.23	5.04	0.34	4	138	1	1	1
427	47.22	65.65	4993	4721.94	21.40	6565.41	22.13	0	0	27.44	2.24	122.96	0.96	202.98	20.07	208.34	20.98	1	1142.94	4.71	0.35	4	139	1	1	1
428	47.30	64.43	5011	4730.30	16.73	6442.84	22.20	0	0	26.38	2.31	126.09	0.80	148.61	14.97	193.82	20.53	0	1334.54	4.30	0.38	4	140	1	1	1
429	47.47	65.11	5016	4747.16	16.34	6510.60	18.28	0	0	25.86	1.64	121.87	0.72	198.87	15.47	221.63	17.45	1	1382.33	5.89	0.47	4	141	1	1	1
430	51.01	66.87	5031	5100.95	30.35	6686.92	16.61	0	0	28.30	2.05	119.26	0.94	282.82	31.00	179.78	15.30	1	734.02	3.57	0.43	5	142	1	1	1
431	53.29	66.34	5051	5329.49	12.81	6633.85	10.49	0	0	39.98	1.62	112.32	0.73	233.48	12.68	202.79	9.74	1	795.33	3.94	0.68	4	143	1	2	2
432	53.36	62.80	5052	5336.14	15.82	6280.08	14.28	0	0	39.22	2.26	112.76	0.94	208.38	15.19	193.92	13.11	1	693.75	3.51	0.54	5	143	2	2	1
433	48.33	63.84	5075	4833.09	25.38	6384.39	18.33	0	0	28.33	1.64	116.52	0.90	313.61	28.85	235.69	18.47	1	1203.02	4.65	0.44	5	144	1	1	1
434	48.50	65.24	5118	4849.89	20.26	6523.99	21.30	0	0	28.18	1.79	120.87	0.91	239.53	20.20	252.09	21.45	1	1274.52	6.58	0.41	4	145	1	1	1
435	46.58	64.13	5136	4657.98	23.24	6412.76	15.69	0	0	31.63	1.59	118.01	0.89	315.55	25.52	240.65	15.60	1	1095.83	4.83	0.50	5	146	1	1	1
436	48.54	66.12	5150	4853.67	25.86	6612.16	24.32	0	0	22.32	1.97	122.59	0.90	222.95	25.14	215.02	22.97	1	983.21	3.92	0.32	5	147	1	1	1
437	47.52	65.29	5164	4752.50	20.47	6528.80	27.87	0	0	26.42	1.75	121.03	0.95	240.31	20.16	292.45	29.46	1	1426.50	6.45	0.36	4	148	1	1	1
438	47.68	64.77	5178	4768.03	19.02	6477.45	27.59	0	0	23.30	2.32	126.58	0.85	149.18	17.11	213.40	25.56	1	1197.60	6.13	0.31	3	149	1	1	1
439	53.56	65.34	5194	5356.37	8.09	6534.18	8.05	0	0	78.70	4.21	122.96	0.95	116.30	7.07	115.66	7.03	0	806.27	6.65	0.69	4	150	1	1	1
440	49.45	65.48	5195	4944.98	8.95	6548.29	11.00	0	0	73.84	3.20	127.19	1.18	161.10	8.05	197.02	10.02	0	2342.88	7.15	0.70	4	151	1	9	9
441	46.03	63.59	5196	4603.38	6.67	6359.17	8.15	0	0	91.18	3.32	127.63	1.06	142.09	5.94	173.40	7.27	0	2284.15	9.59	0.79	3	151	2	9	8
442	47.91	61.17	5197	4791.08	8.85	6116.78	9.54	0	0	64.24	2.80	122.08	0.93	157.39	7.90	169.27	8.57	0	1340.02	5.85	0.72	4	151	3	9	7
443	49.27	62.40	5198	4926.94	11.63	6240.45	9.48	0	0	58.94	2.29	120.80	1.00	230.61	11.13	189.94	8.88	1	1921.10	6.97	0.71	5	151	4	9	6
444	46.93	60.85	5199	4692.81	21.26	6085.09	13.90	0	0	38.06	1.97	114.28	0.95	281.27	21.80	203.64	13.53	1	1407.31	5.41	0.60	5	151	5	9	5
445	49.68	60.50	5200	4968.09	11.87	6050.14	11.05	0	0	46.36	2.14	116.23	0.85	199.95	10.90	184.80	10.27	0	1119.60	3.98	0.65	5	151	6	9	4
446	50.79	61.16	5203	5078.80	13.65	6116.38	15.92	0	0	38.24	1.76	113.47	0.84	226.86	13.20	242.57	15.97	1	980.98	4.18	0.62	5	151	7	9	3
447	49.88	61.71	5204	4987.94	9.20	6170.80	12.02	0	0	74.56	3.90	123.76	1.23	136.18	8.18	177.69	10.73	0	1831.94	8.05	0.65	4	151	8	9	2
448	51.57	61.32	5206	5157.49	9.71	6132.07	11.84	0	0	59.86	3.40	121.11	0.99	131.91	8.59	160.40	10.53	0	1119.42	4.40	0.63	4	151	9	9	1
449	44.42	66.62	5234	4441.53	19.10	6662.43	15.74	0	0	35.28	1.68	113.83	0.86	265.49	19.04	246.46	15.72	1	1208.73	3.98	0.60	5	152	1	2	2
450	46.11	67.56	5236	4611.45	16.34	6755.85	17.51	0	0	41.81	2.71	122.05	1.13	196.16	15.15	206.94	16.62	0	1127.27	3.05	0.49	5	152	2	2	1
451	47.06	63.47	5268	4706.45	28.05	6346.64	27.14	0	0	24.98	2.34	119.67	1.10	230.17	27.16	220.87	26.38	1	1031.15	3.98	0.32	5	153	1	1	1
452	44.56	65.36	5282	4455.67	8.59	6536.37	13.06	0	0	55.94	3.98	128.19	0.88	92.35	7.36	140.86	11.39	1	1351.81	9.81	0.56	4	154	1	4	4
453	47.80	65.80	5283	4780.41	11.67	6579.63	13.49	0	0	46.89	2.23	124.75	0.96	192.91	10.76	220.20	12.76	1	1544.65	7.19	0.61	4	154	2	4	3
454	48.54	65.43	5284	4853.67	10.35	6542.78	9.58	0	0	54.36	2.25	125.64	0.88	194.97	9.45	181.07	8.70	0	1560.81	5.00	0.70	3	154	3	4	2
455	48.11	68.25	5285	4811.08	12.94	6824.64	13.14	0	0	36.50	1.47	115.18	0.74	246.63	12.84	241.01	13.20	1	616.94	2.46	0.65	5	154	4	4	1
456	46.95	65.78	5360	4695.43	16.47	6578.04	18.22	0	0	36.03	2.22	124.96	1.02	208.91	15.51	228.80	17.49	1	1581.23	8.65	0.46	5	155	1	6	6
457	44.76	66.91	5361	4476.13	21.40	6691.45	17.78	0	0	34.77	2.93	124.80	1.09	197.05	19.53	164.58	16.07	0	1197.81	3.07	0.39	5	155	2	6	5
458	43.53	66.34	5364	4353.26	12.15	6634.47	14.38	0	0	49.99	4.34	125.96	0.99	107.68	10.60	127.48	12.57	1	1299.67	7.45	0.46	5	155	3	6	4
459	46.60	64.16	5365	4659.92	8.39	6416.28	11.70	0	0	53.24	2.48	127.40	0.83	140.26	7.50	193.41	10.67	0	1904.56	6.60	0.69	3	155	4	6	3
460	48.77	61.73	5369	4876.77	13.13	6172.57	20.18	0	0	39.19	2.07	115.17	0.98	195.81	12.18	270.21	20.68	1	953.62	3.86	0.55	5	155	5	6	2
461	48.82	62.42	5370	4882.44	12.65	6241.56	16.51	0	0	47.38	2.72	120.51	1.09	171.89	11.52	217.64	15.77	1	1345.96	5.89	0.55	5	155	6	6	1
462	44.78	63.20	5374	4478.45	27.71	6320.06	16.67	0	0	28.80	2.10	118.61	0.94	267.40	28.19	179.38	15.37	1	1321.48	5.64	0.43	5	156	1	1	1
463	48.23	64.52	5393	4823.40	21.76	6452.08	18.18	0	0	33.07	2.26	122.48	1.05	243.86	21.37	205.25	17.44	1	1238.40	5.42	0.42	5	157	1	1	1
464	49.71	62.61	5404	4970.92	22.18	6261.22	21.28	0	0	28.19	2.18	116.41	0.97	219.49	21.27	209.30	20.50	1	973.06	4.33	0.41	5	158	1	2	2
465	47.77	65.33	5407	4776.87	31.16	6532.91	24.80	0	0	21.59	1.83	123.94	0.91	262.28	31.77	224.19	24.11	1	1161.08	4.43	0.30	4	158	2	2	1
466	47.46	64.50	5440	4745.99	47.85	6450.34	14.74	0	0	22.49	2.21	126.01	0.85	331.04	55.73	118.06	13.27	1	1216.31	4.98	0.33	5	159	1	1	1
467	46.92	65.41	5447	4691.69	21.05	6540.94	27.03	0	0	22.62	2.39	125.63	0.86	155.42	18.94	198.45	24.61	0	1195.40	2.85	0.29	3	160	1	1	1
468	49.99	65.98	5484	4999.41	32.87	6598.16	15.08	0	0	24.79	2.65	124.53	0.84	231.76	31.14	109.69	13.43	1	723.60	5.28	0.32	5	161	1	1	1
469	47.93	64.68	5501	4792.96	14.61	6468.30	22.87	0	0	29.27	2.23	125.11	0.85	149.93	13.19	229.39	21.67	1	1062.02	5.75	0.43	4	162	1	1	1
470	52.18	65.57	5506	5217.66	21.03	6557.50	18.16	0	0	33.71	1.82	113.09	0.97	274.28	21.71	251.34	18.36	1	1067.23	5.19	0.52	5	163	1	3	3
471	50.21	67.19	5507	5021.09	19.65	6718.58	17.45	0	0	33.97	2.55	123.06	1.02	203.31	18.14	181.67	15.89	0	1034.58	3.06	0.42	5	163	2	3	2
472	50.90	68.17	5509	5089.52	15.02	6816.74	18.82	0	0	33.45	3.13	122.83	0.86	124.01	13.25	155.36	16.60	0	461.50	2.50	0.39	4	163	3	3	1
473	47.32	66.06	5567	4732.13	28.80	6606.48	14.67	0	0	30.02	2.00	120.41	0.94	301.51	31.14	174.04	13.49	1	951.54	4.23	0.45	5	164	1	1	1
474	45.16	65.10	5629	4516.43	22.13	6510.42	17.14	0	0	34.96	2.95	126.20	1.09	201.94	20.48	158.49	15.44	0	1298.25	3.19	0.40	5	165	1	1	1
475	47.70	64.59	5686	4770.31	23.37	6458.63	23.58	0	0	27.99	1.93	119.52	1.03	259.11	23.78	255.57	24.02	1	1081.12	5.86	0.35	4	166	1	1	1
476	47.26	65.57	5762	4726.15	22.22	6556.65	20.18	0	0	28.45	1.73	120.01	0.94	271.28	23.16	255.82	20.44	1	915.54	5.07	0.39	5	167	1	1	1
477	52.48	62.53	5775	5247.77	16.12	6252.63	15.59	0	0	31.93	1.74	114.66	0.79	224.15	15.71	218.09	15.11	1	823.92	4.04	0.56	5	168	1	5	5
478	50.42	64.47	5776	5041.96	12.25	6447.03	14.10	0	0	47.80	1.65	112.31	0.92	260.51	12.57	290.52	15.04	1	1388.67	5.48	0.68	5	168	2	5	4
479	48.79	62.66	5778	4878.97	13.21	6265.68	16.81	0	0	39.35	2.22	121.05	0.96	183.67	12.12	229.10	16.04	1	1144.02	5.54	0.53	4	168	3	5	3
480	47.28	62.25	5779	4728.20	17.88	6224.56	19.43	0	0	34.87	1.76	113.89	0.94	266.62	18.39	262.82	19.63	1	1200.56	4.53	0.55	5	168	4	5	2
481	50.84	62.91	5781	5084.46	13.47	6290.84	17.03	0	0	37.57	1.64	115.34	0.85	236.40	13.25	272.30	17.48	1	1150.40	4.88	0.61	5	168	5	5	1
482	47.72	65.59	5815	4772.27	35.78	6559.21	17.93	0	0	24.12	2.60	126.90	0.94	245.58	35.02	129.92	16.09	1	977.02	4.71	0.29	4	169	1	1	1
483	53.36	69.04	5819	5335.71	14.37	6903.51	21.00	0	0	35.27	4.42	120.00	0.90	87.42	12.23	128.43	18.28	1	322.65	4.72	0.30	4	170	1	1	1
484	52.38	66.81	5824	5238.40	17.30	6681.21	16.55	0	0	32.66	1.89	116.38	0.87	224.96	16.96	220.43	15.86	1	662.48	3.97	0.52	5	171	1	4	4
485	50.25	68.27	5826	5025.50	12.04	6826.57	15.64	0	0	39.96	2.77	124.81	0.86	134.53	10.70	174.46	13.93	0	1122.31	3.35	0.52	5	171	2	4	3
486	49.53	68.64	5827	4953.28	12.31	6864.29	14.75	0	0	56.69	5.07	126.32	1.14	105.74	10.73	126.80	12.89	1	692.44	5.00	0.44	4	171	3	4	2
487	49.52	69.30	5828	4952.11	11.56	6929.99	13.03	0	0	57.22	4.19	123.20	1.07	121.64	10.16	137.06	11.44	0	747.29	5.03	0.52	3	171	4	4	1
488	49.96	64.69	5833	4995.63	27.55	6469.38	25.55	0	0	29.71	3.19	122.36	1.23	191.99	26.51	185.72	23.16	0	1060.88	3.03	0.30	5	172	1	1	1
489	49.04	66.06	5839	4903.95	21.72	6606.23	21.49	0	0	26.17	1.89	119.79	0.92	232.86	21.13	230.92	20.84	1	890.83	3.84	0.36	4	173	1	1	1
490	45.36	64.59	5864	4535.73	17.39	6458.84	31.15	0	0	23.25	2.95	125.66	0.83	105.92	15.34	188.99	27.76	1	865.10	4.10	0.26	5	174	1	4	4
491	48.81	64.69	5866	4880.95	29.64	6468.56	17.85	0	0	25.35	2.60	127.16	0.91	219.48	27.90	135.78	15.99	1	1091.08	3.91	0.31	5	174	2	4	3
492	49.83	64.59	5867	4983.20	23.65	6459.05	29.77	0	0	20.70	1.98	122.38	0.89	193.98	22.09	239.43	28.94	1	1035.23	5.84	0.32	5	174	3	4	2
493	48.32	64.75	5869	4832.36	25.61	6475.49	16.36	0	0	26.54	1.88	122.30	0.87	269.90	26.37	182.91	15.08	1	1087.27	6.18	0.40	5	174	4	4	1
494	51.34	68.39	5873	5134.28	14.40	6838.86	15.89	0	0	41.93	3.29	121.31	0.99	141.67	12.76	156.38	14.08	0	992.81	3.29	0.46	4	175	1	3	3
495	51.21	68.09	5874	5121.48	16.96	6809.11	16.65	0	0	44.02	4.06	124.22	1.14	141.84	14.97	139.25	14.69	0	853.90	3.73	0.39	5	175	2	3	2
496	51.11	67.73	5875	5111.15	12.48	6773.18	15.47	0	0	46.41	3.37	123.27	1.00	132.88	11.06	164.61	13.71	0	987.73	4.34	0.50	4	175	3	3	1
497	52.64	67.76	5902	5264.14	15.39	6775.62	19.66	0	0	39.98	3.33	117.62	1.09	143.19	13.73	181.77	17.81	0	449.58	2.79	0.42	5	176	1	4	4
498	51.87	67.74	5903	5187.16	15.70	6774.21	12.32	0	0	48.02	3.71	121.07	1.02	156.57	13.88	123.00	10.87	0	706.79	3.59	0.48	4	176	2	4	3
499	50.67	65.52	5904	5067.07	9.24	6551.69	9.26	0	0	71.39	3.91	129.15	1.00	129.85	8.12	130.15	8.14	0	1224.54	5.49	0.66	3	176	3	4	2
500	50.67	65.30	5905	5067.11	14.69	6529.98	11.00	0	0	49.61	2.70	124.13	1.01	208.62	13.54	157.94	9.92	1	1323.79	5.33	0.59	3	176	4	4	1
501	49.51	65.94	5924	4950.74	14.24	6593.74	14.03	0	0	42.88	2.25	121.98	0.97	207.55	13.59	207.33	13.14	0	1219.35	3.75	0.57	3	177	1	4	4
502	48.48	64.10	5925	4847.98	9.77	6409.78	9.65	0	0	63.35	2.80	125.30	0.98	171.69	8.76	169.26	8.69	0	2113.38	9.17	0.70	4	177	2	4	3
503	47.08	62.55	5926	4707.52	10.33	6255.00	13.43	0	0	51.94	3.24	125.87	0.95	128.09	9.15	166.32	11.89	0	1384.19	6.66	0.58	4	177	3	4	2
504	44.98	64.48	5927	4497.59	32.46	6448.33	17.59	0	0	27.79	1.96	119.36	0.95	304.17	33.80	193.99	16.67	1	1031.90	3.73	0.43	5	177	4	4	1
505	46.44	66.47	5948	4644.39	22.82	6646.89	17.61	0	0	29.61	4.07	126.72	0.88	127.57	19.90	98.31	15.23	1	907.71	6.23	0.26	4	178	1	1	1
506	47.55	63.33	5959	4755.40	28.10	6333.16	17.31	0	0	28.08	1.63	114.40	0.87	333.38	33.27	215.41	17.42	1	1354.92	3.64	0.49	5	179	1	1	1
507	44.84	65.24	5970	4483.61	17.62	6523.70	14.80	0	0	36.20	4.01	127.57	0.87	122.07	15.37	102.55	12.91	1	1267.33	6.23	0.35	5	180	1	3	3
508	44.83	65.27	5971	4482.85	8.68	6526.65	8.40	0	0	83.66	4.72	129.43	1.07	118.24	7.58	114.51	7.34	0	1509.25	9.06	0.66	4	180	2	3	2
509	44.75	65.68	5972	4474.86	20.36	6568.05	18.25	0	0	33.25	2.08	117.71	1.01	239.38	20.37	226.92	17.49	1	1113.46	5.37	0.45	5	180	3	3	1
510	47.91	65.11	5982	4791.21	19.37	6510.99	21.41	0	0	26.29	1.48	119.82	0.82	261.51	19.90	281.61	22.75	1	1233.08	4.76	0.42	5	181	1	9	9
511	49.60	64.60	5985	4960.26	20.27	6460.48	34.51	0	0	23.96	3.56	127.39	0.97	105.22	17.83	178.79	30.53	1	971.38	4.35	0.21	4	181	2	9	8
512	47.06	65.62	5986	4705.69	13.11	6561.82	11.70	0	0	49.78	3.09	126.49	0.97	163.48	11.68	146.19	10.40	0	1448.98	6.20	0.57	3	181	3	9	7
513	47.95	68.08	5987	4794.98	6.67	6808.26	8.41	0	0	77.77	3.00	125.20	0.91	133.80	5.92	168.43	7.48	0	1710.23	7.20	0.78	3	181	4	9	6
514	45.32	66.43	5988	4531.66	14.49	6642.97	11.51	0	0	54.33	2.65	120.73	1.13	225.68	13.98	185.42	10.52	1	1366.17	6.62	0.61	5	181	5	9	5
515	44.17	66.48	5989	4416.72	10.71	6647.85	10.99	0	0	55.75	3.68	128.96	0.92	124.74	9.39	128.06	9.64	0	1496.54	5.87	0.58	3	181	6	9	4
516	44.16	65.81	5990	4415.70	12.57	6581.49	8.00	0	0	65.30	2.80	123.46	1.03	222.65	11.90	145.75	7.19	1	1624.88	8.65	0.71	4	181	7	9	3
517	47.51	64.88	5991	4751.19	7.47	6487.76	12.80	0	0	61.25	2.65	130.04	0.94	134.95	6.70	224.63	12.11	1	2024.06	7.85	0.71	3	181	8	9	2
518	48.18	61.80	5992	4818.37	19.83	6180.13	20.93	0	0	28.48	1.69	116.76	0.89	255.71	20.02	255.83	21.32	1	1226.96	3.91	0.45	5	181	9	9	1
519	43.66	65.97	6014	4365.84	19.85	6597.47	15.51	0	0	34.50	1.98	119.20	0.95	252.35	20.03	211.53	14.67	1	1231.98	4.41	0.52	5	182	1	1	1
520	48.04	65.58	6022	4804.23	28.49	6558.16	15.21	0	0	23.72	1.91	127.05	0.77	261.59	28.66	148.13	13.78	1	1172.60	4.62	0.39	4	183	1	1	1
521	44.34	69.34	6040	4433.92	22.65	6933.86	18.61	0	0	31.69	3.23	121.79	1.02	172.08	20.18	141.59	16.56	0	722.50	2.26	0.33	5	184	1	8	8
522	45.78	66.80	6042	4577.55	10.09	6679.65	9.87	0	0	59.40	2.73	125.97	0.94	170.52	9.04	166.59	8.89	0	1656.21	6.60	0.69	4	184	2	8	7
523	46.42	66.48	6043	4641.88	10.51	6648.32	8.80	0	0	71.57	3.12	130.91	1.10	187.15	9.49	157.20	7.89	0	2001.81	5.81	0.70	3	184	3	8	6
524	48.24	63.77	6044	4823.99	11.01	6377.43	7.14	0	0	71.79	2.85	129.85	1.01	213.18	10.17	140.26	6.41	1	2419.54	11.57	0.75	4	184	4	8	5
525	48.97	64.53	6045	4897.47	11.56	6453.16	9.60	0	0	67.12	2.48	122.56	1.15	239.31	11.33	204.66	8.96	1	1864.40	6.91	0.70	4	184	5	8	4
526	45.86	62.44	6049	4586.12	13.68	6243.62	13.51	0	0	51.57	2.42	116.56	1.13	226.55	13.12	220.53	13.11	1	1518.50	6.79	0.61	5	184	6	8	3
527	43.93	64.64	6050	4393.28	20.73	6463.88	20.41	0	0	29.90	2.10	121.29	0.96	218.46	20.48	225.52	19.43	1	1238.71	3.79	0.42	5	184	7	8	2
528	41.53	65.23	6054	4153.00	23.75	6522.61	16.20	0	0	30.11	2.52	118.66	0.93	213.28	22.58	150.80	14.56	1	909.54	4.54	0.41	5	184	8	8	1
529	53.01	65.52	6046	5300.62	11.22	6552.22	10.62	0	0	63.09	3.07	118.07	1.11	178.84	10.15	169.76	9.54	0	1098.56	5.56	0.65	5	185	1	8	8
530	54.33	63.22	6047	5433.38	25.90	6322.13	19.08	0	0	24.46	2.16	115.84	0.85	219.04	25.04	168.85	17.35	1	432.81	3.12	0.37	5	185	2	8	7
531	50.80	65.04	6051	5080.07	7.53	6504.26	8.58	0	0	74.33	3.70	128.36	0.90	116.57	6.61	132.79	7.52	0	1357.08	6.78	0.71	3	185	3	8	6
532	49.10	65.67	6052	4909.57	24.52	6567.43	17.69	0	0	27.94	2.79	129.06	0.92	189.69	22.13	137.64	15.78	0	1235.38	3.08	0.33	4	185	4	8	5
533	51.39	67.52	6055	5138.65	19.10	6752.00	20.32	0	0	29.85	2.10	118.18	0.92	206.71	18.34	218.99	19.61	1	453.81	3.77	0.48	5	185	5	8	4
534	51.48	68.32	6056	5147.93	16.97	6832.26	29.45	0	0	28.13	2.18	117.23	0.95	171.21	15.69	268.86	30.00	1	902.58	4.62	0.44	5	185	6	8	3
535	49.09	65.13	6057	4909.22	27.69	6513.07	17.92	0	0	26.22	2.00	126.98	0.93	269.95	28.50	185.56	16.65	1	1565.71	5.22	0.37	4	185	7	8	2
536	48.06	67.11	6058	4805.91	14.65	6711.31	12.26	0	0	44.35	2.02	120.49	0.96	245.59	14.50	211.14	11.58	1	1199.29	6.44	0.59	4	185	8	8	1
537	43.57	66.79	6060	4357.17	21.68	6679.47	16.21	0	0	29.65	1.90	116.79	0.87	248.72	21.71	197.76	15.19	1	954.44	4.34	0.47	5	186	1	6	6
538	43.14	65.30	6063	4313.95	16.57	6530.08	16.07	0	0	29.15	1.84	119.69	0.78	204.00	15.51	199.47	14.83	0	1014.04	2.96	0.49	5	186	2	6	5
539	44.85	64.10	6064	4484.59	16.78	6410.47	18.80	0	0	40.99	2.14	116.32	1.11	236.42	16.85	267.68	19.37	1	1605.81	6.96	0.52	5	186	3	6	4
540	47.76	62.37	6067	4776.45	25.37	6236.70	24.30	0	0	28.11	2.43	121.49	1.13	227.82	24.33	216.43	23.41	1	1020.04	3.69	0.34	5	186	4	6	3
541	47.18	63.46	6070	4717.68	13.93	6345.95	38.49	0	0	27.26	2.44	127.26	0.91	121.94	12.51	296.20	40.62	1	1140.67	5.11	0.38	5	186	5	6	2
542	49.74	61.93	6072	4974.17	29.12	6192.84	24.34	0	0	27.35	2.31	118.27	1.11	256.84	29.40	215.19	24.05	1	901.50	4.23	0.39	5	186	6	6	1
543	47.47	65.39	6074	4746.68	41.36	6539.17	20.19	0	0	23.30	1.70	120.18	0.93	361.46	48.75	213.42	19.77	1	1159.75	6.48	0.36	5	187	1	1	1
544	45.49	62.90	6087	4548.57	18.58	6289.63	16.80	0	0	34.24	1.81	115.77	0.91	258.51	18.88	233.36	16.80	1	964.42	5.19	0.55	5	188	1	1	1
545	51.75	69.43	6091	5174.77	18.06	6942.74	20.07	0	0	36.19	5.19	126.32	1.01	96.57	15.70	107.31	17.42	1	807.19	3.98	0.25	5	189	1	2	2
546	50.36	66.84	6092	5036.11	10.75	6683.55	8.10	0	0	71.34	2.96	126.07	1.06	200.43	9.80	152.03	7.29	0	1996.88	5.95	0.72	4	189	2	2	1
547	45.65	67.69	6093	4564.59	12.49	6768.75	13.23	0	0	57.12	3.56	127.63	1.16	155.07	11.13	164.27	11.80	0	1447.19	6.50	0.56	3	190	1	8	8
548	44.37	65.39	6094	4437.26	10.16	6539.13	9.59	0	0	72.38	3.47	128.79	1.13	164.26	9.05	155.16	8.54	0	1759.17	7.36	0.68	3	190	2	8	7
549	44.68	62.79	6095	4468.32	10.91	6278.73	10.08	0	0	65.39	3.07	121.00	1.10	180.66	9.83	167.21	9.07	0	1784.69	7.50	0.67	5	190	3	8	6
550	45.58	66.23	6096	4557.59	10.40	6622.68	18.92	0	0	46.23	2.21	125.08	1.01	171.99	9.53	283.97	19.90	1	1816.85	8.86	0.60	4	190	4	8	5
551	47.14	65.82	6097	4713.82	10.05	6582.05	8.01	0	0	78.47	3.22	128.96	1.12	189.26	9.09	151.71	7.18	0	2173.65	9.20	0.73	3	190	5	8	4
552	50.58	64.48	6098	5058.09	10.58	6447.64	16.87	0	0	57.41	3.58	131.83	1.21	131.98	9.46	208.27	15.42	1	1750.10	6.56	0.56	4	190	6	8	3
553	51.36	62.44	6100	5135.61	16.18	6243.98	11.81	0	0	44.64	2.87	123.20	0.98	194.32	14.63	142.57	10.57	0	1005.52	3.44	0.53	4	190	7	8	2
554	53.11	64.04	6101	5310.99	18.78	6404.26	13.47	0	0	29.03	1.89	117.18	0.71	213.19	18.20	161.87	12.14	1	837.56	3.49	0.52	5	190	8	8	1
555	53.43	60.78	6099	5342.88	13.85	6078.25	12.78	0	0	41.14	3.36	119.77	0.83	130.46	12.14	120.41	11.21	0	699.25	3.30	0.47	4	191	1	1	1
556	51.08	62.00	6106	5107.58	21.37	6199.98	18.05	0	0	26.74	2.76	121.46	0.82	159.79	18.94	135.08	15.98	0	921.15	2.29	0.34	5	192	1	5	5
557	49.99	63.30	6107	4998.57	12.25	6330.12	16.22	0	0	43.91	1.76	111.22	0.95	237.85	12.10	291.78	17.42	1	1280.15	5.02	0.59	4	192	2	5	4
558	50.34	61.91	6108	5033.70	21.60	6190.52	23.34	0	0	26.42	2.16	117.66	0.93	205.85	20.03	211.94	22.83	1	909.67	3.71	0.38	5	192	3	5	3
559	51.65	62.08	6109	5164.88	20.93	6207.57	19.95	0	0	31.36	2.75	118.34	1.03	184.80	19.24	177.30	18.10	0	785.12	2.94	0.40	5	192	4	5	2
560	49.90	61.84	6110	4990.10	20.72	6183.74	17.61	0	0	35.01	2.60	120.27	1.09	215.22	19.57	186.10	16.13	1	1279.44	4.32	0.43	5	192	5	5	1
561	50.59	65.53	6136	5059.20	19.51	6552.75	17.19	0	0	32.85	2.14	122.79	0.97	227.17	19.00	206.83	16.02	1	1439.81	5.37	0.45	5	193	1	23	23
562	49.08	66.77	6137	4907.52	19.30	6676.73	19.08	0	0	34.29	1.97	119.60	1.05	256.84	19.61	255.25	19.31	1	1033.21	4.61	0.41	4	193	2	23	22
563	50.64	63.85	6138	5063.57	12.18	6384.86	23.16	0	0	54.03	2.09	117.72	1.25	243.03	12.28	385.43	30.62	1	1953.17	5.68	0.58	5	193	3	23	21
564	51.20	66.13	6139	5120.49	19.19	6613.42	19.78	0	0	35.18	1.99	116.02	1.01	246.95	19.33	251.49	19.99	1	714.98	1.71	0.52	5	193	4	23	20
565	50.77	63.38	6140	5077.03	36.91	6338.01	20.01	0	0	29.42	2.12	117.75	1.02	300.89	33.25	215.48	18.80	1	1538.35	3.09	0.50	5	193	5	23	19
566	49.09	61.45	6141	4909.22	15.21	6144.63	14.97	0	0	40.38	1.52	111.47	0.84	293.14	16.48	264.79	14.96	1	1375.15	4.31	0.68	5	193	6	23	18
567	48.84	62.18	6142	4884.14	12.14	6217.71	10.48	0	0	54.72	2.57	123.52	1.00	200.88	11.16	174.17	9.55	0	2012.48	5.72	0.65	4	193	7	23	17
568	49.30	61.96	6143	4929.63	15.61	6195.85	13.60	0	0	57.07	2.73	120.02	1.35	250.36	15.57	222.19	13.06	1	1748.58	7.52	0.56	5	193	8	23	16
569	48.92	63.93	6144	4892.29	8.30	6393.15	9.05	0	0	94.62	3.95	133.99	1.30	154.24	7.41	167.98	8.09	0	2698.62	9.42	0.74	4	193	9	23	15
570	49.20	62.70	6145	4920.04	15.15	6270.23	13.05	0	0	53.45	2.00	116.50	1.12	295.88	16.58	255.80	13.34	1	2244.06	6.96	0.63	5	193	10	23	14
571	51.05	62.16	6147	5105.01	19.26	6215.78	17.12	0	0	43.27	2.18	115.03	1.10	265.89	19.57	239.55	17.19	1	1406.44	5.65	0.59	5	193	11	23	13
572	50.21	62.88	6149	5021.26	12.11	6287.74	11.86	0	0	59.69	3.09	123.99	1.16	182.36	10.97	178.67	10.74	0	1586.17	4.80	0.62	5	193	12	23	12
573	51.07	62.01	6150	5107.07	12.89	6200.88	13.11	0	0	61.07	3.78	123.35	1.26	161.58	11.52	164.34	11.73	0	1352.98	3.60	0.56	5	193	13	23	11
574	49.55	64.29	6153	4954.66	11.84	6428.78	9.05	0	0	69.15	3.08	130.06	1.15	205.88	10.87	158.83	8.16	0	2006.48	5.97	0.68	4	193	14	23	10
575	49.33	62.49	6154	4933.26	10.00	6249.35	14.42	0	0	64.69	3.18	121.75	1.23	159.27	9.02	220.69	13.84	1	1640.08	6.96	0.64	5	193	15	23	9
576	49.99	63.63	6155	4999.21	7.83	6363.15	26.44	0	0	46.24	2.29	126.51	0.93	125.00	7.07	352.33	32.30	1	1576.52	7.73	0.65	4	193	16	23	8
577	49.37	63.70	6156	4937.09	6.66	6369.73	8.07	0	0	81.43	2.86	127.27	0.95	147.25	5.95	177.99	7.22	0	2328.69	8.03	0.80	3	193	17	23	7
578	49.03	63.60	6157	4903.11	6.78	6359.94	7.96	0	0	96.54	4.07	131.21	1.08	123.91	5.97	145.34	7.00	0	1938.94	8.07	0.76	4	193	18	23	6
579	49.36	63.08	6158	4936.19	12.76	6307.92	10.91	0	0	56.64	2.30	122.96	1.09	242.11	12.51	210.16	10.34	1	2339.29	7.58	0.66	5	193	19	23	5
580	50.69	61.33	6159	5069.34	12.76	6133.47	13.17	0	0	44.90	2.12	113.89	0.93	208.51	12.10	214.11	12.58	1	662.02	3.68	0.62	5	193	20	23	4
581	52.50	60.64	6160	5250.15	8.80	6063.90	14.54	0	0	48.75	3.90	120.45	0.81	82.93	7.22	139.20	12.66	1	288.52	2.94	0.50	4	193	21	23	3
582	50.78	62.78	6161	5078.38	10.47	6278.32	11.26	0	0	76.53	3.88	124.54	1.33	160.20	9.37	172.12	10.09	0	1770.96	6.72	0.65	4	193	22	23	2
583	51.17	62.78	6162	5116.82	14.19	6278.31	12.44	0	0	61.38	4.20	126.27	1.27	160.36	12.59	140.61	11.03	0	1307.67	6.13	0.53	3	193	23	23	1
584	46.48	62.86	6139	4648.07	5.52	6286.40	5.85	0	0	115.33	3.78	126.87	1.00	129.96	4.86	137.80	5.15	0	2057.77	10.62	0.84	4	194	1	2	2
585	47.55	62.65	6140	4755.07	7.82	6265.14	8.63	0	0	79.35	3.10	125.96	1.04	155.23	6.98	171.19	7.71	0	1994.08	7.34	0.76	4	194	2	2	1
586	53.02	64.98	6146	5301.90	11.31	6497.70	13.55	0	0	54.35	3.11	122.89	1.07	153.76	10.12	183.49	12.24	0	1171.15	4.54	0.59	5	195	1	1	1
587	46.54	62.83	6150	4653.52	22.82	6282.99	22.51	0	0	35.36	2.44	122.75	1.21	245.59	22.85	238.83	22.55	1	1835.23	5.36	0.48	5	196	1	3	3
588	48.67	65.46	6151	4866.77	9.80	6546.12	8.68	0	0	82.16	3.60	135.32	1.20	173.17	8.76	153.49	7.75	0	2202.65	8.05	0.71	3	196	2	3	2
589	47.36	64.46	6152	4735.51	5.03	6445.55	6.30	0	0	116.95	3.66	133.15	1.01	124.07	4.44	155.44	5.55	0	2410.23	10.98	0.85	4	196	3	3	1
590	47.29	65.66	6160	4729.20	23.20	6566.36	14.86	0	0	30.82	3.27	131.58	0.87	168.14	20.63	108.15	13.07	1	1232.06	4.95	0.34	5	197	1	4	4
591	48.44	66.80	6163	4843.80	10.59	6680.30	20.45	0	0	46.74	2.67	128.46	1.07	145.59	9.59	265.06	20.69	1	1908.25	6.26	0.56	4	197	2	4	3
592	50.75	67.79	6164	5075.06	12.80	6778.52	11.39	0	0	47.62	1.93	117.35	0.92	239.93	12.63	217.92	10.93	1	1217.92	6.62	0.66	5	197	3	4	2
593	52.98	67.44	6166	5297.58	19.90	6743.94	19.72	0	0	30.26	2.58	118.76	0.97	181.04	18.08	179.88	17.82	0	659.69	3.09	0.38	5	197	4	4	1
594	45.73	69.18	6167	4573.44	17.79	6918.09	15.26	0	0	35.85	1.58	111.49	0.88	295.55	19.46	252.60	15.56	1	747.38	3.59	0.57	5	198	1	77	77
595	45.56	69.01	6168	4556.43	14.58	6901.40	20.27	0	0	36.21	2.38	119.52	0.96	173.76	13.19	223.75	19.95	1	1019.46	3.82	0.50	5	198	2	77	76
596	45.25	69.80	6169	4524.95	16.98	6979.95	17.20	0	0	42.88	4.11	122.37	1.13	136.65	14.97	138.39	15.17	0	748.90	3.76	0.38	4	198	3	77	75
597	45.24	69.30	6170	4523.99	21.07	6930.40	16.20	0	0	29.47	2.17	118.25	0.86	218.23	19.98	170.46	14.99	1	859.15	3.42	0.45	5	198	4	77	74
598	44.55	69.96	6173	4454.52	19.37	6996.05	20.97	0	0	31.72	3.58	119.70	0.98	132.41	17.08	143.35	18.49	0	568.73	3.10	0.31	3	198	5	77	73
599	44.89	69.55	6174	4488.56	18.47	6954.99	14.55	0	0	38.10	2.27	116.77	1.00	237.02	17.91	189.88	13.66	1	807.54	4.47	0.51	5	198	6	77	72
600	44.47	70.00	6175	4447.39	15.71	7000.10	15.96	0	0	36.44	3.26	117.37	0.89	135.42	13.84	137.54	14.06	0	441.44	3.29	0.41	5	198	7	77	71
601	44.58	68.96	6176	4457.58	19.56	6896.02	27.63	0	0	26.74	2.33	117.89	0.95	175.73	17.73	227.62	27.30	1	632.73	4.35	0.38	5	198	8	77	70
602	43.79	69.33	6177	4379.05	11.68	6933.01	18.01	0	0	42.02	3.67	122.37	0.92	102.89	10.26	158.55	15.80	1	666.54	5.05	0.44	4	198	9	77	69
603	44.89	68.67	6179	4489.39	12.50	6866.53	11.15	0	0	53.95	4.07	127.23	0.96	127.37	10.94	113.56	9.75	0	1112.62	4.98	0.52	4	198	10	77	68
604	44.40	68.79	6180	4439.70	9.69	6879.13	10.30	0	0	56.02	3.79	126.30	0.83	110.02	8.45	117.01	8.99	1	1026.08	6.24	0.58	4	198	11	77	67
605	44.78	68.49	6181	4477.57	17.19	6849.25	17.97	0	0	39.41	2.82	121.12	1.11	187.58	15.66	193.10	16.82	0	1232.83	4.30	0.46	5	198	12	77	66
606	44.80	69.57	6182	4480.25	12.31	6956.74	13.29	0	0	46.92	3.94	122.70	0.90	112.77	10.77	121.72	11.62	0	564.79	3.79	0.47	3	198	13	77	65
607	45.25	69.00	6183	4525.01	8.99	6899.87	9.69	0	0	73.47	4.52	124.40	1.02	112.33	7.86	121.11	8.47	0	933.94	6.34	0.62	5	198	14	77	64
608	45.62	68.86	6184	4561.85	9.02	6886.30	10.20	0	0	55.41	2.94	121.48	0.82	131.05	7.96	148.07	9.00	0	924.33	4.72	0.66	3	198	15	77	63
609	45.42	68.58	6185	4542.28	11.18	6858.38	13.16	0	0	54.24	4.47	128.92	0.98	104.27	9.73	122.72	11.48	1	1035.52	5.23	0.48	4	198	16	77	62
610	45.62	67.58	6186	4562.28	14.77	6758.41	22.61	0	0	46.71	3.46	126.05	1.34	156.09	13.33	228.68	21.82	1	1529.96	4.69	0.47	5	198	17	77	61
611	45.19	68.27	6187	4519.50	13.06	6826.52	17.32	0	0	41.92	3.51	127.28	0.97	120.31	11.53	159.46	15.28	0	1061.65	4.01	0.44	4	198	18	77	60
612	45.88	68.56	6188	4588.46	16.87	6855.72	17.87	0	0	33.17	2.02	119.44	0.93	216.36	15.97	223.76	17.38	1	1072.52	4.06	0.50	5	198	19	77	59
613	45.13	67.80	6189	4513.13	9.79	6779.90	13.55	0	0	56.19	3.09	125.13	1.01	138.10	8.73	189.38	12.33	0	1104.69	4.86	0.62	3	198	20	77	58
614	45.30	68.66	6190	4529.55	9.13	6865.58	13.88	0	0	51.95	3.72	126.15	0.88	98.07	7.97	149.20	12.14	1	573.81	4.85	0.54	3	198	21	77	57
615	45.75	67.85	6191	4574.92	9.01	6784.95	8.41	0	0	78.86	4.42	128.85	1.03	123.70	7.88	115.50	7.36	0	1121.79	7.59	0.66	4	198	22	77	56
616	46.32	68.12	6192	4632.20	10.49	6812.10	11.58	0	0	66.72	4.33	127.89	1.12	124.48	9.22	137.38	10.17	0	1411.17	5.90	0.58	3	198	23	77	55
617	46.01	68.02	6193	4600.87	8.83	6802.30	9.73	0	0	73.00	3.68	126.41	1.05	135.28	7.80	149.05	8.60	0	1396.69	6.80	0.68	3	198	24	77	54
618	46.34	68.30	6194	4634.21	10.02	6830.17	8.82	0	0	74.37	4.57	128.28	1.05	125.46	8.76	110.41	7.71	1	1233.40	9.86	0.62	4	198	25	77	53
619	46.77	68.07	6195	4676.60	8.18	6806.79	9.42	0	0	73.65	3.47	124.36	1.00	134.06	7.23	154.40	8.34	0	1271.02	7.06	0.71	3	198	26	77	52
620	46.68	67.41	6196	4667.82	9.40	6741.45	14.28	0	0	64.00	3.26	130.71	1.16	143.94	8.43	212.27	13.46	1	2330.00	9.63	0.64	5	198	27	77	51
621	47.28	67.66	6197	4728.27	6.06	6765.68	6.49	0	0	91.15	3.41	128.42	0.87	124.87	5.33	133.59	5.70	0	1643.25	8.97	0.81	3	198	28	77	50
622	47.68	67.67	6198	4768.44	6.49	6767.12	7.86	0	0	88.97	3.56	127.74	0.98	124.98	5.72	151.20	6.92	0	1616.35	9.25	0.78	3	198	29	77	49
623	47.76	67.17	6199	4776.30	5.83	6716.57	5.91	0	0	112.31	4.00	127.75	1.00	126.07	5.12	127.71	5.19	0	1880.75	10.92	0.82	3	198	30	77	48
624	48.34	66.58	6200	4834.20	6.62	6658.44	6.71	0	0	92.68	4.06	130.95	0.92	116.21	5.78	117.90	5.87	0	1712.94	10.63	0.76	4	198	31	77	47
625	48.31	65.93	6201	4831.28	12.04	6593.28	11.22	0	0	54.38	3.08	126.73	1.00	164.62	10.73	153.38	10.01	0	1460.90	7.05	0.61	3	198	32	77	46
626	48.47	66.06	6202	4847.06	4.99	6606.32	5.57	0	0	134.54	4.68	130.54	1.06	110.42	4.36	123.15	4.87	1	1969.79	14.79	0.84	4	198	33	77	45
627	48.72	65.67	6203	4871.88	7.15	6567.42	6.16	0	0	98.71	3.36	127.19	1.02	162.29	6.34	139.87	5.46	0	2047.77	8.52	0.82	3	198	34	77	44
628	49.18	65.63	6204	4917.67	6.68	6563.28	7.67	0	0	99.01	4.31	131.41	1.07	118.02	5.86	135.60	6.73	0	2036.31	9.87	0.76	4	198	35	77	43
629	49.04	65.91	6205	4904.39	4.94	6590.92	5.47	0	0	124.26	4.24	131.46	0.96	111.24	4.32	123.07	4.78	1	2047.52	12.21	0.84	4	198	36	77	42
630	49.37	66.21	6206	4936.85	6.66	6621.28	6.59	0	0	99.23	3.74	130.13	1.01	136.15	5.87	134.55	5.80	0	2155.04	10.21	0.80	3	198	37	77	41
631	49.21	66.28	6207	4921.02	7.34	6627.51	7.48	0	0	98.61	4.24	131.21	1.12	131.58	6.46	133.98	6.57	0	1818.71	9.14	0.76	3	198	38	77	40
632	49.50	65.87	6208	4950.36	6.50	6586.68	5.62	0	0	104.90	3.96	132.40	0.95	132.49	5.69	114.57	4.92	0	1890.52	11.35	0.81	4	198	39	77	39
633	49.65	65.92	6209	4965.13	6.38	6591.69	7.70	0	0	113.04	4.54	128.86	1.21	122.64	5.62	147.90	6.78	0	1873.25	11.28	0.78	4	198	40	77	38
634	49.89	66.08	6210	4988.81	7.07	6607.97	6.56	0	0	107.92	4.28	126.60	1.12	137.31	6.21	127.46	5.77	0	1949.35	12.91	0.79	3	198	41	77	37
635	49.69	66.84	6211	4969.32	6.35	6683.54	5.72	0	0	115.24	4.38	130.91	1.04	128.48	5.56	115.85	5.01	0	1775.50	10.57	0.81	3	198	42	77	36
636	49.94	66.96	6212	4993.87	7.00	6696.50	6.44	0	0	108.37	4.32	128.53	1.11	135.27	6.14	124.49	5.66	0	1608.31	10.40	0.79	4	198	43	77	35
637	50.26	66.50	6213	5026.47	6.20	6649.82	6.27	0	0	100.34	4.09	129.93	0.94	116.94	5.42	118.34	5.48	0	2098.81	12.50	0.79	4	198	44	77	34
638	50.14	67.10	6214	5013.54	5.49	6710.06	4.84	0	0	121.62	4.52	127.03	0.93	113.58	4.78	100.21	4.24	1	1315.12	10.82	0.83	4	198	45	77	33
639	49.74	67.07	6215	4973.85	7.05	6706.61	5.98	0	0	103.35	3.93	127.01	1.02	143.00	6.20	121.16	5.25	0	1602.19	8.21	0.80	4	198	46	77	32
640	49.54	66.60	6216	4953.79	5.84	6660.25	7.13	0	0	94.15	3.41	128.02	0.93	124.41	5.15	151.83	6.28	0	1507.27	7.64	0.81	4	198	47	77	31
641	49.58	66.70	6217	4957.76	6.03	6670.19	5.28	0	0	107.78	3.78	130.78	0.92	132.25	5.28	115.66	4.62	0	1881.50	10.17	0.83	4	198	48	77	30
642	49.33	67.23	6218	4933.38	6.94	6722.98	7.63	0	0	94.38	4.07	127.79	1.04	124.04	6.10	136.40	6.70	0	1719.06	10.01	0.76	4	198	49	77	29
643	49.54	67.22	6219	4953.65	5.50	6721.50	5.25	0	0	121.56	4.31	125.61	0.98	119.24	4.80	113.78	4.58	0	1717.46	12.90	0.83	4	198	50	77	28
644	49.55	67.15	6220	4955.47	6.01	6715.12	7.61	0	0	100.90	4.15	128.82	1.03	112.40	5.27	142.28	6.67	0	1849.65	9.75	0.78	4	198	51	77	27
645	49.18	66.78	6221	4918.27	8.46	6677.88	8.68	0	0	85.30	3.88	128.84	1.14	143.50	7.48	147.26	7.68	0	1854.96	8.55	0.72	3	198	52	77	26
646	49.09	67.76	6222	4908.73	6.11	6775.96	6.16	0	0	111.87	4.69	129.63	1.02	112.01	5.33	112.99	5.38	0	1350.60	8.70	0.78	4	198	53	77	25
647	48.59	68.38	6223	4858.57	9.03	6837.96	8.95	0	0	72.98	3.69	126.04	1.01	137.57	7.96	136.37	7.89	0	1521.92	6.74	0.69	3	198	54	77	24
648	48.64	68.64	6224	4863.86	7.42	6864.35	8.74	0	0	82.74	4.17	126.23	1.00	113.25	6.49	133.42	7.65	0	1308.35	8.04	0.70	3	198	55	77	23
649	48.91	68.57	6225	4890.59	10.46	6857.00	12.11	0	0	51.61	2.76	118.55	0.91	152.07	9.34	174.73	10.99	0	811.73	4.99	0.63	4	198	56	77	22
650	49.37	68.99	6226	4936.87	4.58	6899.46	5.31	0	0	136.15	4.36	123.80	1.00	109.94	4.00	127.68	4.64	1	1501.15	12.64	0.86	4	198	57	77	21
651	49.42	69.01	6227	4941.52	7.84	6900.87	9.69	0	0	64.92	3.07	122.12	0.87	127.91	6.93	157.96	8.57	0	1274.67	6.14	0.71	4	198	58	77	20
652	49.34	68.69	6228	4933.53	6.80	6869.18	8.36	0	0	73.06	3.39	124.59	0.83	112.89	5.96	138.83	7.33	0	1132.31	7.82	0.74	3	198	59	77	19
653	49.66	69.21	6229	4965.67	11.49	6920.61	12.03	0	0	54.92	3.56	123.41	1.00	136.97	10.14	143.38	10.62	0	887.52	4.03	0.57	3	198	60	77	18
654	48.90	69.47	6230	4889.98	11.81	6946.87	11.18	0	0	64.54	5.27	126.86	1.10	110.93	10.29	105.01	9.71	1	948.31	6.72	0.49	5	198	61	77	17
655	49.55	69.45	6231	4955.04	10.18	6944.80	10.03	0	0	69.22	4.57	126.09	1.05	118.66	8.90	116.96	8.77	0	860.90	6.27	0.59	3	198	62	77	16
656	49.56	69.68	6232	4956.24	8.40	6967.88	8.38	0	0	82.75	4.90	126.26	1.03	108.85	7.31	108.63	7.30	1	1244.98	8.87	0.65	5	198	63	77	15
657	49.46	69.43	6233	4946.03	8.99	6942.83	9.81	0	0	69.95	3.88	124.55	1.00	124.84	7.90	136.27	8.62	0	1166.85	6.71	0.65	3	198	64	77	14
658	49.45	69.42	6234	4944.72	7.36	6942.22	8.69	0	0	78.37	3.69	124.63	0.95	120.36	6.47	142.18	7.64	0	1182.35	6.17	0.72	4	198	65	77	13
659	48.81	69.23	6235	4881.43	9.43	6923.31	12.96	0	0	54.66	3.16	122.08	0.94	126.27	8.36	173.13	11.51	0	656.00	4.15	0.61	4	198	66	77	12
660	48.79	69.46	6236	4879.16	13.29	6946.13	12.16	0	0	56.75	4.52	126.61	1.09	128.27	11.64	117.33	10.65	0	599.29	4.54	0.49	5	198	67	77	11
661	48.91	69.09	6237	4890.61	16.82	6909.41	16.76	0	0	41.67	2.87	124.54	1.14	190.38	15.39	189.77	15.33	0	1066.38	3.19	0.47	5	198	68	77	10
662	48.73	69.15	6238	4873.37	10.18	6914.79	12.71	0	0	71.45	4.31	124.56	1.26	130.34	9.01	162.66	11.26	0	1256.56	5.55	0.60	3	198	69	77	9
663	48.29	69.76	6239	4829.01	10.51	6975.80	14.05	0	0	53.92	4.02	124.50	0.99	108.44	9.21	144.83	12.33	1	794.62	4.79	0.52	4	198	70	77	8
664	48.65	69.37	6240	4864.98	12.67	6937.08	14.82	0	0	41.45	2.44	118.79	0.90	167.59	11.39	191.74	13.87	0	804.19	3.72	0.56	5	198	71	77	7
665	48.89	69.39	6241	4889.48	15.53	6938.81	18.90	0	0	38.39	2.67	119.33	1.04	174.02	14.12	205.58	17.98	0	970.21	3.29	0.47	5	198	72	77	6
666	48.95	69.18	6242	4894.57	13.89	6917.65	17.22	0	0	40.84	2.63	117.87	0.99	168.21	12.54	200.74	16.45	0	793.90	2.66	0.52	5	198	73	77	5
667	48.62	69.59	6243	4862.18	13.69	6959.27	16.56	0	0	39.63	2.78	120.95	0.94	151.67	12.23	181.61	15.12	0	815.44	3.20	0.50	5	198	74	77	4
668	48.58	69.17	6244	4857.50	11.83	6916.88	12.39	0	0	55.69	3.99	123.27	1.03	127.02	10.39	133.05	10.88	0	742.52	4.32	0.53	4	198	75	77	3
669	49.37	69.16	6245	4937.06	9.03	6916.45	9.25	0	0	72.68	4.03	123.89	1.01	125.51	7.93	128.49	8.11	0	1046.23	6.04	0.66	3	198	76	77	2
670	49.28	68.65	6246	4928.38	13.39	6865.31	15.94	0	0	45.05	2.75	120.43	1.06	171.07	12.09	200.15	14.88	0	913.75	3.07	0.54	5	198	77	77	1
671	46.71	65.49	6186	4671.03	21.97	6548.74	25.58	0	0	34.34	2.62	128.79	1.28	222.22	21.27	249.20	25.70	1	2228.88	8.90	0.41	5	199	1	1	1
672	54.31	66.36	6235	5430.75	24.32	6636.09	17.34	0	0	32.95	4.65	123.39	1.00	132.44	21.21	94.25	14.98	1	242.44	1.93	0.24	4	200	1	1	1
673	52.99	62.02	6241	5298.92	21.44	6202.07	21.71	0	0	27.70	1.95	114.72	0.92	234.11	20.81	225.40	21.63	1	599.98	3.38	0.46	5	201	1	3	3
674	51.23	62.23	6242	5123.50	11.99	6222.62	12.05	0	0	55.76	3.16	122.42	1.07	164.17	10.72	165.04	10.78	0	1152.83	4.37	0.60	4	201	2	3	2
675	48.91	60.91	6243	4891.08	19.94	6091.34	20.11	0	0	32.89	2.14	115.79	1.02	234.35	19.42	226.93	20.00	1	933.44	3.23	0.47	5	201	3	3	1
676	45.44	64.86	6247	4543.54	20.50	6486.00	13.69	0	0	32.62	1.95	121.62	0.86	252.70	20.55	180.53	12.55	1	1106.44	4.28	0.52	5	202	1	4	4
677	45.40	65.82	6250	4540.46	15.78	6581.94	19.56	0	0	35.50	3.05	126.86	0.98	142.24	14.05	175.44	17.59	0	1442.56	4.48	0.40	3	202	2	4	3
678	48.67	65.49	6253	4867.13	20.14	6549.50	23.67	0	0	27.34	1.57	119.39	0.88	262.47	20.73	293.18	25.35	1	1427.48	5.85	0.42	5	202	3	4	2
679	49.66	62.91	6256	4965.61	8.37	6291.09	9.17	0	0	65.99	3.23	127.20	0.89	131.93	7.38	144.57	8.09	0	1586.60	6.93	0.70	3	202	4	4	1
680	47.32	61.70	6255	4732.28	11.91	6170.03	10.90	0	0	66.36	3.61	124.19	1.20	169.64	10.64	155.37	9.73	0	1543.50	5.48	0.62	4	203	1	1	1
681	47.63	65.09	6279	4763.15	21.43	6509.38	13.32	0	0	36.81	2.22	124.92	0.99	265.90	21.84	174.63	12.23	1	1384.65	5.49	0.49	4	204	1	2	2
682	48.02	65.24	6280	4801.73	18.66	6523.68	16.74	0	0	33.52	2.32	123.20	0.96	208.59	17.44	188.17	15.49	1	1103.00	5.07	0.44	4	204	2	2	1
683	46.31	65.59	6295	4630.64	20.37	6558.99	13.67	0	0	34.29	2.99	125.12	0.88	179.47	18.34	121.35	12.10	0	1116.17	3.93	0.42	3	205	1	3	3
684	46.53	65.66	6299	4653.07	22.45	6565.78	29.17	0	0	21.41	2.32	124.61	0.86	161.47	20.42	206.15	27.32	0	1122.88	2.36	0.28	5	205	2	3	2
685	46.64	67.90	6302	4663.90	19.11	6790.40	29.57	0	0	24.34	3.06	124.29	0.89	117.45	16.91	180.78	26.46	0	647.46	2.44	0.26	4	205	3	3	1
686	46.46	65.51	6316	4646.31	14.38	6550.53	16.26	0	0	33.65	2.41	126.87	0.82	155.72	12.85	175.87	14.56	0	1225.69	3.71	0.48	3	206	1	1	1
687	47.28	65.32	6321	4727.52	26.26	6531.53	20.91	0	0	25.26	2.75	128.76	0.94	185.83	23.94	149.38	18.69	0	1401.48	3.17	0.29	3	207	1	1	1
688	45.68	65.20	6329	4567.52	19.24	6520.25	15.89	0	0	30.24	2.69	124.52	0.83	167.40	17.09	138.38	14.11	0	810.10	2.91	0.40	3	208	1	1	1
689	48.27	65.49	6350	4826.76	22.52	6548.81	22.33	0	0	24.98	1.67	120.64	0.85	247.23	22.70	248.74	22.47	1	1488.23	5.91	0.41	5	209	1	1	1
690	46.60	65.82	6378	4659.59	17.03	6581.56	20.66	0	0	26.76	1.53	119.39	0.80	233.23	16.57	268.87	21.40	1	920.58	3.86	0.44	4	210	1	1	1
691	46.83	66.16	6390	4682.57	19.58	6616.08	24.52	0	0	29.70	2.88	126.38	1.04	157.41	17.60	195.87	22.35	0	1335.23	3.60	0.32	4	211	1	4	4
692	48.42	66.65	6391	4842.06	21.66	6664.77	22.76	0	0	30.76	2.00	121.09	1.04	247.28	21.84	259.80	23.23	1	1301.02	5.18	0.40	5	211	2	4	3
693	47.47	65.82	6392	4746.80	27.42	6581.76	17.04	0	0	33.57	2.47	125.37	1.15	276.34	28.61	183.32	15.73	1	1695.06	6.84	0.37	4	211	3	4	2
694	47.85	66.78	6394	4784.57	20.17	6677.89	28.88	0	0	24.33	2.02	121.41	0.88	189.99	18.51	241.33	28.79	1	824.48	2.62	0.38	5	211	4	4	1
695	47.14	65.66	6402	4714.25	32.32	6565.72	11.25	0	0	29.60	1.48	120.33	0.78	399.20	43.64	180.07	10.43	1	1283.77	4.87	0.54	5	212	1	5	5
696	48.74	66.93	6403	4873.59	18.57	6693.27	15.14	0	0	37.20	1.57	112.58	0.88	309.46	20.56	254.61	15.40	1	1192.52	4.08	0.60	5	212	2	5	4
697	47.63	64.70	6406	4763.24	21.46	6470.20	20.30	0	0	22.97	2.54	126.31	0.75	149.82	18.98	141.80	17.97	0	1108.71	2.81	0.31	4	212	3	5	3
698	47.00	65.98	6408	4699.71	24.75	6598.07	19.90	0	0	29.05	2.04	121.74	1.03	264.80	25.39	221.64	19.16	1	1440.60	5.25	0.36	5	212	4	5	2
699	46.99	66.56	6409	4699.16	23.02	6655.58	24.66	0	0	27.96	1.77	118.61	1.00	273.34	24.13	282.73	26.10	1	1193.67	5.74	0.37	5	212	5	5	1
700	46.77	64.67	6455	4676.84	20.51	6467.15	17.38	0	0	25.63	2.27	125.04	0.77	179.29	18.41	152.28	15.54	0	1571.35	2.91	0.38	5	213	1	1	1
701	49.26	64.87	6461	4925.75	24.46	6487.24	23.41	0	0	24.25	2.55	124.32	0.92	178.40	22.71	173.45	21.07	0	953.06	2.49	0.30	5	214	1	1	1
702	49.18	64.96	6478	4917.99	16.87	6496.25	18.83	0	0	27.14	1.56	119.43	0.78	229.54	16.33	250.57	18.86	1	1139.52	4.66	0.46	5	215	1	1	1
703	46.83	65.77	6577	4683.10	21.93	6576.97	22.66	0	0	24.59	1.79	121.59	0.88	233.20	21.30	237.26	22.35	1	1086.54	4.86	0.38	5	216	1	2	2
704	48.25	65.65	6579	4825.30	25.07	6565.42	20.11	0	0	26.38	1.97	121.29	0.93	244.40	25.13	210.66	18.86	1	856.71	4.70	0.38	5	216	2	2	1
705	48.49	63.54	6589	4849.22	21.34	6353.71	19.37	0	0	26.11	1.85	120.54	0.85	232.77	20.55	209.57	18.66	1	1224.38	5.90	0.40	4	217	1	1	1
706	48.45	65.43	6599	4845.43	15.76	6543.25	26.57	0	0	28.74	3.02	126.88	0.91	116.12	13.97	194.77	23.85	0	1268.96	4.11	0.34	5	218	1	1	1
707	47.02	65.78	6611	4702.10	26.61	6578.05	21.10	0	0	24.40	2.29	125.82	0.94	218.51	25.13	176.67	19.21	1	1241.42	7.18	0.31	5	219	1	1	1
708	42.63	64.00	6616	4262.85	15.48	6399.81	15.40	0	0	40.87	2.66	120.06	1.00	183.16	14.41	184.33	14.00	0	1125.21	4.78	0.51	5	220	1	3	3
709	42.58	64.54	6617	4258.30	17.00	6453.94	16.90	0	0	31.33	2.83	125.68	0.83	145.17	15.04	144.33	14.95	0	1076.35	2.51	0.40	3	220	2	3	2
710	43.85	63.26	6618	4385.31	13.32	6326.32	8.93	0	0	48.92	3.28	126.83	0.80	153.01	11.68	102.63	7.83	1	1059.04	3.30	0.57	5	220	3	3	1
711	47.66	65.35	6622	4765.63	24.78	6535.08	30.21	0	0	22.92	2.04	123.87	1.00	218.90	23.56	253.64	30.51	1	1285.17	4.56	0.27	4	221	1	1	1
712	47.57	65.35	6639	4757.13	24.03	6535.47	16.53	0	0	24.16	1.63	123.86	0.76	267.30	24.62	192.10	15.56	1	1174.52	3.82	0.41	5	222	1	1	1
713	47.21	65.69	6664	4720.83	16.83	6569.31	21.78	0	0	23.40	1.75	125.40	0.72	176.60	15.32	221.58	20.85	1	1040.71	3.79	0.41	3	223	1	1	1
714	52.21	64.11	6665	5221.45	15.69	6411.01	14.56	0	0	37.74	1.76	112.83	0.88	245.20	15.80	238.54	14.32	1	861.48	5.14	0.59	5	224	1	2	2
715	50.37	62.87	6666	5036.92	16.47	6286.58	14.83	0	0	41.87	2.63	124.71	1.07	204.39	15.21	184.92	13.56	0	1575.79	4.26	0.50	5	224	2	2	1
716	46.88	65.73	6670	4687.55	21.04	6573.11	23.99	0	0	29.63	2.31	124.45	1.09	211.75	19.87	237.65	23.37	1	1407.08	8.95	0.35	5	225	1	3	3
717	49.81	65.80	6672	4981.45	27.97	6579.76	14.45	0	0	41.25	2.20	126.85	1.19	338.13	30.83	213.66	13.75	1	2136.38	6.90	0.48	5	225	2	3	2
718	51.01	62.37	6673	5101.32	10.29	6236.92	14.24	0	0	57.28	2.68	121.94	1.12	172.59	9.40	233.31	13.65	1	1129.23	5.66	0.63	5	225	3	3	1
719	52.07	63.98	6671	5207.31	11.87	6398.29	10.37	0	0	54.79	2.82	121.94	0.97	178.81	10.69	156.53	9.29	0	1254.62	4.49	0.64	4	226	1	2	2
720	50.53	65.66	6672	5053.48	22.73	6566.20	14.62	0	0	47.62	2.68	122.78	1.25	264.88	22.49	203.19	13.57	1	2003.52	5.97	0.59	5	226	2	2	1
721	51.73	64.51	6679	5173.22	15.04	6450.88	10.77	0	0	47.24	2.56	121.91	0.96	211.81	14.12	155.31	9.69	1	922.25	3.89	0.60	4	227	1	1	1
722	46.47	67.22	6680	4646.89	37.02	6722.14	9.63	0	0	35.23	1.84	125.76	0.87	421.45	52.71	146.96	8.80	1	1745.08	7.41	0.58	5	228	1	1	1
723	53.81	67.79	6709	5381.44	11.04	6779.44	10.10	0	0	59.89	3.74	118.64	0.96	136.13	9.70	124.53	8.87	0	647.58	5.21	0.60	4	229	1	1	1
724	45.78	64.12	6712	4578.19	25.17	6412.43	21.26	0	0	26.96	2.89	122.51	0.99	182.04	22.64	154.07	19.05	0	1034.33	3.09	0.29	5	230	1	1	1
725	46.03	64.57	6752	4602.75	17.51	6457.31	28.12	0	0	24.02	2.51	124.86	0.84	130.23	15.64	207.04	25.66	0	1129.02	2.84	0.31	4	231	1	1	1
726	48.51	65.71	6757	4850.71	33.55	6570.72	24.55	0	0	22.60	1.80	122.67	0.97	296.46	36.01	236.36	24.34	1	1199.73	4.98	0.34	5	232	1	2	2
727	46.58	64.91	6758	4657.53	26.42	6490.79	21.25	0	0	25.25	1.96	121.82	0.94	250.62	26.61	214.34	20.14	1	1415.54	6.25	0.35	5	232	2	2	1
728	46.47	65.85	6767	4647.10	25.54	6585.18	16.53	0	0	26.47	2.06	123.27	0.85	242.96	25.21	167.09	15.02	1	938.00	5.09	0.40	5	233	1	1	1
729	46.42	66.78	6773	4641.88	33.28	6678.28	30.63	0	0	23.98	2.65	124.03	1.18	232.19	31.89	203.45	30.28	1	946.00	5.97	0.29	5	234	1	2	2
730	46.68	64.78	6776	4667.79	26.06	6477.54	15.33	0	0	25.02	2.97	128.76	0.76	169.29	22.93	99.68	13.48	1	1354.98	5.85	0.30	4	234	2	2	1
731	45.95	64.49	6786	4595.12	24.57	6449.33	22.00	0	0	23.89	1.80	121.79	0.86	236.11	24.60	226.77	21.03	1	1231.48	5.78	0.38	5	235	1	1	1
732	50.80	66.31	6799	5080.05	10.20	6631.17	10.68	0	0	60.41	3.27	127.77	0.98	145.81	9.04	152.68	9.46	0	1503.62	5.25	0.64	3	236	1	8	8
733	50.21	64.74	6800	5021.23	30.06	6474.48	16.63	0	0	33.31	2.60	123.80	1.12	269.40	30.56	167.17	15.21	1	1277.08	5.67	0.40	5	236	2	8	7
734	51.48	63.22	6801	5148.29	16.59	6322.40	16.69	0	0	29.72	1.60	115.36	0.78	232.61	16.38	236.66	16.41	1	1045.42	3.22	0.53	5	236	3	8	6
735	51.83	63.29	6802	5183.11	26.23	6329.13	20.99	0	0	26.31	2.26	120.41	0.99	232.37	25.43	190.62	19.58	1	990.06	3.96	0.37	5	236	4	8	5
736	50.20	62.19	6803	5019.68	15.02	6219.42	9.54	0	0	59.99	3.10	119.64	1.14	222.40	14.08	144.14	8.59	1	1224.65	6.54	0.63	4	236	5	8	4
737	49.01	63.32	6804	4900.62	8.56	6331.92	10.44	0	0	62.31	2.62	124.15	0.94	158.74	7.70	192.71	9.47	0	1785.02	6.42	0.72	4	236	6	8	3
738	47.51	64.88	6807	4751.50	28.15	6488.40	11.79	0	0	28.54	1.72	121.81	0.76	315.01	30.73	154.42	10.74	1	1043.65	4.72	0.52	5	236	7	8	2
739	47.14	64.08	6808	4713.61	21.44	6408.17	19.64	0	0	28.25	1.74	117.81	0.87	259.76	21.76	230.27	19.69	1	867.62	4.86	0.46	5	236	8	8	1
740	45.76	67.71	6814	4576.38	10.86	6770.59	15.81	0	0	40.85	2.46	126.64	0.84	140.09	9.71	200.42	14.61	0	1274.90	4.01	0.57	4	237	1	4	4
741	45.82	64.75	6815	4582.19	10.54	6475.09	10.49	0	0	70.19	3.39	129.06	1.18	169.43	9.46	168.62	9.41	0	1915.06	7.54	0.66	3	237	2	4	3
742	46.53	63.34	6816	4652.64	6.80	6334.41	6.68	0	0	94.47	3.92	132.59	0.96	126.05	5.96	123.74	5.85	0	1898.52	6.66	0.78	4	237	3	4	2
743	46.19	61.48	6817	4618.96	12.45	6148.24	14.24	0	0	42.79	2.75	120.92	0.89	150.06	11.09	170.38	12.88	0	1000.69	3.73	0.55	5	237	4	4	1
744	49.58	62.13	6815	4957.84	26.83	6212.66	29.27	0	0	35.52	4.14	125.80	1.59	178.35	24.66	194.38	26.95	0	1550.52	1.84	0.27	5	238	1	2	2
745	52.45	64.83	6816	5245.12	15.86	6482.58	14.10	0	0	54.02	5.21	128.50	1.21	126.46	13.87	112.41	12.34	0	636.44	2.14	0.40	5	238	2	2	1
746	44.50	60.94	6822	4449.51	21.54	6093.63	18.29	0	0	29.80	3.21	121.74	0.91	154.41	19.02	131.14	16.16	0	706.79	2.68	0.32	5	239	1	2	2
747	44.06	63.69	6823	4405.54	24.07	6369.44	22.02	0	0	30.98	3.13	123.76	1.15	184.77	21.90	169.78	19.82	0	1094.65	3.09	0.32	5	239	2	2	1
748	43.01	67.00	6839	4300.74	11.99	6700.48	11.96	0	0	47.67	2.42	119.66	0.92	183.41	10.91	183.04	10.89	0	1136.04	3.79	0.62	5	240	1	21	21
749	46.55	65.57	6840	4655.14	8.13	6557.11	5.61	0	0	82.58	2.76	131.80	0.87	187.85	7.28	130.24	5.00	0	2263.58	8.83	0.82	4	240	2	21	20
750	45.02	64.07	6841	4502.21	7.30	6406.99	9.09	0	0	78.63	2.80	123.04	1.03	159.77	6.57	197.54	8.32	0	2097.81	9.15	0.78	4	240	3	21	19
751	45.13	64.38	6842	4512.91	7.39	6437.92	6.97	0	0	88.89	3.48	128.79	0.99	145.82	6.52	137.67	6.16	0	1989.52	9.37	0.78	3	240	4	21	18
752	44.83	65.59	6843	4483.47	19.46	6559.41	18.79	0	0	32.09	2.94	127.74	0.97	164.58	17.38	159.01	16.77	0	1258.92	3.05	0.37	4	240	5	21	17
753	45.05	66.30	6844	4505.09	7.31	6629.91	8.47	0	0	80.80	3.41	127.25	0.99	133.92	6.46	155.17	7.49	0	1859.25	9.21	0.75	3	240	6	21	16
754	45.93	65.63	6845	4592.69	4.71	6562.79	6.23	0	0	113.61	3.53	127.76	0.94	116.85	4.15	154.52	5.48	0	2081.83	13.64	0.86	3	240	7	21	15
755	43.68	64.16	6846	4368.13	18.27	6416.44	13.10	0	0	45.83	2.40	118.09	1.10	252.57	18.38	195.45	12.23	1	1533.85	6.44	0.56	5	240	8	21	14
756	42.46	64.73	6847	4246.26	13.43	6473.17	13.56	0	0	44.37	3.06	124.01	0.94	150.57	11.92	152.00	12.03	0	937.21	3.75	0.52	4	240	9	21	13
757	45.07	62.62	6848	4506.57	11.67	6262.23	15.47	0	0	42.23	2.01	117.28	0.89	192.29	10.82	240.05	15.35	1	1299.73	5.32	0.61	5	240	10	21	12
758	46.72	60.51	6849	4672.41	10.87	6050.82	10.13	0	0	59.36	3.94	122.60	0.94	126.02	9.51	117.49	8.87	0	905.85	4.47	0.58	5	240	11	21	11
759	45.49	61.31	6850	4549.36	17.13	6130.62	31.79	0	0	28.90	2.26	117.42	0.96	170.18	15.75	268.44	31.59	1	1047.85	3.81	0.43	5	240	12	21	10
760	48.38	63.34	6851	4837.75	11.89	6333.50	11.11	0	0	63.82	2.37	117.82	1.17	246.90	11.78	229.71	10.90	1	2025.62	8.34	0.67	5	240	13	21	9
761	49.27	62.10	6852	4926.74	10.84	6210.27	10.82	0	0	67.08	2.78	120.33	1.18	204.17	10.05	202.83	10.11	0	1576.94	5.62	0.68	5	240	14	21	8
762	48.75	63.18	6853	4875.15	8.70	6317.60	11.54	0	0	94.17	4.00	126.59	1.51	159.94	7.84	208.30	10.76	1	2725.19	10.87	0.71	5	240	15	21	7
763	49.71	62.92	6854	4971.37	11.98	6292.47	14.90	0	0	47.02	1.92	118.52	0.99	226.60	11.72	272.35	15.51	1	1699.79	7.17	0.62	5	240	16	21	6
764	48.48	63.29	6855	4848.38	9.00	6328.70	9.96	0	0	65.77	2.24	119.86	1.01	207.46	8.39	224.10	9.62	1	2005.06	9.44	0.74	5	240	17	21	5
765	49.73	65.47	6856	4973.27	13.35	6546.73	8.92	0	0	64.43	2.74	125.22	1.13	239.36	12.91	164.98	8.10	1	1880.42	8.97	0.68	3	240	18	21	4
766	49.89	63.74	6857	4989.40	7.76	6373.93	7.04	0	0	82.73	2.66	121.76	0.98	186.57	7.08	170.22	6.34	0	2265.21	8.56	0.81	4	240	19	21	3
767	47.72	62.58	6858	4771.81	7.94	6257.96	8.70	0	0	81.34	3.35	127.82	1.07	149.15	7.06	163.36	7.74	0	2106.52	7.97	0.75	3	240	20	21	2
768	47.91	62.19	6859	4791.43	11.35	6218.81	15.23	0	0	49.39	2.92	123.39	1.03	149.28	10.18	197.76	14.00	0	1253.48	4.77	0.57	4	240	21	21	1
769	53.35	64.53	6847	5335.36	10.04	6452.83	13.20	0	0	51.09	3.45	121.61	0.90	114.71	8.83	150.87	11.60	0	875.17	4.70	0.56	4	241	1	2	2
770	53.85	63.58	6849	5385.09	16.89	6357.79	15.39	0	0	40.96	2.92	117.34	1.06	183.43	15.38	168.09	13.83	0	773.85	3.22	0.47	5	241	2	2	1
771	46.83	66.06	6849	4683.35	31.16	6605.92	26.74	0	0	20.60	2.21	124.94	0.97	224.98	29.70	195.80	24.80	1	369.65	2.53	0.23	4	242	1	1	1
772	48.58	64.14	6870	4858.27	22.80	6413.71	29.10	0	0	24.63	2.56	122.32	1.01	171.22	20.90	215.15	27.40	1	583.77	4.24	0.29	5	243	1	1	1
773	42.34	63.60	6875	4233.52	27.47	6360.13	14.92	0	0	27.94	2.41	121.34	0.87	236.80	26.61	134.97	13.40	1	1139.44	3.45	0.40	5	244	1	1	1
774	48.99	64.81	6880	4898.65	14.20	6480.75	20.92	0	0	35.13	4.38	128.22	0.90	88.31	12.79	129.25	18.22	1	1169.71	6.39	0.30	4	245	1	5	5
775	45.62	63.94	6882	4562.39	9.13	6394.39	9.29	0	0	75.83	2.79	120.53	1.14	193.67	8.36	196.32	8.56	0	2153.67	8.60	0.74	4	245	2	5	4
776	45.17	64.64	6883	4517.42	8.52	6463.62	8.94	0	0	78.75	3.33	127.24	1.09	156.27	7.61	164.07	7.97	0	1982.56	9.09	0.73	4	245	3	5	3
777	45.86	64.86	6884	4586.50	10.37	6485.88	9.69	0	0	80.61	3.25	122.38	1.32	199.98	9.57	187.51	8.86	0	2065.77	9.68	0.70	3	245	4	5	2
778	45.78	65.82	6885	4577.68	11.57	6581.60	9.63	0	0	57.09	2.91	130.79	0.95	175.58	10.34	146.38	8.58	0	1921.33	6.60	0.65	3	245	5	5	1
779	43.10	64.29	6881	4310.07	26.21	6428.68	10.10	0	0	31.94	3.25	124.41	0.76	196.02	23.56	75.51	8.58	1	831.73	4.35	0.38	5	246	1	1	1
780	46.89	64.78	6890	4689.43	8.90	6477.77	11.07	0	0	72.90	2.99	125.53	1.17	169.78	8.07	209.06	10.26	1	2091.52	9.84	0.71	3	247	1	3	3
781	47.57	63.37	6891	4757.16	17.01	6336.53	12.14	0	0	48.84	2.36	123.61	1.13	264.95	17.38	198.69	11.31	1	1622.00	5.99	0.56	4	247	2	3	2
782	48.41	62.79	6892	4840.77	18.11	6278.62	16.16	0	0	40.71	2.93	126.98	1.13	195.50	16.53	175.00	14.63	0	1570.98	4.58	0.45	5	247	3	3	1
783	45.22	65.91	6893	4521.77	13.10	6591.47	9.20	0	0	49.23	2.25	126.68	0.86	218.22	12.39	157.37	8.30	1	1713.31	7.00	0.67	4	248	1	6	6
784	43.96	68.11	6895	4395.92	20.22	6811.05	16.57	0	0	33.75	1.92	115.10	0.91	251.28	20.33	216.29	16.30	1	1118.56	3.93	0.53	5	248	2	6	5
785	47.11	68.02	6896	4710.69	10.98	6801.58	10.09	0	0	50.00	2.12	121.45	0.86	201.28	10.14	185.85	9.24	0	1185.69	4.49	0.69	5	248	3	6	4
786	47.26	66.35	6897	4725.94	14.18	6635.22	17.54	0	0	42.72	2.80	129.72	1.09	168.90	12.83	207.05	16.18	0	1765.25	4.99	0.49	3	248	4	6	3
787	47.91	63.98	6901	4791.24	24.77	6398.14	18.29	0	0	30.48	2.04	121.59	1.03	275.49	25.92	215.07	17.47	1	1336.19	4.41	0.40	5	248	5	6	2
788	48.84	64.95	6903	4884.49	14.35	6495.07	27.84	0	0	27.45	3.36	129.94	0.82	90.50	12.76	174.53	24.62	1	1224.17	4.70	0.29	4	248	6	6	1
789	46.60	70.79	6905	4660.40	43.60	7079.33	9.17	0	0	29.30	4.12	122.19	0.85	239.20	41.33	53.93	8.71	1	436.27	2.76	0.26	5	249	1	1	1
790	48.77	65.33	6917	4877.19	39.92	6533.35	24.00	0	0	22.53	2.25	121.03	1.01	267.57	39.96	186.69	22.30	1	790.29	5.05	0.29	5	250	1	1	1
791	46.51	65.17	6926	4651.17	33.55	6517.20	14.93	0	0	28.24	2.80	124.37	0.94	246.26	32.93	117.30	13.32	1	877.00	6.41	0.34	4	251	1	1	1
792	46.98	66.07	6936	4697.90	29.94	6607.34	18.25	0	0	24.28	2.71	128.63	0.88	205.93	27.45	127.20	16.27	0	1366.92	2.74	0.29	5	252	1	2	2
793	46.86	65.42	6939	4685.70	21.59	6542.29	25.56	0	0	24.71	2.05	123.56	0.92	204.11	20.13	230.92	25.13	1	1253.02	6.21	0.35	5	252	2	2	1
794	47.46	64.53	6973	4746.38	28.07	6453.00	16.35	0	0	21.90	2.53	128.66	0.72	187.06	25.00	109.31	14.43	1	1331.73	4.57	0.29	4	253	1	1	1
795	46.53	66.33	6982	4653.15	30.53	6633.03	18.32	0	0	25.80	2.05	120.69	0.95	282.95	32.25	180.35	17.29	1	1020.88	4.97	0.36	5	254	1	1	1
796	48.75	62.67	6982	4875.17	17.05	6266.92	19.24	0	0	33.14	2.87	119.25	0.94	152.89	15.19	170.67	17.57	0	1164.65	3.88	0.40	5	255	1	1	1
797	46.59	65.41	7026	4658.80	25.75	6540.60	24.18	0	0	25.74	1.91	120.76	1.00	255.77	26.23	251.05	24.21	1	1327.44	6.59	0.34	5	256	1	1	1
798	47.01	66.16	7031	4700.80	31.64	6615.91	16.12	0	0	23.53	2.08	122.24	0.82	263.96	31.94	143.20	14.58	1	991.90	4.75	0.35	4	257	1	1	1
799	48.01	65.71	7064	4800.96	19.71	6570.87	17.38	0	0	31.22	1.46	113.56	0.86	304.53	21.96	275.39	18.29	1	866.52	4.16	0.48	5	258	1	1	1
800	48.82	63.93	7075	4882.48	22.50	6392.57	15.57	0	0	33.31	3.55	124.56	0.95	162.35	19.91	112.56	13.72	0	1004.92	3.53	0.34	5	259	1	1	1
801	48.15	63.78	7085	4814.80	23.65	6378.16	17.56	0	0	27.29	1.53	118.14	0.83	304.18	26.26	234.31	17.64	1	1248.48	3.80	0.46	5	260	1	1	1
802	48.66	65.90	7118	4865.97	18.92	6589.96	17.28	0	0	27.09	2.25	123.43	0.78	177.10	16.99	161.79	15.52	0	770.56	2.45	0.40	5	261	1	1	1
803	44.14	64.90	7123	4414.22	30.41	6490.00	17.10	0	0	30.54	2.11	122.16	1.01	291.00	30.96	194.70	15.87	1	1392.54	5.55	0.46	5	262	1	1	1
804	47.36	66.18	7155	4736.20	16.70	6617.76	22.10	0	0	30.92	3.19	126.15	0.92	124.87	14.77	165.03	19.56	0	1132.60	3.58	0.34	4	263	1	1	1
805	47.14	64.57	7160	4714.22	49.78	6457.28	16.13	0	0	27.67	1.80	120.44	1.00	443.89	73.53	196.10	15.53	1	1468.04	5.36	0.41	5	264	1	3	3
806	46.76	67.01	7164	4675.52	21.00	6700.64	23.17	0	0	26.93	2.14	120.74	0.93	206.45	19.50	214.99	22.81	1	844.02	4.28	0.40	5	264	2	3	2
807	46.89	64.96	7165	4689.19	22.69	6496.08	18.43	0	0	24.40	1.98	122.81	0.81	216.03	21.29	177.98	16.83	1	885.17	4.03	0.38	5	264	3	3	1
808	46.19	64.76	7186	4618.78	17.80	6476.34	16.46	0	0	28.55	1.59	118.86	0.79	243.73	17.69	230.73	15.93	1	1252.94	4.86	0.47	4	265	1	2	2
809	47.56	65.09	7188	4755.56	27.08	6508.84	12.84	0	0	28.50	2.79	128.86	0.81	211.46	24.68	101.48	11.41	1	1069.73	4.19	0.36	4	265	2	2	1
810	50.37	66.08	7197	5036.61	20.03	6608.44	20.15	0	0	34.14	3.95	127.25	1.05	133.58	17.63	134.36	17.73	0	986.62	3.66	0.30	4	266	1	1	1
811	45.35	66.22	7200	4534.79	25.06	6622.48	19.21	0	0	25.70	2.05	121.37	0.90	236.28	24.56	189.22	17.67	1	1277.21	4.33	0.37	5	267	1	1	1
812	47.95	65.21	7269	4794.95	22.43	6521.49	24.39	0	0	27.12	2.20	122.28	1.02	214.73	21.31	229.65	23.70	1	1206.19	6.57	0.33	4	268	1	1	1
813	46.81	65.32	7287	4681.42	31.71	6532.22	9.67	0	0	27.83	2.81	128.69	0.70	234.94	29.84	71.37	7.85	1	1157.35	4.26	0.38	5	269	1	2	2
814	47.37	64.70	7291	4736.83	20.91	6470.13	23.76	0	0	24.97	2.38	127.41	0.90	170.87	18.88	193.34	21.64	0	1489.98	3.06	0.32	4	269	2	2	1
815	46.96	65.72	7318	4696.31	26.92	6571.82	21.51	0	0	31.00	1.90	118.38	1.06	297.08	28.12	262.08	22.09	1	1077.79	5.28	0.40	5	270	1	1	1
816	50.34	67.18	7332	5034.31	21.39	6718.45	18.06	0	0	29.74	1.97	120.50	0.92	239.19	21.30	213.51	17.02	1	1199.90	4.22	0.44	5	271	1	4	4
817	46.66	67.73	7334	4665.97	30.33	6772.91	23.44	0	0	30.37	1.95	116.88	1.11	329.63	35.70	253.94	23.72	1	946.42	3.80	0.41	5	271	2	4	3
818	46.75	64.51	7335	4675.04	12.48	6451.05	13.56	0	0	50.11	2.84	127.05	1.05	171.41	11.25	185.95	12.27	0	1748.21	6.48	0.57	4	271	3	4	2
819	43.48	64.04	7336	4348.46	17.29	6403.59	17.68	0	0	36.77	3.34	122.54	1.00	147.09	15.32	150.36	15.68	0	1012.88	4.07	0.39	3	271	4	4	1
820	50.26	63.84	7350	5026.06	8.62	6384.37	7.26	0	0	84.14	3.48	126.13	1.04	161.18	7.64	135.90	6.44	0	1893.02	7.87	0.76	3	272	1	2	2
821	48.43	60.80	7351	4842.62	18.67	6080.04	19.93	0	0	33.81	2.81	121.97	1.06	175.24	16.85	186.61	18.10	0	906.19	3.07	0.39	5	272	2	2	1
822	48.65	68.81	7365	4864.99	11.14	6880.63	12.79	0	0	50.31	3.30	121.43	0.92	130.91	9.83	150.21	11.30	0	632.73	3.99	0.56	3	273	1	1	1
823	51.80	65.55	7368	5179.93	27.98	6554.67	16.69	0	0	29.41	2.47	120.40	1.00	247.78	27.59	155.83	15.12	1	599.21	4.10	0.37	5	274	1	4	4
824	51.28	64.77	7369	5128.14	15.74	6477.11	18.69	0	0	42.68	3.78	125.62	1.14	137.43	13.96	163.06	16.58	0	1217.71	4.47	0.40	5	274	2	4	3
825	52.23	62.62	7372	5223.15	14.16	6261.53	14.40	0	0	39.63	1.85	112.09	0.89	226.72	14.03	238.62	14.03	1	738.88	3.53	0.59	5	274	3	4	2
826	52.33	63.79	7373	5233.03	13.99	6378.96	9.94	0	0	52.73	2.81	121.23	0.99	202.45	12.76	144.99	8.91	0	1091.50	4.39	0.62	4	274	4	4	1
827	47.77	65.70	7386	4776.82	24.20	6570.01	25.78	0	0	23.65	2.01	123.34	0.97	222.45	23.13	234.98	25.04	1	805.17	5.06	0.30	5	275	1	1	1
828	47.27	64.17	7392	4726.62	18.48	6417.40	14.57	0	0	35.33	2.80	125.50	0.91	180.26	16.54	142.50	13.00	0	1388.21	3.78	0.44	5	276	1	2	2
829	49.20	66.28	7394	4920.35	24.42	6628.22	26.29	0	0	23.65	1.69	119.29	0.91	249.49	24.79	275.29	27.56	1	1026.96	3.55	0.38	5	276	2	2	1
830	46.59	65.55	7400	4659.42	20.27	6554.87	24.31	0	0	24.36	2.45	126.93	0.87	156.62	18.18	187.27	21.93	0	1256.29	2.53	0.31	3	277	1	1	1
831	47.32	66.30	7411	4731.77	26.95	6630.18	11.91	0	0	34.75	4.59	133.18	0.89	155.94	23.42	65.47	9.53	1	1257.92	4.47	0.28	4	278	1	7	7
832	50.35	68.30	7412	5034.60	10.94	6830.46	12.81	0	0	58.40	3.94	126.90	1.06	124.97	9.64	146.23	11.27	0	1335.02	5.75	0.56	4	278	2	7	6
833	50.61	68.68	7413	5060.77	17.42	6868.09	11.74	0	0	44.12	3.49	127.20	0.97	169.86	15.38	114.59	10.36	0	922.15	3.34	0.47	4	278	3	7	5
834	49.69	69.31	7414	4968.53	26.63	6931.01	20.43	0	0	28.22	3.18	125.49	1.04	182.74	23.86	140.61	18.22	0	1081.25	2.48	0.29	5	278	4	7	4
835	46.66	68.21	7415	4666.10	15.86	6820.72	15.32	0	0	42.92	1.72	114.87	0.98	293.06	17.31	273.66	15.90	1	1419.19	4.21	0.59	5	278	5	7	3
836	44.48	67.63	7416	4447.72	19.40	6763.34	11.98	0	0	39.27	2.04	117.97	0.92	269.42	19.88	181.02	11.13	1	1114.71	4.27	0.59	5	278	6	7	2
837	44.59	68.55	7417	4458.55	18.40	6855.06	21.60	0	0	31.94	1.67	112.24	0.88	256.12	18.65	270.75	21.47	1	1164.85	4.12	0.54	5	278	7	7	1
838	49.95	68.24	7411	4994.85	23.58	6824.15	25.77	0	0	30.90	2.75	120.80	1.20	205.86	22.06	216.55	25.14	1	1126.65	4.07	0.37	5	279	1	1	1
839	42.46	67.13	7433	4246.43	17.40	6712.75	15.38	0	0	33.57	2.11	118.23	0.88	211.52	16.61	191.78	14.13	1	1286.08	4.84	0.50	5	280	1	2	2
840	43.53	68.39	7434	4352.50	20.37	6838.84	19.19	0	0	29.47	2.27	117.77	0.92	202.36	19.27	191.53	18.06	0	693.94	2.57	0.43	5	280	2	2	1
841	50.59	64.17	7458	5058.79	13.49	6416.98	12.46	0	0	45.68	2.61	123.81	0.94	182.24	12.38	169.97	11.21	0	1229.12	3.98	0.58	5	281	1	2	2
842	48.47	65.36	7461	4846.68	26.79	6535.86	23.98	0	0	23.13	1.70	122.45	0.89	266.14	27.58	246.53	24.07	1	1028.69	6.47	0.36	5	281	2	2	1
843	47.55	65.76	7468	4755.00	25.25	6575.57	25.75	0	0	23.42	2.14	123.73	0.96	211.60	24.34	219.71	24.36	1	1227.19	4.90	0.30	5	282	1	1	1
844	47.48	64.85	7484	4747.76	32.43	6485.33	14.88	0	0	24.04	2.29	126.88	0.81	254.60	31.94	122.15	13.35	1	1395.31	7.21	0.35	4	283	1	1	1
845	47.54	65.13	7500	4753.56	24.85	6513.36	13.83	0	0	26.24	2.75	125.87	0.74	182.71	22.02	102.00	12.23	1	937.73	5.53	0.35	4	284	1	3	3
846	46.54	65.23	7501	4654.18	17.13	6523.16	30.77	0	0	23.46	2.20	124.67	0.82	142.49	15.39	237.17	30.22	1	1092.00	4.68	0.35	5	284	2	3	2
847	48.77	65.70	7503	4876.68	19.43	6569.77	16.05	0	0	30.68	1.62	117.23	0.85	272.15	20.24	237.21	15.74	1	1214.35	4.54	0.49	5	284	3	3	1
848	47.75	65.40	7511	4774.57	26.31	6539.98	27.66	0	0	25.28	2.29	123.43	1.11	226.96	25.32	237.08	26.97	1	967.38	5.82	0.27	4	285	1	1	1
849	48.41	63.68	7516	4841.13	18.08	6368.00	24.89	0	0	29.33	3.91	127.29	0.94	104.33	15.79	143.71	21.79	1	928.77	5.41	0.26	4	286	1	1	1
850	46.88	65.05	7524	4687.96	17.41	6505.31	19.20	0	0	29.79	2.01	123.52	0.88	200.99	16.29	219.53	18.26	1	1015.73	4.59	0.44	5	287	1	1	1
851	48.56	65.31	7551	4855.95	28.35	6530.75	17.67	0	0	27.60	2.15	122.47	0.96	264.25	28.84	178.01	16.34	1	1111.29	5.26	0.37	4	288	1	1	1
852	47.00	65.44	7628	4699.58	17.88	6544.36	16.56	0	0	27.54	1.93	125.56	0.77	198.29	16.51	184.97	15.08	0	1266.46	3.77	0.45	4	289	1	2	2
853	47.69	64.71	7629	4769.23	33.99	6470.88	16.89	0	0	25.09	2.13	125.38	0.93	289.54	36.28	156.99	15.40	1	1012.77	5.48	0.34	4	289	2	2	1
854	47.35	65.41	7702	4734.83	22.60	6540.90	20.42	0	0	25.89	2.29	125.24	0.91	198.54	20.72	180.24	18.54	0	1095.71	3.34	0.34	4	290	1	2	2
855	45.00	64.54	7705	4499.64	25.23	6454.35	16.16	0	0	26.96	2.75	123.82	0.84	190.46	22.74	122.90	14.36	0	1105.19	2.93	0.34	4	290	2	2	1
856	48.79	63.60	7733	4878.88	21.21	6360.22	18.21	0	0	28.87	1.90	116.95	0.89	243.30	20.97	211.25	17.64	1	1039.12	4.62	0.45	5	291	1	1	1
857	46.41	64.93	7744	4640.61	13.41	6492.63	21.63	0	0	33.45	2.99	127.46	0.88	116.09	11.87	186.35	19.36	0	1362.38	3.95	0.41	4	292	1	1	1
858	48.63	66.66	7749	4862.91	17.65	6665.74	15.18	0	0	28.89	1.57	117.35	0.75	243.90	17.56	215.67	14.61	1	560.17	3.28	0.53	5	293	1	1	1
859	46.68	65.55	7759	4667.97	20.18	6555.02	20.82	0	0	26.28	2.49	126.37	0.86	165.72	18.08	170.91	18.66	0	1226.81	4.00	0.34	5	294	1	1	1
860	48.42	65.59	7802	4841.76	22.19	6558.80	33.93	0	0	23.57	1.93	121.63	0.97	209.21	21.52	293.38	36.22	1	958.29	4.43	0.32	5	295	1	1	1
861	46.65	66.06	7819	4665.26	69.48	6606.09	19.56	0	0	18.31	1.97	123.95	0.91	398.40	94.06	144.87	17.85	1	1056.96	6.60	0.27	5	296	1	1	1
862	47.94	63.04	7831	4793.54	27.78	6304.01	21.17	0	0	23.80	1.75	118.59	0.87	278.18	29.11	213.54	21.04	1	787.98	3.75	0.40	5	297	1	3	3
863	45.67	66.22	7832	4567.28	23.01	6622.02	14.74	0	0	28.77	2.96	126.38	0.81	172.45	20.33	110.62	13.01	1	1025.25	5.71	0.35	4	297	2	3	2
864	47.29	65.90	7833	4728.91	22.34	6590.44	25.08	0	0	26.38	2.55	126.08	1.02	180.90	20.32	201.53	23.16	0	1303.12	2.98	0.30	4	297	3	3	1
865	46.54	66.59	7849	4653.71	17.56	6658.58	26.06	0	0	31.07	4.27	125.22	0.99	98.12	15.23	145.70	22.86	1	573.54	5.67	0.26	5	298	1	1	1
866	46.10	65.62	7854	4609.77	25.55	6561.54	16.04	0	0	28.55	2.03	122.00	0.91	265.45	26.03	176.98	14.87	1	1256.42	5.45	0.41	4	299	1	1	1
867	43.37	66.92	7912	4336.53	28.96	6692.16	9.42	0	0	33.09	3.37	122.38	0.81	215.35	26.97	74.88	9.38	1	584.54	3.82	0.39	5	300	1	1	1
868	45.35	69.28	7920	4535.13	17.88	6928.44	18.48	0	0	38.04	2.48	116.29	1.10	213.95	16.76	213.77	17.97	1	747.50	5.91	0.46	5	301	1	3	3
869	47.29	67.46	7921	4729.48	7.23	6746.37	7.34	0	0	83.36	2.97	127.54	0.96	157.07	6.43	159.54	6.53	0	2085.79	9.92	0.80	3	301	2	3	2
870	49.95	67.23	7924	4995.09	28.01	6723.09	12.85	0	0	36.12	2.08	122.88	0.98	314.19	29.15	176.01	11.78	1	1575.33	6.07	0.52	4	301	3	3	1
871	47.10	64.56	7935	4710.48	13.60	6455.59	11.90	0	0	42.54	2.77	128.10	0.85	161.49	12.11	141.46	10.56	0	1712.15	4.83	0.55	3	302	1	1	1
872	46.69	64.77	7940	4668.85	21.56	6477.35	30.50	0	0	23.70	2.34	126.28	0.97	171.63	19.61	233.55	29.57	1	1372.69	6.07	0.29	5	303	1	1	1
873	44.56	69.20	7947	4455.89	22.69	6920.46	20.27	0	0	28.24	3.71	124.01	0.92	133.05	19.90	118.84	17.78	0	748.23	2.34	0.26	4	304	1	3	3
874	42.49	67.43	7949	4249.04	15.20	6742.76	15.43	0	0	32.88	2.08	115.70	0.80	185.20	14.07	187.31	14.37	0	880.35	3.28	0.53	5	304	2	3	2
875	42.78	66.70	7950	4277.79	17.62	6670.02	17.80	0	0	32.26	1.87	114.70	0.89	225.84	17.42	233.03	17.41	1	1003.77	4.50	0.51	5	304	3	3	1
876	47.22	65.74	7952	4722.41	23.18	6573.75	27.40	0	0	25.10	2.37	124.77	1.02	192.48	21.34	221.74	26.29	1	898.10	5.61	0.29	5	305	1	1	1
877	51.56	61.55	7972	5156.04	21.39	6155.36	15.14	0	0	28.70	2.10	116.77	0.81	220.35	20.46	161.12	13.81	1	609.12	3.13	0.46	5	306	1	7	7
878	52.47	65.07	7974	5246.94	9.71	6506.77	11.25	0	0	65.98	3.80	124.45	1.06	130.24	8.57	150.81	9.94	0	1371.06	5.59	0.63	3	306	2	7	6
879	53.01	63.70	7975	5300.52	17.48	6369.53	14.32	0	0	31.46	1.75	114.13	0.77	227.64	17.35	201.20	13.24	1	805.35	3.58	0.56	5	306	3	7	5
880	51.70	65.72	7977	5170.44	12.33	6571.72	10.32	0	0	56.58	2.84	122.41	1.02	188.87	11.31	159.87	9.26	0	1358.96	5.22	0.64	4	306	4	7	4
881	48.17	65.89	7978	4816.85	8.78	6588.97	8.31	0	0	85.30	3.63	128.84	1.15	159.71	7.81	151.18	7.40	0	2028.79	12.10	0.74	3	306	5	7	3
882	49.82	66.51	7982	4981.90	15.79	6651.47	13.48	0	0	42.18	2.57	127.22	0.99	199.79	14.64	172.78	12.19	0	1612.04	3.88	0.53	5	306	6	7	2
883	51.97	64.43	7983	5196.97	15.78	6443.05	14.09	0	0	40.51	2.03	115.44	0.96	241.17	15.52	216.64	13.63	1	1182.77	5.52	0.57	5	306	7	7	1
884	47.10	65.38	7990	4710.34	22.78	6537.80	24.82	0	0	25.69	2.06	123.88	0.99	221.23	21.91	239.79	24.28	1	1354.77	5.88	0.32	4	307	1	1	1
885	52.17	62.55	8004	5217.44	17.05	6254.71	21.02	0	0	31.75	2.91	120.78	0.95	144.07	15.20	177.37	18.78	0	798.60	3.16	0.37	5	308	1	2	2
886	53.08	62.06	8005	5307.82	14.71	6206.04	18.02	0	0	33.29	2.05	112.37	0.88	186.84	13.52	224.08	17.21	1	284.23	3.11	0.51	5	308	2	2	1
887	47.46	65.18	8039	4746.26	14.24	6518.41	18.50	0	0	32.15	2.73	125.32	0.81	129.61	12.61	168.24	16.42	0	943.56	3.86	0.42	4	309	1	1	1
888	43.24	64.47	8047	4323.78	23.78	6446.98	20.82	0	0	27.29	2.45	123.95	0.98	204.38	22.25	181.79	18.92	0	1231.15	2.66	0.33	5	310	1	1	1
889	47.90	66.36	8051	4790.13	24.55	6636.17	21.70	0	0	24.72	2.26	124.62	0.93	207.36	22.97	185.67	19.80	0	981.44	2.79	0.32	4	311	1	4	4
890	49.14	64.27	8055	4914.35	23.62	6426.61	30.44	0	0	25.56	1.96	122.36	1.02	228.84	23.61	286.36	32.32	1	1436.77	6.32	0.40	5	311	2	4	3
891	49.91	64.01	8056	4991.48	19.29	6401.14	15.85	0	0	45.39	2.60	121.91	1.28	255.60	19.44	216.70	15.15	1	1640.67	9.47	0.47	5	311	3	4	2
892	48.54	65.41	8057	4853.63	17.64	6541.43	21.22	0	0	31.94	2.63	128.39	1.00	167.10	15.92	199.82	19.41	0	1509.60	3.55	0.38	3	311	4	4	1
893	45.78	65.35	8073	4578.11	18.33	6535.22	35.18	0	0	20.33	1.68	124.21	0.78	174.81	16.80	292.73	36.96	1	1166.85	4.05	0.35	5	312	1	1	1
894	48.49	65.98	8128	4849.10	19.82	6598.06	20.20	0	0	25.12	1.88	122.72	0.81	203.37	18.85	209.54	18.94	1	1169.54	7.04	0.40	4	313	1	1	1
895	51.24	65.92	8140	5124.09	43.54	6592.23	66.97	0	0	12.48	3.22	121.38	1.05	130.84	38.82	198.95	61.15	0	425.17	1.23	0.12	5	314	1	1	1
896	46.13	64.80	8158	4612.77	25.75	6479.80	17.12	0	0	26.42	1.94	121.84	0.89	263.12	26.16	184.71	15.78	1	1219.38	5.88	0.39	5	315	1	1	1
897	45.39	65.66	8176	4538.72	23.09	6565.70	21.05	0	0	26.30	3.46	126.52	0.88	135.00	20.27	123.11	18.49	0	1081.33	2.83	0.25	3	316	1	1	1
898	46.30	68.34	8186	4629.85	19.74	6834.18	16.96	0	0	37.13	3.11	127.51	1.09	182.46	17.77	157.12	15.19	0	1250.06	4.24	0.40	5	317	1	3	3
899	47.17	67.79	8187	4716.51	21.95	6778.62	22.83	0	0	28.62	2.51	125.59	1.04	195.72	20.21	201.70	21.35	0	1236.69	2.68	0.34	5	317	2	3	2
900	47.78	65.37	8188	4777.57	9.07	6536.81	9.77	0	0	59.03	2.86	129.99	0.87	144.88	8.04	156.07	8.66	0	1801.12	7.75	0.69	3	317	3	3	1
901	48.48	68.25	8202	4848.23	35.07	6825.19	18.56	0	0	26.89	3.23	125.79	1.06	222.88	32.62	120.09	16.56	1	1096.65	6.79	0.26	4	318	1	4	4
902	47.12	65.29	8205	4711.68	19.13	6529.27	22.77	0	0	26.09	2.03	125.95	0.89	192.56	17.68	225.86	21.68	1	1329.06	5.31	0.36	4	318	2	4	3
903	49.41	67.24	8209	4940.68	13.21	6723.59	14.57	0	0	46.45	2.63	123.48	1.05	182.41	12.01	200.11	13.41	0	1539.67	4.91	0.55	4	318	3	4	2
904	49.14	67.61	8210	4913.76	15.62	6760.78	14.50	0	0	37.69	1.93	116.17	0.91	235.56	15.18	218.02	14.02	1	692.92	4.05	0.55	5	318	4	4	1
905	48.33	66.90	8222	4833.06	21.43	6689.68	21.47	0	0	27.78	1.48	115.72	0.82	283.07	22.43	275.08	21.92	1	870.90	3.89	0.55	5	319	1	2	2
906	47.95	65.78	8223	4794.91	23.98	6577.71	22.97	0	0	24.63	2.35	123.64	0.93	194.91	22.09	186.72	21.14	0	966.90	2.85	0.31	4	319	2	2	1
907	45.59	66.17	8233	4559.23	37.65	6616.88	21.39	0	0	18.85	2.98	127.99	0.82	183.37	33.40	104.52	18.90	1	1103.73	5.20	0.20	5	320	1	1	1
908	48.65	65.08	8266	4864.70	18.61	6508.22	20.54	0	0	24.70	1.46	121.25	0.76	239.47	18.53	262.44	21.01	1	1153.44	3.56	0.45	5	321	1	1	1
909	46.92	65.94	8276	4691.85	20.45	6593.96	32.00	0	0	22.45	2.44	125.00	0.91	147.26	18.41	224.43	30.28	1	1117.56	5.36	0.27	4	322	1	1	1
910	47.46	65.74	8299	4745.65	32.07	6574.37	20.66	0	0	22.02	2.59	126.24	0.90	209.99	29.43	136.76	18.51	1	1065.19	4.58	0.26	4	323	1	1	1
911	46.82	65.16	8307	4682.37	17.63	6515.76	21.52	0	0	25.72	1.99	124.14	0.81	178.01	16.16	214.98	20.14	1	1110.04	4.82	0.39	4	324	1	3	3
912	45.62	64.37	8309	4562.28	20.71	6437.07	15.25	0	0	29.83	1.90	120.17	0.83	240.06	20.51	187.00	14.20	1	1087.52	4.53	0.48	5	324	2	3	2
913	46.47	64.82	8313	4647.22	44.56	6482.05	16.32	0	0	25.02	2.52	125.03	1.00	310.36	49.59	127.53	14.73	1	1002.12	5.02	0.30	4	324	3	3	1
914	46.72	65.47	8348	4671.68	22.82	6546.55	30.41	0	0	22.95	2.18	124.12	0.98	189.09	21.04	244.47	29.82	1	1467.56	6.15	0.28	5	325	1	1	1
915	46.80	64.31	8377	4680.43	23.24	6431.39	24.49	0	0	26.38	2.27	123.32	1.02	210.74	21.79	218.21	23.52	1	1484.48	7.77	0.33	5	326	1	1	1
916	46.71	65.47	8391	4671.24	27.36	6547.11	18.19	0	0	22.83	2.33	129.88	0.81	206.58	25.05	138.77	16.30	0	1546.08	2.92	0.31	4	327	1	4	4
917	46.86	65.04	8394	4685.80	15.60	6503.85	34.23	0	0	25.98	3.33	127.21	0.91	94.19	13.88	203.62	31.10	1	1315.96	5.90	0.28	5	327	2	4	3
918	45.19	66.72	8398	4519.13	10.51	6671.97	9.97	0	0	58.97	2.99	124.00	0.95	160.32	9.38	152.36	8.87	0	1339.06	6.13	0.66	3	327	3	4	2
919	48.44	65.00	8399	4844.04	15.86	6499.58	12.84	0	0	54.01	3.21	130.73	1.25	206.87	14.62	168.71	11.64	0	2165.33	5.06	0.54	3	327	4	4	1
920	47.53	64.32	8406	4752.69	17.30	6431.68	19.62	0	0	29.35	1.98	120.01	0.88	200.98	16.01	222.06	18.91	1	991.62	4.70	0.44	5	328	1	2	2
921	47.41	65.16	8409	4741.00	23.05	6516.24	31.59	0	0	23.19	2.98	128.22	0.99	139.10	20.58	189.65	28.49	0	1550.60	2.54	0.23	4	328	2	2	1
922	47.09	66.09	8440	4708.66	21.54	6609.30	17.67	0	0	28.08	1.66	119.46	0.87	273.49	22.51	233.80	17.29	1	916.29	4.38	0.42	4	329	1	1	1
923	48.83	66.41	8461	4882.63	20.67	6640.76	18.02	0	0	31.51	1.57	117.97	0.87	281.25	21.09	273.00	18.82	1	990.27	3.23	0.52	5	330	1	1	1
924	45.52	66.11	8475	4552.41	15.37	6610.73	43.05	0	0	24.25	2.67	124.41	0.89	108.27	13.65	267.62	43.10	1	1191.10	5.74	0.31	5	331	1	1	1
925	46.09	65.52	8489	4608.89	30.30	6551.54	28.06	0	0	23.08	2.54	123.61	1.10	213.01	28.63	199.75	25.92	1	1214.33	5.75	0.24	5	332	1	1	1
926	49.22	66.77	8524	4921.59	16.94	6677.30	14.45	0	0	41.79	2.43	122.02	1.06	225.27	16.13	193.95	13.49	1	1553.67	6.21	0.52	5	333	1	1	1
927	44.31	69.29	8539	4430.89	19.23	6929.24	17.01	0	0	34.07	2.61	119.84	0.99	193.15	17.79	172.91	15.35	0	654.98	3.12	0.43	5	334	1	1	1
928	43.64	65.29	8563	4364.23	26.37	6529.39	14.85	0	0	31.95	2.35	120.39	0.97	257.19	26.48	158.53	13.46	1	1161.33	5.81	0.44	5	335	1	4	4
929	43.58	65.60	8564	4357.56	20.01	6559.96	13.80	0	0	36.52	3.75	127.53	0.91	149.79	17.52	103.30	12.06	1	1255.48	5.29	0.36	4	335	2	4	3
930	44.62	65.09	8565	4462.46	16.99	6509.10	15.10	0	0	33.13	2.67	130.68	0.83	162.84	15.09	144.81	13.42	0	1471.65	3.81	0.44	3	335	3	4	2
931	46.61	64.51	8567	4661.20	24.80	6450.51	15.24	0	0	27.33	1.79	120.76	0.82	273.75	25.60	182.32	14.27	1	909.79	4.33	0.46	5	335	4	4	1
932	47.13	66.69	8573	4713.12	10.63	6668.52	10.90	0	0	53.18	2.44	127.14	0.93	180.51	9.65	184.98	9.88	0	1824.77	5.78	0.66	3	336	1	2	2
933	48.89	67.74	8574	4888.63	8.49	6773.81	9.28	0	0	65.43	2.35	118.72	0.93	184.51	7.78	199.62	8.65	0	1462.17	6.82	0.76	4	336	2	2	1
934	44.14	68.59	8575	4414.27	23.93	6859.23	16.65	0	0	35.08	3.07	126.85	1.11	209.19	22.26	148.26	14.95	1	1354.67	6.35	0.37	5	337	1	1	1
935	40.99	65.43	8584	4099.01	21.60	6542.76	11.58	0	0	33.11	2.43	116.43	0.78	213.72	20.86	122.42	10.29	1	677.46	3.33	0.49	4	338	1	3	3
936	40.12	65.25	8587	4011.93	21.59	6524.56	10.65	0	0	38.79	3.02	119.70	0.89	210.66	19.90	105.89	9.43	1	812.71	4.66	0.47	5	338	2	3	2
937	40.35	65.25	8588	4034.60	21.91	6524.78	10.41	0	0	36.44	2.91	121.51	0.83	207.35	20.27	100.81	9.19	1	712.00	4.30	0.47	4	338	3	3	1
938	47.08	66.02	8599	4708.00	33.42	6602.18	16.29	0	0	24.51	3.31	127.88	0.86	190.19	29.85	93.57	14.58	1	891.69	5.25	0.26	5	339	1	2	2
939	46.53	65.21	8602	4653.20	21.12	6521.21	14.87	0	0	29.70	2.35	123.39	0.82	202.30	19.81	146.25	13.31	0	1146.54	4.01	0.43	4	339	2	2	1
940	52.53	65.46	8606	5252.68	18.74	6546.07	14.72	0	0	33.68	2.36	117.92	0.89	203.36	17.62	163.78	13.26	0	632.92	3.60	0.48	5	340	1	1	1
941	46.48	66.79	8614	4648.34	19.68	6679.44	23.76	0	0	27.49	2.20	121.52	0.96	193.09	18.11	226.57	22.90	1	1025.31	6.24	0.37	5	341	1	1	1
942	46.97	65.99	8651	4697.00	31.32	6599.39	26.55	0	0	21.21	2.47	125.31	0.99	207.62	29.18	178.00	24.20	0	976.02	2.76	0.24	5	342	1	1	1
943	47.98	65.99	8656	4798.06	25.20	6599.10	30.91	0	0	24.83	2.32	121.52	1.06	209.73	23.70	237.15	30.88	1	937.19	6.44	0.31	5	343	1	2	2
944	45.41	65.76	8660	4541.37	26.90	6575.75	22.18	0	0	26.90	2.31	123.18	1.04	235.61	26.44	201.06	20.86	1	1495.71	7.63	0.33	5	343	2	2	1
945	49.27	66.19	8698	4926.99	25.19	6618.84	17.11	0	0	32.41	3.04	122.72	1.07	207.31	23.11	142.33	15.35	0	959.33	3.44	0.35	4	344	1	1	1
946	49.03	66.00	8725	4903.32	34.82	6600.10	13.18	0	0	23.21	2.87	127.11	0.75	214.65	31.96	83.80	12.29	1	845.42	4.27	0.30	5	345	1	1	1
947	47.65	66.10	8737	4764.93	35.79	6609.73	9.54	0	0	26.91	2.38	127.69	0.72	289.81	37.76	85.03	8.80	1	1189.83	4.53	0.43	5	346	1	1	1
948	43.98	66.79	8743	4398.16	16.41	6678.85	16.56	0	0	30.58	2.02	121.40	0.82	193.67	15.10	194.54	15.35	0	1001.08	2.98	0.48	5	347	1	5	5
949	45.09	66.78	8744	4508.51	20.68	6677.95	15.83	0	0	38.90	2.26	118.49	1.11	265.23	21.20	212.27	15.15	1	1243.04	5.69	0.47	5	347	2	5	4
950	45.96	64.82	8745	4596.03	10.73	6482.09	13.51	0	0	53.43	2.29	118.23	1.04	196.86	9.99	241.43	13.22	1	1613.44	7.01	0.64	4	347	3	5	3
951	48.06	65.25	8746	4805.99	11.59	6524.62	12.33	0	0	49.11	1.99	120.55	0.96	222.48	11.11	235.31	11.99	1	2047.25	8.52	0.64	4	347	4	5	2
952	44.28	65.54	8747	4427.83	17.74	6554.20	11.70	0	0	36.98	2.27	122.80	0.84	218.84	16.79	148.61	10.52	1	1268.12	5.97	0.54	5	347	5	5	1
953	46.98	64.61	8758	4698.45	20.16	6460.77	18.39	0	0	31.94	2.41	122.25	0.98	206.78	18.76	187.55	17.25	0	1165.21	3.87	0.43	5	348	1	1	1
954	46.76	63.50	8768	4676.02	12.00	6349.50	11.92	0	0	47.28	2.02	117.51	0.91	218.53	11.34	213.33	11.48	1	1085.77	4.83	0.65	5	349	1	8	8
955	45.69	64.02	8770	4569.34	12.36	6401.62	11.78	0	0	56.07	3.15	124.24	1.08	170.70	11.06	162.72	10.56	0	1586.83	5.85	0.60	4	349	2	8	7
956	45.53	66.81	8771	4552.55	13.23	6681.21	9.88	0	0	52.42	3.23	128.71	0.93	165.82	11.70	123.84	8.73	0	1264.85	5.18	0.59	4	349	3	8	6
957	46.44	65.93	8772	4643.62	24.37	6592.50	15.78	0	0	32.07	2.34	126.74	0.99	246.29	24.15	169.55	14.40	1	1638.48	6.35	0.42	5	349	4	8	5
958	46.28	65.19	8773	4627.89	15.54	6519.30	17.44	0	0	41.97	2.54	124.71	1.13	201.23	14.43	223.07	16.59	1	1565.12	8.18	0.48	4	349	5	8	4
959	46.45	64.40	8776	4645.31	24.88	6440.09	16.73	0	0	34.86	1.71	116.15	1.02	347.62	30.63	257.73	17.20	1	1534.85	5.79	0.46	5	349	6	8	3
960	44.83	64.82	8777	4482.59	11.98	6481.88	12.23	0	0	45.75	2.19	122.66	0.90	195.54	11.02	199.34	11.28	0	1771.62	5.28	0.62	4	349	7	8	2
961	43.63	63.90	8781	4363.47	20.73	6389.50	23.10	0	0	30.49	2.12	115.78	1.01	224.22	20.32	240.40	23.12	1	667.77	5.69	0.44	5	349	8	8	1
962	46.80	65.48	8798	4679.90	23.00	6548.36	21.28	0	0	25.98	2.30	124.22	0.93	200.47	21.43	187.62	19.40	0	1347.62	3.72	0.33	4	350	1	1	1
963	44.99	64.02	8823	4498.80	10.49	6401.67	11.00	0	0	55.57	3.07	122.99	0.93	146.99	9.30	154.11	9.76	0	1486.33	6.16	0.63	3	351	1	11	11
964	44.54	64.06	8825	4453.95	16.07	6406.07	23.08	0	0	29.42	2.45	126.83	0.90	150.43	14.45	212.17	21.50	1	1427.69	5.59	0.39	4	351	2	11	10
965	46.50	63.13	8826	4650.12	25.01	6312.75	20.25	0	0	34.99	2.27	118.99	1.15	276.72	25.97	226.29	20.29	1	1377.04	6.53	0.50	5	351	3	11	9
966	48.98	64.81	8830	4898.22	13.19	6481.06	14.98	0	0	46.18	2.43	121.22	1.06	196.27	12.25	220.79	14.18	1	1547.17	7.00	0.56	5	351	4	11	8
967	49.75	64.72	8831	4974.53	17.18	6471.87	13.66	0	0	37.37	2.12	123.96	0.92	229.93	16.64	189.16	12.55	1	1588.04	4.79	0.53	5	351	5	11	7
968	51.38	63.98	8832	5137.95	14.07	6398.28	12.44	0	0	49.61	3.85	124.68	1.00	139.71	12.36	123.48	10.93	0	1139.00	4.30	0.49	4	351	6	11	6
969	47.84	64.56	8833	4783.67	19.19	6455.54	12.81	0	0	39.51	2.03	123.13	0.96	273.63	19.89	193.84	12.19	1	1646.58	7.13	0.56	5	351	7	11	5
970	49.05	65.54	8834	4904.82	24.56	6554.35	16.62	0	0	30.93	2.58	128.88	1.00	225.08	23.26	156.02	15.01	1	1528.04	5.34	0.38	5	351	8	11	4
971	46.79	66.62	8837	4678.56	23.63	6662.43	22.18	0	0	23.80	2.35	124.13	0.87	185.98	21.42	174.03	20.25	0	858.79	2.25	0.31	4	351	9	11	3
972	48.97	66.12	8838	4896.97	28.62	6612.35	20.95	0	0	24.29	2.10	119.49	0.91	235.97	28.49	189.42	19.23	1	566.04	3.62	0.36	5	351	10	11	2
973	49.66	63.57	8839	4966.27	16.11	6356.55	16.19	0	0	38.49	3.21	126.68	0.97	149.30	14.28	150.06	14.35	0	1366.58	4.25	0.43	3	351	11	11	1
974	46.90	65.74	8853	4690.22	23.40	6574.30	23.43	0	0	24.44	1.65	122.22	0.86	249.88	23.70	259.27	23.85	1	947.48	4.33	0.41	5	352	1	1	1
975	47.71	65.46	8858	4771.01	21.52	6546.35	17.21	0	0	29.37	1.95	122.26	0.91	243.69	21.34	203.83	16.04	1	923.96	4.47	0.43	5	353	1	1	1
976	45.72	66.34	8873	4571.66	19.27	6633.80	21.69	0	0	29.63	3.10	128.49	0.95	142.42	17.10	160.22	19.24	0	1174.40	3.45	0.32	3	354	1	2	2
977	46.05	66.09	8874	4604.86	12.75	6609.20	17.90	0	0	34.90	2.05	124.26	0.85	170.27	11.63	232.70	17.19	1	1535.10	7.31	0.53	5	354	2	2	1
978	46.36	66.26	8893	4636.04	19.70	6625.78	19.18	0	0	30.11	2.69	123.75	0.94	171.46	17.67	166.90	17.19	0	1451.44	3.62	0.37	3	355	1	1	1
979	47.12	65.70	8898	4712.01	20.15	6570.33	29.03	0	0	25.33	2.94	127.64	0.96	134.56	17.97	192.92	26.17	0	1126.04	2.87	0.27	4	356	1	1	1
980	45.63	66.25	8912	4563.01	19.85	6625.04	27.40	0	0	26.14	1.82	118.88	0.94	217.94	19.50	288.71	29.44	1	896.81	4.04	0.37	5	357	1	1	1
981	46.05	65.94	8918	4605.12	24.84	6594.41	20.24	0	0	26.44	1.87	119.86	0.90	247.91	25.00	221.30	19.36	1	1028.54	4.49	0.42	5	358	1	1	1
982	47.22	66.11	8963	4722.44	20.94	6610.86	34.20	0	0	22.37	2.72	126.95	0.94	134.09	18.75	215.34	31.72	1	1404.38	6.75	0.24	5	359	1	6	6
983	45.39	65.29	8966	4538.64	22.42	6528.63	16.36	0	0	30.32	2.41	124.94	0.94	217.23	20.90	160.85	14.79	1	859.73	4.12	0.40	5	359	2	6	5
984	46.73	65.08	8967	4673.45	20.73	6508.38	16.19	0	0	38.82	2.39	121.94	1.15	255.53	20.82	206.05	15.31	1	1633.40	7.93	0.45	5	359	3	6	4
985	48.24	67.72	8969	4824.17	16.96	6772.41	16.20	0	0	40.13	2.78	121.05	1.07	190.89	15.46	181.75	14.86	0	825.90	4.08	0.47	5	359	4	6	3
986	47.14	65.17	8971	4714.13	19.52	6517.37	17.62	0	0	29.25	2.02	124.68	0.88	218.23	18.59	200.20	16.35	1	1324.44	5.59	0.43	4	359	5	6	2
987	48.53	63.50	8972	4852.61	22.52	6349.67	12.60	0	0	37.14	3.40	129.53	0.96	189.49	20.07	106.39	11.10	1	1461.19	6.00	0.40	4	359	6	6	1
988	45.18	66.71	8973	4518.40	21.87	6670.98	26.33	0	0	25.99	2.26	121.70	1.00	195.96	20.42	229.65	25.55	1	1024.33	5.02	0.34	5	360	1	1	1
989	47.47	65.38	8983	4747.30	14.40	6538.47	27.43	0	0	29.18	1.57	119.42	0.79	206.16	13.84	318.66	27.60	1	1325.27	5.78	0.55	5	361	1	1	1
990	48.59	64.78	9001	4859.38	24.51	6478.48	19.13	0	0	31.82	1.71	116.94	0.98	316.12	27.27	259.04	19.61	1	1107.10	5.97	0.47	5	362	1	1	1
991	48.42	67.41	9029	4841.95	11.01	6740.85	16.68	0	0	41.35	4.52	125.62	0.80	72.53	8.32	115.92	14.43	1	776.52	5.05	0.37	5	363	1	3	3
992	46.51	64.32	9031	4651.03	17.62	6432.16	20.23	0	0	29.95	3.37	127.61	0.86	120.77	15.48	138.63	17.76	0	1037.31	3.62	0.32	5	363	2	3	2
993	42.87	65.00	9035	4287.05	18.58	6500.36	12.26	0	0	38.03	2.35	121.74	0.92	229.27	17.67	155.12	11.09	1	1281.10	5.28	0.53	5	363	3	3	1
994	47.00	65.67	9068	4700.04	24.09	6566.58	20.09	0	0	28.41	2.86	124.00	1.00	184.86	21.80	154.93	17.99	0	1073.38	3.35	0.31	3	364	1	2	2
995	45.21	65.69	9069	4520.91	23.06	6568.97	21.96	0	0	24.01	2.16	120.91	0.88	198.42	21.46	190.73	20.07	0	919.88	2.67	0.33	4	364	2	2	1
996	44.06	62.80	9094	4406.00	18.73	6279.57	17.45	0	0	31.90	2.09	114.27	0.91	220.61	17.81	202.20	16.85	1	1115.71	3.78	0.49	5	365	1	2	2
997	46.45	63.63	9095	4644.54	19.84	6363.00	16.50	0	0	36.92	1.75	116.98	0.99	304.78	22.20	257.69	16.93	1	1491.62	4.96	0.51	5	365	2	2	1
998	44.25	67.35	9098	4425.41	22.09	6735.29	19.11	0	0	33.02	4.37	126.22	1.02	128.27	19.32	110.99	16.71	1	1027.79	7.41	0.27	5	366	1	19	19
999	44.86	66.56	9100	4486.38	9.21	6656.18	11.04	0	0	52.59	2.13	119.42	0.86	177.74	8.39	211.10	10.25	1	1379.88	6.05	0.70	3	366	2	19	18
1000	47.84	64.69	9101	4783.56	15.04	6468.63	17.07	0	0	37.34	1.90	123.17	0.96	228.37	14.66	255.83	17.22	1	1350.21	6.81	0.52	5	366	3	19	17
1001	46.19	65.35	9102	4619.29	31.65	6535.21	32.61	0	0	25.84	2.89	128.23	1.31	218.32	30.24	219.89	31.83	1	1723.50	8.11	0.26	5	366	4	19	16
1002	47.62	64.65	9104	4761.71	24.32	6464.70	21.48	0	0	29.23	1.81	117.71	0.93	262.38	24.29	252.65	21.70	1	1097.83	5.11	0.50	5	366	5	19	15
1003	45.77	66.70	9105	4577.00	15.58	6670.06	13.66	0	0	40.44	2.26	124.04	0.97	216.40	14.65	191.78	12.56	1	1573.33	6.44	0.53	4	366	6	19	14
1004	47.19	66.24	9107	4718.78	20.14	6624.40	23.78	0	0	26.86	2.25	126.39	0.96	188.31	18.50	219.51	22.43	1	1428.96	4.99	0.34	4	366	7	19	13
1005	49.66	68.03	9109	4965.96	16.06	6802.63	14.83	0	0	32.97	2.16	118.80	0.82	188.86	14.82	176.02	13.43	0	736.12	3.09	0.51	5	366	8	19	12
1006	48.50	65.41	9111	4849.54	17.17	6540.66	12.33	0	0	43.59	2.41	121.68	1.01	231.41	16.75	174.80	11.21	1	1358.73	6.25	0.56	5	366	9	19	11
1007	48.64	64.71	9112	4864.26	16.08	6470.88	22.47	0	0	36.96	2.55	123.87	1.13	182.29	14.96	247.45	22.12	1	1588.69	6.78	0.43	5	366	10	19	10
1008	47.73	65.91	9113	4773.28	11.03	6590.92	11.05	0	0	51.67	2.08	121.24	0.92	211.58	10.50	213.59	10.41	1	1781.69	6.84	0.68	4	366	11	19	9
1009	45.66	65.25	9114	4566.31	18.42	6525.00	16.53	0	0	39.04	2.01	121.12	1.04	260.05	18.82	243.94	16.47	1	1557.42	4.84	0.53	5	366	12	19	8
1010	44.45	65.64	9115	4444.99	11.41	6564.03	8.60	0	0	56.13	2.44	124.90	0.89	203.33	10.44	154.55	7.74	0	1649.88	6.01	0.70	4	366	13	19	7
1011	44.13	65.44	9116	4413.13	15.43	6544.00	13.36	0	0	39.77	2.24	121.65	0.93	210.89	14.51	185.57	12.19	1	1343.83	5.34	0.55	4	366	14	19	6
1012	45.03	66.74	9117	4503.27	9.46	6673.88	13.39	0	0	51.57	3.16	125.97	0.89	119.40	8.36	168.73	11.84	0	1384.54	5.63	0.60	3	366	15	19	5
1013	47.59	67.01	9118	4759.19	12.15	6701.46	11.29	0	0	46.96	2.13	122.80	0.90	208.16	11.28	193.90	10.43	1	1438.71	6.25	0.64	5	366	16	19	4
1014	46.48	66.51	9119	4648.31	13.55	6650.66	11.48	0	0	39.44	2.35	126.94	0.78	176.21	12.11	149.60	10.25	0	1336.35	4.63	0.58	3	366	17	19	3
1015	45.55	65.76	9120	4554.95	22.85	6576.23	15.51	0	0	31.66	1.79	121.04	0.92	286.02	24.06	215.89	14.75	1	1075.00	6.84	0.47	4	366	18	19	2
1016	43.61	66.05	9121	4360.86	30.28	6604.86	17.55	0	0	26.35	2.57	123.74	0.93	229.21	29.34	140.41	15.75	1	941.29	3.33	0.34	5	366	19	19	1
1017	47.86	62.76	9102	4786.42	25.78	6275.72	21.05	0	0	38.02	4.72	127.92	1.37	160.18	22.82	130.85	18.62	0	1240.02	3.53	0.26	4	367	1	1	1
1018	46.37	66.98	9127	4637.17	23.72	6697.90	16.13	0	0	27.80	2.39	124.25	0.87	212.87	21.91	146.54	14.50	1	1185.52	5.04	0.38	5	368	1	1	1
1019	49.46	62.55	9168	4945.91	17.20	6255.27	16.81	0	0	35.91	1.94	114.00	0.94	238.30	17.08	233.86	16.63	1	1226.58	4.98	0.54	5	369	1	5	5
1020	45.57	62.15	9172	4557.31	22.02	6215.06	17.63	0	0	33.80	3.03	121.57	1.06	190.19	19.89	152.75	15.82	0	1213.40	3.26	0.37	5	369	2	5	4
1021	46.69	62.46	9174	4668.81	10.90	6246.29	10.49	0	0	54.66	2.90	125.97	0.92	159.03	9.70	153.14	9.33	0	1644.15	5.33	0.64	5	369	3	5	3
1022	48.33	65.06	9175	4832.92	12.50	6506.03	15.29	0	0	41.41	2.47	128.49	0.92	163.60	11.26	198.42	14.02	0	1790.48	4.67	0.55	3	369	4	5	2
1023	47.15	65.31	9176	4715.45	14.78	6531.48	15.88	0	0	33.51	1.85	121.70	0.84	209.40	13.88	223.54	15.11	1	1093.06	5.87	0.51	4	369	5	5	1
1024	44.17	63.86	9171	4417.01	31.41	6386.33	23.89	0	0	26.17	2.92	122.52	1.15	215.63	29.63	167.68	21.64	1	966.50	6.00	0.28	5	370	1	1	1
1025	47.94	65.32	9221	4794.34	21.76	6532.40	29.13	0	0	20.02	1.95	125.09	0.82	175.46	19.92	230.23	27.80	1	1243.90	5.19	0.29	5	371	1	1	1
1026	46.57	64.47	9245	4656.57	30.44	6447.38	12.16	0	0	29.33	3.59	127.14	0.80	188.52	26.85	69.07	8.71	1	986.71	5.44	0.30	5	372	1	1	1
1027	46.34	66.06	9300	4634.17	21.64	6605.57	29.27	0	0	23.73	2.69	125.48	0.95	148.49	19.40	198.98	26.75	0	833.85	2.96	0.26	4	373	1	1	1
1028	48.44	67.28	9313	4844.40	16.30	6727.72	15.99	0	0	35.15	1.83	115.97	0.87	234.30	16.10	228.72	15.81	1	1043.17	4.82	0.55	5	374	1	1	1
1029	46.81	65.23	9359	4680.68	16.27	6523.16	30.02	0	0	26.07	2.79	127.60	0.89	118.26	14.49	215.01	27.66	1	904.15	4.51	0.31	4	375	1	1	1
1030	46.84	65.34	9370	4683.75	20.24	6533.81	23.56	0	0	23.18	2.34	126.67	0.80	155.62	18.10	179.74	21.43	0	1132.62	3.11	0.32	4	376	1	2	2
1031	46.73	66.99	9374	4672.65	23.32	6698.86	18.08	0	0	26.11	1.98	122.80	0.87	236.28	22.55	187.46	16.70	1	1146.04	5.00	0.39	5	376	2	2	1
1032	48.32	67.09	9379	4832.34	20.99	6708.74	28.68	0	0	22.44	2.58	122.71	0.87	141.66	18.76	192.22	25.97	0	309.00	2.39	0.27	4	377	1	1	1
1033	46.09	66.76	9384	4609.28	22.43	6676.24	18.69	0	0	27.40	2.81	125.46	0.88	168.89	19.98	140.94	16.61	0	1035.25	3.19	0.33	3	378	1	1	1
1034	46.75	65.76	9389	4675.44	17.56	6575.75	21.86	0	0	26.38	3.07	128.62	0.79	116.35	15.43	144.79	19.19	0	1106.00	3.22	0.30	4	379	1	1	1
1035	46.61	64.87	9402	4660.99	27.27	6487.12	22.13	0	0	23.57	2.31	124.97	0.94	215.17	25.46	176.60	20.17	1	1242.69	5.39	0.29	5	380	1	1	1
1036	50.20	66.41	9425	5020.15	18.38	6640.88	31.04	0	0	29.77	3.45	126.20	1.11	122.95	16.37	205.74	28.24	0	921.83	2.62	0.27	3	381	1	2	2
1037	48.24	65.31	9426	4823.80	17.44	6531.15	20.98	0	0	35.11	1.62	115.30	0.98	284.31	18.77	318.60	23.69	1	1622.62	5.27	0.45	5	381	2	2	1
1038	46.08	65.25	9435	4607.84	25.96	6524.92	20.95	0	0	24.37	2.28	124.02	0.92	213.38	24.39	175.26	19.03	1	1047.67	5.14	0.31	4	382	1	1	1
1039	46.35	67.31	9474	4635.36	31.64	6730.72	24.51	0	0	22.32	3.04	126.68	0.98	179.86	28.28	139.64	21.84	0	1138.00	2.86	0.22	5	383	1	1	1
1040	46.02	67.16	9480	4602.25	25.01	6716.06	19.12	0	0	24.34	2.08	124.78	0.86	224.66	23.79	175.61	17.42	1	1081.90	3.57	0.35	5	384	1	7	7
1041	45.91	67.38	9481	4591.47	15.15	6738.47	24.81	0	0	32.48	2.93	124.84	0.99	130.72	13.54	211.60	22.78	1	1423.48	7.87	0.37	4	384	2	7	6
1042	45.79	67.25	9482	4578.67	31.84	6725.26	15.65	0	0	24.09	2.23	125.04	0.83	256.27	31.56	132.27	14.09	1	1028.04	4.30	0.35	5	384	3	7	5
1043	44.52	67.31	9486	4451.61	34.69	6731.01	11.75	0	0	30.29	2.90	123.92	0.83	239.13	33.70	94.62	10.29	1	1290.00	4.15	0.41	5	384	4	7	4
1044	47.19	66.29	9487	4719.36	16.41	6628.79	17.22	0	0	36.97	2.76	127.28	1.00	170.89	14.78	179.12	15.52	0	1390.44	3.68	0.45	5	384	5	7	3
1045	48.27	65.34	9488	4827.37	22.75	6534.30	13.65	0	0	32.79	1.73	121.08	0.86	296.31	23.99	202.26	12.98	1	1365.23	6.18	0.55	5	384	6	7	2
1046	47.65	66.25	9492	4764.61	13.37	6624.60	19.90	0	0	32.09	2.21	126.35	0.84	151.67	12.06	221.55	18.65	1	1168.35	5.36	0.48	5	384	7	7	1
1047	46.59	65.05	9502	4658.72	27.72	6504.89	22.43	0	0	29.94	1.84	117.07	0.96	286.10	27.12	255.29	22.64	1	1322.94	5.56	0.48	5	385	1	1	1
1048	47.58	67.12	9527	4757.50	36.28	6711.61	18.29	0	0	23.10	1.66	121.93	0.87	335.63	41.46	201.51	17.22	1	836.02	5.17	0.39	5	386	1	1	1
1049	47.93	65.99	9533	4792.81	43.55	6599.08	18.28	0	0	22.16	3.27	125.38	0.94	222.84	40.66	96.15	16.35	1	1183.00	5.29	0.21	5	387	1	1	1
1050	47.49	66.30	9560	4749.18	23.64	6630.27	22.28	0	0	24.82	2.46	126.28	0.92	185.42	21.41	174.97	20.12	0	1028.98	2.68	0.31	4	388	1	1	1
1051	46.24	66.25	9581	4623.72	14.65	6624.77	29.48	0	0	28.97	2.73	123.82	0.90	120.82	13.04	228.02	28.55	1	867.04	5.94	0.37	4	389	1	1	1
1052	46.20	64.98	9591	4619.52	21.17	6498.29	18.41	0	0	25.84	2.18	123.21	0.82	193.57	19.49	169.87	16.64	0	1259.62	2.94	0.39	5	390	1	1	1
1053	46.54	66.19	9639	4654.28	26.55	6618.55	20.65	0	0	24.57	2.45	125.26	0.93	205.92	24.40	161.56	18.64	0	1083.04	3.09	0.30	4	391	1	1	1
1054	46.13	65.73	9647	4612.71	22.57	6573.38	19.94	0	0	28.38	1.93	119.01	0.97	251.73	22.70	229.27	19.27	1	1000.71	5.39	0.39	5	392	1	3	3
1055	47.60	65.75	9651	4760.29	23.50	6574.86	23.88	0	0	24.66	2.29	123.48	0.94	195.14	21.97	198.71	22.26	0	788.19	2.23	0.32	5	392	2	3	2
1056	47.16	65.19	9655	4715.89	17.90	6519.18	27.86	0	0	24.32	1.91	124.35	0.86	179.71	16.55	265.15	28.38	1	1121.29	5.13	0.36	4	392	3	3	1
1057	46.13	65.48	9679	4612.72	19.28	6548.13	21.48	0	0	24.47	2.09	126.40	0.81	176.24	17.49	195.77	19.61	0	1326.33	3.04	0.36	3	393	1	1	1
1058	45.69	65.58	9688	4569.41	25.63	6557.85	19.47	0	0	28.57	3.25	127.13	1.00	174.15	22.80	132.50	17.29	0	1164.83	3.47	0.29	5	394	1	2	2
1059	47.91	65.45	9691	4791.18	25.67	6545.28	31.34	0	0	22.70	2.22	124.38	1.04	205.43	24.22	245.73	30.89	1	1220.31	4.81	0.27	5	394	2	2	1
1060	45.47	66.72	9719	4547.19	22.15	6671.58	18.64	0	0	31.10	1.64	115.76	0.93	298.02	23.92	265.12	19.27	1	1046.67	3.82	0.46	5	395	1	1	1
1061	48.87	66.56	9792	4887.07	29.18	6655.73	17.33	0	0	22.87	3.07	125.35	0.78	167.17	25.78	99.43	15.12	1	975.23	3.90	0.26	5	396	1	2	2
1062	46.31	66.24	9795	4630.71	30.58	6624.10	24.92	0	0	22.81	2.27	124.23	1.00	228.21	30.05	196.28	22.99	1	954.19	4.83	0.28	5	396	2	2	1
1063	46.51	65.76	9818	4651.01	20.06	6576.02	18.04	0	0	27.29	2.04	122.87	0.84	209.17	18.62	188.23	16.70	1	928.27	5.08	0.41	4	397	1	2	2
1064	46.55	65.57	9819	4655.33	24.39	6556.66	22.16	0	0	25.65	1.84	120.76	0.94	259.28	24.75	235.04	21.99	1	1103.62	4.71	0.35	4	397	2	2	1
1065	46.21	65.36	9826	4620.61	18.49	6535.61	16.48	0	0	30.81	1.67	118.12	0.85	255.95	18.72	232.14	16.23	1	1359.38	4.72	0.49	4	398	1	1	1
1066	46.54	65.63	9836	4654.24	25.87	6563.40	28.57	0	0	19.84	1.88	124.57	0.87	213.40	24.32	228.80	27.87	1	1205.79	5.95	0.28	5	399	1	1	1
1067	45.33	65.81	9841	4532.61	25.82	6581.38	17.48	0	0	28.40	2.81	124.94	0.94	199.04	23.84	137.10	15.61	0	1174.50	3.07	0.33	4	400	1	1	1
1068	48.39	66.17	9889	4839.18	17.67	6617.07	29.96	0	0	22.09	2.39	126.14	0.79	126.92	15.78	212.18	27.59	1	1090.88	4.47	0.30	4	401	1	1	1
1069	47.33	66.36	9913	4733.27	45.38	6636.36	19.36	0	0	21.67	2.25	125.08	0.97	308.74	50.46	147.58	17.62	1	1130.06	6.04	0.27	4	402	1	1	1
1070	46.92	65.46	9921	4692.14	23.68	6546.32	22.56	0	0	26.05	2.07	123.14	0.98	229.36	22.96	221.59	21.46	1	1323.46	7.19	0.34	5	403	1	1	1
1071	45.33	66.17	9926	4532.67	51.95	6616.78	19.70	0	0	22.73	2.55	123.34	1.00	294.34	51.61	136.79	17.71	1	912.94	3.71	0.28	5	404	1	1	1
1072	47.11	63.01	9944	4710.68	14.64	6301.30	16.51	0	0	45.60	2.39	116.48	1.10	217.35	13.84	228.82	16.44	1	1486.81	5.35	0.57	5	405	1	2	2
1073	47.01	63.55	9945	4700.80	22.21	6354.55	17.21	0	0	32.84	1.99	119.66	1.00	272.70	23.08	218.14	16.82	1	1436.90	6.29	0.45	5	405	2	2	1
1074	46.78	66.27	9955	4678.27	27.33	6626.97	21.41	0	0	26.92	2.03	119.12	1.01	270.97	28.29	215.58	21.04	1	1329.00	4.41	0.36	5	406	1	3	3
1075	47.30	66.68	9958	4730.40	29.58	6667.83	16.91	0	0	22.72	2.20	125.19	0.80	232.61	28.09	136.47	15.21	1	690.96	3.28	0.33	5	406	2	3	2
1076	46.67	65.14	9959	4667.18	24.80	6513.72	14.06	0	0	26.68	2.04	122.94	0.77	241.46	24.23	144.22	12.67	1	842.79	5.74	0.43	4	406	3	3	1
1077	47.46	65.96	9972	4746.24	19.00	6595.75	19.70	0	0	25.06	2.48	124.82	0.76	148.74	16.86	154.16	17.50	0	1052.79	3.00	0.35	3	407	1	1	1
1078	46.12	65.11	9989	4612.23	19.51	6511.30	33.48	0	0	22.40	2.83	126.56	0.89	119.69	17.35	203.21	30.47	0	1284.90	3.40	0.25	5	408	1	1	1
1079	46.47	65.64	10033	4646.80	17.02	6563.94	19.08	0	0	28.75	1.61	120.00	0.81	230.44	16.77	253.55	19.27	1	1418.98	4.69	0.49	5	409	1	1	1
1080	47.28	65.50	10065	4727.76	21.30	6550.03	22.97	0	0	24.32	2.22	126.02	0.88	182.32	19.37	196.07	21.01	0	1033.54	3.11	0.33	4	410	1	1	1
1081	45.63	66.09	10095	4563.04	23.29	6609.10	16.49	0	0	27.00	1.75	120.83	0.82	259.60	23.64	199.90	15.38	1	1104.62	4.18	0.45	5	411	1	1	1
1082	46.39	66.13	10100	4639.18	24.59	6613.41	17.28	0	0	26.12	1.79	122.10	0.85	262.73	25.07	198.39	16.11	1	1120.19	5.27	0.41	5	412	1	1	1
1083	46.22	66.71	10106	4622.02	18.72	6670.84	22.37	0	0	24.91	1.57	122.40	0.80	229.76	18.31	263.92	22.95	1	1277.62	4.00	0.42	5	413	1	2	2
1084	46.01	64.87	10109	4600.92	15.67	6487.50	19.54	0	0	33.11	2.00	121.24	0.90	202.24	14.61	234.99	19.43	1	1336.19	6.52	0.50	5	413	2	2	1
1085	53.53	63.46	10138	5353.40	18.87	6346.33	18.71	0	0	33.05	2.79	116.76	0.99	172.62	17.20	172.32	16.79	0	644.83	2.90	0.40	5	414	1	5	5
1086	51.05	63.61	10139	5105.06	11.90	6360.51	9.87	0	0	49.47	2.32	120.97	0.86	196.17	10.90	163.90	8.89	0	1364.94	5.01	0.66	5	414	2	5	4
1087	49.41	64.62	10140	4941.38	13.69	6461.76	10.18	0	0	54.87	2.19	121.35	1.05	260.13	13.87	201.81	9.51	1	2038.58	6.81	0.65	4	414	3	5	3
1088	48.62	63.56	10141	4861.73	15.50	6356.24	18.14	0	0	36.26	1.74	116.58	0.92	243.78	15.52	272.46	18.81	1	1485.54	4.09	0.56	5	414	4	5	2
1089	46.54	65.03	10144	4653.77	32.91	6502.50	15.39	0	0	27.36	1.79	121.65	0.90	333.53	37.27	186.34	14.31	1	1137.42	4.33	0.42	4	414	5	5	1
1090	48.88	61.10	10152	4888.19	13.65	6110.15	17.72	0	0	40.08	2.31	113.14	0.95	184.37	12.51	221.10	17.49	1	897.25	4.84	0.56	5	415	1	1	1
1091	50.00	63.24	10164	5000.05	22.46	6324.32	17.21	0	0	30.80	1.70	114.22	0.89	279.65	23.06	238.38	17.02	1	925.19	3.86	0.53	5	416	1	3	3
1092	49.99	63.17	10165	4998.96	20.54	6317.33	11.76	0	0	39.39	2.73	119.76	0.96	225.53	19.38	132.55	10.54	1	940.44	4.62	0.50	5	416	2	3	2
1093	52.00	61.60	10166	5199.62	10.40	6160.21	23.89	0	0	37.44	5.08	121.83	0.90	66.88	11.73	139.19	20.79	1	765.10	4.98	0.28	4	416	3	3	1
1094	42.73	64.10	10171	4272.79	15.75	6409.91	11.89	0	0	44.20	2.80	121.88	0.96	192.10	14.24	145.74	10.64	0	1319.40	4.03	0.54	4	417	1	1	1
1095	51.76	67.99	10172	5176.04	13.01	6799.08	15.86	0	0	41.31	2.50	116.19	0.95	167.91	11.82	202.85	14.65	0	760.25	3.89	0.54	5	418	1	2	2
1096	50.65	67.78	10175	5065.05	16.08	6778.28	20.32	0	0	32.55	2.16	118.32	0.94	189.02	15.00	232.73	19.73	1	916.98	3.32	0.49	5	418	2	2	1
1097	45.58	62.40	10180	4557.76	14.49	6239.97	19.38	0	0	38.63	1.86	115.27	0.94	233.31	14.01	267.34	19.33	1	1043.12	3.22	0.60	5	419	1	3	3
1098	46.57	62.93	10181	4656.79	13.32	6293.46	16.42	0	0	48.59	2.08	113.43	1.08	241.53	13.10	269.31	16.82	1	1481.10	6.74	0.60	4	419	2	3	2
1099	46.15	65.38	10183	4614.86	31.75	6538.38	18.25	0	0	21.82	1.62	122.93	0.80	302.75	34.73	193.15	17.27	1	1286.38	5.66	0.40	5	419	3	3	1
1100	49.65	61.20	10188	4964.86	14.79	6119.63	29.41	0	0	29.04	3.08	121.24	0.92	108.12	13.10	210.56	27.19	1	752.54	3.01	0.33	5	420	1	2	2
1101	48.65	61.09	10190	4865.16	24.86	6108.96	21.63	0	0	29.21	3.25	120.93	1.07	172.99	22.20	150.67	19.31	0	789.65	2.83	0.29	5	420	2	2	1
1102	47.00	65.21	10195	4700.40	23.65	6521.37	23.51	0	0	22.01	2.47	126.24	0.82	163.40	21.16	162.56	21.00	0	1115.40	2.66	0.28	3	421	1	1	1
1103	43.08	65.50	10208	4307.55	18.30	6550.33	21.79	0	0	25.01	1.50	115.12	0.75	223.75	18.32	272.57	22.62	1	782.94	3.51	0.48	5	422	1	2	2
1104	42.78	66.79	10211	4277.84	16.74	6678.56	16.30	0	0	42.06	2.82	121.27	1.10	190.19	15.85	189.65	14.85	0	1453.06	4.14	0.50	5	422	2	2	1
1105	42.97	67.12	10211	4296.71	73.92	6712.31	18.44	0	0	30.18	1.91	121.63	1.13	574.00	88.02	220.95	18.44	1	1453.06	5.87	0.49	5	423	1	1	1
1106	49.90	66.45	10212	4989.84	9.21	6644.96	7.69	0	0	70.10	2.48	119.76	0.95	200.68	8.52	169.45	6.94	0	1600.44	6.40	0.77	4	424	1	4	4
1107	47.71	65.35	10213	4771.10	7.52	6534.75	6.73	0	0	80.21	2.77	130.41	0.90	168.35	6.71	150.84	6.00	0	2264.56	10.30	0.80	3	424	2	4	3
1108	48.49	63.58	10214	4849.12	7.62	6358.10	10.10	0	0	73.27	3.19	125.78	1.01	135.44	6.78	179.28	9.01	0	1920.83	8.06	0.73	4	424	3	4	2
1109	46.57	62.33	10215	4657.29	11.09	6232.72	13.82	0	0	44.88	1.51	108.25	0.80	251.79	11.08	273.41	13.89	1	1301.79	5.16	0.72	5	424	4	4	1
1110	53.60	64.49	10222	5360.13	17.35	6448.76	18.48	0	0	35.04	4.00	119.59	0.94	116.98	15.18	124.60	16.17	0	478.92	2.73	0.32	4	425	1	1	1
1111	47.34	65.73	10223	4733.59	52.26	6572.78	21.98	0	0	22.09	1.81	122.10	1.03	399.44	71.50	212.20	21.26	1	1080.73	4.71	0.29	5	426	1	3	3
1112	47.07	62.47	10227	4707.24	9.79	6246.84	8.70	0	0	78.41	4.06	125.25	1.11	145.77	8.63	129.51	7.67	0	1537.23	6.93	0.68	3	426	2	3	2
1113	44.81	61.74	10228	4481.39	14.22	6174.34	16.60	0	0	35.17	2.01	115.57	0.86	194.30	13.08	216.73	16.15	1	867.31	3.87	0.54	5	426	3	3	1
1114	47.28	61.69	10226	4728.30	11.20	6168.72	14.12	0	0	47.92	2.78	122.23	0.96	150.08	10.03	188.51	12.74	0	1576.15	4.69	0.58	5	427	1	1	1
1115	50.14	64.51	10239	5013.80	12.46	6451.09	22.28	0	0	44.22	2.66	123.17	1.13	162.63	11.33	265.58	22.63	1	1440.33	5.87	0.52	5	428	1	2	2
1116	49.33	64.55	10240	4933.10	9.73	6455.34	9.75	0	0	80.50	3.44	123.91	1.27	177.20	8.78	177.50	8.79	0	2228.08	8.29	0.70	4	428	2	2	1
1117	45.44	66.92	10241	4544.30	8.60	6692.18	8.50	0	0	71.61	2.69	125.36	0.99	178.35	7.75	175.96	7.70	0	1630.71	7.05	0.76	4	429	1	3	3
1118	44.17	67.87	10242	4417.32	15.67	6786.65	16.58	0	0	35.86	2.16	119.34	0.94	202.10	14.68	212.63	15.67	1	1192.60	4.38	0.50	5	429	2	3	2
1119	46.16	68.99	10243	4616.30	15.35	6899.47	26.67	0	0	28.33	1.87	119.11	0.85	183.09	14.09	275.52	27.11	1	821.27	3.18	0.46	5	429	3	3	1
1120	44.93	70.23	10253	4492.75	28.00	7022.66	20.79	0	0	28.44	3.88	124.86	1.05	158.10	24.69	117.46	18.32	0	990.62	2.40	0.23	4	430	1	1	1
1121	46.81	65.61	10254	4681.48	24.50	6560.80	21.40	0	0	22.95	1.67	122.93	0.83	255.95	24.67	223.38	21.06	1	1236.58	5.02	0.37	5	431	1	1	1
1122	47.63	66.61	10268	4762.96	22.86	6660.96	17.55	0	0	26.87	1.99	122.57	0.85	229.14	22.39	185.72	16.05	1	1064.23	4.74	0.41	4	432	1	1	1
1123	45.70	64.12	10274	4569.88	41.97	6411.71	19.54	0	0	21.23	1.66	120.34	0.88	351.86	49.87	198.13	18.46	1	980.12	4.39	0.36	5	433	1	1	1
1124	47.13	66.11	10285	4712.51	15.57	6610.78	27.16	0	0	26.31	2.89	127.07	0.83	109.79	13.78	190.40	24.34	1	987.44	5.07	0.32	4	434	1	1	1
1125	47.56	66.11	10318	4755.60	21.59	6611.31	21.15	0	0	25.35	1.97	121.13	0.89	217.12	20.36	212.55	19.93	1	661.77	4.75	0.35	4	435	1	1	1
1126	47.67	65.17	10363	4766.60	23.75	6517.40	23.56	0	0	27.03	2.54	123.41	1.03	195.67	22.15	194.92	21.82	0	1265.67	3.29	0.33	5	436	1	1	1
1127	45.91	66.55	10373	4590.63	20.47	6654.73	27.31	0	0	24.49	2.64	125.40	0.92	147.96	18.35	196.30	24.76	0	889.88	2.33	0.29	5	437	1	1	1
1128	51.86	65.20	10374	5186.49	19.56	6520.36	15.60	0	0	32.77	3.09	123.53	0.88	160.18	17.34	127.91	13.79	0	938.83	2.75	0.38	4	438	1	4	4
1129	50.78	67.46	10375	5077.73	16.22	6746.46	17.60	0	0	28.27	1.71	119.21	0.76	208.01	15.33	220.52	17.08	1	798.12	3.93	0.50	5	438	2	4	3
1130	49.91	69.09	10379	4991.44	21.36	6909.42	17.07	0	0	33.39	2.58	120.51	1.03	212.86	20.04	173.06	15.51	1	727.71	3.37	0.41	5	438	3	4	2
1131	48.67	69.31	10380	4867.02	19.07	6931.29	17.35	0	0	34.72	2.09	117.55	0.99	239.40	18.82	218.08	16.98	1	1155.38	4.38	0.52	5	438	4	4	1
1132	51.87	67.28	10387	5186.73	13.91	6727.56	12.45	0	0	45.02	2.97	120.23	0.93	163.09	12.40	146.25	11.06	0	742.27	3.51	0.54	5	439	1	2	2
1133	52.88	65.85	10388	5287.82	7.99	6585.40	9.13	0	0	56.43	2.47	118.06	0.75	141.23	7.09	161.30	8.10	0	782.10	4.78	0.73	3	439	2	2	1
1134	49.45	62.63	10399	4945.47	14.15	6263.29	15.04	0	0	49.68	3.15	121.76	1.15	173.68	12.72	181.90	13.95	0	1271.73	4.94	0.53	5	440	1	10	10
1135	52.34	63.95	10400	5234.30	16.25	6394.63	18.04	0	0	40.75	3.41	121.60	1.10	150.54	14.47	166.93	16.11	0	1224.02	3.99	0.42	5	440	2	10	9
1136	50.00	64.11	10402	4999.71	21.38	6410.52	17.59	0	0	42.25	3.06	121.54	1.33	226.87	20.48	190.15	16.29	1	1346.83	10.20	0.42	5	440	3	10	8
1137	49.10	64.39	10403	4909.69	6.87	6438.70	7.84	0	0	87.61	2.74	119.83	1.04	171.29	6.22	194.70	7.15	0	2069.33	8.77	0.81	4	440	4	10	7
1138	46.88	63.07	10404	4688.22	9.05	6306.82	9.15	0	0	77.89	3.27	123.42	1.13	167.66	8.12	169.33	8.23	0	1784.48	6.48	0.73	4	440	5	10	6
1139	46.62	63.14	10405	4661.65	9.59	6313.60	7.62	0	0	80.97	3.35	123.66	1.09	179.54	8.58	142.90	6.80	0	1955.73	9.50	0.74	3	440	6	10	5
1140	49.56	62.20	10406	4955.69	14.64	6220.10	12.88	0	0	49.52	3.58	125.61	1.06	156.59	12.96	137.77	11.41	0	1274.62	4.28	0.51	3	440	7	10	4
1141	50.62	63.40	10407	5062.06	9.96	6340.39	12.22	0	0	62.88	3.26	124.05	1.10	149.03	8.91	182.26	10.96	0	1419.29	5.43	0.64	4	440	8	10	3
1142	47.05	63.54	10408	4704.72	9.28	6354.12	10.63	0	0	66.75	2.96	126.19	1.06	162.93	8.35	186.19	9.59	0	2082.42	9.12	0.69	4	440	9	10	2
1143	48.35	67.12	10412	4835.27	8.97	6711.84	8.08	0	0	82.37	3.38	126.73	1.11	169.21	8.00	152.60	7.21	0	2264.77	8.80	0.74	3	440	10	10	1
1144	51.22	63.25	10409	5122.33	13.51	6324.80	14.59	0	0	47.69	2.92	119.04	1.07	171.91	12.18	184.33	13.35	0	1229.65	3.83	0.55	5	441	1	3	3
1145	51.53	63.89	10410	5153.17	13.36	6389.05	11.67	0	0	44.97	1.72	112.35	0.88	258.04	13.61	236.46	11.43	1	1122.35	3.99	0.65	4	441	2	3	2
1146	51.34	65.54	10411	5134.19	15.00	6553.63	12.83	0	0	50.91	3.46	126.41	1.12	171.07	13.37	146.49	11.43	0	1435.29	4.13	0.52	4	441	3	3	1
1147	44.50	65.00	10413	4450.43	7.59	6499.64	8.02	0	0	89.82	3.68	127.65	1.09	143.00	6.72	151.17	7.11	0	2107.38	10.04	0.76	3	442	1	2	2
1148	44.07	66.95	10414	4407.27	15.64	6695.00	18.00	0	0	36.05	2.16	122.43	0.98	203.58	14.68	230.29	17.39	1	1244.48	4.89	0.50	5	442	2	2	1
1149	47.20	65.90	10428	4719.73	25.89	6590.20	20.87	0	0	24.55	2.15	123.99	0.93	227.36	24.70	186.66	19.20	1	1419.08	6.30	0.32	3	443	1	1	1
1150	41.70	67.04	10433	4169.67	16.56	6703.91	14.29	0	0	31.44	1.71	116.85	0.77	226.81	16.28	205.17	13.36	1	824.25	3.50	0.56	5	444	1	1	1
1151	48.97	65.69	10442	4896.93	27.98	6569.25	23.81	0	0	26.53	2.13	117.98	1.05	247.04	28.20	229.80	22.91	1	943.58	4.58	0.38	5	445	1	1	1
1152	41.99	67.45	10449	4198.90	23.84	6745.27	18.35	0	0	27.73	2.82	123.15	0.91	181.04	21.42	139.93	16.35	0	1377.46	3.20	0.33	5	446	1	6	6
1153	41.70	65.12	10450	4169.92	20.36	6512.44	18.23	0	0	34.16	3.14	121.43	1.03	169.77	18.59	153.66	16.26	0	1396.62	3.47	0.38	5	446	2	6	5
1154	41.64	65.50	10451	4164.24	12.15	6549.98	9.15	0	0	62.59	3.67	122.70	1.01	159.63	10.71	120.22	8.07	0	1059.69	5.48	0.62	4	446	3	6	4
1155	42.77	68.49	10455	4276.67	21.00	6848.82	16.77	0	0	32.87	2.06	114.18	0.95	244.10	21.00	206.00	16.04	1	844.83	3.99	0.48	5	446	4	6	3
1156	44.21	68.13	10456	4421.16	13.03	6813.29	11.70	0	0	45.67	2.46	122.11	0.90	186.91	11.93	169.02	10.54	0	1217.44	4.56	0.60	5	446	5	6	2
1157	44.37	69.11	10459	4437.49	21.64	6910.74	22.59	0	0	30.55	2.21	116.53	1.04	227.61	21.06	229.28	22.45	1	843.12	4.17	0.42	5	446	6	6	1
1158	47.85	64.95	10468	4785.10	30.13	6494.55	19.14	0	0	26.20	2.16	122.81	0.99	268.65	30.93	183.09	17.66	1	1139.94	5.34	0.35	5	447	1	1	1
1159	42.35	68.64	10502	4235.31	29.64	6864.13	13.82	0	0	33.03	3.44	121.19	1.01	214.14	27.67	102.69	12.19	1	815.48	6.09	0.34	5	448	1	72	72
1160	42.16	68.13	10503	4215.93	14.21	6812.72	14.70	0	0	40.17	2.52	119.58	0.93	175.78	12.91	182.00	13.31	0	1231.69	4.01	0.53	5	448	2	72	71
1161	42.07	65.25	10505	4207.03	21.75	6525.10	11.85	0	0	32.31	1.96	117.40	0.77	248.44	21.62	152.31	10.68	1	1002.19	3.58	0.55	5	448	3	72	70
1162	42.88	66.94	10506	4288.26	11.87	6694.49	11.40	0	0	48.67	3.02	125.77	0.88	147.60	10.50	141.83	10.09	0	1391.35	5.56	0.58	3	448	4	72	69
1163	43.49	68.31	10507	4349.02	17.85	6831.30	19.36	0	0	30.38	1.86	117.56	0.90	222.60	17.45	243.34	19.04	1	866.17	3.12	0.45	4	448	5	72	68
1164	46.33	68.89	10508	4632.70	17.30	6889.36	12.15	0	0	45.19	1.66	112.59	0.93	328.23	20.28	238.42	12.30	1	1158.50	5.21	0.67	5	448	6	72	67
1165	45.06	67.61	10510	4506.44	13.98	6761.49	11.27	0	0	50.55	2.78	124.95	1.02	196.12	12.81	159.64	10.13	0	1370.27	5.45	0.59	4	448	7	72	66
1166	42.61	65.81	10511	4260.97	13.54	6581.03	11.30	0	0	51.31	2.22	116.62	1.01	233.65	13.37	205.09	10.54	1	1555.31	5.51	0.64	4	448	8	72	65
1167	41.87	65.30	10512	4186.84	16.84	6530.37	16.20	0	0	36.18	2.60	123.72	0.97	182.05	15.26	175.37	14.61	0	1276.90	3.79	0.46	5	448	9	72	64
1168	43.35	64.77	10513	4334.62	22.04	6476.76	17.27	0	0	30.02	2.34	122.80	0.92	215.14	20.90	171.10	16.03	1	1345.75	5.31	0.44	5	448	10	72	63
1169	43.21	65.45	10514	4320.67	9.47	6545.09	10.14	0	0	66.84	3.55	128.22	1.01	137.62	8.37	147.39	8.96	0	1705.92	7.83	0.66	3	448	11	72	62
1170	45.19	67.08	10515	4519.27	9.18	6707.55	9.47	0	0	68.36	2.43	120.42	1.03	200.25	8.58	206.91	8.83	0	1900.33	7.92	0.74	5	448	12	72	61
1171	47.55	65.96	10516	4755.13	7.16	6595.60	7.84	0	0	98.30	3.83	129.97	1.15	142.27	6.35	155.67	6.96	0	2404.02	9.30	0.78	3	448	13	72	60
1172	49.43	65.59	10517	4942.92	11.15	6559.44	14.65	0	0	70.64	3.41	122.14	1.47	181.92	10.20	233.54	14.07	1	1777.29	9.76	0.60	4	448	14	72	59
1173	49.56	66.97	10518	4956.26	7.91	6697.36	9.28	0	0	79.38	3.50	125.94	1.06	138.78	7.02	162.58	8.24	0	1402.54	6.57	0.73	3	448	15	72	58
1174	49.57	67.23	10519	4957.12	6.79	6723.30	8.21	0	0	92.12	4.15	128.20	1.04	116.05	5.96	140.22	7.20	0	1609.08	8.04	0.75	4	448	16	72	57
1175	49.68	67.08	10520	4968.35	6.05	6708.08	5.88	0	0	113.72	4.32	127.24	1.02	122.48	5.29	119.16	5.15	0	1639.27	10.91	0.81	4	448	17	72	56
1176	48.57	66.79	10521	4856.74	5.11	6678.52	5.35	0	0	117.44	3.86	129.13	0.93	119.73	4.48	125.38	4.69	0	1793.12	10.98	0.85	3	448	18	72	55
1177	48.25	66.53	10522	4824.75	3.77	6653.40	3.79	0	0	145.67	3.71	130.44	0.82	113.75	3.29	114.39	3.31	0	2113.19	16.88	0.91	4	448	19	72	54
1178	48.41	66.87	10523	4841.11	6.95	6687.44	6.43	0	0	106.30	4.13	130.35	1.08	137.68	6.11	127.45	5.66	0	1945.85	12.24	0.79	3	448	20	72	53
1179	48.05	66.20	10524	4805.34	5.19	6620.12	5.48	0	0	109.16	3.29	127.37	0.89	132.92	4.57	140.36	4.83	0	2193.10	15.37	0.86	3	448	21	72	52
1180	48.17	65.84	10525	4816.85	7.08	6583.68	6.77	0	0	106.35	4.04	127.64	1.14	143.79	6.25	137.48	5.97	0	2334.83	12.33	0.79	3	448	22	72	51
1181	47.71	64.91	10526	4771.27	3.90	6490.70	4.52	0	0	140.43	3.69	127.19	0.89	114.18	3.42	132.32	3.96	0	2099.38	15.27	0.90	4	448	23	72	50
1182	48.09	64.97	10527	4809.06	5.99	6497.36	5.66	0	0	128.05	4.49	128.91	1.13	131.67	5.26	124.46	4.97	0	2222.75	14.59	0.83	4	448	24	72	49
1183	48.24	65.53	10528	4823.81	6.89	6552.95	6.85	0	0	109.22	4.40	130.85	1.14	131.55	6.05	130.83	6.02	0	2269.56	12.01	0.78	5	448	25	72	48
1184	48.00	65.52	10529	4800.43	5.28	6551.71	5.73	0	0	115.19	3.72	129.99	0.97	126.06	4.65	136.77	5.04	0	2308.73	12.88	0.85	4	448	26	72	47
1185	48.24	65.25	10530	4824.25	5.24	6525.39	5.55	0	0	124.30	4.08	130.45	1.02	123.09	4.60	130.26	4.87	0	2020.60	14.61	0.85	4	448	27	72	46
1186	48.05	65.96	10531	4805.27	7.93	6595.70	7.51	0	0	94.84	3.77	128.86	1.14	154.38	7.04	146.27	6.67	0	2209.65	10.75	0.77	3	448	28	72	45
1187	47.59	65.12	10532	4759.29	5.52	6512.46	5.66	0	0	112.12	3.50	129.88	0.96	136.67	4.87	139.98	4.99	0	2361.62	10.49	0.85	4	448	29	72	44
1188	47.53	64.73	10533	4753.20	6.15	6473.00	6.78	0	0	109.20	3.89	129.21	1.09	133.28	5.43	146.98	5.99	0	1998.25	10.63	0.81	4	448	30	72	43
1189	47.65	65.15	10534	4764.59	5.47	6515.37	5.59	0	0	118.83	4.09	131.53	0.99	122.36	4.79	125.01	4.90	0	2089.58	14.83	0.84	3	448	31	72	42
1190	48.26	64.91	10535	4826.22	5.16	6490.94	5.88	0	0	120.24	3.71	125.64	1.02	128.96	4.55	146.71	5.18	0	2075.33	12.22	0.85	3	448	32	72	41
1191	48.01	65.10	10536	4801.03	6.17	6510.49	6.51	0	0	114.75	4.19	130.09	1.11	130.13	5.43	137.40	5.73	0	2181.62	12.73	0.81	4	448	33	72	40
1192	48.88	65.05	10537	4887.61	5.40	6504.71	5.81	0	0	128.00	4.21	128.21	1.09	126.27	4.74	136.01	5.11	0	2063.06	11.27	0.84	4	448	34	72	39
1193	48.69	64.84	10538	4868.52	5.86	6483.99	6.18	0	0	107.92	3.90	127.80	0.99	124.79	5.14	131.70	5.43	0	1756.48	10.09	0.82	3	448	35	72	38
1194	48.45	64.38	10539	4844.95	6.15	6438.45	7.32	0	0	111.84	4.70	129.68	1.13	112.66	5.38	134.03	6.41	0	1741.71	12.37	0.78	4	448	36	72	37
1195	48.26	64.42	10540	4826.27	6.11	6442.36	7.48	0	0	101.48	3.66	125.96	1.06	130.80	5.41	160.04	6.61	0	2111.56	9.96	0.81	4	448	37	72	36
1196	47.62	64.06	10541	4761.77	4.96	6406.37	6.64	0	0	116.92	4.52	131.32	1.00	98.55	4.31	131.93	5.79	1	1896.58	11.00	0.81	4	448	38	72	35
1197	47.75	63.43	10542	4774.60	6.69	6343.00	6.49	0	0	94.25	3.62	128.42	0.95	134.11	5.88	130.05	5.71	0	1862.12	8.33	0.80	3	448	39	72	34
1198	47.37	63.11	10543	4736.68	4.98	6310.55	4.86	0	0	139.29	4.96	130.45	1.01	107.25	4.33	104.81	4.24	1	1665.79	14.05	0.84	4	448	40	72	33
1199	47.86	62.35	10544	4785.74	6.38	6235.49	7.20	0	0	104.06	4.52	129.22	1.06	113.11	5.59	127.52	6.30	0	1813.75	9.65	0.77	4	448	41	72	32
1200	48.27	61.85	10545	4826.87	6.97	6185.39	8.05	0	0	92.37	4.44	123.45	1.04	111.61	6.10	128.78	7.04	1	1645.21	8.04	0.73	4	448	42	72	31
1201	48.15	62.29	10546	4814.92	8.37	6228.95	9.54	0	0	81.78	4.01	126.53	1.13	131.85	7.39	150.35	8.42	0	1524.62	6.04	0.70	3	448	43	72	30
1202	48.35	62.92	10547	4835.35	6.83	6291.82	7.63	0	0	101.78	4.09	125.33	1.13	131.08	6.02	146.33	6.72	0	1702.25	8.84	0.78	3	448	44	72	29
1203	48.59	62.39	10548	4858.95	5.42	6238.75	7.02	0	0	92.70	3.27	123.28	0.87	118.49	4.77	153.56	6.18	0	1241.50	8.55	0.82	3	448	45	72	28
1204	47.80	62.68	10549	4780.07	7.72	6268.42	8.14	0	0	84.78	3.76	126.55	1.03	134.07	6.80	141.36	7.17	0	1793.33	8.85	0.74	3	448	46	72	27
1205	47.44	62.40	10550	4744.30	10.24	6240.28	11.26	0	0	74.02	4.68	129.19	1.21	124.64	9.00	137.02	9.89	0	1468.48	5.55	0.59	3	448	47	72	26
1206	46.86	62.42	10551	4685.58	8.41	6242.30	8.88	0	0	77.19	3.66	124.87	1.03	136.73	7.42	144.44	7.84	0	1656.35	6.93	0.71	4	448	48	72	25
1207	46.86	63.61	10552	4685.93	5.65	6360.65	6.72	0	0	108.42	3.86	126.78	1.02	122.52	4.98	145.60	5.91	0	2027.65	10.65	0.82	3	448	49	72	24
1208	47.08	63.91	10553	4708.26	5.82	6390.65	6.10	0	0	124.87	4.73	129.93	1.12	118.32	5.10	123.97	5.34	0	2428.21	14.88	0.81	5	448	50	72	23
1209	47.26	63.61	10554	4725.68	7.54	6360.60	6.83	0	0	98.77	4.33	128.41	1.07	132.22	6.61	119.91	5.99	0	1876.17	10.06	0.76	4	448	51	72	22
1210	46.85	63.82	10555	4684.69	6.30	6381.76	6.45	0	0	99.88	3.63	127.32	0.97	133.43	5.54	136.60	5.68	0	1792.96	12.40	0.81	3	448	52	72	21
1211	46.89	64.02	10556	4688.77	6.59	6401.53	6.93	0	0	101.11	4.19	130.14	1.03	122.33	5.78	128.70	6.08	0	1918.35	9.77	0.78	4	448	53	72	20
1212	47.00	63.60	10557	4700.35	6.59	6360.36	6.17	0	0	104.21	4.13	127.54	1.00	127.98	5.77	119.79	5.40	0	1841.88	11.44	0.79	4	448	54	72	19
1213	47.34	63.42	10558	4733.99	7.28	6342.43	8.75	0	0	91.10	4.17	128.33	1.11	122.44	6.41	147.11	7.69	0	1547.23	11.38	0.73	4	448	55	72	18
1214	47.62	62.87	10559	4762.26	4.49	6286.60	5.47	0	0	127.63	4.07	125.35	0.95	108.25	3.92	131.92	4.78	1	1975.31	17.32	0.86	5	448	56	72	17
1215	47.69	62.83	10560	4768.80	8.37	6283.35	8.83	0	0	88.32	4.08	126.69	1.18	139.79	7.40	147.46	7.80	0	1815.40	7.57	0.72	3	448	57	72	16
1216	47.37	62.95	10561	4737.29	6.02	6294.72	7.06	0	0	112.60	4.55	126.97	1.11	114.66	5.28	134.37	6.18	0	1852.62	12.10	0.79	5	448	58	72	15
1217	47.25	63.15	10562	4725.50	7.67	6314.94	10.31	0	0	87.65	4.40	130.74	1.19	117.86	6.76	158.36	9.09	0	2114.40	9.85	0.69	3	448	59	72	14
1218	46.63	63.11	10563	4663.23	5.81	6310.52	7.53	0	0	109.27	5.26	131.94	1.06	92.32	4.99	120.00	6.55	1	1660.23	11.47	0.74	4	448	60	72	13
1219	46.55	62.91	10564	4654.87	6.71	6291.27	6.76	0	0	92.09	3.38	124.86	0.96	140.84	5.92	141.89	5.97	0	1932.52	8.95	0.80	3	448	61	72	12
1220	46.74	62.79	10565	4673.53	9.90	6279.34	8.36	0	0	79.05	3.59	122.30	1.13	168.50	8.81	142.35	7.43	0	1626.56	7.08	0.71	3	448	62	72	11
1221	47.14	62.67	10566	4714.42	6.12	6266.56	7.06	0	0	95.76	3.39	123.77	0.97	133.52	5.41	153.83	6.24	0	1792.31	9.09	0.81	3	448	63	72	10
1222	47.28	62.72	10567	4727.62	6.51	6272.43	7.34	0	0	103.19	4.32	126.69	1.08	119.70	5.71	134.87	6.44	0	2071.77	9.88	0.77	4	448	64	72	9
1223	46.61	61.89	10568	4660.87	5.31	6188.50	5.47	0	0	98.95	3.75	124.22	0.79	107.42	4.62	110.72	4.77	1	1191.58	8.30	0.82	4	448	65	72	8
1224	45.80	61.79	10569	4580.47	9.30	6179.34	9.55	0	0	74.30	4.07	122.84	1.07	130.73	8.18	134.25	8.40	0	1339.08	7.51	0.66	4	448	66	72	7
1225	45.10	61.52	10570	4509.72	10.71	6151.91	8.28	0	0	69.63	4.51	125.58	0.97	126.99	9.34	98.09	7.16	1	1379.21	6.92	0.60	4	448	67	72	6
1226	44.58	61.61	10571	4458.10	14.75	6160.99	19.40	0	0	40.95	4.57	123.15	1.03	101.46	12.83	133.49	16.94	1	788.21	3.97	0.33	4	448	68	72	5
1227	44.56	62.12	10572	4455.66	16.25	6211.77	27.41	0	0	33.66	3.88	125.06	1.08	108.82	14.32	182.54	24.53	1	1087.85	3.91	0.30	5	448	69	72	4
1228	44.10	62.63	10573	4410.19	17.40	6263.02	18.22	0	0	37.67	2.43	115.53	1.07	209.24	16.37	213.89	17.64	1	1222.25	4.74	0.48	5	448	70	72	3
1229	43.96	62.40	10574	4395.74	19.14	6240.46	15.27	0	0	36.35	2.36	116.85	1.00	226.26	18.25	183.12	14.18	1	538.90	2.95	0.49	5	448	71	72	2
1230	43.22	61.32	10575	4322.03	11.46	6131.80	14.29	0	0	48.05	4.33	121.80	0.91	97.68	10.00	121.83	12.45	1	841.08	5.00	0.44	5	448	72	72	1
1231	47.56	66.84	10604	4755.75	18.04	6684.32	21.15	0	0	26.83	2.03	123.35	0.85	186.84	16.49	214.88	20.02	1	890.44	5.11	0.40	5	449	1	1	1
1232	41.13	63.50	10614	4112.50	15.04	6349.86	17.11	0	0	28.32	1.71	116.67	0.73	194.21	13.94	215.38	16.44	1	752.98	3.15	0.52	5	450	1	1	1
1233	41.03	63.56	10621	4103.48	12.43	6356.38	13.24	0	0	50.68	4.55	125.67	0.96	106.48	10.86	113.35	11.53	1	998.75	5.35	0.45	4	451	1	17	17
1234	41.47	64.27	10623	4147.04	18.99	6426.96	14.55	0	0	34.84	3.28	122.69	0.88	155.28	16.84	119.29	12.81	0	1034.15	4.27	0.39	5	451	2	17	16
1235	41.13	63.72	10624	4112.93	15.11	6372.26	13.27	0	0	41.05	2.86	119.21	0.91	167.52	13.52	147.40	11.81	0	1268.04	3.94	0.51	5	451	3	17	15
1236	41.36	65.00	10626	4136.46	9.37	6499.73	8.71	0	0	66.38	4.15	125.07	0.89	115.14	8.17	107.11	7.61	1	917.29	6.14	0.62	4	451	4	17	14
1237	41.46	64.15	10627	4145.74	14.54	6415.26	13.32	0	0	51.34	4.08	120.35	1.09	140.90	12.80	129.11	11.73	0	582.96	4.66	0.47	3	451	5	17	13
1238	42.32	64.36	10628	4232.44	18.89	6435.67	18.77	0	0	34.29	2.50	119.27	1.03	200.06	17.70	198.74	17.59	0	1043.27	2.60	0.44	5	451	6	17	12
1239	42.55	63.28	10629	4255.30	13.38	6327.94	13.87	0	0	47.08	3.28	120.99	1.00	148.45	11.87	153.60	12.34	0	1062.25	4.41	0.52	5	451	7	17	11
1240	41.88	62.33	10630	4188.28	13.70	6233.25	11.39	0	0	43.96	2.82	117.69	0.86	164.80	12.16	137.17	10.11	0	663.48	3.36	0.56	4	451	8	17	10
1241	42.43	62.58	10631	4242.77	15.06	6258.46	13.91	0	0	38.79	2.05	112.62	0.89	216.95	14.45	201.47	13.25	1	1299.90	5.10	0.58	5	451	9	17	9
1242	41.68	62.88	10632	4167.75	12.50	6287.71	15.84	0	0	46.04	3.39	118.50	1.01	131.35	11.08	166.14	14.05	0	750.85	3.40	0.50	3	451	10	17	8
1243	42.00	62.89	10633	4200.19	12.27	6288.62	15.89	0	0	45.98	3.83	123.32	0.97	113.52	10.79	146.94	13.95	0	922.08	3.81	0.46	5	451	11	17	7
1244	42.15	62.67	10634	4215.47	14.87	6266.86	13.17	0	0	43.53	3.07	119.12	0.95	162.66	13.26	144.32	11.69	0	972.67	3.34	0.51	4	451	12	17	6
1245	41.89	62.53	10635	4189.21	15.11	6253.14	18.62	0	0	37.21	3.07	120.24	0.98	141.97	13.46	174.64	16.60	0	1224.06	3.82	0.43	5	451	13	17	5
1246	41.36	63.40	10636	4135.74	13.36	6339.95	24.86	0	0	34.17	2.90	117.71	0.95	122.39	11.90	219.89	23.53	1	924.06	5.03	0.42	5	451	14	17	4
1247	41.48	62.62	10637	4147.97	10.35	6261.86	13.96	0	0	48.85	3.70	121.19	0.88	105.09	9.04	141.87	12.22	1	849.44	3.79	0.52	4	451	15	17	3
1248	41.34	62.62	10638	4134.16	14.70	6262.42	15.07	0	0	33.82	3.14	119.76	0.76	121.73	12.87	124.81	13.20	0	781.88	2.97	0.41	4	451	16	17	2
1249	41.60	61.37	10639	4160.25	16.52	6136.81	16.88	0	0	39.42	4.72	120.03	0.97	105.98	14.36	108.29	14.68	1	572.38	4.58	0.31	4	451	17	17	1
1250	49.18	65.24	10624	4918.34	20.97	6523.62	22.59	0	0	25.26	1.82	119.12	0.85	217.63	20.63	237.51	22.16	1	1055.29	3.60	0.40	5	452	1	1	1
1251	40.32	62.19	10682	4031.53	13.62	6218.96	13.13	0	0	42.40	4.66	119.70	0.83	94.85	11.74	91.70	11.48	1	469.98	3.84	0.36	4	453	1	1	1
1252	40.56	64.46	10687	4055.62	24.00	6445.68	15.45	0	0	31.88	2.69	118.59	0.95	213.33	22.80	142.49	13.84	1	779.00	3.92	0.40	5	454	1	2	2
1253	40.61	63.80	10689	4061.22	20.17	6379.69	13.93	0	0	30.84	2.45	115.65	0.80	192.98	18.75	136.39	12.41	0	656.98	2.67	0.45	5	454	2	2	1
1254	48.12	64.79	10691	4811.97	23.26	6478.86	21.91	0	0	23.68	1.79	119.61	0.84	227.32	23.10	225.55	20.93	1	892.65	3.86	0.40	5	455	1	1	1
1255	42.11	63.39	10697	4211.08	25.98	6338.55	14.57	0	0	32.62	1.75	112.87	0.90	312.81	26.93	209.98	14.00	1	1111.27	4.93	0.53	5	456	1	8	8
1256	41.28	64.42	10701	4127.87	22.06	6442.39	19.65	0	0	28.10	2.21	117.43	0.93	215.24	20.98	193.56	18.42	1	840.90	3.39	0.40	5	456	2	8	7
1257	40.81	63.49	10702	4080.60	17.33	6348.53	14.31	0	0	43.90	4.48	121.67	1.04	130.59	15.15	107.76	12.49	1	501.50	4.49	0.38	5	456	3	8	6
1258	40.10	63.89	10703	4010.13	13.80	6389.26	13.39	0	0	43.83	3.51	116.61	0.91	132.90	12.13	128.95	11.77	0	358.02	3.75	0.48	3	456	4	8	5
1259	42.90	64.33	10704	4290.03	29.18	6432.55	20.41	0	0	28.84	2.07	117.97	1.05	280.25	30.06	219.16	19.74	1	1319.77	4.48	0.43	5	456	5	8	4
1260	41.49	63.90	10705	4149.32	23.16	6389.53	14.96	0	0	29.47	2.00	117.60	0.86	250.48	23.12	173.53	13.66	1	1135.81	4.16	0.46	5	456	6	8	3
1261	42.52	64.87	10708	4251.95	28.51	6486.58	12.98	0	0	35.35	1.64	113.97	0.91	380.77	34.72	212.57	12.86	1	1298.58	5.38	0.57	5	456	7	8	2
1262	40.96	63.46	10709	4096.46	14.11	6345.70	14.34	0	0	42.55	3.50	120.57	0.92	132.01	12.41	134.15	12.61	0	920.38	3.88	0.46	3	456	8	8	1
1263	45.98	66.01	10702	4597.93	28.48	6601.45	17.41	0	0	26.21	1.95	125.78	0.92	279.94	29.89	184.96	16.14	1	1587.23	3.57	0.38	5	457	1	1	1
1264	40.17	63.54	10716	4016.91	26.82	6354.43	17.04	0	0	28.85	2.73	118.12	0.97	215.77	25.13	140.34	15.29	1	857.48	4.40	0.36	5	458	1	2	2
1265	41.54	64.37	10719	4153.99	27.58	6436.94	18.13	0	0	29.31	1.91	112.10	0.92	272.39	27.09	213.08	17.35	1	838.81	3.08	0.47	5	458	2	2	1
1266	46.82	65.70	10731	4681.79	27.58	6570.03	22.55	0	0	25.04	1.78	120.45	0.97	286.53	29.61	242.28	22.57	1	939.73	4.47	0.32	4	459	1	9	9
1267	49.62	68.15	10734	4961.77	22.15	6814.71	15.43	0	0	35.15	2.50	122.68	1.03	233.40	21.56	170.17	14.03	1	1236.79	5.89	0.45	5	459	2	9	8
1268	49.82	68.90	10735	4982.15	29.83	6889.97	20.40	0	0	27.86	2.28	117.09	1.03	251.27	29.85	194.44	18.93	1	465.42	3.30	0.38	5	459	3	9	7
1269	50.76	66.91	10736	5076.15	13.61	6690.71	18.86	0	0	42.87	3.49	126.73	1.07	129.39	12.08	178.56	16.91	0	1347.10	4.23	0.44	4	459	4	9	6
1270	48.36	65.38	10737	4836.17	11.00	6538.10	7.89	0	0	71.95	3.48	127.82	1.04	175.81	9.78	126.28	7.00	0	1883.54	8.26	0.69	4	459	5	9	5
1271	45.60	65.88	10738	4560.07	8.20	6587.60	7.90	0	0	78.79	2.56	124.95	1.04	196.48	7.52	189.46	7.24	0	2256.48	10.19	0.78	4	459	6	9	4
1272	49.03	64.78	10740	4902.72	6.14	6477.84	8.31	0	0	79.00	2.70	125.11	0.89	139.70	5.48	188.21	7.48	0	1868.67	7.19	0.81	3	459	7	9	3
1273	47.54	65.72	10741	4754.23	8.20	6571.73	9.68	0	0	82.39	3.57	132.65	1.16	146.64	7.31	172.88	8.64	0	2599.96	9.86	0.72	3	459	8	9	2
1274	46.72	65.25	10742	4671.73	8.34	6525.03	8.55	0	0	71.51	2.41	125.06	0.99	193.01	7.65	197.48	7.87	0	1902.21	8.73	0.77	3	459	9	9	1
1275	49.82	64.01	10739	4982.03	11.35	6400.67	12.51	0	0	60.96	3.14	124.27	1.17	171.91	10.25	188.54	11.41	0	1637.42	6.73	0.62	4	460	1	1	1
1276	52.05	70.69	10744	5204.51	21.21	7069.16	26.29	0	0	24.95	2.81	115.98	0.93	146.03	18.92	179.60	23.83	0	228.42	2.08	0.29	5	461	1	1	1
1277	46.25	66.67	10751	4625.39	25.83	6667.09	15.28	0	0	27.59	1.53	119.35	0.82	326.86	30.18	216.34	14.84	1	853.21	4.05	0.48	5	462	1	1	1
1278	47.83	66.22	10825	4783.20	18.63	6622.11	20.49	0	0	26.81	2.37	125.66	0.84	163.59	16.77	179.89	18.45	0	1200.83	2.94	0.37	4	463	1	2	2
1279	47.87	65.61	10829	4787.02	20.12	6560.90	21.72	0	0	24.50	2.20	124.10	0.83	174.41	18.27	188.32	19.70	0	1062.69	2.95	0.35	4	463	2	2	1
1280	47.22	66.08	10841	4721.84	22.79	6607.84	31.83	0	0	22.86	2.55	124.28	0.95	159.06	20.53	210.31	30.80	1	832.75	6.46	0.27	5	464	1	1	1
1281	44.84	65.87	10849	4484.40	16.88	6586.60	20.11	0	0	29.61	1.56	117.15	0.82	236.36	16.98	281.83	21.31	1	1375.98	5.56	0.50	5	465	1	1	1
1282	47.36	65.28	10864	4735.53	17.33	6527.99	25.19	0	0	26.12	2.23	123.85	0.87	159.29	15.66	223.86	24.06	1	1061.42	5.39	0.37	4	466	1	1	1
1283	41.46	66.22	10868	4146.25	19.56	6621.55	26.56	0	0	23.29	3.18	123.45	0.80	110.18	17.15	149.64	23.31	1	688.38	3.19	0.24	5	467	1	1	1
1284	51.01	63.22	10872	5101.01	17.62	6321.51	34.86	0	0	26.05	2.77	121.18	0.99	129.40	15.81	243.63	33.96	1	797.50	3.08	0.31	5	468	1	1	1
1285	40.98	67.12	10882	4098.33	24.94	6712.31	15.47	0	0	27.79	2.03	115.45	0.83	241.73	24.78	165.62	14.01	1	798.50	3.60	0.45	5	469	1	2	2
1286	44.73	66.34	10883	4472.84	27.01	6633.61	26.90	0	0	23.79	1.74	120.95	0.92	275.54	28.25	252.34	27.05	1	1034.10	4.52	0.39	5	469	2	2	1
1287	40.53	67.44	10884	4052.94	20.41	6743.50	14.96	0	0	29.06	2.30	116.49	0.80	195.93	19.01	146.81	13.38	0	530.40	3.04	0.44	5	470	1	1	1
1288	51.18	64.01	10886	5118.09	14.86	6400.97	13.20	0	0	42.42	2.72	120.07	0.95	179.97	13.38	160.14	11.84	0	779.62	3.29	0.53	4	471	1	8	8
1289	50.99	64.86	10887	5098.94	13.14	6486.37	9.38	0	0	57.14	2.55	120.06	1.02	225.19	12.49	164.69	8.50	1	1303.58	4.95	0.67	5	471	2	8	7
1290	50.58	64.62	10888	5058.30	8.46	6461.62	8.07	0	0	79.57	2.89	119.13	1.05	179.94	7.75	173.14	7.26	0	1680.19	7.50	0.77	5	471	3	8	6
1291	50.96	63.42	10889	5095.99	20.85	6342.13	15.06	0	0	34.39	2.33	118.90	0.97	234.34	20.13	173.84	13.89	1	1069.79	4.60	0.48	5	471	4	8	5
1292	50.48	65.70	10890	5047.86	21.48	6570.00	15.42	0	0	39.70	2.54	121.19	1.14	247.62	21.45	189.98	14.20	1	1771.54	7.22	0.47	5	471	5	8	4
1293	52.65	65.92	10891	5264.79	20.93	6592.25	13.70	0	0	36.16	1.93	112.44	0.89	261.82	20.84	200.62	12.74	1	856.52	4.39	0.56	5	471	6	8	3
1294	50.86	65.11	10892	5085.50	12.56	6511.44	10.07	0	0	62.89	3.84	126.26	1.09	158.85	11.13	127.56	8.90	0	1565.75	6.40	0.60	3	471	7	8	2
1295	53.47	64.16	10893	5347.15	17.09	6416.22	13.63	0	0	36.88	2.38	113.01	0.89	201.23	16.08	164.35	12.32	0	379.06	2.82	0.53	5	471	8	8	1
1296	48.91	64.24	10894	4890.88	10.64	6424.25	10.12	0	0	65.69	2.75	125.00	1.11	196.91	9.84	188.51	9.24	0	1913.67	6.09	0.69	5	472	1	2	2
1297	48.26	60.45	10895	4825.69	19.93	6045.44	19.53	0	0	29.32	2.50	116.39	0.93	181.91	18.01	177.07	17.91	0	569.25	2.27	0.39	5	472	2	2	1
1298	47.57	61.68	10907	4756.81	18.44	6168.09	16.25	0	0	34.57	2.05	116.55	0.95	239.30	17.95	208.78	15.76	1	1057.06	3.93	0.51	5	473	1	2	2
1299	49.04	63.81	10908	4903.81	21.85	6380.81	16.97	0	0	35.31	2.05	121.59	1.04	278.01	22.92	220.09	16.81	1	1373.21	4.13	0.47	5	473	2	2	1
1300	47.53	69.79	10912	4753.39	11.37	6978.56	14.79	0	0	47.87	3.51	122.32	0.95	119.67	10.02	155.46	13.07	0	752.06	3.79	0.52	4	474	1	1	1
1301	46.27	69.13	10917	4626.58	20.34	6912.96	30.16	0	0	31.12	2.79	123.09	1.19	177.78	18.52	241.52	30.01	1	1174.29	4.14	0.35	5	475	1	3	3
1302	45.97	65.85	10918	4596.59	11.73	6584.79	8.90	0	0	67.11	2.55	124.12	1.11	235.67	11.36	184.22	8.18	1	2146.52	10.07	0.71	3	475	2	3	2
1303	43.33	67.05	10919	4332.68	14.79	6705.32	11.79	0	0	50.94	2.68	122.57	1.09	217.83	13.86	175.90	10.76	1	1545.94	6.61	0.58	5	475	3	3	1
1304	46.33	67.45	10926	4633.09	20.98	6745.43	19.25	0	0	27.89	1.76	117.75	0.89	254.28	21.07	231.16	19.07	1	936.62	4.86	0.43	5	476	1	1	1
1305	48.52	66.39	10958	4852.39	28.73	6638.95	17.02	0	0	26.54	2.15	120.74	0.91	257.52	28.90	165.04	15.47	1	850.96	4.41	0.39	5	477	1	3	3
1306	46.81	67.18	10962	4680.51	15.07	6718.02	7.39	0	0	60.84	2.32	124.40	0.99	286.47	15.95	152.90	6.72	1	2012.02	7.50	0.72	4	477	2	3	2
1307	48.74	68.65	10963	4874.10	12.14	6865.40	14.11	0	0	41.75	2.52	123.00	0.87	156.05	10.87	181.02	12.68	0	805.35	2.95	0.56	4	477	3	3	1
1308	44.03	66.58	10961	4402.69	13.04	6657.57	14.05	0	0	41.15	2.13	122.67	0.91	196.60	12.10	211.41	13.11	1	1331.23	4.79	0.57	4	478	1	1	1
1309	46.32	66.46	10971	4631.75	44.67	6645.53	18.14	0	0	21.90	2.45	127.41	0.92	282.62	46.37	126.96	16.32	1	1381.12	8.10	0.27	4	479	1	1	1
1310	46.89	67.09	11022	4688.71	14.57	6709.18	28.66	0	0	30.22	4.06	127.70	0.92	84.40	13.27	164.32	25.13	1	900.75	4.42	0.27	5	480	1	1	1
1311	46.16	65.49	11033	4616.32	22.45	6549.31	16.08	0	0	27.98	2.25	126.53	0.85	214.72	20.90	156.18	14.50	1	1235.29	4.95	0.40	4	481	1	1	1
1312	47.73	66.40	11054	4773.40	12.43	6639.90	28.29	0	0	28.82	3.58	127.76	0.80	76.42	10.73	174.62	24.81	1	1149.33	5.23	0.29	4	482	1	1	1
1313	45.70	66.42	11064	4570.31	39.20	6642.40	21.56	0	0	23.77	1.70	120.52	0.98	363.85	49.73	231.10	21.54	1	1188.92	4.70	0.33	5	483	1	1	1
1314	47.24	66.13	11083	4724.26	16.85	6612.94	19.95	0	0	28.50	2.02	121.93	0.82	185.45	15.34	209.14	19.35	1	1065.02	5.40	0.45	5	484	1	1	1
1315	46.38	65.56	11094	4637.62	30.67	6556.09	16.20	0	0	29.39	2.98	126.62	1.00	226.46	29.26	124.52	14.47	1	1375.81	7.67	0.33	4	485	1	1	1
1316	40.65	64.73	11111	4064.81	15.47	6473.07	17.37	0	0	37.20	2.92	120.71	0.97	153.06	13.80	171.67	15.52	0	992.42	3.72	0.44	5	486	1	6	6
1317	43.47	63.47	11112	4346.63	19.00	6346.91	11.81	0	0	43.06	2.58	120.16	1.01	235.16	18.51	154.25	10.67	1	1353.79	5.39	0.54	5	486	2	6	5
1318	44.24	65.42	11115	4423.64	8.06	6542.30	8.24	0	0	77.46	2.49	118.90	1.03	194.72	7.50	200.08	7.58	0	1784.31	9.19	0.78	3	486	3	6	4
1319	43.28	65.34	11116	4328.14	7.26	6534.07	6.84	0	0	79.56	3.01	125.87	0.87	148.09	6.41	139.56	6.04	0	1494.21	8.16	0.79	3	486	4	6	3
1320	44.83	64.81	11117	4482.60	6.09	6481.30	6.71	0	0	95.79	3.39	129.70	0.94	132.99	5.38	146.54	5.92	0	1794.17	12.03	0.82	3	486	5	6	2
1321	47.14	66.15	11118	4713.52	8.82	6615.19	17.23	0	0	54.10	2.36	126.18	1.03	160.17	8.05	286.91	18.28	1	1947.56	7.49	0.66	4	486	6	6	1
1322	43.47	68.61	11119	4347.44	26.36	6861.45	26.39	0	0	26.47	2.75	123.60	1.11	195.50	24.72	196.19	24.66	0	1043.79	2.05	0.32	5	487	1	8	8
1323	42.70	70.35	11120	4269.97	19.32	7034.92	20.06	0	0	39.63	4.92	123.01	1.17	119.69	16.92	124.25	17.56	0	673.02	3.17	0.28	3	487	2	8	7
1324	42.20	69.11	11122	4219.75	14.59	6910.86	11.79	0	0	43.50	3.38	120.29	0.87	144.42	12.82	116.83	10.37	0	630.94	3.68	0.49	3	487	3	8	6
1325	41.49	67.78	11125	4148.61	14.10	6777.91	13.49	0	0	37.65	2.20	118.16	0.83	185.55	13.05	178.90	12.29	0	1059.42	3.04	0.56	5	487	4	8	5
1326	41.24	68.15	11126	4124.02	15.34	6815.23	21.68	0	0	29.92	2.39	117.92	0.87	149.84	13.81	209.20	20.00	1	874.92	3.66	0.43	5	487	5	8	4
1327	42.28	67.91	11127	4228.28	18.45	6791.13	13.97	0	0	37.53	1.91	114.10	0.95	266.92	18.97	214.39	13.34	1	1021.15	4.76	0.54	5	487	6	8	3
1328	41.72	67.86	11128	4171.51	13.55	6786.03	10.10	0	0	49.83	3.38	123.19	0.89	153.74	11.91	114.67	8.89	0	1095.94	4.68	0.56	4	487	7	8	2
1329	41.45	68.12	11129	4145.43	21.29	6811.79	18.13	0	0	31.66	2.74	119.88	0.99	188.62	19.67	162.90	16.28	0	794.73	2.93	0.39	5	487	8	8	1
1330	46.36	64.92	11147	4636.06	29.71	6491.71	17.62	0	0	29.19	2.41	121.99	1.06	268.50	30.41	168.85	16.13	1	1220.71	5.99	0.35	5	488	1	1	1
1331	50.52	69.21	11149	5051.89	14.70	6921.19	12.79	0	0	43.36	3.35	123.37	0.91	146.90	12.95	127.90	11.28	0	649.23	3.65	0.49	3	489	1	1	1
1332	46.32	68.97	11151	4631.99	17.99	6896.99	19.86	0	0	37.98	2.37	124.71	1.13	217.91	17.61	242.45	19.56	1	1456.42	5.09	0.47	5	490	1	68	68
1333	44.55	66.43	11152	4454.51	6.85	6642.71	6.77	0	0	96.93	3.33	127.22	1.04	154.31	6.09	152.33	6.01	0	2495.56	11.76	0.81	3	490	2	68	67
1334	44.13	69.33	11155	4413.09	10.86	6933.07	15.97	0	0	50.62	3.06	123.66	1.06	139.94	9.72	203.97	14.57	0	1094.46	4.04	0.57	5	490	3	68	66
1335	44.04	69.81	11156	4404.14	9.82	6980.62	13.88	0	0	49.86	2.55	121.17	0.92	149.85	8.83	207.82	12.92	0	1119.71	4.82	0.64	5	490	4	68	65
1336	44.06	71.44	11157	4405.94	13.86	7144.06	19.58	0	0	35.43	5.51	123.35	0.86	72.82	14.06	97.75	16.82	1	92.02	1.54	0.23	5	490	5	68	64
1337	45.62	70.52	11161	4562.01	15.22	7051.92	14.45	0	0	36.98	2.22	115.00	0.88	197.92	13.94	186.40	13.44	0	685.60	3.87	0.54	5	490	6	68	63
1338	45.65	69.80	11163	4565.30	10.11	6980.08	11.91	0	0	55.53	3.32	121.64	0.94	130.41	8.93	153.40	10.54	0	535.12	5.02	0.61	3	490	7	68	62
1339	45.69	69.65	11164	4568.96	13.70	6965.24	19.60	0	0	42.91	3.32	121.04	1.10	137.39	12.23	193.58	18.00	0	629.94	3.40	0.45	5	490	8	68	61
1340	46.32	69.56	11165	4632.18	9.03	6955.99	16.27	0	0	53.22	3.66	126.69	0.98	101.13	7.93	181.85	14.40	1	781.08	4.73	0.55	4	490	9	68	60
1341	46.69	69.47	11166	4669.02	15.09	6946.93	16.67	0	0	44.88	2.99	119.98	1.14	176.94	13.63	192.10	15.57	0	1001.71	3.49	0.50	5	490	10	68	59
1342	46.55	69.42	11167	4654.64	14.16	6942.17	18.07	0	0	49.74	4.31	126.93	1.23	126.00	12.51	160.73	15.96	0	1196.69	4.31	0.42	5	490	11	68	58
1343	45.08	69.61	11168	4507.99	7.94	6961.07	8.09	0	0	81.29	5.83	128.58	0.94	85.74	7.15	85.89	6.77	1	1223.19	8.89	0.58	4	490	12	68	57
1344	45.52	69.06	11169	4551.89	8.67	6906.40	9.73	0	0	71.06	3.98	125.10	0.99	119.16	7.61	133.60	8.53	0	1114.44	7.12	0.66	4	490	13	68	56
1345	44.86	68.81	11170	4486.06	9.05	6880.79	7.11	0	0	75.03	2.87	118.03	0.95	183.18	8.13	144.32	6.35	0	1162.31	7.39	0.77	3	490	14	68	55
1346	44.87	69.19	11171	4486.97	9.42	6919.17	9.36	0	0	64.95	3.20	122.11	0.95	147.88	8.34	147.02	8.29	0	1308.15	6.54	0.69	3	490	15	68	54
1347	45.00	68.58	11172	4499.59	14.66	6857.77	12.89	0	0	55.13	3.91	126.49	1.18	159.92	13.02	140.71	11.43	0	1195.21	5.21	0.51	3	490	16	68	53
1348	45.54	68.57	11173	4553.59	6.72	6857.48	7.73	0	0	87.16	3.93	127.22	0.95	114.57	5.89	131.72	6.77	0	1432.81	8.53	0.75	4	490	17	68	52
1349	45.31	68.57	11174	4530.97	7.30	6857.44	7.32	0	0	78.21	3.50	126.51	0.86	125.47	6.40	125.83	6.42	0	974.00	7.18	0.75	3	490	18	68	51
1350	45.20	68.72	11175	4519.80	7.80	6872.21	8.77	0	0	81.75	3.93	124.00	1.03	124.93	6.86	140.45	7.72	0	1201.62	5.53	0.71	4	490	19	68	50
1351	44.53	69.06	11176	4453.09	11.07	6906.32	19.11	0	0	54.56	4.38	123.19	1.21	106.44	9.75	182.97	17.02	1	949.46	6.47	0.47	5	490	20	68	49
1352	44.48	69.17	11177	4448.32	12.72	6916.90	13.54	0	0	52.31	3.65	125.83	1.07	140.93	11.25	150.03	11.98	0	1370.08	4.18	0.53	4	490	21	68	48
1353	44.89	69.16	11178	4488.52	10.72	6916.38	12.68	0	0	61.24	3.70	124.66	1.11	137.33	9.50	162.42	11.25	0	1322.94	6.02	0.59	5	490	22	68	47
1354	44.97	68.85	11179	4497.43	12.84	6884.85	18.68	0	0	38.88	2.21	117.77	0.91	176.85	11.68	232.36	18.53	1	1025.79	4.73	0.57	5	490	23	68	46
1355	45.54	69.19	11180	4553.90	15.10	6919.28	15.75	0	0	49.49	4.05	126.67	1.19	142.50	13.36	148.61	13.93	0	1079.73	4.00	0.45	4	490	24	68	45
1356	45.48	69.67	11181	4548.44	10.47	6967.39	14.15	0	0	56.05	3.15	118.59	1.07	144.93	9.36	193.20	13.01	0	1133.71	4.36	0.60	5	490	25	68	44
1357	45.40	70.11	11182	4539.59	12.12	7011.44	18.51	0	0	57.31	5.94	127.32	1.27	89.35	10.33	137.08	16.13	1	1014.92	8.36	0.38	5	490	26	68	43
1358	45.94	70.49	11184	4594.21	9.84	7048.81	13.18	0	0	48.38	3.14	118.21	0.84	116.88	8.66	156.04	11.70	0	512.96	4.22	0.58	4	490	27	68	42
1359	46.51	70.08	11185	4651.22	13.94	7008.14	20.90	0	0	36.11	3.30	122.98	0.95	117.78	12.33	176.07	18.58	0	787.56	2.81	0.40	5	490	28	68	41
1360	45.25	69.98	11186	4524.64	12.03	6998.06	15.24	0	0	44.18	3.49	123.46	0.91	117.22	10.58	148.46	13.41	0	764.38	3.64	0.48	4	490	29	68	40
1361	46.66	69.98	11189	4665.56	20.24	6997.82	22.20	0	0	33.60	2.27	114.41	1.09	232.52	19.53	237.00	22.27	1	980.88	4.66	0.44	5	490	30	68	39
1362	46.23	70.17	11190	4623.20	13.72	7017.40	21.50	0	0	34.75	3.24	121.89	0.92	113.82	12.13	177.90	19.10	0	491.29	3.07	0.39	5	490	31	68	38
1363	46.29	70.12	11191	4628.80	16.80	7011.53	24.60	0	0	33.51	3.50	122.93	1.06	124.71	14.91	181.86	21.98	0	739.58	2.88	0.33	5	490	32	68	37
1364	47.06	69.51	11192	4705.60	9.62	6950.84	12.98	0	0	51.00	2.44	117.50	0.90	156.72	8.65	205.86	12.23	0	766.15	4.57	0.66	5	490	33	68	36
1365	48.27	69.20	11193	4827.46	8.61	6920.18	9.90	0	0	71.39	3.63	122.18	1.02	130.58	7.60	150.23	8.74	0	886.77	5.18	0.68	3	490	34	68	35
1366	48.97	69.44	11194	4896.53	8.79	6944.32	8.64	0	0	75.20	3.99	127.20	0.99	127.63	7.71	125.44	7.58	0	1096.44	5.39	0.68	3	490	35	68	34
1367	48.90	70.31	11195	4889.81	11.78	7030.93	11.57	0	0	60.45	4.50	122.70	1.06	121.68	10.31	119.50	10.13	0	776.60	4.37	0.53	4	490	36	68	33
1368	49.08	69.33	11196	4907.55	13.28	6933.42	13.38	0	0	47.68	2.84	121.60	1.02	173.22	11.97	174.65	12.04	0	1127.52	4.38	0.56	5	490	37	68	32
1369	49.91	68.51	11197	4991.10	13.83	6851.23	16.35	0	0	45.87	2.81	117.81	1.10	176.51	12.59	204.04	15.44	0	839.46	3.05	0.54	5	490	38	68	31
1370	50.19	68.72	11198	5019.35	11.99	6871.83	12.66	0	0	65.58	5.12	126.57	1.21	118.19	10.49	124.82	11.08	0	586.50	3.58	0.50	4	490	39	68	30
1371	50.98	67.91	11199	5098.19	9.01	6790.68	10.57	0	0	82.32	4.79	125.70	1.22	119.24	7.91	139.85	9.28	0	1093.58	4.86	0.63	3	490	40	68	29
1372	50.45	68.04	11200	5044.90	10.58	6803.55	7.19	0	0	102.19	4.37	126.06	1.40	190.81	9.50	130.25	6.40	0	2007.46	10.04	0.73	4	490	41	68	28
1373	50.59	67.86	11201	5058.61	13.93	6786.45	10.22	0	0	52.00	2.16	118.82	0.99	248.97	13.92	193.72	9.46	1	1345.33	4.53	0.66	5	490	42	68	27
1374	52.14	68.59	11202	5213.57	15.87	6859.37	11.46	0	0	43.18	3.04	119.90	0.90	174.03	14.11	125.91	10.15	0	599.15	3.19	0.52	4	490	43	68	26
1375	52.39	69.16	11203	5238.88	14.25	6915.66	9.36	0	0	55.14	4.88	121.57	0.94	123.91	12.38	82.18	8.45	1	804.38	4.50	0.46	4	490	44	68	25
1376	52.35	69.09	11204	5235.21	20.15	6908.54	15.86	0	0	30.92	2.79	116.79	0.85	171.37	18.32	136.37	14.07	0	538.27	2.52	0.40	5	490	45	68	24
1377	51.57	69.24	11205	5157.22	19.16	6923.91	15.81	0	0	38.47	3.06	117.55	1.06	184.97	17.58	154.54	14.15	0	470.81	2.77	0.44	5	490	46	68	23
1378	48.97	69.63	11206	4897.06	20.95	6962.63	9.48	0	0	52.61	2.73	123.56	1.13	288.72	22.18	143.69	8.60	1	1348.58	5.72	0.60	4	490	47	68	22
1379	52.18	69.54	11210	5217.70	8.31	6954.44	10.19	0	0	62.86	4.06	118.97	0.86	98.76	7.26	121.09	8.88	1	411.79	6.56	0.61	5	490	48	68	21
1380	51.96	69.19	11211	5195.88	12.61	6919.13	11.02	0	0	49.85	3.50	119.24	0.89	138.39	11.07	121.03	9.68	0	563.98	4.60	0.54	3	490	49	68	20
1381	52.36	68.69	11212	5236.26	14.88	6869.42	17.11	0	0	36.29	3.62	121.19	0.87	114.90	13.04	132.06	14.98	0	638.62	3.22	0.38	5	490	50	68	19
1382	51.60	68.70	11213	5159.82	13.45	6870.41	12.87	0	0	47.87	3.15	117.64	0.99	157.67	12.03	151.20	11.43	0	615.17	3.73	0.54	4	490	51	68	18
1383	51.18	69.35	11214	5118.20	18.27	6935.26	15.60	0	0	45.51	4.56	122.67	1.17	140.33	16.04	119.88	13.71	0	610.98	2.92	0.37	5	490	52	68	17
1384	51.09	69.54	11215	5109.38	9.95	6953.88	10.82	0	0	61.96	3.90	120.62	0.97	121.90	8.73	132.51	9.49	0	681.48	4.64	0.60	4	490	53	68	16
1385	51.13	69.44	11216	5113.03	15.15	6943.91	22.00	0	0	40.94	3.89	119.64	1.15	123.31	13.41	176.94	19.97	0	498.00	2.60	0.38	5	490	54	68	15
1386	51.04	69.16	11217	5103.54	13.89	6916.40	11.92	0	0	56.18	4.43	121.95	1.09	135.64	12.18	116.42	10.46	0	653.35	3.46	0.49	4	490	55	68	14
1387	51.31	68.72	11218	5130.52	11.27	6871.91	11.88	0	0	62.17	4.63	123.83	1.08	116.43	9.86	122.73	10.39	0	697.58	4.56	0.53	3	490	56	68	13
1388	51.83	69.21	11219	5183.18	9.92	6921.48	10.39	0	0	60.91	3.97	119.85	0.93	117.03	8.68	122.60	9.09	0	836.67	5.38	0.59	5	490	57	68	12
1389	51.37	68.62	11220	5137.39	14.84	6861.64	15.19	0	0	37.73	2.00	114.29	0.89	212.98	14.36	219.40	14.62	1	591.15	3.64	0.57	5	490	58	68	11
1390	52.27	69.21	11221	5227.41	8.52	6921.42	10.01	0	0	63.50	4.54	121.09	0.86	91.42	7.38	107.44	8.69	1	620.88	6.17	0.57	4	490	59	68	10
1391	51.22	69.35	11222	5122.49	9.22	6935.11	9.32	0	0	68.90	4.49	121.58	0.95	108.59	8.04	109.68	8.11	1	704.02	6.40	0.60	4	490	60	68	9
1392	50.55	69.04	11223	5054.61	16.69	6903.74	18.96	0	0	43.92	3.50	119.09	1.24	162.40	15.11	184.39	17.16	0	537.62	3.26	0.42	5	490	61	68	8
1393	51.49	69.35	11224	5148.58	8.25	6935.43	9.83	0	0	73.50	5.39	124.13	0.96	84.95	6.82	102.43	8.50	1	651.42	4.60	0.56	4	490	62	68	7
1394	51.75	69.83	11225	5175.36	16.27	6983.26	19.19	0	0	36.08	4.10	121.08	0.96	109.96	14.23	129.73	16.79	1	576.40	4.03	0.32	4	490	63	68	6
1395	52.29	69.60	11226	5229.13	16.96	6960.35	21.57	0	0	32.73	3.03	115.23	0.98	141.94	15.10	178.93	19.58	0	366.38	2.62	0.37	5	490	64	68	5
1396	52.72	69.37	11227	5271.99	13.65	6937.49	12.54	0	0	42.24	3.40	116.63	0.83	130.62	11.97	120.00	11.00	0	348.12	3.95	0.48	4	490	65	68	4
1397	51.67	68.73	11229	5167.22	14.73	6872.85	22.87	0	0	32.43	2.28	115.26	0.94	164.48	13.45	243.40	22.47	1	204.44	4.04	0.45	5	490	66	68	3
1398	52.37	69.27	11230	5236.76	18.05	6927.29	17.90	0	0	27.21	1.98	115.13	0.78	190.05	16.96	191.63	16.33	0	478.56	2.65	0.45	5	490	67	68	2
1399	53.18	69.05	11232	5318.11	11.46	6904.58	15.03	0	0	36.19	2.93	117.40	0.72	109.00	10.05	142.97	13.18	1	273.40	3.67	0.48	5	490	68	68	1
1400	49.26	65.11	11157	4925.64	10.40	6510.59	9.62	0	0	70.38	2.54	118.75	1.15	223.84	9.91	208.43	9.03	1	1693.60	6.31	0.71	4	491	1	3	3
1401	48.56	63.53	11158	4855.68	19.78	6353.49	21.64	0	0	31.82	2.64	122.71	1.06	184.83	18.36	203.19	19.92	0	799.48	2.96	0.38	5	491	2	3	2
1402	46.38	65.54	11160	4638.44	21.18	6553.67	23.65	0	0	25.28	2.96	126.80	0.88	139.88	18.77	156.18	20.94	0	1232.33	2.89	0.28	3	491	3	3	1
1403	45.50	62.55	11165	4549.63	8.38	6254.65	9.78	0	0	75.41	3.72	125.07	1.06	131.12	7.41	152.86	8.63	0	1341.50	5.10	0.69	3	492	1	1	1
1404	47.03	64.97	11175	4702.50	26.11	6497.03	26.61	0	0	28.45	2.10	120.92	1.12	265.63	26.85	256.30	27.08	1	1464.42	4.85	0.37	5	493	1	1	1
1405	51.39	63.94	11177	5139.47	22.49	6393.75	20.73	0	0	29.46	2.61	118.05	1.01	193.93	21.15	182.26	18.84	0	447.65	1.83	0.36	5	494	1	2	2
1406	52.41	65.54	11180	5240.59	26.57	6553.61	12.76	0	0	30.89	2.45	119.04	0.86	243.01	26.06	125.17	11.41	1	749.83	2.69	0.45	5	494	2	2	1
1407	51.60	63.14	11193	5160.38	14.84	6314.41	12.11	0	0	44.67	2.53	116.21	0.95	200.85	13.87	166.90	10.96	0	337.15	2.23	0.58	5	495	1	6	6
1408	49.06	62.88	11194	4905.92	19.93	6287.95	13.26	0	0	41.84	1.82	112.73	0.99	321.34	22.87	227.92	13.29	1	931.83	2.92	0.61	5	495	2	6	5
1409	47.82	61.04	11195	4782.02	13.75	6103.68	18.59	0	0	44.41	3.67	122.96	1.10	128.74	12.19	173.59	16.58	0	1535.06	3.84	0.44	5	495	3	6	4
1410	46.94	62.37	11197	4694.33	10.88	6237.26	13.16	0	0	59.89	3.27	122.76	1.13	154.94	9.74	185.41	12.05	0	1373.58	4.12	0.61	4	495	4	6	3
1411	47.11	63.50	11198	4711.24	14.42	6349.76	10.00	0	0	60.26	2.09	114.25	1.10	300.87	15.89	222.50	9.83	1	1647.35	3.89	0.68	4	495	5	6	2
1412	49.16	63.96	11199	4915.62	18.59	6396.43	21.07	0	0	44.23	2.05	115.54	1.22	295.31	20.38	306.77	22.25	1	2030.31	4.57	0.49	5	495	6	6	1
1413	43.62	66.42	11213	4361.78	24.53	6642.19	17.85	0	0	29.10	1.88	117.14	0.94	272.21	25.35	217.49	16.95	1	1038.98	2.92	0.43	5	496	1	5	5
1414	46.42	66.49	11214	4642.39	31.63	6648.96	17.62	0	0	26.87	3.22	133.67	0.98	203.16	28.63	114.06	15.63	0	1681.15	2.21	0.27	4	496	2	5	4
1415	46.05	63.98	11215	4605.01	27.75	6398.43	16.46	0	0	31.86	2.80	126.39	1.07	238.08	26.81	146.63	14.85	1	1191.50	3.41	0.36	4	496	3	5	3
1416	46.90	65.23	11217	4690.24	21.47	6523.27	21.54	0	0	32.02	1.79	119.99	1.00	270.91	22.10	281.84	22.81	1	1928.85	5.24	0.46	5	496	4	5	2
1417	46.44	64.81	11218	4643.69	23.59	6481.02	17.22	0	0	33.92	3.60	130.25	1.06	171.63	20.91	125.41	15.25	0	1304.12	2.69	0.32	3	496	5	5	1
1418	46.83	64.53	11224	4682.80	18.18	6453.34	15.16	0	0	36.26	2.00	120.49	0.96	251.17	18.12	211.47	14.67	1	1446.96	6.95	0.51	5	497	1	1	1
1419	46.54	66.92	11242	4654.07	18.70	6692.25	12.22	0	0	27.23	1.40	120.89	0.66	271.15	19.31	187.31	11.36	1	1154.62	3.76	0.55	5	498	1	1	1
1420	47.40	66.36	11260	4740.39	18.68	6635.99	23.85	0	0	26.30	2.04	127.03	0.89	189.34	17.15	232.04	23.25	1	1435.85	5.32	0.38	4	499	1	1	1
1421	51.69	69.14	11264	5169.36	21.31	6913.94	16.38	0	0	31.97	2.59	116.90	0.95	201.77	19.82	157.93	14.73	0	203.00	2.02	0.43	5	500	1	93	93
1422	51.14	68.67	11265	5114.01	23.91	6866.72	24.41	0	0	28.87	2.18	116.08	1.07	232.81	23.86	243.40	24.25	1	950.94	3.98	0.42	5	500	2	93	92
1423	51.82	69.81	11266	5182.16	15.09	6981.06	16.45	0	0	44.07	4.61	123.01	1.04	111.02	13.19	121.02	14.37	1	432.21	5.73	0.36	3	500	3	93	91
1424	51.90	69.82	11267	5190.24	11.51	6981.88	13.49	0	0	41.54	3.52	120.20	0.77	104.47	10.07	122.40	11.77	1	423.17	4.19	0.47	5	500	4	93	90
1425	51.70	69.63	11268	5169.59	13.98	6963.32	15.35	0	0	41.55	3.02	114.73	0.95	148.75	12.45	162.91	13.75	0	292.62	3.27	0.49	5	500	5	93	89
1426	51.17	69.93	11269	5117.39	14.30	6992.50	13.88	0	0	41.76	3.81	117.58	0.88	120.45	12.51	116.89	12.14	0	157.62	3.56	0.43	4	500	6	93	88
1427	50.67	69.68	11270	5066.79	8.89	6968.31	10.70	0	0	55.27	3.40	122.40	0.81	111.12	7.78	133.79	9.37	1	356.50	4.00	0.62	4	500	7	93	87
1428	50.63	70.10	11271	5062.52	11.49	7010.49	19.66	0	0	36.14	3.20	119.80	0.82	99.96	10.05	170.92	17.35	1	625.42	4.89	0.43	4	500	8	93	86
1429	51.15	70.57	11272	5114.68	11.96	7057.29	15.10	0	0	37.83	4.17	119.17	0.74	84.09	10.72	105.34	13.07	1	307.67	3.73	0.38	5	500	9	93	85
1430	51.14	70.85	11274	5114.04	19.10	7084.97	16.92	0	0	30.75	3.05	115.66	0.85	148.68	16.85	131.71	14.93	0	1.25	2.42	0.36	4	500	10	93	84
1431	50.73	69.70	11275	5072.78	16.73	6970.36	17.56	0	0	32.28	2.27	115.11	0.89	185.12	15.39	193.46	16.28	0	521.54	2.53	0.47	5	500	11	93	83
1432	51.33	70.23	11276	5133.40	21.35	7023.48	15.46	0	0	33.79	3.31	119.37	0.95	168.01	18.88	121.77	13.67	0	511.04	2.51	0.37	5	500	12	93	82
1433	50.76	69.07	11277	5076.49	24.21	6907.26	19.99	0	0	28.26	2.65	119.30	1.00	198.60	22.42	166.19	18.04	0	577.25	2.12	0.35	5	500	13	93	81
1434	51.32	70.11	11278	5132.29	16.99	7011.37	15.30	0	0	33.05	2.77	118.59	0.83	156.67	15.06	141.11	13.56	0	421.62	2.52	0.43	5	500	14	93	80
1435	51.13	69.77	11279	5113.42	12.76	6977.02	13.43	0	0	44.40	2.55	114.98	0.93	173.19	11.51	181.33	12.25	0	558.10	2.58	0.58	5	500	15	93	79
1436	51.02	69.30	11280	5102.38	13.48	6930.06	13.76	0	0	56.28	4.43	122.06	1.17	132.07	11.86	134.78	12.10	0	644.27	3.57	0.48	3	500	16	93	78
1437	51.30	69.06	11281	5130.15	10.20	6906.13	10.55	0	0	68.95	4.88	123.37	1.06	110.75	8.90	114.52	9.21	1	1128.48	5.14	0.56	3	500	17	93	77
1438	51.33	68.53	11282	5132.90	19.36	6853.29	17.15	0	0	38.08	3.36	122.53	1.10	170.20	17.28	150.87	15.29	0	805.33	3.08	0.39	5	500	18	93	76
1439	51.20	68.31	11283	5120.08	6.91	6831.03	8.69	0	0	79.81	3.75	123.21	0.94	113.41	6.07	142.59	7.62	0	1251.62	5.50	0.73	4	500	19	93	75
1440	50.11	67.71	11284	5011.15	13.01	6770.97	9.94	0	0	61.82	3.31	123.53	1.11	187.50	11.73	143.97	8.88	0	1287.44	5.94	0.63	4	500	20	93	74
1441	50.70	68.91	11285	5070.25	7.06	6890.62	6.14	0	0	85.51	4.65	125.11	0.82	99.80	6.11	87.31	5.49	1	485.60	5.68	0.70	4	500	21	93	73
1442	51.05	68.72	11286	5105.47	10.28	6872.27	10.05	0	0	61.83	3.38	120.70	0.97	145.22	9.09	141.94	8.88	0	1011.92	6.13	0.65	3	500	22	93	72
1443	50.93	68.90	11287	5092.95	8.37	6890.36	10.67	0	0	67.99	3.95	119.59	0.97	110.91	7.34	141.36	9.35	1	599.12	6.37	0.64	5	500	23	93	71
1444	50.43	68.69	11288	5043.45	6.74	6869.44	7.67	0	0	88.60	4.47	124.41	0.94	102.49	5.85	116.73	6.68	1	1164.65	8.31	0.72	5	500	24	93	70
1445	50.20	67.84	11289	5020.03	9.55	6783.63	8.94	0	0	83.21	4.33	123.07	1.18	141.52	8.41	132.47	7.88	0	1199.42	7.77	0.68	3	500	25	93	69
1446	50.04	66.31	11290	5004.14	7.61	6631.35	6.78	0	0	111.10	5.35	128.21	1.19	121.37	6.64	108.08	5.91	1	1826.21	10.35	0.73	4	500	26	93	68
1447	49.86	66.39	11291	4986.11	8.26	6639.10	8.83	0	0	86.93	3.98	127.23	1.15	139.33	7.30	148.96	7.80	0	1861.46	7.35	0.72	3	500	27	93	67
1448	50.15	66.18	11292	5015.08	8.34	6617.57	7.89	0	0	88.80	3.99	124.66	1.11	143.19	7.35	135.53	6.96	0	1624.83	9.49	0.73	3	500	28	93	66
1449	49.65	65.67	11293	4965.47	5.86	6567.27	6.31	0	0	108.66	3.81	128.94	1.01	128.92	5.16	138.72	5.55	0	1813.02	10.56	0.82	3	500	29	93	65
1450	49.31	65.68	11294	4931.43	5.98	6568.19	5.55	0	0	109.55	3.91	128.22	0.95	128.85	5.24	119.66	4.86	0	2199.38	14.55	0.83	4	500	30	93	64
1451	49.14	65.26	11295	4914.38	6.46	6525.60	7.04	0	0	106.68	4.27	128.73	1.09	124.45	5.68	135.69	6.19	0	2024.38	12.46	0.79	4	500	31	93	63
1452	49.18	64.89	11296	4918.04	5.33	6489.48	6.12	0	0	108.05	3.79	128.55	0.93	116.82	4.67	134.03	5.36	0	2099.52	11.37	0.83	4	500	32	93	62
1453	48.94	65.27	11297	4893.53	7.81	6527.20	7.17	0	0	101.31	3.86	126.58	1.19	158.42	6.94	145.55	6.36	0	2021.79	8.69	0.78	3	500	33	93	61
1454	48.30	65.80	11298	4829.99	6.59	6580.49	7.19	0	0	105.40	3.84	128.37	1.13	139.79	5.83	152.51	6.36	0	2211.08	13.31	0.80	3	500	34	93	60
1455	47.95	64.88	11299	4794.80	5.98	6487.67	6.23	0	0	106.52	3.37	123.35	1.01	146.11	5.30	152.38	5.53	0	2179.48	12.81	0.84	3	500	35	93	59
1456	48.08	64.40	11300	4807.69	5.73	6440.41	5.02	0	0	126.38	4.34	128.10	1.02	128.42	5.02	112.54	4.39	0	2247.73	14.15	0.84	4	500	36	93	58
1457	48.23	64.47	11301	4823.45	5.22	6446.65	6.44	0	0	116.10	3.68	123.54	1.04	127.00	4.61	156.59	5.68	0	2195.52	15.62	0.85	3	500	37	93	57
1458	47.93	64.70	11302	4793.33	4.72	6469.59	5.01	0	0	143.97	4.87	130.47	1.04	107.30	4.12	113.74	4.36	1	2036.67	18.07	0.85	4	500	38	93	56
1459	47.91	63.76	11303	4790.62	5.01	6375.77	6.05	0	0	119.02	3.72	125.95	1.00	123.57	4.41	149.21	5.33	0	2044.40	12.72	0.85	4	500	39	93	55
1460	47.80	63.80	11304	4779.84	7.41	6380.22	8.04	0	0	95.81	4.27	128.84	1.13	128.17	6.52	139.13	7.07	0	1733.02	9.31	0.74	3	500	40	93	54
1461	48.08	63.31	11305	4807.79	6.50	6330.91	7.39	0	0	103.61	4.50	129.16	1.08	115.21	5.70	130.86	6.47	0	1748.98	9.74	0.76	5	500	41	93	53
1462	47.80	62.86	11306	4779.85	8.55	6285.61	7.20	0	0	95.79	4.25	126.49	1.15	148.71	7.53	125.28	6.35	0	1804.77	9.18	0.74	4	500	42	93	52
1463	47.69	62.39	11307	4769.28	8.04	6238.93	6.94	0	0	83.25	3.79	126.50	0.94	135.98	7.05	117.32	6.09	0	1777.94	8.64	0.74	4	500	43	93	51
1464	48.98	62.22	11308	4897.92	7.60	6221.74	8.14	0	0	85.51	4.07	124.73	1.02	123.01	6.67	131.67	7.14	0	1288.54	6.52	0.72	4	500	44	93	50
1465	49.09	62.11	11309	4908.78	8.02	6210.62	9.53	0	0	84.47	4.28	121.35	1.13	122.02	7.05	145.05	8.39	0	1260.92	7.33	0.69	3	500	45	93	49
1466	48.89	62.22	11310	4889.40	9.57	6221.58	9.93	0	0	81.82	4.66	123.26	1.21	129.44	8.41	134.39	8.73	0	1649.69	7.25	0.64	3	500	46	93	48
1467	48.80	62.70	11311	4880.28	5.48	6269.72	5.99	0	0	111.93	4.33	126.87	0.96	108.88	4.79	118.88	5.23	1	1500.52	9.68	0.81	4	500	47	93	47
1468	48.92	63.12	11312	4891.77	6.73	6311.89	7.07	0	0	96.79	3.59	120.56	1.03	140.18	5.95	147.23	6.25	0	1609.62	9.58	0.80	3	500	48	93	46
1469	48.59	62.60	11313	4859.08	7.06	6260.16	6.20	0	0	107.34	4.49	126.27	1.07	129.77	6.18	113.90	5.43	0	1482.21	8.56	0.78	4	500	49	93	45
1470	48.96	62.79	11314	4895.84	10.23	6279.38	10.81	0	0	78.54	4.15	124.92	1.30	149.85	9.09	158.32	9.61	0	1516.17	7.41	0.65	4	500	50	93	44
1471	50.03	62.63	11315	5002.79	7.71	6263.20	8.80	0	0	71.62	3.06	123.31	0.92	139.58	6.84	159.28	7.80	0	1471.25	5.49	0.74	3	500	51	93	43
1472	50.62	62.22	11316	5061.78	11.49	6222.07	10.25	0	0	75.26	5.12	125.76	1.23	129.96	10.06	115.97	8.98	0	1101.50	5.94	0.57	5	500	52	93	42
1473	50.16	62.48	11317	5016.19	9.53	6247.96	11.13	0	0	67.94	3.39	121.41	1.11	148.10	8.50	172.72	9.93	0	1085.02	5.57	0.66	4	500	53	93	41
1474	50.32	62.22	11318	5032.16	7.85	6221.72	9.55	0	0	77.31	3.97	122.94	1.02	117.84	6.90	143.42	8.39	0	1161.42	5.87	0.69	4	500	54	93	40
1475	50.03	62.19	11319	5002.95	7.05	6218.70	8.09	0	0	88.61	4.14	124.81	1.01	116.08	6.18	133.21	7.09	0	1321.81	7.48	0.73	4	500	55	93	39
1476	50.01	62.33	11320	5001.26	6.68	6232.58	8.35	0	0	83.56	3.75	124.72	0.95	114.74	5.87	143.45	7.33	0	1306.90	6.26	0.75	3	500	56	93	38
1477	49.68	62.62	11321	4967.94	6.93	6261.59	6.82	0	0	98.25	4.56	126.56	1.01	114.67	6.05	112.76	5.95	0	1608.44	8.79	0.75	4	500	57	93	37
1478	50.01	62.71	11322	5001.05	8.67	6271.45	9.17	0	0	68.27	2.90	118.52	0.97	158.24	7.75	167.27	8.19	0	1246.48	5.69	0.73	4	500	58	93	36
1479	49.98	62.38	11323	4997.61	6.55	6237.58	8.66	0	0	93.31	4.20	124.43	1.07	112.05	5.76	148.04	7.60	0	1277.27	6.88	0.74	3	500	59	93	35
1480	49.96	61.96	11324	4995.91	10.42	6196.15	9.62	0	0	75.32	4.62	125.06	1.14	130.72	9.13	120.68	8.43	0	1302.21	5.72	0.61	4	500	60	93	34
1481	50.22	63.13	11325	5021.65	8.15	6312.95	9.60	0	0	76.18	3.27	120.80	1.06	147.38	7.26	173.02	8.61	0	1379.96	6.80	0.73	4	500	61	93	33
1482	50.75	62.86	11326	5074.60	6.73	6285.73	6.79	0	0	100.00	4.42	123.60	1.01	116.87	5.88	117.98	5.94	0	1217.25	8.21	0.76	4	500	62	93	32
1483	50.10	63.19	11327	5010.25	7.46	6318.97	8.63	0	0	82.31	3.36	121.70	1.03	141.39	6.62	163.13	7.69	0	1447.33	6.80	0.76	3	500	63	93	31
1484	49.79	63.00	11328	4979.13	7.30	6299.73	9.21	0	0	85.86	4.31	126.77	1.06	112.05	6.41	141.26	8.07	0	1274.35	7.02	0.71	4	500	64	93	30
1485	49.03	63.13	11329	4903.04	7.63	6313.36	7.83	0	0	93.04	3.88	123.24	1.11	141.34	6.75	144.88	6.92	0	1740.81	9.04	0.76	3	500	65	93	29
1486	48.97	63.15	11330	4896.77	5.19	6315.30	5.78	0	0	122.47	4.55	127.33	1.00	107.36	4.54	119.64	5.05	1	1724.77	9.43	0.82	3	500	66	93	28
1487	47.96	63.64	11331	4795.71	6.64	6363.86	7.09	0	0	108.27	3.93	123.17	1.15	141.15	5.88	150.74	6.27	0	1873.71	10.47	0.80	3	500	67	93	27
1488	47.92	63.71	11332	4791.68	6.31	6370.75	6.25	0	0	105.56	3.99	127.77	1.01	128.54	5.54	127.42	5.49	0	2277.98	12.45	0.81	3	500	68	93	26
1489	48.60	64.24	11333	4860.47	6.34	6424.32	6.02	0	0	109.47	4.31	130.12	1.02	123.73	5.55	117.47	5.27	0	1709.79	12.22	0.80	3	500	69	93	25
1490	48.57	64.05	11334	4856.78	5.20	6405.32	4.81	0	0	119.69	3.91	129.09	0.90	122.37	4.55	113.21	4.21	0	1756.08	11.47	0.85	4	500	70	93	24
1491	48.47	64.06	11335	4847.26	8.36	6406.38	8.57	0	0	85.96	3.51	124.99	1.15	158.70	7.45	162.64	7.67	0	1920.19	7.91	0.75	3	500	71	93	23
1492	48.19	64.25	11336	4819.47	7.07	6424.59	5.80	0	0	99.57	3.44	127.49	0.99	157.99	6.25	129.74	5.13	0	2071.73	10.54	0.82	3	500	72	93	22
1493	47.97	63.69	11337	4797.39	8.28	6369.22	6.91	0	0	90.73	3.71	127.19	1.06	156.29	7.33	130.49	6.11	0	1927.10	8.59	0.77	3	500	73	93	21
1494	48.07	63.80	11338	4806.64	6.90	6379.87	6.59	0	0	88.20	2.84	123.73	0.94	165.79	6.17	158.43	5.88	0	1872.62	9.12	0.82	3	500	74	93	20
1495	47.82	63.43	11339	4781.84	6.70	6343.02	5.55	0	0	100.72	3.70	128.77	0.93	140.32	5.88	116.21	4.87	0	1574.67	8.90	0.81	3	500	75	93	19
1496	47.31	63.41	11340	4730.69	7.58	6341.39	8.09	0	0	96.30	4.50	130.15	1.15	124.90	6.66	133.29	7.10	0	2160.83	10.08	0.73	3	500	76	93	18
1497	47.30	63.33	11341	4730.06	6.81	6333.49	8.45	0	0	100.09	4.79	130.16	1.14	109.61	5.96	135.99	7.40	1	1927.17	11.64	0.73	4	500	77	93	17
1498	47.32	63.21	11342	4731.83	8.95	6321.01	8.18	0	0	83.50	3.95	128.88	1.10	145.84	7.89	133.23	7.21	0	1939.25	7.50	0.71	3	500	78	93	16
1499	47.51	63.40	11343	4751.07	5.55	6339.70	5.15	0	0	124.40	4.67	129.47	0.98	113.41	4.83	105.26	4.48	1	1862.67	14.90	0.82	5	500	79	93	15
1500	47.83	62.79	11344	4783.23	6.97	6278.80	7.69	0	0	102.24	4.69	125.68	1.13	116.89	6.11	128.96	6.74	0	1824.02	9.62	0.74	4	500	80	93	14
1501	46.67	61.34	11345	4666.63	9.45	6134.22	8.17	0	0	84.00	5.08	126.08	1.10	119.99	8.24	103.72	7.11	1	858.94	7.58	0.64	4	500	81	93	13
1502	46.94	61.30	11346	4693.72	7.26	6129.52	7.44	0	0	98.04	5.16	125.30	1.06	106.11	6.34	108.64	6.48	1	1155.15	10.93	0.70	4	500	82	93	12
1503	47.17	61.42	11347	4717.29	9.58	6142.24	10.15	0	0	71.09	4.54	125.86	1.05	115.34	8.38	122.19	8.88	0	1400.00	5.64	0.60	3	500	83	93	11
1504	47.18	61.20	11348	4717.94	8.53	6120.09	12.14	0	0	65.95	3.63	119.36	1.03	119.78	7.54	169.85	10.81	0	1228.29	5.17	0.65	3	500	84	93	10
1505	47.13	60.95	11349	4712.97	10.31	6095.41	12.14	0	0	64.75	4.24	119.00	1.10	121.44	9.07	142.97	10.67	0	941.00	5.33	0.58	3	500	85	93	9
1506	46.71	60.99	11350	4671.17	13.08	6099.31	14.70	0	0	46.78	3.63	122.43	1.00	129.97	11.53	146.08	12.96	0	840.73	3.96	0.48	4	500	86	93	8
1507	46.70	61.49	11351	4670.39	9.93	6149.11	11.49	0	0	57.05	3.06	123.67	0.96	143.50	8.83	165.86	10.21	0	1157.81	4.95	0.64	4	500	87	93	7
1508	47.26	61.42	11352	4726.03	10.91	6141.83	10.74	0	0	62.37	3.73	123.66	1.04	140.79	9.63	138.55	9.48	0	1338.23	6.74	0.61	3	500	88	93	6
1509	47.89	61.23	11353	4788.62	7.39	6123.05	9.97	0	0	85.87	4.95	126.13	1.10	98.71	6.49	133.02	8.70	1	1341.96	8.19	0.65	4	500	89	93	5
1510	48.14	61.35	11354	4813.69	10.43	6134.70	12.99	0	0	59.62	3.84	122.23	1.07	125.06	9.21	155.68	11.45	0	1088.90	4.90	0.57	4	500	90	93	4
1511	48.59	60.35	11355	4859.27	14.66	6035.14	9.88	0	0	49.88	4.40	122.33	0.88	127.50	12.75	85.33	8.36	1	716.65	4.96	0.46	5	500	91	93	3
1512	47.97	60.67	11356	4797.49	12.44	6066.82	15.77	0	0	46.43	3.60	118.83	1.00	123.73	10.98	156.85	13.91	0	812.19	4.27	0.48	5	500	92	93	2
1513	48.02	60.78	11357	4801.72	10.93	6077.79	15.60	0	0	44.21	3.03	119.16	0.89	123.11	9.68	175.33	13.86	0	898.98	3.80	0.53	5	500	93	93	1
1514	46.87	64.49	11279	4686.78	35.46	6448.76	14.90	0	0	31.05	4.43	130.14	1.04	188.74	31.68	77.36	11.75	1	1180.83	4.33	0.25	5	501	1	2	2
1515	47.48	65.67	11281	4747.80	20.44	6566.55	32.78	0	0	27.64	4.19	130.57	1.07	104.02	17.89	165.49	29.42	1	1778.96	6.67	0.21	5	501	2	2	1
1516	49.35	61.42	11363	4935.27	13.72	6141.61	22.35	0	0	25.60	1.94	118.21	0.70	141.18	12.31	221.49	21.30	1	643.19	2.50	0.46	5	502	1	1	1
1517	50.84	60.22	11369	5083.52	14.19	6021.65	14.32	0	0	43.08	3.96	117.16	0.92	118.62	12.41	119.73	12.53	0	526.62	3.43	0.42	4	503	1	1	1
1518	49.82	61.34	11376	4981.75	11.11	6134.14	21.36	0	0	41.44	2.53	114.89	0.98	142.70	10.03	256.03	21.31	1	766.58	3.34	0.54	5	504	1	9	9
1519	50.84	61.03	11378	5084.08	14.41	6103.27	18.72	0	0	37.47	3.07	117.71	0.96	136.38	12.81	176.59	16.76	0	629.31	2.96	0.44	5	504	2	9	8
1520	50.27	61.54	11379	5026.67	16.68	6154.34	19.13	0	0	37.16	2.66	116.95	1.06	182.35	15.16	203.88	18.14	0	930.02	3.69	0.46	5	504	3	9	7
1521	49.97	60.33	11380	4996.68	13.38	6033.27	10.45	0	0	48.90	3.26	116.09	0.89	154.99	11.81	121.08	9.21	0	456.94	4.41	0.56	3	504	4	9	6
1522	50.13	60.39	11381	5012.88	15.05	6039.22	20.31	0	0	33.01	2.67	115.98	0.91	144.71	13.45	192.32	18.71	0	548.98	2.74	0.44	5	504	5	9	5
1523	49.22	59.77	11383	4922.20	16.32	5977.25	22.91	0	0	28.69	2.59	115.40	0.86	140.38	14.54	191.47	21.47	0	724.60	2.31	0.38	5	504	6	9	4
1524	48.73	59.36	11387	4873.37	12.70	5936.27	26.01	0	0	31.65	3.85	117.60	0.85	80.02	10.99	163.84	22.95	1	396.79	3.06	0.30	5	504	7	9	3
1525	49.18	60.18	11389	4917.69	16.04	6017.95	19.93	0	0	31.98	2.70	115.76	0.90	147.45	14.32	182.05	18.04	0	578.60	2.78	0.41	5	504	8	9	2
1526	49.16	59.86	11391	4915.94	13.98	5985.74	26.03	0	0	27.11	2.31	114.01	0.78	127.44	12.47	222.25	25.21	1	542.27	2.91	0.42	5	504	9	9	1
1527	43.23	66.00	11383	4323.20	19.13	6599.91	30.34	0	0	27.49	1.62	114.20	0.90	233.35	19.34	346.95	36.57	1	574.94	3.82	0.46	5	505	1	1	1
1528	45.23	65.85	11402	4522.68	26.83	6585.46	23.85	0	0	24.55	2.20	121.07	1.01	228.62	26.02	208.06	22.36	1	992.33	5.74	0.30	5	506	1	1	1
1529	50.64	59.75	11403	5064.43	11.95	5974.57	9.27	0	0	56.73	4.71	120.27	0.87	110.52	10.37	85.67	8.04	1	705.60	5.48	0.50	5	507	1	7	7
1530	49.63	60.58	11404	4962.59	21.69	6057.93	24.31	0	0	25.05	2.45	116.07	0.92	172.87	19.54	190.18	22.69	0	449.92	1.99	0.33	5	507	2	7	6
1531	49.88	60.39	11405	4988.37	15.60	6038.83	15.57	0	0	39.74	3.38	118.41	0.95	141.64	13.77	141.24	13.76	0	771.85	3.50	0.43	4	507	3	7	5
1532	49.48	60.36	11406	4947.85	12.44	6035.63	16.87	0	0	33.78	2.19	116.06	0.77	149.71	11.15	199.27	15.65	0	488.12	2.74	0.53	5	507	4	7	4
1533	50.15	60.52	11408	5014.57	12.81	6051.83	24.52	0	0	34.75	2.99	116.54	0.93	115.49	11.38	213.44	23.11	1	676.46	3.42	0.43	5	507	5	7	3
1534	50.00	61.23	11409	5000.32	20.01	6123.30	24.82	0	0	24.30	2.17	115.53	0.87	175.25	18.22	212.98	23.43	1	389.48	2.09	0.35	5	507	6	7	2
1535	50.26	59.87	11410	5025.69	16.17	5986.61	16.76	0	0	36.14	3.49	116.07	0.91	129.19	14.22	133.88	14.73	0	431.58	2.69	0.38	4	507	7	7	1
1536	46.44	66.08	11424	4644.30	17.24	6608.11	21.53	0	0	26.33	1.62	119.54	0.82	220.11	16.45	263.23	22.03	1	1191.50	4.55	0.41	4	508	1	3	3
1537	46.08	65.52	11427	4607.57	23.28	6552.43	22.76	0	0	25.27	2.15	122.67	0.95	211.79	21.99	208.70	21.22	1	898.75	5.24	0.32	4	508	2	3	2
1538	46.72	65.43	11430	4671.87	18.13	6543.36	43.30	0	0	21.51	1.82	121.33	0.87	170.24	16.65	337.43	49.37	1	1135.38	5.69	0.33	5	508	3	3	1
1539	46.89	65.55	11436	4689.27	18.43	6555.14	23.11	0	0	26.94	2.04	120.32	0.88	190.56	17.05	228.81	22.58	1	796.50	4.71	0.40	5	509	1	1	1
1540	46.93	66.64	11446	4693.48	27.59	6663.95	16.43	0	0	27.95	3.98	129.69	0.88	148.59	24.11	88.13	14.04	1	1129.12	5.26	0.24	4	510	1	3	3
1541	46.64	65.76	11449	4664.45	15.62	6575.92	27.47	0	0	26.70	2.15	124.00	0.87	152.79	14.17	256.09	27.33	1	1026.31	5.26	0.38	4	510	2	3	2
1542	45.10	66.12	11453	4509.97	27.57	6612.12	8.63	0	0	36.56	3.50	124.77	0.84	220.30	25.43	72.94	8.54	1	863.77	6.17	0.42	5	510	3	3	1
1543	48.64	66.04	11461	4863.65	8.70	6603.78	13.19	0	0	58.93	3.28	127.41	0.98	120.81	7.71	182.32	11.82	0	1497.12	6.34	0.63	5	511	1	5	5
1544	46.76	66.67	11462	4675.69	9.47	6667.10	8.09	0	0	69.01	3.38	131.04	0.93	149.08	8.35	127.32	7.13	0	1691.75	6.93	0.70	3	511	2	5	4
1545	46.25	66.49	11463	4624.94	14.11	6649.27	12.33	0	0	44.09	2.21	124.26	0.95	218.31	13.30	193.18	11.35	1	1540.52	6.62	0.58	3	511	3	5	3
1546	48.14	66.75	11464	4814.05	11.41	6675.26	7.86	0	0	69.12	3.29	126.64	1.02	185.12	10.23	128.09	6.99	0	1618.23	7.84	0.70	4	511	4	5	2
1547	46.53	66.41	11465	4652.66	13.16	6641.45	12.27	0	0	55.67	2.96	126.18	1.15	192.79	12.00	180.21	11.13	0	1943.50	7.90	0.59	3	511	5	5	1
1548	43.21	64.50	11481	4320.77	18.59	6450.16	14.90	0	0	33.55	3.05	124.78	0.86	157.59	16.47	126.50	13.16	0	1361.27	3.71	0.40	3	512	1	1	1
1549	46.17	66.50	11529	4616.92	22.88	6649.63	22.81	0	0	26.20	2.41	123.23	0.96	193.46	20.94	190.69	21.32	0	1222.25	3.05	0.33	5	513	1	1	1
1550	47.26	65.13	11556	4725.58	15.29	6512.58	18.77	0	0	32.61	3.14	125.42	0.84	122.56	13.47	150.34	16.54	0	1104.38	3.25	0.39	5	514	1	2	2
1551	44.62	67.71	11559	4461.78	10.94	6770.64	11.58	0	0	49.90	2.29	122.56	0.91	185.99	9.95	194.72	10.75	0	1363.94	5.16	0.66	5	514	2	2	1
1552	48.25	65.49	11563	4825.06	20.46	6548.66	23.63	0	0	24.73	1.74	118.85	0.83	218.68	20.10	248.64	23.67	1	991.65	6.07	0.41	5	515	1	8	8
1553	44.88	65.72	11565	4488.16	11.62	6572.49	9.57	0	0	68.30	3.12	127.87	1.16	197.10	10.62	163.51	8.62	0	2138.50	9.01	0.67	4	515	2	8	7
1554	45.04	68.58	11566	4503.57	11.61	6857.58	10.69	0	0	50.72	2.93	124.87	0.88	155.23	10.30	143.01	9.48	0	1293.79	5.61	0.61	3	515	3	8	6
1555	44.41	67.38	11567	4441.37	14.53	6737.58	16.74	0	0	40.04	3.49	130.66	0.96	128.51	12.82	148.00	14.75	0	1565.21	4.61	0.42	3	515	4	8	5
1556	44.50	66.99	11568	4450.13	8.10	6698.52	8.48	0	0	85.18	3.76	127.83	1.10	141.99	7.17	148.49	7.50	0	1982.27	8.89	0.73	3	515	5	8	4
1557	47.15	68.22	11569	4714.80	16.24	6822.35	11.79	0	0	51.68	2.90	124.85	1.15	222.42	15.32	164.73	10.69	1	1599.42	9.84	0.56	5	515	6	8	3
1558	44.58	67.53	11570	4457.92	14.54	6752.98	12.24	0	0	46.41	2.43	126.09	1.01	215.49	13.60	183.39	11.17	1	1553.12	5.57	0.58	5	515	7	8	2
1559	45.68	67.51	11571	4568.08	20.16	6750.94	19.51	0	0	34.76	2.15	121.82	1.06	240.80	20.16	236.98	19.33	1	1309.38	5.74	0.46	5	515	8	8	1
1560	42.64	65.47	11564	4263.77	16.46	6546.80	14.65	0	0	35.03	1.59	114.07	0.84	264.15	16.92	249.55	14.63	1	1254.23	4.04	0.55	4	516	1	1	1
1561	45.19	69.06	11578	4519.17	20.26	6906.19	21.64	0	0	32.91	2.24	118.28	1.07	230.44	19.51	232.04	21.61	1	1024.81	4.77	0.43	5	517	1	12	12
1562	46.46	67.97	11579	4646.43	7.19	6796.60	6.96	0	0	94.62	3.43	126.11	1.05	153.56	6.38	148.57	6.18	0	1761.60	8.85	0.80	3	517	2	12	11
1563	47.10	66.55	11580	4709.97	7.38	6654.94	10.06	0	0	80.90	3.29	128.69	1.10	140.90	6.59	191.17	9.06	0	2114.12	8.27	0.74	3	517	3	12	10
1564	45.48	67.22	11581	4548.17	6.93	6721.64	6.70	0	0	110.71	4.12	125.10	1.17	143.97	6.12	139.01	5.91	0	1919.33	13.42	0.80	3	517	4	12	9
1565	44.78	66.48	11582	4478.26	9.16	6648.33	8.12	0	0	77.29	2.78	122.80	1.08	197.85	8.40	176.39	7.35	0	1893.60	7.64	0.76	4	517	5	12	8
1566	43.35	68.85	11583	4335.49	17.22	6884.89	17.31	0	0	36.36	2.56	120.01	1.01	189.31	15.95	191.00	15.94	0	1008.81	3.01	0.47	5	517	6	12	7
1567	44.49	68.40	11584	4449.20	24.10	6840.30	15.15	0	0	28.59	1.59	117.17	0.81	301.10	25.94	209.55	14.72	1	928.06	3.98	0.51	5	517	7	12	6
1568	44.49	67.80	11585	4448.57	15.17	6779.80	10.02	0	0	48.74	2.37	122.08	0.96	237.91	14.60	161.38	9.12	1	1240.96	8.76	0.63	4	517	8	12	5
1569	45.46	66.52	11586	4545.94	6.66	6652.09	6.46	0	0	86.90	2.75	127.21	0.90	162.87	5.93	158.03	5.76	0	2100.04	9.24	0.83	2	517	9	12	4
1570	44.73	67.46	11587	4472.84	7.39	6746.06	8.94	0	0	79.19	3.49	128.53	1.00	129.46	6.53	156.71	7.90	0	2005.62	11.06	0.74	4	517	10	12	3
1571	45.73	65.60	11588	4572.92	14.79	6560.49	9.61	0	0	64.99	2.23	117.57	1.19	304.29	16.23	220.96	9.21	1	2256.29	13.33	0.67	4	517	11	12	2
1572	45.07	63.11	11589	4507.36	20.63	6310.78	16.49	0	0	38.22	1.71	112.18	0.98	322.53	23.64	259.86	16.81	1	1150.54	3.13	0.56	5	517	12	12	1
1573	47.10	62.26	11595	4710.28	12.99	6225.51	15.20	0	0	51.21	2.82	119.08	1.16	184.72	11.88	212.05	14.37	1	1746.50	7.65	0.56	5	518	1	3	3
1574	48.71	62.40	11596	4871.17	19.59	6240.44	16.81	0	0	36.30	1.95	114.20	1.02	269.24	20.28	237.86	16.72	1	1198.90	4.15	0.51	5	518	2	3	2
1575	50.01	63.43	11597	5000.73	14.44	6342.67	17.97	0	0	41.62	1.91	114.48	0.98	230.38	14.48	281.37	18.85	1	1278.23	4.68	0.63	5	518	3	3	1
1576	46.41	64.88	11639	4641.36	19.00	6488.08	19.81	0	0	31.50	4.10	129.02	0.91	112.24	16.58	117.03	17.30	0	1185.60	3.77	0.28	5	519	1	1	1
1577	47.45	65.60	11655	4745.08	24.88	6560.45	30.02	0	0	24.55	2.03	122.77	1.03	228.62	24.56	266.75	30.88	1	1069.10	5.69	0.32	5	520	1	2	2
1578	48.49	64.69	11659	4849.03	22.10	6469.38	13.99	0	0	31.59	1.35	112.11	0.77	341.75	25.37	244.06	14.16	1	1168.81	4.64	0.58	5	520	2	2	1
1579	46.63	66.21	11697	4663.28	21.29	6620.99	36.91	0	0	23.87	2.56	125.34	1.06	156.12	19.34	257.46	36.86	1	1130.19	5.64	0.25	4	521	1	1	1
1580	45.80	67.00	11744	4579.74	21.90	6699.92	11.00	0	0	38.53	4.80	127.34	0.90	137.24	19.05	72.76	11.37	1	1210.40	5.75	0.32	5	522	1	1	1
1581	45.08	65.19	11754	4508.18	22.03	6519.27	22.17	0	0	28.56	1.73	116.60	0.92	255.13	22.34	270.02	22.95	1	1423.46	8.58	0.46	5	523	1	1	1
1582	46.94	65.63	11828	4694.01	24.61	6562.73	24.63	0	0	21.35	1.99	124.25	0.86	205.14	23.04	206.26	22.88	0	1219.42	3.51	0.29	4	524	1	1	1
1583	46.77	65.61	11833	4677.07	25.13	6561.30	20.34	0	0	29.06	1.99	121.28	1.01	271.14	26.04	225.82	20.09	1	1320.33	6.15	0.41	5	525	1	1	1
1584	46.29	66.01	11870	4629.26	27.93	6601.01	34.29	0	0	23.30	2.06	122.90	1.08	243.58	27.57	269.37	35.03	1	1124.02	5.23	0.26	4	526	1	2	2
1585	46.48	64.91	11874	4647.82	18.15	6490.64	27.06	0	0	24.25	2.30	124.90	0.86	149.48	16.35	218.64	25.32	1	1209.19	6.41	0.33	5	526	2	2	1
1586	46.21	66.27	11896	4620.62	19.96	6627.41	23.25	0	0	27.12	2.68	123.72	0.93	156.85	17.88	182.27	20.93	0	824.40	3.77	0.32	3	527	1	1	1
1587	45.43	65.49	11913	4542.71	24.07	6548.54	22.92	0	0	24.12	3.22	128.22	0.87	139.01	21.19	132.36	20.18	0	1248.67	2.78	0.24	3	528	1	2	2
1588	45.49	66.71	11916	4549.43	26.70	6671.32	17.92	0	0	27.72	2.25	121.58	0.98	249.53	26.34	173.88	16.38	1	719.60	4.85	0.36	4	528	2	2	1
1589	47.15	65.94	11947	4715.27	24.88	6594.26	20.46	0	0	23.47	2.14	124.17	0.86	211.12	23.17	175.49	18.62	1	1033.23	4.70	0.33	4	529	1	1	1
1590	46.14	64.10	11959	4614.38	23.92	6409.50	17.19	0	0	29.03	1.68	116.45	0.86	295.81	25.85	218.62	17.19	1	1109.46	4.62	0.49	5	530	1	1	1
1591	46.51	66.15	11987	4650.87	31.88	6614.65	22.61	0	0	21.30	1.80	123.40	0.89	272.89	33.02	210.89	21.37	1	1234.35	5.32	0.31	5	531	1	1	1
1592	45.30	65.68	11993	4530.30	15.79	6567.99	24.99	0	0	29.46	1.84	119.33	0.89	197.20	14.89	280.25	25.91	1	1234.92	5.68	0.46	5	532	1	2	2
1593	45.74	65.79	11995	4573.69	32.73	6578.58	22.34	0	0	20.56	2.28	124.98	0.89	226.50	30.95	157.94	20.21	1	1095.83	4.43	0.25	4	532	2	2	1
1594	45.57	65.66	12022	4557.48	22.29	6565.52	31.88	0	0	22.24	2.53	125.86	0.93	152.76	20.01	210.06	30.40	1	1210.35	7.42	0.26	5	533	1	1	1
1595	45.61	66.56	12041	4560.57	37.42	6656.29	15.38	0	0	24.65	1.78	120.84	0.85	337.43	41.93	169.11	14.10	1	1012.90	4.45	0.40	4	534	1	1	1
1596	48.96	66.72	12066	4895.78	21.77	6672.50	33.80	0	0	20.37	1.89	122.04	0.87	184.91	20.14	266.91	34.60	1	756.40	3.75	0.31	5	535	1	1	1
1597	47.00	65.03	12072	4700.44	19.01	6503.33	35.46	0	0	25.11	2.79	125.88	1.01	133.83	17.08	240.03	34.25	1	1148.17	6.54	0.27	4	536	1	2	2
1598	44.77	66.65	12076	4477.24	25.17	6665.14	14.26	0	0	31.01	4.03	126.04	0.87	148.47	21.94	83.42	12.03	1	796.48	6.42	0.28	5	536	2	2	1
1599	47.98	66.25	12088	4797.62	13.43	6625.40	10.25	0	0	44.71	2.05	123.21	0.85	224.49	12.79	175.44	9.33	1	1475.52	5.99	0.64	4	537	1	6	6
1600	47.73	63.15	12089	4772.92	7.45	6314.73	8.22	0	0	84.92	3.41	122.19	1.04	143.55	6.61	158.18	7.31	0	1543.40	8.11	0.76	3	537	2	6	5
1601	49.91	64.84	12090	4991.39	9.56	6483.67	12.62	0	0	60.25	2.18	115.00	1.06	207.44	9.06	262.92	12.87	1	1777.92	5.67	0.69	4	537	3	6	4
1602	50.12	64.99	12091	5011.60	10.33	6498.88	16.85	0	0	50.99	2.40	122.35	1.06	173.38	9.46	265.56	17.17	1	1788.92	6.60	0.61	4	537	4	6	3
1603	50.59	68.22	12092	5059.49	15.39	6822.48	16.18	0	0	44.84	2.74	117.81	1.14	194.72	14.43	206.08	15.01	0	730.42	3.98	0.51	5	537	5	6	2
1604	51.01	67.76	12093	5101.32	14.51	6776.43	13.37	0	0	43.72	2.00	113.79	0.98	243.04	14.34	225.49	12.99	1	1186.65	5.47	0.60	5	537	6	6	1
1605	45.00	65.96	12100	4500.15	23.75	6596.03	21.96	0	0	27.79	2.03	119.77	0.97	235.15	23.78	231.92	21.26	1	1201.96	6.43	0.40	5	538	1	1	1
1606	46.93	64.68	12107	4692.73	24.76	6467.77	26.45	0	0	23.13	3.78	127.12	0.89	116.64	21.67	124.60	23.14	0	1048.50	3.01	0.19	4	539	1	2	2
1607	45.38	65.74	12111	4537.65	18.81	6574.25	16.37	0	0	32.43	2.24	120.78	0.92	208.29	17.80	185.26	14.93	1	1091.98	6.29	0.45	4	539	2	2	1
1608	48.87	66.05	12137	4887.49	19.39	6605.40	22.37	0	0	29.23	1.88	114.69	0.92	219.94	19.37	261.13	22.69	1	884.06	4.09	0.46	5	540	1	1	1
1609	47.98	65.81	12153	4797.55	21.90	6580.72	26.96	0	0	26.43	2.66	123.11	1.04	170.27	19.88	207.65	24.94	0	1042.25	3.28	0.29	3	541	1	1	1
1610	47.05	66.64	12164	4704.53	47.81	6663.83	17.50	0	0	21.48	1.85	123.36	0.85	345.48	51.84	159.71	16.04	1	976.27	4.79	0.35	5	542	1	1	1
1611	52.08	63.50	12186	5207.60	17.34	6349.75	15.35	0	0	35.46	2.67	118.07	0.92	178.67	15.62	158.66	13.74	0	671.62	3.20	0.46	5	543	1	8	8
1612	50.95	64.38	12187	5095.22	17.72	6438.04	15.13	0	0	40.22	2.37	120.44	1.07	230.51	17.13	201.51	14.06	1	1318.35	4.62	0.50	5	543	2	8	7
1613	51.07	65.10	12188	5107.47	25.06	6509.65	16.51	0	0	34.38	2.13	116.61	1.05	278.69	25.73	208.41	15.63	1	925.73	3.55	0.49	5	543	3	8	6
1614	50.98	66.46	12189	5098.02	18.97	6645.71	16.36	0	0	35.19	2.13	120.28	1.01	240.27	18.64	212.78	15.41	1	1339.42	4.78	0.46	5	543	4	8	5
1615	49.36	68.68	12193	4936.30	10.01	6867.93	10.09	0	0	62.30	4.09	125.01	0.94	117.27	8.75	118.21	8.82	0	1167.10	5.79	0.59	4	543	5	8	4
1616	50.66	68.74	12194	5066.29	15.66	6873.63	14.06	0	0	48.12	4.31	124.72	1.08	134.54	13.74	120.76	12.34	0	836.46	4.33	0.43	5	543	6	8	3
1617	50.93	65.33	12195	5092.67	10.57	6532.66	12.92	0	0	55.96	2.44	118.09	1.06	190.03	9.79	228.77	12.34	1	1274.92	5.12	0.65	5	543	7	8	2
1618	48.83	68.43	12196	4883.07	15.22	6843.47	15.56	0	0	40.79	2.66	123.72	1.01	181.16	13.90	185.78	14.11	0	1241.90	3.87	0.51	5	543	8	8	1
1619	45.63	65.13	12190	4562.85	35.37	6513.20	17.90	0	0	23.46	1.89	121.69	0.90	311.12	39.75	176.16	16.56	1	674.27	3.32	0.35	5	544	1	3	3
1620	46.36	67.18	12191	4636.29	6.72	6717.88	7.25	0	0	82.35	2.80	127.36	0.91	153.16	5.98	165.28	6.47	0	1960.38	10.05	0.81	3	544	2	3	2
1621	46.07	68.00	12192	4607.10	8.33	6800.05	7.09	0	0	88.92	3.41	125.16	1.07	168.08	7.44	143.39	6.31	0	1965.27	9.93	0.78	3	544	3	3	1
1622	45.45	65.98	12211	4544.53	19.34	6598.02	24.96	0	0	23.22	2.49	127.55	0.80	139.92	17.23	179.80	22.42	0	1250.35	2.57	0.30	3	545	1	1	1
1623	46.25	66.42	12232	4624.87	23.88	6642.09	16.93	0	0	24.68	1.96	123.41	0.79	227.52	22.95	167.04	15.35	1	1061.90	4.23	0.39	4	546	1	1	1
1624	46.08	66.42	12293	4607.57	17.23	6642.10	20.69	0	0	29.82	3.21	126.30	0.86	123.56	15.18	148.34	18.21	0	1260.44	3.38	0.33	5	547	1	4	4
1625	45.62	67.01	12297	4561.73	18.70	6701.24	24.19	0	0	28.67	2.79	125.69	0.97	149.39	16.75	191.90	21.99	0	1338.77	3.40	0.33	3	547	2	4	3
1626	46.42	67.37	12299	4642.13	19.43	6736.51	17.34	0	0	29.64	2.93	124.81	0.84	151.72	17.16	135.47	15.33	0	1033.27	3.16	0.36	3	547	3	4	2
1627	46.18	65.02	12301	4617.51	19.45	6502.08	18.33	0	0	31.56	1.72	115.31	0.89	265.30	19.95	241.87	18.49	1	996.96	4.47	0.51	5	547	4	4	1
1628	46.13	66.31	12314	4613.32	19.60	6631.39	25.93	0	0	24.17	2.18	125.18	0.88	170.20	17.82	221.46	24.39	1	966.27	5.61	0.32	4	548	1	2	2
1629	48.61	67.05	12315	4860.59	26.54	6705.03	13.63	0	0	29.03	3.22	123.58	0.84	183.94	23.50	94.93	12.14	1	627.35	4.06	0.33	4	548	2	2	1
1630	46.63	66.91	12334	4663.34	22.81	6691.18	17.97	0	0	29.58	1.84	115.70	0.95	275.68	23.92	226.08	17.47	1	897.04	4.08	0.41	5	549	1	2	2
1631	47.81	64.92	12335	4780.88	22.97	6492.11	22.04	0	0	26.05	2.29	122.71	0.95	202.47	21.48	195.82	20.33	0	1042.23	3.78	0.33	4	549	2	2	1
1632	46.81	66.22	12341	4681.17	23.48	6622.30	13.30	0	0	29.96	2.32	125.14	0.82	228.41	22.37	133.84	11.93	1	1260.90	5.67	0.45	5	550	1	2	2
1633	44.77	65.69	12345	4476.70	22.43	6568.53	29.86	0	0	22.23	1.58	118.89	0.86	235.40	22.55	303.49	33.20	1	1056.02	3.73	0.34	4	550	2	2	1
1634	45.88	66.08	12362	4588.15	20.40	6608.49	30.45	0	0	21.22	2.52	126.41	0.83	133.57	18.20	197.67	27.66	0	974.60	3.35	0.26	4	551	1	1	1
1635	47.49	65.91	12382	4749.15	16.43	6591.17	21.20	0	0	29.50	1.62	119.41	0.85	228.93	16.26	284.84	22.61	1	1264.81	4.76	0.50	5	552	1	1	1
1636	46.64	66.83	12394	4663.94	27.11	6682.56	19.99	0	0	25.02	1.99	120.85	0.92	252.86	27.22	196.81	18.72	1	840.31	6.16	0.36	5	553	1	3	3
1637	47.81	66.29	12398	4781.33	17.74	6629.21	15.65	0	0	30.42	1.93	120.92	0.82	214.64	16.82	192.87	14.38	1	1152.04	5.29	0.48	5	553	2	3	2
1638	47.92	65.54	12400	4792.25	28.94	6553.59	19.30	0	0	27.00	2.44	122.95	0.97	228.47	28.58	167.05	17.42	1	1275.44	5.52	0.36	5	553	3	3	1
1639	46.14	66.42	12408	4613.88	25.01	6641.51	17.19	0	0	25.08	2.63	128.14	0.81	183.71	22.52	127.09	15.26	0	1325.42	3.47	0.32	4	554	1	1	1
1640	46.84	65.85	12423	4684.03	10.48	6585.35	45.74	0	0	24.76	2.61	127.04	0.76	78.83	9.76	303.90	49.65	1	852.81	4.87	0.36	5	555	1	1	1
1641	47.26	66.38	12474	4726.07	27.17	6638.31	15.04	0	0	26.14	3.09	128.17	0.80	176.70	23.99	97.95	13.14	1	1401.67	5.89	0.30	4	556	1	1	1
1642	48.10	66.77	12490	4809.58	7.86	6676.95	19.20	0	0	39.77	4.41	127.30	0.74	62.92	8.80	137.41	16.71	1	1203.69	5.66	0.41	5	557	1	1	1
1643	46.93	65.65	12512	4692.50	37.68	6565.16	22.66	0	0	20.67	1.83	121.10	0.94	303.44	41.47	203.51	21.28	1	754.69	4.61	0.30	5	558	1	1	1
1644	44.94	65.32	12524	4493.90	16.86	6532.40	18.93	0	0	30.70	1.81	116.67	0.84	213.25	16.60	241.68	18.70	1	1361.96	6.91	0.51	5	559	1	2	2
1645	45.38	65.50	12528	4537.94	19.50	6550.26	15.24	0	0	32.70	3.76	127.52	0.84	130.35	17.03	101.77	13.24	1	1107.94	6.41	0.33	5	559	2	2	1
1646	45.92	67.26	12548	4591.61	17.39	6725.95	20.84	0	0	27.79	2.11	120.65	0.84	179.20	15.80	206.73	20.00	0	944.88	3.60	0.42	5	560	1	1	1
1647	47.21	66.44	12575	4720.91	22.67	6643.87	20.17	0	0	23.92	1.84	122.24	0.82	227.44	21.66	201.42	19.25	1	1205.15	5.88	0.38	5	561	1	1	1
1648	47.46	65.34	12609	4746.00	27.56	6533.64	20.67	0	0	24.68	2.00	120.35	0.92	249.90	27.63	198.38	19.49	1	1280.00	7.40	0.36	5	562	1	2	2
1649	45.91	66.34	12613	4591.13	20.02	6633.70	24.41	0	0	25.64	2.30	123.19	0.90	174.18	18.14	205.42	23.28	0	1080.65	3.83	0.35	4	562	2	2	1
1650	45.51	66.43	12627	4551.45	20.84	6642.90	16.46	0	0	29.06	2.30	122.56	0.85	200.83	19.58	162.56	14.81	0	1164.83	3.53	0.42	5	563	1	1	1
1651	47.07	65.61	12644	4706.68	28.48	6561.30	24.45	0	0	21.99	2.72	127.51	0.92	178.27	25.61	153.51	21.86	0	972.42	2.50	0.24	3	564	1	1	1
1652	48.63	66.92	12666	4863.23	25.35	6692.17	23.46	0	0	22.12	2.50	124.42	0.85	173.22	22.98	161.17	21.00	0	901.12	2.27	0.27	5	565	1	1	1
1653	49.27	65.34	12680	4927.06	23.40	6534.02	20.72	0	0	30.70	2.14	119.41	1.04	245.27	23.49	226.96	20.19	1	1668.69	5.82	0.43	5	566	1	1	1
1654	48.23	65.26	12697	4822.76	17.81	6526.18	22.36	0	0	30.48	1.48	112.13	0.86	265.89	18.38	320.94	25.34	1	1284.88	5.99	0.52	5	567	1	1	1
1655	46.11	66.49	12703	4611.06	18.92	6648.98	17.91	0	0	26.16	2.34	126.46	0.76	163.56	16.88	155.00	15.96	0	1190.50	3.04	0.38	4	568	1	2	2
1656	46.41	66.51	12704	4641.29	44.83	6650.82	18.16	0	0	26.47	1.71	118.71	0.99	414.14	58.76	219.12	17.85	1	1201.90	5.32	0.37	4	568	2	2	1
1657	46.53	66.12	12776	4652.53	19.59	6611.81	23.14	0	0	24.92	2.92	127.49	0.82	129.09	17.30	152.43	20.42	0	1024.15	3.19	0.29	4	569	1	1	1
1658	50.03	64.55	12781	5003.13	18.16	6454.60	18.97	0	0	32.77	1.56	112.86	0.86	267.23	18.59	283.49	19.96	1	1070.90	3.23	0.54	5	570	1	1	1
1659	46.96	64.75	12812	4696.28	20.45	6475.19	19.66	0	0	28.06	3.09	127.28	0.87	143.19	18.05	137.68	17.35	0	1229.52	3.28	0.31	4	571	1	1	1
1660	47.36	67.08	12824	4735.62	17.84	6707.82	25.24	0	0	26.06	2.09	120.74	0.86	174.55	16.18	228.61	24.89	1	819.56	3.89	0.40	5	572	1	1	1
1661	50.15	64.86	12829	5014.95	15.54	6486.31	11.11	0	0	56.64	3.37	122.61	1.18	201.44	14.20	145.30	9.96	0	1665.02	5.28	0.57	5	573	1	1	1
1662	50.56	69.07	12836	5055.92	24.88	6906.75	18.48	0	0	28.76	2.44	117.00	0.98	221.37	23.90	170.54	16.77	1	621.85	3.31	0.40	5	574	1	4	4
1663	49.56	66.98	12837	4956.03	14.69	6698.33	9.74	0	0	58.95	2.52	117.07	1.11	252.39	14.71	178.97	8.95	1	1479.81	7.57	0.67	4	574	2	4	3
1664	51.06	64.76	12839	5106.38	18.53	6476.17	12.26	0	0	39.61	2.17	114.67	0.92	241.41	18.44	175.38	11.15	1	972.81	4.61	0.58	5	574	3	4	2
1665	49.10	64.02	12840	4910.04	12.21	6402.30	11.23	0	0	54.72	2.57	121.60	1.04	202.17	11.29	186.68	10.30	0	1510.38	4.41	0.64	5	574	4	4	1
1666	48.97	62.19	12845	4896.98	12.79	6219.39	15.00	0	0	50.54	3.01	116.01	1.12	167.24	11.55	194.20	13.81	0	1378.54	5.10	0.56	5	575	1	3	3
1667	49.31	62.57	12846	4930.95	17.09	6257.00	21.70	0	0	34.19	2.27	116.36	1.02	197.54	16.35	241.71	21.52	1	1207.79	4.28	0.49	5	575	2	3	2
1668	48.53	61.09	12847	4853.37	16.98	6109.34	17.34	0	0	29.07	2.03	115.17	0.80	188.10	15.79	193.20	15.96	0	647.35	2.70	0.48	5	575	3	3	1
1669	46.67	66.42	12887	4667.09	13.82	6641.88	20.79	0	0	34.42	2.18	125.75	0.93	171.13	12.72	248.89	20.46	1	1601.10	8.31	0.48	4	576	1	1	1
1670	48.06	64.43	12933	4805.58	59.10	6443.13	18.93	0	0	19.93	2.99	125.03	0.97	282.65	61.38	98.34	16.70	1	1227.83	5.41	0.19	5	577	1	1	1
1671	46.95	65.82	12959	4694.59	22.65	6581.59	21.08	0	0	27.15	1.72	120.22	0.89	253.00	22.94	254.10	21.19	1	1297.44	6.10	0.44	5	578	1	1	1
1672	47.12	66.94	12970	4712.42	13.61	6694.39	23.10	0	0	25.33	2.11	125.22	0.70	127.06	12.15	212.20	21.32	1	1073.79	5.27	0.42	4	579	1	1	1
1673	46.89	68.00	12976	4689.25	23.20	6799.76	17.83	0	0	30.36	2.95	123.22	0.97	184.24	20.97	142.45	15.90	0	797.96	2.68	0.34	5	580	1	1	1
1674	45.10	65.76	12983	4509.79	21.86	6575.50	23.41	0	0	25.57	2.31	123.39	0.94	188.90	20.13	202.12	21.60	0	1270.06	3.66	0.33	5	581	1	1	1
1675	46.22	66.27	12993	4622.35	16.12	6627.00	27.44	0	0	27.32	1.82	120.61	0.90	192.26	15.00	297.95	30.02	1	1145.23	7.13	0.40	4	582	1	1	1
1676	47.00	65.01	13015	4700.26	18.56	6500.74	18.31	0	0	29.68	1.65	119.06	0.87	255.04	18.79	252.36	18.47	1	1148.62	4.46	0.46	5	583	1	1	1
1677	48.69	64.67	13021	4869.08	20.24	6466.86	17.22	0	0	35.09	2.43	123.69	1.06	223.14	19.50	195.39	15.88	1	1416.85	5.41	0.45	5	584	1	3	3
1678	47.49	65.78	13022	4749.26	5.59	6577.96	6.23	0	0	97.92	2.92	126.94	0.91	145.19	4.97	161.74	5.54	0	1976.17	10.16	0.85	3	584	2	3	2
1679	46.30	65.89	13023	4630.10	12.86	6588.82	18.08	0	0	31.02	2.21	124.16	0.75	140.51	11.50	196.02	16.42	0	1044.92	4.10	0.49	3	584	3	3	1
1680	46.44	66.25	13034	4644.14	18.68	6624.56	17.47	0	0	29.86	1.71	118.54	0.85	243.97	18.66	233.09	17.13	1	993.40	3.88	0.48	5	585	1	1	1
1681	48.10	63.13	13043	4810.30	29.15	6312.97	17.54	0	0	37.14	1.88	115.78	1.01	339.27	27.58	243.81	17.65	1	1272.94	4.24	0.61	5	586	1	5	5
1682	46.17	64.59	13044	4617.08	9.28	6458.86	12.06	0	0	67.40	3.32	128.35	1.13	146.23	8.30	189.24	10.86	0	1819.25	7.54	0.66	4	586	2	5	4
1683	48.72	63.88	13045	4871.98	11.81	6387.50	13.71	0	0	53.78	2.07	116.48	1.08	235.65	11.69	268.19	14.17	1	1721.65	6.02	0.64	5	586	3	5	3
1684	47.62	63.58	13046	4761.82	15.39	6357.71	10.07	0	0	54.39	2.29	119.92	1.04	266.52	15.72	186.52	9.50	1	1686.81	6.05	0.67	5	586	4	5	2
1685	47.57	65.52	13050	4756.90	22.15	6551.99	16.55	0	0	31.41	1.96	119.06	0.93	260.79	22.51	205.25	15.89	1	1188.73	5.10	0.46	5	586	5	5	1
1686	42.38	64.94	13047	4237.70	12.53	6494.07	11.03	0	0	52.62	2.58	120.66	0.99	196.55	11.67	175.61	10.00	0	1308.48	4.88	0.64	4	587	1	1	1
1687	47.52	60.56	13055	4752.28	14.90	6055.88	21.25	0	0	30.45	2.69	115.67	0.84	130.57	13.23	183.45	19.46	0	636.83	2.50	0.40	5	588	1	1	1
1688	47.31	61.66	13062	4730.88	14.42	6166.46	20.77	0	0	35.77	1.65	111.62	0.85	240.40	14.12	284.10	20.19	1	1361.08	4.72	0.62	5	589	1	1	1
1689	47.81	66.13	13105	4781.41	19.32	6613.28	20.62	0	0	28.12	1.83	119.56	0.90	228.40	18.80	241.44	20.39	1	1157.96	5.93	0.40	4	590	1	3	3
1690	47.01	66.37	13106	4700.68	17.15	6636.99	14.18	0	0	28.82	2.03	123.29	0.72	188.54	15.57	156.83	12.71	0	965.62	3.15	0.48	3	590	2	3	2
1691	46.31	68.32	13110	4631.37	65.57	6831.61	14.58	0	0	20.32	3.22	125.62	0.85	287.19	67.91	67.71	11.68	1	729.73	4.04	0.22	5	590	3	3	1
1692	41.39	68.39	13130	4139.39	15.18	6839.23	17.40	0	0	39.14	2.25	115.36	1.00	203.99	14.39	226.72	17.03	1	986.02	5.06	0.54	5	591	1	1	1
1693	47.05	65.92	13134	4705.09	19.58	6592.39	15.25	0	0	29.19	2.64	126.62	0.78	167.43	17.39	130.59	13.51	0	876.21	4.46	0.40	3	592	1	1	1
1694	50.25	70.72	13139	5024.78	14.49	7071.86	18.78	0	0	34.47	3.23	117.83	0.87	119.38	12.76	154.53	16.60	0	406.98	3.44	0.40	5	593	1	1	1
1695	51.07	60.71	13149	5106.80	15.14	6070.65	28.52	0	0	28.40	3.00	113.34	0.89	111.24	13.41	202.30	26.78	1	339.62	3.00	0.34	5	594	1	1	1
1696	44.81	65.97	13157	4481.46	22.02	6597.26	19.13	0	0	31.43	1.79	117.10	0.97	273.95	22.76	256.25	19.39	1	1210.40	5.08	0.47	5	595	1	1	1
1697	52.29	68.87	13160	5228.57	19.25	6887.06	17.19	0	0	34.72	3.91	122.09	0.95	131.41	16.87	117.39	15.07	0	743.73	3.36	0.32	5	596	1	5	5
1698	50.66	68.25	13161	5066.14	11.34	6825.07	12.99	0	0	55.39	2.92	118.47	1.08	167.42	10.30	191.71	11.80	0	1342.52	5.33	0.61	5	596	2	5	4
1699	51.97	68.90	13162	5196.52	11.21	6889.91	13.54	0	0	49.92	3.72	118.35	0.93	115.92	9.84	140.01	11.88	0	617.58	5.08	0.52	5	596	3	5	3
1700	49.73	65.83	13163	4973.39	12.35	6582.97	9.32	0	0	58.93	2.70	121.36	1.01	206.29	11.53	158.79	8.39	0	1110.29	5.04	0.67	4	596	4	5	2
1701	49.21	69.08	13164	4920.52	16.66	6907.64	19.91	0	0	31.67	2.32	120.16	0.94	177.93	15.16	210.08	18.56	1	857.27	4.26	0.44	5	596	5	5	1
1702	46.80	69.53	13171	4679.99	13.31	6953.20	22.65	0	0	32.37	1.72	116.87	0.80	195.96	12.30	275.61	22.36	1	555.38	3.83	0.58	5	597	1	2	2
1703	46.01	68.60	13172	4600.79	19.72	6859.84	13.64	0	0	36.87	1.83	119.09	0.94	289.30	21.16	213.51	13.20	1	945.83	4.05	0.53	5	597	2	2	1
1704	43.56	68.74	13191	4355.60	17.99	6874.37	16.32	0	0	36.34	2.10	118.46	1.01	240.46	17.59	218.65	15.73	1	1213.65	5.53	0.49	5	598	1	1	1
1705	50.95	60.51	13194	5094.99	9.48	6051.48	10.36	0	0	49.75	3.86	117.89	0.72	94.07	8.35	102.48	8.96	1	302.98	4.07	0.53	5	599	1	1	1
1706	44.28	67.70	13213	4427.75	15.72	6770.48	18.93	0	0	34.81	1.99	121.77	0.96	213.48	15.09	252.49	18.92	1	1178.79	6.02	0.49	5	600	1	2	2
1707	44.98	67.49	13214	4497.51	16.17	6749.00	12.99	0	0	47.46	3.02	129.96	1.10	196.65	14.80	159.33	11.68	0	2047.15	5.28	0.52	4	600	2	2	1
1708	42.34	66.66	13223	4234.45	17.72	6666.11	16.63	0	0	36.57	2.30	120.42	1.00	215.57	16.94	204.06	15.71	1	1468.81	5.94	0.48	5	601	1	1	1
1709	51.25	60.53	13241	5125.35	14.52	6053.40	17.72	0	0	33.55	3.42	115.85	0.81	109.58	12.71	133.77	15.51	1	367.71	3.75	0.37	4	602	1	1	1
1710	43.78	63.78	13254	4378.30	18.43	6378.32	16.99	0	0	33.00	2.73	124.14	0.93	172.67	16.51	159.42	15.20	0	1249.17	3.46	0.41	5	603	1	3	3
1711	47.67	64.53	13255	4766.55	15.80	6452.95	16.88	0	0	32.15	2.18	127.49	0.86	181.84	14.35	193.72	15.40	0	1362.02	4.22	0.47	4	603	2	3	2
1712	44.39	65.55	13256	4439.25	22.44	6554.77	18.88	0	0	31.37	2.04	120.14	1.00	256.19	22.71	221.64	18.47	1	1019.25	5.21	0.43	5	603	3	3	1
1713	45.35	66.50	13263	4535.24	20.43	6649.78	16.73	0	0	33.53	3.39	127.63	0.96	155.80	18.03	127.63	14.78	0	1462.79	4.42	0.35	4	604	1	1	1
1714	46.26	66.05	13270	4625.82	20.33	6605.04	14.82	0	0	36.82	2.55	127.55	1.03	225.90	19.26	167.97	13.48	1	1699.69	8.73	0.45	4	605	1	8	8
1715	46.47	66.71	13271	4647.09	19.85	6671.40	13.20	0	0	40.96	1.78	116.79	0.98	313.26	21.78	233.75	13.05	1	1649.31	6.00	0.56	4	605	2	8	7
1716	45.56	66.20	13272	4556.33	10.31	6619.69	12.91	0	0	51.07	2.80	127.32	0.93	145.79	9.21	181.90	11.59	0	1592.10	5.25	0.62	3	605	3	8	6
1717	44.77	65.67	13274	4476.71	15.40	6566.91	14.46	0	0	35.14	1.92	121.39	0.86	219.56	14.59	207.59	13.50	1	1129.38	4.61	0.53	5	605	4	8	5
1718	46.73	64.27	13275	4673.20	11.53	6427.46	11.73	0	0	46.71	1.93	116.95	0.88	217.98	10.90	218.85	11.27	1	1498.27	6.77	0.66	5	605	5	8	4
1719	47.45	63.46	13276	4744.53	13.36	6346.06	13.43	0	0	47.56	2.48	118.82	1.03	200.03	12.29	198.19	12.65	0	1482.69	5.54	0.59	5	605	6	8	3
1720	45.84	64.82	13277	4584.05	17.77	6482.36	24.64	0	0	32.45	1.93	120.65	1.02	232.18	17.29	286.41	25.69	1	1665.08	6.25	0.45	5	605	7	8	2
1721	48.48	63.06	13279	4848.01	18.51	6305.67	21.90	0	0	36.13	1.93	113.07	1.04	256.06	18.83	280.14	22.44	1	1311.21	4.65	0.50	5	605	8	8	1
1722	50.62	61.21	13284	5061.64	18.89	6120.63	18.99	0	0	31.45	2.62	113.69	0.95	175.13	17.22	176.44	17.23	0	448.60	2.54	0.41	5	606	1	1	1
1723	43.67	64.68	13306	4366.84	28.01	6467.93	16.36	0	0	32.11	1.67	114.41	0.95	347.41	31.84	235.76	16.41	1	1370.92	5.14	0.50	5	607	1	2	2
1724	40.84	65.06	13307	4083.95	19.62	6505.92	16.54	0	0	32.03	2.95	122.39	0.90	164.96	17.43	139.19	14.68	0	886.42	2.53	0.38	5	607	2	2	1
1725	45.00	63.99	13310	4499.61	8.65	6398.70	9.63	0	0	79.21	3.23	122.18	1.16	164.90	7.78	183.13	8.72	0	1929.52	7.44	0.73	4	608	1	9	9
1726	46.58	65.28	13311	4658.32	6.62	6528.47	8.69	0	0	87.92	3.54	130.88	1.03	127.07	5.86	166.80	7.70	0	2194.19	8.89	0.77	3	608	2	9	8
1727	46.08	67.27	13312	4607.89	7.62	6726.68	6.30	0	0	76.56	2.26	126.05	0.86	199.94	7.00	166.79	5.69	0	2025.23	6.86	0.83	3	608	3	9	7
1728	45.76	64.83	13315	4576.01	16.55	6483.16	17.73	0	0	35.41	2.21	123.94	0.99	208.12	15.49	221.08	16.85	1	1186.96	3.49	0.48	5	608	4	9	6
1729	48.48	65.42	13318	4847.79	24.85	6542.40	62.15	0	0	16.37	1.87	123.43	0.90	171.40	23.13	348.91	71.11	1	861.79	3.75	0.23	5	608	5	9	5
1730	45.88	65.34	13322	4587.63	16.36	6533.74	12.45	0	0	43.40	1.94	119.99	0.98	272.87	17.02	216.10	12.04	1	1915.42	8.71	0.58	4	608	6	9	4
1731	44.71	65.93	13324	4471.33	20.08	6593.01	12.99	0	0	33.24	1.79	122.37	0.85	277.27	21.02	191.44	12.09	1	1424.88	4.27	0.51	4	608	7	9	3
1732	44.59	65.62	13325	4459.15	11.78	6562.24	14.80	0	0	41.35	2.57	127.63	0.87	147.09	10.53	184.18	13.29	0	1642.08	5.11	0.55	3	608	8	9	2
1733	44.58	66.46	13326	4457.61	15.78	6646.28	10.15	0	0	44.35	3.00	127.34	0.87	180.11	14.01	116.05	8.97	0	1406.46	4.93	0.54	4	608	9	9	1
1734	48.74	63.58	13313	4873.94	7.82	6357.55	14.85	0	0	54.32	2.86	128.90	0.90	115.33	6.96	215.90	13.66	1	1565.69	7.42	0.65	4	609	1	3	3
1735	50.63	62.86	13314	5063.01	14.74	6286.28	20.20	0	0	39.41	1.89	112.58	0.97	219.09	14.82	301.54	22.20	1	1325.52	4.43	0.60	5	609	2	3	2
1736	51.86	65.34	13315	5186.31	13.07	6534.43	10.36	0	0	50.18	2.62	117.74	0.93	193.16	11.96	154.64	9.29	0	738.65	3.64	0.63	5	609	3	3	1
1737	43.12	65.41	13319	4311.53	16.74	6541.30	14.82	0	0	35.46	1.85	116.48	0.86	229.82	16.72	220.82	14.02	1	905.88	4.27	0.57	5	610	1	2	2
1738	44.44	66.05	13321	4443.86	15.21	6604.83	14.64	0	0	34.65	1.97	124.03	0.83	205.52	14.43	200.53	13.61	0	1663.00	3.76	0.54	5	610	2	2	1
1739	50.78	59.92	13330	5077.57	16.00	5992.31	14.42	0	0	41.74	3.81	115.49	0.96	134.85	14.04	121.55	12.66	0	389.46	3.30	0.42	4	611	1	2	2
1740	50.88	59.88	13331	5088.21	15.37	5988.12	14.59	0	0	39.21	3.57	114.42	0.89	130.11	13.48	123.56	12.80	0	471.46	3.16	0.42	3	611	2	2	1
1741	46.93	67.12	13342	4693.38	25.27	6711.88	18.04	0	0	26.46	2.37	125.43	0.90	215.70	23.70	157.13	16.28	1	1058.96	5.17	0.36	5	612	1	1	1
1742	51.09	60.57	13345	5109.31	11.06	6056.52	15.80	0	0	47.65	4.35	117.15	0.94	93.33	9.79	132.97	13.78	1	424.40	4.43	0.44	4	613	1	4	4
1743	50.86	61.07	13346	5086.46	13.94	6106.50	16.89	0	0	39.89	2.89	114.02	0.97	149.32	12.46	180.16	15.22	0	622.10	3.36	0.48	5	613	2	4	3
1744	50.81	60.34	13350	5081.24	21.42	6034.20	15.83	0	0	31.70	3.22	118.73	0.89	162.29	18.99	120.15	13.97	0	586.40	3.03	0.35	3	613	3	4	2
1745	50.83	61.47	13354	5082.51	12.99	6146.57	18.58	0	0	31.10	2.06	111.55	0.76	153.26	11.70	212.47	17.60	1	336.85	2.83	0.51	5	613	4	4	1
1746	44.97	64.96	13354	4496.62	15.37	6496.23	25.73	0	0	23.79	2.26	123.69	0.74	125.64	13.71	207.43	23.61	0	989.08	2.29	0.36	4	614	1	1	1
1747	44.81	65.93	13364	4481.27	16.79	6592.57	19.34	0	0	31.60	1.82	119.46	0.88	218.52	16.56	253.00	19.39	1	1122.10	3.91	0.50	5	615	1	1	1
1748	46.60	66.11	13418	4659.90	24.59	6611.35	17.46	0	0	24.10	1.51	122.15	0.79	290.29	26.59	220.47	16.78	1	1265.42	5.97	0.39	5	616	1	2	2
1749	46.24	67.08	13419	4624.18	20.51	6707.68	12.22	0	0	29.20	2.00	122.45	0.73	228.27	19.37	139.23	10.99	1	517.31	4.77	0.49	4	616	2	2	1
1750	44.44	68.71	13456	4443.63	21.69	6870.69	17.68	0	0	29.97	2.11	122.53	0.93	231.51	21.19	195.16	16.54	1	942.06	4.25	0.44	5	617	1	1	1
1751	48.83	69.20	13461	4883.39	13.36	6920.43	13.75	0	0	49.45	2.91	118.48	1.08	176.38	12.14	181.89	12.44	0	831.71	4.11	0.56	4	618	1	7	7
1752	49.19	68.55	13464	4919.05	15.20	6855.12	17.76	0	0	34.20	2.06	119.02	0.90	197.43	14.05	223.10	17.20	1	843.67	3.47	0.51	5	618	2	7	6
1753	47.92	67.25	13465	4791.93	11.92	6725.08	18.96	0	0	38.99	2.13	124.85	0.93	171.60	10.93	259.98	19.09	1	1562.23	5.48	0.54	4	618	3	7	5
1754	49.99	65.80	13466	4999.31	21.58	6579.73	20.75	0	0	34.11	2.27	121.51	1.16	247.89	21.56	241.12	20.45	1	1294.71	5.16	0.37	4	618	4	7	4
1755	50.16	63.33	13469	5016.09	15.14	6332.96	14.52	0	0	37.00	1.80	111.14	0.85	229.01	15.02	227.19	14.11	1	571.42	4.39	0.60	5	618	5	7	3
1756	48.31	64.25	13470	4830.97	14.69	6425.20	10.99	0	0	43.05	1.96	122.11	0.88	246.35	14.46	189.21	10.25	1	1348.77	4.23	0.63	5	618	6	7	2
1757	45.98	65.13	13471	4598.26	12.47	6512.96	10.45	0	0	52.80	2.49	124.67	0.97	204.40	11.54	172.77	9.51	0	1692.02	5.76	0.65	4	618	7	7	1
1758	46.40	66.36	13479	4640.39	36.99	6635.95	18.25	0	0	22.31	2.26	125.42	0.87	260.99	37.18	141.16	16.45	1	999.81	4.50	0.30	4	619	1	1	1
1759	50.56	60.73	13484	5056.04	15.41	6072.78	16.20	0	0	39.37	2.72	114.21	0.98	172.95	14.03	179.90	15.05	0	626.56	2.84	0.51	5	620	1	12	12
1760	51.29	60.07	13485	5129.04	9.24	6006.74	10.01	0	0	68.93	5.10	117.41	0.97	95.83	8.00	103.97	8.73	1	453.40	5.13	0.56	5	620	2	12	11
1761	51.44	59.44	13486	5143.98	11.74	5944.29	16.21	0	0	46.68	5.47	116.66	0.85	60.02	7.39	103.85	13.92	1	20.79	4.02	0.34	5	620	3	12	10
1762	51.33	59.67	13487	5133.45	12.33	5966.98	10.07	0	0	53.23	5.24	116.17	0.85	95.37	10.60	76.57	8.25	1	-116.92	4.50	0.44	5	620	4	12	9
1763	51.12	60.10	13488	5112.20	9.03	6010.41	9.87	0	0	61.67	4.18	118.60	0.86	102.28	7.89	111.83	8.60	1	841.75	6.19	0.59	4	620	5	12	8
1764	51.33	59.96	13489	5132.77	10.35	5996.13	12.57	0	0	55.01	3.76	117.32	0.95	116.63	9.09	141.66	11.03	0	750.27	5.29	0.56	4	620	6	12	7
1765	51.20	60.36	13490	5120.40	9.49	6035.78	8.66	0	0	67.28	4.13	119.53	0.91	118.67	8.28	108.26	7.55	1	538.83	5.00	0.63	3	620	7	12	6
1766	51.14	60.42	13491	5113.66	10.18	6041.83	9.67	0	0	55.65	3.96	118.58	0.82	109.71	8.87	104.22	8.40	1	681.19	5.55	0.56	4	620	8	12	5
1767	51.10	60.27	13492	5110.32	8.71	6027.32	10.45	0	0	66.98	4.28	119.67	0.95	104.77	7.62	125.75	9.13	1	684.69	5.42	0.61	4	620	9	12	4
1768	51.34	60.10	13496	5133.83	19.05	6010.02	15.02	0	0	33.73	3.29	115.89	0.87	150.68	16.75	118.84	13.22	0	303.79	2.67	0.38	3	620	10	12	3
1769	51.46	59.83	13497	5145.92	12.18	5983.35	11.01	0	0	42.60	3.47	116.27	0.73	114.74	10.61	103.78	9.61	1	405.23	2.89	0.49	4	620	11	12	2
1770	50.81	60.64	13499	5080.54	14.03	6063.91	23.22	0	0	30.28	3.43	119.17	0.82	95.55	12.35	157.88	20.33	1	436.85	2.87	0.32	4	620	12	12	1
1771	46.56	66.42	13513	4656.10	24.54	6642.28	37.01	0	0	22.34	3.11	125.47	1.04	137.31	21.91	201.35	34.68	0	1018.08	2.42	0.22	5	621	1	2	2
1772	44.06	67.62	13515	4405.75	13.39	6762.17	11.93	0	0	52.30	2.77	119.25	1.06	195.79	12.31	174.89	10.92	0	1099.65	5.44	0.60	5	621	2	2	1
1773	50.96	60.64	13515	5096.17	13.06	6063.72	15.14	0	0	43.88	3.36	115.91	0.95	131.48	11.53	152.37	13.36	0	416.33	3.47	0.48	5	622	1	2	2
1774	50.99	61.58	13516	5099.02	13.38	6157.53	25.37	0	0	31.88	2.50	115.43	0.89	132.84	11.98	236.85	24.73	1	708.42	3.03	0.45	5	622	2	2	1
1775	48.31	67.37	13519	4831.42	21.21	6736.75	29.78	0	0	22.15	1.71	117.38	0.84	209.26	20.62	273.76	30.71	1	902.06	3.56	0.37	5	623	1	1	1
1776	42.42	69.91	13522	4242.09	18.47	6991.04	21.35	0	0	33.40	3.45	122.14	1.03	138.28	16.37	159.70	18.97	0	587.92	2.40	0.33	5	624	1	5	5
1777	44.37	67.53	13526	4436.60	10.66	6753.04	10.56	0	0	62.18	2.44	121.30	1.08	212.57	9.99	210.81	9.88	1	1722.83	8.36	0.68	4	624	2	5	4
1778	45.18	68.43	13527	4518.13	9.97	6843.44	10.24	0	0	68.14	3.14	126.08	1.10	168.04	8.95	172.58	9.19	0	1862.65	7.69	0.68	4	624	3	5	3
1779	46.47	65.59	13528	4647.22	7.64	6559.08	7.34	0	0	83.30	2.76	129.04	1.01	179.04	6.89	172.22	6.61	0	2343.96	9.27	0.80	3	624	4	5	2
1780	48.21	62.35	13529	4821.15	15.16	6235.41	11.74	0	0	52.79	3.33	127.23	1.12	185.96	13.65	144.51	10.49	0	1654.08	4.64	0.55	3	624	5	5	1
1781	50.47	65.85	13530	5047.16	14.68	6585.10	15.37	0	0	46.77	2.31	118.05	1.12	226.19	14.42	240.12	15.07	1	1298.23	4.08	0.57	5	625	1	5	5
1782	50.77	65.84	13533	5077.17	10.99	6583.86	10.57	0	0	60.35	2.71	118.77	1.05	189.65	10.12	183.59	9.61	0	1271.29	4.35	0.67	4	625	2	5	4
1783	48.97	66.67	13534	4897.30	7.86	6667.41	6.68	0	0	90.48	3.18	123.35	1.04	173.21	7.05	147.57	5.95	0	1766.00	8.63	0.80	3	625	3	5	3
1784	47.38	63.97	13535	4737.59	11.56	6397.17	10.17	0	0	60.39	2.37	119.73	1.07	228.35	11.06	202.94	9.51	1	1565.12	10.15	0.68	5	625	4	5	2
1785	48.82	61.00	13536	4882.28	21.03	6099.89	16.16	0	0	35.12	1.74	108.66	0.94	302.46	23.05	237.82	16.31	1	781.17	3.86	0.54	5	625	5	5	1
1786	48.96	61.42	13542	4896.15	20.06	6142.15	19.59	0	0	32.45	2.25	116.75	1.03	223.28	19.21	216.23	18.88	1	859.83	2.68	0.44	5	626	1	4	4
1787	49.15	61.42	13543	4915.36	17.51	6142.18	12.08	0	0	47.55	2.70	115.89	1.10	234.96	16.83	166.12	11.06	1	995.58	5.10	0.56	5	626	2	4	3
1788	50.06	61.54	13544	5006.00	11.38	6153.70	15.47	0	0	48.22	3.55	122.08	0.98	119.20	10.04	162.05	13.65	0	921.25	4.18	0.51	3	626	3	4	2
1789	50.83	60.79	13545	5082.74	14.38	6078.95	24.17	0	0	30.06	2.86	116.43	0.87	117.07	12.76	195.47	21.76	0	175.21	2.07	0.37	3	626	4	4	1
1790	45.77	66.11	13546	4577.22	18.16	6611.32	19.25	0	0	27.79	1.92	124.90	0.85	205.62	16.93	216.41	18.18	1	1119.90	4.77	0.41	4	627	1	1	1
1791	45.72	61.94	13553	4571.66	13.94	6193.61	16.83	0	0	38.50	2.65	123.47	0.94	157.77	12.51	189.44	15.28	0	1222.08	3.39	0.49	4	628	1	11	11
1792	45.49	62.83	13554	4549.31	11.62	6283.14	8.48	0	0	65.61	2.67	117.08	1.05	219.98	10.88	163.03	7.68	1	1238.56	6.09	0.71	5	628	2	11	10
1793	45.32	65.09	13558	4531.75	9.49	6509.49	12.97	0	0	59.11	2.64	124.91	1.05	166.59	8.60	221.98	12.30	1	1574.17	9.68	0.67	3	628	3	11	9
1794	47.13	62.37	13559	4713.09	12.73	6237.39	19.88	0	0	37.98	2.56	122.60	0.95	147.30	11.45	221.94	18.96	1	1037.58	4.56	0.50	5	628	4	11	8
1795	47.39	63.76	13563	4738.61	10.65	6375.60	11.09	0	0	57.48	2.55	125.05	1.02	187.23	9.71	194.37	10.16	0	2034.06	6.57	0.66	4	628	5	11	7
1796	47.36	66.41	13564	4735.82	9.41	6641.18	11.77	0	0	76.77	3.48	124.97	1.30	162.03	8.48	201.33	10.77	0	2023.10	8.54	0.67	4	628	6	11	6
1797	47.03	66.32	13565	4703.38	9.03	6632.37	8.12	0	0	86.93	3.36	127.50	1.19	180.86	8.17	163.29	7.29	0	2217.65	9.76	0.75	3	628	7	11	5
1798	49.75	66.00	13567	4975.15	12.09	6599.79	13.50	0	0	47.98	1.93	116.73	0.97	231.77	11.87	255.18	13.63	1	1168.94	5.39	0.63	5	628	8	11	4
1799	48.23	62.82	13568	4823.29	8.05	6282.33	7.95	0	0	90.49	4.08	127.64	1.11	137.66	7.09	135.92	7.00	0	1967.56	8.60	0.74	4	628	9	11	3
1800	46.31	62.93	13569	4630.89	9.96	6293.35	11.84	0	0	54.27	2.76	123.69	0.94	152.02	8.90	180.19	10.66	0	2005.10	6.49	0.65	4	628	10	11	2
1801	43.56	65.10	13570	4355.71	17.70	6510.36	8.22	0	0	40.84	2.05	128.60	0.76	262.34	17.73	128.47	7.40	1	1741.00	6.46	0.65	4	628	11	11	1
1802	50.63	64.56	13566	5063.45	7.68	6456.46	9.80	0	0	86.66	5.15	129.31	1.12	99.15	6.67	126.56	8.54	1	1639.90	8.13	0.64	4	629	1	1	1
1803	44.67	66.78	13579	4467.13	25.57	6677.99	15.58	0	0	26.68	1.94	121.78	0.82	253.51	25.63	168.18	14.24	1	1017.48	5.30	0.43	5	630	1	8	8
1804	42.77	68.70	13583	4276.88	26.53	6869.67	15.00	0	0	28.43	1.77	117.64	0.84	291.28	27.69	188.41	14.02	1	983.33	4.38	0.47	5	630	2	8	7
1805	43.50	67.83	13584	4349.86	11.63	6783.06	8.94	0	0	56.69	2.36	119.54	0.91	211.35	11.06	167.33	8.11	1	1472.83	8.75	0.71	5	630	3	8	6
1806	46.66	65.53	13585	4666.03	7.36	6553.39	8.89	0	0	89.51	3.32	126.39	1.16	154.41	6.59	186.00	8.01	0	2160.23	10.12	0.77	3	630	4	8	5
1807	45.91	65.49	13586	4590.84	11.53	6549.00	12.07	0	0	64.15	2.86	125.04	1.24	202.13	10.73	211.36	11.27	1	2205.42	11.18	0.63	4	630	5	8	4
1808	45.35	63.59	13587	4534.55	11.03	6358.65	11.25	0	0	62.78	3.49	129.31	1.10	153.38	9.80	156.44	10.00	0	1862.02	6.64	0.62	5	630	6	8	3
1809	46.52	65.32	13588	4651.62	8.19	6531.84	11.44	0	0	73.22	3.01	129.62	1.14	155.77	7.39	214.59	10.62	1	2316.29	11.63	0.72	4	630	7	8	2
1810	45.76	69.22	13589	4576.32	11.79	6921.80	25.20	0	0	38.83	3.32	124.94	1.02	106.98	10.47	224.02	23.47	1	1146.67	6.41	0.42	4	630	8	8	1
1811	50.45	62.80	13646	5044.57	19.07	6280.28	19.53	0	0	27.99	1.79	112.71	0.83	224.98	18.62	226.32	19.29	1	607.23	3.25	0.49	5	631	1	1	1
1812	46.46	66.25	13672	4646.06	16.39	6625.39	35.90	0	0	21.10	1.94	123.68	0.76	139.57	14.77	271.87	36.44	1	1002.35	5.63	0.36	5	632	1	1	1
1813	46.11	66.38	13690	4611.34	27.13	6637.68	21.67	0	0	22.77	2.63	126.73	0.87	181.52	24.49	145.77	19.34	0	1197.06	2.59	0.27	5	633	1	1	1
1814	47.13	66.04	13718	4713.41	25.17	6604.21	20.29	0	0	21.87	2.34	125.52	0.78	182.15	22.62	147.32	18.12	0	1149.21	2.57	0.30	4	634	1	1	1
1815	47.18	61.97	13735	4718.16	18.92	6197.42	16.60	0	0	28.83	1.93	118.56	0.83	219.05	17.87	194.15	15.37	1	1022.81	3.11	0.46	5	635	1	1	1
1816	46.50	61.95	13760	4650.04	14.31	6194.82	17.45	0	0	39.02	2.93	124.18	0.98	148.03	12.77	179.88	15.68	0	1429.46	4.27	0.46	5	636	1	1	1
1817	45.87	66.50	13775	4586.80	18.29	6649.99	26.47	0	0	24.73	2.26	122.54	0.86	156.56	16.48	218.13	25.31	1	926.27	3.29	0.34	5	637	1	2	2
1818	47.48	66.17	13778	4748.07	26.08	6616.97	18.40	0	0	29.34	1.83	117.35	0.98	294.71	27.89	230.86	17.90	1	1081.21	4.97	0.40	5	637	2	2	1
1819	43.34	68.86	13781	4334.34	18.55	6886.10	17.57	0	0	33.47	2.48	124.48	0.98	195.12	16.97	184.53	16.11	0	1145.96	2.91	0.43	5	638	1	1	1
1820	44.65	63.08	13808	4465.44	15.94	6307.61	13.56	0	0	43.89	2.77	124.48	1.04	196.19	14.53	167.46	12.27	0	1350.10	4.74	0.52	5	639	1	3	3
1821	44.84	62.95	13809	4484.25	22.79	6294.83	8.24	0	0	66.12	2.96	125.44	1.30	338.44	26.50	145.59	7.50	1	2458.79	11.85	0.66	4	639	2	3	2
1822	41.23	63.48	13811	4123.34	19.94	6347.75	17.08	0	0	29.65	2.19	120.30	0.87	207.95	18.71	179.74	15.79	0	1109.81	2.70	0.44	5	639	3	3	1
1823	41.99	66.76	13810	4198.69	17.60	6676.12	17.24	0	0	36.37	1.88	116.49	0.95	244.61	17.74	251.16	17.31	1	1173.50	4.05	0.55	5	640	1	4	4
1824	44.99	65.52	13814	4499.40	17.13	6551.57	10.60	0	0	56.10	2.28	119.29	1.18	302.04	18.85	207.25	9.99	1	1954.31	10.58	0.61	4	640	2	4	3
1825	47.86	65.18	13815	4786.13	19.46	6517.89	16.16	0	0	44.85	1.91	122.46	1.16	323.76	22.66	281.89	17.24	1	2324.06	8.62	0.49	5	640	3	4	2
1826	44.84	63.30	13817	4483.60	19.23	6329.61	21.34	0	0	36.53	2.64	117.56	1.13	206.61	17.84	211.40	21.15	1	1112.56	6.33	0.46	5	640	4	4	1
1827	43.57	64.95	13835	4357.15	18.86	6494.61	9.97	0	0	52.49	2.79	123.25	1.10	256.04	18.87	147.07	9.00	1	1870.17	9.40	0.61	5	641	1	2	2
1828	43.67	64.19	13836	4367.28	7.37	6418.87	6.75	0	0	80.07	2.96	125.92	0.88	153.89	6.52	141.07	5.98	0	1604.90	7.57	0.80	3	641	2	2	1
1829	47.68	65.72	13837	4768.44	10.34	6571.96	8.55	0	0	68.62	2.64	125.30	1.05	208.81	9.58	174.23	7.76	1	2118.96	11.91	0.73	3	642	1	3	3
1830	50.80	67.14	13838	5079.71	14.05	6714.47	14.46	0	0	42.30	2.53	121.44	0.97	182.45	12.86	188.22	13.17	0	1284.27	4.48	0.55	5	642	2	3	2
1831	48.11	68.34	13839	4810.55	12.87	6834.35	19.88	0	0	43.65	2.49	121.88	1.12	178.35	11.83	262.05	20.12	1	968.62	4.34	0.52	5	642	3	3	1
1832	50.96	67.78	13847	5096.46	15.85	6778.40	11.77	0	0	39.27	1.92	116.31	0.86	245.21	15.62	188.49	10.95	1	821.08	4.89	0.60	5	643	1	8	8
1833	49.64	67.56	13848	4963.63	11.22	6755.52	12.54	0	0	63.06	4.06	126.36	1.16	134.42	9.91	150.28	11.07	0	1399.81	4.85	0.57	3	643	2	8	7
1834	46.95	65.41	13849	4694.54	17.05	6541.42	10.62	0	0	52.81	3.21	130.06	1.12	214.44	15.87	136.21	9.51	1	1907.58	7.79	0.56	4	643	3	8	6
1835	46.53	66.24	13850	4653.49	5.89	6623.76	8.41	0	0	95.24	3.26	128.80	1.05	133.65	5.25	189.78	7.56	0	2494.96	9.97	0.81	3	643	4	8	5
1836	46.91	65.28	13851	4691.06	5.43	6527.84	6.31	0	0	109.19	3.53	130.20	0.98	129.78	4.79	150.66	5.56	0	2358.62	14.11	0.84	3	643	5	8	4
1837	46.57	65.44	13852	4656.89	7.78	6543.89	7.04	0	0	76.57	2.38	124.57	0.92	194.57	7.10	176.71	6.37	0	2164.52	6.96	0.81	3	643	6	8	3
1838	46.92	64.27	13853	4692.02	12.03	6427.26	11.61	0	0	53.70	2.47	126.90	1.03	203.23	11.21	196.13	10.83	0	2079.62	5.26	0.64	4	643	7	8	2
1839	49.30	61.86	13854	4929.73	17.86	6185.79	13.55	0	0	39.53	1.67	109.83	0.88	293.12	18.83	236.27	13.61	1	1452.42	4.77	0.62	5	643	8	8	1
1840	47.36	66.76	13857	4735.67	20.52	6676.08	18.69	0	0	32.25	2.09	118.81	1.02	243.74	20.21	222.65	18.10	1	513.15	4.59	0.41	4	644	1	9	9
1841	48.78	64.75	13859	4878.15	8.63	6474.87	10.30	0	0	76.92	3.08	122.16	1.17	167.68	7.83	199.20	9.42	0	1781.19	6.49	0.72	4	644	2	9	8
1842	48.01	65.04	13860	4800.95	8.47	6504.41	12.57	0	0	64.05	2.66	126.06	1.06	159.80	7.67	230.72	12.01	1	2308.27	10.41	0.70	4	644	3	9	7
1843	47.85	64.43	13861	4785.33	7.01	6443.09	8.54	0	0	84.75	3.18	125.39	1.03	144.99	6.25	176.32	7.62	0	2022.42	7.04	0.78	3	644	4	9	6
1844	47.45	65.41	13862	4744.72	14.60	6540.52	10.18	0	0	61.43	3.91	132.92	1.15	175.90	13.18	123.75	9.01	0	2155.94	6.99	0.58	5	644	5	9	5
1845	47.06	65.74	13863	4705.94	6.39	6573.62	7.38	0	0	89.26	3.21	130.71	0.95	137.43	5.66	158.78	6.54	0	2425.88	9.79	0.80	4	644	6	9	4
1846	46.61	68.55	13864	4661.08	12.18	6855.20	9.29	0	0	58.70	2.78	125.74	1.00	199.21	11.09	153.02	8.35	0	1294.94	5.00	0.67	4	644	7	9	3
1847	48.88	67.97	13865	4888.32	8.79	6796.72	9.23	0	0	72.04	2.85	121.30	1.04	172.49	7.95	180.92	8.37	0	1491.06	6.51	0.74	4	644	8	9	2
1848	47.86	69.17	13866	4786.19	10.18	6916.71	9.06	0	0	69.39	3.78	125.23	1.02	144.17	8.97	128.29	7.98	0	1322.40	6.25	0.66	4	644	9	9	1
1849	50.51	65.60	13867	5050.50	15.37	6560.26	10.11	0	0	54.51	2.68	119.37	1.07	232.75	14.97	161.24	9.14	1	1408.56	6.34	0.64	5	645	1	4	4
1850	51.99	63.82	13868	5198.94	13.68	6382.40	23.63	0	0	35.54	2.42	117.13	0.97	157.56	12.38	247.90	23.52	1	966.21	4.30	0.48	4	645	2	4	3
1851	50.16	64.21	13869	5016.30	12.63	6421.10	18.80	0	0	41.66	2.08	119.45	1.01	199.97	11.81	275.50	19.59	1	1334.79	5.21	0.55	5	645	3	4	2
1852	50.45	62.23	13870	5044.76	12.93	6223.27	15.67	0	0	37.26	1.91	111.40	0.84	195.10	12.25	232.47	15.22	1	675.44	3.00	0.58	5	645	4	4	1
1853	47.74	66.03	13903	4774.49	16.70	6603.07	28.70	0	0	24.78	1.62	120.61	0.83	201.63	15.88	310.68	32.07	1	1157.35	3.99	0.41	4	646	1	1	1
1854	50.97	60.43	13910	5096.51	15.69	6042.95	13.93	0	0	36.24	4.56	118.89	0.77	95.56	13.75	83.61	11.48	1	278.88	4.09	0.33	5	647	1	1	1
1855	46.70	66.28	13916	4669.68	30.73	6627.83	21.20	0	0	22.57	1.99	124.91	0.91	257.72	31.04	189.73	19.57	1	1100.90	4.30	0.31	5	648	1	1	1
1856	44.83	66.30	13940	4482.85	24.98	6630.30	24.11	0	0	25.08	2.26	121.07	1.01	215.58	23.57	209.04	22.54	1	754.62	6.22	0.29	4	649	1	1	1
1857	53.64	63.54	13952	5363.75	10.46	6354.39	15.52	0	0	50.29	5.60	119.38	0.88	63.07	7.49	105.39	13.36	1	406.85	5.56	0.38	5	650	1	1	1
1858	44.84	65.81	13972	4484.01	21.07	6581.12	13.59	0	0	33.11	1.70	118.66	0.84	282.53	21.78	206.12	12.89	1	1556.67	4.81	0.54	5	651	1	1	1
1859	46.74	65.61	13979	4673.66	18.64	6561.40	23.58	0	0	28.73	1.85	120.27	0.95	224.66	18.19	274.73	24.67	1	988.04	5.54	0.39	4	652	1	1	1
1860	43.27	65.96	14026	4327.42	20.26	6596.22	17.97	0	0	27.94	1.47	114.60	0.77	261.46	20.41	256.85	18.18	1	1018.58	3.62	0.52	5	653	1	1	1
1861	45.74	65.15	14063	4573.92	25.73	6515.43	18.19	0	0	25.19	1.76	121.47	0.87	274.80	26.84	204.82	17.25	1	1195.00	4.79	0.40	5	654	1	1	1
1862	44.67	66.52	14101	4466.70	20.51	6652.08	26.97	0	0	24.62	2.68	124.84	0.91	146.68	18.33	189.74	24.88	0	1011.67	2.46	0.29	5	655	1	1	1
1863	49.52	65.28	14111	4952.06	17.25	6528.45	15.52	0	0	36.60	2.33	121.31	0.96	207.09	16.40	190.80	14.21	0	1127.12	3.65	0.49	5	656	1	2	2
1864	49.08	64.25	14112	4908.47	19.65	6424.97	15.96	0	0	33.13	2.47	124.59	0.95	203.94	18.14	167.29	14.42	0	1394.23	3.54	0.43	3	656	2	2	1
1865	49.14	61.61	14121	4914.49	17.81	6160.79	21.03	0	0	27.88	2.26	116.86	0.86	171.18	16.08	197.22	19.80	0	760.94	2.61	0.42	5	657	1	4	4
1866	47.84	63.70	14124	4783.94	30.23	6370.24	15.00	0	0	37.10	1.72	114.32	1.04	402.10	40.16	243.06	15.22	1	1377.77	4.97	0.51	5	657	2	4	3
1867	51.28	64.20	14125	5127.76	29.18	6420.20	11.13	0	0	33.66	3.38	119.38	0.89	214.34	27.64	85.92	9.91	1	653.23	3.96	0.38	5	657	3	4	2
1868	50.05	67.60	14129	5005.36	22.44	6760.50	16.98	0	0	31.53	1.73	113.55	0.82	255.33	21.37	232.69	16.57	1	740.40	4.04	0.58	5	657	4	4	1
1869	47.73	66.44	14122	4773.34	21.56	6643.75	23.34	0	0	24.60	2.03	122.57	0.88	202.63	20.26	214.74	22.50	1	1099.85	5.70	0.37	5	658	1	1	1
1870	42.47	66.62	14130	4247.09	18.39	6662.13	14.91	0	0	34.23	3.29	127.32	0.86	147.47	16.17	119.55	13.11	0	848.17	3.37	0.38	3	659	1	5	5
1871	45.09	66.36	14131	4509.19	12.55	6636.20	10.91	0	0	48.92	1.88	118.71	0.92	248.70	12.54	223.08	10.43	1	1635.02	8.10	0.65	4	659	2	5	4
1872	45.95	66.47	14132	4595.02	13.49	6646.85	16.53	0	0	42.58	2.15	127.66	1.03	209.40	12.75	250.23	16.44	1	1905.73	9.32	0.53	4	659	3	5	3
1873	45.50	67.00	14133	4550.35	9.11	6699.80	13.68	0	0	53.55	2.37	124.88	0.96	161.82	8.26	235.09	13.19	1	1946.10	6.26	0.67	3	659	4	5	2
1874	47.83	64.65	14135	4782.51	50.69	6465.08	20.94	0	0	26.17	2.14	124.77	1.10	360.81	49.02	201.56	19.54	1	1444.58	6.00	0.36	5	659	5	5	1
1875	49.74	63.42	14134	4974.36	11.15	6341.75	12.14	0	0	48.49	2.28	118.90	0.90	184.06	10.25	198.11	11.36	0	1176.75	4.85	0.65	5	660	1	2	2
1876	49.91	63.83	14135	4991.27	16.93	6382.84	12.61	0	0	45.42	3.03	124.66	1.05	195.23	15.47	146.82	11.29	0	1648.19	4.01	0.52	5	660	2	2	1
1877	46.68	66.02	14156	4668.15	27.49	6601.69	25.26	0	0	21.71	1.94	123.34	0.92	234.09	26.99	220.10	24.12	1	962.83	4.59	0.31	5	661	1	3	3
1878	47.74	63.49	14158	4774.27	14.11	6348.80	14.23	0	0	43.71	6.14	126.97	0.86	75.76	12.09	71.81	10.43	1	1125.52	6.74	0.32	5	661	2	3	2
1879	45.07	65.61	14159	4507.07	27.04	6560.76	17.01	0	0	27.97	2.50	122.83	0.95	229.38	25.80	148.78	15.34	1	889.77	5.75	0.35	4	661	3	3	1
1880	46.38	67.60	14177	4637.65	35.15	6759.96	16.03	0	0	24.13	3.44	128.18	0.85	188.93	31.17	85.76	13.56	1	1021.81	5.02	0.24	5	662	1	1	1
1881	43.63	62.79	14189	4363.03	11.35	6279.28	11.83	0	0	48.40	2.39	120.44	0.91	179.16	10.27	186.46	10.75	0	1278.23	4.26	0.64	5	663	1	4	4
1882	43.41	64.28	14190	4340.72	9.97	6427.78	9.79	0	0	67.19	3.29	123.62	1.04	157.67	8.87	154.55	8.73	0	1624.67	6.84	0.68	3	663	2	4	3
1883	42.81	64.46	14191	4280.70	11.66	6445.92	11.35	0	0	60.47	3.00	122.09	1.13	182.74	10.56	178.25	10.26	0	1494.98	5.74	0.63	4	663	3	4	2
1884	43.91	65.97	14192	4390.80	18.02	6596.50	10.91	0	0	59.18	3.00	123.76	1.31	264.77	18.31	170.01	10.00	1	2133.50	8.91	0.58	4	663	4	4	1
1885	48.91	67.70	14193	4891.00	11.15	6770.03	11.33	0	0	72.21	4.64	130.88	1.24	133.81	9.82	135.99	9.98	0	1507.35	6.31	0.58	4	664	1	10	10
1886	49.19	67.30	14194	4919.23	6.58	6730.07	6.80	0	0	93.99	3.89	130.06	0.95	122.35	5.77	126.36	5.96	0	1820.85	8.36	0.78	4	664	2	10	9
1887	51.74	67.67	14195	5174.49	11.11	6767.46	9.61	0	0	69.55	5.27	127.62	1.06	112.66	9.67	97.38	8.33	1	909.98	6.84	0.53	4	664	3	10	8
1888	48.99	67.71	14196	4899.33	12.70	6770.79	8.90	0	0	59.14	2.41	122.11	1.01	236.97	12.31	171.84	8.10	1	1371.44	6.53	0.69	4	664	4	10	7
1889	46.49	66.63	14197	4648.58	6.64	6663.33	8.50	0	0	89.61	3.38	133.32	1.06	136.11	5.90	174.04	7.57	0	2305.60	10.21	0.78	3	664	5	10	6
1890	49.00	68.43	14198	4900.31	7.03	6842.62	7.21	0	0	93.56	3.53	123.69	1.03	144.03	6.22	147.66	6.37	0	1634.69	8.82	0.79	3	664	6	10	5
1891	48.99	66.81	14199	4898.58	6.43	6681.17	7.09	0	0	98.81	3.36	126.62	1.05	146.21	5.71	161.16	6.30	0	2035.44	7.75	0.82	3	664	7	10	4
1892	48.90	64.06	14200	4890.03	8.20	6405.92	7.51	0	0	89.12	4.00	128.99	1.07	140.94	7.22	129.10	6.61	0	1887.69	8.11	0.74	4	664	8	10	3
1893	49.28	65.29	14201	4927.63	7.39	6529.20	7.17	0	0	92.84	3.35	126.01	1.06	158.23	6.57	153.51	6.37	0	2087.44	10.27	0.79	3	664	9	10	2
1894	47.29	68.49	14202	4729.02	12.37	6848.83	12.07	0	0	52.15	3.36	132.50	0.99	148.15	10.95	144.56	10.68	0	1814.94	5.24	0.56	3	664	10	10	1
1895	46.78	65.84	14210	4678.18	14.45	6584.41	36.07	0	0	25.13	2.92	128.13	0.86	96.57	12.82	234.11	34.10	1	1204.52	6.39	0.30	5	665	1	1	1
1896	45.61	65.59	14216	4560.86	27.04	6559.42	25.59	0	0	24.56	2.06	120.78	1.02	240.63	27.05	237.09	24.94	1	1070.73	4.42	0.32	5	666	1	3	3
1897	45.13	65.91	14220	4513.09	25.03	6590.60	27.14	0	0	24.70	1.97	120.01	0.98	239.34	24.64	245.25	27.35	1	1273.40	6.54	0.34	5	666	2	3	2
1898	46.58	66.11	14224	4658.25	23.57	6610.99	24.17	0	0	25.06	2.92	127.69	0.95	156.79	20.99	160.71	21.55	0	1155.08	2.80	0.27	5	666	3	3	1
1899	45.66	65.07	14231	4565.52	22.17	6507.42	12.76	0	0	30.86	2.59	125.19	0.80	203.14	20.09	117.88	11.34	0	1248.27	4.18	0.43	4	667	1	1	1
1900	47.08	65.37	14259	4708.11	22.77	6537.13	19.30	0	0	26.72	1.85	120.80	0.91	251.36	22.80	219.57	18.38	1	975.71	4.20	0.37	4	668	1	2	2
1901	45.30	65.78	14262	4529.56	22.37	6577.96	18.79	0	0	25.59	2.57	126.07	0.82	172.16	20.14	145.32	16.73	0	1088.33	3.57	0.33	3	668	2	2	1
1902	46.28	66.69	14277	4628.06	16.40	6669.15	21.77	0	0	29.49	2.61	124.08	0.88	143.81	14.64	188.75	19.90	0	996.52	2.93	0.38	5	669	1	1	1
1903	47.14	65.99	14329	4714.20	15.61	6598.50	11.37	0	0	31.08	2.01	125.01	0.65	185.95	14.03	136.01	10.13	0	998.06	3.65	0.54	3	670	1	2	2
1904	44.82	67.40	14333	4482.46	11.37	6740.07	22.69	0	0	32.35	3.23	124.46	0.77	88.19	10.11	173.53	20.40	1	822.10	4.47	0.40	5	670	2	2	1
1905	47.51	65.84	14361	4751.40	22.24	6584.05	17.71	0	0	30.31	2.24	121.23	0.96	226.34	21.62	187.73	16.25	1	1022.56	4.81	0.41	5	671	1	1	1
1906	46.47	66.79	14368	4646.98	29.72	6678.96	20.37	0	0	23.35	1.92	123.44	0.91	271.05	30.72	195.31	19.15	1	1059.38	4.77	0.32	4	672	1	1	1
1907	47.72	66.26	14385	4771.78	19.90	6625.93	39.89	0	0	20.14	3.28	127.53	0.85	94.31	17.45	187.26	35.90	1	1059.25	4.47	0.21	5	673	1	1	1
1908	43.37	66.75	14419	4336.79	27.70	6675.16	17.19	0	0	24.74	2.21	121.54	0.85	231.54	26.75	150.20	15.49	1	752.88	3.43	0.35	5	674	1	1	1
1909	45.87	65.31	14429	4587.24	22.08	6530.55	41.60	0	0	22.12	2.50	124.37	1.03	153.81	20.04	267.36	42.34	1	1121.92	5.85	0.24	4	675	1	1	1
1910	44.88	64.81	14450	4487.68	22.97	6481.26	16.03	0	0	32.80	2.18	118.19	0.98	259.11	23.12	185.88	15.30	1	1249.98	5.85	0.45	5	676	1	1	1
1911	45.68	65.80	14458	4567.74	17.38	6579.81	15.54	0	0	30.02	1.71	120.08	0.81	236.29	16.89	214.22	14.70	1	1233.90	6.05	0.48	4	677	1	1	1
1912	45.51	66.23	14471	4551.03	19.72	6622.64	17.93	0	0	23.95	2.23	125.51	0.71	163.97	17.54	149.11	15.95	0	1213.48	2.97	0.37	3	678	1	1	1
1913	46.49	66.42	14492	4648.75	14.30	6642.46	29.10	0	0	24.07	2.24	124.08	0.74	119.26	12.75	231.57	27.97	1	1035.46	4.83	0.37	4	679	1	1	1
1914	46.37	65.47	14509	4637.11	38.77	6546.73	23.17	0	0	20.91	2.00	121.85	0.97	295.10	42.13	190.53	21.94	1	1002.96	5.56	0.27	5	680	1	1	1
1915	45.55	64.84	14544	4555.29	22.76	6484.03	18.96	0	0	27.83	1.62	116.41	0.88	280.19	23.88	250.41	19.04	1	1131.04	7.78	0.42	4	681	1	2	2
1916	45.37	66.74	14545	4536.74	25.91	6673.73	14.12	0	0	26.99	2.25	124.51	0.80	231.40	24.91	131.81	12.65	1	990.04	4.61	0.41	4	681	2	2	1
1917	45.75	66.64	14586	4574.96	14.11	6664.46	17.03	0	0	32.09	2.73	126.67	0.77	127.94	12.46	154.36	15.02	0	1150.06	3.65	0.43	4	682	1	1	1
1918	45.09	66.34	14602	4508.66	25.88	6634.46	15.95	0	0	26.02	1.95	122.62	0.84	256.89	25.94	167.66	14.54	1	1206.73	5.08	0.40	4	683	1	1	1
1919	45.63	66.33	14637	4563.49	28.12	6633.05	12.60	0	0	26.73	1.80	121.18	0.77	298.24	30.56	147.41	11.46	1	771.83	4.99	0.46	4	684	1	1	1
1920	46.90	66.38	14647	4689.83	15.18	6638.23	26.91	0	0	22.73	2.36	125.35	0.71	113.05	13.47	199.04	24.25	0	875.35	3.23	0.33	4	685	1	1	1
1921	44.84	66.16	14665	4484.19	54.78	6616.18	14.92	0	0	21.97	2.38	125.51	0.85	323.44	58.22	107.23	13.34	1	919.85	5.82	0.31	5	686	1	1	1
1922	47.29	66.95	14678	4729.20	20.02	6694.68	20.55	0	0	26.91	2.57	124.06	0.87	162.49	17.89	166.56	18.42	0	957.21	2.64	0.35	5	687	1	1	1
1923	46.58	66.42	14703	4658.06	17.85	6642.18	25.79	0	0	25.64	2.09	121.85	0.87	172.03	16.21	234.49	25.30	1	1133.10	4.45	0.38	5	688	1	1	1
1924	45.48	65.60	14740	4548.36	22.03	6559.94	19.70	0	0	25.46	2.16	123.19	0.85	198.90	20.71	181.52	17.87	0	1343.56	3.80	0.37	5	689	1	2	2
1925	46.42	65.64	14741	4642.20	29.52	6564.35	18.68	0	0	24.79	2.51	126.26	0.92	223.13	27.63	143.81	16.81	1	1106.48	5.96	0.30	4	689	2	2	1
1926	45.55	65.10	14777	4554.85	17.86	6509.85	14.09	0	0	32.64	2.40	123.85	0.82	187.81	16.08	148.57	12.61	0	1404.12	4.53	0.46	3	690	1	1	1
1927	46.16	66.03	14789	4615.85	22.07	6603.24	26.68	0	0	25.93	2.00	122.15	0.97	222.60	21.06	246.97	26.87	1	1379.96	6.31	0.36	5	691	1	1	1
1928	48.23	66.20	14828	4822.93	17.15	6620.19	30.72	0	0	25.07	2.69	126.53	0.89	124.31	15.30	217.07	28.75	1	1282.42	5.19	0.31	5	692	1	1	1
1929	47.01	66.41	14847	4700.86	22.77	6640.85	21.36	0	0	22.30	2.14	126.35	0.79	183.88	20.69	173.16	19.25	0	1028.29	2.68	0.32	5	693	1	1	1
1930	45.95	66.55	14852	4595.46	20.49	6655.39	13.80	0	0	25.88	2.15	124.29	0.68	190.14	18.48	128.85	12.28	0	670.19	3.77	0.43	4	694	1	1	1
1931	46.45	66.34	14945	4644.64	28.75	6634.01	19.25	0	0	26.43	2.15	121.28	1.00	265.22	29.34	187.11	17.77	1	1091.35	4.64	0.33	4	695	1	1	1
1932	46.70	65.07	14982	4670.13	27.89	6507.01	18.44	0	0	27.01	1.86	120.39	0.96	296.05	30.48	211.62	17.62	1	1080.98	5.56	0.38	5	696	1	1	1
1933	45.62	65.28	15033	4561.58	47.16	6528.31	26.65	0	0	21.93	1.53	119.46	0.94	408.15	61.48	263.57	27.02	1	1453.27	6.29	0.38	5	697	1	1	1
1934	47.02	66.22	15056	4702.17	23.66	6622.06	22.05	0	0	25.05	1.83	121.01	0.88	234.88	23.70	233.46	21.34	1	953.04	3.78	0.41	5	698	1	1	1
1935	47.36	65.32	15084	4735.75	19.58	6531.63	25.70	0	0	26.90	3.46	125.94	0.92	117.50	17.24	154.15	22.61	0	1229.04	3.85	0.26	4	699	1	1	1
1936	45.60	65.94	15090	4560.42	24.02	6593.79	20.97	0	0	26.35	1.89	121.32	0.95	256.57	24.25	227.88	20.38	1	1038.60	5.92	0.36	5	700	1	1	1
1937	46.45	65.79	15103	4644.84	19.02	6579.18	31.62	0	0	22.19	1.70	123.24	0.85	196.68	17.72	294.32	34.04	1	1180.69	5.17	0.33	4	701	1	2	2
1938	46.16	66.95	15107	4616.23	19.63	6695.06	18.79	0	0	29.09	2.35	122.10	0.90	189.40	17.89	181.33	17.12	0	1093.60	3.10	0.40	5	701	2	2	1
1939	46.17	67.29	15128	4617.11	44.78	6728.93	19.04	0	0	21.39	2.71	125.16	0.94	258.97	44.60	117.41	17.04	1	859.27	8.68	0.25	5	702	1	1	1
1940	46.06	64.58	15153	4605.53	28.50	6457.87	25.43	0	0	23.48	2.07	119.64	1.02	246.81	28.39	226.08	24.41	1	1111.83	6.07	0.27	4	703	1	2	2
1941	46.67	66.39	15157	4666.95	25.82	6639.15	17.83	0	0	27.45	1.73	120.87	0.90	298.48	28.36	217.75	17.52	1	1188.19	5.85	0.42	4	703	2	2	1
1942	51.40	69.21	15181	5140.08	17.55	6921.18	26.83	0	0	25.82	3.03	119.64	0.86	115.35	15.50	175.99	23.80	0	649.58	2.32	0.29	4	704	1	1	1
1943	44.48	63.94	15184	4447.80	8.77	6393.86	8.46	0	0	64.29	2.47	122.83	0.89	177.50	7.89	171.26	7.63	0	1681.71	6.88	0.75	4	705	1	3	3
1944	45.61	62.83	15185	4561.26	11.36	6282.89	14.73	0	0	45.51	4.30	126.72	0.87	92.06	9.74	119.71	12.82	1	926.62	5.56	0.43	5	705	2	3	2
1945	46.68	63.31	15186	4668.39	11.08	6330.69	19.01	0	0	44.11	2.43	123.05	1.00	158.16	10.05	254.29	18.97	1	1485.17	7.15	0.57	5	705	3	3	1
1946	46.26	66.27	15196	4626.50	24.23	6627.47	22.32	0	0	26.42	2.45	122.21	0.98	203.25	22.32	184.79	20.99	0	908.71	3.24	0.34	5	706	1	1	1
1947	46.34	67.38	15218	4634.42	26.89	6737.90	25.20	0	0	26.47	2.03	117.66	0.96	253.93	27.04	223.57	25.06	1	889.33	6.75	0.41	5	707	1	1	1
1948	47.11	66.04	15234	4711.11	28.44	6603.91	15.67	0	0	26.04	2.31	125.26	0.83	230.84	27.83	137.49	14.03	1	1099.33	3.33	0.38	5	708	1	1	1
1949	45.15	65.54	15244	4515.00	31.88	6554.37	23.16	0	0	24.73	2.43	123.24	1.06	244.06	31.37	183.20	21.69	1	1233.60	7.29	0.30	5	709	1	1	1
1950	45.71	67.35	15257	4571.17	15.42	6734.98	15.66	0	0	33.47	2.00	120.16	0.83	201.87	14.23	200.39	14.93	0	957.75	4.00	0.52	5	710	1	3	3
1951	46.50	66.21	15260	4649.78	46.20	6620.67	13.07	0	0	24.86	2.44	126.59	0.85	314.23	49.92	104.02	11.67	1	1358.62	4.92	0.35	4	710	2	3	2
1952	46.68	65.69	15263	4668.06	16.06	6569.47	16.83	0	0	28.23	3.09	128.78	0.69	112.73	14.02	118.16	14.70	0	1064.31	3.03	0.35	4	710	3	3	1
1953	45.19	70.17	15269	4518.54	16.80	7017.32	18.96	0	0	32.46	3.23	125.35	0.89	130.42	14.82	147.22	16.72	0	667.10	3.11	0.36	5	711	1	1	1
1954	45.08	66.40	15276	4508.16	22.54	6639.94	20.90	0	0	26.60	2.73	125.26	0.92	170.34	20.24	158.30	18.66	0	1078.21	2.88	0.31	3	712	1	1	1
1955	45.53	66.46	15293	4552.66	26.74	6646.12	23.18	0	0	21.69	2.02	125.30	0.89	222.57	25.33	195.36	21.39	1	1016.23	6.32	0.30	5	713	1	1	1
1956	44.55	65.93	15315	4454.52	28.69	6592.73	19.14	0	0	24.25	2.09	123.69	0.89	244.26	28.45	174.04	17.46	1	1023.90	4.58	0.34	4	714	1	1	1
1957	46.18	66.09	15332	4617.88	20.59	6608.61	24.39	0	0	24.05	1.98	122.78	0.88	195.88	19.06	227.79	23.38	1	914.58	5.29	0.34	4	715	1	1	1
1958	44.65	66.56	15351	4464.95	30.04	6656.06	17.47	0	0	24.56	2.31	125.81	0.87	234.38	29.35	145.32	15.71	1	1191.33	6.20	0.34	5	716	1	2	2
1959	45.67	66.54	15354	4566.99	29.34	6654.28	21.56	0	0	24.90	1.87	121.87	0.96	277.31	30.49	225.07	20.69	1	1445.17	6.26	0.35	5	716	2	2	1
1960	47.49	66.81	15385	4748.62	23.00	6681.44	23.56	0	0	23.28	1.89	118.86	0.86	215.81	22.23	222.85	22.63	1	939.85	4.17	0.37	5	717	1	1	1
1961	43.99	67.56	15391	4398.58	22.65	6755.69	20.87	0	0	26.59	2.24	122.52	0.94	208.35	21.18	193.84	19.17	1	1072.52	4.95	0.35	5	718	1	5	5
1962	45.42	67.42	15392	4542.08	15.33	6742.08	13.70	0	0	43.10	2.41	126.00	1.02	212.91	14.32	191.70	12.57	1	1872.19	7.42	0.54	5	718	2	5	4
1963	46.12	67.23	15393	4611.98	7.71	6722.77	7.88	0	0	82.37	2.85	124.89	1.03	173.11	6.95	176.91	7.10	0	1985.62	7.92	0.79	3	718	3	5	3
1964	46.29	66.14	15394	4628.84	22.37	6613.55	22.45	0	0	26.36	1.74	122.84	0.87	248.11	22.52	246.37	22.61	1	1263.48	5.81	0.43	5	718	4	5	2
1965	45.28	65.34	15396	4527.66	28.38	6534.16	22.52	0	0	23.39	1.72	122.97	0.91	280.70	29.91	234.24	22.28	1	1540.44	5.52	0.34	5	718	5	5	1
1966	46.38	69.69	15408	4637.97	20.43	6968.63	19.20	0	0	29.72	1.68	116.79	0.86	271.12	21.15	237.95	19.31	1	838.15	3.50	0.52	5	719	1	23	23
1967	48.06	69.70	15409	4806.03	12.26	6969.91	10.29	0	0	48.86	4.15	128.95	0.80	110.63	10.67	92.69	8.89	1	881.75	5.61	0.49	5	719	2	23	22
1968	50.52	69.17	15410	5051.72	13.54	6916.51	16.33	0	0	39.47	2.43	116.60	0.94	171.19	12.42	205.79	15.08	0	629.46	3.30	0.53	5	719	3	23	21
1969	48.12	68.88	15411	4812.48	7.93	6888.40	17.89	0	0	51.61	3.14	123.90	0.93	101.25	7.05	222.20	16.72	1	1340.15	5.93	0.60	4	719	4	23	20
1970	50.14	66.90	15412	5013.66	13.21	6689.52	12.72	0	0	49.89	2.11	114.44	1.01	230.44	13.15	232.60	12.31	1	1462.79	5.20	0.64	5	719	5	23	19
1971	49.89	65.10	15413	4989.24	14.62	6509.97	9.78	0	0	53.09	2.10	116.32	1.00	272.42	15.14	194.93	9.15	1	1439.79	5.45	0.67	5	719	6	23	18
1972	50.83	65.62	15414	5083.34	19.24	6561.61	13.26	0	0	37.27	1.58	110.56	0.85	299.59	19.75	242.76	13.09	1	792.96	3.33	0.59	5	719	7	23	17
1973	50.28	67.03	15415	5027.90	9.66	6702.83	9.23	0	0	76.56	3.55	122.05	1.14	161.27	8.60	154.07	8.22	0	1690.75	6.29	0.70	4	719	8	23	16
1974	49.46	67.48	15416	4946.01	18.20	6748.16	15.94	0	0	37.37	2.20	122.01	1.02	232.28	17.93	212.32	14.95	1	1454.54	5.07	0.53	5	719	9	23	15
1975	46.15	66.69	15418	4615.27	13.61	6669.23	10.69	0	0	54.41	2.39	123.95	1.06	237.27	13.20	190.02	9.98	1	1929.06	8.10	0.64	4	719	10	23	14
1976	44.81	70.39	15420	4481.11	23.21	7038.82	22.23	0	0	28.72	2.35	117.81	1.04	220.61	21.98	207.85	21.40	1	819.08	4.11	0.39	5	719	11	23	13
1977	46.55	69.21	15421	4655.00	18.70	6920.55	10.88	0	0	43.28	2.34	122.96	0.98	259.51	18.74	158.60	9.89	1	1118.69	5.53	0.57	5	719	12	23	12
1978	50.31	69.77	15423	5030.67	16.89	6977.19	17.20	0	0	29.93	1.90	115.55	0.81	202.56	16.19	209.21	16.22	1	358.56	3.57	0.51	5	719	13	23	11
1979	48.32	69.63	15424	4832.45	17.20	6962.69	14.02	0	0	41.81	2.90	119.76	1.04	192.45	15.59	157.25	12.65	0	652.56	3.15	0.49	5	719	14	23	10
1980	45.69	69.19	15425	4569.47	13.45	6919.08	14.79	0	0	39.01	1.97	117.87	0.87	207.70	12.52	218.00	14.50	1	935.90	3.45	0.59	5	719	15	23	9
1981	46.18	70.55	15426	4617.82	15.42	7055.41	18.85	0	0	34.52	2.64	118.82	0.93	156.68	13.82	188.71	17.38	0	498.85	2.83	0.45	5	719	16	23	8
1982	46.59	68.71	15428	4658.98	12.83	6870.78	12.63	0	0	60.12	3.81	128.13	1.21	156.92	11.41	154.50	11.23	0	1430.81	5.99	0.56	3	719	17	23	7
1983	50.21	67.71	15429	5020.90	9.37	6770.87	11.24	0	0	54.92	2.30	117.50	0.91	175.03	8.50	205.95	10.54	0	1200.10	4.77	0.70	5	719	18	23	6
1984	50.59	67.90	15430	5058.87	10.08	6790.50	9.54	0	0	54.68	1.89	112.43	0.86	222.75	9.77	214.54	9.05	1	946.21	5.74	0.74	5	719	19	23	5
1985	50.58	67.89	15431	5057.52	11.62	6789.06	10.54	0	0	50.14	2.13	114.67	0.89	209.01	11.04	193.16	9.75	1	1149.83	5.60	0.68	4	719	20	23	4
1986	50.14	67.45	15432	5013.82	10.07	6744.98	8.75	0	0	67.00	2.89	121.67	1.01	181.03	9.07	157.83	7.84	0	1379.17	4.89	0.71	5	719	21	23	3
1987	48.15	67.09	15433	4815.02	6.40	6708.64	6.73	0	0	110.01	3.71	124.58	1.13	146.81	5.68	154.20	5.97	0	2266.21	13.36	0.82	3	719	22	23	2
1988	47.97	69.49	15434	4796.58	11.78	6949.34	11.45	0	0	60.11	3.82	125.42	1.08	143.13	10.40	139.15	10.11	0	1211.35	5.12	0.58	3	719	23	23	1
1989	44.87	67.06	15417	4486.87	8.68	6706.27	8.29	0	0	81.20	2.73	120.92	1.12	200.98	8.03	192.35	7.63	0	2241.17	8.03	0.77	4	720	1	1	1
1990	46.93	66.33	15446	4693.44	28.45	6632.68	14.95	0	0	26.21	2.04	123.05	0.84	268.76	29.03	150.87	13.57	1	1120.83	6.57	0.40	4	721	1	1	1
1991	45.39	66.48	15455	4538.65	22.77	6647.98	17.46	0	0	28.25	2.95	128.00	0.88	168.68	20.19	129.46	15.48	0	1113.31	3.39	0.33	3	722	1	1	1
1992	42.36	68.02	15460	4235.74	11.28	6802.35	14.09	0	0	45.81	4.00	126.85	0.86	99.22	9.80	123.97	12.28	1	1136.77	5.64	0.46	4	723	1	7	7
1993	41.79	65.41	15461	4179.19	18.03	6540.65	18.69	0	0	36.01	2.47	121.87	1.09	205.87	16.82	212.93	17.51	1	1229.12	5.35	0.43	5	723	2	7	6
1994	43.17	63.99	15462	4316.85	11.75	6399.48	10.39	0	0	64.10	3.20	120.29	1.13	182.25	10.68	162.03	9.34	0	1498.31	7.41	0.65	5	723	3	7	5
1995	46.21	63.31	15463	4620.90	11.29	6331.23	15.00	0	0	52.16	2.68	119.12	1.09	172.54	10.26	221.96	14.35	1	1460.23	8.16	0.61	5	723	4	7	4
1996	47.50	62.88	15464	4750.30	8.43	6288.25	10.65	0	0	77.12	3.68	122.51	1.14	136.85	7.50	172.45	9.49	0	1485.77	7.76	0.69	4	723	5	7	3
1997	46.69	63.35	15465	4668.86	16.60	6334.85	22.08	0	0	30.80	1.71	117.49	0.86	231.37	16.01	265.63	22.10	1	1103.98	3.91	0.53	5	723	6	7	2
1998	47.69	61.99	15468	4769.28	18.34	6199.19	24.01	0	0	28.06	1.70	112.20	0.87	231.21	17.98	273.41	24.55	1	960.58	3.41	0.48	5	723	7	7	1
1999	43.83	66.03	15472	4382.87	22.91	6602.65	24.43	0	0	24.37	2.61	123.66	0.92	166.10	20.57	176.75	22.03	0	1276.33	3.42	0.29	5	724	1	1	1
[truncated: 783 more rows]
