# Supplementary material for: Single-lipid tracking reveals heterogeneities in the nanoscale dynamics of colloid-supported lipid bilayers
Source: Soft Matter. 2025 Mar 26;21(16):3058–66. doi: 10.1039/d4sm01299b (PMC11957375; doi:10.1039/d4sm01299b)
Supplement: SM-021-D4SM01299B-s001 [file SM-021-D4SM01299B-s001.zip › RAW_DOM_tracks/DOPC_CSLB_DOM/S02R04_Results_pix@100_SNR@6_PSF@1p6_link@4_gap@3.csv]

	X_(px)	Y_(px)	Frame_Number	X_(nm)	X_loc_error(nm)	Y_(nm)	Y_loc_error(nm)	Z_(nm)	Z_loc_error(nm)	Amplitude_fit	Amp_error	BGfit	BGfit_error	SD_X_(nm)	SD_X_error(nm)	SD_Y_(nm)	SD_Y_error(nm)	False_positive	IntegratedInt	SNR	R2_fit	Iterations_fit	Track_ID	Particle_ID	Track_Length	Reverse_numbering
1	72.86	62.40	218	7286.16	10.80	6239.99	12.00	0	0	47.86	3.36	116.58	0.82	118.34	9.47	131.54	10.52	0	437.29	4.54	0.55	5	1	1	1	1
2	69.87	65.39	320	6986.63	17.62	6539.18	18.18	0	0	34.39	2.04	113.44	0.97	228.25	17.06	229.74	17.93	1	686.54	4.46	0.49	5	2	1	4	4
3	70.93	65.60	321	7093.29	19.55	6559.64	16.46	0	0	37.25	3.25	118.13	1.05	173.00	17.52	146.12	14.66	0	401.56	2.95	0.40	5	2	2	4	3
4	70.91	65.22	322	7091.48	20.59	6521.88	15.02	0	0	36.85	2.83	115.89	1.03	205.98	19.06	152.54	13.50	0	780.21	3.61	0.44	5	2	3	4	2
5	71.32	65.61	325	7132.01	12.10	6561.35	10.04	0	0	66.21	5.62	121.78	1.07	109.18	10.51	90.16	8.55	1	485.83	6.05	0.48	4	2	4	4	1
6	70.81	63.94	334	7080.78	17.09	6393.70	12.67	0	0	48.00	3.37	120.07	1.11	187.20	15.52	139.99	11.30	0	805.19	3.21	0.50	5	3	1	109	109
7	71.25	64.68	335	7124.95	10.76	6467.60	9.51	0	0	71.95	5.37	121.59	1.07	110.65	9.36	97.76	8.24	1	539.00	6.63	0.54	5	3	2	109	108
8	71.19	65.54	336	7119.03	11.27	6554.15	12.45	0	0	56.68	4.80	120.13	0.99	102.15	9.83	112.83	10.84	1	638.54	5.46	0.48	5	3	3	109	107
9	70.42	65.23	337	7041.58	10.32	6523.45	12.47	0	0	57.56	4.17	122.45	0.98	109.65	9.02	132.54	10.91	1	984.42	5.14	0.54	4	3	4	109	106
10	70.54	65.05	338	7053.63	15.10	6504.75	13.95	0	0	41.81	2.71	117.34	0.96	179.36	13.84	167.12	12.54	0	536.31	3.32	0.53	5	3	5	109	105
11	72.01	65.37	341	7201.05	11.25	6536.54	9.65	0	0	59.22	5.68	119.55	0.88	89.86	9.98	74.09	7.61	1	536.88	6.49	0.46	5	3	6	109	104
12	71.53	64.68	343	7152.56	13.66	6467.74	10.94	0	0	45.28	3.79	121.96	0.82	125.45	11.91	100.38	9.51	1	615.19	4.99	0.48	5	3	7	109	103
13	70.82	64.60	344	7081.63	10.57	6460.02	9.55	0	0	64.37	3.72	118.44	0.99	140.81	9.31	127.20	8.40	0	894.56	5.35	0.63	3	3	8	109	102
14	70.80	64.87	345	7080.00	10.12	6487.47	10.02	0	0	64.24	4.38	120.68	0.96	114.16	8.83	113.02	8.75	0	582.44	5.84	0.58	4	3	9	109	101
15	70.55	64.48	346	7054.65	9.29	6448.21	8.70	0	0	74.14	4.30	123.46	1.00	123.27	8.12	115.40	7.60	0	950.38	4.50	0.65	3	3	10	109	100
16	71.36	64.32	347	7136.07	9.23	6432.03	10.59	0	0	67.31	4.66	121.56	0.99	102.25	8.02	117.36	9.22	1	946.90	5.55	0.58	5	3	11	109	99
17	71.73	63.83	348	7172.59	12.08	6383.49	12.44	0	0	63.58	5.24	121.68	1.16	112.56	10.54	115.91	10.86	0	604.60	4.75	0.49	5	3	12	109	98
18	70.65	64.00	349	7064.53	15.46	6400.33	9.94	0	0	54.65	4.09	122.12	1.03	159.18	13.57	102.48	8.77	1	657.31	4.80	0.52	4	3	13	109	97
19	70.46	63.39	350	7046.27	9.10	6338.58	7.49	0	0	79.48	3.97	123.28	0.99	140.26	7.98	115.43	6.57	0	911.96	4.96	0.70	3	3	14	109	96
20	71.12	63.52	351	7111.70	7.28	6351.79	9.37	0	0	86.87	5.22	123.70	1.06	93.31	6.42	119.82	8.15	1	562.83	5.76	0.65	4	3	15	109	95
21	70.23	63.69	352	7023.18	12.85	6368.75	11.36	0	0	55.76	3.13	120.14	1.08	177.66	11.54	157.39	10.16	0	659.60	3.68	0.60	4	3	16	109	94
22	70.16	63.58	353	7015.95	12.13	6357.73	11.16	0	0	63.22	4.13	123.80	1.13	143.13	10.69	131.76	9.84	0	1270.38	5.69	0.57	3	3	17	109	93
23	70.62	63.56	354	7061.84	11.96	6355.57	10.22	0	0	64.70	4.32	123.80	1.08	137.95	10.49	117.96	8.97	0	962.19	5.62	0.57	3	3	18	109	92
24	71.19	63.16	355	7118.52	5.83	6316.28	6.34	0	0	104.32	4.30	119.66	0.94	108.61	5.09	117.99	5.53	1	1347.83	11.08	0.79	4	3	19	109	91
25	70.89	62.60	356	7088.52	9.41	6260.13	9.57	0	0	71.51	3.58	118.89	1.05	145.11	8.33	147.75	8.47	0	752.23	5.81	0.68	4	3	20	109	90
26	71.11	62.70	357	7111.23	11.61	6270.31	8.22	0	0	65.00	3.73	120.32	0.96	155.79	10.21	110.33	7.22	1	723.83	6.72	0.64	3	3	21	109	89
27	71.80	61.90	358	7179.50	9.17	6190.21	10.81	0	0	61.98	4.06	124.25	0.92	107.78	8.02	126.92	9.44	1	1021.44	6.04	0.59	4	3	22	109	88
28	71.83	62.16	359	7182.59	9.41	6216.49	9.07	0	0	66.36	4.04	121.83	0.92	118.91	8.23	114.64	7.93	0	633.23	5.89	0.63	3	3	23	109	87
29	71.68	62.24	360	7168.12	8.67	6223.93	9.49	0	0	77.33	4.51	122.06	1.05	114.43	7.59	125.18	8.30	0	868.19	7.33	0.65	5	3	24	109	86
30	72.06	62.92	361	7205.92	8.21	6291.64	7.74	0	0	73.60	4.22	119.19	0.87	110.00	7.16	103.71	6.76	1	653.56	4.88	0.67	4	3	25	109	85
31	71.74	63.29	362	7173.53	13.03	6329.27	11.91	0	0	46.43	2.82	117.24	0.91	165.95	11.69	152.20	10.61	0	619.04	4.06	0.58	5	3	26	109	84
32	71.66	63.66	363	7166.36	15.04	6365.73	11.82	0	0	48.45	3.65	120.65	0.99	153.83	13.24	120.90	10.41	0	665.77	4.08	0.50	3	3	27	109	83
33	71.68	62.80	364	7168.38	7.56	6280.38	8.58	0	0	83.38	5.02	123.57	0.99	96.17	6.54	109.25	7.46	1	1017.65	9.81	0.65	5	3	28	109	82
34	71.78	62.94	365	7177.65	8.10	6293.64	8.37	0	0	84.61	4.98	122.33	1.03	105.56	7.05	109.09	7.30	1	818.44	8.63	0.65	4	3	29	109	81
35	71.30	62.44	366	7130.47	14.86	6244.35	12.79	0	0	54.20	3.63	120.22	1.18	172.05	13.27	148.29	11.40	0	1128.88	5.12	0.52	5	3	30	109	80
36	70.89	62.33	367	7089.44	9.36	6233.09	8.89	0	0	78.09	3.86	119.99	1.10	146.30	8.27	139.03	7.85	0	1185.56	5.86	0.69	3	3	31	109	79
37	70.35	62.54	368	7034.97	7.00	6253.93	6.76	0	0	100.92	4.57	124.64	1.04	118.82	6.11	114.70	5.90	0	1638.38	11.81	0.75	4	3	32	109	78
38	70.33	62.24	369	7033.42	9.12	6223.53	8.16	0	0	79.46	3.79	122.39	1.06	147.42	8.04	131.91	7.20	0	1668.15	8.03	0.71	4	3	33	109	77
39	70.32	62.58	370	7032.40	10.66	6258.18	9.12	0	0	76.30	4.21	122.92	1.16	149.23	9.40	127.66	8.04	0	1351.35	5.86	0.65	3	3	34	109	76
40	70.85	62.37	371	7084.96	6.87	6236.71	7.13	0	0	93.36	4.33	124.07	0.98	113.85	6.01	118.02	6.22	0	1051.40	7.99	0.74	4	3	35	109	75
41	70.88	62.00	372	7088.37	7.14	6199.64	8.12	0	0	89.36	3.93	120.51	1.04	125.10	6.28	142.20	7.14	0	1318.88	6.23	0.75	4	3	36	109	74
42	70.62	62.34	373	7062.33	5.98	6233.96	6.98	0	0	104.48	5.12	125.78	0.99	93.34	5.13	109.25	6.06	1	1158.90	10.32	0.74	4	3	37	109	73
43	70.41	61.97	374	7041.03	8.49	6197.49	8.01	0	0	89.33	4.37	123.03	1.12	133.70	7.46	126.07	7.03	0	1525.48	7.48	0.71	4	3	38	109	72
44	70.91	62.10	375	7090.66	5.78	6210.15	7.19	0	0	109.71	5.30	126.50	1.04	92.26	5.11	114.27	6.25	1	1180.92	9.41	0.74	4	3	39	109	71
45	70.80	62.24	376	7080.15	8.28	6224.00	8.69	0	0	88.36	4.68	124.75	1.13	120.21	7.25	126.13	7.61	0	1128.71	6.74	0.68	3	3	40	109	70
46	70.90	62.07	377	7090.28	8.02	6206.73	9.27	0	0	84.29	4.52	122.45	1.09	115.09	7.03	133.03	8.12	0	1345.48	7.54	0.68	5	3	41	109	69
47	70.81	62.26	378	7081.42	9.63	6225.68	9.43	0	0	78.86	4.84	125.43	1.13	120.63	8.43	118.08	8.25	0	987.21	6.96	0.62	5	3	42	109	68
48	70.52	62.35	379	7051.70	6.79	6234.93	8.02	0	0	80.60	3.40	120.61	0.91	124.24	5.98	146.65	7.06	0	1080.92	8.49	0.76	4	3	43	109	67
49	70.11	62.68	380	7011.06	10.96	6267.79	9.72	0	0	68.87	3.46	120.90	1.12	168.97	9.78	150.09	8.66	0	1375.29	6.34	0.66	5	3	44	109	66
50	69.87	62.54	381	6986.54	6.98	6253.74	8.34	0	0	90.29	4.23	127.70	1.04	114.69	6.12	137.10	7.31	0	1557.67	6.80	0.73	3	3	45	109	65
51	68.96	63.44	382	6896.39	6.72	6343.70	7.28	0	0	96.04	4.08	122.35	1.02	121.78	5.89	131.94	6.38	0	1219.27	10.52	0.77	4	3	46	109	64
52	68.24	63.68	383	6824.28	7.29	6367.63	9.03	0	0	97.14	5.06	128.24	1.18	107.72	6.38	133.38	7.90	1	1758.44	13.94	0.70	5	3	47	109	63
53	68.06	63.48	384	6806.15	5.90	6348.09	5.79	0	0	116.02	4.10	124.63	1.03	128.68	5.18	126.27	5.08	0	2013.71	13.59	0.83	4	3	48	109	62
54	67.78	64.02	385	6778.47	6.20	6402.29	6.85	0	0	108.31	4.56	128.58	1.06	113.27	5.42	125.22	5.99	0	1881.56	11.99	0.78	4	3	49	109	61
55	67.74	64.65	386	6773.66	6.63	6465.36	6.64	0	0	99.77	4.28	126.94	0.99	118.88	5.80	119.06	5.81	0	1615.42	9.38	0.77	4	3	50	109	60
56	67.72	64.59	387	6771.92	7.86	6459.46	7.60	0	0	90.98	4.01	124.99	1.08	137.68	6.92	133.08	6.69	0	1378.96	8.26	0.75	3	3	51	109	59
57	67.93	64.84	388	6793.20	9.51	6484.31	9.68	0	0	63.37	2.85	120.42	0.96	163.91	8.53	166.61	8.69	0	1034.06	4.88	0.70	4	3	52	109	58
58	68.24	65.07	389	6823.72	6.72	6507.21	8.09	0	0	82.80	3.74	125.04	0.92	114.30	5.89	137.60	7.09	0	1223.83	7.32	0.75	3	3	53	109	57
59	67.62	65.35	390	6762.40	7.19	6535.01	6.88	0	0	87.73	3.73	123.88	0.94	130.29	6.31	124.61	6.04	0	1343.19	7.12	0.77	3	3	54	109	56
60	68.11	65.79	391	6811.39	8.27	6578.94	8.53	0	0	96.90	5.45	127.35	1.21	112.99	7.23	116.54	7.45	0	1333.12	7.36	0.67	4	3	55	109	55
61	68.24	65.96	392	6823.94	11.40	6596.07	12.18	0	0	62.30	3.57	120.82	1.16	153.94	10.15	164.29	10.88	0	1256.58	5.56	0.60	5	3	56	109	54
62	68.33	66.06	393	6833.13	9.80	6605.53	10.33	0	0	71.40	5.25	124.65	1.06	102.34	8.51	107.96	9.00	1	968.58	7.77	0.55	4	3	57	109	53
63	68.38	66.17	394	6837.95	8.42	6617.09	9.16	0	0	70.30	3.80	121.56	0.93	119.95	7.38	130.55	8.03	0	824.27	6.15	0.67	4	3	58	109	52
64	68.12	65.87	395	6812.35	9.26	6587.27	11.00	0	0	61.91	3.55	120.62	0.96	124.62	8.16	147.98	9.70	0	649.90	4.63	0.63	3	3	59	109	51
65	68.10	65.95	396	6809.71	7.47	6595.11	9.46	0	0	79.50	3.98	121.83	1.01	114.85	6.56	145.42	8.31	0	1107.73	6.75	0.70	4	3	60	109	50
66	68.66	66.24	397	6865.99	10.30	6624.20	10.32	0	0	56.98	3.66	119.96	0.89	123.46	9.03	123.64	9.04	0	446.06	4.83	0.59	3	3	61	109	49
67	68.76	65.71	398	6875.58	12.84	6571.42	14.00	0	0	48.74	3.29	121.20	1.02	146.99	11.40	159.96	12.50	0	877.06	4.21	0.53	5	3	62	109	48
68	68.66	65.75	399	6866.34	8.19	6574.71	8.61	0	0	73.49	3.43	118.13	0.95	135.40	7.22	142.41	7.60	0	1044.42	6.38	0.72	3	3	63	109	47
69	67.74	65.08	400	6773.57	10.04	6507.95	9.85	0	0	71.83	4.13	123.19	1.09	134.70	8.83	132.10	8.66	0	975.96	6.14	0.64	3	3	64	109	46
70	67.53	64.94	401	6752.91	8.56	6494.17	8.82	0	0	77.90	4.29	126.07	1.02	119.57	7.49	123.13	7.72	0	1033.73	6.25	0.67	4	3	65	109	45
71	67.78	64.93	402	6777.50	7.96	6492.55	8.40	0	0	70.04	2.96	122.26	0.89	145.51	7.05	153.46	7.45	0	1106.52	5.52	0.75	3	3	66	109	44
72	67.83	65.53	403	6783.05	8.88	6552.64	8.87	0	0	77.81	4.53	126.22	1.03	117.28	7.76	117.26	7.75	0	858.81	5.59	0.65	4	3	67	109	43
73	68.04	65.54	404	6804.44	8.63	6554.30	9.50	0	0	74.38	3.85	123.30	1.03	128.55	7.59	141.60	8.36	0	1117.25	5.72	0.68	3	3	68	109	42
74	68.44	65.88	405	6844.40	7.16	6587.68	7.88	0	0	83.16	3.71	119.12	0.95	123.49	6.29	135.77	6.92	0	741.69	6.02	0.75	3	3	69	109	41
75	68.23	66.55	406	6823.18	8.43	6655.42	8.32	0	0	76.00	4.41	123.94	0.94	111.66	7.35	110.21	7.25	1	700.15	5.24	0.66	4	3	70	109	40
76	68.49	65.51	407	6848.83	7.44	6551.04	8.03	0	0	81.24	3.77	122.80	0.95	123.36	6.53	133.09	7.05	0	1155.25	6.33	0.73	4	3	71	109	39
77	68.75	64.44	408	6875.08	5.77	6444.20	8.45	0	0	90.12	4.20	125.80	0.94	94.98	5.04	139.21	7.38	1	1012.06	6.83	0.74	4	3	72	109	38
78	68.98	64.30	409	6897.76	8.51	6429.92	9.67	0	0	76.35	3.30	119.27	1.10	152.79	7.60	173.40	8.65	0	1716.98	7.44	0.72	4	3	73	109	37
79	69.28	64.44	410	6927.96	6.13	6443.85	6.36	0	0	108.46	4.16	121.66	1.02	122.95	5.38	127.48	5.58	0	1394.04	8.86	0.80	3	3	74	109	36
80	69.30	64.69	411	6929.87	8.54	6469.47	6.86	0	0	85.16	3.76	123.04	1.00	149.16	7.51	119.84	6.04	0	1046.54	8.00	0.75	3	3	75	109	35
81	70.29	64.93	412	7028.79	5.88	6492.87	7.76	0	0	82.54	3.83	119.87	0.83	97.45	5.12	128.67	6.77	1	787.79	6.92	0.75	4	3	76	109	34
82	70.41	65.06	413	7041.32	9.41	6505.58	10.32	0	0	70.73	3.78	119.74	1.08	135.84	8.31	148.94	9.12	0	932.40	6.33	0.66	3	3	77	109	33
83	70.73	64.91	414	7072.93	12.52	6490.69	11.63	0	0	50.93	3.50	121.65	0.94	140.53	11.02	130.52	10.24	0	775.62	4.82	0.55	3	3	78	109	32
84	70.81	64.23	415	7080.86	9.01	6422.81	10.95	0	0	58.32	3.23	118.22	0.89	125.41	7.95	152.30	9.65	0	815.17	5.75	0.65	4	3	79	109	31
85	70.32	64.51	416	7031.65	6.94	6450.96	6.96	0	0	100.37	4.66	121.66	1.04	114.78	6.06	115.18	6.08	0	1145.75	8.08	0.74	4	3	80	109	30
86	69.94	64.69	417	6994.36	8.80	6468.94	6.29	0	0	94.22	4.55	122.46	1.05	140.08	7.69	100.19	5.49	1	1044.60	7.76	0.73	5	3	81	109	29
87	69.92	64.98	418	6992.31	9.33	6498.19	7.74	0	0	73.81	3.39	119.14	0.97	156.71	8.26	130.00	6.84	0	839.17	5.58	0.72	3	3	82	109	28
88	70.44	65.22	419	7043.72	11.74	6522.20	11.95	0	0	56.82	3.54	118.65	1.05	145.48	10.39	148.10	10.58	0	748.92	4.94	0.58	3	3	83	109	27
89	70.19	65.27	420	7019.09	13.84	6526.82	11.53	0	0	46.91	3.28	119.93	0.91	152.48	12.20	127.09	10.17	0	612.69	3.83	0.53	4	3	84	109	26
90	70.48	65.50	421	7047.79	17.88	6550.34	15.55	0	0	46.13	4.70	121.41	1.16	135.01	15.68	117.39	13.64	0	665.85	3.53	0.37	4	3	85	109	25
91	70.37	65.44	422	7036.63	10.33	6544.13	10.56	0	0	63.85	4.24	120.99	1.00	119.72	9.04	122.38	9.24	0	801.79	4.62	0.58	4	3	86	109	24
92	70.22	65.34	423	7022.40	13.98	6534.21	15.80	0	0	41.02	2.95	119.70	0.97	150.79	12.46	170.28	14.10	0	728.06	3.29	0.49	5	3	87	109	23
93	70.51	65.17	424	7051.32	14.61	6516.99	11.20	0	0	44.37	2.88	120.40	0.89	173.63	12.98	133.28	9.94	0	738.79	3.81	0.55	4	3	88	109	22
94	70.57	65.35	425	7057.39	12.78	6534.96	11.53	0	0	53.02	4.23	121.89	0.96	123.14	11.16	111.15	10.07	1	629.62	3.82	0.49	3	3	89	109	21
95	70.41	65.39	426	7041.33	14.33	6539.49	15.09	0	0	50.64	4.62	121.66	1.12	120.99	12.56	127.39	13.22	0	844.17	4.34	0.42	3	3	90	109	20
96	70.35	64.57	427	7034.95	11.85	6456.73	11.49	0	0	61.69	3.89	122.22	1.11	145.03	10.47	140.68	10.15	0	888.17	5.42	0.58	4	3	91	109	19
97	69.99	64.16	428	6998.73	7.99	6416.31	7.71	0	0	86.74	3.83	121.47	1.04	139.47	7.04	134.61	6.79	0	1400.62	7.72	0.74	4	3	92	109	18
98	70.05	63.92	429	7005.44	8.08	6392.18	7.10	0	0	72.60	2.91	119.39	0.85	155.61	7.16	136.76	6.28	0	863.73	5.04	0.77	3	3	93	109	17
99	70.59	64.24	430	7059.34	10.98	6424.45	10.95	0	0	63.69	4.45	125.04	1.05	120.94	9.61	120.62	9.58	0	1013.19	4.97	0.56	4	3	94	109	16
100	71.13	64.27	431	7113.15	9.00	6426.83	10.86	0	0	59.83	3.36	120.46	0.91	123.70	7.93	149.10	9.56	0	846.48	5.50	0.64	4	3	95	109	15
101	72.04	65.17	432	7204.09	12.43	6517.00	12.65	0	0	54.09	4.75	119.22	1.01	108.69	10.85	110.60	11.03	1	549.33	4.40	0.46	4	3	96	109	14
102	70.21	62.85	436	7021.41	11.63	6285.44	14.98	0	0	46.51	3.11	122.82	0.96	134.73	10.33	173.29	13.35	0	1149.52	4.12	0.54	5	3	97	109	13
103	70.47	63.32	437	7046.61	15.70	6331.77	17.95	0	0	44.29	4.41	128.30	1.13	121.32	13.79	138.74	15.77	0	1453.25	3.90	0.37	3	3	98	109	12
104	70.46	62.86	438	7046.29	13.70	6285.61	12.03	0	0	54.09	3.36	120.89	1.09	169.85	12.42	150.28	10.71	0	1220.81	5.39	0.57	5	3	99	109	11
105	70.82	63.13	439	7082.16	9.61	6313.41	13.22	0	0	59.08	4.17	125.46	1.00	104.69	8.43	143.91	11.58	1	1087.15	5.67	0.55	3	3	100	109	10
106	71.19	62.58	440	7118.76	11.17	6258.11	8.97	0	0	66.06	4.62	124.31	0.98	122.65	9.73	98.35	7.76	1	1075.23	7.06	0.57	4	3	101	109	9
107	70.56	62.93	441	7055.89	10.25	6292.61	15.89	0	0	50.50	3.36	124.25	1.00	119.30	9.08	184.12	14.21	0	867.23	3.70	0.55	4	3	102	109	8
108	70.41	63.07	442	7041.41	12.77	6306.85	16.34	0	0	45.46	2.43	116.43	1.04	185.47	11.99	233.36	15.79	1	1238.85	5.32	0.58	5	3	103	109	7
109	70.54	63.17	443	7054.12	11.97	6316.80	14.11	0	0	49.85	3.18	122.69	1.02	145.50	10.66	170.95	12.66	0	899.44	3.77	0.55	4	3	104	109	6
110	70.69	62.54	444	7068.66	11.31	6254.08	13.48	0	0	52.40	3.96	125.60	0.98	115.01	9.91	137.16	11.82	0	739.17	5.11	0.51	4	3	105	109	5
111	69.72	62.06	446	6972.18	22.61	6205.54	17.67	0	0	32.61	3.11	125.06	1.02	182.50	20.52	143.76	15.76	0	1036.04	2.60	0.36	5	3	106	109	4
112	70.70	62.16	447	7069.92	11.33	6215.53	10.69	0	0	59.31	3.15	119.84	1.03	165.03	10.18	156.08	9.53	0	1189.54	6.59	0.64	4	3	107	109	3
113	70.62	62.62	448	7062.46	9.14	6261.86	9.88	0	0	71.48	4.36	125.23	1.02	115.34	8.00	124.70	8.65	0	893.71	5.87	0.63	5	3	108	109	2
114	69.76	62.72	449	6976.10	15.52	6272.29	16.15	0	0	46.95	3.62	125.65	1.17	155.93	13.87	162.39	14.39	0	1510.85	4.30	0.46	5	3	109	109	1
115	67.95	58.26	335	6795.35	16.06	5825.72	14.49	0	0	42.68	2.64	115.49	1.05	201.55	14.88	182.58	13.32	0	402.94	2.19	0.52	5	4	1	12	12
116	68.18	58.43	336	6817.65	13.50	5843.44	22.23	0	0	39.34	2.86	118.72	1.06	145.08	12.14	228.46	21.41	1	456.58	2.98	0.47	5	4	2	12	11
117	67.90	57.10	337	6789.83	12.92	5709.92	13.83	0	0	43.54	3.52	119.96	0.88	122.92	11.34	131.60	12.14	0	495.10	3.62	0.48	4	4	3	12	10
118	67.28	57.24	338	6727.60	15.00	5724.45	12.72	0	0	44.18	3.33	121.01	0.94	153.54	13.24	130.23	11.23	0	952.23	3.50	0.49	4	4	4	12	9
119	67.87	56.04	340	6786.83	8.75	5603.75	11.36	0	0	60.11	4.47	116.95	0.88	90.72	7.74	117.40	9.88	1	375.50	5.32	0.55	5	4	5	12	8
120	67.34	57.52	344	6733.73	15.03	5752.41	16.01	0	0	37.28	2.47	118.18	0.92	176.64	13.56	185.64	14.84	0	706.31	2.07	0.51	5	4	6	12	7
121	67.46	57.71	346	6745.82	10.48	5770.69	19.65	0	0	45.46	4.57	124.45	0.95	76.70	8.20	148.95	17.10	1	728.35	4.11	0.39	4	4	7	12	6
122	67.53	57.50	347	6753.41	13.51	5750.49	17.19	0	0	44.83	3.68	121.09	1.05	127.09	11.94	160.97	15.35	0	799.90	2.63	0.45	4	4	8	12	5
123	67.40	57.71	348	6739.72	18.64	5770.77	19.15	0	0	41.51	4.59	124.33	1.20	129.96	16.39	133.47	16.83	0	759.96	2.18	0.32	4	4	9	12	4
124	67.32	58.43	349	6731.88	12.59	5843.23	20.07	0	0	39.38	2.94	122.61	0.97	130.94	11.23	203.82	18.70	0	786.69	2.20	0.48	5	4	10	12	3
125	66.99	57.81	350	6698.98	11.22	5780.98	15.46	0	0	51.45	3.75	121.84	1.04	118.63	9.90	163.34	13.65	0	1098.54	3.02	0.51	5	4	11	12	2
126	67.04	58.19	351	6703.57	14.44	5818.71	13.01	0	0	54.01	3.62	121.00	1.17	166.63	12.89	150.24	11.60	0	1019.29	3.38	0.53	5	4	12	12	1
127	66.64	60.91	405	6664.23	21.42	6090.65	16.06	0	0	33.86	3.71	128.63	0.95	150.42	18.81	112.81	14.12	0	1176.73	2.40	0.33	4	5	1	1	1
128	71.14	66.31	464	7114.35	13.18	6631.18	14.25	0	0	41.83	3.64	117.59	0.86	116.46	11.54	125.99	12.48	0	456.02	4.04	0.45	5	6	1	272	272
129	70.15	65.75	465	7015.27	13.99	6574.60	15.08	0	0	42.47	3.16	118.64	0.96	145.56	12.41	156.65	13.42	0	782.58	3.42	0.49	5	6	2	272	271
130	70.70	65.85	466	7070.21	12.20	6585.27	13.52	0	0	51.85	4.49	122.66	0.99	108.41	10.65	120.12	11.80	1	757.27	6.68	0.46	4	6	3	272	270
131	70.48	65.25	467	7048.21	16.86	6525.28	16.31	0	0	36.62	2.99	122.48	0.96	159.89	15.01	154.71	14.52	0	855.27	2.56	0.43	5	6	4	272	269
132	70.75	64.44	468	7075.27	12.42	6444.42	12.98	0	0	60.65	4.38	121.53	1.18	132.70	10.94	138.70	11.43	0	1026.29	5.56	0.52	3	6	5	272	268
133	70.01	64.91	469	7000.59	8.48	6490.87	9.14	0	0	78.55	4.13	120.64	1.05	124.23	7.44	133.87	8.02	0	1031.73	7.54	0.68	4	6	6	272	267
134	69.55	65.30	470	6954.74	7.08	6530.29	9.13	0	0	78.46	4.11	122.96	0.94	103.79	6.17	133.93	7.98	1	968.77	5.66	0.69	3	6	7	272	266
135	69.28	65.39	471	6927.85	10.92	6539.12	11.66	0	0	60.01	3.59	119.78	1.05	140.99	9.66	150.58	10.32	0	852.85	4.30	0.60	4	6	8	272	265
136	69.38	65.82	472	6938.03	11.13	6581.88	10.74	0	0	63.62	4.56	121.18	1.04	119.30	9.73	115.09	9.39	0	462.08	4.93	0.55	4	6	9	272	264
137	69.20	65.69	473	6919.90	13.05	6569.33	10.27	0	0	51.88	3.38	121.09	0.92	154.30	11.50	121.44	9.05	0	888.73	4.91	0.57	3	6	10	272	263
138	69.24	65.09	474	6924.45	12.76	6508.51	11.47	0	0	48.56	2.69	119.96	0.94	178.97	11.47	161.13	10.29	0	1192.29	4.36	0.60	5	6	11	272	262
139	69.26	64.95	475	6925.52	17.26	6495.25	17.62	0	0	39.23	2.68	119.64	1.12	197.61	15.90	200.69	16.38	0	799.12	3.38	0.46	5	6	12	272	261
140	70.05	64.92	476	7004.57	14.77	6492.08	12.34	0	0	51.91	3.72	121.82	1.09	159.24	13.08	133.18	10.92	0	943.73	3.92	0.51	4	6	13	272	260
141	69.78	65.24	477	6978.10	8.35	6524.14	10.04	0	0	70.14	3.76	122.96	0.98	119.94	7.34	144.19	8.82	0	927.50	5.49	0.67	3	6	14	272	259
142	70.02	65.29	478	7002.17	9.58	6528.86	9.82	0	0	68.59	4.15	120.29	1.00	121.92	8.40	124.90	8.60	0	802.96	5.74	0.62	4	6	15	272	258
143	70.74	65.32	479	7073.68	9.45	6531.92	10.85	0	0	58.14	3.80	120.72	0.88	111.13	8.26	127.65	9.49	1	617.08	4.44	0.59	5	6	16	272	257
144	70.77	64.80	480	7077.07	8.50	6480.32	9.16	0	0	74.41	4.51	123.19	0.98	107.86	7.42	116.26	7.99	1	717.38	5.67	0.64	5	6	17	272	256
145	70.24	64.26	481	7024.49	6.72	6426.31	7.02	0	0	102.04	4.64	121.59	1.05	113.52	5.87	118.65	6.14	0	1143.27	8.32	0.75	4	6	18	272	255
146	70.44	63.79	482	7043.63	6.77	6378.74	7.74	0	0	84.37	4.10	124.05	0.91	106.94	5.90	122.36	6.76	1	1231.90	10.12	0.73	4	6	19	272	254
147	69.60	64.19	483	6960.02	9.89	6419.21	7.74	0	0	70.58	3.19	120.92	0.96	168.93	8.77	132.30	6.86	0	1237.54	6.18	0.72	4	6	20	272	253
148	69.79	64.06	484	6979.22	7.11	6406.47	6.83	0	0	97.56	4.55	124.47	1.01	117.26	6.21	112.73	5.97	0	1207.08	7.53	0.74	4	6	21	272	252
149	70.40	63.57	485	7039.73	7.38	6357.07	7.43	0	0	81.88	3.72	122.13	0.92	125.17	6.47	126.08	6.52	0	1190.15	7.64	0.74	3	6	22	272	251
150	70.49	63.20	486	7049.01	8.61	6320.18	9.38	0	0	72.29	3.58	122.07	1.00	134.37	7.60	146.26	8.27	0	1221.75	8.10	0.69	3	6	23	272	250
151	69.93	63.79	487	6993.33	7.88	6378.74	8.27	0	0	85.64	4.12	122.38	1.05	126.04	6.92	132.29	7.26	0	1107.00	7.92	0.72	4	6	24	272	249
152	70.32	64.27	488	7031.74	10.11	6426.52	10.53	0	0	64.98	3.71	124.00	1.03	136.68	8.92	142.40	9.29	0	1239.98	5.54	0.63	3	6	25	272	248
153	69.90	63.84	489	6989.82	7.60	6383.89	8.39	0	0	75.24	3.75	122.29	0.91	117.48	6.66	129.67	7.35	0	1084.81	7.14	0.71	4	6	26	272	247
154	70.18	64.25	490	7018.28	9.64	6425.28	10.44	0	0	67.90	3.71	120.85	1.05	136.03	8.51	147.39	9.22	0	1044.73	5.11	0.65	3	6	27	272	246
155	70.19	65.04	491	7018.60	12.15	6503.97	13.98	0	0	57.24	3.72	118.73	1.17	144.68	10.80	166.23	12.46	0	851.06	4.28	0.55	5	6	28	272	245
156	69.52	65.03	492	6952.00	12.39	6503.24	11.74	0	0	62.08	3.83	121.25	1.17	155.59	11.00	147.37	10.42	0	1319.10	5.03	0.58	5	6	29	272	244
157	69.62	64.56	493	6962.03	13.23	6455.68	9.43	0	0	66.80	3.89	120.86	1.15	174.58	11.91	125.24	8.35	0	1081.62	5.47	0.61	5	6	30	272	243
158	69.53	63.98	494	6952.87	8.62	6397.59	8.86	0	0	95.26	5.16	125.12	1.26	122.50	7.55	125.97	7.77	0	1270.90	7.58	0.67	4	6	31	272	242
159	69.66	64.60	495	6965.68	8.73	6460.44	10.28	0	0	72.54	4.39	125.76	1.03	110.97	7.64	130.70	8.99	1	873.77	6.32	0.63	3	6	32	272	241
160	69.76	65.22	496	6975.52	9.13	6522.26	8.30	0	0	70.96	3.32	119.30	0.96	150.64	8.09	137.15	7.34	0	1199.94	6.17	0.71	3	6	33	272	240
161	69.62	64.90	497	6961.92	9.97	6490.34	12.19	0	0	59.14	3.23	121.87	1.02	141.43	8.87	172.33	10.91	0	1060.04	5.05	0.63	4	6	34	272	239
162	69.23	64.91	498	6923.21	7.41	6490.79	8.59	0	0	88.37	4.55	123.37	1.06	110.57	6.48	128.13	7.51	1	893.83	7.11	0.70	4	6	35	272	238
163	69.58	65.20	499	6957.61	8.74	6520.41	7.16	0	0	80.33	3.87	122.17	0.96	139.78	7.67	114.54	6.29	0	909.29	6.51	0.72	4	6	36	272	237
164	68.61	65.66	500	6861.19	7.50	6566.39	10.29	0	0	70.34	4.10	126.10	0.92	98.61	6.51	135.54	8.99	1	1057.77	6.48	0.65	4	6	37	272	236
165	67.95	65.50	501	6795.10	7.69	6549.62	8.53	0	0	76.40	3.90	123.63	0.93	115.94	6.73	128.72	7.47	0	993.42	6.20	0.70	3	6	38	272	235
166	67.72	65.33	502	6771.84	7.11	6533.13	9.03	0	0	84.53	3.60	122.90	1.05	128.90	6.29	163.68	7.99	0	1296.83	6.73	0.75	3	6	39	272	234
167	67.73	65.53	503	6772.73	8.08	6552.75	11.29	0	0	68.67	3.71	123.50	1.00	115.27	7.12	161.13	9.95	0	701.33	6.10	0.66	4	6	40	272	233
168	67.79	65.62	504	6779.46	8.98	6562.03	9.05	0	0	83.05	5.35	127.75	1.11	106.94	7.82	107.78	7.87	1	952.67	8.92	0.61	4	6	41	272	232
169	67.82	65.56	505	6782.25	8.47	6556.24	9.76	0	0	75.61	4.47	126.66	1.03	110.27	7.41	127.03	8.53	1	1083.96	6.77	0.64	4	6	42	272	231
170	68.38	66.12	506	6837.64	8.94	6612.30	8.08	0	0	81.74	4.83	123.22	1.03	116.23	7.80	105.03	7.06	1	1270.73	8.26	0.65	5	6	43	272	230
171	68.25	65.17	507	6824.83	8.28	6516.65	9.67	0	0	76.35	3.43	122.08	1.07	142.58	7.36	166.33	8.60	0	1283.04	5.40	0.72	4	6	44	272	229
172	68.03	64.20	508	6802.65	6.23	6419.86	7.03	0	0	99.50	3.93	124.04	1.00	121.58	5.47	137.30	6.18	0	1410.83	8.95	0.79	4	6	45	272	228
173	68.38	64.36	509	6838.29	5.97	6435.96	7.49	0	0	104.29	4.69	126.78	1.04	101.87	5.19	127.99	6.54	1	1577.33	9.18	0.76	3	6	46	272	227
174	68.96	64.39	510	6895.51	6.34	6438.88	6.92	0	0	94.14	4.28	127.03	0.93	107.27	5.54	116.99	6.03	1	1500.69	8.16	0.76	4	6	47	272	226
175	68.87	64.29	511	6886.59	6.46	6428.80	7.51	0	0	83.92	3.70	125.03	0.88	112.95	5.66	131.14	6.57	0	1143.19	6.91	0.76	4	6	48	272	225
176	68.79	63.75	512	6879.01	7.38	6374.90	7.52	0	0	80.60	3.58	127.38	0.91	127.85	6.48	130.15	6.60	0	1553.00	8.73	0.75	3	6	49	272	224
177	68.68	63.44	513	6868.19	6.92	6344.21	8.05	0	0	89.57	4.09	128.72	1.01	116.66	6.07	135.62	7.05	0	1620.60	8.21	0.74	4	6	50	272	223
178	67.65	63.18	514	6764.51	7.85	6317.87	6.41	0	0	90.37	3.69	127.03	0.98	148.30	6.91	121.00	5.64	0	1552.98	7.31	0.77	3	6	51	272	222
179	67.29	63.20	515	6728.66	8.54	6320.05	8.22	0	0	92.15	4.10	126.63	1.20	148.25	7.55	142.74	7.27	0	1738.79	7.85	0.73	3	6	52	272	221
180	67.38	62.87	516	6737.71	5.24	6286.70	6.10	0	0	104.30	3.18	126.52	0.91	132.88	4.63	154.57	5.39	0	1858.65	10.47	0.85	4	6	53	272	220
181	67.18	62.94	517	6717.85	6.03	6293.59	7.45	0	0	95.99	3.69	127.05	0.98	120.82	5.31	149.35	6.56	0	1756.04	12.66	0.80	4	6	54	272	219
182	67.10	62.88	518	6709.98	6.05	6288.06	6.33	0	0	99.28	3.37	128.00	0.95	137.43	5.34	143.93	5.59	0	1776.33	10.07	0.83	3	6	55	272	218
183	68.07	64.18	519	6807.22	6.74	6418.40	6.74	0	0	88.20	3.18	122.42	0.92	144.46	5.96	144.43	5.96	0	1627.27	8.03	0.81	3	6	56	272	217
184	68.37	64.28	520	6837.06	6.85	6428.16	7.43	0	0	99.60	4.45	125.70	1.07	117.89	6.00	128.00	6.51	0	1490.90	7.71	0.75	4	6	57	272	216
185	68.59	64.04	521	6859.41	5.96	6403.72	7.30	0	0	104.33	4.49	125.59	1.03	106.49	5.20	130.47	6.38	1	1240.96	10.02	0.77	5	6	58	272	215
186	68.05	64.13	522	6804.67	7.19	6412.58	10.01	0	0	82.66	3.56	120.71	1.09	129.12	6.38	179.24	8.94	0	1425.50	8.53	0.74	4	6	59	272	214
187	67.70	64.51	523	6769.76	6.29	6451.26	6.76	0	0	96.04	4.30	127.60	0.93	107.74	5.48	115.90	5.90	1	1456.02	10.77	0.76	4	6	60	272	213
188	66.84	64.94	524	6684.43	8.05	6494.31	8.29	0	0	83.66	3.51	122.23	1.07	148.58	7.14	152.89	7.36	0	1220.42	7.23	0.75	3	6	61	272	212
189	67.13	65.20	525	6713.23	5.96	6520.33	5.91	0	0	93.50	3.18	122.02	0.85	135.01	5.25	133.79	5.20	0	1174.71	7.79	0.83	3	6	62	272	211
190	66.86	64.74	526	6686.26	10.60	6473.70	10.41	0	0	68.61	3.21	121.48	1.15	176.03	9.60	172.81	9.44	0	1495.54	5.89	0.68	5	6	63	272	210
191	66.94	65.26	527	6694.42	8.51	6525.68	10.10	0	0	73.72	3.78	124.88	1.05	128.21	7.51	152.11	8.91	0	1115.56	7.26	0.68	4	6	64	272	209
192	66.69	65.87	528	6668.75	7.83	6586.66	8.81	0	0	81.69	4.22	123.60	1.02	116.70	6.86	131.26	7.72	0	1158.48	7.10	0.69	4	6	65	272	208
193	67.03	65.13	529	6703.28	10.05	6513.04	9.34	0	0	63.47	2.87	120.70	0.98	172.09	9.02	160.23	8.36	0	1256.31	6.22	0.70	4	6	66	272	207
194	66.95	64.99	530	6695.33	6.28	6498.60	6.82	0	0	102.14	3.96	125.55	1.02	124.91	5.52	135.67	5.99	0	1186.40	8.03	0.80	4	6	67	272	206
195	66.62	65.15	531	6661.70	8.51	6514.53	9.15	0	0	75.65	3.54	123.24	1.04	140.57	7.53	151.15	8.10	0	1017.19	5.75	0.71	3	6	68	272	205
196	66.90	65.47	532	6690.37	6.13	6547.28	7.01	0	0	96.56	4.18	124.41	0.95	108.91	5.37	124.39	6.12	1	1303.02	10.03	0.77	4	6	69	272	204
197	66.83	65.64	533	6682.71	10.82	6563.79	11.81	0	0	66.01	4.73	126.45	1.12	116.07	9.48	126.71	10.34	0	973.04	6.27	0.54	4	6	70	272	203
198	66.90	65.70	534	6689.69	11.79	6570.01	11.21	0	0	62.74	3.82	123.25	1.12	149.53	10.44	142.25	9.93	0	850.48	4.53	0.59	4	6	71	272	202
199	66.29	65.90	535	6628.87	9.37	6590.19	15.05	0	0	61.43	4.00	121.54	1.12	111.16	8.27	177.85	13.42	1	868.94	5.87	0.57	5	6	72	272	201
200	66.52	66.88	536	6652.00	11.07	6688.05	11.98	0	0	59.14	4.10	121.21	1.03	122.84	9.72	132.89	10.51	0	602.27	4.36	0.55	4	6	73	272	200
201	65.51	66.53	537	6551.26	9.75	6652.83	12.29	0	0	63.48	4.60	125.17	1.04	103.27	8.48	130.36	10.74	1	746.00	6.13	0.54	3	6	74	272	199
202	66.20	66.39	538	6619.70	10.16	6638.85	11.04	0	0	67.36	3.99	122.40	1.10	132.33	8.96	143.77	9.73	0	857.58	6.29	0.61	3	6	75	272	198
203	66.03	65.74	539	6602.65	9.19	6573.91	13.24	0	0	64.59	3.80	122.50	1.10	120.88	8.13	173.34	11.84	0	1151.29	5.82	0.61	4	6	76	272	197
204	66.47	64.98	540	6646.61	9.48	6498.11	11.19	0	0	62.35	2.62	119.70	1.04	176.18	8.59	205.54	10.40	0	1544.21	6.70	0.70	5	6	77	272	196
205	66.67	65.06	541	6666.54	7.17	6506.05	7.93	0	0	74.82	3.10	124.82	0.87	133.60	6.33	147.64	7.00	0	1206.10	6.51	0.76	3	6	78	272	195
206	66.30	64.81	542	6630.42	5.71	6481.05	4.88	0	0	111.89	4.11	130.80	0.88	119.33	4.98	102.00	4.26	1	1584.69	10.47	0.83	4	6	79	272	194
207	66.37	65.57	543	6636.75	7.54	6557.31	9.23	0	0	75.47	3.44	122.98	0.97	127.77	6.66	156.24	8.14	0	1106.77	5.77	0.73	3	6	80	272	193
208	65.47	65.78	544	6547.50	8.55	6578.29	8.73	0	0	67.12	3.25	126.20	0.89	136.20	7.54	139.05	7.70	0	1455.25	6.62	0.71	3	6	81	272	192
209	65.53	65.59	545	6553.25	7.72	6558.60	8.41	0	0	77.43	4.14	127.98	0.93	111.06	6.74	120.99	7.35	1	975.62	7.87	0.69	4	6	82	272	191
210	65.58	64.99	546	6558.05	6.24	6498.92	7.26	0	0	101.59	4.39	125.65	1.02	111.11	5.45	129.22	6.35	1	1544.06	10.29	0.77	4	6	83	272	190
211	65.81	65.73	547	6580.74	9.15	6572.68	10.12	0	0	64.09	3.29	124.21	0.95	137.71	8.10	152.10	8.97	0	1342.79	6.90	0.67	4	6	84	272	189
212	66.69	66.87	548	6669.49	12.50	6686.58	13.14	0	0	49.89	3.62	121.07	0.98	132.86	11.01	139.69	11.58	0	534.50	4.33	0.52	4	6	85	272	188
213	66.33	67.03	549	6632.68	11.62	6703.14	11.42	0	0	48.83	3.34	119.41	0.86	130.75	10.21	128.53	10.04	0	730.25	5.50	0.56	3	6	86	272	187
214	66.81	66.65	550	6680.83	11.04	6665.19	11.15	0	0	56.81	3.66	121.30	0.96	132.09	9.71	133.50	9.81	0	743.58	4.53	0.58	3	6	87	272	186
215	66.81	66.64	551	6681.38	7.68	6663.87	9.39	0	0	73.45	4.40	123.82	0.92	98.58	6.71	120.43	8.18	1	788.42	7.11	0.64	4	6	88	272	185
216	66.82	66.65	552	6681.56	8.29	6664.82	9.22	0	0	64.35	3.78	123.71	0.84	108.57	7.24	120.78	8.05	1	818.08	6.06	0.65	5	6	89	272	184
217	67.05	66.15	553	6705.46	8.50	6614.80	8.44	0	0	72.44	3.99	124.41	0.92	118.63	7.44	117.68	7.38	0	1092.44	5.95	0.67	4	6	90	272	183
218	67.03	66.05	554	6702.60	8.59	6604.61	9.49	0	0	86.36	5.27	124.35	1.16	108.17	7.51	119.59	8.29	1	1339.83	9.39	0.64	5	6	91	272	182
219	67.13	65.36	555	6712.59	8.32	6536.42	9.58	0	0	75.11	3.73	124.85	1.03	129.35	7.34	148.82	8.44	0	1387.19	7.67	0.69	4	6	92	272	181
220	67.18	64.88	556	6718.30	6.91	6487.93	8.13	0	0	83.78	3.23	122.02	0.98	138.82	6.13	162.99	7.24	0	1648.42	9.75	0.78	3	6	93	272	180
221	67.46	65.53	557	6746.39	11.36	6553.35	14.14	0	0	59.00	3.57	120.39	1.17	145.82	10.13	179.58	12.89	0	1087.83	5.01	0.58	4	6	94	272	179
222	67.85	65.80	558	6784.65	9.66	6579.80	13.55	0	0	49.78	2.62	120.97	0.90	142.57	8.64	197.21	12.44	0	795.96	4.60	0.63	5	6	95	272	178
223	67.85	66.39	559	6785.40	10.38	6639.47	9.45	0	0	64.20	3.74	123.33	0.97	137.48	9.13	125.12	8.31	0	1160.38	6.63	0.63	4	6	96	272	177
224	68.38	66.51	560	6837.56	11.63	6651.25	14.83	0	0	51.47	4.12	123.93	1.02	111.86	10.20	142.71	13.01	1	670.25	4.88	0.48	3	6	97	272	176
225	68.15	66.98	561	6815.10	6.81	6698.03	9.70	0	0	60.85	3.47	119.79	0.73	91.91	6.00	130.62	8.45	1	617.17	4.31	0.66	4	6	98	272	175
226	67.69	66.82	562	6768.88	8.88	6681.96	10.13	0	0	64.21	4.18	121.86	0.90	104.68	7.74	119.44	8.83	1	774.08	8.10	0.61	5	6	99	272	174
227	67.24	66.34	563	6724.30	12.06	6633.73	17.43	0	0	40.86	2.50	116.72	0.93	154.05	10.84	213.34	16.69	1	964.40	4.16	0.56	5	6	100	272	173
228	67.23	66.28	564	6722.97	12.07	6628.48	20.16	0	0	48.45	3.56	119.06	1.15	127.74	10.75	205.28	19.07	0	853.62	4.40	0.49	5	6	101	272	172
229	67.06	66.57	565	6705.71	10.02	6657.20	11.53	0	0	54.04	2.86	118.71	0.91	146.48	8.91	167.76	10.39	0	763.38	4.77	0.64	4	6	102	272	171
230	66.93	67.05	567	6692.83	15.99	6705.21	15.88	0	0	37.65	2.75	119.81	0.96	169.92	14.39	168.90	14.26	0	927.71	3.14	0.47	5	6	103	272	170
231	66.58	66.70	568	6657.57	11.60	6669.87	18.71	0	0	46.05	4.65	125.84	1.00	87.57	9.80	142.18	16.31	1	706.25	4.86	0.38	4	6	104	272	169
232	66.08	67.36	569	6608.02	9.40	6736.33	9.32	0	0	66.21	4.87	123.72	0.91	98.08	8.22	97.09	8.04	1	771.60	5.76	0.55	4	6	105	272	168
233	65.99	66.00	570	6598.58	10.69	6600.47	12.50	0	0	49.49	2.89	122.79	0.90	141.87	9.49	165.72	11.14	0	862.21	4.27	0.60	4	6	106	272	167
234	66.07	65.63	571	6606.67	8.40	6563.15	11.11	0	0	65.58	3.40	121.59	0.97	125.30	7.43	165.07	9.92	0	1107.06	5.21	0.67	3	6	107	272	166
235	66.62	65.71	572	6662.31	5.43	6571.46	6.54	0	0	104.13	4.35	128.27	0.92	99.62	4.71	120.15	5.70	1	1243.83	8.92	0.79	3	6	108	272	165
236	66.71	65.67	573	6671.30	11.17	6566.97	11.01	0	0	57.80	2.95	119.88	1.01	169.42	10.08	167.06	9.94	0	1250.56	5.23	0.65	5	6	109	272	164
237	67.18	65.18	574	6717.86	7.71	6517.83	7.97	0	0	78.67	3.82	123.92	0.93	122.39	6.76	126.46	6.99	0	1029.15	6.89	0.72	4	6	110	272	163
238	66.91	65.67	575	6691.27	6.62	6567.09	7.78	0	0	83.76	4.11	127.18	0.89	103.88	5.80	122.00	6.79	1	1314.46	7.54	0.73	4	6	111	272	162
239	66.28	65.27	576	6627.85	8.90	6526.52	9.68	0	0	70.68	3.49	121.19	1.02	139.14	7.87	151.30	8.56	0	1201.06	5.86	0.69	3	6	112	272	161
240	66.23	65.78	577	6622.69	7.77	6578.05	7.36	0	0	98.58	5.46	126.94	1.10	107.78	6.77	102.01	6.41	1	941.94	9.14	0.68	4	6	113	272	160
241	65.54	64.91	578	6554.05	9.84	6491.49	10.35	0	0	68.11	3.24	123.19	1.09	160.80	8.79	168.74	9.29	0	1375.56	6.30	0.68	4	6	114	272	159
242	66.01	64.92	579	6600.83	11.21	6491.82	11.84	0	0	63.53	3.59	124.53	1.15	153.59	9.99	162.04	10.57	0	1296.50	4.80	0.61	5	6	115	272	158
243	66.31	64.43	580	6630.63	7.81	6443.01	6.81	0	0	100.44	5.06	129.98	1.09	119.09	6.81	103.86	5.92	1	1626.12	12.67	0.72	4	6	116	272	157
244	66.05	64.72	581	6605.26	9.76	6472.19	9.36	0	0	79.11	4.43	130.01	1.15	134.38	8.58	128.85	8.23	0	1674.98	8.22	0.65	4	6	117	272	156
245	66.05	65.65	582	6605.50	9.24	6565.02	10.05	0	0	69.06	3.96	125.78	1.01	124.15	8.12	135.08	8.83	0	1159.15	5.69	0.64	3	6	118	272	155
246	65.77	65.36	583	6577.03	7.22	6536.38	8.74	0	0	77.09	3.42	125.98	0.94	125.47	6.37	151.87	7.71	0	1697.08	7.58	0.74	3	6	119	272	154
247	65.69	65.04	584	6568.62	7.48	6503.52	5.85	0	0	96.58	3.84	125.05	0.97	145.08	6.57	113.51	5.14	0	1549.58	7.81	0.79	4	6	120	272	153
248	65.26	65.12	585	6525.95	8.80	6511.53	7.89	0	0	78.75	3.67	122.11	1.01	145.62	7.76	130.60	6.96	0	971.60	6.61	0.72	4	6	121	272	152
249	64.66	65.26	586	6466.14	7.57	6526.16	8.59	0	0	73.58	3.34	123.28	0.91	128.72	6.67	146.16	7.57	0	1225.48	8.50	0.73	3	6	122	272	151
250	65.45	65.42	587	6544.75	8.24	6542.30	8.71	0	0	73.82	3.69	126.45	0.95	127.08	7.24	134.34	7.65	0	1504.77	6.71	0.70	4	6	123	272	150
251	65.80	64.90	588	6580.45	9.87	6490.23	9.13	0	0	77.04	3.54	122.72	1.16	166.40	8.80	153.97	8.15	0	1493.52	7.17	0.70	4	6	124	272	149
252	66.22	64.69	589	6622.19	7.12	6468.55	8.60	0	0	82.28	3.85	128.58	0.98	117.26	6.26	141.52	7.55	0	1554.42	7.72	0.73	4	6	125	272	148
253	66.23	64.57	590	6623.19	7.49	6457.48	7.44	0	0	94.70	4.61	129.40	1.06	118.50	6.55	117.58	6.50	0	1538.73	9.86	0.73	4	6	126	272	147
254	66.06	64.90	591	6605.84	5.47	6489.79	5.22	0	0	117.22	4.31	128.52	0.93	114.48	4.78	109.26	4.56	1	1627.56	10.95	0.83	5	6	127	272	146
255	65.17	65.15	592	6517.07	7.28	6515.13	8.99	0	0	80.31	3.80	125.53	0.99	118.57	6.40	146.50	7.90	0	1546.35	6.91	0.72	3	6	128	272	145
256	65.10	64.79	593	6509.67	8.97	6478.52	8.83	0	0	72.84	3.04	122.87	1.03	166.78	8.03	163.97	7.93	0	1254.71	6.08	0.73	4	6	129	272	144
257	64.60	65.46	594	6459.53	8.94	6545.74	10.42	0	0	77.18	3.98	123.72	1.16	134.08	7.91	156.16	9.21	0	1354.46	7.29	0.67	3	6	130	272	143
258	64.27	66.17	595	6426.59	9.71	6616.91	8.19	0	0	65.56	3.51	123.58	0.89	139.63	8.52	117.80	7.19	0	943.67	5.54	0.67	4	6	131	272	142
259	63.99	65.93	596	6399.12	9.64	6592.70	11.59	0	0	58.67	3.61	123.86	0.94	120.85	8.48	145.32	10.20	0	1030.15	5.40	0.61	4	6	132	272	141
260	63.97	64.58	597	6397.16	7.91	6458.37	10.08	0	0	70.46	3.33	123.91	0.97	129.30	7.00	163.98	9.01	0	1341.69	6.54	0.71	4	6	133	272	140
261	64.11	64.27	598	6410.60	7.06	6426.62	7.71	0	0	95.18	4.10	127.71	1.07	126.17	6.21	137.82	6.78	0	1830.62	9.50	0.76	3	6	134	272	139
262	64.17	64.40	599	6417.24	7.83	6440.47	7.54	0	0	91.18	4.39	128.04	1.06	125.06	6.86	120.55	6.61	0	1584.23	8.15	0.72	3	6	135	272	138
263	64.17	64.38	600	6416.97	6.24	6438.08	5.52	0	0	95.49	3.48	125.71	0.85	131.72	5.47	116.54	4.84	0	1448.12	9.61	0.82	4	6	136	272	137
264	63.79	64.04	601	6378.99	8.01	6403.56	7.77	0	0	89.67	3.78	124.58	1.10	146.94	7.09	142.49	6.87	0	1609.94	8.86	0.75	3	6	137	272	136
265	63.98	63.90	602	6397.89	8.30	6389.88	6.78	0	0	94.16	4.06	124.26	1.08	148.24	7.30	121.09	5.96	0	1194.77	8.17	0.76	3	6	138	272	135
266	64.55	63.71	603	6455.24	6.27	6371.41	7.15	0	0	105.67	4.07	126.66	1.08	125.44	5.52	142.90	6.29	0	1907.50	10.87	0.79	3	6	139	272	134
267	65.15	63.66	604	6514.68	6.04	6366.42	5.99	0	0	101.35	4.10	132.01	0.91	114.76	5.27	113.90	5.23	0	1881.77	10.00	0.80	5	6	140	272	133
268	64.92	64.14	605	6492.31	6.53	6413.82	6.46	0	0	121.10	5.51	129.27	1.17	110.39	5.70	109.13	5.63	1	1489.94	14.69	0.76	5	6	141	272	132
269	65.85	63.62	606	6585.40	5.93	6362.01	5.21	0	0	108.13	3.73	127.32	0.91	132.08	5.19	116.02	4.56	0	1553.27	9.93	0.83	4	6	142	272	131
270	66.26	63.75	607	6626.36	5.58	6374.71	5.50	0	0	113.08	4.45	131.25	0.93	108.91	4.86	107.40	4.79	1	1762.48	10.68	0.81	4	6	143	272	130
271	65.70	63.76	608	6569.65	6.24	6375.63	6.79	0	0	99.34	3.89	130.58	0.98	122.69	5.48	133.48	5.96	0	1577.77	9.32	0.79	3	6	144	272	129
272	65.58	64.08	609	6557.94	6.21	6408.30	7.73	0	0	95.45	3.85	128.88	1.01	118.63	5.46	147.61	6.80	0	1668.79	8.88	0.78	4	6	145	272	128
273	65.69	64.40	610	6568.53	7.23	6439.95	6.55	0	0	102.66	4.60	131.56	1.06	124.13	6.32	112.56	5.73	0	1587.67	9.75	0.76	4	6	146	272	127
274	65.19	64.27	611	6519.32	7.06	6427.21	7.23	0	0	90.24	3.96	127.33	0.97	123.81	6.19	126.69	6.34	0	1522.12	8.82	0.76	4	6	147	272	126
275	64.91	64.99	612	6491.37	7.76	6499.21	6.27	0	0	93.18	3.72	123.64	0.99	149.82	6.83	121.13	5.52	0	1272.92	8.24	0.78	3	6	148	272	125
276	65.15	65.50	613	6514.75	9.87	6550.22	11.64	0	0	56.96	3.28	124.57	0.95	132.41	8.73	156.06	10.29	0	1005.10	4.90	0.62	5	6	149	272	124
277	63.82	65.50	614	6381.88	11.48	6550.01	10.09	0	0	52.48	2.47	120.51	0.90	188.19	10.49	165.93	9.18	0	1050.69	4.35	0.67	4	6	150	272	123
278	63.36	65.40	615	6336.48	11.84	6540.48	9.83	0	0	67.85	4.17	126.14	1.12	148.58	10.42	123.35	8.66	0	1222.83	5.70	0.60	3	6	151	272	122
279	63.38	65.76	616	6337.98	7.41	6576.07	6.75	0	0	81.52	3.61	127.24	0.87	128.62	6.49	117.19	5.91	0	1134.60	7.04	0.76	4	6	152	272	121
280	63.37	65.42	617	6336.72	9.13	6542.33	8.28	0	0	87.16	5.47	127.29	1.12	111.64	7.94	101.16	7.17	1	1130.25	8.06	0.63	5	6	153	272	120
281	63.83	65.93	618	6383.36	10.54	6593.35	10.41	0	0	64.08	4.45	122.84	1.00	116.60	9.21	115.22	9.10	0	1031.88	5.62	0.57	5	6	154	272	119
282	63.16	65.42	619	6316.18	8.72	6541.50	10.72	0	0	66.14	3.68	123.87	0.98	120.95	7.68	148.59	9.43	0	1083.65	5.43	0.65	4	6	155	272	118
283	62.53	65.66	620	6253.09	9.36	6565.98	9.83	0	0	70.93	4.52	124.59	1.02	112.80	8.17	118.55	8.59	0	999.38	6.51	0.61	4	6	156	272	117
284	63.06	65.31	621	6305.95	11.58	6531.12	13.30	0	0	48.80	3.78	127.74	0.91	114.96	10.15	132.04	11.65	0	1187.27	4.78	0.50	3	6	157	272	116
285	63.21	65.84	622	6320.99	14.56	6584.45	16.82	0	0	40.58	3.22	123.33	0.99	142.16	12.93	163.84	15.00	0	672.58	3.43	0.45	5	6	158	272	115
286	61.79	64.91	625	6178.71	12.01	6491.14	11.40	0	0	47.19	3.11	124.30	0.85	140.37	10.58	133.27	10.04	0	938.33	4.36	0.56	3	6	159	272	114
287	61.44	65.11	626	6144.20	15.68	6511.38	14.97	0	0	38.37	2.63	118.89	0.94	176.66	14.33	169.91	13.46	0	881.35	3.20	0.50	5	6	160	272	113
288	61.19	64.18	627	6119.43	10.60	6418.42	10.95	0	0	62.25	4.92	126.62	0.99	103.06	9.24	106.40	9.53	1	1256.54	7.39	0.52	5	6	161	272	112
289	60.64	64.48	628	6064.07	9.85	6448.47	11.22	0	0	57.15	3.41	122.47	0.92	127.46	8.68	145.13	9.88	0	1064.50	5.26	0.61	3	6	162	272	111
290	61.03	64.74	630	6103.27	8.91	6474.34	9.93	0	0	56.19	3.16	121.25	0.80	121.98	7.82	135.96	8.72	0	1033.75	5.12	0.65	3	6	163	272	110
291	61.24	64.89	631	6123.62	10.04	6489.44	13.30	0	0	50.63	4.22	127.64	0.86	92.57	8.76	122.55	11.58	1	1176.00	5.11	0.48	4	6	164	272	109
292	61.01	64.63	632	6100.82	11.96	6463.22	13.18	0	0	47.07	2.68	118.56	0.94	163.42	10.74	178.78	12.02	0	1230.44	4.13	0.59	5	6	165	272	108
293	61.23	63.95	633	6123.28	15.94	6394.73	15.28	0	0	37.83	2.52	119.38	0.95	184.96	14.60	178.17	13.87	0	882.40	3.35	0.50	5	6	166	272	107
294	61.20	64.24	634	6119.98	13.42	6424.17	12.95	0	0	39.84	2.43	122.49	0.84	170.50	12.10	165.12	11.60	0	1184.31	3.83	0.56	4	6	167	272	106
295	61.85	64.91	635	6184.51	10.67	6490.98	8.90	0	0	59.46	3.17	122.44	0.89	154.28	9.42	128.66	7.86	0	1194.52	5.44	0.66	3	6	168	272	105
296	62.70	64.50	636	6269.54	5.81	6450.09	6.35	0	0	98.85	4.38	126.34	0.88	100.46	5.04	109.93	5.52	1	1533.83	10.64	0.77	4	6	169	272	104
297	62.87	64.72	637	6286.81	7.96	6472.04	8.82	0	0	79.10	4.06	126.04	1.00	119.39	6.98	132.40	7.73	0	1383.00	8.52	0.70	4	6	170	272	103
298	62.73	64.59	638	6273.33	9.10	6459.47	9.69	0	0	64.15	3.11	122.57	0.94	145.29	8.07	154.62	8.59	0	1194.48	5.43	0.69	3	6	171	272	102
299	61.98	63.33	639	6197.52	8.68	6332.94	10.12	0	0	70.47	3.43	122.77	1.03	137.90	7.69	160.78	8.97	0	1474.42	6.18	0.69	3	6	172	272	101
300	62.25	62.96	640	6224.55	5.95	6295.58	6.59	0	0	99.46	4.10	127.74	0.93	111.03	5.20	122.85	5.75	1	1381.75	10.20	0.79	4	6	173	272	100
301	62.87	62.85	641	6287.02	4.74	6284.56	5.14	0	0	98.19	2.68	123.18	0.75	134.30	4.18	145.70	4.54	0	1837.71	12.05	0.88	3	6	174	272	99
302	63.35	62.94	642	6334.70	8.35	6293.68	8.26	0	0	84.40	3.71	127.10	1.09	146.76	7.39	145.20	7.31	0	1524.94	9.40	0.73	3	6	175	272	98
303	63.47	63.91	643	6346.79	8.03	6391.35	7.25	0	0	84.53	4.42	129.56	0.96	118.02	7.00	106.66	6.34	1	1387.40	10.99	0.70	5	6	176	272	97
304	63.57	63.69	644	6357.19	8.76	6369.22	10.55	0	0	75.85	3.96	128.33	1.13	129.54	7.74	155.95	9.32	0	1670.79	7.36	0.67	3	6	177	272	96
305	63.87	63.82	645	6386.71	8.07	6381.91	8.35	0	0	86.87	4.26	128.71	1.08	126.83	7.08	131.31	7.33	0	1760.67	8.38	0.71	3	6	178	272	95
306	63.23	63.31	646	6323.07	6.52	6330.93	6.40	0	0	87.48	3.27	127.38	0.86	134.30	5.73	131.79	5.63	0	1605.31	8.44	0.80	3	6	179	272	94
307	63.45	63.35	647	6344.80	5.33	6334.70	5.79	0	0	98.73	3.57	128.35	0.82	113.20	4.66	123.05	5.06	0	1527.54	9.38	0.83	4	6	180	272	93
308	63.46	63.41	648	6345.68	6.41	6341.15	6.31	0	0	93.25	3.35	127.46	0.91	137.45	5.65	135.35	5.56	0	1806.15	11.06	0.81	3	6	181	272	92
309	64.41	62.94	649	6440.78	6.84	6294.18	6.97	0	0	88.87	3.36	129.34	0.95	139.70	6.04	142.32	6.15	0	1529.02	8.60	0.79	3	6	182	272	91
310	64.34	62.64	650	6434.49	4.12	6264.25	4.39	0	0	120.95	3.14	128.21	0.78	122.37	3.62	130.30	3.85	0	2137.15	11.93	0.90	4	6	183	272	90
311	64.08	62.06	651	6408.50	5.70	6206.04	6.42	0	0	92.76	3.22	129.73	0.86	126.81	5.02	142.77	5.65	0	1984.10	10.96	0.83	4	6	184	272	89
312	63.70	61.81	652	6369.96	6.07	6181.00	5.85	0	0	109.70	3.86	127.69	1.00	132.93	5.33	128.16	5.14	0	2132.54	13.26	0.83	3	6	185	272	88
313	63.03	61.53	653	6303.22	4.66	6152.59	6.00	0	0	110.66	3.74	127.43	0.88	106.16	4.09	136.62	5.25	1	2035.77	14.24	0.84	4	6	186	272	87
314	63.46	61.43	654	6346.13	6.35	6142.83	6.54	0	0	111.87	4.43	128.84	1.09	123.61	5.57	127.29	5.74	0	1932.17	12.72	0.79	4	6	187	272	86
315	62.82	62.24	655	6282.24	6.05	6224.18	5.38	0	0	100.94	3.51	127.28	0.87	134.00	5.31	119.17	4.72	0	1917.75	9.14	0.83	3	6	188	272	85
316	62.56	61.55	656	6256.43	5.89	6155.11	6.32	0	0	98.23	3.62	126.93	0.91	123.19	5.17	132.18	5.55	0	1823.73	10.75	0.81	4	6	189	272	84
317	62.64	61.21	657	6264.16	5.17	6121.16	5.68	0	0	99.13	3.55	128.73	0.80	110.96	4.51	121.88	4.96	1	2102.71	12.52	0.83	4	6	190	272	83
318	63.10	61.20	658	6309.70	9.19	6119.52	7.95	0	0	73.34	3.17	127.50	0.98	164.47	8.19	142.57	7.06	0	1870.98	7.90	0.73	3	6	191	272	82
319	63.56	61.19	659	6355.71	6.92	6118.65	5.95	0	0	93.72	3.56	128.62	0.91	140.38	6.08	120.63	5.23	0	2058.88	9.94	0.80	3	6	192	272	81
320	63.89	61.50	660	6389.25	5.16	6149.68	5.33	0	0	113.99	3.72	127.94	0.90	121.75	4.52	125.78	4.67	0	1818.12	15.23	0.85	4	6	193	272	80
321	64.55	61.63	661	6455.34	4.90	6162.79	4.88	0	0	119.26	3.48	128.59	0.89	129.14	4.30	128.71	4.29	0	2115.35	14.82	0.87	4	6	194	272	79
322	65.46	61.71	662	6545.90	6.35	6171.28	7.30	0	0	97.75	4.07	129.04	1.01	117.50	5.57	135.18	6.40	0	2179.69	14.10	0.78	4	6	195	272	78
323	64.85	62.17	663	6484.83	5.53	6216.64	5.45	0	0	108.22	3.62	131.11	0.90	127.15	4.85	125.33	4.78	0	2140.27	11.24	0.84	3	6	196	272	77
324	64.32	63.19	664	6431.83	5.02	6319.01	5.06	0	0	106.14	3.56	130.22	0.80	115.19	4.39	116.17	4.42	0	1648.92	11.29	0.85	4	6	197	272	76
325	64.14	63.99	665	6414.21	6.45	6398.83	6.56	0	0	100.73	3.98	126.55	0.99	125.76	5.66	127.89	5.75	0	1651.65	9.25	0.79	4	6	198	272	75
326	63.75	64.10	666	6375.44	7.23	6409.52	8.04	0	0	89.73	4.24	127.38	1.03	117.67	6.33	130.96	7.05	0	1333.33	8.99	0.73	3	6	199	272	74
327	63.60	64.18	667	6360.43	6.61	6417.95	6.73	0	0	83.89	3.50	126.34	0.84	121.91	5.79	124.10	5.89	0	1370.00	7.07	0.78	4	6	200	272	73
328	63.72	64.22	668	6372.18	7.70	6421.86	7.42	0	0	81.75	3.50	125.23	0.95	138.66	6.78	133.77	6.54	0	1646.96	7.52	0.76	4	6	201	272	72
329	64.39	63.87	669	6438.63	8.42	6386.95	7.25	0	0	88.79	3.74	124.62	1.07	154.38	7.44	132.87	6.41	0	1432.46	7.58	0.75	3	6	202	272	71
330	65.18	63.92	670	6517.70	5.72	6392.44	7.71	0	0	85.42	3.44	125.27	0.86	109.35	5.02	147.27	6.77	1	1175.73	12.59	0.79	4	6	203	272	70
331	65.39	64.51	671	6539.22	5.24	6450.78	7.35	0	0	97.41	3.88	126.34	0.91	101.02	4.57	141.68	6.42	1	1625.02	11.91	0.79	4	6	204	272	69
332	65.06	64.87	672	6505.64	8.68	6487.05	8.38	0	0	73.81	3.20	122.53	0.99	154.81	7.71	149.43	7.45	0	1213.52	6.45	0.73	3	6	205	272	68
333	64.90	65.24	673	6489.79	12.00	6523.75	9.81	0	0	63.80	3.62	125.40	1.08	163.34	10.64	133.62	8.69	0	1464.29	5.54	0.62	3	6	206	272	67
334	64.68	64.83	674	6468.01	5.22	6483.33	6.93	0	0	96.22	3.81	128.35	0.86	101.22	4.55	134.49	6.05	1	1365.81	8.43	0.80	4	6	207	272	66
335	65.26	64.28	675	6525.80	7.47	6428.32	6.79	0	0	94.95	4.32	129.40	1.02	126.34	6.54	114.88	5.95	0	1972.02	10.51	0.75	3	6	208	272	65
336	65.55	64.06	676	6555.38	7.05	6405.99	7.40	0	0	95.17	3.60	123.48	1.07	144.27	6.25	151.28	6.55	0	1825.60	9.99	0.79	3	6	209	272	64
337	65.52	63.98	677	6552.43	6.93	6397.95	5.64	0	0	107.65	4.11	127.31	1.02	139.73	6.08	113.69	4.95	0	1736.92	10.62	0.80	4	6	210	272	63
338	65.46	64.14	678	6546.02	6.20	6413.89	6.76	0	0	94.36	3.76	127.70	0.92	119.90	5.44	130.56	5.92	0	1520.17	8.55	0.79	4	6	211	272	62
339	66.61	63.71	679	6660.61	7.22	6371.47	6.09	0	0	94.74	3.72	127.35	0.95	141.53	6.34	119.39	5.35	0	1469.04	8.37	0.79	4	6	212	272	61
340	66.63	63.37	680	6663.37	8.14	6336.89	7.06	0	0	97.56	4.38	129.15	1.12	139.73	7.15	121.20	6.20	0	1997.00	12.97	0.75	4	6	213	272	60
341	66.53	63.28	681	6653.16	5.78	6328.15	5.33	0	0	111.15	3.73	127.73	0.94	132.86	5.08	122.50	4.68	0	1858.75	13.31	0.84	4	6	214	272	59
342	66.66	63.11	682	6665.84	7.94	6310.75	8.55	0	0	85.23	3.88	131.63	1.08	134.45	7.00	144.77	7.54	0	2285.25	10.41	0.73	3	6	215	272	58
343	67.47	63.50	683	6747.02	6.17	6349.74	5.97	0	0	109.38	4.51	129.03	0.99	115.01	5.38	111.15	5.20	1	1969.44	18.49	0.79	4	6	216	272	57
344	67.47	63.05	684	6746.54	5.08	6305.40	5.53	0	0	110.26	3.35	126.00	0.89	128.92	4.47	140.25	4.87	0	1892.12	13.04	0.86	3	6	217	272	56
345	67.71	63.23	685	6770.74	6.55	6323.26	7.02	0	0	96.99	3.32	124.90	1.03	148.02	5.81	158.65	6.23	0	2020.85	8.91	0.81	3	6	218	272	55
346	67.63	62.68	686	6762.99	6.21	6268.25	6.48	0	0	99.99	3.62	126.82	0.97	132.02	5.46	137.83	5.70	0	1581.85	10.41	0.81	3	6	219	272	54
347	67.68	62.83	687	6768.33	6.30	6282.84	7.52	0	0	112.63	4.88	129.35	1.17	111.87	5.52	133.41	6.58	1	2138.85	12.62	0.76	3	6	220	272	53
348	67.46	63.09	688	6746.24	6.28	6308.65	7.34	0	0	101.39	3.96	129.46	1.05	123.85	5.53	144.61	6.46	0	1852.71	12.81	0.79	5	6	221	272	52
349	67.88	63.03	689	6787.73	5.49	6302.77	5.25	0	0	97.15	2.90	124.45	0.80	141.78	4.84	135.63	4.63	0	1717.83	11.49	0.86	3	6	222	272	51
350	68.59	63.94	690	6859.30	6.73	6394.14	7.91	0	0	105.59	4.71	124.71	1.16	116.23	5.90	136.52	6.93	0	1403.60	8.45	0.75	4	6	223	272	50
351	68.63	63.94	691	6863.44	6.68	6393.89	8.16	0	0	88.36	3.64	123.27	1.00	124.92	5.89	152.45	7.20	0	1422.23	9.61	0.77	4	6	224	272	49
352	68.98	63.80	692	6898.05	7.52	6380.38	6.66	0	0	98.03	4.02	123.37	1.06	141.24	6.61	125.10	5.86	0	1542.88	9.60	0.77	4	6	225	272	48
353	69.92	64.03	693	6991.52	9.31	6402.99	7.60	0	0	76.69	3.18	116.30	1.01	173.42	8.34	141.94	6.76	0	933.69	7.40	0.75	4	6	226	272	47
354	69.93	63.63	694	6993.44	6.02	6362.71	7.58	0	0	89.70	3.96	125.94	0.91	105.02	5.28	132.19	6.63	1	1076.71	5.96	0.76	4	6	227	272	46
355	69.73	63.17	695	6973.13	5.85	6316.83	6.78	0	0	108.86	4.20	125.90	1.04	116.72	5.13	135.27	5.94	0	1415.50	9.08	0.80	4	6	228	272	45
356	69.87	62.67	696	6986.99	6.38	6266.83	7.65	0	0	93.61	4.26	128.40	0.98	107.71	5.58	129.21	6.69	1	1319.27	8.13	0.75	5	6	229	272	44
357	69.55	61.81	697	6955.22	6.40	6180.70	6.70	0	0	115.88	5.11	127.09	1.13	111.59	5.59	116.75	5.85	1	1391.73	12.37	0.76	4	6	230	272	43
358	69.50	61.98	698	6950.40	5.61	6198.07	7.19	0	0	95.19	3.77	128.67	0.91	108.81	4.91	139.60	6.30	1	1584.98	9.01	0.79	4	6	231	272	42
359	69.19	62.68	699	6918.52	4.91	6267.55	6.07	0	0	123.20	4.22	123.86	1.01	110.29	4.30	136.37	5.31	1	1555.75	11.31	0.84	4	6	232	272	41
360	69.37	62.04	700	6937.32	4.45	6204.11	4.99	0	0	124.61	4.14	129.59	0.87	102.88	3.87	115.53	4.35	1	1855.44	12.10	0.85	4	6	233	272	40
361	69.63	62.45	701	6963.30	4.85	6245.45	5.45	0	0	115.69	3.98	126.89	0.89	108.38	4.23	121.91	4.76	1	1734.48	13.91	0.84	4	6	234	272	39
362	70.09	62.62	702	7009.09	7.96	6262.09	7.27	0	0	96.32	4.41	125.13	1.11	133.79	6.98	122.27	6.38	0	1688.77	8.26	0.74	4	6	235	272	38
363	70.01	63.69	703	7000.89	5.82	6369.34	6.13	0	0	107.48	4.65	124.96	0.95	103.28	5.08	108.74	5.33	1	1059.54	9.60	0.78	5	6	236	272	37
364	69.72	64.22	704	6971.98	13.37	6422.15	7.79	0	0	67.85	3.79	123.38	1.06	184.15	11.89	107.67	6.88	1	1260.48	8.67	0.64	4	6	237	272	36
365	69.87	63.78	705	6986.52	8.30	6378.15	7.71	0	0	91.06	4.04	120.05	1.12	144.44	7.33	134.23	6.80	0	990.06	8.01	0.74	3	6	238	272	35
366	69.69	63.88	706	6968.58	8.85	6388.41	9.42	0	0	78.53	3.90	122.42	1.11	137.58	7.82	146.34	8.32	0	1330.15	6.43	0.69	3	6	239	272	34
367	69.39	63.30	707	6938.75	7.69	6329.90	7.33	0	0	88.07	3.84	123.16	1.01	136.00	6.76	129.60	6.44	0	1334.73	7.39	0.75	4	6	240	272	33
368	69.82	63.47	708	6981.68	7.17	6347.06	7.52	0	0	106.21	5.39	126.98	1.16	108.60	6.26	113.86	6.55	1	1453.25	12.08	0.71	4	6	241	272	32
369	69.81	63.46	709	6981.49	8.76	6345.54	8.27	0	0	87.47	4.91	127.29	1.11	119.92	7.65	113.16	7.22	0	1601.79	8.31	0.66	4	6	242	272	31
370	69.69	63.62	710	6968.72	8.64	6362.17	8.56	0	0	82.55	4.17	123.58	1.08	131.62	7.59	130.37	7.52	0	1200.29	6.36	0.69	3	6	243	272	30
371	69.76	63.28	711	6975.94	8.31	6328.28	9.59	0	0	70.52	2.98	118.39	1.00	152.65	7.44	176.01	8.59	0	1079.38	6.16	0.73	4	6	244	272	29
372	70.30	63.33	712	7029.90	6.08	6333.11	7.28	0	0	90.46	3.54	123.43	0.92	119.46	5.34	143.06	6.39	0	1545.75	7.93	0.79	4	6	245	272	28
373	70.20	63.23	713	7020.11	6.51	6323.00	6.64	0	0	90.40	3.53	121.12	0.90	128.33	5.72	130.79	5.83	0	1241.73	7.78	0.79	5	6	246	272	27
374	70.53	63.09	714	7052.84	8.55	6309.42	8.49	0	0	79.09	4.46	120.10	1.01	116.61	7.46	115.80	7.42	0	803.56	8.42	0.66	3	6	247	272	26
375	71.05	62.94	715	7105.23	6.77	6294.32	6.42	0	0	91.17	3.74	120.75	0.91	127.09	5.93	120.44	5.62	0	1122.02	8.98	0.78	4	6	248	272	25
376	70.45	62.40	716	7044.65	6.31	6240.46	7.07	0	0	106.28	4.59	122.89	1.06	112.28	5.51	125.95	6.19	0	1449.92	9.80	0.77	5	6	249	272	24
377	70.82	62.20	717	7081.67	6.61	6220.14	6.98	0	0	99.47	4.82	126.32	1.00	104.89	5.77	110.77	6.08	1	1365.77	9.87	0.74	4	6	250	272	23
378	71.05	62.56	718	7105.05	7.45	6256.43	6.76	0	0	69.71	2.95	120.52	0.75	135.64	6.54	123.04	5.93	0	845.33	6.50	0.77	3	6	251	272	22
379	70.79	63.27	719	7078.91	6.94	6327.19	7.80	0	0	85.27	4.44	123.93	0.93	102.28	6.05	115.04	6.80	1	921.58	7.70	0.71	5	6	252	272	21
380	70.80	63.19	720	7080.15	8.45	6318.60	8.17	0	0	70.92	3.11	119.48	0.91	148.60	7.48	143.85	7.23	0	1010.15	6.54	0.74	3	6	253	272	20
381	71.38	63.21	721	7137.66	9.71	6321.33	7.29	0	0	76.94	4.09	121.03	0.97	140.39	8.50	105.36	6.38	1	899.62	6.61	0.68	4	6	254	272	19
382	71.26	62.99	722	7125.85	9.84	6299.32	10.06	0	0	61.90	3.37	119.35	0.95	139.61	8.69	142.67	8.88	0	1093.85	5.33	0.65	3	6	255	272	18
383	70.75	62.81	723	7074.56	8.28	6281.23	9.61	0	0	80.48	4.41	124.43	1.08	116.32	7.26	135.09	8.43	0	1122.54	7.94	0.67	4	6	256	272	17
384	70.86	62.30	724	7085.75	8.26	6230.36	7.94	0	0	74.73	3.35	120.17	0.93	142.18	7.29	136.78	7.01	0	1213.77	7.14	0.74	3	6	257	272	16
385	71.43	62.51	725	7143.32	8.90	6251.42	7.24	0	0	84.14	4.20	122.27	1.02	137.01	7.79	111.46	6.34	1	1461.21	8.68	0.71	4	6	258	272	15
386	70.92	61.54	726	7091.96	9.82	6153.75	8.24	0	0	76.89	4.00	120.90	1.06	145.40	8.64	122.07	7.25	0	829.67	6.59	0.68	4	6	259	272	14
387	70.79	61.37	727	7079.01	6.32	6136.78	6.46	0	0	96.05	3.68	122.65	0.93	127.18	5.55	130.06	5.68	0	945.71	7.83	0.80	4	6	260	272	13
388	71.35	60.80	728	7134.95	7.92	6080.30	8.07	0	0	76.04	3.48	120.15	0.93	133.45	6.97	136.04	7.11	0	1079.02	5.98	0.73	4	6	261	272	12
389	70.78	61.10	729	7078.35	6.85	6110.42	6.37	0	0	99.17	4.44	125.03	0.97	117.64	5.98	109.46	5.57	1	1503.29	8.99	0.76	4	6	262	272	11
390	71.02	61.61	730	7102.46	6.28	6161.14	7.11	0	0	107.69	4.76	120.39	1.07	109.38	5.50	123.72	6.21	1	1102.60	9.01	0.76	5	6	263	272	10
391	70.85	61.40	731	7085.00	5.98	6139.74	5.88	0	0	109.69	4.53	122.72	0.96	111.40	5.22	109.37	5.12	1	1354.56	10.95	0.79	4	6	264	272	9
392	70.98	61.28	732	7098.15	6.16	6127.98	6.73	0	0	105.79	4.71	123.91	1.01	106.42	5.39	116.09	5.87	1	1160.10	8.08	0.76	5	6	265	272	8
393	70.92	60.47	733	7091.90	12.75	6047.39	10.07	0	0	59.15	3.03	117.00	1.07	192.00	11.62	153.04	9.03	0	1111.33	4.93	0.64	5	6	266	272	7
394	71.62	61.03	734	7161.66	10.62	6103.41	9.99	0	0	61.41	2.96	115.85	1.00	170.07	9.60	160.73	8.94	0	891.54	4.46	0.67	5	6	267	272	6
395	72.38	60.97	735	7237.77	9.50	6096.79	9.13	0	0	72.45	4.37	120.39	1.01	121.26	8.31	116.53	7.99	0	865.77	5.89	0.63	4	6	268	272	5
396	72.48	61.28	736	7247.77	14.05	6128.10	12.50	0	0	46.52	3.72	121.14	0.93	135.35	12.33	120.44	10.98	0	617.02	3.83	0.48	4	6	269	272	4
397	72.99	61.74	737	7299.49	13.03	6173.69	12.05	0	0	42.15	2.93	116.85	0.81	144.37	11.49	133.53	10.63	0	361.23	2.97	0.54	3	6	270	272	3
398	73.08	61.63	738	7307.74	14.71	6162.70	9.81	0	0	45.85	3.05	114.93	0.84	170.47	13.03	113.90	8.66	0	177.42	3.79	0.56	3	6	271	272	2
399	73.23	62.00	739	7323.38	8.78	6199.93	9.35	0	0	58.46	3.80	117.73	0.78	103.74	7.65	110.53	8.15	1	569.35	6.60	0.61	5	6	272	272	1
400	63.76	64.31	760	6375.96	11.05	6430.99	12.52	0	0	51.14	3.17	126.18	0.94	137.78	9.79	156.00	11.08	0	1443.79	5.53	0.58	3	7	1	2	2
401	66.65	62.59	761	6664.50	8.87	6259.37	10.58	0	0	55.38	2.54	126.83	0.85	149.87	7.92	178.41	9.47	0	1239.83	4.73	0.69	3	7	2	2	1
402	73.25	60.86	767	7324.68	13.96	6085.72	16.89	0	0	36.65	2.97	115.63	0.87	133.06	12.36	160.92	14.96	0	347.21	2.83	0.45	4	8	1	8	8
403	73.11	60.60	771	7311.17	9.43	6060.19	9.35	0	0	60.27	4.12	117.23	0.83	105.93	8.22	104.97	8.12	1	482.15	6.00	0.59	5	8	2	8	7
404	72.23	61.55	772	7222.59	15.60	6155.23	13.11	0	0	50.35	4.25	119.90	1.10	142.53	13.71	119.72	11.52	0	835.27	4.27	0.45	3	8	3	8	6
405	72.64	61.64	773	7263.76	6.59	6163.77	8.08	0	0	85.07	5.63	122.06	0.88	72.81	5.16	92.55	6.89	1	708.75	10.11	0.62	5	8	4	8	5
406	73.04	61.48	774	7304.40	7.62	6147.56	9.25	0	0	69.82	4.31	117.20	0.86	95.05	6.72	115.11	8.04	1	635.40	6.83	0.64	4	8	5	8	4
407	72.34	61.64	775	7234.09	12.32	6163.57	11.66	0	0	52.00	3.44	117.93	0.96	143.70	10.87	136.03	10.29	0	601.31	4.24	0.56	4	8	6	8	3
408	72.17	61.43	776	7216.61	16.49	6142.91	11.16	0	0	38.29	2.19	113.02	0.80	213.37	15.92	152.41	10.02	1	773.58	4.51	0.59	5	8	7	8	2
409	72.42	62.68	777	7241.87	18.20	6267.74	11.72	0	0	33.68	2.29	113.48	0.76	202.08	17.06	133.95	10.46	0	245.27	2.25	0.52	5	8	8	8	1
410	71.96	65.24	871	7195.57	15.88	6523.56	17.72	0	0	37.88	3.45	115.52	0.98	134.68	14.03	150.27	15.65	0	315.73	3.69	0.40	5	9	1	21	21
411	71.58	64.86	873	7157.70	17.07	6486.02	12.20	0	0	40.36	2.90	115.97	0.90	181.95	15.52	131.40	10.83	0	447.17	3.52	0.50	5	9	2	21	20
412	70.35	65.66	875	7035.07	13.04	6566.11	14.01	0	0	47.56	3.47	118.90	0.99	138.01	11.53	148.11	12.41	0	631.71	3.67	0.51	5	9	3	21	19
413	71.47	65.19	876	7147.09	11.10	6518.54	12.25	0	0	47.58	4.27	120.38	0.81	94.59	9.50	104.67	10.65	1	645.42	4.40	0.46	4	9	4	21	18
414	71.18	65.45	877	7118.11	15.71	6544.96	11.95	0	0	42.38	3.50	118.41	0.88	146.41	13.78	111.43	10.49	1	394.58	3.92	0.46	4	9	5	21	17
415	70.55	65.35	880	7054.52	13.92	6534.90	13.34	0	0	48.50	3.35	119.88	1.04	155.80	12.35	149.32	11.84	0	921.48	4.22	0.52	5	9	6	21	16
416	71.12	65.56	881	7111.83	11.48	6556.40	9.97	0	0	59.60	4.91	122.28	0.93	106.77	9.99	92.42	8.51	1	728.69	6.15	0.50	5	9	7	21	15
417	70.52	65.38	882	7051.86	13.85	6538.13	11.06	0	0	55.29	4.15	121.79	1.04	142.03	12.15	113.40	9.70	0	635.62	3.87	0.51	4	9	8	21	14
418	70.28	65.82	883	7027.99	21.35	6581.64	14.16	0	0	37.39	3.63	120.81	1.00	169.37	18.86	112.46	12.49	0	646.79	3.17	0.37	3	9	9	21	13
419	70.16	65.61	884	7015.83	8.82	6560.73	11.91	0	0	54.07	2.80	116.13	0.86	131.96	7.83	176.69	10.76	0	584.00	4.67	0.66	4	9	10	21	12
420	70.47	65.68	885	7047.28	8.43	6567.89	11.78	0	0	61.56	4.11	121.21	0.91	96.87	7.29	135.55	10.28	1	684.00	6.56	0.59	5	9	11	21	11
421	69.96	64.44	886	6995.70	13.26	6443.65	12.38	0	0	51.17	2.74	115.28	1.05	192.48	12.15	178.92	11.45	0	861.19	4.64	0.60	5	9	12	21	10
422	70.78	64.87	887	7078.01	9.25	6486.88	8.60	0	0	70.88	4.49	123.77	0.94	112.29	8.06	104.36	7.51	1	691.44	6.58	0.62	4	9	13	21	9
423	70.27	65.35	888	7026.83	10.96	6534.56	12.83	0	0	52.24	3.85	123.24	0.93	114.46	9.61	133.97	11.24	0	668.25	4.26	0.53	4	9	14	21	8
424	69.67	65.31	889	6966.60	8.10	6530.93	8.59	0	0	73.77	4.17	123.55	0.92	110.19	7.06	116.87	7.49	1	1004.75	9.90	0.67	4	9	15	21	7
425	69.71	65.78	890	6971.46	9.15	6577.78	9.39	0	0	63.47	4.36	124.50	0.87	102.08	7.95	104.84	8.17	1	716.67	5.10	0.58	4	9	16	21	6
426	69.85	66.92	891	6984.83	9.25	6691.89	8.20	0	0	67.84	4.54	125.67	0.87	106.14	8.05	94.27	7.22	1	598.90	5.15	0.60	5	9	17	21	5
427	68.66	65.76	892	6865.87	9.78	6575.72	9.23	0	0	69.30	2.20	111.01	1.05	234.08	9.61	223.94	8.93	1	1334.90	5.52	0.75	5	9	18	21	4
428	69.96	65.99	893	6996.13	13.59	6598.94	15.85	0	0	50.79	3.60	122.63	1.18	148.87	12.12	173.15	14.20	0	1293.71	4.08	0.50	5	9	19	21	3
429	70.58	66.47	894	7058.33	15.59	6646.61	15.51	0	0	44.87	4.94	122.07	1.03	108.65	13.56	108.14	13.49	1	814.40	4.92	0.35	4	9	20	21	2
430	71.05	65.86	898	7104.64	13.06	6585.63	13.52	0	0	40.99	2.99	117.30	0.84	138.10	11.52	142.95	11.94	0	618.69	3.66	0.51	3	9	21	21	1
431	69.36	66.02	904	6935.60	13.10	6601.57	14.41	0	0	49.97	3.61	121.36	1.07	139.94	11.59	153.91	12.77	0	958.10	4.32	0.51	4	10	1	6	6
432	69.63	66.03	906	6962.74	10.56	6603.35	11.19	0	0	51.09	2.93	118.90	0.86	142.43	9.35	150.80	9.91	0	673.06	4.50	0.62	3	10	2	6	5
433	69.72	65.90	907	6972.34	13.73	6589.74	13.40	0	0	44.39	2.35	114.03	0.97	200.56	12.85	196.94	12.42	0	437.60	3.65	0.59	5	10	3	6	4
434	69.84	66.69	908	6984.15	11.39	6668.89	8.65	0	0	65.76	5.00	123.83	0.95	114.90	9.90	86.98	7.41	1	741.48	5.90	0.54	4	10	4	6	3
435	69.21	65.33	909	6921.23	12.74	6533.41	14.93	0	0	44.86	2.67	116.99	0.98	166.59	11.45	190.86	13.99	0	926.06	3.52	0.56	5	10	5	6	2
436	68.74	65.92	910	6874.11	11.75	6592.07	12.86	0	0	49.58	3.37	119.57	0.94	133.54	10.37	146.17	11.35	0	535.75	3.95	0.55	3	10	6	6	1
437	68.47	59.23	932	6847.04	11.81	5922.67	10.32	0	0	53.12	2.33	120.01	0.95	209.07	10.95	183.14	9.50	1	1515.38	6.29	0.67	4	11	1	1	1
438	68.58	63.23	933	6857.97	11.16	6323.12	22.00	0	0	46.48	3.23	127.87	1.13	125.41	10.00	239.37	21.09	1	1443.75	6.38	0.50	5	12	1	7	7
439	68.00	64.65	934	6799.94	11.80	6465.45	13.59	0	0	50.65	2.17	115.56	1.03	215.06	11.21	239.69	13.44	1	986.40	5.16	0.64	5	12	2	7	6
440	64.83	64.04	935	6482.86	9.73	6403.93	9.03	0	0	71.12	3.09	125.36	1.06	173.68	8.73	161.41	8.09	0	1578.31	6.91	0.71	4	12	3	7	5
441	63.42	64.71	936	6341.93	12.09	6470.93	7.85	0	0	61.44	3.35	126.56	0.92	170.91	10.68	111.02	6.92	1	1057.31	6.98	0.66	4	12	4	7	4
442	63.56	61.66	937	6356.48	12.98	6165.98	9.75	0	0	54.35	2.61	129.33	0.99	209.21	11.97	158.71	8.79	1	2072.58	7.65	0.65	4	12	5	7	3
443	65.75	64.36	938	6575.32	7.55	6436.07	9.31	0	0	85.14	3.91	126.75	1.10	127.05	6.67	156.52	8.22	0	1681.02	9.44	0.72	4	12	6	7	2
444	65.83	64.85	939	6583.19	8.06	6485.14	9.49	0	0	78.98	3.87	126.19	1.06	127.06	7.11	149.52	8.38	0	1171.85	6.89	0.70	3	12	7	7	1
445	66.72	62.43	948	6672.01	9.04	6243.20	8.54	0	0	65.74	2.10	121.75	0.94	217.79	8.67	209.52	7.98	1	2009.02	8.33	0.77	4	13	1	2	2
446	66.14	60.55	951	6613.51	18.86	6055.10	14.47	0	0	34.99	1.84	118.62	0.91	269.13	19.45	212.46	14.05	1	1289.04	4.95	0.54	5	13	2	2	1
447	66.38	62.45	1003	6637.65	14.71	6244.66	13.43	0	0	41.15	3.41	128.97	0.88	136.93	12.93	125.05	11.81	0	1227.02	4.57	0.46	4	14	1	1	1
448	64.14	65.09	1363	6414.23	13.25	6509.06	10.76	0	0	47.50	2.76	122.62	0.89	176.00	11.91	143.52	9.58	0	1394.15	5.11	0.60	5	15	1	1	1
449	61.28	63.17	2597	6127.79	17.14	6317.38	21.18	0	0	32.45	2.89	126.52	0.98	149.32	15.33	183.87	19.07	0	1090.58	2.94	0.37	3	16	1	1	1
450	68.59	64.41	2692	6858.69	11.78	6440.67	14.77	0	0	40.89	2.64	125.00	0.85	141.50	10.50	177.01	13.18	0	908.58	3.38	0.54	4	17	1	3	3
451	69.95	62.95	2693	6994.64	14.36	6295.30	16.55	0	0	40.20	2.64	120.22	1.00	170.45	13.01	195.04	15.19	0	959.12	3.21	0.50	5	17	2	3	2
452	68.08	63.78	2694	6807.84	16.48	6378.32	15.52	0	0	37.74	2.29	121.75	0.98	211.33	15.45	199.08	14.52	1	1203.92	5.96	0.50	5	17	3	3	1
453	65.33	58.74	2745	6533.24	15.09	5873.63	16.45	0	0	38.82	1.94	116.77	0.96	234.41	14.64	242.37	16.52	1	1391.56	5.79	0.56	5	18	1	2	2
454	64.85	58.08	2746	6485.43	12.20	5807.80	14.59	0	0	44.54	2.71	122.24	0.95	156.10	10.94	185.54	13.24	0	1531.88	5.08	0.56	5	18	2	2	1
455	63.96	62.81	3248	6396.26	36.90	6281.00	12.06	0	0	36.70	1.87	123.50	1.03	427.79	52.37	189.78	11.27	1	1765.85	7.08	0.53	5	19	1	1	1
456	70.14	63.69	3255	7013.68	14.89	6369.15	14.68	0	0	40.35	2.22	119.61	0.98	210.54	13.97	208.20	13.70	1	987.60	3.41	0.54	5	20	1	3	3
457	70.32	64.47	3257	7031.63	16.50	6446.87	20.81	0	0	37.16	3.04	119.15	1.09	157.36	14.80	194.35	19.40	0	1045.85	3.60	0.42	5	20	2	3	2
458	67.44	63.63	3258	6743.88	10.39	6363.40	9.48	0	0	70.64	3.45	129.38	1.11	164.53	9.25	150.10	8.43	0	1981.65	6.44	0.68	4	20	3	3	1
459	63.82	59.63	3259	6382.22	7.51	5963.20	8.60	0	0	83.54	3.66	127.44	1.04	132.39	6.63	151.52	7.59	0	1992.69	9.28	0.74	3	21	1	2	2
460	63.45	58.12	3260	6344.86	15.76	5812.29	18.89	0	0	34.23	2.43	120.39	0.95	173.53	14.27	204.96	17.58	0	1024.79	3.29	0.46	5	21	2	2	1
461	64.14	62.63	3413	6414.03	21.17	6262.68	31.05	0	0	21.81	3.05	127.93	0.86	116.97	18.71	171.32	27.46	0	1326.77	3.04	0.25	5	22	1	1	1
462	66.33	56.85	3440	6633.26	10.24	5684.91	10.03	0	0	60.17	3.36	121.93	0.94	141.67	9.04	138.78	8.85	0	1047.52	4.90	0.64	3	23	1	1	1
463	66.26	62.67	3487	6626.49	24.53	6266.99	23.86	0	0	26.13	2.21	121.92	1.02	225.62	23.44	217.35	22.96	1	1239.31	6.75	0.32	5	24	1	1	1
464	66.88	59.13	3682	6687.61	9.97	5912.95	10.45	0	0	63.58	2.70	117.62	1.05	182.92	9.12	191.09	9.61	0	1263.15	6.41	0.70	5	25	1	10	10
465	67.84	62.78	3684	6783.72	14.15	6277.80	14.22	0	0	46.41	2.17	124.27	1.06	232.77	13.84	235.70	13.85	1	1991.27	7.42	0.57	4	25	2	10	9
466	67.76	64.75	3685	6776.20	14.20	6475.44	13.90	0	0	47.36	2.54	118.28	1.07	204.78	13.34	200.87	13.02	0	887.56	3.58	0.57	5	25	3	10	8
467	69.14	64.88	3686	6914.34	11.51	6487.89	19.39	0	0	43.88	2.84	121.80	1.03	138.64	10.34	226.64	18.41	1	1083.23	5.57	0.52	4	25	4	10	7
468	70.46	63.32	3687	7046.25	13.37	6331.81	16.53	0	0	47.71	3.49	126.20	1.12	141.59	11.91	174.72	14.74	0	1359.06	4.87	0.48	4	25	5	10	6
469	68.73	61.86	3688	6872.83	10.41	6186.21	11.09	0	0	61.29	3.04	126.65	1.05	162.91	9.33	173.18	9.95	0	1690.00	7.11	0.65	4	25	6	10	5
470	70.15	61.41	3689	7015.14	11.71	6141.22	9.99	0	0	62.69	3.08	122.28	1.09	184.65	10.57	158.20	8.96	0	1322.88	5.77	0.65	4	25	7	10	4
471	69.43	61.82	3690	6943.22	7.97	6181.65	9.38	0	0	73.11	3.27	125.87	0.99	137.81	7.06	162.06	8.32	0	1765.71	6.55	0.72	3	25	8	10	3
472	68.97	59.98	3691	6896.84	16.23	5997.55	13.86	0	0	36.93	2.03	119.19	0.90	226.70	15.58	197.12	12.88	1	1074.65	5.50	0.54	5	25	9	10	2
473	67.60	57.06	3692	6760.42	16.34	5706.30	19.86	0	0	38.64	3.07	119.42	1.11	159.61	14.76	192.97	18.15	0	1024.65	3.34	0.43	5	25	10	10	1
474	69.32	60.39	3743	6932.33	14.73	6039.45	18.72	0	0	45.45	3.34	125.63	1.21	156.17	13.24	197.22	17.03	0	1152.19	3.70	0.46	5	26	1	2	2
475	68.77	58.88	3744	6876.58	20.19	5888.03	16.78	0	0	36.56	1.96	114.04	1.01	276.44	21.10	231.86	16.81	1	1068.83	4.20	0.52	5	26	2	2	1
476	71.08	62.40	3751	7107.88	14.53	6240.23	12.31	0	0	49.82	2.89	118.97	1.07	194.16	13.27	165.57	11.08	0	1085.96	4.42	0.57	5	27	1	3	3
477	68.92	65.15	3752	6891.88	13.80	6514.71	9.27	0	0	54.57	3.01	123.09	0.96	192.18	12.51	130.22	8.25	0	1446.69	4.69	0.62	4	27	2	3	2
478	66.71	64.90	3753	6670.92	11.42	6489.64	10.14	0	0	53.97	2.15	120.78	0.95	222.08	10.82	198.52	9.46	1	1645.67	7.02	0.69	5	27	3	3	1
479	70.61	63.14	3769	7061.23	10.52	6314.24	11.25	0	0	46.94	1.96	114.71	0.83	195.36	9.87	209.75	10.50	1	974.88	4.95	0.68	5	28	1	2	2
480	71.81	63.40	3770	7180.54	11.68	6340.18	10.76	0	0	46.28	2.62	115.93	0.81	159.59	10.41	147.24	9.55	0	703.77	4.22	0.62	4	28	2	2	1
481	67.70	66.13	3773	6770.02	8.86	6613.35	9.89	0	0	71.18	3.90	122.15	1.01	124.51	7.79	138.96	8.69	0	1117.21	6.16	0.66	3	29	1	1	1
482	68.73	58.90	3780	6872.78	15.96	5889.69	20.87	0	0	37.49	2.15	113.60	1.04	214.92	15.29	257.63	21.13	1	1064.48	4.58	0.53	5	30	1	2	2
483	68.67	59.77	3781	6866.57	13.07	5977.34	9.88	0	0	56.94	2.70	121.87	1.04	212.74	12.13	162.78	8.93	1	1428.90	6.03	0.65	4	30	2	2	1
484	65.32	60.94	3834	6532.47	6.98	6094.12	7.91	0	0	80.42	3.65	128.72	0.90	118.41	6.12	134.20	6.94	0	1762.96	11.14	0.74	4	31	1	5	5
485	64.99	60.29	3835	6499.13	10.56	6029.31	9.82	0	0	62.16	2.95	126.90	1.01	172.52	9.49	160.67	8.78	0	1887.42	6.75	0.68	3	31	2	5	4
486	65.48	59.06	3836	6547.61	8.85	5906.19	8.37	0	0	80.31	3.41	121.57	1.09	161.31	7.88	152.47	7.45	0	1617.35	7.91	0.73	3	31	3	5	3
487	67.16	58.93	3839	6716.00	12.56	5893.25	12.99	0	0	52.40	2.98	124.39	1.08	171.92	11.31	177.55	11.73	0	1606.33	5.11	0.58	5	31	4	5	2
488	68.39	61.47	3840	6838.72	16.65	6147.13	8.24	0	0	65.64	3.42	126.68	1.19	241.54	16.00	123.48	7.38	1	1691.48	10.96	0.64	4	31	5	5	1
489	55.38	63.68	3875	5537.78	10.19	6367.91	11.84	0	0	41.30	2.15	112.49	0.72	151.44	9.13	175.91	10.59	0	344.40	4.55	0.64	3	32	1	1	1
490	68.13	58.18	4036	6812.62	19.52	5817.58	16.85	0	0	35.87	2.94	120.13	1.04	184.34	17.63	159.52	15.15	0	1037.60	3.32	0.41	5	33	1	1	1
491	71.73	61.81	4038	7173.07	11.02	6180.90	10.33	0	0	48.44	2.23	116.53	0.83	185.19	10.10	174.88	9.33	0	1103.15	5.37	0.67	5	34	1	1	1
492	64.25	65.36	4048	6425.10	14.07	6535.96	15.28	0	0	45.46	2.74	119.59	1.06	181.94	12.75	193.36	14.39	0	1156.65	4.34	0.54	5	35	1	1	1
493	61.66	63.96	4054	6166.06	12.70	6396.02	12.42	0	0	43.90	1.56	111.85	0.84	260.99	13.02	263.85	12.76	1	1471.44	5.35	0.67	5	36	1	1	1
494	62.85	62.01	4170	6285.07	10.17	6200.51	11.98	0	0	45.71	2.37	120.97	0.80	152.06	9.09	178.48	10.78	0	1299.02	5.44	0.64	3	37	1	1	1
495	61.99	61.63	4404	6198.82	19.10	6162.86	11.57	0	0	42.52	1.75	115.04	0.94	322.96	21.94	215.95	11.37	1	1298.38	6.62	0.62	5	38	1	1	1
496	60.13	61.86	4410	6013.22	9.25	6185.93	10.16	0	0	54.30	2.96	120.84	0.81	130.99	8.15	143.81	8.95	0	1092.83	5.49	0.66	3	39	1	4	4
497	59.89	62.19	4412	5988.52	18.95	6219.20	12.98	0	0	37.23	2.34	119.77	0.94	230.72	18.10	162.27	11.77	1	1031.58	5.38	0.51	5	39	2	4	3
498	60.92	62.61	4413	6092.31	16.92	6261.30	13.82	0	0	37.90	2.27	122.06	0.94	217.91	15.95	180.93	12.60	1	1111.17	6.78	0.51	4	39	3	4	2
499	60.65	63.90	4414	6064.80	14.87	6389.96	13.33	0	0	41.10	1.89	113.21	0.91	239.74	14.85	225.19	12.79	1	1039.44	4.39	0.60	5	39	4	4	1
500	63.88	65.66	4425	6387.65	9.66	6565.75	8.48	0	0	57.95	2.55	121.62	0.83	170.00	8.63	149.46	7.55	0	1200.17	6.22	0.72	4	40	1	3	3
501	63.63	64.40	4426	6363.37	10.42	6439.68	9.17	0	0	62.60	2.61	120.31	0.99	194.23	9.49	171.60	8.28	0	1120.48	6.05	0.71	4	40	2	3	2
502	61.67	64.03	4427	6167.20	9.30	6403.23	15.83	0	0	50.12	3.01	125.80	0.94	120.24	8.27	202.04	14.44	0	1498.00	5.48	0.59	4	40	3	3	1
503	62.93	63.68	4658	6293.45	14.48	6368.34	13.46	0	0	46.72	2.80	125.70	1.06	187.68	13.19	175.10	12.16	0	1513.98	4.22	0.54	5	41	1	1	1
504	69.90	65.36	4780	6990.36	7.45	6536.32	8.07	0	0	75.04	3.26	119.23	0.89	132.39	6.57	143.54	7.12	0	882.23	6.46	0.75	3	42	1	8	8
505	68.78	64.71	4781	6878.26	12.18	6471.09	14.72	0	0	49.86	3.88	124.79	1.02	120.70	10.72	145.84	12.94	0	975.54	4.21	0.49	4	42	2	8	7
506	69.21	62.38	4783	6920.71	12.34	6237.79	10.66	0	0	51.81	2.35	122.07	0.97	210.93	11.50	184.12	9.73	1	1471.83	7.28	0.65	5	42	3	8	6
507	69.62	59.76	4784	6962.40	13.46	5975.71	13.37	0	0	53.68	2.63	116.99	1.17	211.42	12.86	213.03	12.55	1	1395.42	6.47	0.59	5	42	4	8	5
508	66.24	57.92	4786	6623.64	11.63	5791.57	18.71	0	0	47.55	2.84	120.05	1.11	152.55	10.52	237.29	18.03	1	1060.60	6.75	0.54	5	42	5	8	4
509	65.43	59.12	4787	6543.14	10.61	5912.28	17.47	0	0	53.38	2.98	124.00	1.15	148.84	9.58	235.82	16.85	1	1521.94	6.16	0.58	5	42	6	8	3
510	63.45	58.42	4788	6345.22	13.06	5841.68	12.25	0	0	48.82	2.51	119.00	1.00	197.88	11.96	184.54	11.34	0	1056.56	4.08	0.61	5	42	7	8	2
511	63.62	56.80	4789	6361.72	13.71	5680.49	16.25	0	0	42.29	3.88	120.31	0.95	115.15	12.02	136.50	14.25	0	802.00	3.66	0.42	4	42	8	8	1
512	67.36	58.74	4790	6736.18	14.78	5873.52	20.58	0	0	37.24	1.84	117.87	0.95	225.66	14.60	288.57	21.54	1	1050.08	4.30	0.56	5	43	1	1	1
513	69.87	61.35	4795	6987.24	16.66	6135.15	15.87	0	0	41.71	3.39	122.38	1.07	158.54	14.84	151.21	14.10	0	1082.08	4.04	0.44	5	44	1	3	3
514	68.82	58.86	4798	6881.94	7.66	5886.35	7.25	0	0	79.56	3.38	123.49	0.91	139.15	6.75	131.60	6.38	0	1448.23	7.14	0.76	3	44	2	3	2
515	70.59	61.95	4799	7058.93	11.47	6194.68	10.10	0	0	65.44	3.68	125.48	1.10	157.74	10.15	139.04	8.95	0	1332.04	6.00	0.63	3	44	3	3	1
516	68.01	58.60	4802	6801.43	15.20	5859.65	15.48	0	0	37.21	2.38	123.82	0.93	185.39	13.88	188.99	14.09	0	1445.21	4.00	0.51	5	45	1	7	7
517	65.99	58.96	4803	6599.06	12.17	5896.40	12.95	0	0	56.28	2.95	122.71	1.14	180.76	11.08	191.88	11.86	0	1665.12	4.54	0.60	5	45	2	7	6
518	66.97	60.72	4804	6696.58	4.40	6071.67	4.47	0	0	148.29	4.21	130.15	0.99	119.30	3.85	121.19	3.91	0	2387.27	16.65	0.88	4	45	3	7	5
519	66.76	61.03	4805	6676.06	5.18	6102.79	6.32	0	0	104.62	3.37	129.50	0.92	124.12	4.57	151.44	5.57	0	2356.23	14.52	0.85	4	45	4	7	4
520	65.51	61.55	4806	6550.73	7.11	6155.05	8.12	0	0	91.78	3.44	129.62	1.10	147.01	6.32	167.86	7.23	0	2635.50	12.56	0.78	3	45	5	7	3
521	66.47	61.12	4807	6647.39	6.07	6112.18	6.66	0	0	99.54	3.33	127.06	0.98	140.10	5.38	153.57	5.89	0	2230.38	14.37	0.83	3	45	6	7	2
522	67.14	60.98	4808	6713.75	4.62	6098.10	4.55	0	0	123.88	3.63	126.86	0.85	121.40	4.04	119.65	3.98	0	1760.40	12.62	0.88	4	45	7	7	1
523	62.44	62.45	4809	6243.83	7.54	6244.88	8.06	0	0	83.87	3.47	127.23	1.02	141.02	6.67	150.63	7.13	0	1716.77	9.03	0.76	3	46	1	3	3
524	62.52	65.74	4811	6252.45	15.74	6573.78	13.53	0	0	44.57	3.81	125.10	0.99	141.76	13.84	121.87	11.90	0	848.04	3.74	0.44	3	46	2	3	2
525	62.14	64.69	4815	6214.36	21.75	6469.03	18.46	0	0	37.38	2.04	113.13	1.08	272.37	22.10	253.62	18.66	1	989.40	3.90	0.52	5	46	3	3	1
526	69.40	62.67	4831	6939.75	14.30	6266.73	12.76	0	0	50.94	2.45	119.51	1.10	223.72	13.98	207.67	11.90	1	1735.33	6.64	0.60	5	47	1	10	10
527	66.02	62.08	4832	6601.62	8.34	6208.00	8.05	0	0	77.84	2.59	125.48	1.03	194.85	7.68	188.38	7.39	0	2459.69	10.00	0.78	3	47	2	10	9
528	64.09	62.39	4833	6409.48	8.14	6239.38	6.93	0	0	89.35	3.56	130.64	1.04	157.79	7.21	134.43	6.14	0	2435.75	11.33	0.77	3	47	3	10	8
529	63.71	62.07	4834	6370.60	7.77	6207.13	7.60	0	0	84.92	3.22	128.06	1.03	158.73	6.91	155.27	6.77	0	1964.35	10.63	0.78	3	47	4	10	7
530	64.51	60.60	4835	6451.09	7.95	6060.41	10.02	0	0	80.47	3.24	126.50	1.15	153.59	7.14	192.49	9.07	0	2379.23	11.11	0.74	4	47	5	10	6
531	65.29	63.69	4836	6528.52	6.09	6368.70	5.60	0	0	91.03	2.96	130.13	0.82	144.21	5.37	132.76	4.94	0	1845.67	10.87	0.84	3	47	6	10	5
532	66.04	65.45	4837	6603.81	9.38	6545.37	11.08	0	0	64.75	3.45	126.21	1.03	136.01	8.31	160.50	9.81	0	1527.29	5.40	0.65	4	47	7	10	4
533	65.22	63.07	4838	6522.08	9.21	6306.54	11.33	0	0	61.81	2.46	123.42	1.03	181.25	8.41	219.13	10.70	1	1934.90	7.05	0.70	4	47	8	10	3
534	62.91	65.13	4842	6290.72	11.74	6512.77	9.55	0	0	57.41	2.88	120.41	0.96	181.14	10.55	147.87	8.53	0	1064.48	5.19	0.66	4	47	9	10	2
535	65.66	67.06	4843	6565.95	13.82	6705.60	11.37	0	0	46.29	3.03	121.07	0.90	163.31	12.24	134.45	10.08	0	871.79	4.33	0.55	3	47	10	10	1
536	62.78	64.04	4846	6278.35	9.93	6404.14	9.91	0	0	57.71	2.66	124.51	0.91	166.98	8.89	166.60	8.89	0	1347.04	6.06	0.69	4	48	1	1	1
537	66.95	65.65	4852	6694.97	9.26	6564.54	10.20	0	0	68.45	3.74	123.37	1.02	130.61	8.16	143.75	8.98	0	1211.85	6.05	0.65	3	49	1	4	4
538	66.83	63.31	4853	6682.66	6.86	6330.59	7.40	0	0	89.26	3.43	130.68	0.98	137.77	6.06	148.61	6.54	0	1902.44	9.77	0.79	3	49	2	4	3
539	69.65	62.34	4854	6965.21	10.99	6233.68	18.96	0	0	52.15	2.25	115.76	1.15	200.05	10.47	312.31	21.42	1	1482.46	7.40	0.61	5	49	3	4	2
540	71.30	60.18	4858	7129.96	14.15	6018.34	14.76	0	0	50.28	3.99	124.53	1.12	137.56	12.49	143.47	13.02	0	1238.50	4.96	0.47	3	49	4	4	1
541	68.48	57.67	4856	6847.79	13.58	5766.82	13.45	0	0	40.39	1.84	112.22	0.87	231.27	13.06	222.52	13.21	1	1325.98	3.41	0.61	5	50	1	1	1
542	68.65	63.91	4874	6865.18	11.29	6390.60	12.28	0	0	50.17	2.34	118.20	0.95	187.61	10.47	203.53	11.43	0	1147.40	5.60	0.65	5	51	1	9	9
543	68.52	64.32	4875	6852.12	14.70	6431.87	17.16	0	0	38.72	2.27	115.37	0.96	193.42	13.80	218.87	16.66	1	815.71	6.40	0.54	5	51	2	9	8
544	68.81	64.56	4876	6881.05	11.29	6455.89	16.46	0	0	50.83	5.30	126.82	1.02	83.70	10.02	121.47	14.31	1	736.62	5.05	0.38	4	51	3	9	7
545	68.72	64.11	4877	6871.96	13.76	6410.72	13.80	0	0	39.68	2.27	117.99	0.88	186.19	12.67	187.53	12.58	0	924.60	4.32	0.57	5	51	4	9	6
546	68.80	64.89	4878	6880.16	10.45	6488.94	14.30	0	0	50.39	3.75	122.56	0.93	108.17	9.17	147.89	12.55	1	746.81	6.22	0.52	4	51	5	9	5
547	68.47	64.85	4879	6847.09	12.16	6485.19	14.41	0	0	46.22	2.59	121.12	0.99	169.16	10.97	198.07	13.31	0	1168.69	4.07	0.58	5	51	6	9	4
548	67.06	65.44	4881	6706.12	7.77	6543.89	9.24	0	0	68.13	2.98	122.35	0.90	137.27	6.89	163.12	8.19	0	1396.38	7.08	0.73	3	51	7	9	3
549	66.50	63.82	4882	6649.82	9.62	6382.19	8.66	0	0	68.18	2.81	127.98	1.00	181.45	8.66	163.63	7.78	0	2164.73	7.43	0.73	4	51	8	9	2
550	66.26	59.88	4883	6625.81	14.83	5987.92	9.61	0	0	58.76	2.07	116.24	1.09	304.44	16.51	216.27	9.20	1	1887.19	6.23	0.66	4	51	9	9	1
551	70.86	60.54	4884	7086.00	14.32	6053.97	11.31	0	0	42.58	2.21	116.83	0.87	211.97	13.44	170.71	10.24	1	945.35	4.94	0.60	5	52	1	1	1
552	65.62	62.00	4957	6562.13	5.70	6199.60	7.62	0	0	85.13	3.29	130.90	0.85	113.66	5.01	152.04	6.71	0	1769.83	9.41	0.80	4	53	1	5	5
553	65.51	59.49	4958	6550.78	8.53	5949.00	8.28	0	0	80.23	3.02	123.69	1.09	176.16	7.68	171.05	7.44	0	1689.04	6.90	0.76	4	53	2	5	4
554	66.14	59.59	4959	6614.00	16.23	5959.03	25.88	0	0	35.19	2.26	122.23	1.10	198.03	15.24	283.41	27.04	1	1433.81	6.14	0.44	5	53	3	5	3
555	65.80	56.64	4960	6580.04	15.17	5663.95	17.63	0	0	40.53	3.90	123.48	1.01	121.62	13.34	141.30	15.49	0	1050.02	3.60	0.39	4	53	4	5	2
556	65.75	57.14	4961	6574.63	10.04	5713.70	11.16	0	0	58.69	3.58	121.10	0.95	126.72	8.83	140.89	9.82	0	1082.06	5.39	0.61	4	53	5	5	1
557	65.58	61.75	5013	6558.07	23.82	6174.95	15.18	0	0	27.82	2.00	122.45	0.85	250.77	23.52	166.28	13.83	1	1061.94	6.77	0.42	4	54	1	1	1
558	61.19	62.46	5063	6118.52	18.21	6245.85	13.79	0	0	35.10	2.30	124.42	0.89	212.99	17.12	164.80	12.46	1	1046.58	6.04	0.50	5	55	1	2	2
559	62.07	62.86	5066	6206.51	12.29	6285.66	13.93	0	0	51.39	2.52	117.52	1.09	195.81	11.41	218.61	13.26	1	1181.69	6.55	0.60	5	55	2	2	1
560	71.55	59.98	5089	7154.97	12.45	5998.00	10.65	0	0	49.97	2.51	114.38	0.91	189.92	11.52	164.87	9.59	0	943.56	4.93	0.64	5	56	1	2	2
561	67.91	59.32	5090	6790.55	12.57	5931.56	8.50	0	0	70.06	3.58	125.63	1.13	189.90	11.32	129.12	7.56	0	1785.12	6.02	0.66	3	56	2	2	1
562	72.12	60.96	5091	7211.84	17.27	6095.57	13.68	0	0	36.92	2.96	120.70	0.88	166.36	15.32	131.93	12.12	0	779.42	3.25	0.45	4	57	1	1	1
563	76.57	46.94	5163	7656.59	8.16	4693.57	9.67	0	0	48.15	2.59	113.45	0.65	116.65	7.16	138.16	8.48	0	778.31	8.58	0.67	4	58	1	1	1
564	65.51	74.77	5173	6551.43	11.51	7477.48	10.96	0	0	37.09	2.05	113.04	0.66	161.61	10.25	153.87	9.76	0	610.48	4.66	0.62	2	59	1	1	1
565	64.63	61.55	5252	6462.99	22.07	6155.24	16.29	0	0	27.96	2.82	127.76	0.82	169.17	19.54	124.97	14.42	0	1203.02	3.96	0.35	3	60	1	7	7
566	62.56	60.12	5255	6255.73	16.95	6012.12	14.05	0	0	40.37	2.67	125.16	1.00	199.07	15.48	165.75	12.72	0	1529.67	3.72	0.50	5	60	2	7	6
567	62.50	60.28	5256	6249.73	11.17	6028.31	8.36	0	0	58.03	2.68	124.77	0.89	187.05	10.03	140.50	7.46	0	1385.65	5.36	0.70	4	60	3	7	5
568	63.10	60.70	5257	6309.87	11.03	6070.45	10.42	0	0	64.17	2.91	125.57	1.12	188.84	10.06	179.00	9.44	0	2253.71	7.54	0.67	3	60	4	7	4
569	64.67	60.45	5258	6467.07	7.92	6045.30	9.31	0	0	72.40	2.99	127.50	0.99	148.67	7.06	174.59	8.32	0	1536.52	7.74	0.74	4	60	5	7	3
570	65.66	62.79	5259	6565.99	9.65	6279.39	9.52	0	0	71.79	3.53	131.30	1.08	151.59	8.56	149.57	8.45	0	1975.40	8.08	0.68	3	60	6	7	2
571	64.53	64.87	5260	6452.97	9.86	6486.65	11.08	0	0	54.64	2.84	124.27	0.90	146.84	8.77	164.68	9.90	0	1116.15	5.52	0.65	4	60	7	7	1
572	68.73	64.45	5264	6872.52	15.30	6445.33	16.20	0	0	39.67	2.01	117.02	0.98	230.72	14.95	238.81	16.11	1	1098.62	4.76	0.56	5	61	1	7	7
573	68.33	61.91	5265	6833.44	9.64	6190.75	7.69	0	0	82.38	3.47	124.48	1.12	177.34	8.61	141.75	6.85	0	1601.17	6.71	0.74	3	61	2	7	6
574	67.43	61.42	5266	6742.67	8.76	6142.40	6.35	0	0	79.27	3.26	128.75	0.91	164.53	7.74	119.24	5.60	0	1839.98	7.59	0.77	4	61	3	7	5
575	65.25	60.58	5267	6525.32	8.23	6057.64	10.44	0	0	78.62	3.85	130.67	1.13	129.96	7.29	164.72	9.24	0	2077.81	11.40	0.69	3	61	4	7	4
576	62.77	59.52	5268	6276.83	11.45	5951.69	12.42	0	0	58.89	3.53	125.24	1.10	147.90	10.18	160.31	11.03	0	1445.56	6.52	0.59	4	61	5	7	3
577	62.38	60.26	5269	6238.20	12.96	6025.83	14.13	0	0	44.63	1.95	115.97	0.95	226.71	12.66	244.42	14.05	1	1829.04	5.42	0.62	5	61	6	7	2
578	64.01	62.01	5270	6400.69	10.47	6201.27	10.88	0	0	54.41	2.23	126.46	0.95	199.55	9.72	206.65	10.16	0	2047.79	7.46	0.68	3	61	7	7	1
579	69.85	60.92	5904	6985.26	10.33	6091.98	11.40	0	0	59.23	2.43	116.87	1.04	196.19	9.61	215.33	10.73	1	1494.44	8.13	0.68	5	62	1	20	20
580	69.82	60.04	5905	6982.42	8.70	6004.46	7.73	0	0	81.93	3.70	122.30	1.03	148.75	7.69	132.25	6.83	0	1394.65	6.42	0.73	3	62	2	20	19
581	68.47	60.89	5906	6846.67	6.86	6089.24	5.76	0	0	112.89	4.06	126.26	1.09	147.11	6.03	123.52	5.07	0	2078.19	14.23	0.82	3	62	3	20	18
582	67.04	62.74	5907	6703.61	7.26	6273.89	8.59	0	0	71.30	2.48	127.41	0.90	162.80	6.54	191.78	7.79	0	1926.48	6.44	0.78	3	62	4	20	17
583	66.35	61.67	5908	6634.58	5.36	6167.46	4.86	0	0	102.86	2.66	125.88	0.82	159.88	4.75	145.22	4.32	0	2143.50	10.79	0.88	3	62	5	20	16
584	66.37	60.67	5909	6637.48	9.02	6067.47	9.15	0	0	69.64	2.73	127.98	1.03	179.22	8.15	181.65	8.28	0	1953.81	6.46	0.73	4	62	6	20	15
585	65.31	59.88	5910	6531.02	6.22	5988.44	7.15	0	0	101.55	3.62	127.32	1.05	134.63	5.50	154.68	6.32	0	2014.88	11.03	0.81	3	62	7	20	14
586	67.71	59.80	5911	6771.05	12.61	5979.68	8.45	0	0	65.98	3.63	128.76	1.05	176.98	11.19	118.84	7.48	0	1513.04	6.05	0.64	3	62	8	20	13
587	70.40	60.58	5912	7039.96	15.03	6058.36	11.74	0	0	44.33	2.93	124.62	0.93	176.14	13.40	137.81	10.44	0	1274.04	4.56	0.54	5	62	9	20	12
588	71.76	59.48	5913	7175.64	12.52	5948.26	20.18	0	0	37.05	3.28	121.30	0.89	109.33	11.03	174.69	18.16	1	911.25	4.04	0.42	4	62	10	20	11
589	71.59	59.75	5915	7159.11	11.83	5975.01	11.62	0	0	62.44	5.01	123.71	1.09	113.14	10.31	111.18	10.14	1	932.27	5.84	0.50	4	62	11	20	10
590	67.85	60.18	5916	6784.90	11.21	6017.70	9.42	0	0	59.84	1.94	113.46	0.97	259.90	11.42	225.55	9.15	1	1571.35	6.96	0.73	4	62	12	20	9
591	66.73	61.55	5917	6672.88	8.44	6154.82	8.31	0	0	78.84	3.32	129.22	1.04	155.20	7.50	152.98	7.39	0	1947.94	10.91	0.74	3	62	13	20	8
592	67.58	61.78	5918	6757.77	5.43	6177.61	4.65	0	0	108.09	3.28	129.49	0.82	137.85	4.76	118.19	4.09	0	1971.23	12.08	0.87	3	62	14	20	7
593	67.70	60.16	5919	6769.96	5.88	6016.49	6.56	0	0	104.58	3.68	125.75	1.00	128.99	5.18	143.84	5.78	0	1994.06	10.79	0.82	3	62	15	20	6
594	65.19	59.34	5920	6519.30	7.29	5934.22	7.51	0	0	89.90	3.55	126.51	1.03	142.56	6.45	146.98	6.65	0	1841.67	8.86	0.78	3	62	16	20	5
595	66.21	59.78	5921	6621.15	8.20	5977.59	8.57	0	0	82.15	3.18	122.65	1.10	164.55	7.35	171.84	7.69	0	1809.81	8.35	0.76	3	62	17	20	4
596	65.93	58.60	5922	6592.82	10.61	5859.86	11.67	0	0	66.94	4.08	126.50	1.15	134.32	9.37	147.73	10.30	0	1575.94	6.20	0.60	4	62	18	20	3
597	64.22	58.52	5923	6422.25	14.45	5851.52	12.12	0	0	45.75	1.85	113.44	0.94	265.20	14.83	228.02	11.95	1	921.85	4.63	0.64	5	62	19	20	2
598	62.87	58.59	5924	6287.17	9.34	5859.27	11.57	0	0	64.54	3.66	122.23	1.04	127.20	8.25	157.56	10.21	0	1503.31	6.76	0.63	4	62	20	20	1
599	67.50	59.90	5929	6750.01	10.10	5989.86	12.07	0	0	57.97	3.02	125.59	1.02	150.44	9.02	179.26	10.85	0	1637.62	5.98	0.64	4	63	1	10	10
600	69.86	61.20	5930	6986.33	12.07	6119.73	11.33	0	0	53.92	3.47	128.52	0.97	144.93	10.66	136.07	10.00	0	1321.92	4.49	0.57	3	63	2	10	9
601	71.22	61.46	5931	7121.72	13.90	6145.71	12.06	0	0	44.02	2.33	115.79	0.90	198.70	13.26	178.32	10.90	0	963.12	3.98	0.61	5	63	3	10	8
602	70.99	61.86	5932	7098.96	8.06	6186.48	9.24	0	0	85.05	4.28	120.84	1.12	123.45	7.09	141.51	8.13	0	1107.38	8.62	0.70	5	63	4	10	7
603	72.37	60.41	5933	7237.16	10.35	6040.56	10.89	0	0	57.75	4.44	119.93	0.90	103.41	8.99	108.82	9.47	1	742.38	6.02	0.53	4	63	5	10	6
604	71.63	61.49	5935	7163.08	12.51	6148.73	9.68	0	0	53.82	3.06	117.88	0.92	169.11	11.22	131.51	8.58	0	737.96	4.80	0.62	4	63	6	10	5
605	70.40	59.26	5936	7040.17	11.56	5926.41	13.22	0	0	38.60	1.87	115.13	0.76	184.73	10.81	210.08	12.45	1	901.52	3.99	0.63	5	63	7	10	4
606	67.93	58.04	5937	6793.20	13.22	5803.88	11.64	0	0	48.94	2.57	116.16	0.98	195.13	12.15	173.02	10.55	0	1265.62	4.58	0.61	5	63	8	10	3
607	69.04	59.62	5938	6903.66	9.51	5961.58	9.97	0	0	61.67	2.65	120.20	0.97	172.11	8.58	180.41	8.99	0	1325.69	4.82	0.70	5	63	9	10	2
608	68.84	58.43	5939	6884.30	10.75	5842.85	10.73	0	0	65.75	3.05	114.91	1.13	179.74	9.78	178.56	9.83	0	1183.15	5.80	0.67	5	63	10	10	1
609	69.69	61.93	6043	6969.46	14.43	6192.92	9.13	0	0	49.42	2.62	120.94	0.88	206.81	13.42	133.68	8.15	0	1330.06	4.70	0.63	4	64	1	2	2
610	70.97	62.06	6044	7097.13	13.21	6206.18	11.49	0	0	59.02	3.82	122.40	1.13	157.46	11.71	137.01	10.17	0	1067.71	5.24	0.56	5	64	2	2	1
611	70.51	59.77	6086	7050.95	15.00	5977.48	13.58	0	0	51.03	2.97	115.96	1.17	197.52	14.08	182.26	12.34	0	999.73	4.88	0.56	5	65	1	5	5
612	71.70	59.32	6087	7169.94	12.18	5932.35	10.56	0	0	45.36	2.81	117.30	0.79	151.82	10.78	131.87	9.33	0	713.75	4.29	0.59	3	65	2	5	4
613	68.99	59.98	6088	6898.89	12.69	5997.79	12.29	0	0	49.16	2.19	118.39	1.00	221.04	12.12	215.04	11.64	1	1481.52	5.40	0.63	5	65	3	5	3
614	67.53	59.28	6089	6752.80	19.51	5928.31	15.00	0	0	40.07	2.33	118.59	1.10	255.25	19.55	201.72	14.21	1	1144.44	4.60	0.49	5	65	4	5	2
615	67.67	57.99	6090	6767.32	19.00	5799.21	16.76	0	0	34.22	1.87	114.50	0.92	257.89	19.24	225.21	16.72	1	991.12	3.17	0.57	5	65	5	5	1
616	67.44	57.94	6144	6743.56	8.30	5793.59	13.73	0	0	61.34	3.43	120.49	1.01	114.72	7.35	188.55	12.31	0	1131.06	5.70	0.63	4	66	1	3	3
617	65.63	57.82	6146	6562.61	16.31	5781.62	19.85	0	0	32.19	2.34	117.90	0.93	174.41	14.97	210.97	18.45	1	1087.08	4.97	0.44	5	66	2	3	2
618	65.97	58.19	6147	6596.65	13.55	5819.11	17.94	0	0	38.08	2.35	117.93	0.95	172.01	12.34	221.91	17.09	1	1054.62	4.71	0.52	5	66	3	3	1
619	64.33	58.10	6193	6433.17	13.26	5809.89	13.84	0	0	51.00	3.36	122.44	1.09	155.92	11.81	162.51	12.37	0	1571.19	4.41	0.53	5	67	1	11	11
620	67.38	60.22	6194	6738.36	17.85	6021.92	12.46	0	0	52.21	3.04	126.21	1.26	234.43	17.12	167.90	11.33	1	1975.90	8.84	0.53	4	67	2	11	10
621	68.65	60.54	6195	6864.93	10.92	6054.17	9.69	0	0	67.89	3.51	126.56	1.10	163.42	9.71	145.06	8.61	0	1667.85	6.63	0.66	3	67	3	11	9
622	68.57	60.44	6196	6857.42	12.00	6044.49	8.56	0	0	60.76	2.60	124.49	0.99	215.88	11.15	156.15	7.72	1	1660.85	6.87	0.70	5	67	4	11	8
623	67.37	61.21	6197	6737.04	9.24	6121.12	7.88	0	0	75.60	2.51	121.04	1.05	215.84	8.65	185.26	7.28	1	2029.17	10.59	0.77	4	67	5	11	7
624	68.45	62.53	6198	6845.49	7.74	6252.80	8.21	0	0	88.22	3.58	125.79	1.10	147.30	6.87	156.34	7.29	0	2003.21	8.37	0.76	3	67	6	11	6
625	68.30	62.89	6199	6829.69	6.14	6289.19	7.13	0	0	97.12	3.65	126.00	0.98	125.93	5.41	146.23	6.28	0	1710.19	8.25	0.80	4	67	7	11	5
626	68.23	63.74	6200	6822.77	9.67	6374.01	12.46	0	0	63.62	2.50	118.53	1.12	193.57	8.94	239.37	12.25	1	1786.33	7.46	0.69	5	67	8	11	4
627	66.05	63.04	6201	6605.24	7.75	6303.53	8.14	0	0	87.13	3.25	123.47	1.10	161.25	6.94	169.17	7.30	0	2099.79	9.37	0.77	3	67	9	11	3
628	66.26	61.84	6202	6625.51	8.39	6184.10	8.54	0	0	76.51	3.03	127.18	1.03	164.53	7.50	167.25	7.68	0	1942.46	9.66	0.75	3	67	10	11	2
629	63.70	62.18	6203	6369.94	15.49	6218.36	19.89	0	0	39.98	2.40	124.12	1.14	203.59	14.48	252.15	19.87	1	1610.15	8.43	0.45	4	67	11	11	1
630	66.30	66.63	6223	6629.84	10.16	6663.33	13.93	0	0	49.08	2.70	118.35	0.92	143.90	9.08	194.22	12.84	0	821.73	4.20	0.61	5	68	1	3	3
631	66.69	66.22	6224	6669.38	12.43	6622.48	15.43	0	0	43.64	3.14	123.71	0.94	133.52	11.02	165.57	13.68	0	946.67	3.23	0.51	5	68	2	3	2
632	64.22	64.70	6225	6422.19	8.15	6470.38	6.53	0	0	71.74	2.82	129.36	0.81	159.89	7.21	128.17	5.78	0	1393.33	7.14	0.78	3	68	3	3	1
633	62.40	65.08	6237	6239.73	11.94	6508.21	16.76	0	0	47.18	3.48	123.76	1.04	125.06	10.58	175.06	14.92	0	992.08	4.44	0.50	4	69	1	1	1
634	60.52	62.25	6244	6051.72	12.26	6224.82	16.47	0	0	40.91	2.96	123.85	0.90	131.24	10.88	175.37	14.79	0	1178.19	4.40	0.50	3	70	1	3	3
635	60.50	61.36	6247	6049.92	13.12	6136.48	12.88	0	0	45.64	3.63	127.83	0.90	127.06	11.51	124.71	11.30	0	1331.96	3.73	0.49	4	70	2	3	2
636	60.70	61.55	6248	6069.58	14.69	6155.13	11.33	0	0	38.88	2.47	124.91	0.79	178.42	13.12	137.92	10.09	0	1299.50	3.97	0.56	5	70	3	3	1
637	69.45	59.60	6290	6944.57	18.98	5959.68	12.46	0	0	39.68	1.84	115.13	0.91	288.40	19.99	207.28	12.05	1	1164.17	4.73	0.60	5	71	1	3	3
638	67.97	57.87	6291	6797.44	12.46	5786.89	15.01	0	0	49.07	3.05	120.52	1.07	155.74	11.18	186.97	13.58	0	1201.62	4.39	0.55	5	71	2	3	2
639	65.42	57.04	6292	6541.86	18.60	5704.44	23.13	0	0	31.38	3.03	121.98	1.03	149.38	16.63	184.73	20.92	0	831.35	3.38	0.35	5	71	3	3	1
640	61.99	57.29	6301	6199.38	10.81	5728.59	11.93	0	0	43.95	2.38	114.99	0.79	155.16	9.65	170.60	10.75	0	779.52	4.62	0.63	4	72	1	6	6
641	63.28	59.07	6302	6327.99	14.30	5907.10	23.65	0	0	40.15	3.40	123.32	1.15	131.52	12.78	213.37	21.96	1	1409.38	6.47	0.41	5	72	2	6	5
642	64.28	60.32	6304	6427.67	12.60	6032.29	11.19	0	0	67.54	3.23	119.79	1.28	203.02	11.78	182.04	10.30	0	1745.06	8.97	0.64	5	72	3	6	4
643	66.11	59.72	6305	6610.63	7.25	5971.93	9.28	0	0	69.21	2.56	123.63	0.91	152.72	6.51	194.38	8.42	0	1787.56	6.49	0.77	4	72	4	6	3
644	68.46	60.58	6306	6846.38	11.11	6058.42	11.57	0	0	57.89	2.63	123.45	1.07	190.99	10.16	198.41	10.63	0	1758.79	6.20	0.65	4	72	5	6	2
645	70.45	63.49	6309	7045.22	12.70	6349.48	10.57	0	0	45.10	2.46	119.68	0.83	180.59	11.39	150.52	9.44	0	948.35	4.34	0.62	4	72	6	6	1
646	63.13	58.32	6759	6313.10	18.26	5831.68	15.17	0	0	44.65	5.12	125.01	1.10	122.17	15.92	101.46	13.20	1	780.67	5.16	0.33	4	73	1	1	1
647	63.04	61.07	6766	6303.73	15.28	6107.13	16.56	0	0	36.73	2.32	123.07	0.95	188.95	14.05	203.43	15.42	0	1343.21	4.37	0.50	5	74	1	1	1
648	64.69	58.21	6855	6468.74	10.72	5821.01	9.64	0	0	68.28	4.06	127.69	1.06	138.79	9.43	124.76	8.48	0	1519.52	5.80	0.62	3	75	1	1	1
649	64.05	58.67	6862	6405.39	15.38	5866.76	12.88	0	0	46.05	3.02	123.82	1.03	181.26	13.89	152.44	11.51	0	1303.60	5.49	0.53	5	76	1	1	1
650	67.15	62.86	6863	6715.19	6.67	6286.18	8.12	0	0	91.13	3.21	125.36	1.06	146.76	5.95	177.83	7.31	0	1840.00	9.45	0.80	3	77	1	3	3
651	68.03	61.59	6864	6803.50	8.49	6159.26	8.42	0	0	83.78	3.10	121.47	1.14	178.47	7.69	177.34	7.60	0	2111.69	10.65	0.76	4	77	2	3	2
652	69.75	64.25	6866	6975.04	13.96	6425.15	13.89	0	0	42.97	2.67	121.92	0.96	173.86	12.66	173.50	12.49	0	1128.25	3.53	0.54	5	77	3	3	1
653	71.84	62.87	6865	7183.85	15.16	6287.04	12.11	0	0	41.96	2.88	118.51	0.89	170.12	13.55	136.35	10.75	0	731.33	4.26	0.53	5	78	1	1	1
654	67.35	66.69	6874	6734.60	11.27	6669.04	11.81	0	0	48.22	2.68	117.81	0.88	157.26	10.04	164.23	10.60	0	563.25	3.07	0.61	5	79	1	2	2
655	68.25	63.87	6877	6825.09	6.56	6387.06	6.79	0	0	89.66	3.58	127.61	0.91	126.42	5.76	130.73	5.96	0	1714.42	9.57	0.79	4	79	2	2	1
656	65.25	66.59	6880	6524.80	12.91	6659.41	14.94	0	0	45.85	2.79	121.02	1.01	165.34	11.60	188.87	13.79	0	894.73	3.62	0.55	5	80	1	1	1
657	61.18	59.12	7007	6117.87	14.09	5912.12	14.75	0	0	47.95	3.42	121.32	1.09	153.09	12.54	160.01	13.15	0	1088.15	4.60	0.50	5	81	1	2	2
658	61.29	57.79	7008	6128.60	20.09	5778.83	20.86	0	0	33.98	3.76	123.31	1.08	139.97	17.75	145.34	18.43	0	854.21	2.77	0.31	5	81	2	2	1
659	72.20	59.21	7088	7220.19	11.57	5920.63	14.58	0	0	47.64	3.72	117.80	0.94	114.06	10.16	143.64	12.79	0	395.85	3.69	0.49	4	82	1	1	1
660	68.78	57.55	7152	6878.10	14.49	5755.26	15.61	0	0	43.36	2.94	116.69	1.03	165.83	13.05	177.12	14.32	0	1005.19	3.55	0.51	5	83	1	5	5
661	70.79	59.34	7153	7079.18	12.16	5934.48	14.75	0	0	40.92	3.17	122.93	0.84	120.94	10.70	146.72	12.97	0	852.21	3.96	0.49	3	83	2	5	4
662	67.52	59.08	7154	6751.94	14.34	5908.06	12.15	0	0	47.99	2.69	120.16	1.02	199.04	13.11	169.35	11.02	0	1051.67	3.54	0.58	5	83	3	5	3
663	65.47	60.27	7155	6546.87	7.75	6026.55	7.36	0	0	80.08	3.31	131.48	0.93	144.64	6.84	137.20	6.49	0	1747.62	9.26	0.76	4	83	4	5	2
664	67.83	59.82	7156	6782.92	9.27	5981.99	11.18	0	0	72.17	3.42	124.49	1.17	151.84	8.29	182.52	10.06	0	1783.06	6.63	0.68	4	83	5	5	1
665	60.80	61.63	7323	6080.47	11.49	6162.56	10.11	0	0	60.98	4.03	125.31	0.99	133.71	10.08	117.66	8.87	0	1522.79	6.09	0.58	5	84	1	17	17
666	60.88	60.10	7324	6087.57	17.79	6009.91	14.08	0	0	42.30	2.22	114.13	1.03	244.56	17.83	209.15	13.29	1	1037.46	5.33	0.56	5	84	2	17	16
667	63.12	59.20	7325	6311.87	11.94	5919.95	12.89	0	0	51.17	3.23	125.66	0.99	146.16	10.60	157.73	11.44	0	1047.33	4.42	0.56	3	84	3	17	15
668	63.56	59.58	7326	6355.73	12.65	5958.13	12.05	0	0	46.73	2.30	117.83	0.93	199.97	11.61	188.29	11.29	0	1405.48	4.88	0.63	5	84	4	17	14
669	63.54	59.43	7327	6354.46	10.35	5942.81	13.72	0	0	54.25	3.91	125.62	0.98	110.58	9.07	146.65	12.03	1	1054.58	6.62	0.54	4	84	5	17	13
670	64.58	59.71	7328	6458.42	15.74	5971.36	16.80	0	0	39.81	2.36	119.56	1.01	202.87	14.99	213.08	16.26	1	1476.83	6.80	0.55	5	84	6	17	12
671	63.93	59.19	7329	6392.62	10.73	5918.77	8.70	0	0	68.34	3.43	121.17	1.03	165.04	9.53	133.94	7.71	0	1443.69	6.27	0.68	4	84	7	17	11
672	62.31	61.44	7331	6230.62	14.63	6143.72	23.07	0	0	41.69	2.86	126.37	1.23	167.91	13.34	253.72	22.91	1	1662.62	5.58	0.44	4	84	8	17	10
673	64.27	61.92	7332	6427.07	11.76	6192.23	10.63	0	0	66.39	3.08	128.16	1.21	197.31	10.77	178.95	9.66	0	2181.98	8.21	0.65	3	84	9	17	9
674	62.40	61.56	7333	6240.22	12.16	6155.84	11.73	0	0	52.10	2.22	121.62	1.02	222.19	11.56	215.16	11.06	1	1712.90	7.52	0.63	4	84	10	17	8
675	61.98	63.96	7337	6198.40	14.66	6395.74	22.74	0	0	35.29	2.33	123.02	1.02	175.36	13.45	257.58	22.85	1	1122.25	4.37	0.46	5	84	11	17	7
676	62.55	61.57	7338	6255.09	20.68	6157.47	10.38	0	0	40.63	2.34	124.12	0.90	258.50	20.72	141.26	9.35	1	1405.04	6.30	0.57	4	84	12	17	6
677	60.80	61.77	7342	6080.33	14.69	6177.43	12.88	0	0	45.15	2.40	118.61	1.02	214.73	13.78	190.24	11.83	1	1173.73	7.35	0.57	5	84	13	17	5
678	62.34	63.49	7343	6233.71	9.02	6348.65	10.47	0	0	52.93	2.46	127.33	0.82	150.40	8.05	174.46	9.36	0	1686.17	5.35	0.69	3	84	14	17	4
679	62.31	64.46	7345	6231.00	7.92	6446.27	13.23	0	0	63.92	3.97	129.40	0.99	98.12	6.93	163.87	11.61	1	1486.27	7.43	0.61	4	84	15	17	3
680	62.69	61.60	7346	6269.34	12.25	6160.43	15.03	0	0	42.01	2.36	128.09	0.93	170.67	11.10	207.43	13.87	0	1693.85	5.31	0.56	4	84	16	17	2
681	62.45	60.54	7347	6244.83	7.13	6053.66	7.42	0	0	97.69	4.02	125.43	1.09	133.55	6.28	138.98	6.54	0	1688.54	8.74	0.77	3	84	17	17	1
682	62.37	65.59	7336	6237.43	14.65	6558.93	11.29	0	0	46.89	1.90	112.79	0.94	265.87	15.03	215.57	10.92	1	1063.15	5.21	0.65	5	85	1	1	1
683	62.27	63.75	7352	6226.88	8.47	6374.93	8.60	0	0	72.91	3.26	124.34	0.97	146.33	7.51	148.65	7.62	0	1480.31	6.77	0.73	3	86	1	3	3
684	61.26	63.21	7353	6125.79	10.31	6320.92	13.12	0	0	64.47	3.70	124.45	1.18	139.30	9.18	176.86	11.72	0	1587.94	6.09	0.60	3	86	2	3	2
685	60.18	63.70	7354	6017.73	16.87	6369.92	12.15	0	0	38.90	2.01	117.37	0.89	245.73	16.67	184.36	11.29	1	1069.27	6.56	0.58	5	86	3	3	1
686	64.74	57.80	7367	6473.87	11.70	5780.04	16.67	0	0	50.75	3.74	122.74	1.10	122.83	10.36	174.69	14.81	0	1079.77	4.97	0.50	5	87	1	1	1
687	69.59	59.00	7369	6958.93	12.55	5899.57	16.61	0	0	40.45	2.06	116.23	0.93	192.04	11.80	247.00	16.41	1	992.38	3.92	0.58	5	88	1	1	1
688	70.78	62.75	7397	7077.70	9.19	6275.04	10.01	0	0	72.79	3.48	119.25	1.10	148.95	8.18	162.19	8.90	0	1206.75	6.71	0.69	3	89	1	1	1
689	71.77	60.20	7576	7177.06	10.30	6019.91	8.87	0	0	64.85	4.07	122.30	0.93	126.02	9.00	108.53	7.75	1	886.69	8.21	0.61	4	90	1	4	4
690	71.41	59.43	7577	7141.23	10.03	5942.78	12.32	0	0	63.07	4.27	120.91	1.06	113.93	8.79	140.00	10.80	0	1048.10	5.83	0.57	4	90	2	4	3
691	70.57	58.39	7578	7056.77	14.18	5838.81	12.60	0	0	45.71	3.31	118.54	0.95	150.98	12.52	134.17	11.14	0	516.25	4.06	0.51	4	90	3	4	2
692	68.54	59.18	7580	6854.16	11.73	5917.92	9.50	0	0	65.34	3.14	119.14	1.10	189.36	10.59	153.75	8.53	0	1251.52	6.10	0.67	5	90	4	4	1
693	61.71	62.80	7797	6170.75	12.70	6279.81	15.46	0	0	37.20	2.30	122.94	0.84	159.88	11.42	193.60	14.06	0	1408.75	4.65	0.54	5	91	1	2	2
694	63.63	61.68	7798	6363.06	14.07	6168.43	10.24	0	0	54.36	2.80	126.30	1.05	211.30	13.00	155.61	9.23	1	1776.98	9.84	0.62	5	91	2	2	1
695	71.63	62.35	7874	7162.80	14.06	6235.12	11.41	0	0	45.62	3.71	121.90	0.87	133.02	12.29	108.01	9.98	1	832.00	4.31	0.48	3	92	1	1	1
696	61.28	61.59	7916	6128.38	10.96	6158.60	13.99	0	0	46.44	3.55	127.22	0.87	110.36	9.61	140.83	12.26	1	1105.90	6.80	0.51	3	93	1	3	3
697	62.28	62.85	7917	6228.20	9.30	6284.82	9.30	0	0	54.89	3.04	127.67	0.78	129.43	8.17	129.38	8.17	0	1435.83	5.37	0.66	3	93	2	3	2
698	63.13	61.63	7919	6312.83	14.29	6163.02	10.61	0	0	55.32	3.06	123.49	1.08	198.74	13.13	149.29	9.51	0	1415.40	5.96	0.60	3	93	3	3	1
699	64.72	60.86	7930	6471.97	15.85	6085.69	19.01	0	0	38.10	2.67	127.97	1.08	177.27	14.41	210.22	17.69	1	1500.19	6.39	0.44	4	94	1	6	6
700	67.43	61.13	7931	6742.88	5.27	6113.46	5.51	0	0	144.35	4.85	129.59	1.17	120.80	4.62	126.23	4.83	0	2229.46	16.36	0.84	4	94	2	6	5
701	69.96	61.82	7932	6996.48	14.90	6181.51	13.29	0	0	48.82	2.67	122.02	1.12	210.95	13.99	190.33	12.20	1	1664.17	6.78	0.56	5	94	3	6	4
702	68.70	62.15	7933	6870.30	8.85	6215.04	9.97	0	0	74.60	3.42	127.66	1.11	149.70	7.88	168.49	8.90	0	2079.29	6.72	0.70	3	94	4	6	3
703	68.89	61.66	7934	6888.62	6.21	6165.82	6.03	0	0	113.30	3.99	124.64	1.06	135.76	5.46	131.97	5.31	0	1912.08	11.02	0.82	3	94	5	6	2
704	68.79	64.48	7935	6879.19	14.98	6447.59	16.55	0	0	36.42	2.37	119.98	0.93	179.49	13.72	198.21	15.15	0	848.73	3.55	0.50	5	94	6	6	1
705	70.55	62.46	7940	7055.20	8.40	6245.52	9.98	0	0	74.26	4.15	124.43	1.03	115.84	7.37	137.60	8.75	0	1283.04	6.24	0.66	5	95	1	1	1
706	64.17	58.25	7982	6417.40	8.32	5824.63	11.73	0	0	59.44	2.62	119.29	0.93	147.20	7.46	203.84	10.88	0	1197.27	5.36	0.70	4	96	1	1	1
707	62.26	61.12	8000	6225.81	19.29	6111.57	17.88	0	0	34.47	2.61	125.16	1.03	196.43	17.92	183.92	16.29	0	1358.50	3.89	0.42	5	97	1	2	2
708	62.94	59.61	8001	6293.56	16.64	5960.62	14.36	0	0	37.55	2.20	121.86	0.93	219.14	15.72	189.06	13.53	1	1443.04	5.60	0.56	5	97	2	2	1
709	67.98	60.22	8011	6797.81	12.49	6021.81	12.03	0	0	45.17	2.02	119.11	0.90	216.33	11.84	208.33	11.38	1	1464.67	5.14	0.63	4	98	1	3	3
710	68.84	62.97	8012	6883.60	9.17	6296.64	14.80	0	0	61.32	2.47	117.35	1.12	179.69	8.48	271.17	15.25	1	1275.67	4.15	0.68	5	98	2	3	2
711	67.51	65.13	8013	6751.08	15.32	6513.09	19.68	0	0	49.65	4.55	126.79	1.34	129.13	13.57	165.67	17.45	0	1026.33	2.53	0.39	4	98	3	3	1
712	64.01	60.01	8013	6401.48	11.50	6000.58	14.53	0	0	62.56	3.69	125.60	1.29	151.45	10.30	190.21	13.20	0	1973.90	4.30	0.57	4	99	1	1	1
713	65.38	67.52	8024	6537.81	11.66	6751.75	11.96	0	0	50.95	5.07	125.26	0.87	89.18	9.89	91.51	10.14	1	665.15	6.09	0.42	5	100	1	9	9
714	65.71	65.48	8025	6571.38	14.97	6547.59	16.32	0	0	41.08	2.39	121.39	1.04	199.45	14.07	217.77	15.35	1	1428.98	5.12	0.51	4	100	2	9	8
715	67.19	64.52	8026	6719.26	17.02	6451.79	19.09	0	0	36.28	1.88	119.44	1.01	252.30	17.13	269.32	19.79	1	1086.06	3.90	0.49	5	100	3	9	7
716	65.48	61.35	8027	6548.05	7.10	6134.63	10.61	0	0	69.24	2.21	125.19	0.97	175.76	6.50	251.92	10.52	1	2255.88	8.45	0.78	5	100	4	9	6
717	62.99	59.53	8028	6299.00	10.79	5953.00	10.82	0	0	64.27	3.56	124.91	1.09	150.63	9.58	151.00	9.59	0	1542.06	5.52	0.63	4	100	5	9	5
718	64.97	61.29	8029	6496.88	3.87	6129.33	3.86	0	0	142.40	3.74	133.61	0.82	113.39	3.38	113.07	3.37	0	2228.60	15.03	0.90	4	100	6	9	4
719	64.75	60.73	8030	6474.84	6.51	6073.17	6.38	0	0	105.19	3.55	128.61	1.06	149.08	5.77	145.99	5.65	0	2438.85	11.42	0.82	3	100	7	9	3
720	66.17	62.78	8031	6617.14	9.42	6277.67	10.78	0	0	69.97	2.55	122.26	1.14	202.87	8.77	226.66	10.42	1	2060.88	8.29	0.72	5	100	8	9	2
721	67.60	66.36	8032	6759.70	15.04	6636.05	10.87	0	0	48.01	3.06	123.10	0.96	182.21	13.43	132.08	9.67	0	652.35	3.54	0.56	4	100	9	9	1
722	64.03	65.52	8041	6402.59	13.27	6552.42	15.15	0	0	44.59	3.67	128.04	0.97	124.27	11.68	141.83	13.32	0	867.40	3.91	0.46	3	101	1	7	7
723	63.41	62.50	8042	6340.69	6.03	6250.45	7.76	0	0	89.75	3.40	131.28	0.94	122.90	5.32	158.11	6.84	0	2174.50	9.20	0.80	4	101	2	7	6
724	64.78	60.26	8043	6477.61	9.24	6026.21	9.57	0	0	78.15	4.00	131.12	1.14	139.41	8.16	144.41	8.45	0	2035.42	9.21	0.68	3	101	3	7	5
725	64.87	62.31	8044	6487.37	5.65	6230.97	6.39	0	0	89.30	2.56	126.72	0.85	153.04	5.05	172.76	5.71	0	1999.10	11.21	0.85	3	101	4	7	4
726	65.92	60.58	8045	6592.22	7.11	6057.66	7.79	0	0	92.89	3.33	125.40	1.09	153.80	6.35	168.40	6.95	0	2275.38	9.32	0.79	3	101	5	7	3
727	64.87	61.31	8046	6486.66	9.14	6131.40	9.23	0	0	72.64	2.56	120.38	1.08	202.49	8.47	202.66	8.69	0	1914.12	7.78	0.75	4	101	6	7	2
728	63.89	61.54	8047	6389.02	9.21	6153.87	9.28	0	0	73.90	3.19	127.58	1.09	165.75	8.25	167.04	8.30	0	2141.35	10.09	0.72	4	101	7	7	1
729	61.21	61.94	8062	6121.14	13.72	6194.44	8.67	0	0	59.92	3.06	125.64	1.02	205.15	12.68	131.97	7.74	0	1823.54	5.80	0.65	4	102	1	5	5
730	60.02	62.99	8064	6001.72	19.18	6299.13	26.05	0	0	32.16	2.71	123.30	1.11	177.62	17.46	223.49	25.66	1	1655.27	5.11	0.39	5	102	2	5	4
731	60.76	60.78	8065	6076.24	12.87	6078.39	12.81	0	0	49.94	3.00	126.30	1.02	166.28	11.52	165.47	11.46	0	1599.29	5.16	0.57	4	102	3	5	3
732	60.56	60.93	8066	6056.39	14.03	6093.00	21.68	0	0	37.85	2.67	125.69	1.05	155.80	12.69	233.51	20.78	1	1523.19	4.72	0.45	4	102	4	5	2
733	59.97	59.11	8067	5996.85	10.67	5910.71	12.84	0	0	42.73	2.43	118.72	0.79	145.20	9.50	174.20	11.52	0	616.60	3.82	0.61	5	102	5	5	1
734	60.35	61.78	8076	6034.66	12.00	6178.22	13.08	0	0	49.88	3.45	126.75	0.96	134.00	10.60	145.94	11.54	0	1255.06	5.85	0.54	3	103	1	13	13
735	60.76	61.79	8079	6076.37	14.41	6178.69	11.27	0	0	41.64	2.23	123.63	0.86	208.40	13.32	164.76	10.19	1	1397.94	5.60	0.60	5	103	2	13	12
736	62.46	63.97	8080	6246.38	9.94	6396.86	11.22	0	0	62.42	2.49	120.40	1.08	195.62	9.16	217.47	10.64	1	1740.85	6.68	0.69	4	103	3	13	11
737	64.12	63.54	8081	6411.69	6.58	6354.31	7.09	0	0	103.09	4.51	131.14	1.06	115.64	5.76	124.51	6.20	0	2078.17	11.93	0.76	4	103	4	13	10
738	64.37	63.18	8082	6436.93	13.89	6317.65	17.93	0	0	32.40	2.22	127.00	0.82	158.16	12.49	201.27	16.58	0	1049.81	3.28	0.48	3	103	5	13	9
739	62.68	64.87	8085	6267.71	10.87	6486.99	8.93	0	0	68.31	3.61	124.90	1.04	158.76	9.61	130.47	7.89	0	1458.19	6.89	0.66	3	103	6	13	8
740	61.53	64.26	8086	6152.84	14.28	6426.07	13.72	0	0	51.60	3.63	125.92	1.14	157.22	12.68	151.10	12.19	0	1416.46	4.81	0.51	3	103	7	13	7
741	62.95	64.45	8087	6295.42	10.25	6445.22	10.64	0	0	62.29	3.35	126.79	1.02	147.44	9.09	153.18	9.44	0	1445.38	6.19	0.64	3	103	8	13	6
742	63.29	63.67	8088	6328.56	7.81	6366.95	8.79	0	0	83.77	3.99	129.61	1.06	126.52	6.88	142.36	7.74	0	2135.79	10.70	0.72	3	103	9	13	5
743	64.52	64.88	8089	6452.05	16.14	6487.87	23.61	0	0	33.94	2.98	128.73	1.05	142.96	14.47	205.77	21.82	0	1342.71	3.55	0.39	5	103	10	13	4
744	62.98	61.58	8090	6298.43	16.43	6158.34	14.90	0	0	43.06	2.30	122.13	1.10	236.62	16.06	218.59	14.13	1	1624.40	7.23	0.51	4	103	11	13	3
745	59.35	63.19	8092	5934.94	19.73	6318.61	15.63	0	0	31.18	2.36	118.42	0.87	199.69	18.36	160.98	14.06	0	849.67	2.85	0.45	5	103	12	13	2
746	62.24	60.51	8095	6223.70	8.06	6050.86	8.16	0	0	72.75	3.36	126.51	0.90	134.45	7.10	136.04	7.18	0	1438.98	8.32	0.73	3	103	13	13	1
747	60.84	61.67	8171	6084.34	13.30	6166.94	11.69	0	0	45.81	2.54	121.19	0.92	186.20	12.04	164.32	10.51	0	946.52	3.91	0.59	4	104	1	3	3
748	62.02	62.58	8172	6201.97	9.06	6257.98	7.46	0	0	66.36	2.39	123.21	0.88	194.22	8.29	161.16	6.71	0	1477.21	6.59	0.77	4	104	2	3	2
749	61.78	60.57	8173	6177.86	12.83	6056.60	14.22	0	0	39.76	2.02	119.05	0.86	197.81	11.83	212.67	13.67	1	1247.77	5.61	0.59	5	104	3	3	1
750	61.16	58.50	8963	6115.67	13.11	5849.76	13.61	0	0	43.18	3.21	118.27	0.89	136.02	11.56	141.24	12.00	0	751.10	3.96	0.50	3	105	1	2	2
751	61.57	58.30	8966	6156.58	11.88	5829.74	16.09	0	0	42.28	3.63	120.30	0.88	106.32	10.38	144.01	14.12	1	499.15	3.36	0.45	4	105	2	2	1
752	64.80	58.98	8978	6479.60	12.75	5897.55	12.97	0	0	54.39	3.38	128.56	1.11	159.26	11.37	161.85	11.58	0	1554.21	4.97	0.56	5	106	1	1	1
753	60.87	60.30	9056	6086.59	9.00	6030.00	9.68	0	0	74.76	4.25	126.60	1.06	121.96	7.90	131.13	8.49	0	1613.38	7.68	0.65	3	107	1	1	1
754	64.06	62.89	9057	6405.68	11.85	6289.29	11.47	0	0	52.70	2.96	128.35	0.97	163.66	10.58	158.43	10.25	0	1869.65	6.34	0.61	3	108	1	3	3
755	65.94	60.93	9058	6593.93	13.37	6093.16	14.24	0	0	46.61	2.24	120.33	1.04	216.76	12.75	229.45	13.74	1	1697.10	7.95	0.58	4	108	2	3	2
756	66.07	62.12	9059	6606.99	8.14	6212.11	10.37	0	0	62.47	2.23	121.49	0.93	178.36	7.43	222.05	9.87	1	1733.94	10.38	0.75	4	108	3	3	1
757	67.60	57.91	9080	6759.98	11.95	5791.13	15.60	0	0	46.28	3.26	122.06	0.98	131.36	10.60	171.24	13.88	0	952.35	4.74	0.52	5	109	1	6	6
758	67.71	58.36	9082	6771.34	15.06	5836.38	15.32	0	0	45.48	3.31	120.10	1.09	160.39	13.43	162.66	13.77	0	914.00	3.97	0.48	4	109	2	6	5
759	68.24	58.13	9083	6823.67	6.67	5812.78	6.96	0	0	87.03	3.12	119.87	0.92	143.85	5.90	150.06	6.17	0	1317.25	8.14	0.81	3	109	3	6	4
760	66.96	58.68	9084	6695.73	9.70	5868.21	11.56	0	0	70.24	3.74	123.81	1.17	140.89	8.62	167.78	10.28	0	1395.23	6.63	0.64	4	109	4	6	3
761	66.85	59.90	9085	6685.23	10.74	5990.13	12.70	0	0	65.12	2.36	117.18	1.21	229.81	10.50	264.49	13.03	1	1982.81	7.47	0.67	5	109	5	6	2
762	63.15	58.80	9087	6314.66	15.60	5880.28	16.49	0	0	40.13	2.69	122.88	1.04	180.80	14.25	191.13	15.04	0	1406.94	4.02	0.49	5	109	6	6	1
763	61.72	57.20	9127	6172.32	12.94	5720.17	17.85	0	0	36.18	2.73	117.52	0.86	132.84	11.50	182.05	16.11	0	494.02	2.97	0.47	5	110	1	36	36
764	61.05	57.53	9131	6104.65	11.18	5752.96	10.71	0	0	49.83	4.00	121.06	0.80	106.96	9.75	102.36	9.28	1	630.52	4.04	0.51	4	110	2	36	35
765	61.48	58.12	9132	6148.20	13.88	5812.38	11.96	0	0	45.09	3.28	119.99	0.89	147.14	12.23	126.80	10.54	0	705.79	3.86	0.52	4	110	3	36	34
766	60.28	58.54	9133	6027.66	13.64	5854.26	13.02	0	0	46.31	3.92	124.28	0.93	124.11	11.94	118.43	11.40	0	1162.56	4.72	0.46	4	110	4	36	33
767	61.20	59.53	9134	6119.76	12.66	5952.89	13.12	0	0	46.43	2.53	117.66	0.95	180.61	11.54	185.50	12.16	0	1147.96	4.38	0.60	5	110	5	36	32
768	60.67	59.11	9135	6066.66	12.46	5911.14	11.60	0	0	54.10	3.17	118.55	1.03	164.72	11.10	153.28	10.35	0	990.71	4.90	0.59	4	110	6	36	31
769	61.19	58.61	9136	6119.31	16.60	5860.68	11.05	0	0	49.98	3.86	121.43	1.03	165.23	14.70	110.30	9.72	1	936.88	4.38	0.49	5	110	7	36	30
770	60.91	58.49	9137	6091.50	14.09	5849.40	15.38	0	0	46.56	3.83	120.48	1.05	132.27	12.42	144.20	13.60	0	684.79	4.56	0.45	4	110	8	36	29
771	60.97	58.40	9138	6097.18	12.13	5839.55	9.87	0	0	55.59	3.69	122.21	0.92	140.81	10.64	114.60	8.66	0	705.77	4.34	0.58	4	110	9	36	28
772	60.61	59.12	9139	6061.44	12.31	5912.39	12.09	0	0	57.51	5.09	125.30	1.03	106.78	10.70	104.92	10.55	1	934.81	6.10	0.46	5	110	10	36	27
773	60.75	59.69	9142	6075.17	13.77	5968.99	13.78	0	0	48.54	3.45	122.26	1.05	149.95	12.21	150.08	12.22	0	1239.21	5.38	0.51	4	110	11	36	26
774	61.10	60.41	9143	6109.91	10.89	6041.18	8.50	0	0	63.92	3.13	119.55	0.96	171.65	9.72	134.50	7.55	0	1088.12	5.76	0.68	4	110	12	36	25
775	61.43	59.72	9144	6142.89	9.01	5972.39	7.12	0	0	82.04	4.78	127.68	0.97	118.58	7.84	93.72	6.18	1	1452.50	8.66	0.66	4	110	13	36	24
776	61.36	59.47	9145	6135.51	8.64	5946.90	8.24	0	0	72.08	4.24	125.48	0.90	112.85	7.53	107.52	7.17	1	821.21	8.10	0.65	5	110	14	36	23
777	61.78	59.40	9146	6178.44	8.23	5940.15	8.37	0	0	77.52	3.72	125.46	0.98	132.26	7.24	134.47	7.36	0	1662.33	7.43	0.71	3	110	15	36	22
778	61.11	59.53	9147	6111.12	14.33	5952.62	10.26	0	0	54.22	4.03	125.98	0.99	148.21	12.56	106.08	8.97	1	1194.88	7.62	0.52	4	110	16	36	21
779	60.83	60.00	9148	6082.76	9.41	5999.67	9.89	0	0	66.46	3.66	121.70	0.98	131.65	8.29	138.23	8.70	0	1125.31	5.30	0.65	3	110	17	36	20
780	60.77	60.14	9149	6077.05	16.50	6013.56	13.70	0	0	44.23	3.15	122.83	1.05	179.54	14.80	149.36	12.25	0	1201.31	4.45	0.49	5	110	18	36	19
781	60.42	59.92	9150	6042.00	14.14	5992.49	10.41	0	0	53.59	4.38	124.28	0.97	133.00	12.34	98.02	9.16	1	751.42	6.35	0.49	4	110	19	36	18
782	61.48	60.88	9151	6148.26	26.01	6088.06	15.59	0	0	34.29	1.87	114.63	0.99	322.45	28.93	215.43	15.45	1	1138.25	5.37	0.51	5	110	20	36	17
783	59.91	60.96	9153	5991.02	11.97	6096.07	10.35	0	0	60.29	4.16	124.67	1.01	133.37	10.49	115.32	9.07	0	1141.77	6.48	0.56	4	110	21	36	16
784	60.42	60.96	9154	6041.55	9.06	6095.60	10.30	0	0	67.64	4.41	125.84	0.97	106.81	7.89	121.52	8.99	1	1002.15	6.35	0.60	5	110	22	36	15
785	60.37	61.49	9155	6037.00	10.95	6149.31	12.94	0	0	52.05	2.50	116.48	0.98	177.44	10.05	205.55	12.24	0	960.92	4.43	0.65	5	110	23	36	14
786	60.81	61.07	9156	6080.68	12.30	6106.73	13.86	0	0	47.65	3.20	125.47	0.97	141.79	10.91	159.64	12.32	0	1395.50	4.30	0.54	4	110	24	36	13
787	60.14	60.38	9157	6013.75	14.97	6038.31	10.92	0	0	48.85	3.58	123.27	0.95	157.46	13.21	115.00	9.61	0	1091.62	4.74	0.52	4	110	25	36	12
788	59.98	60.51	9158	5997.76	18.42	6050.58	12.32	0	0	42.26	4.00	124.92	0.96	149.66	16.13	100.09	10.73	1	1332.77	5.82	0.41	4	110	26	36	11
789	59.85	60.51	9159	5985.10	12.68	6051.18	10.00	0	0	58.79	4.36	123.53	0.99	131.28	11.08	103.52	8.71	1	1129.73	6.74	0.53	4	110	27	36	10
790	60.09	61.02	9160	6008.74	9.70	6101.87	11.80	0	0	54.83	2.97	121.51	0.92	138.59	8.61	168.23	10.51	0	1235.92	5.42	0.64	3	110	28	36	9
791	60.14	60.33	9161	6013.71	10.13	6033.14	11.61	0	0	60.32	4.13	126.63	0.98	113.79	8.88	130.34	10.16	0	1324.40	5.98	0.57	5	110	29	36	8
792	60.38	60.61	9162	6038.11	15.02	6060.62	15.14	0	0	41.33	2.64	121.24	1.00	182.06	13.81	184.89	13.72	0	1226.90	4.22	0.52	5	110	30	36	7
793	60.23	61.30	9163	6023.15	15.46	6130.50	12.10	0	0	42.37	2.19	117.40	0.93	227.08	14.88	182.46	11.19	1	1057.40	4.17	0.59	5	110	31	36	6
794	60.07	61.06	9164	6007.05	18.96	6105.56	15.57	0	0	37.38	2.82	121.72	1.03	194.41	17.36	160.95	14.02	0	1123.88	4.19	0.45	5	110	32	36	5
795	60.35	60.99	9165	6035.20	9.95	6099.41	10.02	0	0	68.98	4.95	129.25	1.02	106.50	8.65	107.22	8.74	1	1599.42	7.23	0.56	4	110	33	36	4
796	60.27	61.43	9166	6026.61	15.08	6142.94	11.54	0	0	52.72	3.76	125.33	1.07	162.95	13.41	125.02	10.20	0	1381.73	4.82	0.52	4	110	34	36	3
797	59.89	60.70	9168	5988.72	11.87	6070.09	11.09	0	0	53.07	4.17	124.82	0.90	116.05	10.36	108.35	9.67	1	1188.90	5.89	0.51	4	110	35	36	2
798	60.34	61.49	9169	6033.57	20.13	6148.58	20.90	0	0	33.93	2.53	121.15	1.11	208.33	19.09	214.02	20.08	1	1200.12	4.87	0.42	5	110	36	36	1
799	58.67	60.49	9195	5866.53	12.45	6048.94	15.62	0	0	40.62	3.77	123.09	0.84	102.97	10.85	129.23	13.64	1	511.02	3.10	0.42	4	111	1	5	5
800	59.20	61.21	9196	5920.16	16.22	6121.26	15.48	0	0	38.07	2.45	119.65	0.97	195.48	15.02	187.25	14.25	0	1029.44	3.23	0.50	5	111	2	5	4
801	59.38	61.63	9197	5937.94	15.16	6163.31	14.21	0	0	46.77	3.40	119.48	1.08	161.10	13.58	151.49	12.63	0	955.15	4.65	0.49	5	111	3	5	3
802	58.75	61.13	9198	5874.79	12.50	6113.24	11.17	0	0	45.40	3.40	122.72	0.81	128.26	10.94	114.62	9.78	0	933.27	4.65	0.52	4	111	4	5	2
803	58.89	61.83	9200	5889.27	14.63	6183.47	15.76	0	0	34.55	2.82	124.46	0.81	138.60	12.93	149.32	13.93	0	1174.33	3.41	0.45	5	111	5	5	1
804	59.83	60.78	9206	5983.45	16.22	6077.80	14.95	0	0	40.36	3.24	122.51	0.98	156.20	14.38	144.08	13.26	0	924.67	4.01	0.45	4	112	1	41	41
805	59.44	61.44	9207	5943.80	12.77	6144.11	13.06	0	0	55.07	4.90	126.18	1.06	110.21	11.13	112.65	11.38	1	967.65	6.09	0.45	5	112	2	41	40
806	59.95	62.08	9208	5994.83	14.10	6208.11	13.54	0	0	49.79	3.92	126.21	1.05	138.11	12.42	132.61	11.92	0	1365.50	4.74	0.48	3	112	3	41	39
807	60.02	62.33	9209	6002.48	10.59	6233.26	10.61	0	0	57.43	3.03	121.78	0.96	155.50	9.42	155.94	9.43	0	1095.08	5.69	0.65	4	112	4	41	38
808	60.03	62.93	9210	6002.89	13.26	6292.64	11.54	0	0	53.41	3.35	121.83	1.03	163.38	11.80	142.33	10.24	0	1197.94	4.77	0.57	4	112	5	41	37
809	60.04	63.00	9211	6003.83	7.16	6300.47	8.03	0	0	65.20	2.54	121.38	0.77	141.87	6.35	159.08	7.13	0	1150.21	6.46	0.77	3	112	6	41	36
810	60.25	62.83	9212	6024.67	11.77	6282.86	10.88	0	0	50.87	2.41	118.75	0.92	192.43	10.86	179.02	9.93	0	1234.46	5.41	0.65	5	112	7	41	35
811	59.61	63.02	9213	5961.25	13.33	6301.56	12.65	0	0	50.53	4.13	126.23	0.99	125.57	11.67	119.18	11.08	0	1121.60	4.87	0.48	5	112	8	41	34
812	59.14	63.49	9214	5914.14	17.84	6348.85	15.07	0	0	33.59	3.02	123.09	0.85	153.27	15.78	129.60	13.31	0	999.44	3.42	0.41	3	112	9	41	33
813	59.36	62.97	9217	5936.25	10.59	6296.55	12.93	0	0	46.41	2.41	116.64	0.86	158.66	9.56	192.85	11.78	0	720.00	4.22	0.63	5	112	10	41	32
814	59.85	63.28	9218	5985.40	17.59	6327.65	10.74	0	0	43.59	2.90	122.76	0.93	203.46	16.02	125.55	9.57	0	1007.92	3.69	0.53	4	112	11	41	31
815	59.86	63.51	9219	5986.48	11.04	6350.90	8.21	0	0	55.94	3.09	124.03	0.81	154.09	9.71	114.61	7.22	0	1000.83	4.63	0.66	4	112	12	41	30
816	59.42	63.30	9220	5942.21	10.46	6330.42	10.24	0	0	61.67	3.72	124.93	0.97	133.70	9.20	130.81	9.00	0	1203.02	5.22	0.61	3	112	13	41	29
817	59.82	64.19	9221	5981.64	16.06	6418.57	12.49	0	0	40.12	2.34	119.67	0.92	212.64	14.95	167.55	11.31	1	1267.10	5.69	0.55	5	112	14	41	28
818	59.47	64.31	9222	5947.42	18.42	6430.86	10.21	0	0	40.72	3.16	124.55	0.85	182.75	16.32	101.57	8.98	1	836.38	3.78	0.49	5	112	15	41	27
819	59.42	62.53	9223	5941.62	15.91	6252.78	8.84	0	0	44.61	2.38	121.45	0.81	223.35	15.15	129.06	7.90	1	945.48	4.72	0.63	4	112	16	41	26
820	59.55	62.97	9224	5954.93	12.51	6297.31	12.20	0	0	43.26	1.88	116.40	0.85	218.97	12.15	218.24	11.58	1	1140.71	4.31	0.64	5	112	17	41	25
821	59.58	62.75	9225	5958.06	13.65	6275.12	10.15	0	0	55.63	3.86	125.46	1.00	151.45	11.99	112.69	8.93	0	1218.92	4.86	0.55	4	112	18	41	24
822	58.69	63.50	9226	5869.04	10.99	6349.92	13.34	0	0	52.07	3.76	124.33	0.96	117.06	9.65	142.11	11.71	0	890.73	4.83	0.53	4	112	19	41	23
823	59.81	63.28	9227	5980.58	11.53	6328.44	9.25	0	0	53.83	3.12	124.13	0.85	153.19	10.16	122.91	8.15	0	1169.04	5.25	0.63	4	112	20	41	22
824	60.09	63.52	9228	6008.97	12.65	6351.72	10.41	0	0	49.05	3.07	123.68	0.87	155.87	11.19	128.48	9.20	0	1060.15	6.01	0.58	3	112	21	41	21
825	59.86	64.07	9229	5986.25	9.58	6407.06	10.62	0	0	48.94	2.21	120.68	0.79	165.08	8.61	182.47	9.61	0	967.17	3.87	0.69	4	112	22	41	20
826	59.82	63.67	9230	5981.52	12.15	6366.72	14.52	0	0	50.53	3.41	123.65	1.05	139.45	10.79	166.60	12.90	0	1234.46	4.06	0.53	3	112	23	41	19
827	59.77	63.58	9231	5976.67	10.24	6358.47	9.90	0	0	61.52	3.87	124.16	0.93	125.28	8.97	121.12	8.67	0	1078.10	6.42	0.61	4	112	24	41	18
828	60.35	63.43	9232	6035.49	12.04	6342.89	13.90	0	0	47.47	2.84	122.25	0.98	156.28	10.83	180.43	12.48	0	983.33	4.52	0.57	5	112	25	41	17
829	60.22	63.48	9233	6021.73	12.22	6347.90	10.91	0	0	51.63	2.87	122.26	0.94	169.64	10.98	152.03	9.72	0	1187.90	5.33	0.61	4	112	26	41	16
830	60.01	63.80	9234	6000.76	8.84	6379.96	9.41	0	0	68.84	4.02	126.72	0.94	116.47	7.73	124.05	8.23	0	1379.73	6.55	0.65	5	112	27	41	15
831	60.77	64.01	9235	6076.77	14.98	6401.42	12.50	0	0	43.93	2.68	122.95	0.96	190.44	13.57	159.62	11.24	0	1114.15	4.24	0.55	5	112	28	41	14
832	60.22	63.94	9236	6022.02	6.36	6393.78	5.98	0	0	85.86	3.94	127.77	0.78	106.51	5.54	100.21	5.23	1	1140.69	7.53	0.76	3	112	29	41	13
833	59.94	63.46	9237	5994.43	10.11	6346.27	11.11	0	0	61.72	3.61	122.73	1.01	133.39	8.92	146.69	9.80	0	1510.62	6.31	0.62	3	112	30	41	12
834	59.67	63.91	9238	5967.00	11.25	6390.69	10.29	0	0	65.35	4.33	123.75	1.06	130.64	9.86	119.49	9.02	0	866.42	5.46	0.58	4	112	31	41	11
835	60.01	63.25	9239	6000.89	17.27	6324.91	15.00	0	0	43.90	3.48	122.85	1.11	168.66	15.43	146.64	13.36	0	1244.38	3.44	0.45	5	112	32	41	10
836	59.47	63.21	9240	5947.06	7.64	6321.29	9.99	0	0	72.43	4.89	125.36	0.92	85.79	6.36	113.20	8.67	1	960.17	7.87	0.60	5	112	33	41	9
837	59.66	62.79	9241	5965.60	13.74	6278.66	14.35	0	0	40.17	2.58	125.05	0.90	166.03	12.31	173.30	12.89	0	1178.98	3.44	0.53	5	112	34	41	8
838	59.47	62.82	9242	5947.05	10.70	6281.99	9.05	0	0	55.81	2.87	123.55	0.86	160.68	9.48	136.00	8.02	0	956.58	5.95	0.67	4	112	35	41	7
839	59.71	63.17	9243	5971.05	7.95	6316.74	8.85	0	0	66.12	4.03	125.66	0.82	100.03	6.91	111.40	7.71	1	941.50	6.93	0.64	5	112	36	41	6
840	59.24	63.65	9244	5924.31	15.04	6364.83	10.11	0	0	44.61	3.09	121.43	0.84	167.26	13.36	112.76	8.91	0	868.48	4.01	0.54	4	112	37	41	5
841	59.54	63.15	9245	5953.67	14.49	6314.60	12.31	0	0	56.40	4.70	127.66	1.14	133.71	12.69	113.62	10.79	0	1139.85	5.45	0.47	4	112	38	41	4
842	59.58	62.89	9246	5958.32	7.01	6289.18	9.69	0	0	64.07	3.05	125.15	0.80	113.62	6.17	157.02	8.53	0	1214.75	6.13	0.72	5	112	39	41	3
843	59.61	63.27	9247	5960.74	13.93	6326.79	10.56	0	0	57.46	4.36	124.71	1.05	141.35	12.20	107.16	9.25	1	1314.33	9.42	0.52	4	112	40	41	2
844	60.16	63.72	9249	6015.72	14.97	6372.21	14.59	0	0	37.20	2.09	119.46	0.89	206.47	14.06	201.20	13.70	0	1014.15	3.17	0.54	5	112	41	41	1
845	64.45	65.90	9339	6444.79	14.92	6590.04	12.42	0	0	47.52	2.78	121.02	1.04	197.77	13.61	165.36	11.24	0	1213.44	3.82	0.56	5	113	1	1	1
846	58.89	62.82	9438	5888.99	17.91	6281.60	14.92	0	0	36.67	3.13	121.87	0.93	161.94	15.88	134.96	13.22	0	737.38	3.78	0.42	5	114	1	6	6
847	59.49	62.98	9439	5949.18	14.02	6298.05	11.25	0	0	47.37	2.57	118.68	0.94	197.54	13.10	161.89	10.13	0	917.77	4.08	0.61	5	114	2	6	5
848	59.28	63.70	9440	5928.03	8.80	6370.06	10.52	0	0	59.49	4.67	127.35	0.83	85.62	7.56	102.65	9.11	1	901.48	6.92	0.53	4	114	3	6	4
849	59.69	63.35	9441	5969.46	11.48	6334.78	6.97	0	0	59.18	2.88	119.71	0.81	181.88	10.20	110.74	6.16	1	826.42	6.26	0.70	5	114	4	6	3
850	59.85	63.85	9443	5984.82	15.38	6384.99	16.20	0	0	44.37	3.88	124.39	1.08	135.74	13.57	142.92	14.29	0	1014.17	4.25	0.42	4	114	5	6	2
851	59.85	64.28	9444	5984.60	11.46	6427.77	11.00	0	0	54.16	3.69	123.58	0.92	129.27	10.05	124.15	9.65	0	791.81	4.92	0.56	4	114	6	6	1
852	60.83	65.70	9449	6083.32	14.72	6570.24	15.19	0	0	41.05	2.67	117.83	0.98	176.16	13.29	180.71	13.88	0	740.35	3.21	0.51	5	115	1	9	9
853	60.58	64.83	9452	6058.43	17.17	6482.87	13.19	0	0	45.70	3.68	122.13	1.06	164.46	15.18	126.39	11.66	0	1005.73	4.18	0.46	5	115	2	9	8
854	60.88	65.00	9453	6087.68	13.47	6499.78	14.00	0	0	47.14	3.25	122.49	1.02	151.12	11.97	157.07	12.46	0	948.44	4.91	0.52	5	115	3	9	7
855	60.57	64.38	9455	6056.65	14.24	6438.09	11.89	0	0	43.33	2.87	123.51	0.88	165.95	12.64	138.65	10.56	0	904.48	4.30	0.54	4	115	4	9	6
856	60.77	64.43	9456	6077.15	12.34	6443.03	8.89	0	0	65.23	3.88	124.49	1.04	159.82	10.87	115.27	7.83	0	1530.52	5.61	0.62	3	115	5	9	5
857	61.06	64.09	9457	6106.43	6.88	6409.39	8.63	0	0	72.68	3.35	125.72	0.85	114.76	6.04	144.03	7.58	0	1154.90	7.21	0.73	3	115	6	9	4
858	60.77	63.77	9458	6076.82	11.99	6376.88	9.40	0	0	55.06	3.24	126.14	0.90	157.11	10.57	123.26	8.29	0	1300.33	4.82	0.62	3	115	7	9	3
859	60.85	63.76	9459	6085.08	11.17	6376.33	11.17	0	0	62.23	4.22	125.09	1.05	126.80	9.80	126.74	9.80	0	1304.73	6.55	0.56	4	115	8	9	2
860	61.60	63.69	9460	6159.82	9.66	6369.37	11.98	0	0	60.19	3.23	124.78	1.02	139.56	8.59	172.80	10.67	0	1302.21	5.82	0.64	3	115	9	9	1
861	65.73	62.07	9461	6572.89	20.15	6207.05	8.79	0	0	59.86	2.65	126.68	1.20	317.91	22.89	157.58	8.04	1	2169.90	9.01	0.65	4	116	1	2	2
862	69.04	61.41	9462	6903.58	14.01	6140.72	10.15	0	0	61.50	2.84	120.95	1.18	231.55	13.45	172.55	9.23	1	1618.85	8.16	0.64	5	116	2	2	1
863	67.79	67.14	9473	6779.14	9.58	6713.53	11.55	0	0	57.28	3.57	120.77	0.92	118.54	8.42	142.79	10.14	0	723.73	4.70	0.60	4	117	1	6	6
864	65.96	67.34	9477	6595.66	9.27	6733.64	10.93	0	0	59.03	3.66	122.43	0.90	115.18	8.13	135.79	9.58	0	844.94	5.04	0.61	3	117	2	6	5
865	66.36	64.37	9478	6636.16	15.56	6436.89	8.98	0	0	62.70	3.62	130.31	1.15	206.86	14.17	120.60	8.00	0	1853.52	7.23	0.60	4	117	3	6	4
866	62.87	64.62	9479	6287.12	10.13	6462.25	8.94	0	0	68.16	3.62	128.09	1.00	147.09	8.93	129.88	7.89	0	1067.27	5.30	0.67	3	117	4	6	3
867	61.48	64.15	9481	6148.38	11.30	6415.11	11.56	0	0	52.98	2.70	123.02	0.98	172.72	10.17	176.37	10.42	0	1392.08	4.80	0.63	4	117	5	6	2
868	62.12	61.55	9482	6212.47	13.04	6154.93	10.50	0	0	58.47	2.66	120.56	1.11	219.66	12.38	181.02	9.57	1	1651.85	8.51	0.65	5	117	6	6	1
869	68.29	63.86	9617	6828.79	10.07	6385.81	11.63	0	0	51.02	2.33	121.70	0.89	171.87	9.10	196.51	10.73	0	1211.81	5.01	0.67	4	118	1	10	10
870	68.23	64.77	9618	6823.17	9.84	6477.17	10.57	0	0	63.64	3.76	123.20	0.99	128.29	8.65	137.79	9.30	0	1050.85	4.53	0.62	4	118	2	10	9
871	66.80	65.76	9619	6679.78	15.47	6576.08	12.21	0	0	44.73	2.35	118.35	0.99	224.58	14.82	181.65	11.26	1	993.73	5.02	0.59	5	118	3	10	8
872	65.85	63.35	9620	6585.26	6.43	6334.50	9.39	0	0	78.08	3.10	130.47	0.94	125.19	5.71	182.23	8.37	0	2259.15	10.57	0.77	3	118	4	10	7
873	67.23	60.53	9621	6722.97	12.85	6052.88	9.51	0	0	66.94	3.25	125.22	1.18	204.21	11.78	152.60	8.55	0	1896.77	6.83	0.65	4	118	5	10	6
874	67.18	59.99	9622	6717.73	9.59	5999.02	11.18	0	0	64.84	2.98	123.69	1.08	162.38	8.62	188.27	10.17	0	1603.27	6.35	0.68	5	118	6	10	5
875	67.24	59.97	9623	6723.94	7.16	5996.84	8.61	0	0	85.09	3.49	125.39	1.04	134.82	6.34	161.97	7.64	0	1894.21	8.15	0.76	3	118	7	10	4
876	67.33	59.58	9624	6732.93	8.52	5958.24	11.38	0	0	73.54	3.63	127.62	1.13	133.78	7.57	178.43	10.15	0	2130.23	7.62	0.68	4	118	8	10	3
877	68.02	61.16	9625	6801.84	7.45	6116.27	7.91	0	0	94.29	3.77	125.93	1.13	143.98	6.60	152.93	7.01	0	1668.42	7.73	0.77	3	118	9	10	2
878	65.58	58.29	9626	6557.94	13.68	5828.85	9.74	0	0	61.57	3.23	119.32	1.13	201.55	12.46	144.51	8.74	0	1130.19	4.86	0.63	5	118	10	10	1
879	71.09	60.23	9628	7109.07	10.24	6023.20	10.91	0	0	60.11	3.19	118.55	1.00	149.18	9.10	158.89	9.70	0	1012.42	5.19	0.64	3	119	1	4	4
880	71.52	61.17	9629	7152.43	13.22	6116.56	10.71	0	0	47.48	2.14	113.66	0.90	221.16	12.75	185.28	9.87	1	1006.12	4.72	0.66	5	119	2	4	3
881	71.14	62.37	9630	7114.20	12.68	6237.04	7.52	0	0	48.98	2.64	119.52	0.73	181.20	11.27	107.84	6.63	1	553.42	6.19	0.66	5	119	3	4	2
882	71.02	59.36	9631	7101.79	18.68	5936.43	15.59	0	0	35.50	2.97	119.02	0.95	172.53	16.71	144.35	13.88	0	661.60	3.33	0.42	4	119	4	4	1
883	67.48	62.01	9905	6747.54	14.39	6201.20	18.19	0	0	40.37	2.86	125.88	1.05	158.11	12.94	197.93	16.66	0	1360.60	3.90	0.47	5	120	1	2	2
884	67.52	61.46	9906	6751.90	10.08	6146.49	10.81	0	0	59.08	3.15	124.20	0.97	146.28	8.95	156.77	9.59	0	1154.65	4.60	0.65	3	120	2	2	1
885	63.97	61.51	10763	6396.95	7.46	6150.70	11.24	0	0	66.62	2.92	126.51	0.96	132.03	6.65	197.84	10.17	0	1696.17	8.53	0.72	4	121	1	3	3
886	62.95	61.01	10764	6294.62	13.28	6100.77	10.69	0	0	55.36	3.07	128.72	1.05	185.25	11.99	149.79	9.56	0	1727.71	6.10	0.61	4	121	2	3	2
887	61.02	61.03	10765	6102.25	10.58	6103.44	9.75	0	0	60.50	2.67	121.14	0.99	186.10	9.63	171.99	8.82	0	1669.71	6.39	0.69	5	121	3	3	1
888	61.65	61.63	10771	6164.68	8.29	6162.61	8.27	0	0	81.83	3.75	128.51	1.04	139.42	7.31	139.20	7.30	0	1605.56	8.29	0.73	3	122	1	5	5
889	61.96	62.15	10772	6195.67	7.55	6215.07	8.27	0	0	77.57	3.42	127.72	0.94	132.10	6.66	144.66	7.29	0	1848.15	8.28	0.74	4	122	2	5	4
890	61.59	64.20	10773	6158.61	12.29	6420.31	7.91	0	0	59.29	2.78	122.74	0.92	202.32	11.16	131.21	7.06	0	1357.02	5.52	0.69	3	122	3	5	3
891	64.14	63.70	10774	6413.72	6.52	6370.41	7.45	0	0	96.65	4.02	132.38	1.02	120.86	5.73	137.94	6.54	0	1840.35	7.69	0.77	4	122	4	5	2
892	62.53	64.67	10775	6253.43	16.20	6467.04	10.20	0	0	47.03	1.93	118.14	0.95	289.36	17.40	195.39	9.65	1	1196.04	5.64	0.65	5	122	5	5	1
893	70.44	60.29	10804	7044.19	10.53	6029.37	8.58	0	0	60.68	2.83	122.09	0.91	174.91	9.39	142.74	7.64	0	1228.10	4.84	0.70	5	123	1	1	1
894	69.96	63.92	10812	6995.71	20.25	6391.79	15.46	0	0	38.70	2.81	119.90	1.10	214.59	18.99	166.69	14.03	1	885.71	4.86	0.45	5	124	1	4	4
895	67.15	64.78	10813	6714.79	10.92	6477.66	8.69	0	0	64.31	2.45	118.27	1.01	220.78	10.30	178.19	7.99	1	1216.52	6.41	0.72	5	124	2	4	3
896	70.09	63.04	10814	7009.04	14.81	6304.09	12.39	0	0	44.17	2.47	119.03	0.97	204.91	13.70	173.07	11.25	0	1050.35	3.70	0.57	5	124	3	4	2
897	71.54	61.56	10816	7153.98	17.91	6155.67	13.73	0	0	34.70	2.36	115.65	0.86	200.66	16.75	157.31	12.33	0	562.88	3.04	0.50	5	124	4	4	1
898	64.17	58.42	10821	6417.28	11.70	5842.21	13.13	0	0	59.92	3.15	118.48	1.19	173.43	10.57	191.91	12.19	0	1576.73	5.44	0.61	5	125	1	5	5
899	62.19	59.42	10822	6219.28	10.35	5942.25	15.93	0	0	55.92	3.70	126.10	1.11	121.13	9.18	185.89	14.22	0	1324.77	5.47	0.55	4	125	2	5	4
900	64.33	61.23	10823	6433.34	8.12	6123.31	6.96	0	0	85.77	3.31	132.17	1.01	162.71	7.20	139.64	6.18	0	2385.17	9.89	0.78	3	125	3	5	3
901	63.77	61.31	10824	6376.90	6.76	6130.92	5.71	0	0	78.67	2.20	126.04	0.78	187.72	6.11	159.28	5.13	0	1958.88	8.74	0.85	4	125	4	5	2
902	61.20	61.48	10825	6119.98	9.72	6148.30	10.23	0	0	67.80	3.56	126.01	1.05	142.99	8.60	150.49	9.05	0	1380.48	6.99	0.66	3	125	5	5	1
903	64.20	59.72	10851	6419.79	11.15	5972.09	18.34	0	0	43.66	2.78	127.90	0.98	136.61	10.00	220.76	17.10	1	1642.73	5.69	0.53	4	126	1	3	3
904	65.43	59.46	10852	6543.38	6.48	5945.61	7.33	0	0	99.54	3.95	129.24	1.05	125.97	5.71	142.46	6.45	0	1781.04	9.65	0.79	4	126	2	3	2
905	62.68	59.47	10853	6268.26	13.75	5947.10	18.29	0	0	41.09	3.05	126.10	1.03	144.22	12.30	190.97	16.49	0	1132.73	3.82	0.46	4	126	3	3	1
906	59.40	62.60	10874	5940.49	14.30	6259.73	12.63	0	0	42.37	2.40	120.10	0.91	193.97	13.29	174.04	11.40	0	1108.77	3.36	0.57	5	127	1	7	7
907	61.35	63.48	10875	6135.14	11.82	6347.50	9.39	0	0	57.11	2.95	124.89	0.95	177.27	10.56	141.08	8.37	0	1295.67	5.66	0.65	3	127	2	7	6
908	61.62	63.83	10876	6161.83	11.21	6383.01	11.30	0	0	61.18	3.47	126.28	1.08	152.79	9.96	153.97	10.04	0	1224.69	5.54	0.61	3	127	3	7	5
909	61.76	64.08	10877	6175.56	10.71	6408.37	9.80	0	0	67.69	3.80	125.94	1.07	147.34	9.45	134.95	8.66	0	1458.79	6.10	0.64	3	127	4	7	4
910	64.37	64.45	10878	6436.99	10.04	6444.93	8.94	0	0	67.91	3.13	126.79	1.02	168.76	8.95	150.43	7.97	0	1943.08	6.84	0.70	3	127	5	7	3
911	63.57	65.79	10879	6356.71	15.73	6578.54	15.05	0	0	43.13	2.56	119.43	1.08	206.77	14.59	197.03	14.04	0	917.96	3.62	0.52	5	127	6	7	2
912	63.92	65.82	10880	6391.84	10.35	6581.54	10.51	0	0	59.69	3.07	122.00	0.98	156.01	9.21	158.30	9.38	0	953.77	5.30	0.66	3	127	7	7	1
913	63.57	64.99	10894	6357.10	18.13	6498.87	16.48	0	0	37.54	2.41	121.78	1.06	219.89	17.12	200.90	15.38	1	1231.15	4.69	0.46	5	128	1	1	1
914	71.38	67.92	11564	7138.24	12.68	6792.06	19.05	0	0	38.86	3.91	116.26	0.90	96.81	11.01	145.57	16.67	1	233.60	3.80	0.38	4	129	1	1	1
915	71.46	68.11	11727	7145.57	12.50	6811.43	12.75	0	0	50.10	3.73	116.98	0.96	129.47	10.99	132.01	11.20	0	590.98	4.57	0.51	4	130	1	1	1
916	71.05	68.23	11937	7104.97	7.68	6822.61	7.58	0	0	54.38	2.42	114.03	0.63	133.10	6.75	131.41	6.67	0	586.90	4.97	0.75	4	131	1	1	1
917	60.44	57.11	12030	6044.24	12.34	5711.10	13.90	0	0	51.08	5.14	122.41	0.98	93.70	10.56	105.90	12.10	1	873.44	5.76	0.41	5	132	1	3	3
918	61.97	58.66	12031	6197.12	12.04	5865.57	15.93	0	0	48.56	2.80	117.93	1.06	163.20	10.86	208.20	15.20	1	1487.60	5.34	0.57	5	132	2	3	2
919	61.88	59.12	12032	6188.02	12.72	5911.98	14.73	0	0	49.91	2.59	119.41	1.11	191.86	11.72	218.24	13.99	1	1472.10	6.29	0.58	5	132	3	3	1
920	63.26	63.99	12130	6326.16	16.76	6398.97	12.66	0	0	40.38	2.10	120.56	0.95	245.89	16.50	191.36	11.75	1	1273.19	6.71	0.55	4	133	1	4	4
921	64.00	62.96	12131	6400.29	14.34	6295.68	12.41	0	0	45.90	2.40	124.54	0.99	211.70	13.44	185.25	11.40	1	1506.92	7.52	0.58	4	133	2	4	3
922	61.65	63.17	12132	6164.84	8.67	6316.77	17.19	0	0	45.62	2.51	127.96	0.86	122.92	7.76	236.42	16.41	1	1720.79	7.70	0.62	4	133	3	4	2
923	60.59	62.37	12133	6059.17	10.22	6236.83	12.72	0	0	49.00	2.66	124.94	0.89	145.87	9.12	181.10	11.40	0	1566.40	4.94	0.62	3	133	4	4	1
924	64.61	58.53	12605	6460.58	18.06	5852.73	17.26	0	0	39.02	3.21	127.09	1.10	170.37	16.17	162.90	15.44	0	1358.12	3.74	0.41	5	134	1	1	1
925	65.32	58.78	12726	6531.56	16.55	5878.31	15.39	0	0	39.04	3.76	123.13	0.94	132.51	14.53	123.17	13.51	0	777.73	3.83	0.39	4	135	1	1	1
926	65.49	58.51	12808	6549.27	13.45	5850.69	17.17	0	0	44.51	2.44	117.47	1.08	192.52	12.37	233.74	16.86	1	1171.73	6.48	0.54	5	136	1	2	2
927	66.07	57.99	12812	6606.56	15.36	5798.63	14.75	0	0	45.92	2.23	115.24	1.07	242.33	15.09	223.54	14.68	1	1570.92	5.37	0.60	5	136	2	2	1
928	62.65	58.70	12825	6265.04	8.37	5869.93	9.69	0	0	69.46	3.26	122.70	0.98	137.84	7.41	159.68	8.59	0	1599.60	7.55	0.71	3	137	1	3	3
929	60.60	60.00	12826	6060.22	18.32	5999.52	12.82	0	0	39.59	2.09	116.72	0.95	252.81	18.43	190.72	11.87	1	1355.27	4.87	0.56	5	137	2	3	2
930	61.77	58.15	12829	6177.39	16.13	5814.89	15.22	0	0	38.89	2.82	122.42	0.97	172.88	14.46	163.10	13.67	0	1206.29	3.78	0.48	5	137	3	3	1
931	60.00	61.19	12839	6000.06	14.36	6119.49	12.40	0	0	49.81	2.43	117.07	1.08	227.02	13.78	198.62	11.62	1	1435.35	6.58	0.61	5	138	1	2	2
932	60.19	62.34	12840	6019.30	18.77	6233.63	12.35	0	0	41.54	2.14	119.25	1.00	268.36	19.28	189.77	11.41	1	801.90	4.35	0.55	4	138	2	2	1
933	59.11	62.36	12866	5911.44	12.63	6235.77	10.31	0	0	52.41	3.44	122.73	0.91	148.36	11.12	121.21	9.08	0	1070.54	4.94	0.57	4	139	1	5	5
934	60.84	63.88	12868	6084.35	12.68	6388.42	10.18	0	0	48.95	2.78	123.19	0.87	172.39	11.31	138.59	9.05	0	1074.81	4.53	0.61	4	139	2	5	4
935	61.43	63.95	12869	6142.75	12.44	6395.11	18.22	0	0	42.47	2.85	125.87	1.01	144.24	11.16	207.97	16.85	0	1152.50	4.03	0.51	4	139	3	5	3
936	62.52	63.31	12873	6251.71	13.46	6330.68	14.41	0	0	49.84	2.78	125.60	1.14	188.76	12.30	201.22	13.28	0	1731.67	5.38	0.55	4	139	4	5	2
937	61.19	61.48	12874	6119.22	7.16	6148.29	5.45	0	0	85.66	3.15	129.69	0.81	149.76	6.29	113.90	4.78	0	1778.85	9.44	0.81	3	139	5	5	1
938	59.51	63.02	12881	5951.48	14.92	6301.60	16.14	0	0	33.19	1.67	114.99	0.82	225.14	14.63	244.58	15.96	1	810.73	3.15	0.55	5	140	1	4	4
939	60.30	59.99	12884	6029.85	11.64	5999.01	14.07	0	0	48.38	3.15	123.82	0.97	138.58	10.34	167.19	12.53	0	1118.10	3.75	0.55	4	140	2	4	3
940	61.41	60.44	12886	6141.09	12.05	6043.61	15.12	0	0	57.08	3.23	125.28	1.25	166.44	10.89	207.04	13.94	0	1682.67	5.47	0.56	4	140	3	4	2
941	61.53	61.19	12887	6153.15	13.44	6118.83	15.75	0	0	45.27	2.03	119.77	1.06	234.83	13.12	266.02	16.23	1	1843.33	8.26	0.55	5	140	4	4	1
942	61.78	57.84	12901	6177.72	15.33	5784.09	18.92	0	0	38.98	3.49	123.22	1.03	132.41	13.58	163.22	16.77	0	941.10	3.67	0.40	5	141	1	1	1
943	61.15	64.64	12907	6114.67	16.43	6463.81	12.50	0	0	39.92	2.81	123.78	0.90	180.16	14.80	137.82	11.13	0	839.79	2.88	0.51	4	142	1	2	2
944	62.14	64.04	12909	6213.70	15.10	6403.51	12.61	0	0	46.14	2.58	123.37	1.03	208.05	14.12	176.22	11.47	1	1166.35	6.07	0.57	5	142	2	2	1
945	66.39	64.90	12910	6639.50	20.57	6490.23	16.21	0	0	35.23	1.97	120.89	1.02	276.45	21.62	226.69	15.78	1	1163.46	3.77	0.46	5	143	1	1	1
946	68.77	62.43	12920	6877.41	22.90	6242.79	19.70	0	0	35.44	2.20	116.35	1.12	254.44	23.08	244.10	19.40	1	992.46	4.03	0.45	5	144	1	7	7
947	67.61	61.11	12921	6761.42	6.60	6111.09	8.72	0	0	91.77	4.08	128.85	1.06	114.39	5.80	151.19	7.67	0	1458.42	6.91	0.75	3	144	2	7	6
948	66.95	61.43	12922	6695.41	8.96	6143.05	9.96	0	0	60.85	3.48	129.48	0.87	120.55	7.86	134.10	8.74	0	1496.40	5.92	0.64	3	144	3	7	5
949	66.87	61.76	12923	6687.45	8.75	6176.50	7.98	0	0	70.45	3.25	127.33	0.91	146.40	7.72	133.65	7.05	0	1647.94	7.29	0.72	3	144	4	7	4
950	65.61	63.75	12924	6561.38	10.47	6374.50	12.61	0	0	61.48	3.06	127.58	1.14	164.13	9.43	196.44	11.50	0	2116.23	5.89	0.63	3	144	5	7	3
951	67.21	65.61	12925	6720.79	11.18	6561.08	13.13	0	0	46.10	2.12	116.42	0.90	190.70	10.27	217.74	12.59	1	1049.50	4.43	0.64	5	144	6	7	2
952	69.02	65.34	12929	6902.14	14.55	6534.15	13.05	0	0	47.95	3.43	121.12	1.03	157.24	12.91	141.13	11.56	0	950.73	3.93	0.51	4	144	7	7	1
953	71.13	62.53	13031	7113.32	14.10	6252.98	12.89	0	0	38.32	2.18	115.58	0.84	192.90	12.89	177.27	11.67	0	618.33	3.15	0.57	5	145	1	291	291
954	71.07	62.61	13032	7107.09	13.81	6261.39	11.54	0	0	49.93	3.49	119.23	0.97	152.56	12.18	127.53	10.18	0	847.19	4.99	0.53	3	145	2	291	290
955	71.38	62.84	13033	7137.74	15.55	6283.91	12.33	0	0	50.17	4.14	119.70	1.05	145.10	13.65	115.03	10.83	0	912.06	3.95	0.46	3	145	3	291	289
956	71.29	62.85	13034	7129.33	13.35	6284.76	11.08	0	0	48.03	4.03	120.20	0.87	122.27	11.64	101.50	9.69	1	595.96	5.06	0.48	3	145	4	291	288
957	70.70	62.72	13035	7070.09	12.06	6271.97	9.09	0	0	54.47	3.19	118.35	0.87	158.42	10.68	119.65	8.01	0	711.79	4.06	0.62	4	145	5	291	287
958	70.93	62.19	13036	7092.67	13.12	6218.91	9.40	0	0	50.94	2.76	118.75	0.89	186.53	11.84	134.51	8.37	0	1055.06	4.47	0.63	5	145	6	291	286
959	71.14	61.49	13037	7114.31	10.51	6149.42	10.16	0	0	59.14	3.65	120.11	0.93	131.02	9.23	126.66	8.92	0	748.58	4.92	0.61	3	145	7	291	285
960	70.81	61.34	13038	7080.81	7.57	6133.96	9.21	0	0	81.29	5.15	125.47	1.00	91.79	6.63	111.58	8.00	1	1186.17	7.73	0.63	5	145	8	291	284
961	70.81	60.88	13039	7081.00	8.86	6087.55	7.44	0	0	77.37	4.40	124.03	0.93	119.68	7.72	100.64	6.51	1	1317.54	9.70	0.67	3	145	9	291	283
962	70.23	61.15	13040	7023.05	9.10	6115.45	9.37	0	0	71.94	3.72	121.12	1.02	135.66	8.02	139.71	8.26	0	1126.17	5.82	0.68	3	145	10	291	282
963	69.98	61.45	13041	6998.45	7.22	6145.25	6.26	0	0	85.66	3.31	122.35	0.88	144.09	6.35	124.96	5.51	0	1126.67	7.75	0.79	4	145	11	291	281
964	69.76	61.34	13042	6976.33	10.31	6133.65	8.47	0	0	76.05	4.02	120.95	1.09	150.21	9.10	123.53	7.46	0	815.52	7.00	0.67	3	145	12	291	280
965	71.07	61.84	13043	7106.84	8.82	6183.99	9.83	0	0	74.00	4.01	116.97	1.05	125.54	7.76	139.98	8.65	0	948.54	5.91	0.66	4	145	13	291	279
966	71.02	61.97	13044	7102.30	10.16	6197.41	11.40	0	0	57.78	3.24	118.66	0.97	139.82	9.00	156.88	10.11	0	996.58	4.98	0.63	3	145	14	291	278
967	70.87	61.79	13045	7087.42	9.27	6179.13	10.04	0	0	75.80	4.98	123.51	1.09	108.41	8.10	117.41	8.76	1	992.23	8.64	0.60	4	145	15	291	277
968	70.89	61.33	13046	7089.01	13.62	6132.77	10.71	0	0	54.29	3.68	119.51	1.00	154.70	12.02	121.79	9.44	0	763.85	3.97	0.55	4	145	16	291	276
969	71.67	61.36	13047	7166.54	10.53	6135.78	9.75	0	0	54.88	2.57	114.72	0.88	173.48	9.54	161.54	8.72	0	655.85	4.18	0.68	4	145	17	291	275
970	71.18	60.83	13049	7117.85	10.97	6082.61	8.38	0	0	60.42	3.62	119.59	0.87	141.09	9.61	107.74	7.35	1	822.73	5.49	0.63	3	145	18	291	274
971	71.08	61.03	13050	7108.34	9.52	6102.53	7.93	0	0	66.10	3.35	118.71	0.87	144.65	8.37	120.41	6.97	0	991.35	5.93	0.69	3	145	19	291	273
972	70.76	61.01	13051	7075.57	8.33	6100.55	7.30	0	0	85.11	4.94	125.24	0.98	110.30	7.24	96.86	6.42	1	1012.77	6.84	0.66	4	145	20	291	272
973	69.85	61.73	13052	6984.94	9.44	6172.71	8.17	0	0	80.25	3.63	119.88	1.10	161.11	8.40	139.71	7.25	0	1453.46	6.32	0.72	4	145	21	291	271
974	69.08	62.38	13053	6908.42	7.92	6237.94	8.24	0	0	87.76	3.67	122.52	1.11	146.59	7.02	152.49	7.30	0	1739.02	7.55	0.75	3	145	22	291	270
975	69.00	62.37	13054	6900.27	7.97	6236.69	8.50	0	0	93.24	4.15	122.89	1.19	138.20	7.04	147.36	7.51	0	1641.67	8.81	0.73	3	145	23	291	269
976	69.63	62.58	13055	6962.76	10.40	6258.18	11.82	0	0	67.03	4.04	123.95	1.15	133.09	9.19	151.28	10.44	0	1110.08	6.14	0.60	3	145	24	291	268
977	69.86	62.42	13056	6986.30	8.09	6242.03	6.77	0	0	83.09	3.50	121.31	0.94	147.83	7.13	123.76	5.96	0	1328.40	7.51	0.76	4	145	25	291	267
978	69.65	62.66	13057	6964.79	8.46	6265.79	8.62	0	0	81.06	3.90	120.88	1.06	135.75	7.46	138.30	7.60	0	1147.88	6.92	0.71	3	145	26	291	266
979	69.84	63.14	13058	6984.17	6.51	6313.59	6.67	0	0	96.92	4.44	124.57	0.95	109.19	5.68	111.93	5.82	1	984.33	7.68	0.75	4	145	27	291	265
980	69.36	63.15	13059	6936.19	6.78	6314.69	7.45	0	0	82.81	3.64	123.24	0.89	118.85	5.95	130.58	6.53	0	1221.06	7.41	0.76	3	145	28	291	264
981	69.52	62.52	13060	6952.04	5.39	6252.28	6.43	0	0	101.12	4.31	127.22	0.88	96.84	4.64	115.71	5.59	1	1256.02	8.47	0.78	4	145	29	291	263
982	69.34	62.87	13061	6933.88	5.52	6286.87	6.42	0	0	104.45	4.10	126.46	0.93	108.00	4.82	125.67	5.61	1	1452.90	8.18	0.80	4	145	30	291	262
983	69.00	63.54	13062	6899.91	7.60	6354.18	7.98	0	0	71.54	2.79	120.29	0.88	150.71	6.76	158.33	7.09	0	1160.73	6.40	0.77	3	145	31	291	261
984	69.08	63.30	13063	6907.66	7.05	6330.20	9.38	0	0	77.06	3.04	120.27	0.99	138.58	6.28	183.87	8.41	0	1616.79	6.65	0.76	3	145	32	291	260
985	69.45	63.48	13064	6945.02	8.43	6347.59	8.15	0	0	79.41	3.85	123.48	1.00	133.76	7.41	129.39	7.17	0	1153.71	7.38	0.71	3	145	33	291	259
986	70.07	63.36	13065	7006.69	12.56	6335.82	10.47	0	0	62.28	3.51	119.94	1.12	172.20	11.22	143.91	9.32	0	1368.46	6.17	0.61	5	145	34	291	258
987	70.88	63.20	13066	7088.19	6.38	6320.11	7.31	0	0	80.21	3.84	122.22	0.81	102.35	5.58	117.26	6.37	1	766.69	6.11	0.74	5	145	35	291	257
988	69.90	63.58	13067	6989.98	8.46	6358.36	8.49	0	0	77.97	3.78	117.88	1.01	134.67	7.45	135.17	7.47	0	1011.31	7.37	0.71	3	145	36	291	256
989	70.09	63.69	13068	7008.58	8.43	6368.62	8.04	0	0	81.04	4.03	122.42	1.01	130.46	7.40	124.37	7.05	0	1021.85	6.40	0.71	4	145	37	291	255
990	69.72	64.41	13069	6971.83	7.17	6440.56	8.90	0	0	85.98	4.55	123.37	1.03	104.21	6.26	129.25	7.77	1	905.08	6.78	0.69	4	145	38	291	254
991	69.68	64.98	13070	6967.99	11.51	6497.53	9.43	0	0	64.01	3.77	118.94	1.02	150.72	10.17	123.69	8.31	0	728.50	5.10	0.62	4	145	39	291	253
992	69.49	65.31	13071	6948.64	8.00	6530.85	13.51	0	0	66.02	4.50	120.51	1.02	89.64	6.80	152.30	11.80	1	739.29	7.66	0.58	5	145	40	291	252
993	68.60	65.79	13072	6860.03	7.66	6578.90	7.98	0	0	72.87	4.75	124.46	0.83	89.72	6.50	93.95	6.94	1	525.58	6.09	0.63	5	145	41	291	251
994	68.88	65.13	13073	6887.63	7.27	6512.89	8.43	0	0	87.52	5.59	125.29	1.00	87.94	6.47	101.50	7.34	1	747.02	6.72	0.63	5	145	42	291	250
995	67.98	65.30	13074	6797.59	8.30	6530.47	7.36	0	0	84.57	4.07	120.03	1.00	132.66	7.27	117.66	6.45	0	762.15	5.81	0.72	4	145	43	291	249
996	67.96	65.61	13075	6795.59	10.67	6561.49	12.22	0	0	58.00	3.13	118.53	1.04	153.73	9.53	174.90	11.08	0	990.19	4.64	0.63	5	145	44	291	248
997	67.84	66.27	13076	6783.69	12.85	6627.35	10.22	0	0	58.50	3.97	123.67	1.02	145.84	11.29	116.05	8.98	0	1224.42	5.02	0.56	4	145	45	291	247
998	68.74	66.71	13077	6874.25	12.42	6671.14	11.68	0	0	52.52	4.82	124.22	0.93	103.96	10.80	97.73	10.13	1	541.38	4.88	0.45	5	145	46	291	246
999	68.22	66.67	13078	6821.77	16.64	6667.50	15.61	0	0	33.81	1.95	112.64	0.85	216.22	16.24	209.00	14.80	1	727.96	4.69	0.54	5	145	47	291	245
1000	68.53	66.17	13079	6853.07	12.33	6616.54	9.45	0	0	50.80	2.85	119.09	0.85	170.06	10.94	130.53	8.38	0	875.75	5.26	0.63	5	145	48	291	244
1001	68.11	65.31	13080	6810.81	8.88	6531.12	9.47	0	0	63.36	2.91	116.85	0.91	149.84	7.89	159.76	8.41	0	720.56	4.73	0.71	4	145	49	291	243
1002	68.40	65.47	13081	6839.71	6.37	6546.65	9.14	0	0	97.55	5.67	123.47	1.08	82.66	5.26	120.15	7.93	1	1290.81	11.12	0.67	5	145	50	291	242
1003	68.61	65.05	13082	6860.90	7.63	6504.96	8.15	0	0	82.13	4.16	124.80	0.97	115.71	6.67	123.62	7.13	0	1299.98	7.94	0.71	4	145	51	291	241
1004	68.46	65.48	13083	6846.00	7.05	6548.41	7.66	0	0	85.56	4.34	124.67	0.93	106.77	6.13	116.12	6.68	1	1277.04	8.04	0.71	4	145	52	291	240
1005	68.67	66.02	13084	6866.71	11.07	6601.66	13.77	0	0	57.78	4.44	120.89	1.07	110.76	9.69	137.79	12.06	1	664.12	5.79	0.51	5	145	53	291	239
1006	68.43	66.29	13085	6843.16	10.96	6628.89	13.98	0	0	55.14	3.90	120.17	1.04	119.50	9.65	152.46	12.31	0	647.71	4.09	0.53	3	145	54	291	238
1007	68.09	66.13	13086	6808.97	9.73	6612.67	10.09	0	0	61.92	4.00	121.46	0.92	115.78	8.51	120.06	8.82	0	988.21	5.12	0.60	3	145	55	291	237
1008	68.68	65.56	13087	6868.28	7.03	6556.20	9.72	0	0	84.11	5.07	124.11	1.02	89.21	6.05	123.62	8.46	1	460.02	5.35	0.64	4	145	56	291	236
1009	68.80	65.77	13088	6879.91	10.16	6577.41	10.06	0	0	59.22	2.94	117.15	0.94	158.32	9.07	156.77	8.98	0	917.02	4.97	0.67	5	145	57	291	235
1010	68.66	65.75	13089	6866.01	10.97	6575.02	12.31	0	0	49.13	3.32	119.73	0.87	125.04	9.65	140.34	10.83	0	801.52	3.93	0.56	3	145	58	291	234
1011	68.48	66.13	13090	6847.57	12.60	6613.11	15.74	0	0	44.26	3.31	120.73	0.97	130.07	11.15	162.40	13.94	0	590.52	3.13	0.49	5	145	59	291	233
1012	69.03	67.17	13092	6903.46	13.95	6717.44	14.92	0	0	46.12	4.19	117.25	1.00	118.13	12.22	126.41	13.07	0	395.08	3.82	0.42	3	145	60	291	232
1013	67.89	66.31	13094	6789.36	9.98	6630.93	8.35	0	0	62.87	3.36	120.18	0.87	143.93	8.77	120.56	7.35	0	738.00	5.96	0.67	3	145	61	291	231
1014	67.58	66.49	13095	6757.62	14.50	6649.44	16.07	0	0	46.76	4.45	122.32	1.08	117.14	12.70	129.79	14.08	0	806.21	4.05	0.40	5	145	62	291	230
1015	67.76	66.43	13096	6776.35	11.40	6643.12	13.55	0	0	45.55	2.76	118.39	0.89	145.99	10.17	173.43	12.09	0	613.67	4.50	0.58	5	145	63	291	229
1016	67.86	66.53	13097	6785.67	9.42	6653.02	10.26	0	0	68.39	4.69	122.85	1.00	105.56	8.22	114.98	8.94	1	587.17	8.51	0.58	4	145	64	291	228
1017	67.53	67.07	13099	6753.39	6.70	6707.00	9.87	0	0	65.75	3.99	120.20	0.78	83.30	5.51	124.43	8.57	1	292.77	4.55	0.64	4	145	65	291	227
1018	68.04	67.01	13101	6803.51	9.13	6700.60	12.13	0	0	60.83	3.50	117.73	0.99	122.38	8.07	162.33	10.73	0	739.06	5.19	0.63	3	145	66	291	226
1019	67.68	66.64	13102	6767.67	11.20	6664.30	8.49	0	0	64.88	4.34	122.88	0.94	128.72	9.77	97.51	7.37	1	743.96	6.20	0.59	4	145	67	291	225
1020	67.25	66.46	13103	6724.63	15.07	6646.09	14.17	0	0	43.53	2.45	115.63	1.02	207.94	13.99	193.65	13.35	0	701.08	3.25	0.56	5	145	68	291	224
1021	66.88	66.45	13104	6687.53	8.19	6645.09	8.94	0	0	71.13	4.47	124.09	0.90	100.14	7.16	109.21	7.77	1	790.31	7.23	0.63	5	145	69	291	223
1022	67.09	67.04	13105	6709.12	11.78	6704.49	11.21	0	0	58.67	3.84	119.26	1.03	138.97	10.38	132.21	9.87	0	860.77	4.87	0.57	3	145	70	291	222
1023	67.44	66.76	13106	6744.41	10.96	6675.98	13.58	0	0	58.04	5.26	125.49	1.04	92.44	9.36	114.93	11.81	1	773.77	4.83	0.44	3	145	71	291	221
1024	66.87	66.60	13107	6686.53	13.30	6659.98	11.03	0	0	58.11	5.07	125.99	1.04	116.88	11.58	96.83	9.53	1	539.04	5.41	0.47	5	145	72	291	220
1025	66.32	66.33	13108	6632.41	14.56	6632.80	14.69	0	0	45.98	3.69	123.97	1.04	139.81	12.85	141.09	12.97	0	792.88	4.40	0.46	4	145	73	291	219
1026	66.36	66.11	13109	6636.46	8.29	6611.11	8.95	0	0	86.98	4.37	121.25	1.14	127.22	7.29	137.31	7.87	0	1155.65	6.76	0.70	3	145	74	291	218
1027	65.88	65.78	13110	6587.89	6.29	6578.35	6.71	0	0	102.16	5.08	128.46	0.97	97.27	5.51	103.60	5.83	1	1230.15	7.60	0.73	4	145	75	291	217
1028	65.88	65.34	13111	6587.81	7.77	6533.80	7.30	0	0	85.25	4.10	127.39	0.96	124.48	6.80	116.92	6.39	0	1376.10	7.73	0.73	3	145	76	291	216
1029	66.06	64.54	13112	6606.34	4.69	6453.93	5.27	0	0	124.94	4.17	127.31	0.93	108.01	4.10	121.35	4.60	1	1617.69	11.54	0.85	4	145	77	291	215
1030	65.72	64.38	13113	6571.79	7.48	6437.59	6.79	0	0	93.07	3.86	127.60	1.01	138.92	6.58	126.02	5.97	0	1897.48	10.40	0.77	3	145	78	291	214
1031	65.36	64.15	13114	6535.59	6.91	6414.94	7.37	0	0	85.58	3.42	128.08	0.94	133.40	6.09	142.28	6.50	0	1711.42	8.56	0.78	4	145	79	291	213
1032	65.59	64.00	13115	6558.60	8.40	6400.48	8.21	0	0	76.72	3.16	123.19	1.00	158.07	7.47	154.45	7.31	0	1263.35	6.74	0.75	4	145	80	291	212
1033	65.74	64.25	13116	6574.38	5.82	6424.95	5.76	0	0	102.18	3.88	130.29	0.89	117.99	5.09	116.72	5.04	0	1687.17	8.80	0.81	4	145	81	291	211
1034	65.61	63.72	13117	6560.76	3.50	6372.18	4.37	0	0	131.74	3.40	129.74	0.77	104.23	3.05	129.96	3.81	1	1632.69	13.47	0.90	4	145	82	291	210
1035	65.25	64.19	13118	6524.79	5.99	6419.44	5.28	0	0	108.65	3.87	127.55	0.92	129.46	5.24	113.99	4.62	0	2019.96	13.08	0.83	4	145	83	291	209
1036	65.51	63.86	13119	6550.62	7.07	6385.64	7.16	0	0	96.03	3.71	126.77	1.06	141.34	6.24	143.10	6.32	0	1419.98	8.64	0.79	3	145	84	291	208
1037	65.68	63.44	13120	6568.28	6.56	6343.97	7.06	0	0	110.16	4.56	132.41	1.14	122.14	5.76	131.42	6.19	0	2249.94	11.53	0.78	4	145	85	291	207
1038	65.00	63.43	13121	6499.70	6.19	6343.41	6.33	0	0	99.83	3.40	125.76	0.97	140.46	5.47	143.65	5.59	0	1656.04	12.09	0.83	3	145	86	291	206
1039	64.21	63.78	13122	6421.00	5.03	6378.29	5.73	0	0	124.44	4.45	131.92	1.00	108.20	4.39	123.18	5.00	1	1725.00	12.89	0.83	4	145	87	291	205
1040	64.77	63.95	13123	6476.94	6.40	6395.45	6.38	0	0	91.83	3.56	126.94	0.89	126.96	5.61	126.67	5.60	0	1646.71	9.90	0.80	3	145	88	291	204
1041	64.87	64.21	13124	6486.78	5.77	6421.08	5.13	0	0	104.66	3.62	126.52	0.86	128.38	5.05	114.13	4.49	0	1624.98	11.70	0.84	4	145	89	291	203
1042	64.67	64.43	13125	6466.64	7.95	6443.29	8.47	0	0	78.00	3.56	128.85	0.98	134.19	7.01	142.96	7.46	0	1682.52	7.43	0.73	3	145	90	291	202
1043	64.93	64.94	13126	6493.44	5.79	6494.26	6.16	0	0	108.00	4.48	129.94	0.96	107.25	5.06	114.02	5.37	1	1468.06	9.13	0.79	4	145	91	291	201
1044	65.32	64.78	13127	6532.12	6.29	6478.21	6.48	0	0	97.18	4.18	128.74	0.92	112.40	5.49	115.79	5.65	0	1349.56	9.15	0.77	3	145	92	291	200
1045	65.40	64.82	13128	6539.59	7.38	6481.76	9.20	0	0	88.95	3.97	122.38	1.13	127.72	6.53	158.93	8.16	0	1034.54	6.94	0.73	4	145	93	291	199
1046	65.67	64.63	13129	6567.45	5.90	6463.34	6.47	0	0	110.91	4.54	130.06	1.02	110.82	5.15	121.57	5.65	1	1419.15	9.97	0.79	3	145	94	291	198
1047	66.04	64.75	13130	6604.31	5.59	6474.78	5.97	0	0	112.18	4.34	129.10	0.97	111.25	4.89	118.80	5.22	1	1507.98	8.81	0.81	4	145	95	291	197
1048	66.30	64.83	13131	6630.42	6.20	6482.92	5.77	0	0	126.85	5.31	130.00	1.12	113.71	5.40	105.84	5.04	1	1847.92	13.38	0.79	4	145	96	291	196
1049	67.11	64.36	13132	6710.91	7.29	6435.84	7.99	0	0	96.51	4.08	123.55	1.14	133.02	6.43	145.75	7.05	0	1488.58	10.28	0.76	3	145	97	291	195
1050	67.78	64.08	13133	6778.46	7.46	6407.98	7.77	0	0	100.80	4.26	122.46	1.18	136.27	6.58	141.78	6.85	0	1591.33	7.65	0.76	3	145	98	291	194
1051	67.94	63.67	13134	6793.74	5.93	6366.96	7.47	0	0	108.99	4.63	126.85	1.09	107.58	5.20	135.49	6.54	1	1451.10	10.18	0.77	4	145	99	291	193
1052	67.75	62.94	13135	6775.46	5.29	6293.94	5.93	0	0	113.96	3.93	128.02	0.96	117.84	4.63	132.10	5.19	0	1774.48	7.52	0.83	4	145	100	291	192
1053	68.26	62.65	13136	6825.70	6.07	6264.70	6.97	0	0	114.60	4.43	125.97	1.13	121.05	5.33	138.92	6.12	0	1808.90	10.20	0.80	4	145	101	291	191
1054	67.59	62.81	13137	6759.31	5.72	6281.07	5.71	0	0	127.01	4.98	132.24	1.08	111.95	4.98	111.91	4.98	1	1973.62	13.79	0.81	4	145	102	291	190
1055	67.22	62.78	13138	6721.69	6.39	6277.99	6.13	0	0	95.88	3.49	127.93	0.92	135.48	5.62	129.85	5.39	0	1605.50	7.39	0.81	3	145	103	291	189
1056	67.23	62.90	13139	6722.58	5.40	6290.46	6.79	0	0	113.05	4.19	129.03	1.03	112.31	4.74	141.09	5.95	0	1907.48	9.94	0.81	4	145	104	291	188
1057	67.08	62.89	13140	6708.45	7.85	6288.74	8.02	0	0	100.26	4.08	123.75	1.24	149.22	6.96	152.45	7.13	0	1962.94	9.02	0.76	3	145	105	291	187
1058	67.60	62.16	13141	6759.77	4.28	6215.66	5.04	0	0	125.82	3.73	128.21	0.88	111.06	3.74	130.70	4.41	1	1871.04	16.22	0.87	4	145	106	291	186
1059	67.89	62.22	13142	6789.03	8.15	6221.79	8.14	0	0	90.04	3.39	120.87	1.17	167.66	7.33	167.73	7.29	0	1834.33	8.73	0.77	4	145	107	291	185
1060	68.40	62.01	13143	6839.50	5.48	6201.43	6.38	0	0	121.65	4.41	125.87	1.09	116.41	4.80	135.62	5.60	0	1817.33	10.95	0.82	4	145	108	291	184
1061	68.89	62.11	13144	6889.49	8.06	6210.61	8.12	0	0	98.74	4.14	121.65	1.24	148.40	7.15	149.49	7.19	0	1486.98	8.29	0.75	3	145	109	291	183
1062	69.41	61.94	13145	6941.19	7.83	6194.22	9.11	0	0	93.39	4.99	124.91	1.19	112.83	6.85	131.22	7.97	0	1315.06	8.06	0.68	4	145	110	291	182
1063	69.51	61.89	13146	6951.34	6.53	6188.71	6.71	0	0	104.39	4.43	125.07	1.04	118.29	5.71	121.58	5.87	0	1426.62	11.17	0.77	4	145	111	291	181
1064	69.50	62.39	13147	6949.85	5.44	6239.06	5.60	0	0	118.03	4.45	125.39	0.97	110.98	4.74	114.26	4.89	1	1585.73	11.34	0.82	4	145	112	291	180
1065	69.06	62.05	13148	6905.60	6.06	6204.58	5.01	0	0	112.50	4.07	121.81	0.93	128.96	5.30	106.67	4.39	1	1610.71	10.87	0.83	4	145	113	291	179
1066	69.00	62.03	13149	6899.62	6.99	6202.91	6.65	0	0	91.64	3.62	122.31	0.95	136.48	6.15	129.80	5.85	0	1530.67	9.52	0.79	4	145	114	291	178
1067	69.06	61.85	13150	6905.82	9.00	6185.32	8.56	0	0	75.58	3.69	123.53	1.02	142.20	7.93	135.28	7.55	0	1430.67	7.28	0.70	3	145	115	291	177
1068	69.19	62.53	13151	6918.57	7.08	6253.08	6.50	0	0	89.75	3.34	122.61	0.94	146.65	6.25	134.67	5.74	0	1304.48	8.13	0.80	3	145	116	291	176
1069	69.43	62.98	13152	6943.46	10.72	6298.21	8.76	0	0	75.99	3.93	121.82	1.14	160.21	9.48	130.87	7.75	0	1304.15	6.47	0.67	4	145	117	291	175
1070	69.83	62.33	13153	6983.19	7.54	6233.37	6.26	0	0	86.52	3.45	122.14	0.91	145.94	6.63	121.07	5.51	0	1289.81	7.24	0.78	3	145	118	291	174
1071	69.86	61.59	13154	6986.50	9.86	6159.14	7.98	0	0	67.59	2.90	117.61	0.94	177.42	8.87	144.28	7.11	0	924.48	6.16	0.73	5	145	119	291	173
1072	69.83	61.49	13155	6982.66	7.80	6149.13	6.52	0	0	86.91	3.44	121.33	0.95	151.99	6.89	127.26	5.75	0	1277.60	7.11	0.78	3	145	120	291	172
1073	70.31	61.29	13156	7030.54	11.37	6128.83	9.39	0	0	66.74	3.69	122.28	1.07	158.83	10.05	131.22	8.30	0	1243.12	5.97	0.64	5	145	121	291	171
1074	70.93	61.66	13157	7093.31	6.53	6165.50	8.13	0	0	82.77	3.47	117.77	0.92	120.06	5.75	149.62	7.16	0	911.58	6.71	0.77	4	145	122	291	170
1075	70.68	61.81	13158	7068.09	8.26	6180.95	7.74	0	0	90.87	4.81	121.59	1.09	119.87	7.22	112.35	6.77	0	908.92	8.41	0.69	3	145	123	291	169
1076	70.47	61.98	13159	7047.49	8.57	6197.83	7.41	0	0	91.61	5.09	124.37	1.08	118.65	7.47	102.68	6.49	1	1227.08	7.82	0.68	4	145	124	291	168
1077	70.23	61.72	13160	7022.51	7.12	6171.73	6.90	0	0	86.20	3.50	120.80	0.92	135.05	6.26	130.87	6.07	0	1354.21	7.77	0.78	4	145	125	291	167
1078	70.63	61.97	13161	7063.13	8.10	6197.40	8.93	0	0	77.55	4.32	121.56	0.99	111.63	7.07	123.21	7.81	1	1076.35	7.95	0.67	4	145	126	291	166
1079	69.66	62.09	13162	6966.04	6.15	6209.24	6.59	0	0	100.50	4.17	124.33	0.96	114.09	5.38	122.12	5.76	0	837.38	8.56	0.78	4	145	127	291	165
1080	69.79	62.34	13163	6978.75	7.19	6234.22	7.28	0	0	95.06	4.30	124.29	1.04	122.31	6.30	123.84	6.38	0	1376.10	10.10	0.75	4	145	128	291	164
1081	69.29	62.73	13164	6928.54	6.11	6273.25	7.22	0	0	97.30	4.46	124.28	0.96	102.45	5.32	121.12	6.30	1	1110.21	9.22	0.75	5	145	129	291	163
1082	69.36	62.59	13165	6936.33	6.30	6258.67	6.29	0	0	94.75	3.65	121.92	0.90	125.88	5.52	125.74	5.51	0	1345.96	9.48	0.80	3	145	130	291	162
1083	69.57	62.36	13166	6956.68	6.58	6235.67	7.31	0	0	105.60	4.81	124.79	1.10	111.02	5.75	123.27	6.39	1	1203.50	13.91	0.75	4	145	131	291	161
1084	69.38	61.69	13167	6937.99	8.10	6168.82	7.42	0	0	85.22	3.76	123.50	1.01	141.66	7.13	129.78	6.54	0	1587.08	8.53	0.75	3	145	132	291	160
1085	69.42	61.55	13168	6942.05	6.28	6154.52	5.56	0	0	104.57	3.60	122.98	0.94	140.45	5.52	124.35	4.89	0	1775.25	10.20	0.83	3	145	133	291	159
1086	69.78	61.94	13169	6978.16	8.70	6194.18	8.76	0	0	85.37	4.57	125.06	1.13	125.11	7.63	125.98	7.68	0	1284.62	5.91	0.68	4	145	134	291	158
1087	69.81	62.15	13170	6980.58	7.31	6215.00	6.98	0	0	98.15	4.81	126.24	1.04	114.67	6.38	109.44	6.09	1	1281.56	8.16	0.73	4	145	135	291	157
1088	69.34	62.33	13171	6933.61	6.46	6233.16	6.87	0	0	99.10	3.97	123.01	1.00	124.14	5.67	132.06	6.03	0	1260.17	8.35	0.79	4	145	136	291	156
1089	68.89	62.47	13172	6888.67	6.26	6246.51	6.07	0	0	109.17	4.31	128.30	1.01	121.95	5.48	118.26	5.31	0	1691.98	8.99	0.80	3	145	137	291	155
1090	68.76	62.52	13173	6876.36	8.21	6251.75	8.07	0	0	79.16	3.14	120.48	1.02	160.00	7.34	157.58	7.18	0	1303.98	5.92	0.76	4	145	138	291	154
1091	69.47	63.03	13174	6947.11	6.42	6302.69	6.80	0	0	103.12	4.29	121.85	1.03	118.76	5.62	125.75	5.96	0	1183.06	8.44	0.78	4	145	139	291	153
1092	69.06	63.02	13175	6905.84	6.81	6302.06	8.57	0	0	86.64	3.42	123.29	1.03	133.41	6.04	167.59	7.62	0	1691.79	7.46	0.77	3	145	140	291	152
1093	68.99	63.15	13176	6898.56	6.97	6315.40	6.92	0	0	91.85	3.36	121.19	0.99	147.26	6.18	146.17	6.13	0	1585.50	7.97	0.80	3	145	141	291	151
1094	68.73	62.83	13177	6873.23	9.22	6283.48	9.54	0	0	76.98	4.65	127.18	1.08	117.27	8.07	121.28	8.34	0	1014.38	7.94	0.63	4	145	142	291	150
1095	68.83	62.41	13178	6882.79	7.87	6241.05	7.99	0	0	79.14	3.37	126.54	0.97	142.63	6.95	144.88	7.06	0	1675.48	6.74	0.75	3	145	143	291	149
1096	68.98	62.50	13179	6898.12	5.84	6250.21	6.28	0	0	109.48	4.29	124.61	0.99	114.66	5.11	123.31	5.50	0	1626.60	10.35	0.80	4	145	144	291	148
1097	68.93	62.63	13180	6892.74	7.31	6262.73	7.41	0	0	84.39	3.14	119.32	0.97	152.18	6.50	154.29	6.58	0	1457.98	6.48	0.79	3	145	145	291	147
1098	68.83	62.74	13181	6883.41	5.55	6273.57	6.87	0	0	99.16	3.88	126.86	0.92	109.25	4.87	135.16	6.01	1	1434.23	10.57	0.80	4	145	146	291	146
1099	68.66	62.22	13182	6865.91	5.98	6221.53	6.95	0	0	99.93	3.82	125.49	0.98	120.50	5.25	140.11	6.10	0	1626.79	9.23	0.80	3	145	147	291	145
1100	68.74	61.86	13183	6874.38	7.75	6186.24	7.36	0	0	95.89	4.06	121.54	1.11	141.25	6.84	134.19	6.49	0	1562.69	8.64	0.76	3	145	148	291	144
1101	68.26	62.27	13184	6825.91	6.19	6226.94	6.60	0	0	101.54	3.81	123.69	0.99	127.20	5.44	135.66	5.80	0	1359.50	8.33	0.81	4	145	149	291	143
1102	66.94	63.05	13185	6694.08	6.02	6304.93	6.17	0	0	95.15	3.47	125.84	0.88	127.14	5.29	130.29	5.42	0	1595.38	8.41	0.82	4	145	150	291	142
1103	67.18	62.55	13186	6717.64	7.27	6254.70	7.10	0	0	91.24	3.33	122.83	1.03	154.21	6.46	150.71	6.31	0	1586.25	9.91	0.79	3	145	151	291	141
1104	67.34	62.99	13187	6734.06	6.08	6299.38	6.39	0	0	114.52	4.64	128.81	1.07	115.50	5.32	121.38	5.59	0	2005.06	9.81	0.79	4	145	152	291	140
1105	67.05	62.84	13188	6704.52	7.33	6283.73	7.56	0	0	100.79	4.27	126.91	1.15	133.49	6.46	137.55	6.65	0	1937.58	9.90	0.76	3	145	153	291	139
1106	66.80	62.49	13189	6679.84	5.25	6248.70	4.58	0	0	119.83	4.02	130.97	0.87	120.33	4.58	105.03	3.99	1	2091.62	15.04	0.85	4	145	154	291	138
1107	66.96	62.54	13190	6696.47	7.05	6253.50	6.68	0	0	93.56	3.52	125.91	0.99	144.80	6.23	137.15	5.90	0	1796.48	9.84	0.80	3	145	155	291	137
1108	66.67	62.52	13191	6667.41	5.88	6252.44	6.02	0	0	98.18	3.06	125.98	0.91	145.64	5.21	149.15	5.33	0	1954.75	10.50	0.84	3	145	156	291	136
1109	66.32	62.46	13192	6632.44	5.62	6246.10	5.34	0	0	122.11	3.95	128.52	1.02	133.87	4.94	127.09	4.69	0	2266.06	12.65	0.85	4	145	157	291	135
1110	66.19	62.69	13193	6618.85	6.41	6268.87	7.82	0	0	99.19	4.26	129.84	1.06	114.86	5.62	140.16	6.86	0	1887.25	11.80	0.76	4	145	158	291	134
1111	66.37	62.50	13194	6636.85	7.63	6249.91	8.70	0	0	94.65	4.81	129.74	1.16	115.37	6.68	131.62	7.62	0	1750.58	9.30	0.70	4	145	159	291	133
1112	66.66	62.44	13195	6666.02	6.30	6243.61	6.61	0	0	108.81	4.51	130.15	1.05	116.89	5.51	122.74	5.78	0	1803.31	11.89	0.78	4	145	160	291	132
1113	66.40	62.64	13196	6639.91	5.05	6263.89	5.55	0	0	106.97	3.25	128.75	0.87	127.82	4.44	140.65	4.89	0	1803.54	9.37	0.86	3	145	161	291	131
1114	66.17	62.64	13197	6616.61	5.57	6263.83	5.99	0	0	102.15	3.45	126.96	0.90	127.06	4.89	136.82	5.27	0	1763.90	9.47	0.84	3	145	162	291	130
1115	65.91	62.37	13198	6590.83	6.59	6237.26	6.72	0	0	99.35	3.75	129.71	1.01	134.49	5.80	137.21	5.92	0	2238.12	11.45	0.80	3	145	163	291	129
1116	65.65	62.99	13199	6565.12	5.32	6298.78	6.53	0	0	105.52	3.73	129.43	0.94	115.94	4.67	142.21	5.73	0	1832.96	11.41	0.83	4	145	164	291	128
1117	65.75	63.26	13200	6574.68	6.76	6326.38	6.71	0	0	101.33	4.12	129.19	1.03	128.09	5.93	127.14	5.89	0	1826.52	11.11	0.78	4	145	165	291	127
1118	65.94	63.46	13201	6594.42	6.19	6345.74	7.26	0	0	100.51	4.12	127.97	1.02	116.30	5.43	136.34	6.37	0	1433.44	10.12	0.78	4	145	166	291	126
1119	65.84	63.45	13202	6583.98	6.51	6345.19	6.92	0	0	84.76	2.91	126.94	0.89	146.51	5.77	155.76	6.13	0	1833.81	8.93	0.81	3	145	167	291	125
1120	66.08	63.41	13203	6608.45	5.97	6341.34	6.05	0	0	110.35	3.58	126.06	1.03	141.97	5.27	143.98	5.35	0	2112.25	10.20	0.84	3	145	168	291	124
1121	65.98	62.90	13204	6598.18	5.30	6290.26	4.97	0	0	132.01	4.68	130.97	1.01	114.83	4.62	107.66	4.34	1	1781.15	11.69	0.84	4	145	169	291	123
1122	66.10	63.40	13205	6609.79	5.10	6339.92	6.25	0	0	118.10	4.01	128.32	1.01	115.84	4.48	141.93	5.49	0	1991.98	12.16	0.84	4	145	170	291	122
1123	66.50	63.64	13206	6650.10	8.20	6364.29	7.20	0	0	94.11	4.00	129.56	1.11	148.84	7.23	130.71	6.35	0	1774.42	8.10	0.75	3	145	171	291	121
1124	67.13	63.92	13207	6712.98	6.19	6392.04	7.13	0	0	99.53	4.17	127.37	0.99	113.58	5.42	130.93	6.25	0	1515.67	8.26	0.78	3	145	172	291	120
1125	66.86	63.41	13208	6686.39	4.65	6341.09	4.61	0	0	133.17	4.07	128.68	0.92	117.09	4.06	116.13	4.03	0	1750.81	10.05	0.87	4	145	173	291	119
1126	66.55	63.53	13209	6655.02	5.85	6353.46	5.42	0	0	112.38	4.17	128.45	0.95	121.33	5.11	112.33	4.73	0	1407.48	8.35	0.82	4	145	174	291	118
1127	66.57	63.27	13210	6656.64	7.21	6326.74	8.10	0	0	97.62	4.44	127.54	1.13	121.96	6.33	136.99	7.11	0	1481.75	8.36	0.74	4	145	175	291	117
1128	66.46	63.15	13211	6646.23	6.60	6314.67	8.19	0	0	93.00	3.81	130.45	1.05	124.32	5.82	154.12	7.22	0	2354.73	8.71	0.77	4	145	176	291	116
1129	66.34	63.84	13212	6633.55	5.61	6384.48	5.17	0	0	128.66	4.76	131.42	1.03	116.67	4.90	107.52	4.52	1	1880.54	10.63	0.82	3	145	177	291	115
1130	67.04	64.04	13213	6704.07	7.90	6404.35	7.11	0	0	90.57	3.55	123.00	1.06	155.71	7.00	140.21	6.29	0	1638.88	8.58	0.78	3	145	178	291	114
1131	65.99	64.60	13214	6598.71	7.84	6460.10	7.00	0	0	95.35	4.20	127.97	1.07	137.10	6.88	122.40	6.15	0	1568.38	8.73	0.75	4	145	179	291	113
1132	65.58	64.41	13215	6558.08	7.28	6441.30	6.44	0	0	90.76	3.88	128.29	0.94	131.15	6.38	115.91	5.64	0	1627.52	9.11	0.77	4	145	180	291	112
1133	65.11	64.62	13216	6510.52	5.56	6461.73	5.46	0	0	109.67	4.73	129.95	0.88	98.88	4.85	96.94	4.71	1	1214.77	9.00	0.78	4	145	181	291	111
1134	65.27	65.05	13217	6526.52	5.79	6504.53	6.41	0	0	105.06	4.34	126.19	0.95	107.87	5.06	119.26	5.59	1	1359.27	11.35	0.79	4	145	182	291	110
1135	65.31	64.42	13218	6531.44	6.55	6442.24	6.64	0	0	90.88	4.11	128.86	0.89	111.38	5.71	112.77	5.78	1	1550.02	10.90	0.76	4	145	183	291	109
1136	65.54	63.98	13219	6553.99	5.95	6397.78	6.12	0	0	110.06	4.14	126.49	1.00	121.56	5.21	125.15	5.36	0	1547.21	11.40	0.81	4	145	184	291	108
1137	65.74	64.50	13220	6574.07	5.17	6450.27	5.08	0	0	112.66	4.08	129.27	0.85	109.78	4.51	107.69	4.41	1	1513.65	12.59	0.83	4	145	185	291	107
1138	66.47	64.46	13221	6646.52	7.49	6446.04	6.89	0	0	88.72	3.67	124.97	0.97	139.63	6.59	128.49	6.07	0	1515.33	9.15	0.77	3	145	186	291	106
1139	66.73	64.49	13222	6673.21	6.84	6448.97	7.01	0	0	109.23	4.59	125.28	1.15	125.46	6.01	128.57	6.15	0	1512.50	10.37	0.77	4	145	187	291	105
1140	66.65	63.53	13223	6665.41	4.67	6353.40	5.10	0	0	117.47	3.59	127.98	0.86	117.38	4.09	128.29	4.47	0	1743.38	12.46	0.87	3	145	188	291	104
1141	65.97	63.97	13224	6597.45	5.04	6396.53	5.08	0	0	144.77	5.23	130.42	1.08	107.06	4.39	108.00	4.43	1	1849.42	14.80	0.83	4	145	189	291	103
1142	66.34	63.80	13225	6634.07	6.27	6380.17	6.74	0	0	109.20	4.77	131.63	1.06	110.22	5.47	118.62	5.89	1	1567.27	14.53	0.77	4	145	190	291	102
1143	66.33	63.80	13226	6632.90	5.09	6380.01	5.55	0	0	118.15	3.96	126.42	0.94	116.81	4.45	127.36	4.86	0	1605.35	11.09	0.84	4	145	191	291	101
1144	66.00	62.92	13227	6599.59	5.85	6291.76	5.90	0	0	125.35	5.10	130.25	1.09	110.41	5.11	111.34	5.15	1	1852.21	13.69	0.79	4	145	192	291	100
1145	66.09	62.93	13228	6609.47	5.74	6293.10	5.62	0	0	107.38	3.82	129.22	0.92	124.10	5.03	121.52	4.92	0	1912.77	12.96	0.83	4	145	193	291	99
1146	66.43	63.36	13229	6643.11	6.18	6335.91	7.01	0	0	107.98	4.17	128.67	1.08	123.22	5.44	139.60	6.16	0	1883.46	13.97	0.80	4	145	194	291	98
1147	66.15	63.95	13230	6615.13	6.73	6394.60	6.40	0	0	103.11	4.24	127.70	1.02	126.10	5.90	119.82	5.61	0	1609.19	7.83	0.78	4	145	195	291	97
1148	66.46	63.83	13231	6645.62	6.25	6382.75	6.97	0	0	96.32	3.83	127.71	0.96	120.96	5.48	134.91	6.12	0	1616.94	8.78	0.79	4	145	196	291	96
1149	65.92	63.93	13232	6591.71	6.40	6393.22	5.67	0	0	113.47	4.46	129.96	1.02	125.23	5.59	111.08	4.96	1	2088.19	15.33	0.80	4	145	197	291	95
1150	65.21	63.65	13233	6521.11	5.83	6365.21	6.60	0	0	106.16	4.11	131.20	0.99	115.70	5.11	131.09	5.78	0	1735.56	10.19	0.80	4	145	198	291	94
1151	64.98	63.62	13234	6498.24	5.90	6361.73	6.90	0	0	100.89	3.90	129.72	0.97	117.53	5.18	137.54	6.05	0	1693.52	9.54	0.80	3	145	199	291	93
1152	65.49	63.76	13235	6548.63	4.86	6375.86	5.81	0	0	108.59	3.73	130.51	0.87	108.89	4.25	130.24	5.08	1	1997.38	14.88	0.84	4	145	200	291	92
1153	66.17	63.57	13236	6617.05	7.68	6356.75	7.33	0	0	91.12	4.12	128.85	1.04	130.91	6.74	124.88	6.43	0	1594.31	8.41	0.74	3	145	201	291	91
1154	66.37	63.92	13237	6636.62	5.86	6392.06	5.75	0	0	102.12	3.63	129.31	0.90	126.95	5.14	124.54	5.04	0	1687.83	9.39	0.83	3	145	202	291	90
1155	66.37	63.45	13238	6637.19	6.23	6345.06	7.16	0	0	99.65	4.16	130.28	1.00	114.84	5.46	131.85	6.27	0	2038.21	12.02	0.78	4	145	203	291	89
1156	66.18	63.19	13239	6617.83	7.20	6319.22	8.21	0	0	82.64	3.45	127.97	0.98	133.23	6.36	151.83	7.25	0	1764.56	9.03	0.76	3	145	204	291	88
1157	65.68	62.71	13240	6568.47	5.62	6271.33	7.26	0	0	97.47	3.34	129.40	0.96	126.58	4.97	163.28	6.42	0	2207.04	12.69	0.82	3	145	205	291	87
1158	65.56	62.13	13241	6555.90	6.50	6212.60	6.74	0	0	117.41	4.74	129.77	1.17	123.77	5.70	128.35	5.91	0	2032.71	12.34	0.79	5	145	206	291	86
1159	65.25	62.63	13242	6525.46	4.66	6263.13	5.29	0	0	119.57	3.95	132.40	0.88	108.19	4.07	122.87	4.62	1	1852.60	15.32	0.85	4	145	207	291	85
1160	65.35	62.71	13243	6535.33	5.24	6271.37	5.51	0	0	108.32	3.19	127.60	0.90	137.51	4.63	144.51	4.86	0	2124.90	12.36	0.86	3	145	208	291	84
1161	65.15	63.10	13244	6514.98	6.77	6309.64	6.98	0	0	108.13	4.11	128.93	1.15	137.50	5.98	141.62	6.16	0	2173.67	11.75	0.79	3	145	209	291	83
1162	65.36	62.71	13245	6535.85	5.37	6271.25	6.36	0	0	123.08	4.61	132.45	1.08	110.32	4.70	130.54	5.56	1	2368.29	15.90	0.82	5	145	210	291	82
1163	65.66	62.38	13246	6565.78	5.17	6237.56	4.85	0	0	128.86	3.71	127.53	0.99	138.20	4.55	129.74	4.27	0	2337.02	14.52	0.87	3	145	211	291	81
1164	65.84	62.15	13247	6583.88	6.22	6215.17	5.98	0	0	107.32	3.77	131.63	1.00	136.31	5.47	130.99	5.26	0	2384.60	11.52	0.82	3	145	212	291	80
1165	65.21	61.81	13248	6521.20	4.99	6181.48	5.22	0	0	115.68	3.41	129.40	0.90	130.31	4.39	136.34	4.59	0	2357.21	16.31	0.87	3	145	213	291	79
1166	65.51	61.45	13249	6550.71	4.46	6144.77	4.87	0	0	128.10	3.61	129.98	0.90	121.86	3.91	133.04	4.27	0	2030.71	13.27	0.88	3	145	214	291	78
1167	65.19	61.09	13250	6519.11	6.15	6109.06	7.82	0	0	108.52	4.79	131.76	1.13	107.24	5.39	136.23	6.84	1	2095.96	18.69	0.76	5	145	215	291	77
1168	65.16	60.51	13251	6516.28	5.17	6051.48	6.79	0	0	114.30	3.90	129.14	1.03	116.74	4.55	153.36	5.97	0	2198.42	12.42	0.83	3	145	216	291	76
1169	65.49	60.82	13252	6548.82	4.71	6081.81	5.59	0	0	122.33	3.69	129.18	0.96	120.30	4.14	142.76	4.91	0	2170.94	13.99	0.86	4	145	217	291	75
1170	64.99	60.39	13253	6498.94	4.86	6038.94	5.52	0	0	112.00	3.44	129.95	0.88	121.84	4.27	138.46	4.85	0	2255.73	12.15	0.86	3	145	218	291	74
1171	64.95	60.13	13254	6495.08	8.00	6012.81	8.22	0	0	106.94	4.82	126.86	1.33	136.77	7.05	140.51	7.25	0	2119.56	11.37	0.73	3	145	219	291	73
1172	65.49	60.13	13255	6549.45	5.56	6012.82	5.99	0	0	112.63	3.84	129.01	0.99	125.77	4.89	135.30	5.26	0	1939.85	12.07	0.83	3	145	220	291	72
1173	65.16	60.68	13256	6515.67	4.70	6068.06	4.49	0	0	122.48	3.55	128.94	0.85	124.61	4.11	119.19	3.93	0	1796.71	13.16	0.88	3	145	221	291	71
1174	65.19	60.97	13257	6518.86	5.08	6097.28	6.35	0	0	118.62	4.30	128.38	1.01	107.86	4.45	134.81	5.56	1	1777.15	15.69	0.82	4	145	222	291	70
1175	65.41	61.22	13258	6541.16	4.46	6121.51	4.73	0	0	136.53	4.27	131.15	0.93	109.63	3.89	116.29	4.13	1	1903.92	15.85	0.87	5	145	223	291	69
1176	65.17	61.06	13259	6516.82	5.02	6105.58	6.27	0	0	117.75	4.27	132.71	0.99	106.60	4.40	133.08	5.48	1	2268.90	16.87	0.82	4	145	224	291	68
1177	65.30	60.41	13260	6529.50	5.88	6041.50	6.20	0	0	119.11	4.55	129.54	1.08	118.46	5.15	124.77	5.43	0	1839.29	11.58	0.81	4	145	225	291	67
1178	64.98	60.09	13261	6497.92	5.29	6008.70	4.93	0	0	127.02	4.58	131.00	0.96	112.88	4.62	105.08	4.30	1	1924.08	12.84	0.83	4	145	226	291	66
1179	64.25	60.22	13262	6425.23	6.06	6022.25	6.68	0	0	110.69	4.44	129.63	1.06	116.38	5.31	128.12	5.85	0	1943.81	11.91	0.79	4	145	227	291	65
1180	63.84	60.21	13263	6383.54	6.99	6021.12	7.01	0	0	93.86	4.22	131.00	0.99	119.69	6.12	120.00	6.13	0	1701.90	11.14	0.75	4	145	228	291	64
1181	63.64	60.02	13264	6364.07	8.68	6001.66	9.26	0	0	85.15	3.95	126.18	1.19	144.64	7.69	154.26	8.22	0	1948.52	10.05	0.71	3	145	229	291	63
1182	63.85	59.89	13265	6385.10	5.73	5989.50	7.02	0	0	117.73	4.78	128.08	1.12	108.56	5.02	132.87	6.14	1	2069.90	15.36	0.79	4	145	230	291	62
1183	64.07	59.85	13266	6407.33	6.20	5985.07	5.69	0	0	111.15	3.84	125.95	1.01	138.24	5.45	126.84	5.00	0	1956.73	10.84	0.83	3	145	231	291	61
1184	63.93	59.88	13267	6393.19	4.30	5987.58	4.88	0	0	149.80	4.76	128.49	1.02	103.88	3.76	117.94	4.26	1	1761.67	16.47	0.86	4	145	232	291	60
1185	63.65	59.62	13268	6364.60	5.73	5961.84	5.71	0	0	114.30	3.89	127.83	0.99	129.59	5.03	129.25	5.02	0	2237.92	12.17	0.83	3	145	233	291	59
1186	64.26	59.80	13269	6425.89	5.65	5980.32	5.86	0	0	121.65	4.51	128.10	1.05	117.24	4.94	121.65	5.13	0	1947.67	12.66	0.82	4	145	234	291	58
1187	64.23	60.46	13270	6423.49	5.32	6045.62	5.21	0	0	139.56	5.07	131.69	1.09	112.36	4.64	109.99	4.53	1	2268.92	19.24	0.83	4	145	235	291	57
1188	63.95	60.80	13271	6395.23	5.54	6079.80	5.18	0	0	126.44	4.30	129.73	1.02	125.18	4.85	117.00	4.53	0	2087.33	15.01	0.84	4	145	236	291	56
1189	63.89	61.27	13272	6388.82	5.63	6126.67	5.61	0	0	108.24	3.52	130.79	0.93	133.43	4.96	132.86	4.94	0	2363.19	12.11	0.84	4	145	237	291	55
1190	64.17	61.29	13273	6417.15	5.81	6128.65	6.73	0	0	115.43	4.19	130.02	1.10	123.29	5.11	142.76	5.91	0	2329.56	14.93	0.81	3	145	238	291	54
1191	64.68	61.55	13274	6467.94	4.74	6154.85	4.32	0	0	110.91	3.11	132.62	0.76	129.87	4.15	118.38	3.78	0	2536.96	13.78	0.88	4	145	239	291	53
1192	64.48	61.66	13275	6447.55	5.68	6165.93	5.44	0	0	119.11	4.03	129.49	1.00	129.11	4.98	123.72	4.77	0	2280.06	17.31	0.84	3	145	240	291	52
1193	64.16	61.79	13276	6415.72	4.85	6178.95	4.64	0	0	106.19	2.94	129.24	0.77	134.90	4.26	129.04	4.08	0	2186.00	14.24	0.88	3	145	241	291	51
1194	64.32	61.77	13277	6431.93	6.08	6176.76	6.04	0	0	120.94	4.56	130.92	1.11	124.15	5.33	123.19	5.29	0	2078.21	13.27	0.81	3	145	242	291	50
1195	64.49	61.45	13278	6448.75	5.95	6145.05	5.92	0	0	114.37	3.99	130.88	1.04	131.38	5.23	130.73	5.21	0	2505.27	14.28	0.83	4	145	243	291	49
1196	64.66	61.19	13279	6465.52	6.44	6118.60	7.41	0	0	98.95	3.62	127.44	1.06	135.83	5.70	156.36	6.56	0	2196.50	10.92	0.80	4	145	244	291	48
1197	64.59	61.37	13280	6459.10	6.94	6137.34	6.80	0	0	108.55	4.29	130.77	1.14	135.28	6.11	132.45	5.98	0	2433.31	13.87	0.79	3	145	245	291	47
1198	64.96	61.55	13281	6495.96	5.41	6155.01	5.63	0	0	103.50	3.40	131.09	0.87	126.82	4.75	132.13	4.95	0	2051.62	12.00	0.84	3	145	246	291	46
1199	65.31	61.20	13282	6530.63	5.49	6120.23	5.20	0	0	115.82	3.59	128.86	0.94	136.46	4.83	129.26	4.57	0	2267.79	12.00	0.86	3	145	247	291	45
1200	65.51	61.46	13283	6550.89	5.90	6146.47	7.15	0	0	134.18	5.59	131.56	1.31	108.77	5.15	131.96	6.26	1	2140.62	20.02	0.78	5	145	248	291	44
1201	65.14	61.15	13284	6513.83	8.45	6115.31	7.72	0	0	95.88	4.26	131.55	1.19	146.88	7.46	134.19	6.81	0	2401.65	11.40	0.74	3	145	249	291	43
1202	65.06	60.65	13285	6506.28	6.41	6065.07	6.57	0	0	112.52	4.03	128.75	1.13	138.17	5.66	141.57	5.80	0	2304.44	13.57	0.81	4	145	250	291	42
1203	64.93	60.23	13286	6493.31	5.15	6022.86	5.62	0	0	120.73	4.05	131.52	0.98	118.14	4.51	129.01	4.93	0	1996.12	13.76	0.84	4	145	251	291	41
1204	64.70	60.15	13287	6470.40	5.29	6014.90	5.28	0	0	108.42	3.29	129.35	0.88	134.46	4.66	134.10	4.64	0	2255.94	12.24	0.86	3	145	252	291	40
1205	64.79	59.85	13288	6479.40	7.00	5984.79	6.75	0	0	99.04	3.85	128.16	1.05	139.02	6.17	134.10	5.95	0	2151.46	12.22	0.79	3	145	253	291	39
1206	64.55	59.63	13289	6454.84	5.56	5963.26	5.62	0	0	124.26	4.16	126.05	1.06	128.00	4.88	129.49	4.94	0	2122.42	14.77	0.84	4	145	254	291	38
1207	64.21	59.58	13290	6421.01	5.68	5958.19	7.84	0	0	122.38	5.37	131.84	1.22	99.68	4.98	137.40	6.84	1	2577.31	15.06	0.77	4	145	255	291	37
1208	65.12	60.14	13291	6511.85	6.09	6013.75	5.89	0	0	111.67	3.49	124.77	1.04	150.84	5.40	145.90	5.23	0	2353.67	17.18	0.84	3	145	256	291	36
1209	65.58	60.61	13292	6558.31	4.64	6060.93	4.95	0	0	128.54	3.84	131.31	0.93	119.67	4.07	127.52	4.34	0	2240.79	14.59	0.87	3	145	257	291	35
1210	65.07	60.82	13293	6507.12	3.85	6081.62	4.75	0	0	142.65	3.91	127.22	0.91	108.02	3.37	133.25	4.15	1	2189.62	16.73	0.89	4	145	258	291	34
1211	64.76	60.44	13294	6476.20	4.89	6043.88	5.09	0	0	133.89	4.18	132.00	1.01	120.60	4.29	125.52	4.46	0	2185.02	12.28	0.86	4	145	259	291	33
1212	64.89	60.24	13295	6488.53	6.00	6024.33	5.78	0	0	108.58	3.66	131.28	0.98	137.17	5.28	132.10	5.09	0	1916.69	11.75	0.83	3	145	260	291	32
1213	65.22	60.17	13296	6522.24	5.04	6016.76	5.56	0	0	120.20	4.04	132.45	0.96	115.46	4.41	127.31	4.86	0	2506.29	13.33	0.84	4	145	261	291	31
1214	65.13	59.60	13297	6512.92	4.63	5959.78	4.91	0	0	149.68	5.05	126.79	1.06	105.49	4.04	111.70	4.27	1	1814.69	15.40	0.85	5	145	262	291	30
1215	65.56	60.26	13298	6555.73	5.63	6025.76	5.66	0	0	122.80	4.43	129.57	1.04	120.01	4.92	120.65	4.95	0	1760.75	10.24	0.83	4	145	263	291	29
1216	65.15	60.53	13299	6514.59	4.75	6053.43	5.51	0	0	139.37	4.15	128.98	1.09	122.85	4.18	142.61	4.85	0	2394.42	15.29	0.87	4	145	264	291	28
1217	64.76	60.63	13300	6476.01	4.09	6062.91	4.29	0	0	144.84	4.11	130.22	0.90	110.77	3.57	116.14	3.74	1	2021.00	19.13	0.89	4	145	265	291	27
1218	64.18	60.70	13301	6417.55	4.35	6070.17	4.34	0	0	129.68	3.31	127.30	0.86	131.13	3.82	131.01	3.82	0	2046.12	14.88	0.90	3	145	266	291	26
1219	64.32	61.07	13302	6432.36	5.66	6106.68	6.08	0	0	122.19	4.55	129.18	1.08	116.83	4.96	125.56	5.33	0	1927.56	13.16	0.82	4	145	267	291	25
1220	64.45	61.46	13303	6445.36	4.25	6146.32	4.99	0	0	134.47	3.89	129.92	0.93	112.99	3.72	132.57	4.37	0	2170.69	18.48	0.88	3	145	268	291	24
1221	63.81	61.06	13304	6381.31	6.91	6106.25	6.52	0	0	111.96	4.08	125.88	1.16	146.18	6.10	138.04	5.76	0	2348.29	17.29	0.80	3	145	269	291	23
1222	64.55	60.93	13305	6454.91	4.12	6092.90	4.02	0	0	140.81	3.70	126.65	0.86	120.36	3.60	117.62	3.52	0	2048.65	16.11	0.90	4	145	270	291	22
1223	64.98	60.65	13306	6498.44	4.91	6064.73	5.84	0	0	121.20	3.69	125.00	0.99	124.42	4.33	147.75	5.14	0	1981.31	13.10	0.86	3	145	271	291	21
1224	65.32	60.31	13307	6531.58	7.34	6031.27	6.81	0	0	101.37	4.20	128.00	1.09	136.52	6.45	126.80	5.99	0	1913.35	9.29	0.77	3	145	272	291	20
1225	65.19	59.94	13308	6519.48	6.08	5994.47	6.93	0	0	115.24	4.44	128.43	1.14	121.61	5.34	138.58	6.09	0	2208.69	12.13	0.80	3	145	273	291	19
1226	64.52	59.84	13309	6451.62	6.37	5984.09	6.04	0	0	108.33	3.89	125.97	1.03	136.76	5.60	129.77	5.32	0	1913.21	10.89	0.82	4	145	274	291	18
1227	64.62	59.95	13310	6462.47	5.86	5995.32	6.29	0	0	98.93	3.30	125.63	0.93	135.79	5.17	145.68	5.55	0	2128.58	11.79	0.83	3	145	275	291	17
1228	64.88	60.63	13311	6487.65	6.15	6063.45	6.89	0	0	112.46	4.33	128.63	1.11	122.99	5.41	137.69	6.05	0	1936.73	10.09	0.80	3	145	276	291	16
1229	65.40	60.53	13312	6540.45	6.53	6052.90	7.44	0	0	107.19	4.88	132.74	1.12	110.12	5.70	125.57	6.51	1	2378.94	18.24	0.75	4	145	277	291	15
1230	65.65	61.00	13313	6564.97	5.63	6099.96	5.83	0	0	123.78	4.09	127.85	1.08	131.34	4.95	135.92	5.13	0	2188.31	14.41	0.84	3	145	278	291	14
1231	65.80	60.88	13314	6579.89	5.09	6087.98	5.17	0	0	126.97	4.28	129.16	0.97	115.95	4.45	117.76	4.52	0	1913.42	13.59	0.85	3	145	279	291	13
1232	65.78	60.62	13315	6577.72	5.70	6061.57	6.38	0	0	115.88	4.09	129.41	1.07	124.45	5.01	139.33	5.61	0	2118.17	13.80	0.82	4	145	280	291	12
1233	65.34	60.40	13316	6533.82	3.98	6040.08	4.50	0	0	120.30	3.19	127.76	0.77	115.32	3.48	130.55	3.94	0	2191.60	12.13	0.90	4	145	281	291	11
1234	65.25	60.07	13317	6524.58	5.32	6006.65	5.14	0	0	116.82	3.67	129.08	0.93	130.30	4.67	125.77	4.51	0	2103.79	11.43	0.86	3	145	282	291	10
1235	65.33	60.38	13318	6533.35	5.13	6038.20	6.03	0	0	121.66	3.88	129.05	1.04	123.95	4.52	145.60	5.30	0	2318.62	15.83	0.85	4	145	283	291	9
1236	65.43	61.30	13319	6543.06	5.06	6129.56	5.39	0	0	132.02	4.41	132.71	1.04	116.61	4.43	124.03	4.71	0	2580.96	17.88	0.85	4	145	284	291	8
1237	64.65	61.98	13320	6465.01	5.78	6198.02	5.47	0	0	113.27	3.84	128.57	0.97	131.13	5.07	124.20	4.80	0	1983.79	12.16	0.84	4	145	285	291	7
1238	64.60	62.33	13321	6459.78	4.32	6232.94	4.32	0	0	122.96	3.52	132.32	0.79	115.99	3.77	116.03	3.77	0	2235.79	15.90	0.88	4	145	286	291	6
1239	64.76	61.81	13322	6476.42	4.92	6180.78	5.67	0	0	119.50	3.75	129.30	0.96	120.73	4.32	139.19	4.98	0	2133.71	14.14	0.86	4	145	287	291	5
1240	65.03	61.88	13323	6503.15	6.47	6188.40	6.57	0	0	94.08	3.40	131.07	0.94	138.09	5.71	140.25	5.80	0	2058.60	13.44	0.81	3	145	288	291	4
1241	64.95	61.79	13324	6495.08	5.13	6179.15	5.72	0	0	119.22	3.93	126.75	0.98	119.83	4.50	133.71	5.02	0	2069.25	15.95	0.85	3	145	289	291	3
1242	64.89	61.93	13325	6488.97	5.04	6192.50	6.70	0	0	110.89	4.17	131.14	0.96	103.02	4.42	136.90	5.86	1	2160.62	14.56	0.81	5	145	290	291	2
1243	64.70	61.71	13326	6469.79	4.46	6170.91	4.88	0	0	136.56	4.11	131.85	0.95	113.86	3.90	124.74	4.27	0	2270.42	15.59	0.87	4	145	291	291	1
1244	70.96	69.03	13138	7095.55	11.53	6903.10	12.38	0	0	47.72	3.73	113.97	0.85	113.56	10.09	121.93	10.82	0	-255.69	1.96	0.51	4	146	1	1	1
1245	64.24	63.15	13583	6423.60	6.60	6314.60	7.06	0	0	83.81	2.88	127.01	0.90	148.75	5.87	158.95	6.28	0	1766.50	7.86	0.81	3	147	1	2	2
1246	65.95	63.36	13584	6594.99	5.68	6336.30	7.72	0	0	104.67	3.92	128.29	1.06	117.12	5.01	159.07	6.80	0	2061.23	11.42	0.80	4	147	2	2	1
1247	62.17	61.87	13585	6217.27	9.41	6187.41	7.90	0	0	72.63	2.93	124.90	0.99	179.90	8.51	151.83	7.07	0	1715.31	8.44	0.75	3	148	1	3	3
1248	60.27	64.06	13586	6027.10	15.68	6406.23	15.26	0	0	39.86	2.68	121.49	0.99	180.95	14.33	176.88	13.80	0	976.23	4.10	0.49	5	148	2	3	2
1249	59.86	63.54	13589	5985.72	12.45	6353.62	10.36	0	0	53.57	3.24	121.87	0.94	159.10	11.02	132.45	9.17	0	885.17	5.38	0.60	4	148	3	3	1
1250	63.93	63.67	13590	6392.59	8.12	6366.86	10.23	0	0	65.59	2.96	130.69	0.94	139.25	7.22	175.13	9.12	0	1919.00	6.57	0.71	3	149	1	1	1
1251	64.94	65.50	13597	6494.42	16.30	6549.84	15.60	0	0	38.16	2.35	121.66	0.98	205.56	15.15	195.13	14.68	0	1260.35	3.64	0.51	5	150	1	7	7
1252	68.24	64.38	13598	6823.53	11.07	6438.49	13.47	0	0	54.55	2.93	123.31	1.07	160.28	9.95	194.23	12.24	0	1430.44	4.20	0.61	5	150	2	7	6
1253	67.49	65.02	13599	6749.38	13.94	6502.27	12.56	0	0	47.47	2.27	118.30	1.01	221.26	13.52	205.20	11.74	1	1253.10	6.31	0.61	5	150	3	7	5
1254	67.43	67.78	13601	6742.58	12.38	6778.32	15.24	0	0	42.67	3.26	116.07	0.90	124.97	10.92	153.65	13.47	0	286.27	2.99	0.49	4	150	4	7	4
1255	66.37	66.23	13602	6637.26	12.53	6622.85	16.58	0	0	44.10	2.96	120.92	1.01	144.82	11.21	190.72	14.97	0	895.88	3.55	0.51	5	150	5	7	3
1256	66.45	65.75	13604	6645.20	14.65	6575.17	15.65	0	0	44.92	3.17	122.27	1.08	161.40	13.09	171.75	14.13	0	911.46	3.62	0.49	4	150	6	7	2
1257	64.38	63.51	13605	6438.12	11.88	6350.79	11.76	0	0	58.65	3.14	129.67	1.11	172.51	10.67	170.80	10.56	0	1838.79	5.87	0.61	3	150	7	7	1
1258	71.10	60.77	13652	7109.51	14.19	6076.78	13.27	0	0	44.79	3.59	122.82	0.94	136.54	12.47	127.76	11.67	0	1058.52	3.64	0.48	3	151	1	2	2
1259	70.97	58.98	13653	7097.46	13.80	5897.64	12.30	0	0	42.75	2.62	115.93	0.88	174.18	12.40	155.63	10.99	0	746.21	3.56	0.56	5	151	2	2	1
1260	67.31	66.47	13659	6731.12	12.42	6647.00	12.99	0	0	44.54	3.03	121.30	0.88	141.18	10.99	147.66	11.49	0	695.85	3.67	0.54	3	152	1	1	1
1261	68.38	56.93	13688	6838.33	13.11	5693.18	19.36	0	0	38.58	3.16	118.37	0.95	123.88	11.63	182.22	17.31	0	575.62	3.13	0.44	5	153	1	3	3
1262	70.04	59.42	13689	7003.50	14.90	5941.76	13.91	0	0	49.66	2.77	113.96	1.15	207.62	13.89	193.21	13.02	0	968.23	4.62	0.57	5	153	2	3	2
1263	69.12	62.73	13690	6911.70	8.63	6272.71	8.84	0	0	73.56	3.16	120.99	1.01	155.80	7.69	159.51	7.87	0	1660.38	7.70	0.73	4	153	3	3	1
1264	71.01	61.67	13711	7101.10	22.35	6167.37	14.52	0	0	33.31	2.52	117.90	0.95	225.01	21.14	149.95	13.09	1	760.73	4.82	0.44	5	154	1	1	1
1265	66.55	64.95	13722	6654.52	7.97	6495.02	8.20	0	0	64.85	2.88	124.44	0.81	138.58	7.04	142.52	7.24	0	1251.98	5.61	0.74	3	155	1	1	1
1266	66.03	66.93	13728	6603.25	15.90	6692.58	12.07	0	0	41.98	2.57	119.27	0.93	200.25	14.58	153.47	10.85	0	722.15	3.16	0.55	4	156	1	6	6
1267	64.61	64.84	13729	6461.05	7.17	6483.93	10.88	0	0	75.34	3.78	131.78	1.02	110.25	6.31	167.25	9.61	1	1798.27	9.31	0.69	4	156	2	6	5
1268	65.01	64.45	13730	6500.58	18.05	6444.98	15.39	0	0	56.48	2.55	117.79	1.42	292.07	19.56	253.67	15.69	1	2170.17	8.12	0.53	5	156	3	6	4
1269	67.63	64.93	13731	6763.09	16.00	6493.43	24.56	0	0	34.12	3.23	124.98	1.06	131.49	14.28	199.47	22.43	0	713.73	2.00	0.37	5	156	4	6	3
1270	67.71	64.04	13732	6771.45	9.29	6404.22	12.12	0	0	64.52	3.17	121.54	1.08	146.90	8.32	190.56	10.99	0	817.31	3.57	0.66	4	156	5	6	2
1271	69.91	63.16	13733	6990.75	22.34	6316.05	18.35	0	0	32.63	2.14	117.55	1.01	241.61	22.40	218.09	17.37	1	467.38	1.79	0.46	5	156	6	6	1
1272	62.03	61.12	13731	6202.57	11.13	6112.47	18.60	0	0	47.32	2.20	122.65	1.06	188.92	10.35	288.14	19.80	1	1540.33	4.85	0.59	4	157	1	8	8
1273	63.71	58.02	13732	6370.93	12.81	5802.24	12.25	0	0	54.16	3.20	123.35	1.08	168.04	11.46	160.67	10.97	0	1362.04	3.00	0.58	5	157	2	8	7
1274	64.89	60.20	13733	6488.98	8.96	6020.43	7.62	0	0	82.86	2.91	123.20	1.10	197.99	8.22	169.16	6.92	0	1780.90	6.20	0.77	4	157	3	8	6
1275	65.57	58.88	13734	6556.70	8.82	5887.82	9.65	0	0	83.24	4.45	127.24	1.17	127.17	7.76	139.04	8.48	0	1486.79	7.81	0.67	4	157	4	8	5
1276	65.25	58.32	13735	6524.91	7.54	5831.54	7.53	0	0	86.21	3.84	126.38	0.99	130.48	6.62	130.40	6.62	0	1204.58	8.17	0.75	3	157	5	8	4
1277	62.73	58.68	13736	6273.24	24.84	5867.95	11.38	0	0	40.57	2.93	127.71	1.05	256.27	24.57	123.12	10.21	1	1745.77	5.65	0.48	4	157	6	8	3
1278	60.64	60.05	13737	6064.48	11.37	6004.81	12.92	0	0	53.04	2.41	120.27	1.05	196.04	10.49	219.08	12.28	1	1566.12	6.51	0.64	5	157	7	8	2
1279	61.92	63.20	13738	6191.64	12.06	6320.42	18.55	0	0	42.26	2.47	124.56	0.98	161.40	10.89	231.39	18.21	1	1188.85	3.72	0.56	4	157	8	8	1
1280	66.46	57.66	13749	6646.27	9.69	5765.95	9.13	0	0	59.55	2.44	113.31	0.89	184.43	8.75	172.07	8.40	0	1153.08	5.28	0.73	5	158	1	16	16
1281	67.64	58.54	13750	6764.44	8.86	5854.23	8.90	0	0	66.08	3.21	124.23	0.91	140.98	7.82	141.53	7.86	0	1439.67	5.69	0.70	3	158	2	16	15
1282	67.50	58.58	13751	6750.21	13.12	5858.28	23.34	0	0	35.48	2.45	122.94	0.98	149.04	11.88	253.86	23.09	1	1180.10	4.59	0.46	4	158	3	16	14
1283	67.59	60.59	13752	6758.82	6.74	6058.83	7.17	0	0	96.60	3.84	125.39	1.03	130.56	5.93	138.85	6.31	0	1349.71	9.50	0.78	3	158	4	16	13
1284	69.19	59.62	13753	6918.56	6.42	5962.27	7.09	0	0	81.04	3.23	119.90	0.83	124.26	5.65	137.17	6.23	0	1296.04	8.20	0.79	3	158	5	16	12
1285	67.71	58.73	13754	6770.95	9.28	5873.29	10.16	0	0	73.65	4.08	123.74	1.10	129.08	8.18	141.25	8.94	0	1511.79	7.98	0.65	3	158	6	16	11
1286	69.49	60.20	13755	6948.61	10.36	6019.61	9.27	0	0	56.13	2.02	114.19	0.88	217.96	10.00	199.82	8.66	1	918.96	4.90	0.74	4	158	7	16	10
1287	70.01	60.23	13756	7001.00	11.37	6023.50	13.00	0	0	50.86	3.21	121.00	0.96	139.37	10.08	159.04	11.57	0	1065.10	4.84	0.57	3	158	8	16	9
1288	69.05	60.73	13757	6904.95	9.87	6072.80	9.90	0	0	66.53	2.73	118.96	1.07	187.10	9.02	187.87	9.02	0	1462.48	6.68	0.71	4	158	9	16	8
1289	67.68	60.34	13758	6767.88	8.93	6034.22	7.14	0	0	82.24	3.41	125.99	1.02	166.56	7.92	133.23	6.33	0	1594.77	7.99	0.75	3	158	10	16	7
1290	66.41	58.96	13759	6640.51	8.47	5896.21	9.31	0	0	67.92	2.82	124.06	0.96	158.70	7.58	173.91	8.36	0	1638.33	7.02	0.73	4	158	11	16	6
1291	64.03	61.72	13760	6402.66	9.31	6172.43	11.80	0	0	67.91	3.52	133.24	1.12	139.26	8.28	176.26	10.53	0	2463.29	7.30	0.65	3	158	12	16	5
1292	63.95	63.56	13761	6394.70	7.43	6356.06	8.16	0	0	75.76	3.17	130.14	0.91	136.94	6.57	150.34	7.21	0	1695.38	8.75	0.76	3	158	13	16	4
1293	65.89	63.71	13762	6589.05	10.03	6371.47	7.79	0	0	75.62	3.05	126.37	1.06	192.23	9.10	150.28	6.98	0	1437.38	6.52	0.74	4	158	14	16	3
1294	63.23	61.54	13763	6323.16	10.30	6153.78	11.83	0	0	71.63	3.52	125.04	1.27	163.05	9.29	187.17	10.69	0	2096.58	6.88	0.65	4	158	15	16	2
1295	60.19	59.98	13764	6018.60	11.03	5998.12	10.65	0	0	51.69	2.60	119.06	0.89	170.18	9.94	164.59	9.54	0	1304.19	5.06	0.65	4	158	16	16	1
1296	65.02	57.29	13776	6502.06	13.24	5729.08	10.69	0	0	50.85	3.54	122.78	0.92	146.40	11.64	118.17	9.40	0	560.00	3.77	0.55	5	159	1	15	15
1297	65.91	58.34	13777	6591.12	13.75	5833.79	12.51	0	0	47.15	2.50	119.88	1.00	201.29	12.69	183.18	11.54	0	1471.71	4.59	0.59	5	159	2	15	14
1298	66.20	61.35	13778	6619.79	6.91	6134.63	7.84	0	0	107.60	4.53	129.06	1.21	126.58	6.09	143.54	6.90	0	1840.92	12.79	0.76	4	159	3	15	13
1299	66.44	63.38	13779	6643.83	6.20	6337.64	7.46	0	0	84.51	3.07	126.56	0.89	131.72	5.48	158.50	6.59	0	1964.52	8.74	0.80	3	159	4	15	12
1300	67.83	63.14	13780	6783.17	7.93	6314.01	8.24	0	0	86.76	4.11	129.42	1.07	129.02	6.97	134.12	7.24	0	1530.65	6.50	0.72	4	159	5	15	11
1301	65.61	62.96	13781	6561.30	9.60	6295.74	8.16	0	0	70.64	2.58	123.95	1.01	204.48	8.84	174.85	7.43	0	2088.42	6.62	0.75	3	159	6	15	10
1302	62.94	64.15	13782	6293.80	9.89	6414.73	10.34	0	0	68.35	3.37	123.72	1.09	155.40	8.82	162.31	9.22	0	1532.65	6.22	0.67	4	159	7	15	9
1303	62.30	64.69	13783	6230.36	9.68	6469.35	8.03	0	0	72.51	3.44	127.28	0.99	157.32	8.55	130.62	7.10	0	1273.21	5.94	0.71	3	159	8	15	8
1304	61.64	62.18	13784	6164.43	12.07	6217.56	16.57	0	0	50.08	2.49	120.17	1.15	191.53	11.15	252.41	16.52	1	1368.75	7.07	0.57	4	159	9	15	7
1305	61.90	59.80	13785	6190.42	11.02	5980.49	9.81	0	0	51.42	2.28	123.08	0.86	192.87	10.07	172.57	8.87	0	1532.29	4.54	0.68	4	159	10	15	6
1306	62.34	62.98	13786	6234.05	8.09	6297.66	10.35	0	0	81.14	3.74	126.01	1.16	135.78	7.19	173.13	9.24	0	1753.73	9.48	0.71	3	159	11	15	5
1307	61.61	64.52	13787	6160.73	15.92	6451.95	13.39	0	0	40.87	2.87	124.91	0.95	175.30	14.23	147.66	11.95	0	1254.35	4.58	0.50	3	159	12	15	4
1308	62.95	63.69	13788	6294.51	9.78	6369.04	8.49	0	0	84.67	3.88	127.60	1.21	165.14	8.71	143.55	7.54	0	1883.04	8.32	0.71	3	159	13	15	3
1309	60.92	61.00	13789	6092.46	12.72	6099.56	12.05	0	0	47.35	1.92	116.63	0.91	229.29	12.66	228.81	11.61	1	1569.48	6.10	0.67	4	159	14	15	2
1310	61.09	60.72	13790	6108.64	13.27	6071.65	17.95	0	0	51.19	2.79	117.59	1.27	191.73	12.35	250.89	17.83	1	1440.90	7.53	0.53	5	159	15	15	1
1311	60.88	59.56	13799	6088.11	17.18	5955.96	13.59	0	0	44.64	2.70	122.05	1.11	218.74	16.17	176.12	12.36	1	1373.60	5.54	0.52	5	160	1	6	6
1312	61.96	59.29	13800	6195.77	9.93	5928.54	8.46	0	0	57.40	2.10	119.05	0.85	209.94	9.26	180.20	7.78	1	1907.29	7.26	0.75	5	160	2	6	5
1313	61.36	60.05	13801	6135.81	10.82	6005.24	8.71	0	0	62.15	2.86	122.03	0.96	181.78	9.70	146.59	7.78	0	1047.81	5.86	0.69	4	160	3	6	4
1314	64.20	60.63	13803	6420.21	13.86	6062.66	9.40	0	0	62.21	2.59	122.38	1.14	251.97	13.77	178.24	8.61	1	2178.79	8.46	0.67	4	160	4	6	3
1315	67.14	58.43	13804	6714.23	13.58	5842.61	10.87	0	0	56.22	2.80	118.96	1.10	211.13	12.63	170.28	9.96	1	1395.27	6.05	0.63	5	160	5	6	2
1316	67.63	57.97	13805	6762.58	13.02	5796.57	13.52	0	0	53.27	3.18	119.45	1.13	169.73	11.70	175.79	12.19	0	991.77	4.74	0.56	5	160	6	6	1
1317	63.52	61.38	13825	6351.84	10.87	6138.49	15.47	0	0	48.43	2.59	128.21	1.01	159.02	9.83	222.27	14.52	1	1864.79	9.30	0.59	3	161	1	7	7
1318	66.42	60.09	13826	6641.58	12.33	6008.77	11.66	0	0	53.81	2.67	123.18	1.05	193.73	11.26	183.04	10.66	0	1571.10	5.67	0.62	4	161	2	7	6
1319	64.47	61.28	13827	6447.39	15.85	6127.83	16.73	0	0	47.16	3.48	128.97	1.23	166.80	14.22	175.91	15.04	0	1786.60	5.35	0.45	3	161	3	7	5
1320	65.12	63.32	13828	6512.05	10.32	6331.82	11.46	0	0	51.84	2.01	121.88	0.92	208.06	9.69	228.69	10.99	1	1719.44	8.49	0.68	4	161	4	7	4
1321	65.73	63.48	13829	6573.43	11.68	6347.56	16.25	0	0	44.87	2.20	122.30	0.98	187.57	10.73	244.90	16.17	1	1414.56	4.80	0.60	4	161	5	7	3
1322	64.46	65.52	13830	6445.58	20.15	6552.01	15.05	0	0	39.42	3.58	127.16	1.07	171.34	17.87	128.07	13.34	0	1150.73	3.10	0.39	4	161	6	7	2
1323	63.04	63.33	13831	6304.03	24.25	6333.25	15.64	0	0	31.99	2.63	126.54	0.99	224.45	22.95	148.62	14.09	1	1409.15	6.98	0.40	5	161	7	7	1
1324	65.91	60.09	13835	6591.31	11.91	6009.38	14.02	0	0	47.57	2.42	121.17	0.99	182.56	10.92	212.07	13.18	1	1376.06	7.19	0.60	4	162	1	3	3
1325	65.67	59.25	13836	6566.55	15.55	5924.57	13.42	0	0	45.87	2.88	119.07	1.05	190.92	14.34	166.34	12.14	0	1192.15	4.70	0.54	5	162	2	3	2
1326	62.28	59.28	13840	6227.52	15.07	5927.81	13.53	0	0	42.49	2.18	115.54	0.97	224.72	14.54	204.67	12.78	1	1123.94	5.61	0.58	5	162	3	3	1
1327	59.86	63.03	13851	5985.51	11.00	6302.95	15.59	0	0	49.83	5.40	126.05	0.96	79.38	10.09	110.90	13.54	1	960.25	6.12	0.38	5	163	1	1	1
1328	68.26	59.29	13872	6826.28	17.42	5928.86	12.66	0	0	42.80	2.33	117.22	1.02	244.21	17.05	182.55	11.75	1	1051.12	4.67	0.56	5	164	1	4	4
1329	67.49	62.26	13873	6749.32	7.61	6226.14	9.17	0	0	90.97	4.11	128.05	1.18	129.96	6.73	156.62	8.10	0	2085.60	9.02	0.73	3	164	2	4	3
1330	65.85	63.62	13874	6584.52	14.43	6362.01	15.86	0	0	43.69	2.90	130.57	1.06	169.09	13.05	185.83	14.34	0	1525.33	4.40	0.50	5	164	3	4	2
1331	63.21	65.07	13875	6320.59	10.45	6506.79	10.80	0	0	59.74	2.73	121.35	1.02	177.83	9.52	183.98	9.81	0	1401.54	5.40	0.67	5	164	4	4	1
1332	67.37	66.50	13882	6736.81	12.13	6649.63	11.78	0	0	63.84	4.58	127.89	1.16	130.04	10.65	126.30	10.34	0	1392.42	5.48	0.53	4	165	1	2	2
1333	69.42	66.21	13884	6941.50	17.49	6620.63	14.26	0	0	46.39	4.96	121.74	1.09	125.73	15.26	102.53	12.46	1	497.71	3.12	0.36	4	165	2	2	1
1334	64.00	63.06	13883	6399.79	10.91	6305.83	12.83	0	0	61.94	4.32	132.94	1.11	120.50	9.59	141.75	11.27	0	1734.15	5.53	0.55	4	166	1	3	3
1335	62.76	64.22	13884	6275.71	16.68	6421.58	10.85	0	0	42.53	2.78	129.76	0.90	196.66	15.07	128.86	9.67	0	1276.92	3.19	0.54	4	166	2	3	2
1336	63.13	62.67	13885	6313.15	14.98	6267.05	11.21	0	0	42.50	1.90	121.11	0.89	252.38	15.00	198.19	10.41	1	1318.79	7.32	0.61	4	166	3	3	1
1337	66.00	66.19	13902	6599.58	12.01	6619.34	15.01	0	0	45.42	2.99	122.45	0.96	141.38	10.69	176.33	13.41	0	1008.33	4.12	0.54	5	167	1	1	1
1338	62.01	65.43	13918	6201.41	13.93	6543.36	10.94	0	0	45.14	2.70	122.61	0.88	180.14	12.52	141.96	9.75	0	1110.23	4.37	0.58	4	168	1	2	2
1339	62.94	65.59	13919	6293.55	21.07	6559.29	13.23	0	0	38.29	3.34	128.69	0.99	185.90	18.93	117.44	11.72	0	1132.38	3.15	0.42	4	168	2	2	1
1340	60.97	64.05	13928	6097.06	13.78	6405.34	15.35	0	0	37.65	2.18	121.24	0.89	185.50	12.62	205.12	14.25	0	1179.98	4.26	0.53	4	169	1	8	8
1341	63.42	65.06	13929	6342.08	11.65	6505.90	12.43	0	0	47.72	2.37	122.89	0.92	181.67	10.75	194.41	11.39	0	1235.58	3.83	0.63	5	169	2	8	7
1342	63.89	63.30	13930	6388.68	9.39	6330.31	9.01	0	0	67.90	3.05	127.46	0.99	161.85	8.37	155.31	8.02	0	1759.29	7.64	0.71	3	169	3	8	6
1343	65.14	64.59	13931	6513.80	8.21	6459.34	11.83	0	0	65.88	3.18	125.53	1.02	132.03	7.32	189.35	10.61	0	1398.85	8.05	0.68	4	169	4	8	5
1344	65.05	63.24	13932	6505.01	8.46	6323.64	10.61	0	0	74.85	3.13	125.68	1.14	157.54	7.61	196.45	9.66	0	1845.19	7.34	0.72	3	169	5	8	4
1345	63.46	65.76	13933	6346.16	10.54	6576.24	9.48	0	0	57.82	2.90	121.73	0.91	162.50	9.36	146.19	8.44	0	693.56	4.94	0.67	4	169	6	8	3
1346	64.77	63.94	13934	6476.74	7.31	6393.82	7.60	0	0	79.61	2.75	124.68	0.95	164.27	6.55	170.44	6.83	0	1772.17	8.22	0.80	3	169	7	8	2
1347	64.77	65.99	13935	6476.89	16.03	6598.84	23.84	0	0	33.44	3.00	122.84	1.03	138.96	14.35	204.05	21.90	0	816.73	2.93	0.38	5	169	8	8	1
1348	67.58	58.74	13968	6757.73	14.69	5873.92	17.27	0	0	37.92	4.06	127.65	0.90	105.38	12.80	123.94	15.08	1	969.27	4.03	0.35	4	170	1	4	4
1349	69.50	59.47	13969	6950.30	22.00	5946.88	13.44	0	0	40.10	2.62	118.58	1.08	246.69	21.80	161.23	12.18	1	1052.71	4.05	0.49	5	170	2	4	3
1350	68.92	59.60	13970	6891.52	13.50	5959.82	12.51	0	0	53.63	2.34	114.16	1.10	236.35	13.18	217.70	12.19	1	1445.15	5.22	0.64	5	170	3	4	2
1351	69.42	62.78	13973	6941.56	10.10	6277.65	10.04	0	0	63.25	2.39	113.69	1.02	204.03	9.65	206.77	9.33	0	1765.40	6.91	0.72	4	170	4	4	1
1352	63.70	60.89	13971	6369.97	9.76	6089.19	7.36	0	0	72.93	2.33	121.07	1.00	234.85	9.40	181.44	6.75	1	2316.42	9.70	0.78	4	171	1	2	2
1353	65.72	63.45	13972	6571.80	9.14	6345.32	7.85	0	0	74.13	3.16	128.31	0.99	166.06	8.13	142.81	6.98	0	1917.90	7.04	0.74	3	171	2	2	1
1354	64.49	59.26	14324	6448.54	8.50	5925.92	8.35	0	0	82.43	3.27	120.90	1.10	166.44	7.60	163.12	7.50	0	1569.98	7.98	0.75	4	172	1	5	5
1355	62.99	58.38	14325	6299.15	14.84	5837.78	22.66	0	0	36.20	2.40	119.17	1.05	176.20	13.59	252.47	22.67	1	1002.35	4.54	0.47	5	172	2	5	4
1356	62.58	58.18	14326	6258.09	15.42	5817.78	20.64	0	0	34.66	2.90	122.90	0.98	143.44	13.78	190.19	18.80	0	1459.27	3.27	0.41	5	172	3	5	3
1357	63.00	59.58	14327	6300.15	9.79	5958.03	8.39	0	0	78.58	3.14	125.38	1.14	189.60	8.92	163.55	7.55	0	1969.27	9.86	0.73	3	172	4	5	2
1358	63.91	58.15	14328	6391.06	12.43	5815.30	16.27	0	0	49.32	2.07	113.62	1.04	229.05	12.00	265.25	16.45	1	1274.75	6.68	0.64	5	172	5	5	1
1359	63.60	56.27	14385	6360.20	9.80	5627.21	14.38	0	0	48.72	4.37	122.64	0.84	82.34	8.09	122.51	12.49	1	474.65	4.08	0.45	4	173	1	1	1
1360	67.05	58.95	14386	6704.53	12.55	5894.65	14.50	0	0	52.89	2.86	120.01	1.16	181.55	11.46	207.84	13.50	0	1420.21	6.55	0.58	5	174	1	1	1
1361	67.98	60.74	14406	6797.69	16.67	6073.75	17.45	0	0	40.57	1.87	112.65	1.03	271.09	17.36	271.39	18.07	1	1360.54	4.64	0.54	5	175	1	1	1
1362	62.36	59.92	14408	6236.36	7.65	5991.84	8.78	0	0	71.84	2.97	125.37	0.92	143.35	6.80	164.20	7.81	0	1453.71	6.99	0.75	3	176	1	1	1
1363	59.71	63.39	14409	5971.43	20.00	6338.56	14.63	0	0	46.97	4.66	126.65	1.22	155.34	17.59	113.64	12.87	0	1294.19	5.54	0.37	4	177	1	1	1
1364	60.49	64.76	14438	6048.53	11.54	6475.98	12.42	0	0	45.11	1.87	114.42	0.86	212.90	11.11	228.59	12.04	1	820.17	3.80	0.67	5	178	1	25	25
1365	62.06	66.17	14440	6205.65	31.02	6617.49	24.16	0	0	24.76	2.62	121.39	1.10	224.70	29.59	179.31	22.07	1	818.42	5.08	0.27	5	178	2	25	24
1366	62.86	63.94	14442	6285.71	12.52	6393.84	15.68	0	0	46.20	2.45	124.14	1.05	185.47	11.49	226.67	15.02	1	1635.00	7.11	0.56	4	178	3	25	23
1367	61.44	62.50	14443	6143.82	9.07	6249.84	11.79	0	0	62.34	3.39	129.04	1.00	128.71	8.03	167.23	10.44	0	1594.69	5.84	0.64	3	178	4	25	22
1368	58.87	62.35	14444	5886.80	10.78	6234.62	12.25	0	0	46.61	3.19	123.04	0.81	121.40	9.47	138.04	10.76	0	785.40	4.05	0.56	3	178	5	25	21
1369	61.62	62.37	14445	6161.75	8.40	6236.76	8.72	0	0	76.52	3.56	127.94	1.01	139.44	7.42	144.81	7.70	0	1888.12	8.60	0.72	3	178	6	25	20
1370	63.53	62.53	14446	6352.58	6.54	6253.26	8.38	0	0	78.91	2.81	127.37	0.92	142.58	5.84	182.25	7.51	0	2067.42	8.77	0.79	3	178	7	25	19
1371	64.66	62.09	14447	6465.89	11.74	6209.41	7.79	0	0	68.50	2.67	127.21	1.05	230.60	11.16	156.46	7.05	1	2187.29	10.06	0.73	3	178	8	25	18
1372	66.09	61.35	14448	6608.96	9.43	6135.37	9.02	0	0	78.47	3.35	126.78	1.15	170.93	8.48	163.93	8.07	0	2013.75	7.89	0.72	3	178	9	25	17
1373	67.03	61.30	14449	6703.42	11.54	6129.66	10.57	0	0	70.11	3.27	125.40	1.25	191.81	10.56	176.54	9.56	0	2114.10	8.21	0.66	5	178	10	25	16
1374	65.88	62.46	14450	6587.98	4.47	6246.19	5.37	0	0	112.63	3.21	128.34	0.84	120.76	3.93	145.19	4.72	0	1912.46	14.29	0.88	3	178	11	25	15
1375	67.12	64.09	14451	6712.40	9.70	6408.79	7.65	0	0	72.97	2.78	120.63	1.01	196.84	8.85	156.44	6.88	0	1420.42	7.39	0.76	5	178	12	25	14
1376	66.84	62.95	14452	6684.04	8.78	6294.76	8.58	0	0	77.84	3.24	126.18	1.07	163.25	7.87	159.76	7.66	0	1999.65	6.78	0.74	3	178	13	25	13
1377	63.40	62.91	14453	6339.53	11.59	6291.10	9.69	0	0	65.71	2.88	125.41	1.13	205.56	10.68	172.99	8.79	0	1987.58	7.61	0.68	4	178	14	25	12
1378	61.56	61.92	14454	6156.12	10.89	6192.41	9.90	0	0	66.81	2.65	117.35	1.11	208.90	10.42	194.92	9.13	1	1868.60	9.06	0.71	5	178	15	25	11
1379	60.77	59.99	14455	6076.71	10.85	5999.44	13.77	0	0	47.19	2.60	122.77	0.92	153.20	9.73	192.98	12.54	0	1123.46	5.09	0.60	5	178	16	25	10
1380	62.78	59.32	14456	6278.00	13.85	5932.40	9.35	0	0	54.74	2.10	116.15	0.99	269.01	14.24	190.88	8.78	1	1419.77	7.12	0.69	5	178	17	25	9
1381	63.34	58.56	14457	6333.81	10.81	5856.40	12.55	0	0	57.25	2.97	121.71	1.06	162.21	9.69	185.39	11.61	0	1535.44	5.91	0.63	4	178	18	25	8
1382	61.72	60.49	14458	6172.09	21.50	6048.98	14.40	0	0	38.90	2.07	118.74	1.06	294.36	23.37	209.92	13.94	1	1303.00	5.33	0.53	5	178	19	25	7
1383	62.00	60.45	14459	6200.18	17.89	6044.99	13.85	0	0	45.73	2.90	125.14	1.16	216.87	16.83	171.10	12.56	1	1719.17	6.23	0.50	5	178	20	25	6
1384	62.60	58.75	14460	6260.09	14.35	5875.15	11.94	0	0	53.66	3.30	126.13	1.12	181.00	12.87	150.94	10.67	0	1746.48	4.97	0.56	4	178	21	25	5
1385	61.80	60.98	14461	6180.09	13.39	6097.85	10.27	0	0	70.13	4.25	129.32	1.28	170.52	11.90	130.99	9.11	0	2181.25	7.26	0.59	5	178	22	25	4
1386	62.64	61.15	14462	6263.54	9.34	6114.95	8.73	0	0	78.17	3.40	129.38	1.12	166.25	8.33	155.33	7.78	0	1859.90	9.86	0.72	3	178	23	25	3
1387	61.20	60.38	14463	6119.59	8.96	6038.38	9.82	0	0	56.68	2.37	121.89	0.85	166.26	8.09	182.14	8.85	0	1093.75	4.16	0.72	4	178	24	25	2
1388	60.39	60.78	14464	6038.51	9.97	6078.36	14.24	0	0	46.81	2.79	124.68	0.87	129.57	8.87	184.43	12.75	0	983.23	4.13	0.59	3	178	25	25	1
1389	60.56	59.65	14490	6056.10	12.45	5964.70	10.88	0	0	49.72	2.70	122.61	0.92	177.76	11.16	155.50	9.73	0	1092.48	4.18	0.62	5	179	1	1	1
1390	68.14	65.50	14499	6814.10	12.96	6550.06	13.42	0	0	45.24	2.70	116.37	0.95	168.81	11.63	173.52	12.25	0	771.17	3.88	0.57	5	180	1	1	1
1391	68.47	59.29	14503	6847.38	11.60	5928.60	16.83	0	0	48.01	2.79	118.73	1.06	155.89	10.46	219.48	15.98	1	1133.46	4.19	0.56	5	181	1	2	2
1392	68.47	61.34	14504	6846.53	9.70	6133.54	8.66	0	0	76.56	3.51	124.06	1.10	163.60	8.62	146.11	7.69	0	1541.23	6.63	0.71	4	181	2	2	1
1393	63.46	60.84	14512	6346.01	10.16	6083.98	9.66	0	0	61.99	2.52	127.43	1.00	194.99	9.30	185.59	8.81	0	2371.42	8.58	0.71	5	182	1	4	4
1394	64.08	60.75	14513	6407.78	10.84	6075.17	9.84	0	0	62.70	2.46	122.47	1.06	213.42	10.23	196.27	9.07	1	2098.21	7.74	0.70	4	182	2	4	3
1395	63.86	59.32	14514	6385.53	8.03	5931.95	7.07	0	0	72.53	2.46	119.28	0.87	183.63	7.25	161.89	6.38	0	1425.85	6.72	0.80	4	182	3	4	2
1396	63.99	57.64	14515	6398.72	14.32	5764.19	16.36	0	0	43.86	2.89	119.65	1.06	169.04	12.91	189.36	15.29	0	1166.83	3.87	0.52	5	182	4	4	1
1397	62.55	57.68	14521	6254.92	17.81	5767.65	15.08	0	0	36.46	3.44	124.24	0.91	145.47	15.67	123.13	13.27	0	1292.29	2.92	0.39	3	183	1	1	1
1398	68.90	60.71	14526	6889.99	9.51	6071.39	12.21	0	0	71.43	3.58	122.36	1.22	147.24	8.51	188.43	11.01	0	1498.15	6.88	0.65	4	184	1	7	7
1399	69.13	61.02	14527	6913.32	8.36	6102.13	7.80	0	0	80.14	3.40	123.12	1.01	152.38	7.40	142.26	6.91	0	1451.27	7.38	0.75	3	184	2	7	6
1400	68.07	60.14	14528	6807.18	10.30	6013.89	9.90	0	0	63.49	2.98	124.16	1.02	170.30	9.24	163.86	8.86	0	1566.73	6.55	0.68	4	184	3	7	5
1401	69.80	61.73	14529	6980.43	17.77	6173.28	10.63	0	0	46.74	2.38	117.73	1.01	258.16	17.85	164.53	9.67	1	1153.19	5.10	0.59	4	184	4	7	4
1402	68.50	58.56	14530	6850.05	15.73	5855.52	16.17	0	0	38.91	2.48	118.53	1.00	190.45	14.71	197.95	14.82	0	710.15	2.98	0.50	5	184	5	7	3
1403	66.60	59.87	14531	6659.57	9.23	5986.56	9.53	0	0	77.30	3.48	126.32	1.15	159.01	8.23	164.15	8.51	0	1947.58	7.05	0.71	5	184	6	7	2
1404	67.94	60.08	14532	6793.84	20.42	6008.16	13.44	0	0	32.90	1.62	119.40	0.84	297.78	22.27	214.14	12.88	1	1355.21	5.26	0.54	5	184	7	7	1
1405	64.43	60.52	14545	6443.03	25.44	6052.31	11.26	0	0	35.12	2.53	126.61	0.91	262.41	25.46	122.45	10.11	1	1695.42	7.26	0.48	4	185	1	1	1
1406	70.67	61.87	14548	7067.20	10.65	6186.53	13.39	0	0	48.58	2.11	112.35	0.93	191.56	9.97	236.58	12.98	1	739.62	4.17	0.65	5	186	1	2	2
1407	70.28	62.18	14549	7027.98	14.54	6217.58	16.79	0	0	39.08	2.05	115.87	0.96	210.66	14.17	244.67	16.53	1	1026.83	5.10	0.55	5	186	2	2	1
1408	65.93	61.76	14550	6593.00	10.32	6175.60	11.81	0	0	58.77	2.53	128.80	1.06	187.41	9.48	212.64	11.03	1	2136.38	8.38	0.66	3	187	1	5	5
1409	63.47	60.16	14551	6347.24	8.97	6015.96	8.41	0	0	81.53	3.18	124.15	1.13	178.52	8.07	167.17	7.59	0	2100.15	6.97	0.75	3	187	2	5	4
1410	64.46	58.32	14552	6446.20	12.34	5831.51	10.49	0	0	53.83	2.32	118.18	0.99	222.08	11.65	189.77	9.77	1	1319.73	5.82	0.67	5	187	3	5	3
1411	64.27	57.96	14553	6426.84	16.04	5795.94	17.48	0	0	46.79	3.93	126.41	1.23	147.73	14.25	160.80	15.55	0	1339.00	3.54	0.42	5	187	4	5	2
1412	63.49	59.52	14554	6348.56	10.37	5951.58	8.29	0	0	75.04	3.42	125.53	1.10	176.15	9.25	141.07	7.38	0	1907.35	9.61	0.71	4	187	5	5	1
1413	61.68	60.03	14567	6167.53	13.80	6002.52	10.56	0	0	64.26	3.21	121.48	1.25	213.88	12.83	165.59	9.58	1	1724.83	9.11	0.63	5	188	1	2	2
1414	61.81	59.79	14569	6180.79	8.73	5979.25	9.57	0	0	70.57	3.01	123.38	1.03	159.13	7.81	174.16	8.58	0	1988.23	7.09	0.72	4	188	2	2	1
1415	64.36	62.93	14570	6435.79	13.46	6293.14	11.92	0	0	59.06	2.58	125.76	1.22	237.57	13.09	212.60	11.32	1	2401.42	9.56	0.62	5	189	1	3	3
1416	64.05	64.63	14571	6404.58	16.98	6463.36	12.51	0	0	54.88	2.31	119.16	1.23	293.64	18.43	229.03	12.33	1	1309.83	5.33	0.59	5	189	2	3	2
1417	66.00	65.76	14572	6599.89	11.30	6576.05	13.24	0	0	48.01	3.16	125.93	0.91	132.48	9.99	155.23	11.70	0	1019.50	3.77	0.56	3	189	3	3	1
1418	68.00	63.58	14591	6799.92	18.97	6357.94	19.50	0	0	33.11	3.14	124.35	1.00	155.06	16.90	159.45	17.35	0	822.94	2.97	0.36	5	190	1	5	5
1419	69.73	63.25	14592	6973.27	18.65	6324.82	16.01	0	0	34.68	2.32	116.33	0.97	213.58	17.69	187.32	14.65	1	757.23	3.85	0.48	5	190	2	5	4
1420	66.91	61.12	14596	6690.77	16.26	6111.84	9.56	0	0	46.18	1.77	117.27	0.89	302.49	17.83	197.62	9.01	1	1122.94	4.97	0.67	5	190	3	5	3
1421	65.68	62.92	14597	6567.51	15.54	6292.12	34.89	0	0	36.27	2.52	128.02	1.11	174.81	14.12	300.59	32.57	1	1998.44	9.16	0.49	5	190	4	5	2
1422	67.71	65.97	14599	6770.57	11.25	6597.44	12.60	0	0	60.04	3.92	120.66	1.10	133.08	9.94	148.90	11.12	0	866.19	4.46	0.56	3	190	5	5	1
1423	65.74	64.84	14597	6573.67	8.95	6483.71	12.50	0	0	56.73	2.45	124.19	0.96	162.28	8.09	220.67	11.85	1	1401.98	5.38	0.69	5	191	1	1	1
1424	65.69	60.71	14602	6568.65	18.24	6070.62	16.14	0	0	41.26	4.41	131.43	1.07	131.36	15.98	116.23	14.14	0	1331.90	3.56	0.35	4	192	1	3	3
1425	68.14	62.44	14604	6814.17	11.39	6243.51	10.81	0	0	50.52	2.79	122.97	0.88	159.92	10.14	151.78	9.61	0	1247.25	5.45	0.62	4	192	2	3	2
1426	65.29	60.68	14605	6529.43	18.18	6067.88	14.20	0	0	39.80	1.96	116.67	0.98	270.33	18.77	218.65	13.95	1	1049.65	5.65	0.56	5	192	3	3	1
1427	61.95	63.37	14603	6194.84	14.92	6337.50	11.03	0	0	58.01	3.61	129.27	1.17	184.78	13.42	137.34	9.83	0	1841.48	6.22	0.56	4	193	1	1	1
1428	60.74	61.71	14608	6073.57	18.81	6170.51	15.62	0	0	38.71	2.26	120.62	1.05	236.94	18.72	209.34	14.62	1	1321.12	4.98	0.49	4	194	1	1	1
1429	61.49	63.22	14613	6148.55	21.24	6322.03	15.07	0	0	37.92	2.00	119.72	1.04	287.38	22.49	224.74	14.51	1	1598.60	5.14	0.49	4	195	1	14	14
1430	62.53	64.17	14614	6252.86	12.07	6416.65	12.83	0	0	51.90	3.35	128.26	1.01	144.75	10.70	153.82	11.38	0	1267.75	5.19	0.56	3	195	2	14	13
1431	61.64	62.91	14615	6164.20	11.82	6291.22	9.93	0	0	59.74	2.54	121.58	1.05	215.36	11.05	182.38	9.11	1	1937.15	10.59	0.68	5	195	3	14	12
1432	65.33	64.18	14616	6532.97	9.48	6418.06	9.71	0	0	71.39	3.04	125.62	1.10	173.18	8.53	177.12	8.76	0	1775.08	7.82	0.71	5	195	4	14	11
1433	64.44	63.32	14617	6444.16	8.32	6332.21	8.59	0	0	79.62	3.17	129.49	1.07	162.07	7.44	167.25	7.68	0	2183.69	9.80	0.75	3	195	5	14	10
1434	65.35	65.37	14618	6535.34	13.63	6536.58	11.36	0	0	61.31	3.95	126.88	1.19	163.39	12.09	136.24	10.07	0	1377.46	5.58	0.56	3	195	6	14	9
1435	64.97	66.25	14619	6497.11	10.74	6625.19	13.14	0	0	59.25	4.22	126.84	1.07	116.18	9.43	142.10	11.53	0	964.58	4.07	0.54	4	195	7	14	8
1436	66.62	63.78	14620	6662.43	9.60	6378.11	10.40	0	0	64.50	1.96	115.65	1.01	239.45	9.55	256.68	10.55	1	1933.60	7.57	0.74	5	195	8	14	7
1437	65.42	63.43	14621	6542.07	9.09	6342.84	9.97	0	0	66.05	2.82	129.99	1.01	165.60	8.16	181.34	8.98	0	2176.19	7.02	0.71	3	195	9	14	6
1438	64.89	63.17	14623	6488.60	9.44	6316.77	10.71	0	0	70.29	3.37	130.97	1.12	152.87	8.44	173.29	9.59	0	2126.02	7.91	0.68	3	195	10	14	5
1439	64.31	60.27	14624	6430.80	9.27	6027.13	10.35	0	0	71.95	3.13	128.51	1.14	166.12	8.34	184.91	9.36	0	2303.60	7.99	0.70	3	195	11	14	4
1440	64.91	58.34	14625	6491.22	14.44	5834.16	21.09	0	0	40.34	2.00	114.66	1.01	225.26	13.93	280.08	21.12	1	1237.90	4.58	0.58	5	195	12	14	3
1441	68.71	58.74	14626	6870.94	7.42	5873.55	11.80	0	0	77.53	4.39	124.51	1.10	100.98	6.50	160.48	10.35	1	1243.77	8.11	0.65	4	195	13	14	2
1442	67.81	59.13	14627	6781.35	13.37	5913.05	15.16	0	0	45.53	2.43	118.62	1.05	195.03	12.45	218.41	14.41	1	1340.94	3.95	0.58	5	195	14	14	1
1443	68.87	60.06	14634	6886.64	8.99	6006.37	7.70	0	0	78.73	3.31	118.25	1.02	165.28	8.02	141.97	6.84	0	1445.02	8.17	0.75	3	196	1	2	2
1444	67.67	58.80	14635	6767.28	19.66	5880.28	14.33	0	0	36.56	2.33	118.24	0.98	232.83	19.12	176.87	13.07	1	831.67	4.22	0.50	5	196	2	2	1
1445	67.24	57.76	14669	6723.90	15.82	5776.04	18.38	0	0	39.48	2.63	116.94	1.07	185.40	14.41	207.15	17.70	0	1365.88	3.74	0.49	5	197	1	6	6
1446	66.00	61.36	14670	6600.22	14.81	6136.47	14.05	0	0	37.43	2.91	128.71	0.84	147.23	13.10	139.66	12.42	0	1171.79	4.54	0.47	3	197	2	6	5
1447	65.78	61.36	14673	6577.93	15.16	6135.83	16.14	0	0	37.84	2.76	126.91	0.94	161.46	13.62	172.00	14.45	0	1495.29	5.13	0.47	3	197	3	6	4
1448	67.12	59.75	14674	6712.37	11.32	5974.69	20.01	0	0	49.11	2.19	117.11	1.10	200.61	10.60	304.28	21.27	1	1524.06	7.11	0.60	5	197	4	6	3
1449	66.31	60.00	14675	6630.76	10.83	5999.79	10.08	0	0	67.72	3.08	124.30	1.14	185.20	9.80	172.43	9.11	0	1903.29	6.90	0.68	4	197	5	6	2
1450	68.25	59.74	14676	6824.74	11.53	5973.94	12.18	0	0	63.53	3.44	123.15	1.21	165.53	10.34	174.65	10.94	0	1725.23	5.83	0.61	5	197	6	6	1
1451	70.86	60.94	14693	7085.56	9.05	6094.11	12.31	0	0	53.99	2.79	117.57	0.89	135.73	8.06	183.91	11.06	0	774.58	4.52	0.65	4	198	1	11	11
1452	68.52	59.90	14695	6852.37	7.62	5989.88	8.41	0	0	80.86	3.24	121.48	1.02	147.38	6.78	162.37	7.48	0	1510.98	7.50	0.76	3	198	2	11	10
1453	68.60	60.53	14696	6859.66	10.07	6052.92	10.46	0	0	74.16	3.84	126.78	1.20	150.74	8.95	156.53	9.29	0	1591.27	6.27	0.66	3	198	3	11	9
1454	65.62	59.96	14697	6561.94	9.91	5996.24	9.16	0	0	75.44	3.25	123.77	1.15	178.50	8.91	165.12	8.23	0	1959.73	6.89	0.71	4	198	4	11	8
1455	64.57	61.88	14698	6457.08	10.20	6188.19	8.44	0	0	62.02	2.53	129.60	0.93	193.98	9.26	161.27	7.60	0	2026.79	6.46	0.72	4	198	5	11	7
1456	66.98	62.21	14699	6697.51	9.67	6221.03	12.01	0	0	56.58	2.49	124.33	0.99	171.64	8.79	210.94	11.16	1	1575.62	7.43	0.67	3	198	6	11	6
1457	67.03	59.05	14700	6702.67	14.60	5904.53	10.88	0	0	54.29	2.84	120.57	1.10	214.56	13.65	162.58	9.85	1	1469.69	5.82	0.61	5	198	7	11	5
1458	69.85	59.69	14701	6985.14	18.55	5969.32	15.71	0	0	33.21	2.42	119.74	0.91	196.88	17.11	168.56	14.17	0	1070.44	2.63	0.46	5	198	8	11	4
1459	67.00	58.51	14702	6699.69	7.91	5851.01	7.85	0	0	85.85	4.17	124.09	1.02	125.29	6.94	124.28	6.88	0	1200.56	6.97	0.72	3	198	9	11	3
1460	64.28	58.47	14704	6428.47	10.14	5846.56	11.69	0	0	63.41	2.87	117.41	1.10	175.13	9.17	197.99	10.95	0	1258.46	5.92	0.67	5	198	10	11	2
1461	66.01	59.06	14705	6600.63	13.93	5906.46	13.49	0	0	49.49	2.77	121.55	1.10	193.63	12.81	187.68	12.37	0	1714.77	5.19	0.57	5	198	11	11	1
1462	67.72	60.00	14710	6772.47	11.01	6000.15	13.90	0	0	58.87	3.29	126.71	1.16	153.10	9.87	191.84	12.65	0	1915.08	6.25	0.59	4	199	1	1	1
1463	63.04	59.75	14711	6304.07	7.76	5974.73	7.36	0	0	83.56	3.03	125.84	1.00	165.66	6.94	157.34	6.56	0	2064.88	7.97	0.79	3	200	1	4	4
1464	61.68	59.57	14712	6167.76	9.60	5957.30	8.74	0	0	73.01	2.80	121.23	1.09	194.37	8.76	177.80	7.92	0	1784.73	5.78	0.73	4	200	2	4	3
1465	62.10	58.75	14713	6209.85	13.26	5875.26	16.82	0	0	47.70	2.87	123.65	1.16	172.71	12.06	216.16	15.73	1	1682.42	6.02	0.53	5	200	3	4	2
1466	61.73	58.83	14714	6172.88	12.59	5883.23	12.05	0	0	50.81	3.68	124.95	0.95	133.98	11.07	128.23	10.59	0	1285.12	4.77	0.53	3	200	4	4	1
1467	68.46	61.45	14728	6846.10	12.95	6144.64	14.57	0	0	43.81	1.91	116.17	0.93	225.77	12.71	249.10	14.62	1	1664.71	5.95	0.62	5	201	1	3	3
1468	67.11	59.07	14729	6711.06	11.15	5907.20	12.28	0	0	50.09	2.45	119.28	0.95	177.56	10.12	194.23	11.29	0	1209.62	5.19	0.64	5	201	2	3	2
1469	67.62	57.14	14731	6762.05	13.08	5713.50	11.66	0	0	49.15	3.30	119.12	0.94	150.42	11.55	134.14	10.30	0	904.15	4.01	0.55	4	201	3	3	1
1470	66.23	61.17	14814	6622.95	9.29	6117.26	8.69	0	0	70.39	3.44	126.64	0.98	146.87	8.20	137.33	7.67	0	1541.54	7.48	0.70	3	202	1	2	2
1471	65.33	62.05	14815	6533.03	23.40	6204.66	14.33	0	0	31.55	2.04	123.35	0.92	269.97	24.05	175.35	13.19	1	1354.42	4.77	0.45	4	202	2	2	1
1472	65.40	58.84	14849	6540.19	12.50	5883.80	13.94	0	0	48.05	2.05	115.90	0.99	228.30	11.99	239.03	13.96	1	1747.56	6.07	0.63	5	203	1	7	7
1473	65.34	58.92	14850	6533.60	8.92	5891.94	9.27	0	0	60.34	2.47	121.89	0.88	169.47	8.01	175.72	8.35	0	1465.00	5.58	0.73	5	203	2	7	6
1474	66.64	59.56	14851	6663.75	9.10	5956.19	11.66	0	0	59.82	2.72	124.20	0.99	156.14	8.18	198.87	10.63	0	1616.00	5.89	0.68	4	203	3	7	5
1475	63.90	57.14	14852	6390.13	13.24	5714.02	17.12	0	0	39.60	3.04	121.60	0.93	133.57	11.75	172.09	15.30	0	787.58	2.88	0.47	4	203	4	7	4
1476	64.59	59.22	14853	6459.34	15.41	5921.68	14.32	0	0	48.93	2.30	116.36	1.16	252.10	15.44	234.52	14.10	1	1493.42	5.61	0.55	5	203	5	7	3
1477	63.12	59.92	14855	6311.60	6.17	5991.71	7.08	0	0	97.49	3.84	129.00	0.98	120.48	5.42	138.37	6.22	0	2144.19	10.96	0.79	4	203	6	7	2
1478	64.88	61.21	14856	6487.94	7.55	6121.23	8.98	0	0	84.72	3.19	125.42	1.11	155.67	6.77	184.60	8.09	0	2147.02	8.40	0.76	3	203	7	7	1
1479	65.52	57.70	14950	6552.10	9.91	5770.50	10.57	0	0	66.01	4.38	127.20	1.01	114.74	8.66	122.37	9.24	0	1300.02	5.74	0.58	4	204	1	5	5
1480	65.84	58.21	14951	6583.92	18.88	5821.42	14.31	0	0	41.91	1.74	112.14	0.97	320.29	21.68	244.10	14.48	1	1262.35	5.18	0.61	5	204	2	5	4
1481	64.05	60.72	14952	6405.29	9.20	6071.97	13.89	0	0	62.93	2.62	124.27	1.14	174.05	8.44	252.48	13.79	1	2141.35	9.75	0.68	5	204	3	5	3
1482	64.99	63.41	14953	6498.95	6.74	6341.47	7.00	0	0	86.79	2.73	126.54	0.95	166.68	6.06	173.18	6.28	0	2070.21	10.57	0.82	3	204	4	5	2
1483	66.80	63.02	14954	6679.83	8.53	6302.40	10.86	0	0	67.38	2.79	125.33	1.04	160.92	7.69	202.50	10.00	0	1967.48	6.29	0.72	4	204	5	5	1
1484	68.30	58.65	14955	6830.44	11.45	5864.67	12.66	0	0	60.57	3.67	121.83	1.15	146.13	10.17	161.57	11.25	0	1077.65	5.20	0.58	4	205	1	1	1
1485	64.37	57.90	14956	6436.93	12.36	5789.66	15.26	0	0	46.03	2.13	115.39	0.98	208.80	11.55	238.44	15.25	1	1374.31	5.47	0.62	5	206	1	1	1
1486	61.33	61.14	14971	6133.13	13.31	6114.47	9.99	0	0	51.08	2.55	124.46	0.94	206.32	12.22	156.28	9.01	0	1338.67	4.43	0.64	4	207	1	13	13
1487	64.83	61.17	14972	6483.33	8.81	6116.52	5.94	0	0	87.26	3.13	130.06	0.99	189.73	7.92	128.60	5.29	0	1980.75	8.58	0.80	4	207	2	13	12
1488	65.03	59.80	14973	6503.18	8.26	5979.82	7.78	0	0	97.30	4.03	125.61	1.22	154.28	7.33	145.34	6.90	0	2042.73	12.31	0.75	3	207	3	13	11
1489	66.02	59.50	14974	6602.49	9.28	5950.17	8.49	0	0	81.90	3.82	126.30	1.13	153.58	8.22	140.59	7.52	0	1964.96	8.19	0.71	3	207	4	13	10
1490	66.79	58.32	14977	6678.91	11.19	5832.14	11.48	0	0	59.41	3.22	118.43	1.06	159.84	10.02	163.77	10.32	0	1126.96	5.88	0.63	5	207	5	13	9
1491	64.91	58.77	14978	6490.68	8.93	5877.49	9.01	0	0	79.20	3.86	126.09	1.10	141.47	7.89	142.66	7.95	0	1685.06	7.63	0.70	3	207	6	13	8
1492	63.38	61.47	14979	6338.22	10.14	6147.31	8.13	0	0	72.21	3.00	128.38	1.05	189.19	9.15	152.14	7.28	0	2107.08	8.99	0.73	3	207	7	13	7
1493	62.96	59.70	14980	6295.81	6.96	5969.98	8.63	0	0	87.11	4.14	129.49	1.02	112.87	6.11	139.85	7.56	0	2055.10	8.84	0.73	4	207	8	13	6
1494	63.68	62.99	14981	6367.71	8.49	6298.78	8.72	0	0	71.07	2.78	128.61	0.98	168.72	7.61	173.05	7.85	0	2065.10	7.94	0.75	3	207	9	13	5
1495	63.41	62.50	14982	6340.62	6.45	6250.43	8.13	0	0	83.36	3.22	131.45	0.94	128.89	5.71	162.33	7.19	0	2141.79	7.61	0.78	3	207	10	13	4
1496	62.05	62.24	14983	6204.76	12.87	6224.41	7.91	0	0	65.95	3.28	129.03	1.03	198.71	11.72	123.40	7.03	0	2085.67	7.49	0.68	4	207	11	13	3
1497	60.24	60.63	14985	6023.62	19.40	6062.82	14.53	0	0	35.98	2.41	120.04	0.97	220.85	18.47	170.21	13.17	1	1072.92	4.72	0.48	5	207	12	13	2
1498	59.61	60.24	14986	5960.71	14.46	6023.95	14.58	0	0	43.92	3.72	124.72	0.97	131.71	12.72	132.84	12.83	0	1240.44	3.80	0.45	4	207	13	13	1
1499	66.81	61.21	15148	6681.11	13.61	6121.33	17.77	0	0	41.62	3.51	125.56	1.00	124.72	12.02	162.48	15.77	0	809.58	4.15	0.44	4	208	1	6	6
1500	66.49	61.52	15149	6648.89	10.71	6151.79	9.90	0	0	47.83	2.23	123.44	0.79	178.59	9.63	165.30	8.88	0	1351.31	5.64	0.67	3	208	2	6	5
1501	66.71	61.53	15150	6671.31	15.56	6152.60	12.84	0	0	37.64	2.46	124.47	0.84	183.56	14.17	152.72	11.48	0	1122.83	3.43	0.53	4	208	3	6	4
1502	67.07	61.54	15152	6707.05	20.35	6154.09	20.19	0	0	36.70	4.26	126.58	1.14	135.24	17.92	134.13	17.77	0	912.25	3.67	0.30	3	208	4	6	3
1503	66.90	61.04	15153	6690.12	12.16	6104.31	9.78	0	0	54.47	3.07	123.20	0.92	166.69	10.83	134.34	8.67	0	1248.00	5.30	0.62	3	208	5	6	2
1504	66.70	61.50	15154	6670.24	14.22	6150.28	16.40	0	0	41.17	2.66	124.19	1.01	170.93	12.95	196.88	14.96	0	1468.75	3.98	0.50	4	208	6	6	1
1505	59.40	62.35	15297	5940.26	12.02	6234.55	9.59	0	0	52.34	3.10	121.72	0.87	156.52	10.61	124.93	8.47	0	793.52	4.48	0.61	3	209	1	1	1
1506	62.74	63.55	15425	6273.81	15.81	6354.66	12.87	0	0	40.49	1.91	120.10	0.92	255.06	15.86	210.95	12.40	1	1502.90	5.90	0.59	5	210	1	1	1
1507	64.52	60.26	15458	6451.80	18.14	6025.78	14.30	0	0	34.59	2.85	125.08	0.87	169.87	16.10	134.10	12.70	0	950.58	3.25	0.43	3	211	1	2	2
1508	62.21	63.13	15459	6221.16	12.51	6313.42	11.72	0	0	43.44	1.90	120.86	0.85	220.48	12.00	209.78	11.00	1	1489.23	5.99	0.64	4	211	2	2	1
1509	63.34	64.94	15546	6333.67	17.76	6494.05	12.55	0	0	38.14	2.72	124.36	0.90	192.09	16.00	136.35	11.20	0	1205.40	3.98	0.49	4	212	1	1	1
1510	60.72	62.90	15786	6071.74	11.58	6290.09	22.15	0	0	38.22	2.30	124.34	0.95	151.06	10.50	268.80	22.60	1	1554.56	5.46	0.52	4	213	1	4	4
1511	59.90	62.94	15789	5989.87	15.03	6294.13	12.84	0	0	48.35	2.73	120.27	1.09	206.51	13.94	177.86	11.72	0	1156.85	4.59	0.57	5	213	2	4	3
1512	60.10	62.84	15792	6009.74	15.44	6283.90	10.63	0	0	40.67	1.75	118.75	0.82	266.66	15.82	194.67	9.96	1	1086.06	4.28	0.65	5	213	3	4	2
1513	59.82	63.87	15793	5982.46	25.03	6386.64	12.54	0	0	33.52	2.42	122.00	0.92	258.41	24.94	136.38	11.31	1	1323.27	5.38	0.46	4	213	4	4	1
1514	59.81	62.35	15847	5980.96	15.62	6235.34	12.59	0	0	44.51	2.52	118.97	0.98	206.48	15.03	173.94	11.38	0	1157.08	3.63	0.57	5	214	1	8	8
1515	59.20	61.32	15849	5919.89	10.58	6132.06	19.10	0	0	41.48	3.61	127.46	0.89	93.76	9.33	168.96	16.78	1	793.88	4.65	0.45	5	214	2	8	7
1516	59.96	60.21	15850	5996.30	14.66	6020.88	14.55	0	0	38.38	2.72	123.26	0.89	159.95	13.08	158.81	12.96	0	1302.31	3.77	0.50	4	214	3	8	6
1517	62.41	60.02	15851	6240.64	8.03	6002.09	7.88	0	0	81.04	3.34	124.26	1.01	150.51	7.12	147.59	6.99	0	1678.75	8.77	0.76	3	214	4	8	5
1518	61.17	59.36	15852	6117.36	15.34	5935.85	13.62	0	0	42.77	2.63	119.48	0.99	192.64	14.10	171.92	12.42	0	1124.81	4.24	0.54	5	214	5	8	4
1519	61.42	58.40	15853	6142.23	9.22	5840.33	8.78	0	0	72.33	4.88	125.29	0.96	104.76	8.00	99.68	7.59	1	950.00	7.58	0.60	5	214	6	8	3
1520	61.92	60.00	15854	6191.64	10.93	6000.22	9.81	0	0	60.65	2.66	120.29	1.01	193.15	9.99	174.17	8.90	0	1608.88	6.15	0.69	5	214	7	8	2
1521	62.31	58.69	15855	6230.73	10.53	5868.99	10.63	0	0	58.64	3.18	123.66	0.97	150.00	9.34	151.39	9.42	0	1584.52	5.60	0.64	4	214	8	8	1
1522	68.05	60.88	15865	6804.70	9.74	6087.94	8.75	0	0	70.00	2.96	120.98	1.03	178.62	8.78	160.93	7.84	0	1472.50	6.72	0.72	4	215	1	7	7
1523	67.75	62.29	15866	6775.42	13.83	6228.66	8.03	0	0	67.39	2.91	125.66	1.12	242.47	13.40	145.65	7.25	1	1972.69	7.48	0.69	3	215	2	7	6
1524	66.12	64.77	15867	6611.83	10.71	6477.24	10.21	0	0	58.27	1.93	115.07	0.97	247.68	10.66	236.02	10.07	1	1698.79	5.85	0.71	5	215	3	7	5
1525	64.55	62.58	15868	6455.13	6.55	6258.29	7.45	0	0	96.12	3.60	128.90	1.04	134.96	5.79	153.62	6.59	0	1847.04	10.96	0.79	4	215	4	7	4
1526	65.22	61.44	15869	6522.03	5.73	6143.88	7.44	0	0	94.63	3.42	130.63	0.95	122.20	5.05	158.79	6.56	0	2209.77	9.36	0.81	4	215	5	7	3
1527	67.71	60.94	15870	6770.65	6.90	6094.12	5.24	0	0	112.55	3.89	127.30	1.03	154.12	6.07	117.00	4.61	0	1846.52	10.28	0.83	4	215	6	7	2
1528	64.34	62.69	15871	6433.58	9.31	6268.74	10.48	0	0	70.75	3.35	131.16	1.11	152.41	8.31	171.31	9.36	0	2312.50	7.85	0.68	3	215	7	7	1
1529	59.04	61.69	15990	5904.47	20.15	6169.25	12.74	0	0	39.69	2.38	116.22	0.96	237.79	19.98	166.26	11.51	1	1141.60	4.10	0.55	5	216	1	4	4
1530	59.66	61.77	15991	5966.47	12.96	6176.72	11.33	0	0	55.62	3.33	123.50	1.06	167.48	11.54	146.41	10.08	0	1392.88	4.56	0.58	5	216	2	4	3
1531	62.30	61.37	15992	6229.65	5.70	6136.78	5.97	0	0	109.75	4.07	129.54	0.96	118.24	4.99	123.78	5.22	0	2145.54	11.96	0.82	4	216	3	4	2
1532	60.91	60.51	15993	6091.50	9.78	6051.14	12.49	0	0	56.68	2.76	122.45	1.01	156.22	8.79	198.44	11.37	0	1604.79	5.70	0.65	3	216	4	4	1
1533	65.64	61.84	16087	6563.56	20.94	6183.57	18.41	0	0	32.44	2.85	123.68	1.01	184.00	19.18	163.36	16.52	0	1248.06	4.14	0.38	5	217	1	1	1
1534	65.26	62.20	16346	6526.19	21.62	6219.62	12.84	0	0	30.45	2.26	123.89	0.80	222.70	20.21	134.88	11.52	1	938.75	4.54	0.46	3	218	1	1	1
1535	64.34	63.60	17086	6433.51	15.46	6360.27	13.93	0	0	39.18	2.92	129.58	0.90	160.32	13.72	144.56	12.37	0	1410.85	4.33	0.48	3	219	1	6	6
1536	67.03	63.72	17088	6702.64	17.19	6371.91	16.45	0	0	41.68	2.43	119.77	1.13	227.56	16.54	217.37	15.80	1	1332.46	6.98	0.49	5	219	2	6	5
1537	67.95	64.78	17089	6795.28	13.49	6478.14	15.14	0	0	40.70	2.37	118.85	0.94	181.04	12.31	201.03	14.10	0	861.50	3.84	0.55	5	219	3	6	4
1538	64.98	62.68	17090	6497.81	11.73	6268.13	10.22	0	0	54.96	3.03	129.66	0.94	164.38	10.44	143.38	9.08	0	1770.38	5.90	0.63	3	219	4	6	3
1539	64.94	61.80	17091	6493.88	11.39	6180.02	13.91	0	0	45.16	2.63	129.05	0.91	152.09	10.20	185.17	12.54	0	1533.29	4.92	0.58	3	219	5	6	2
1540	63.52	59.20	17092	6351.86	12.05	5920.24	12.96	0	0	52.72	3.51	129.16	1.02	139.67	10.66	150.15	11.46	0	1583.81	4.30	0.55	3	219	6	6	1
1541	67.71	60.51	17111	6771.05	15.42	6050.76	11.51	0	0	46.16	3.35	129.87	0.95	163.93	13.63	122.36	10.17	0	1444.56	4.46	0.51	4	220	1	3	3
1542	65.65	59.90	17114	6564.77	14.23	5989.99	14.36	0	0	43.62	1.84	116.77	0.95	257.04	14.37	246.39	14.52	1	1736.90	6.37	0.62	5	220	2	3	2
1543	63.38	58.51	17115	6338.09	23.08	5850.94	14.55	0	0	31.06	2.34	119.37	0.89	229.73	22.24	150.93	13.17	1	965.38	3.95	0.44	5	220	3	3	1
1544	70.92	60.02	18116	7092.34	11.97	6002.31	11.69	0	0	48.70	3.41	116.55	0.88	131.57	10.52	128.52	10.27	0	601.65	5.02	0.54	4	221	1	3	3
1545	67.36	60.67	18117	6735.72	14.49	6066.67	11.99	0	0	57.38	3.31	127.07	1.22	194.99	13.18	162.07	10.79	0	1733.58	6.03	0.57	5	221	2	3	2
1546	69.28	60.45	18118	6927.85	18.30	6044.85	16.70	0	0	42.65	3.15	121.40	1.21	192.95	16.70	176.70	15.11	0	1418.54	4.51	0.44	5	221	3	3	1
1547	63.51	60.09	19184	6350.84	16.65	6008.67	12.16	0	0	45.83	2.56	122.55	1.05	229.35	15.84	170.76	11.10	1	1465.21	6.03	0.56	5	222	1	7	7
1548	65.14	60.93	19185	6513.72	7.50	6092.61	6.87	0	0	91.91	3.47	126.07	1.03	153.51	6.65	140.52	6.08	0	2019.60	10.22	0.79	3	222	2	7	6
1549	66.56	58.08	19186	6655.77	11.74	5808.21	13.32	0	0	52.35	2.92	120.90	1.05	163.81	10.54	184.73	12.10	0	1057.98	4.40	0.59	5	222	3	7	5
1550	66.46	58.34	19190	6645.62	22.60	5833.81	11.00	0	0	39.94	1.74	115.94	0.92	350.14	27.81	199.68	10.50	1	1445.65	4.42	0.60	5	222	4	7	4
1551	66.27	58.77	19191	6627.11	15.22	5876.93	15.67	0	0	43.04	2.76	123.82	1.08	185.06	13.84	190.33	14.30	0	1411.12	4.19	0.50	5	222	5	7	3
1552	64.61	59.35	19192	6460.81	9.08	5934.53	6.30	0	0	76.93	3.04	127.69	0.90	177.54	8.07	123.43	5.59	0	1687.40	7.85	0.77	3	222	6	7	2
1553	62.78	57.78	19193	6278.32	23.67	5778.35	17.33	0	0	38.16	3.89	124.41	1.20	178.86	21.30	131.71	15.39	0	1075.75	3.75	0.33	4	222	7	7	1
