# Supplementary material for: Single-lipid tracking reveals heterogeneities in the nanoscale dynamics of colloid-supported lipid bilayers
Source: Soft Matter. 2025 Mar 26;21(16):3058–66. doi: 10.1039/d4sm01299b (PMC11957375; doi:10.1039/d4sm01299b)
Supplement: SM-021-D4SM01299B-s001 [file SM-021-D4SM01299B-s001.zip › RAW_DOM_tracks/DOPC_CSLB_DOM/S02R06_Results_pix@100_SNR@4_PSF@1p6_link@4_gap@3-bottom.csv]

	X_(px)	Y_(px)	Frame_Number	X_(nm)	X_loc_error(nm)	Y_(nm)	Y_loc_error(nm)	Z_(nm)	Z_loc_error(nm)	Amplitude_fit	Amp_error	BGfit	BGfit_error	SD_X_(nm)	SD_X_error(nm)	SD_Y_(nm)	SD_Y_error(nm)	False_positive	IntegratedInt	SNR	R2_fit	Iterations_fit	Track_ID	Particle_ID	Track_Length	Reverse_numbering
1	66.23	89.98	29	6622.68	41.21	8998.41	18.01	0	0	20.79	1.86	116.83	0.80	296.29	41.50	157.40	16.34	1	597.19	3.26	0.34	5	1	1	1	1
2	66.94	86.94	100	6693.92	17.59	8694.46	36.92	0	0	19.63	1.63	117.32	0.73	166.48	16.05	295.84	38.13	1	645.38	3.73	0.36	4	2	1	1	1
3	74.59	86.35	108	7458.90	18.68	8634.95	22.57	0	0	26.07	2.63	119.84	0.84	143.54	16.63	173.24	20.13	0	610.04	2.85	0.33	4	3	1	1	1
4	69.13	88.55	113	6912.82	33.89	8854.88	14.39	0	0	24.76	3.00	124.62	0.82	212.85	30.99	91.41	12.42	1	917.12	5.11	0.29	5	4	1	1	1
5	69.73	91.37	123	6972.74	33.71	9137.17	21.69	0	0	20.58	3.09	122.82	0.85	173.19	29.81	111.61	19.13	1	530.06	3.25	0.20	5	5	1	1	1
6	63.63	91.34	296	6362.52	16.50	9133.79	23.87	0	0	26.55	2.68	118.87	0.82	126.68	14.65	182.76	21.30	0	641.92	2.45	0.34	4	6	1	60	60
7	63.21	91.60	297	6320.81	15.86	9160.44	15.49	0	0	32.49	3.64	120.71	0.75	108.61	13.82	106.03	13.46	1	427.40	3.58	0.35	5	6	2	60	59
8	63.91	91.35	298	6390.95	20.46	9135.00	21.08	0	0	26.40	2.90	122.04	0.85	143.64	18.10	148.02	18.65	0	624.31	2.65	0.31	5	6	3	60	58
9	62.94	91.13	299	6293.65	13.83	9113.44	18.52	0	0	30.99	2.83	118.85	0.76	116.80	12.19	156.33	16.31	0	533.35	2.53	0.41	5	6	4	60	57
10	62.84	91.34	300	6284.15	14.44	9134.23	13.42	0	0	36.42	2.40	116.13	0.81	170.06	12.93	158.24	11.99	0	1099.02	3.47	0.52	4	6	5	60	56
11	63.09	91.17	301	6309.48	11.93	9116.82	9.65	0	0	44.81	2.53	119.56	0.75	163.32	10.60	132.23	8.54	0	619.67	4.51	0.63	4	6	6	60	55
12	62.71	91.58	302	6270.68	28.00	9158.22	20.53	0	0	24.78	3.02	119.08	0.93	177.56	24.94	130.41	18.23	0	630.33	2.17	0.27	5	6	7	60	54
13	62.55	91.80	303	6255.19	17.69	9180.00	12.38	0	0	37.12	2.70	112.82	0.85	185.34	16.24	131.82	11.00	0	564.73	3.38	0.50	5	6	8	60	53
14	63.07	91.72	304	6307.28	16.21	9171.77	17.15	0	0	33.49	2.15	114.18	0.90	196.52	15.03	205.81	16.15	0	836.73	3.08	0.48	5	6	9	60	52
15	63.35	91.93	305	6334.93	18.58	9193.09	16.21	0	0	28.45	2.03	116.24	0.79	199.62	17.35	176.74	14.75	0	600.10	2.57	0.46	5	6	10	60	51
16	63.46	92.21	306	6345.95	16.08	9220.61	12.37	0	0	39.78	3.60	120.10	0.84	136.59	14.06	105.05	10.83	1	654.46	5.25	0.43	4	6	11	60	50
17	64.06	91.58	307	6406.23	13.54	9158.38	12.73	0	0	35.50	2.26	118.95	0.74	164.29	12.10	154.65	11.34	0	516.10	3.47	0.55	3	6	12	60	49
18	64.52	91.69	308	6452.27	9.31	9169.00	13.68	0	0	42.87	2.35	116.36	0.75	131.89	8.29	191.27	12.50	0	565.96	3.96	0.63	3	6	13	60	48
19	64.36	91.35	309	6436.37	7.47	9135.42	10.44	0	0	66.62	4.24	121.06	0.87	89.62	6.39	125.67	9.09	1	840.00	8.00	0.62	4	6	14	60	47
20	64.56	91.48	310	6456.38	7.24	9148.00	7.67	0	0	64.65	3.04	120.75	0.73	118.55	6.34	125.52	6.71	0	1030.92	6.95	0.73	4	6	15	60	46
21	64.60	91.04	311	6459.97	13.06	9103.67	13.99	0	0	47.30	3.03	118.58	1.02	158.31	11.67	169.30	12.54	0	927.67	4.34	0.54	3	6	16	60	45
22	64.74	91.35	312	6474.37	6.44	9134.96	8.55	0	0	70.03	3.00	119.66	0.79	115.82	5.67	153.80	7.52	0	885.46	6.32	0.76	4	6	17	60	44
23	64.24	91.03	313	6424.06	10.09	9103.21	11.85	0	0	47.63	2.59	118.25	0.82	143.61	8.98	168.25	10.56	0	845.83	5.14	0.63	3	6	18	60	43
24	64.04	91.16	314	6404.31	8.73	9115.72	9.66	0	0	60.81	3.11	119.70	0.86	131.47	7.70	145.60	8.52	0	944.81	6.08	0.68	3	6	19	60	42
25	64.49	91.40	315	6448.71	11.09	9139.92	9.51	0	0	47.78	2.88	122.64	0.75	141.83	9.75	121.64	8.36	0	947.44	5.03	0.62	3	6	20	60	41
26	64.39	91.37	316	6438.98	11.47	9136.90	11.33	0	0	48.78	2.87	120.33	0.87	150.68	10.17	148.84	10.04	0	986.02	5.69	0.60	3	6	21	60	40
27	64.67	91.01	317	6466.73	8.89	9101.00	11.20	0	0	51.97	2.83	120.86	0.80	126.01	7.85	158.61	9.90	0	896.94	6.15	0.65	4	6	22	60	39
28	64.25	90.97	318	6424.90	11.99	9097.29	10.88	0	0	55.49	2.86	116.74	1.01	179.75	10.90	164.05	9.78	0	927.62	6.13	0.63	4	6	23	60	38
29	63.94	91.24	319	6393.67	10.68	9124.19	10.39	0	0	56.63	3.56	118.88	0.91	130.83	9.38	127.32	9.12	0	746.58	5.51	0.60	4	6	24	60	37
30	63.90	91.21	320	6390.38	8.38	9121.22	8.88	0	0	56.44	2.54	117.70	0.76	143.83	7.43	152.37	7.87	0	958.52	4.41	0.72	3	6	25	60	36
31	63.33	91.34	321	6333.01	9.65	9133.96	9.34	0	0	55.42	3.43	119.18	0.79	119.87	8.43	116.09	8.17	0	606.38	5.73	0.62	4	6	26	60	35
32	63.21	90.55	322	6321.05	8.14	9055.35	9.18	0	0	67.99	3.79	119.65	0.88	112.38	7.12	126.71	8.03	0	554.44	7.10	0.67	5	6	27	60	34
33	63.32	90.66	323	6332.09	9.54	9066.38	9.45	0	0	59.16	4.02	122.09	0.83	107.68	8.30	106.74	8.22	1	697.94	6.12	0.58	4	6	28	60	33
34	63.62	91.23	324	6362.00	9.34	9122.77	11.81	0	0	56.74	3.58	120.52	0.90	113.91	8.20	143.98	10.36	0	1078.56	5.36	0.60	4	6	29	60	32
35	64.13	91.96	325	6412.62	7.92	9195.50	9.11	0	0	68.44	3.83	120.06	0.87	108.70	6.93	125.00	7.96	1	1034.19	9.52	0.67	4	6	30	60	31
36	64.02	91.73	326	6402.02	10.31	9173.38	7.14	0	0	55.84	3.80	122.42	0.70	116.33	8.95	80.32	6.15	1	572.83	6.29	0.59	4	6	31	60	30
37	64.25	91.90	327	6424.57	14.61	9190.23	16.53	0	0	37.67	2.90	117.22	0.92	147.13	13.01	166.28	14.77	0	545.60	3.35	0.46	5	6	32	60	29
38	64.00	92.18	328	6400.33	8.56	9217.94	12.04	0	0	50.11	3.17	120.34	0.77	104.20	7.52	146.52	10.55	1	934.48	4.53	0.60	4	6	33	60	28
39	64.34	92.28	329	6433.73	10.30	9227.96	9.76	0	0	51.15	3.16	119.70	0.77	128.15	9.03	121.46	8.56	0	625.52	4.96	0.61	4	6	34	60	27
40	64.24	92.52	330	6423.68	11.90	9251.61	11.86	0	0	50.09	4.26	123.05	0.88	107.35	10.37	106.90	10.30	1	770.12	4.29	0.47	4	6	35	60	26
41	64.34	92.01	331	6433.89	8.65	9201.50	12.73	0	0	55.92	4.84	121.95	0.84	74.05	6.96	112.06	11.03	1	888.98	7.44	0.51	5	6	36	60	25
42	64.47	91.74	332	6447.02	14.74	9174.41	16.05	0	0	39.21	2.76	119.08	0.96	163.06	13.20	176.63	14.55	0	824.62	3.90	0.49	5	6	37	60	24
43	63.99	92.37	333	6398.55	8.67	9237.22	10.01	0	0	53.64	3.07	118.29	0.76	116.72	7.60	134.83	8.78	0	629.48	5.23	0.65	3	6	38	60	23
44	64.38	91.32	334	6438.23	12.80	9132.29	11.17	0	0	50.96	3.34	118.84	0.94	150.65	11.29	131.43	9.86	0	685.90	5.40	0.56	3	6	39	60	22
45	64.56	91.06	335	6455.85	11.19	9105.99	13.86	0	0	41.37	2.67	119.81	0.80	134.10	9.93	165.80	12.31	0	792.10	4.21	0.56	3	6	40	60	21
46	64.60	91.48	336	6459.87	12.15	9147.91	11.72	0	0	44.31	2.61	121.25	0.84	159.80	10.81	154.17	10.43	0	1018.58	4.27	0.59	4	6	41	60	20
47	64.22	91.46	337	6421.68	12.02	9145.65	9.75	0	0	45.92	2.83	118.38	0.76	150.31	10.60	121.99	8.59	0	837.17	4.95	0.60	4	6	42	60	19
48	64.20	91.73	338	6420.02	9.69	9172.56	13.65	0	0	53.47	4.23	121.98	0.91	94.30	8.49	132.76	11.90	1	616.50	5.26	0.51	4	6	43	60	18
49	63.87	91.73	339	6386.77	14.59	9172.81	20.62	0	0	30.15	2.65	118.12	0.81	128.38	12.95	180.09	18.59	0	566.83	3.04	0.40	4	6	44	60	17
50	63.13	92.06	340	6313.00	13.07	9206.36	17.90	0	0	36.60	3.34	119.89	0.85	110.47	11.49	151.17	15.72	1	885.46	4.43	0.42	4	6	45	60	16
51	62.64	92.31	341	6263.54	18.48	9231.30	20.27	0	0	27.83	2.91	118.67	0.83	136.65	16.34	149.83	17.91	0	640.62	2.62	0.33	3	6	46	60	15
52	62.75	92.36	343	6275.36	22.68	9235.67	15.96	0	0	25.78	2.74	116.21	0.75	164.45	20.01	115.78	14.07	0	521.04	3.32	0.33	4	6	47	60	14
53	62.67	91.51	346	6267.10	19.52	9151.12	19.47	0	0	27.27	2.75	118.37	0.83	149.71	17.30	149.32	17.26	0	667.83	2.61	0.34	5	6	48	60	13
54	62.99	91.35	347	6299.41	17.76	9135.10	16.43	0	0	26.57	1.84	114.89	0.74	198.69	16.40	185.10	14.96	0	503.65	2.42	0.46	5	6	49	60	12
55	63.19	91.69	349	6319.03	22.08	9168.73	21.12	0	0	25.22	2.54	118.25	0.87	169.61	19.88	162.65	18.88	0	602.56	2.44	0.32	5	6	50	60	11
56	62.81	91.61	350	6280.54	13.85	9160.70	11.75	0	0	40.41	3.25	118.80	0.78	132.62	12.13	112.51	10.28	0	614.15	4.72	0.49	4	6	51	60	10
57	62.87	91.77	351	6286.87	12.21	9176.52	11.86	0	0	47.02	3.88	118.85	0.84	113.71	10.66	110.43	10.35	1	545.23	4.62	0.49	4	6	52	60	9
58	63.28	91.09	352	6328.16	21.08	9109.42	19.58	0	0	27.56	2.46	118.11	0.90	182.58	19.27	170.70	17.64	0	931.67	2.83	0.36	5	6	53	60	8
59	63.24	91.96	353	6324.40	12.33	9195.67	11.27	0	0	44.20	2.93	117.00	0.80	143.57	10.87	131.23	9.93	0	539.29	4.06	0.56	3	6	54	60	7
60	63.09	91.98	354	6308.76	12.98	9197.63	13.33	0	0	43.91	3.08	116.80	0.90	143.10	11.48	146.98	11.79	0	502.23	4.28	0.52	3	6	55	60	6
61	62.87	91.59	355	6286.56	11.60	9158.62	10.62	0	0	47.87	3.40	117.29	0.80	125.68	10.15	115.03	9.29	0	481.42	5.08	0.55	4	6	56	60	5
62	62.53	92.10	356	6252.57	17.47	9210.10	15.85	0	0	31.17	2.90	118.25	0.80	144.74	15.40	131.28	13.97	0	717.33	2.89	0.39	3	6	57	60	4
63	62.15	91.78	357	6214.93	15.27	9178.14	11.66	0	0	39.50	3.41	119.42	0.79	136.23	13.36	104.01	10.20	1	742.62	5.17	0.45	4	6	58	60	3
64	63.02	91.16	358	6302.04	12.97	9116.21	17.70	0	0	31.68	2.31	117.35	0.76	138.21	11.57	187.79	15.94	0	598.38	3.30	0.48	4	6	59	60	2
65	63.02	91.64	359	6302.08	17.14	9164.29	15.18	0	0	33.42	2.70	117.14	0.85	163.83	15.27	145.28	13.49	0	346.33	3.14	0.44	3	6	60	60	1
66	61.50	91.22	365	6149.70	30.74	9121.99	18.90	0	0	21.70	2.57	115.94	0.80	197.08	28.45	123.84	16.80	0	591.08	2.90	0.28	5	7	1	1	1
67	69.37	89.07	400	6936.51	19.16	8907.42	26.05	0	0	24.10	3.40	121.85	0.81	104.57	16.75	142.15	22.80	1	516.00	3.35	0.24	4	8	1	2	2
68	71.48	88.47	404	7147.82	51.22	8846.82	34.86	0	0	21.14	3.97	123.04	0.73	225.74	49.09	24.31	247.14	1	693.27	8.40	0.33	5	8	2	2	1
69	69.08	87.53	410	6908.37	24.02	8753.06	25.31	0	0	21.08	1.64	116.30	0.82	238.05	23.54	242.89	25.33	1	823.38	4.06	0.33	4	9	1	1	1
70	69.98	88.02	415	6998.50	29.81	8801.98	23.00	0	0	19.64	2.22	120.78	0.82	203.20	27.49	158.62	20.73	0	955.23	2.04	0.26	5	10	1	1	1
71	69.90	87.88	423	6989.51	22.64	8787.93	39.96	0	0	18.48	2.56	121.50	0.84	127.16	20.15	212.26	38.38	1	1031.17	5.12	0.26	5	11	1	1	1
72	69.69	88.51	444	6969.39	30.26	8850.75	40.66	0	0	17.84	2.51	122.82	1.01	168.39	27.65	223.19	38.28	1	925.81	5.73	0.17	5	12	1	2	2
73	68.30	88.02	448	6830.16	29.01	8802.09	18.93	0	0	21.62	2.14	121.14	0.80	222.07	27.60	149.72	17.04	1	786.81	3.52	0.31	4	12	2	2	1
74	61.36	88.19	451	6135.82	18.50	8818.68	15.27	0	0	27.68	2.73	118.06	0.71	144.35	16.25	119.11	13.42	0	340.06	2.70	0.38	4	13	1	253	253
75	61.42	88.36	453	6142.45	11.25	8835.96	8.31	0	0	53.38	3.36	119.38	0.77	137.48	9.83	101.54	7.24	1	984.33	6.41	0.61	3	13	2	253	252
76	61.62	88.86	454	6161.97	20.32	8885.52	19.17	0	0	28.57	2.45	116.22	0.90	182.13	18.84	174.27	17.28	0	446.29	4.21	0.39	5	13	3	253	251
77	61.18	88.17	455	6118.23	13.41	8816.57	13.25	0	0	50.78	4.59	120.06	1.01	114.15	11.71	112.76	11.57	0	926.31	6.53	0.44	4	13	4	253	250
78	61.64	88.24	456	6163.92	14.25	8824.10	9.76	0	0	47.51	3.77	120.08	0.83	137.82	12.43	94.42	8.53	1	694.92	6.50	0.50	5	13	5	253	249
79	62.03	87.76	457	6203.15	12.86	8776.06	9.86	0	0	44.07	2.98	117.72	0.75	146.38	11.29	112.20	8.66	0	565.17	5.07	0.57	4	13	6	253	248
80	62.45	88.12	458	6244.74	17.40	8812.22	11.09	0	0	40.13	3.27	119.24	0.85	164.38	15.30	104.83	9.77	1	833.44	8.45	0.47	5	13	7	253	247
81	61.88	88.04	459	6187.90	11.56	8803.79	10.20	0	0	48.05	2.80	117.50	0.81	152.97	10.22	135.07	9.02	0	767.83	4.88	0.62	3	13	8	253	246
82	61.98	88.58	460	6198.13	13.75	8858.31	15.56	0	0	36.76	2.65	119.30	0.85	147.82	12.24	167.22	13.85	0	937.75	4.22	0.49	4	13	9	253	245
83	62.00	88.64	461	6200.11	19.35	8863.61	14.78	0	0	34.37	3.52	118.17	0.88	145.49	16.98	111.10	12.96	1	799.83	5.17	0.36	4	13	10	253	244
84	62.11	88.43	462	6211.37	16.96	8843.19	14.50	0	0	33.84	2.74	117.16	0.83	161.74	15.08	138.51	12.86	0	903.73	5.19	0.45	5	13	11	253	243
85	61.69	88.40	463	6169.31	17.26	8840.25	12.30	0	0	39.46	3.02	116.52	0.89	173.90	15.32	124.16	10.90	0	677.46	4.64	0.48	3	13	12	253	242
86	62.27	87.33	464	6227.11	8.06	8732.78	9.49	0	0	65.42	4.45	121.14	0.84	90.82	6.98	106.99	8.23	1	903.35	7.95	0.60	5	13	13	253	241
87	62.43	87.75	465	6242.95	10.01	8775.44	10.33	0	0	55.04	3.88	120.77	0.83	108.92	8.72	112.47	9.01	1	929.06	8.86	0.57	5	13	14	253	240
88	63.02	88.31	466	6301.85	9.46	8831.02	10.30	0	0	57.14	3.18	119.69	0.87	131.06	8.34	142.68	9.08	0	1095.67	6.15	0.65	3	13	15	253	239
89	62.81	88.65	467	6280.60	7.08	8865.18	8.65	0	0	66.12	3.36	120.13	0.78	107.22	6.19	131.06	7.56	1	767.56	7.54	0.71	4	13	16	253	238
90	62.77	88.78	468	6277.00	9.36	8878.10	9.16	0	0	61.72	3.45	120.20	0.87	128.73	8.21	126.00	8.04	0	1070.96	7.72	0.65	4	13	17	253	237
91	62.72	89.90	469	6271.87	6.49	8989.59	7.61	0	0	66.33	3.26	119.95	0.69	101.45	5.65	118.96	6.63	1	601.15	6.05	0.73	4	13	18	253	236
92	62.88	89.34	470	6287.50	8.44	8933.93	7.71	0	0	69.47	3.67	118.22	0.84	122.83	7.38	112.13	6.73	0	864.65	7.12	0.69	3	13	19	253	235
93	62.97	89.70	471	6296.81	9.01	8970.10	9.99	0	0	57.42	3.33	119.79	0.82	119.46	7.90	132.53	8.76	0	818.29	5.67	0.64	5	13	20	253	234
94	62.65	89.27	472	6265.01	7.31	8927.10	8.82	0	0	69.29	3.49	118.55	0.84	111.70	6.40	134.74	7.73	1	903.92	8.67	0.71	5	13	21	253	233
95	62.46	89.83	473	6245.83	13.15	8983.13	11.38	0	0	50.03	3.11	116.52	0.95	163.00	11.79	141.70	10.09	0	863.15	5.76	0.57	4	13	22	253	232
96	61.67	89.02	474	6167.00	13.29	8902.44	11.91	0	0	39.79	2.77	118.15	0.77	147.58	11.72	132.19	10.51	0	648.44	4.11	0.54	3	13	23	253	231
97	61.87	88.50	475	6187.14	8.92	8850.11	14.96	0	0	36.95	2.14	117.23	0.66	119.60	7.93	199.23	13.50	0	826.31	4.13	0.61	4	13	24	253	230
98	61.46	88.35	476	6145.69	11.01	8835.25	9.28	0	0	42.85	2.45	117.96	0.66	148.19	9.73	125.15	8.18	0	851.40	5.32	0.63	4	13	25	253	229
99	61.23	88.43	477	6122.77	9.74	8843.46	10.52	0	0	54.87	4.82	120.80	0.80	85.13	8.49	91.40	8.93	1	788.02	6.93	0.48	5	13	26	253	228
100	61.74	88.24	478	6173.87	15.97	8824.12	13.14	0	0	30.19	2.24	117.10	0.68	166.34	14.18	137.05	11.66	0	748.17	3.80	0.49	4	13	27	253	227
101	61.65	88.21	479	6165.34	16.06	8821.30	17.15	0	0	34.37	2.84	117.13	0.90	150.39	14.28	160.50	15.26	0	688.10	3.67	0.43	3	13	28	253	226
102	60.99	87.67	480	6099.28	8.66	8766.52	7.66	0	0	53.64	3.16	117.90	0.64	112.66	7.54	99.62	6.64	1	463.02	5.10	0.66	5	13	29	253	225
103	61.22	87.03	481	6122.05	9.33	8703.12	11.20	0	0	43.93	3.12	118.79	0.67	100.78	8.14	120.97	9.76	1	380.04	4.10	0.56	5	13	30	253	224
104	61.49	87.63	482	6148.61	11.91	8762.73	12.90	0	0	38.85	2.61	116.20	0.75	136.96	10.52	148.40	11.40	0	513.81	3.58	0.55	3	13	31	253	223
105	61.63	87.05	483	6162.66	13.61	8704.88	14.27	0	0	39.56	3.15	116.56	0.84	131.83	11.99	138.13	12.56	0	600.83	4.12	0.47	3	13	32	253	222
106	61.99	88.22	484	6199.35	23.60	8822.30	20.62	0	0	23.91	2.29	118.11	0.85	190.97	21.53	167.50	18.67	0	854.44	3.10	0.34	5	13	33	253	221
107	60.61	87.28	487	6060.54	17.40	8728.06	11.71	0	0	31.07	2.41	113.00	0.67	171.29	15.71	116.41	10.33	0	366.67	3.32	0.48	4	13	34	253	220
108	60.81	88.34	488	6081.45	21.84	8833.64	14.54	0	0	26.56	1.84	113.31	0.75	239.55	21.14	164.32	13.29	1	846.33	4.90	0.45	5	13	35	253	219
109	61.43	88.91	489	6143.41	23.29	8890.87	12.17	0	0	29.78	2.31	116.31	0.76	224.06	22.19	121.99	10.86	1	589.65	4.02	0.46	4	13	36	253	218
110	61.89	88.60	490	6188.98	20.56	8860.00	18.40	0	0	28.94	2.56	117.58	0.90	180.29	18.54	161.84	16.50	0	805.12	2.92	0.37	4	13	37	253	217
111	61.71	89.44	492	6171.05	16.07	8944.35	14.54	0	0	33.94	2.88	119.15	0.80	145.91	14.17	132.02	12.83	0	790.35	3.30	0.44	3	13	38	253	216
112	61.75	89.61	493	6174.97	18.10	8960.86	13.52	0	0	33.07	3.60	120.51	0.77	127.75	15.78	95.27	11.67	1	741.65	4.04	0.35	4	13	39	253	215
113	61.48	89.62	494	6148.03	13.29	8962.38	10.34	0	0	47.79	3.46	118.76	0.85	141.36	11.64	109.99	9.06	1	667.23	4.37	0.53	4	13	40	253	214
114	61.93	89.54	495	6193.39	17.70	8954.32	12.94	0	0	37.33	2.94	117.28	0.88	173.34	15.75	127.09	11.47	0	653.19	4.34	0.46	4	13	41	253	213
115	61.68	89.48	496	6168.23	12.21	8947.77	8.81	0	0	49.43	2.91	115.99	0.78	159.94	10.75	115.46	7.76	0	594.33	5.35	0.62	4	13	42	253	212
116	62.29	89.42	497	6228.70	14.77	8941.71	11.90	0	0	40.30	2.39	116.94	0.85	191.95	13.58	156.53	10.67	0	881.44	4.53	0.57	4	13	43	253	211
117	61.54	88.95	498	6153.89	10.93	8895.47	13.25	0	0	42.83	3.11	118.39	0.78	116.03	9.59	140.71	11.63	0	509.50	4.63	0.53	4	13	44	253	210
118	62.21	88.77	499	6220.93	11.82	8876.77	15.09	0	0	40.90	2.47	116.27	0.87	152.20	10.61	193.46	13.69	0	988.02	4.93	0.56	4	13	45	253	209
119	62.41	87.93	500	6241.50	13.93	8792.73	12.57	0	0	39.93	2.55	117.74	0.84	169.04	12.42	152.62	11.22	0	835.62	5.28	0.55	4	13	46	253	208
120	62.39	87.80	501	6238.59	12.26	8780.34	10.82	0	0	49.15	3.17	120.44	0.87	146.63	10.80	129.42	9.54	0	898.42	5.25	0.57	3	13	47	253	207
121	62.52	87.91	502	6252.00	8.85	8791.43	8.81	0	0	64.80	3.75	118.75	0.86	117.41	7.73	116.91	7.70	0	681.88	7.37	0.65	4	13	48	253	206
122	61.94	88.10	503	6193.87	9.77	8810.32	9.47	0	0	54.97	3.11	116.90	0.80	132.93	8.59	128.74	8.32	0	980.42	6.28	0.65	4	13	49	253	205
123	62.00	87.73	504	6200.43	6.87	8772.80	8.62	0	0	70.78	7.11	121.44	0.81	62.97	8.11	66.90	7.21	1	769.27	6.30	0.47	5	13	50	253	204
124	61.76	87.69	505	6175.53	15.43	8769.46	14.43	0	0	29.39	2.31	116.48	0.68	151.47	13.66	141.67	12.78	0	539.25	3.28	0.46	3	13	51	253	203
125	61.67	87.57	506	6167.32	15.20	8756.60	16.68	0	0	35.38	4.23	121.48	0.83	97.53	13.16	107.05	14.47	1	607.21	3.35	0.32	4	13	52	253	202
126	62.28	87.92	507	6228.22	9.99	8791.64	10.56	0	0	45.73	2.92	119.68	0.71	120.42	8.75	127.36	9.25	0	809.10	4.60	0.60	4	13	53	253	201
127	62.13	88.12	508	6213.04	8.77	8811.53	7.71	0	0	58.22	3.75	122.99	0.70	104.61	7.63	92.26	6.80	1	814.96	6.01	0.62	5	13	54	253	200
128	62.81	87.86	509	6281.10	11.81	8785.71	11.90	0	0	42.52	2.22	114.73	0.81	176.23	10.65	177.59	10.75	0	767.96	4.20	0.62	4	13	55	253	199
129	62.45	87.59	510	6244.82	8.57	8759.39	10.07	0	0	57.63	3.62	120.76	0.80	104.72	7.46	123.03	8.79	1	842.00	5.61	0.62	4	13	56	253	198
130	63.00	88.02	511	6300.45	11.25	8802.25	11.11	0	0	55.91	3.05	115.26	0.99	159.63	10.03	157.77	9.91	0	964.92	5.41	0.62	3	13	57	253	197
131	62.75	87.92	512	6275.40	7.07	8791.99	7.97	0	0	63.60	2.84	117.60	0.72	121.88	6.21	137.33	6.99	0	998.85	8.76	0.75	3	13	58	253	196
132	63.11	88.14	513	6311.35	10.27	8813.63	10.91	0	0	49.46	2.72	119.11	0.82	144.30	9.11	153.20	9.67	0	1123.04	5.16	0.64	3	13	59	253	195
133	63.45	88.05	514	6345.18	10.23	8805.33	9.52	0	0	58.55	4.82	124.68	0.84	95.22	8.76	89.31	8.48	1	888.35	6.14	0.51	5	13	60	253	194
134	62.77	87.90	515	6276.66	10.28	8789.54	8.61	0	0	63.85	3.55	119.69	0.91	142.27	9.03	119.15	7.57	0	918.88	6.32	0.65	4	13	61	253	193
135	62.76	88.32	516	6275.84	8.29	8832.31	8.54	0	0	70.51	4.50	121.69	0.87	99.67	7.21	102.58	7.41	1	1102.48	8.25	0.62	4	13	62	253	192
136	62.81	88.60	517	6280.62	8.36	8860.21	9.46	0	0	60.33	3.42	119.89	0.81	113.52	7.32	128.38	8.28	0	1101.44	5.47	0.66	4	13	63	253	191
137	63.05	88.79	518	6305.46	10.13	8878.52	11.41	0	0	51.56	3.54	122.26	0.83	113.63	8.87	128.03	9.99	0	990.31	4.37	0.57	4	13	64	253	190
138	62.91	89.27	519	6290.79	9.48	8926.53	9.32	0	0	52.22	2.74	118.32	0.75	139.32	8.36	136.90	8.22	0	733.33	5.19	0.67	3	13	65	253	189
139	63.29	89.31	520	6329.03	13.02	8931.43	14.32	0	0	52.85	4.35	124.16	1.09	121.79	11.43	133.92	12.57	0	1162.35	4.95	0.47	4	13	66	253	188
140	63.72	89.28	521	6371.60	7.06	8928.35	7.66	0	0	70.07	3.22	121.48	0.78	118.21	6.18	128.36	6.71	0	1226.92	8.85	0.74	4	13	67	253	187
141	63.65	89.65	522	6365.07	9.37	8964.77	7.87	0	0	60.79	3.34	120.21	0.78	131.36	8.20	110.27	6.88	1	565.02	6.86	0.67	4	13	68	253	186
142	62.68	89.17	523	6267.82	9.54	8917.20	8.15	0	0	54.09	2.64	117.55	0.73	150.78	8.41	128.82	7.19	0	760.58	6.05	0.70	4	13	69	253	185
143	62.77	89.42	524	6276.73	9.38	8941.53	9.51	0	0	58.30	3.28	120.02	0.84	128.21	8.24	130.01	8.35	0	950.90	6.42	0.65	4	13	70	253	184
144	62.71	89.36	525	6270.75	10.17	8936.18	7.53	0	0	57.82	3.23	119.46	0.76	140.17	8.90	103.81	6.58	1	737.75	5.40	0.66	3	13	71	253	183
145	62.45	89.64	526	6245.41	8.20	8964.29	10.09	0	0	61.80	4.08	121.71	0.83	95.16	7.05	117.39	8.78	1	919.44	8.69	0.61	5	13	72	253	182
146	63.04	89.32	527	6304.34	7.97	8932.20	8.04	0	0	68.69	3.18	118.06	0.84	132.59	7.01	133.83	7.07	0	735.52	7.58	0.73	3	13	73	253	181
147	63.05	89.29	528	6305.30	9.51	8929.09	8.57	0	0	63.15	3.80	123.41	0.85	121.66	8.31	109.56	7.48	1	1031.04	6.68	0.63	4	13	74	253	180
148	63.32	89.26	529	6332.43	9.96	8925.86	11.23	0	0	60.89	3.77	120.71	0.98	124.08	8.76	139.95	9.87	0	997.85	6.46	0.60	4	13	75	253	179
149	63.06	89.51	530	6305.85	16.55	8950.68	14.16	0	0	37.22	2.57	116.95	0.91	185.26	15.02	159.45	12.70	0	956.17	4.64	0.49	4	13	76	253	178
150	63.04	89.14	531	6303.78	22.43	8913.80	12.93	0	0	31.51	2.15	118.00	0.84	246.49	21.98	148.61	11.69	1	873.25	5.72	0.48	5	13	77	253	177
151	61.74	88.39	532	6174.28	15.64	8838.72	15.05	0	0	33.24	2.88	117.70	0.78	139.37	13.78	134.13	13.26	0	649.90	3.96	0.43	3	13	78	253	176
152	61.45	88.26	533	6145.02	15.10	8826.45	13.08	0	0	44.02	3.85	119.55	0.93	132.69	13.22	114.96	11.46	0	638.15	3.87	0.44	3	13	79	253	175
153	61.51	88.27	534	6150.57	14.45	8827.28	15.36	0	0	34.54	2.82	117.42	0.79	136.32	12.75	144.94	13.56	0	565.90	4.34	0.45	3	13	80	253	174
154	61.65	87.92	535	6165.41	20.48	8791.60	19.24	0	0	26.68	2.21	115.98	0.86	192.29	18.66	180.69	17.56	0	628.96	2.59	0.38	5	13	81	253	173
155	61.81	87.94	536	6180.62	34.36	8793.61	16.48	0	0	22.26	1.94	115.99	0.81	285.59	36.28	148.97	14.98	1	353.69	3.07	0.35	5	13	82	253	172
156	61.02	87.32	537	6101.76	19.19	8732.04	15.34	0	0	28.42	2.55	115.28	0.76	165.22	17.05	132.30	13.59	0	481.44	3.41	0.40	5	13	83	253	171
157	60.99	87.98	540	6099.01	30.95	8797.69	14.69	0	0	23.02	2.12	115.30	0.75	250.70	30.36	124.90	13.18	1	245.17	3.71	0.37	5	13	84	253	170
158	61.01	88.53	543	6100.83	22.82	8853.01	13.82	0	0	25.26	2.29	116.85	0.69	193.47	20.61	118.14	12.26	0	269.52	2.81	0.40	5	13	85	253	169
159	63.02	88.60	547	6301.61	46.83	8859.62	10.24	0	0	24.58	1.68	116.48	0.67	393.87	53.24	116.90	9.20	1	785.92	4.55	0.51	5	13	86	253	168
160	61.02	89.07	548	6101.65	18.99	8907.40	13.04	0	0	31.29	2.59	116.72	0.76	176.83	16.94	121.86	11.55	0	594.60	2.71	0.44	5	13	87	253	167
161	61.86	89.28	549	6185.94	20.83	8927.55	24.19	0	0	24.55	1.56	111.89	0.82	240.35	20.99	277.85	25.35	1	810.77	4.07	0.42	5	13	88	253	166
162	61.25	88.82	550	6125.09	21.55	8882.31	10.22	0	0	33.71	3.90	120.02	0.74	144.22	18.74	70.29	9.70	1	453.96	4.86	0.35	5	13	89	253	165
163	60.83	89.09	551	6083.13	22.36	8909.34	14.24	0	0	27.30	2.71	118.02	0.75	173.77	19.80	110.91	12.58	1	295.31	2.72	0.37	3	13	90	253	164
164	61.81	89.62	553	6180.76	26.53	8962.11	19.74	0	0	23.69	2.00	113.39	0.84	229.76	26.11	181.68	18.25	1	647.50	3.61	0.36	5	13	91	253	163
165	61.09	90.03	554	6109.31	20.81	9002.79	20.03	0	0	28.41	2.75	116.70	0.92	166.58	18.65	160.54	17.90	0	846.56	3.08	0.35	5	13	92	253	162
166	61.81	90.28	555	6180.54	16.04	9027.78	13.78	0	0	28.81	1.84	113.75	0.69	195.35	14.65	168.71	12.43	0	405.27	3.46	0.52	5	13	93	253	161
167	61.72	89.84	556	6172.08	24.98	8983.98	13.16	0	0	28.24	2.46	116.57	0.77	212.36	23.76	117.02	11.68	1	537.85	3.00	0.42	5	13	94	253	160
168	61.38	89.61	557	6137.84	18.76	8961.44	18.36	0	0	29.79	2.38	115.36	0.89	181.75	17.23	179.26	16.57	0	614.27	3.72	0.41	5	13	95	253	159
169	61.96	89.98	559	6195.88	21.37	8997.72	13.22	0	0	27.85	2.05	116.30	0.74	221.59	20.06	140.13	11.87	1	580.81	3.49	0.46	4	13	96	253	158
170	61.76	89.54	560	6175.89	20.25	8954.30	12.96	0	0	31.46	2.31	118.19	0.80	211.84	18.66	137.43	11.62	1	758.90	5.36	0.47	5	13	97	253	157
171	62.01	90.05	561	6200.51	15.84	9005.05	10.81	0	0	40.94	2.65	117.07	0.84	188.80	14.29	129.67	9.62	0	699.27	4.38	0.55	4	13	98	253	156
172	61.21	89.63	562	6120.93	10.19	8963.20	8.67	0	0	49.78	3.80	123.50	0.68	102.08	8.84	86.29	7.31	1	869.44	7.86	0.55	5	13	99	253	155
173	61.05	89.84	563	6105.04	16.32	8984.31	19.42	0	0	32.20	3.55	116.83	0.86	114.01	14.31	135.64	17.02	0	631.73	3.24	0.34	4	13	100	253	154
174	61.62	89.16	565	6162.40	20.75	8916.03	14.66	0	0	30.05	2.77	118.26	0.81	173.58	18.40	122.80	12.98	0	255.77	3.16	0.39	5	13	101	253	153
175	61.77	89.21	566	6176.90	16.21	8920.90	14.23	0	0	38.52	3.13	118.76	0.91	154.14	14.33	135.29	12.58	0	832.52	4.82	0.45	3	13	102	253	152
176	61.92	89.04	567	6192.45	12.87	8904.19	10.17	0	0	46.56	3.54	119.49	0.80	130.32	11.24	103.03	8.92	1	875.77	6.93	0.52	5	13	103	253	151
177	62.06	89.65	568	6205.73	11.20	8965.19	12.34	0	0	51.02	4.19	120.34	0.89	104.89	9.79	115.49	10.75	1	730.21	5.04	0.49	4	13	104	253	150
178	62.11	89.72	569	6211.09	7.02	8971.91	7.63	0	0	59.86	3.02	119.01	0.65	106.80	6.13	116.06	6.65	1	682.12	6.49	0.71	4	13	105	253	149
179	62.38	89.53	570	6237.72	6.97	8953.21	8.62	0	0	68.73	3.92	121.20	0.78	93.55	5.99	115.97	7.50	1	802.02	6.78	0.67	4	13	106	253	148
180	62.67	89.42	571	6267.10	9.31	8941.93	9.74	0	0	48.26	2.27	117.39	0.73	153.42	8.28	160.47	8.66	0	615.60	5.38	0.69	4	13	107	253	147
181	62.91	89.98	572	6291.01	10.80	8998.17	12.74	0	0	49.09	2.99	118.51	0.90	137.36	9.57	161.83	11.32	0	887.29	4.95	0.59	4	13	108	253	146
182	63.57	89.36	573	6356.75	15.92	8935.90	13.66	0	0	38.94	2.11	115.55	0.92	221.74	15.47	197.92	12.60	1	1327.58	7.61	0.56	5	13	109	253	145
183	62.35	90.17	574	6235.07	13.01	9017.27	11.21	0	0	47.87	3.56	121.62	0.87	134.72	11.40	116.13	9.83	0	785.12	5.00	0.52	4	13	110	253	144
184	62.88	89.90	575	6288.31	13.58	8990.49	13.57	0	0	43.94	3.07	119.77	0.93	150.35	12.04	150.20	12.04	0	947.42	4.55	0.52	3	13	111	253	143
185	63.61	89.82	576	6360.59	9.34	8982.07	8.40	0	0	70.58	3.72	121.28	0.95	136.64	8.20	122.86	7.38	0	1361.58	9.26	0.68	5	13	112	253	142
186	63.59	90.07	577	6359.31	9.73	9006.61	11.30	0	0	56.81	3.49	121.21	0.91	122.12	8.55	141.88	9.93	0	972.12	6.24	0.61	4	13	113	253	141
187	63.77	90.11	578	6377.42	6.31	9010.61	7.94	0	0	79.38	4.64	122.42	0.82	82.92	5.52	104.26	6.91	1	918.65	10.04	0.67	5	13	114	253	140
188	63.81	89.79	579	6380.56	9.90	8979.30	9.40	0	0	51.71	2.55	120.42	0.78	155.27	8.79	147.47	8.34	0	800.69	4.90	0.68	3	13	115	253	139
189	63.31	89.56	580	6330.66	11.19	8956.17	13.34	0	0	48.42	3.28	120.66	0.91	127.62	9.87	152.08	11.76	0	1224.31	5.29	0.55	4	13	116	253	138
190	63.70	89.99	581	6369.59	8.80	8998.59	8.33	0	0	61.69	3.26	121.33	0.80	128.19	7.72	121.34	7.31	0	1081.08	6.32	0.68	4	13	117	253	137
191	63.70	90.79	582	6369.79	9.54	9078.74	11.20	0	0	55.38	4.04	122.73	0.85	100.48	8.29	118.01	9.76	1	895.31	8.12	0.55	5	13	118	253	136
192	64.07	90.58	583	6407.11	10.76	9058.26	8.86	0	0	55.84	3.07	121.23	0.84	150.75	9.49	124.22	7.81	0	716.94	4.97	0.65	3	13	119	253	135
193	64.06	91.11	584	6405.84	7.94	9111.22	8.17	0	0	64.21	3.23	118.78	0.78	121.34	6.96	124.77	7.16	0	1089.31	6.93	0.71	4	13	120	253	134
194	64.18	90.42	585	6418.08	9.83	9042.11	10.42	0	0	60.91	4.14	122.32	0.92	111.12	8.59	117.79	9.10	1	995.94	8.51	0.58	4	13	121	253	133
195	64.94	90.52	586	6493.54	9.08	9052.21	8.00	0	0	67.46	3.45	119.84	0.87	136.68	7.97	120.35	7.02	0	773.71	7.31	0.69	4	13	122	253	132
196	65.17	90.27	587	6517.40	8.80	9027.33	9.87	0	0	61.48	3.55	123.34	0.86	117.21	7.72	131.49	8.65	0	1104.25	6.86	0.64	3	13	123	253	131
197	64.78	90.29	588	6478.41	7.38	9028.54	7.36	0	0	71.90	3.48	122.20	0.79	117.32	6.45	116.89	6.43	0	952.71	9.30	0.73	4	13	124	253	130
198	65.14	90.06	589	6514.34	9.87	9006.38	11.59	0	0	58.10	2.97	118.97	0.98	149.94	8.81	175.85	10.40	0	1234.23	6.14	0.65	3	13	125	253	129
199	65.12	89.83	590	6511.60	10.12	8982.98	8.50	0	0	63.75	3.76	123.45	0.89	132.09	8.86	110.94	7.45	1	1134.96	6.94	0.64	4	13	126	253	128
200	64.41	89.79	591	6440.84	7.64	8979.48	6.77	0	0	72.54	3.58	122.17	0.78	119.06	6.67	105.50	5.91	1	672.04	7.72	0.72	4	13	127	253	127
201	64.11	90.28	592	6411.11	8.70	9028.31	6.70	0	0	70.12	3.30	121.85	0.81	142.22	7.62	109.52	5.87	1	1189.06	10.10	0.73	3	13	128	253	126
202	64.72	90.10	593	6471.75	12.55	9009.84	9.82	0	0	51.10	2.93	119.89	0.88	169.18	11.14	132.57	8.71	0	978.25	5.53	0.62	3	13	129	253	125
203	64.35	89.65	594	6434.58	6.14	8964.72	5.82	0	0	79.19	3.26	122.15	0.70	114.36	5.35	108.50	5.07	1	1189.29	10.87	0.79	4	13	130	253	124
204	64.35	90.13	595	6435.50	7.76	9013.34	8.44	0	0	62.01	3.24	121.93	0.75	114.10	6.79	124.12	7.39	0	734.29	5.99	0.69	4	13	131	253	123
205	64.96	90.59	596	6496.45	6.06	9059.37	5.85	0	0	95.76	4.57	123.08	0.83	97.56	5.31	93.69	5.01	1	1059.46	11.23	0.75	5	13	132	253	122
206	64.82	90.39	597	6481.59	8.18	9039.00	8.67	0	0	67.38	3.33	119.81	0.86	127.54	7.19	135.25	7.62	0	1065.25	6.66	0.70	3	13	133	253	121
207	65.63	89.96	598	6562.52	6.44	8996.36	7.26	0	0	76.72	3.18	122.71	0.79	119.55	5.65	134.78	6.37	0	1289.31	9.18	0.78	3	13	134	253	120
208	65.87	89.61	599	6587.24	9.34	8960.78	7.57	0	0	63.67	3.06	122.96	0.82	149.87	8.22	121.57	6.67	0	1020.19	8.05	0.71	3	13	135	253	119
209	65.22	89.73	600	6522.14	9.37	8973.00	7.35	0	0	59.78	2.88	123.22	0.76	150.04	8.24	117.70	6.47	0	939.52	5.76	0.71	3	13	136	253	118
210	64.69	89.19	601	6469.27	10.35	8918.82	7.40	0	0	69.17	3.37	122.12	0.93	163.57	9.13	117.02	6.53	0	1447.31	9.67	0.70	4	13	137	253	117
211	64.62	88.91	602	6462.26	7.74	8890.78	8.97	0	0	70.85	3.43	121.07	0.90	123.11	6.81	142.54	7.89	0	1323.83	7.20	0.71	4	13	138	253	116
212	64.32	88.62	603	6431.82	7.89	8861.51	8.61	0	0	59.78	2.78	121.90	0.76	130.86	6.95	142.85	7.59	0	1355.31	8.62	0.72	3	13	139	253	115
213	64.35	88.57	604	6434.57	7.62	8857.02	9.65	0	0	72.38	3.98	121.33	0.93	106.61	6.66	135.09	8.45	1	1055.06	8.04	0.67	4	13	140	253	114
214	64.58	89.23	605	6457.90	7.66	8923.10	9.84	0	0	63.32	3.38	122.07	0.83	110.31	6.71	141.78	8.63	1	977.88	7.34	0.68	3	13	141	253	113
215	64.30	89.61	606	6430.21	6.15	8960.57	6.64	0	0	90.50	3.81	122.53	0.86	112.28	5.37	121.20	5.80	0	1201.23	9.99	0.78	5	13	142	253	112
216	64.56	89.08	607	6456.22	8.47	8907.95	7.73	0	0	60.06	2.71	121.79	0.75	144.94	7.47	132.30	6.82	0	1008.94	7.21	0.73	3	13	143	253	111
217	64.20	88.98	608	6419.69	10.42	8897.60	9.55	0	0	68.59	4.17	123.16	1.04	132.07	9.14	120.99	8.38	0	1139.38	7.29	0.62	3	13	144	253	110
218	64.53	88.81	609	6452.82	7.18	8880.60	6.46	0	0	85.85	3.93	124.09	0.87	120.60	6.26	108.66	5.65	1	1397.69	10.74	0.75	4	13	145	253	109
219	64.30	89.18	610	6430.46	7.24	8918.01	7.97	0	0	73.65	3.64	123.14	0.84	112.46	6.33	123.91	6.97	0	1037.94	7.69	0.72	4	13	146	253	108
220	64.92	89.37	611	6492.22	9.44	8937.15	7.91	0	0	56.17	2.95	123.62	0.73	138.53	8.28	116.10	6.94	0	1224.62	5.72	0.68	4	13	147	253	107
221	65.33	89.36	612	6533.28	8.62	8936.00	9.32	0	0	62.27	3.11	124.56	0.86	133.23	7.60	144.06	8.22	0	1327.48	7.52	0.69	3	13	148	253	106
222	65.07	89.53	613	6506.59	7.21	8953.09	11.82	0	0	61.70	3.57	126.85	0.86	96.22	6.38	157.44	10.35	1	1367.98	8.57	0.65	5	13	149	253	105
223	65.30	89.52	614	6529.71	8.39	8951.72	10.22	0	0	63.66	3.31	123.37	0.91	124.37	7.40	151.48	9.01	0	1354.81	6.94	0.68	3	13	150	253	104
224	65.57	89.58	615	6557.24	7.78	8957.94	5.51	0	0	81.01	3.97	125.36	0.77	121.47	6.76	85.19	4.60	1	1297.02	11.40	0.74	5	13	151	253	103
225	65.58	89.50	616	6558.25	7.90	8949.51	8.07	0	0	63.04	2.82	124.97	0.77	136.21	6.96	139.09	7.11	0	1531.27	6.54	0.74	3	13	152	253	102
226	64.72	89.65	617	6471.98	6.94	8965.40	6.73	0	0	91.03	4.63	124.19	0.91	104.68	6.03	101.39	5.83	1	1180.56	11.45	0.72	4	13	153	253	101
227	64.97	89.78	618	6497.42	7.76	8977.56	8.34	0	0	86.27	4.68	124.98	1.03	109.97	6.78	118.28	7.28	1	1283.54	10.48	0.69	5	13	154	253	100
228	65.96	89.70	619	6596.14	7.98	8970.41	6.29	0	0	76.02	3.44	125.72	0.81	135.60	6.98	106.89	5.50	1	1515.98	11.94	0.75	5	13	155	253	99
229	66.12	90.12	620	6612.18	7.04	9012.07	8.30	0	0	66.59	3.03	125.47	0.77	119.14	6.18	140.57	7.29	0	1301.29	7.57	0.74	4	13	156	253	98
230	65.99	90.16	621	6598.86	9.90	9015.86	10.37	0	0	57.91	3.11	124.07	0.91	142.65	8.76	149.39	9.18	0	1410.54	6.33	0.65	4	13	157	253	97
231	65.91	90.10	622	6590.79	9.26	9009.66	9.27	0	0	62.27	2.80	121.86	0.91	159.34	8.25	159.66	8.27	0	1289.40	6.39	0.71	2	13	158	253	96
232	66.00	89.89	623	6600.13	7.62	8989.15	9.40	0	0	73.55	4.12	127.26	0.93	104.58	6.68	128.98	8.21	1	1470.90	9.54	0.67	4	13	159	253	95
233	65.85	89.67	624	6585.38	8.32	8967.28	8.10	0	0	75.33	3.75	124.32	0.94	128.81	7.30	125.46	7.11	0	1153.04	8.26	0.71	3	13	160	253	94
234	66.09	89.20	625	6608.98	9.30	8919.52	8.09	0	0	72.03	3.88	124.54	0.94	132.97	8.15	115.71	7.09	0	1342.65	9.47	0.68	3	13	161	253	93
235	66.48	89.07	626	6647.68	7.48	8906.55	6.56	0	0	68.35	2.82	124.01	0.73	139.49	6.57	122.36	5.76	0	1262.21	7.23	0.77	3	13	162	253	92
236	66.28	89.19	627	6627.66	6.58	8919.18	8.35	0	0	79.64	3.87	127.59	0.88	104.14	5.75	132.23	7.30	1	1506.69	11.06	0.73	4	13	163	253	91
237	66.96	88.83	628	6695.73	8.02	8882.79	7.77	0	0	71.86	3.28	126.84	0.87	135.49	7.05	131.39	6.84	0	1611.15	6.88	0.73	4	13	164	253	90
238	66.83	88.48	629	6683.20	6.29	8848.07	7.45	0	0	97.09	4.21	127.16	1.00	111.54	5.51	132.25	6.52	1	1463.06	15.74	0.77	5	13	165	253	89
239	66.47	88.05	630	6646.99	7.11	8804.65	7.22	0	0	84.31	3.97	127.76	0.90	116.01	6.21	117.86	6.31	0	1765.08	9.99	0.74	4	13	166	253	88
240	66.66	87.97	631	6665.79	8.02	8796.90	9.45	0	0	64.67	2.74	121.73	0.89	146.70	7.14	172.38	8.46	0	1489.98	6.94	0.73	3	13	167	253	87
241	66.85	87.77	632	6685.26	9.70	8777.08	8.78	0	0	71.58	3.69	125.29	1.02	145.32	8.55	131.51	7.74	0	1261.83	7.24	0.68	4	13	168	253	86
242	67.09	87.97	633	6708.70	8.61	8797.13	7.25	0	0	79.66	3.63	125.05	0.96	145.47	7.58	122.48	6.38	0	1750.96	10.34	0.73	3	13	169	253	85
243	67.01	88.03	634	6700.92	5.71	8803.25	5.18	0	0	96.41	3.54	126.14	0.78	119.49	4.98	108.52	4.53	1	1621.46	11.37	0.82	4	13	170	253	84
244	67.10	87.80	635	6710.45	7.74	8779.50	6.35	0	0	84.49	3.46	123.83	0.90	145.64	6.80	119.50	5.58	0	1393.75	9.86	0.78	4	13	171	253	83
245	67.31	87.71	636	6731.16	9.79	8770.50	8.23	0	0	68.66	3.48	125.24	0.95	149.02	8.62	125.37	7.26	0	1497.88	9.36	0.69	4	13	172	253	82
246	67.85	87.46	637	6785.04	12.82	8746.06	10.83	0	0	53.24	3.70	127.59	0.95	142.28	11.26	120.19	9.52	0	1440.00	6.48	0.55	3	13	173	253	81
247	67.69	86.82	638	6769.43	7.16	8681.87	7.18	0	0	82.42	4.41	128.10	0.87	102.71	6.21	103.05	6.25	1	1258.46	9.36	0.70	5	13	174	253	80
248	68.10	86.85	639	6810.50	9.33	8685.48	9.68	0	0	60.21	3.06	124.06	0.89	141.86	8.25	147.22	8.56	0	1166.52	6.63	0.68	3	13	175	253	79
249	67.80	87.65	640	6780.29	10.03	8765.25	9.15	0	0	60.35	3.15	126.46	0.89	148.36	8.86	135.37	8.09	0	1184.52	7.14	0.67	4	13	176	253	78
250	67.89	87.78	641	6788.58	7.92	8778.06	8.79	0	0	66.14	3.03	126.67	0.85	133.41	6.99	148.13	7.76	0	1541.77	8.36	0.73	3	13	177	253	77
251	67.92	87.83	642	6791.83	7.62	8783.00	9.12	0	0	68.10	2.76	122.72	0.90	145.96	6.79	174.39	8.15	0	1170.10	8.78	0.75	3	13	178	253	76
252	68.24	87.49	643	6823.97	8.71	8749.27	10.29	0	0	64.54	3.05	124.89	0.96	142.52	7.74	168.24	9.15	0	1544.69	7.29	0.69	3	13	179	253	75
253	68.42	87.95	644	6841.96	7.09	8794.94	8.00	0	0	78.94	3.37	127.14	0.91	128.00	6.25	144.38	7.05	0	1729.40	9.20	0.76	4	13	180	253	74
254	68.52	88.56	645	6852.32	6.89	8855.97	6.73	0	0	84.26	3.33	128.01	0.88	134.39	6.06	131.20	5.92	0	1678.27	8.84	0.79	4	13	181	253	73
255	68.96	89.02	646	6896.22	6.78	8902.44	6.55	0	0	82.71	3.37	125.84	0.83	128.03	5.94	123.76	5.75	0	1437.38	10.54	0.78	4	13	182	253	72
256	68.82	88.41	647	6881.71	7.88	8841.28	10.60	0	0	74.00	3.92	128.45	1.03	114.73	6.94	154.35	9.32	0	1873.33	8.39	0.67	5	13	183	253	71
257	68.12	88.61	648	6812.40	9.79	8861.33	10.77	0	0	66.09	3.73	126.87	1.05	133.81	8.64	147.30	9.50	0	1577.83	7.36	0.64	4	13	184	253	70
258	68.23	88.83	649	6822.71	8.89	8882.87	9.29	0	0	63.35	3.22	127.95	0.89	134.94	7.84	141.05	8.19	0	1616.33	8.76	0.69	3	13	185	253	69
259	68.15	88.84	650	6814.80	9.91	8883.69	10.06	0	0	66.32	3.24	123.33	1.05	157.24	8.83	159.55	8.96	0	1210.31	6.61	0.67	3	13	186	253	68
260	68.35	88.57	651	6834.93	9.61	8857.01	7.64	0	0	60.27	2.58	126.66	0.81	173.94	8.56	138.50	6.80	0	1494.08	7.90	0.74	3	13	187	253	67
261	69.04	88.61	652	6904.14	6.58	8860.55	7.02	0	0	80.47	3.25	126.66	0.83	125.33	5.78	133.67	6.16	0	1599.38	10.76	0.78	4	13	188	253	66
262	69.64	88.84	653	6964.15	6.71	8883.73	5.46	0	0	85.58	3.11	126.86	0.79	142.20	5.89	115.68	4.80	0	1549.52	9.82	0.82	3	13	189	253	65
263	69.55	89.22	654	6955.50	6.77	8921.59	8.29	0	0	76.28	3.15	127.83	0.88	126.45	5.97	154.94	7.32	0	1913.21	10.25	0.77	3	13	190	253	64
264	70.00	88.79	655	6999.64	8.54	8879.11	8.66	0	0	64.27	2.64	121.87	0.88	161.20	7.64	163.48	7.73	0	1323.44	7.98	0.74	3	13	191	253	63
265	70.11	88.69	656	7011.29	8.83	8868.51	9.15	0	0	59.35	2.87	127.68	0.83	140.92	7.81	145.93	8.08	0	1500.60	6.06	0.70	3	13	192	253	62
266	70.24	88.41	657	7023.97	7.77	8840.92	7.14	0	0	68.65	3.13	128.11	0.77	131.17	6.81	120.55	6.26	0	1553.12	8.60	0.74	4	13	193	253	61
267	70.49	89.05	658	7048.79	10.26	8904.86	10.00	0	0	70.60	4.06	128.27	1.10	137.49	9.03	134.10	8.81	0	1863.94	7.77	0.63	4	13	194	253	60
268	70.58	89.28	659	7058.19	12.32	8928.39	13.17	0	0	56.32	3.31	125.96	1.15	162.71	11.03	173.65	11.81	0	1711.98	6.38	0.57	3	13	195	253	59
269	70.85	89.03	660	7085.48	10.33	8903.29	11.29	0	0	56.70	2.92	125.12	0.97	155.35	9.23	169.77	10.11	0	1669.79	5.69	0.65	4	13	196	253	58
270	71.75	89.37	661	7175.07	10.12	8936.54	11.53	0	0	58.49	3.22	128.04	0.99	142.13	8.99	161.83	10.23	0	1749.69	6.72	0.63	3	13	197	253	57
271	71.91	89.52	662	7191.04	8.82	8952.44	8.14	0	0	61.94	2.59	124.26	0.83	163.15	7.87	150.78	7.24	0	1483.81	5.76	0.74	3	13	198	253	56
272	72.01	89.14	663	7201.49	9.90	8913.91	10.47	0	0	60.57	3.07	122.86	0.97	151.39	8.81	160.10	9.32	0	1451.50	6.75	0.66	3	13	199	253	55
273	71.50	89.88	664	7149.81	9.17	8987.83	9.42	0	0	65.95	2.93	123.14	0.97	160.26	8.18	164.32	8.43	0	1578.12	7.40	0.71	3	13	200	253	54
274	71.81	90.09	665	7180.68	9.78	9009.25	10.11	0	0	62.58	3.78	128.72	0.94	124.59	8.58	128.80	8.87	0	1417.42	6.47	0.62	4	13	201	253	53
275	71.86	90.22	666	7185.86	9.37	9022.43	6.24	0	0	65.27	3.04	125.84	0.75	155.04	8.22	103.29	5.48	1	1158.21	9.03	0.74	5	13	202	253	52
276	72.22	89.93	667	7222.50	11.43	8992.68	11.14	0	0	50.98	2.42	119.76	0.93	187.82	10.40	182.88	10.17	0	1417.79	5.82	0.65	4	13	203	253	51
277	71.94	89.08	668	7194.07	9.42	8908.19	10.22	0	0	64.65	2.91	121.43	1.01	162.27	8.46	175.80	9.19	0	1417.81	7.16	0.70	3	13	204	253	50
278	71.99	88.43	669	7199.08	6.44	8842.68	7.02	0	0	81.67	3.08	124.13	0.84	131.65	5.67	143.59	6.19	0	1615.65	9.77	0.80	4	13	205	253	49
279	72.00	88.39	670	7199.96	7.21	8838.97	8.22	0	0	70.58	3.16	126.87	0.83	124.23	6.34	141.62	7.22	0	1607.69	6.51	0.74	4	13	206	253	48
280	72.31	88.48	671	7231.35	11.12	8848.18	9.35	0	0	64.26	3.16	122.53	1.04	175.23	9.94	147.66	8.34	0	1467.15	7.47	0.67	3	13	207	253	47
281	72.27	88.30	672	7226.69	7.71	8829.56	9.43	0	0	69.80	3.13	123.87	0.93	132.87	6.83	162.47	8.35	0	1471.77	6.98	0.73	4	13	208	253	46
282	71.92	88.48	673	7192.21	9.65	8847.82	8.62	0	0	66.30	3.09	124.93	0.95	159.89	8.58	142.94	7.65	0	1739.46	7.16	0.71	3	13	209	253	45
283	72.40	88.61	674	7239.52	9.83	8861.49	8.62	0	0	61.73	3.34	127.03	0.87	139.86	8.63	122.74	7.58	0	1759.58	7.49	0.67	4	13	210	253	44
284	73.13	88.93	675	7313.19	8.17	8892.50	10.26	0	0	72.62	3.88	122.74	1.01	117.80	7.19	147.83	9.02	0	1297.96	7.09	0.67	4	13	211	253	43
285	72.68	88.80	676	7268.11	9.70	8879.54	9.26	0	0	62.97	2.46	120.21	0.97	193.79	8.87	185.31	8.44	0	1411.62	6.68	0.72	3	13	212	253	42
286	72.51	88.70	677	7250.96	8.35	8870.29	9.03	0	0	71.32	3.51	125.03	0.95	130.84	7.35	141.57	7.95	0	1750.17	8.23	0.70	3	13	213	253	41
287	72.52	88.11	678	7251.95	8.77	8811.08	8.45	0	0	60.51	2.67	123.32	0.82	153.58	7.78	148.02	7.50	0	1280.75	5.59	0.73	3	13	214	253	40
288	72.38	87.57	679	7238.14	10.01	8757.26	11.71	0	0	57.19	3.11	124.85	0.97	142.55	8.90	166.56	10.41	0	1672.60	6.19	0.63	3	13	215	253	39
289	71.88	87.79	680	7188.40	11.89	8779.13	10.19	0	0	50.99	2.26	119.88	0.91	207.13	11.11	179.91	9.27	0	1421.08	5.15	0.67	4	13	216	253	38
290	72.74	87.40	681	7274.07	9.44	8740.07	8.46	0	0	65.34	3.24	125.36	0.90	146.92	8.32	131.64	7.46	0	1477.83	6.44	0.69	3	13	217	253	37
291	73.27	85.91	682	7326.92	8.86	8590.75	9.47	0	0	64.90	3.54	120.54	0.90	125.04	7.79	133.63	8.32	0	1287.21	7.54	0.66	4	13	218	253	36
292	73.49	85.92	683	7349.42	10.06	8591.97	12.40	0	0	51.99	3.15	117.96	0.90	128.33	8.89	158.12	10.97	0	942.02	5.06	0.60	3	13	219	253	35
293	72.72	85.51	684	7272.11	10.59	8551.23	10.70	0	0	52.44	2.98	122.21	0.87	143.93	9.36	145.46	9.46	0	1165.83	5.36	0.63	3	13	220	253	34
294	72.06	86.12	685	7205.95	14.00	8612.26	11.97	0	0	47.43	2.28	115.19	1.00	224.97	13.36	194.92	11.14	1	1172.27	7.11	0.60	4	13	221	253	33
295	71.96	85.22	686	7195.62	12.27	8522.03	10.55	0	0	54.57	3.86	128.10	0.94	133.58	10.75	114.79	9.24	0	1168.40	4.02	0.55	3	13	222	253	32
296	72.17	85.94	687	7217.07	14.54	8594.32	21.32	0	0	37.03	2.85	121.34	1.04	147.23	13.07	212.48	19.79	1	941.96	4.29	0.44	5	13	223	253	31
297	72.43	85.59	688	7243.12	8.24	8559.33	12.61	0	0	55.52	2.91	122.97	0.88	121.81	7.31	185.90	11.26	0	1150.90	4.42	0.66	3	13	224	253	30
298	72.04	86.17	689	7203.97	8.64	8617.39	8.64	0	0	66.65	2.82	118.80	0.91	158.05	7.70	157.85	7.71	0	1353.71	7.10	0.74	3	13	225	253	29
299	72.36	86.39	690	7236.34	11.11	8638.52	9.02	0	0	57.50	3.24	122.75	0.88	152.14	9.79	123.47	7.95	0	861.77	5.22	0.64	3	13	226	253	28
300	72.24	86.15	691	7223.91	9.91	8615.01	9.37	0	0	58.46	2.53	118.13	0.90	178.12	8.92	168.28	8.45	0	1256.23	5.55	0.71	5	13	227	253	27
301	72.90	85.30	692	7289.58	11.18	8530.41	12.29	0	0	51.24	3.21	121.05	0.93	137.93	9.89	151.72	10.87	0	1031.23	5.09	0.58	3	13	228	253	26
302	72.92	85.89	693	7292.48	10.17	8589.45	9.91	0	0	53.49	2.71	118.95	0.84	155.29	9.05	151.41	8.81	0	1121.96	5.88	0.67	3	13	229	253	25
303	73.46	86.93	694	7345.82	10.21	8693.07	12.94	0	0	54.66	2.97	120.42	1.00	145.85	9.12	184.05	11.66	0	1221.40	5.72	0.62	4	13	230	253	24
304	73.61	87.19	695	7360.76	9.29	8718.60	13.51	0	0	56.26	3.14	123.42	0.98	129.11	8.26	187.03	12.12	0	1150.27	5.06	0.62	3	13	231	253	23
305	73.41	86.71	696	7341.23	9.59	8671.22	9.96	0	0	69.57	3.83	123.28	1.04	134.12	8.45	139.36	8.78	0	1708.44	9.12	0.65	4	13	232	253	22
306	73.81	86.34	697	7380.89	9.15	8633.55	9.92	0	0	68.59	3.69	120.12	1.00	130.98	8.06	142.01	8.74	0	1039.35	6.76	0.66	3	13	233	253	21
307	73.38	85.32	698	7337.53	13.61	8531.60	10.06	0	0	51.02	2.95	118.20	0.94	181.77	12.16	134.71	8.95	0	1220.75	6.36	0.60	5	13	234	253	20
308	73.25	85.39	699	7324.97	8.61	8538.64	10.90	0	0	56.44	3.24	120.53	0.83	115.36	7.56	146.16	9.57	0	918.33	4.89	0.64	4	13	235	253	19
309	72.97	86.16	700	7296.60	10.41	8616.25	11.43	0	0	57.10	3.17	117.61	0.97	145.18	9.24	159.22	10.18	0	1015.08	5.49	0.63	3	13	236	253	18
310	73.07	86.34	701	7306.51	8.11	8634.28	9.68	0	0	60.95	2.71	120.65	0.85	141.02	7.20	168.28	8.61	0	1182.56	5.79	0.72	3	13	237	253	17
311	73.55	85.91	702	7355.36	12.49	8591.12	13.73	0	0	45.55	2.97	119.10	0.94	148.45	11.10	163.06	12.23	0	972.21	5.48	0.54	4	13	238	253	16
312	74.27	85.35	703	7427.27	10.19	8535.40	12.59	0	0	60.13	3.90	120.13	1.04	121.20	8.98	149.65	11.08	0	984.60	5.22	0.58	3	13	239	253	15
313	73.81	85.14	704	7380.71	11.10	8514.49	13.78	0	0	48.46	3.49	118.44	0.91	118.75	9.76	147.28	12.12	0	834.79	3.93	0.53	4	13	240	253	14
314	74.48	85.49	705	7448.23	17.69	8549.05	18.01	0	0	29.32	2.47	116.62	0.83	162.59	15.98	166.24	16.08	0	654.67	2.93	0.42	5	13	241	253	13
315	74.19	85.60	706	7418.97	15.35	8559.61	13.86	0	0	32.61	2.44	117.31	0.74	158.44	13.62	143.10	12.30	0	732.85	3.06	0.48	4	13	242	253	12
316	74.86	85.43	707	7486.33	10.71	8543.22	11.38	0	0	51.22	3.77	116.83	0.84	111.80	9.35	118.82	9.94	1	513.25	6.99	0.54	5	13	243	253	11
317	75.92	85.58	708	7591.52	12.83	8558.48	14.86	0	0	39.71	3.23	116.89	0.83	121.52	11.28	140.72	13.05	0	462.08	3.58	0.47	3	13	244	253	10
318	75.53	85.51	709	7552.60	10.94	8550.90	11.23	0	0	54.20	4.47	118.39	0.88	101.67	9.47	104.35	9.73	1	540.46	5.39	0.50	5	13	245	253	9
319	75.35	85.84	710	7534.81	19.64	8583.72	14.01	0	0	31.09	2.51	114.59	0.80	185.39	18.13	134.82	12.46	0	402.62	2.61	0.44	4	13	246	253	8
320	75.92	85.61	711	7592.35	11.61	8560.99	11.92	0	0	43.37	3.53	116.38	0.76	109.49	10.14	112.31	10.38	1	285.73	4.66	0.49	4	13	247	253	7
321	75.17	85.46	712	7516.67	14.97	8546.35	16.87	0	0	32.59	2.35	112.68	0.82	161.12	13.41	179.76	15.44	0	629.19	3.70	0.47	5	13	248	253	6
322	76.22	84.31	716	7621.77	9.61	8431.18	20.11	0	0	33.81	3.60	114.54	0.69	70.24	8.69	145.71	17.48	1	189.90	4.16	0.38	5	13	249	253	5
323	76.08	84.11	717	7607.79	17.68	8411.25	17.36	0	0	29.25	2.80	113.30	0.79	142.42	15.61	139.82	15.33	0	603.08	3.51	0.38	5	13	250	253	4
324	75.59	84.51	718	7559.11	15.13	8451.24	13.57	0	0	40.30	4.17	116.56	0.85	112.14	13.17	100.42	11.74	1	167.65	4.47	0.38	4	13	251	253	3
325	75.40	84.93	719	7539.61	11.91	8492.97	12.92	0	0	39.86	2.97	115.07	0.75	123.06	10.46	133.45	11.34	0	375.69	3.85	0.52	4	13	252	253	2
326	76.21	84.28	721	7620.81	20.27	8428.00	13.20	0	0	26.39	2.03	110.97	0.68	202.90	18.47	133.41	11.79	0	-87.48	2.28	0.46	5	13	253	253	1
327	71.92	88.69	484	7192.16	30.95	8868.93	19.16	0	0	22.71	2.73	118.58	0.86	197.38	28.16	123.53	17.04	0	447.21	2.30	0.26	4	14	1	1	1
328	70.19	88.22	493	7019.11	32.02	8821.76	13.19	0	0	21.43	2.32	122.69	0.66	224.23	29.75	94.37	11.69	1	1066.33	4.14	0.33	4	15	1	1	1
329	69.43	89.88	498	6942.59	35.80	8988.27	12.74	0	0	22.61	1.73	121.05	0.69	315.31	39.10	130.80	11.49	1	832.48	4.36	0.44	5	16	1	1	1
330	70.87	89.51	503	7086.99	33.02	8950.99	28.07	0	0	18.33	1.84	118.68	0.90	249.48	33.05	219.80	26.71	1	631.77	3.64	0.24	5	17	1	1	1
331	74.23	88.64	546	7422.53	13.05	8863.57	13.76	0	0	39.90	2.55	119.54	0.85	158.24	11.65	166.72	12.28	0	964.08	4.26	0.54	4	18	1	4	4
332	73.57	89.04	547	7356.83	15.68	8904.30	13.22	0	0	43.47	2.71	119.22	0.99	192.71	14.54	164.97	11.91	0	1209.29	3.60	0.53	4	18	2	4	3
333	73.38	92.61	548	7338.04	13.39	9261.03	13.47	0	0	41.48	2.45	115.15	0.89	176.73	12.06	176.73	12.31	0	616.50	3.72	0.56	4	18	3	4	2
334	73.55	93.96	549	7355.04	13.65	9396.17	14.20	0	0	34.54	2.83	115.89	0.73	128.20	12.00	133.40	12.48	0	324.38	2.30	0.47	4	18	4	4	1
335	77.04	90.02	551	7703.66	15.42	9001.93	20.91	0	0	28.63	3.23	116.61	0.77	105.24	13.55	142.62	18.31	1	299.96	3.76	0.33	4	19	1	1	1
336	74.87	90.69	560	7487.28	19.16	9068.70	18.02	0	0	28.81	1.60	111.49	0.80	243.34	19.27	243.82	17.90	1	562.06	3.72	0.51	5	20	1	3	3
337	76.44	89.33	561	7644.15	19.85	8932.98	17.79	0	0	27.12	2.14	114.97	0.81	192.55	18.57	175.90	16.07	0	482.10	2.92	0.42	5	20	2	3	2
338	75.18	89.46	562	7517.86	16.14	8946.42	13.39	0	0	37.60	1.97	111.07	0.87	226.68	15.92	199.96	12.37	1	565.52	4.99	0.58	5	20	3	3	1
339	66.70	93.43	685	6669.87	21.44	9343.08	20.82	0	0	23.37	2.17	116.75	0.79	179.53	19.32	172.96	19.09	0	347.02	1.76	0.35	5	21	1	4	4
340	68.70	90.77	686	6870.23	38.60	9076.67	14.68	0	0	28.25	4.12	131.09	1.00	202.38	34.65	77.78	13.01	1	577.19	2.98	0.23	4	21	2	4	3
341	69.92	91.56	687	6992.38	20.11	9155.93	19.25	0	0	30.98	2.37	122.21	0.98	203.98	18.66	194.02	18.05	0	1119.10	2.28	0.42	5	21	3	4	2
342	69.48	92.77	688	6947.67	20.94	9277.19	22.26	0	0	26.58	2.18	118.13	0.93	200.25	19.34	209.83	21.05	1	354.02	2.79	0.36	5	21	4	4	1
343	62.20	90.52	691	6220.27	21.73	9052.41	18.68	0	0	25.34	1.52	112.62	0.79	268.71	22.46	236.08	18.57	1	525.40	3.37	0.45	5	22	1	4	4
344	63.97	91.30	693	6396.65	17.02	9130.40	16.10	0	0	27.01	1.55	114.93	0.73	229.24	16.44	219.37	15.29	1	593.62	3.55	0.49	5	22	2	4	3
345	62.54	88.74	694	6254.34	16.67	8873.64	18.24	0	0	34.13	2.88	119.43	0.94	153.16	14.86	167.49	16.28	0	902.29	3.48	0.41	4	22	3	4	2
346	62.00	87.82	695	6200.24	15.58	8781.54	15.70	0	0	31.61	2.23	116.56	0.79	171.39	14.04	172.80	14.12	0	563.65	3.00	0.48	4	22	4	4	1
347	74.64	83.16	748	7463.94	18.61	8316.17	17.10	0	0	26.71	2.22	112.52	0.75	172.73	16.85	159.44	15.32	0	676.83	2.93	0.41	5	23	1	2	2
348	75.64	83.63	751	7564.26	16.23	8363.38	16.40	0	0	30.24	3.58	114.78	0.73	105.28	14.10	106.42	14.25	1	5.40	4.60	0.32	4	23	2	2	1
349	69.96	85.21	754	6995.88	17.74	8520.53	39.91	0	0	22.12	2.28	119.94	0.84	134.02	15.89	260.12	39.55	1	1080.46	3.44	0.32	5	24	1	9	9
350	71.38	86.31	755	7138.35	13.87	8630.54	10.99	0	0	42.73	2.65	125.03	0.83	172.64	12.34	136.93	9.77	0	1509.04	4.59	0.57	3	24	2	9	8
351	72.34	86.77	756	7234.27	10.93	8677.20	13.06	0	0	52.96	3.15	127.97	0.99	142.16	9.72	169.73	11.63	0	1723.29	5.42	0.59	3	24	3	9	7
352	73.99	86.34	757	7398.90	18.15	8634.09	15.99	0	0	37.62	2.42	118.68	1.05	218.30	17.21	195.32	14.74	1	1125.92	6.02	0.47	5	24	4	9	6
353	73.64	86.11	758	7364.48	16.50	8610.98	15.29	0	0	46.40	1.77	111.10	0.86	256.80	14.94	270.43	15.39	1	1511.71	5.21	0.75	5	24	5	9	5
354	71.60	88.03	759	7160.30	12.73	8802.73	12.44	0	0	54.06	2.61	122.65	1.11	205.79	11.81	200.67	11.58	0	1746.56	5.15	0.60	4	24	6	9	4
355	71.47	88.84	760	7147.38	11.69	8884.12	8.41	0	0	57.29	2.64	125.46	0.90	196.08	10.58	141.78	7.52	0	1490.15	8.02	0.69	3	24	7	9	3
356	70.47	89.83	761	7046.60	10.87	8982.89	17.50	0	0	43.72	2.67	126.54	0.95	138.85	9.75	218.11	16.45	1	1449.96	7.34	0.56	3	24	8	9	2
357	71.18	93.33	762	7117.69	14.91	9333.07	24.84	0	0	30.71	3.44	121.45	0.90	102.52	13.14	170.63	21.89	1	679.58	3.12	0.32	4	24	9	9	1
358	72.24	86.76	758	7224.46	28.89	8676.48	14.03	0	0	34.72	2.31	126.88	1.05	303.23	31.38	166.39	12.89	1	1706.19	6.67	0.45	4	25	1	1	1
359	75.75	88.22	764	7574.67	11.57	8821.52	14.38	0	0	43.65	3.69	122.62	0.84	105.08	10.11	130.55	12.56	1	679.19	5.74	0.47	4	26	1	4	4
360	75.82	84.94	766	7581.84	24.20	8493.61	22.54	0	0	24.49	2.80	115.20	0.90	163.59	21.64	152.66	20.07	0	203.79	1.85	0.29	5	26	2	4	3
361	76.58	85.19	767	7658.50	24.29	8518.60	16.65	0	0	25.28	2.96	117.13	0.77	159.58	21.36	109.44	14.65	1	424.90	3.63	0.31	5	26	3	4	2
362	76.62	85.46	768	7662.09	17.35	8546.00	14.09	0	0	35.26	4.26	118.36	0.80	109.95	15.05	88.74	11.88	1	363.19	4.48	0.33	5	26	4	4	1
363	73.42	88.31	769	7341.84	20.19	8831.19	28.46	0	0	22.12	2.09	115.71	0.84	166.45	18.58	230.75	27.11	1	462.31	3.32	0.31	5	27	1	1	1
364	75.14	92.57	786	7514.33	12.47	9257.20	10.90	0	0	41.13	3.42	117.66	0.71	115.20	10.86	100.65	9.45	1	223.06	5.57	0.49	5	28	1	2	2
365	73.50	91.27	787	7350.23	8.32	9126.99	11.59	0	0	56.06	2.80	119.01	0.86	128.79	7.39	179.04	10.33	0	956.83	5.40	0.68	4	28	2	2	1
366	76.13	85.94	806	7612.56	17.29	8594.45	16.84	0	0	25.83	1.94	115.98	0.71	178.53	15.62	173.99	15.20	0	413.12	2.27	0.44	5	29	1	2	2
367	76.45	87.05	807	7644.98	19.53	8704.94	18.76	0	0	29.22	2.33	111.88	0.89	187.90	18.19	182.89	17.05	0	562.25	2.94	0.41	5	29	2	2	1
368	70.49	87.31	829	7048.82	22.74	8731.40	18.07	0	0	23.43	2.00	121.66	0.77	206.79	20.95	165.77	16.33	0	767.00	2.94	0.36	4	30	1	1	1
369	67.59	84.80	862	6759.47	16.32	8479.52	24.01	0	0	30.42	3.36	123.21	0.92	113.85	14.39	167.33	21.20	0	956.83	3.31	0.32	5	31	1	1	1
370	75.52	89.43	870	7551.82	18.80	8942.57	21.80	0	0	28.29	1.68	111.91	0.89	239.86	18.82	275.71	22.89	1	668.96	4.07	0.44	5	32	1	1	1
371	68.92	87.31	885	6891.91	18.05	8731.42	24.37	0	0	24.82	1.90	117.76	0.83	185.64	16.61	239.54	23.95	1	421.33	2.71	0.38	4	33	1	2	2
372	70.88	87.97	887	7088.03	43.70	8797.03	20.48	0	0	17.93	2.07	121.16	0.82	274.61	44.96	139.48	18.51	1	835.31	3.64	0.24	4	33	2	2	1
373	73.57	88.19	901	7357.32	18.73	8818.72	22.58	0	0	23.83	2.51	118.15	0.76	137.74	16.63	165.66	20.14	0	434.71	2.41	0.32	5	34	1	5	5
374	74.82	90.32	903	7481.89	11.31	9031.60	11.99	0	0	53.15	3.67	121.63	0.94	126.03	9.94	133.54	10.53	0	808.71	5.00	0.55	3	34	2	5	4
375	74.02	91.26	904	7401.73	14.66	9125.83	16.13	0	0	36.69	2.64	119.78	0.90	158.10	13.12	173.86	14.45	0	753.85	4.33	0.48	5	34	3	5	3
376	72.66	89.62	905	7265.71	8.59	8962.06	9.51	0	0	64.96	2.35	117.41	0.95	184.42	7.95	204.36	8.77	0	1362.56	5.16	0.75	4	34	4	5	2
377	73.79	89.03	906	7378.95	13.60	8902.92	10.63	0	0	48.40	2.25	116.81	0.94	223.26	13.00	179.18	9.73	1	936.83	4.73	0.64	5	34	5	5	1
378	72.12	88.78	932	7211.93	31.77	8877.70	28.26	0	0	20.59	2.05	118.82	0.96	233.41	31.68	220.97	26.83	1	763.31	5.90	0.30	5	35	1	1	1
379	76.15	85.28	950	7615.34	19.82	8528.31	12.65	0	0	26.24	1.88	113.49	0.65	212.11	18.30	137.31	11.34	1	405.58	4.01	0.48	5	36	1	2	2
380	76.93	84.58	951	7693.02	22.63	8458.38	18.59	0	0	23.51	2.63	113.58	0.74	155.86	20.01	128.17	16.42	0	269.92	2.41	0.31	4	36	2	2	1
381	70.95	88.87	980	7094.93	21.47	8887.37	31.28	0	0	23.40	1.57	115.39	0.87	233.25	21.68	324.79	36.22	1	744.71	5.09	0.40	5	37	1	1	1
382	66.50	86.86	984	6649.80	17.14	8685.70	15.48	0	0	34.68	2.57	120.93	0.91	179.55	15.40	162.36	13.89	0	804.35	3.21	0.46	5	38	1	2	2
383	69.18	87.67	985	6918.42	19.59	8766.62	19.84	0	0	27.65	1.73	116.47	0.86	241.64	19.26	236.67	19.80	1	921.15	4.56	0.44	5	38	2	2	1
384	68.12	88.96	1079	6812.43	20.86	8895.50	27.57	0	0	18.06	1.92	122.30	0.69	152.46	18.73	199.62	25.25	0	437.85	2.55	0.28	4	39	1	1	1
385	62.32	90.34	1082	6232.30	19.77	9033.65	21.60	0	0	22.35	1.79	116.22	0.74	192.76	18.09	204.45	20.67	0	542.31	2.21	0.38	4	40	1	1	1
386	68.12	91.20	1095	6811.84	21.13	9119.93	24.30	0	0	22.43	2.54	121.43	0.80	144.55	18.79	166.11	21.62	0	755.02	2.56	0.29	4	41	1	1	1
387	69.47	88.65	1108	6947.49	16.11	8864.68	51.19	0	0	17.55	2.15	123.87	0.73	102.83	14.31	296.81	55.00	1	938.10	4.58	0.26	5	42	1	1	1
388	71.17	88.72	1164	7117.21	13.94	8871.70	66.50	0	0	21.26	2.63	121.75	0.87	88.55	12.57	351.64	80.60	1	724.44	5.48	0.27	5	43	1	1	1
389	70.45	88.03	1257	7045.28	27.85	8803.42	20.50	0	0	22.52	1.75	118.12	0.84	261.28	28.37	207.05	19.34	1	859.12	5.11	0.34	4	44	1	1	1
390	70.02	88.50	1464	7002.34	38.21	8850.08	20.94	0	0	18.80	2.68	123.35	0.82	204.84	34.91	113.79	18.58	0	773.77	2.24	0.21	4	45	1	1	1
391	66.48	90.72	1576	6648.34	19.73	9071.67	18.11	0	0	30.39	2.51	123.52	0.93	186.04	17.85	171.04	16.32	0	1014.50	2.97	0.39	3	46	1	3	3
392	66.18	91.52	1577	6617.78	16.50	9151.92	34.17	0	0	26.20	1.66	116.45	0.85	204.11	15.46	329.61	34.17	1	1084.06	4.21	0.46	5	46	2	3	2
393	68.55	92.10	1579	6855.16	10.13	9210.03	14.35	0	0	42.16	2.52	121.27	0.80	131.37	9.01	185.24	12.88	0	1197.81	5.32	0.59	4	46	3	3	1
394	64.14	93.23	1580	6414.07	23.12	9322.56	22.88	0	0	23.88	3.50	120.84	0.83	121.25	20.23	120.02	20.03	0	675.35	2.63	0.23	4	47	1	1	1
395	68.47	90.53	1590	6847.41	39.03	9052.77	19.22	0	0	20.86	2.80	121.89	0.88	221.57	36.16	110.97	17.07	1	666.75	4.38	0.23	4	48	1	1	1
396	65.67	92.46	1600	6566.74	17.04	9245.86	28.71	0	0	27.87	2.16	116.60	0.95	173.57	15.57	266.34	29.26	1	803.94	5.16	0.42	5	49	1	6	6
397	66.46	90.59	1601	6645.82	15.06	9059.43	9.66	0	0	45.90	2.17	122.35	0.87	236.30	14.71	160.02	8.74	1	1028.81	5.47	0.65	5	49	2	6	5
398	66.90	90.96	1602	6689.97	29.67	9096.26	13.62	0	0	34.09	1.93	119.93	0.97	335.59	32.16	190.22	12.69	1	1089.98	5.16	0.50	5	49	3	6	4
399	66.98	90.15	1603	6697.74	12.65	9015.02	7.57	0	0	56.79	3.11	129.41	0.85	177.86	11.24	106.85	6.68	1	1715.79	6.91	0.66	4	49	4	6	3
400	65.79	88.88	1604	6578.98	17.37	8887.58	12.47	0	0	38.40	1.94	124.03	0.91	259.03	17.53	193.93	11.66	1	1465.02	6.94	0.55	4	49	5	6	2
401	67.29	86.18	1605	6728.88	12.34	8618.40	10.56	0	0	49.79	2.89	125.82	0.89	164.67	10.96	141.07	9.38	0	1187.88	6.64	0.61	3	49	6	6	1
402	73.87	90.12	1635	7386.76	15.35	9012.00	13.13	0	0	36.94	1.67	116.43	0.84	256.06	15.54	226.83	12.68	1	930.25	3.66	0.58	5	50	1	4	4
403	71.91	89.25	1636	7191.12	13.46	8924.88	13.36	0	0	46.11	2.65	122.56	1.00	182.16	12.26	181.33	12.10	0	1156.00	4.14	0.56	4	50	2	4	3
404	73.02	88.11	1637	7302.42	12.15	8811.10	11.06	0	0	47.97	1.94	116.86	0.90	231.14	11.76	212.54	10.51	1	1541.75	6.42	0.66	5	50	3	4	2
405	72.47	89.13	1638	7247.44	16.57	8912.71	15.46	0	0	38.18	1.37	112.69	0.80	295.91	16.42	306.28	17.13	1	1421.98	4.33	0.65	5	50	4	4	1
406	70.74	92.92	1642	7074.06	20.76	9292.22	19.06	0	0	30.25	2.01	116.38	0.96	237.91	20.46	222.86	18.34	1	782.10	4.94	0.44	5	51	1	4	4
407	70.93	90.26	1643	7093.12	16.89	9025.53	14.46	0	0	43.74	2.74	127.56	1.11	208.24	15.78	180.76	13.17	1	1680.62	7.98	0.50	4	51	2	4	3
408	72.36	89.40	1644	7236.47	10.62	8939.61	10.03	0	0	61.02	3.10	126.31	1.00	161.67	9.45	152.73	8.93	0	1479.73	5.91	0.66	3	51	3	4	2
409	74.14	90.28	1645	7413.71	15.63	9028.44	25.39	0	0	33.52	2.36	119.81	1.06	175.12	14.34	268.38	26.02	1	1180.56	5.42	0.42	5	51	4	4	1
410	67.60	89.96	1654	6759.97	18.50	8995.61	22.34	0	0	26.00	3.05	126.13	0.81	121.44	16.28	146.59	19.66	0	984.33	3.18	0.30	3	52	1	1	1
411	69.91	86.87	1711	6991.06	19.20	8687.32	20.38	0	0	24.54	2.31	122.10	0.77	158.33	17.18	167.97	18.22	0	908.67	2.35	0.35	4	53	1	1	1
412	64.99	88.17	1729	6498.83	31.47	8816.73	29.67	0	0	19.15	2.21	118.36	0.92	202.93	30.61	200.16	27.35	0	633.96	1.77	0.24	5	54	1	1	1
413	66.76	89.41	1738	6675.84	17.76	8941.41	20.81	0	0	29.61	4.86	126.02	0.82	82.95	15.43	97.00	17.87	1	962.06	5.75	0.22	5	55	1	1	1
414	76.30	89.40	1758	7629.78	19.86	8939.86	25.78	0	0	23.22	2.73	118.71	0.82	130.51	17.61	169.26	22.86	0	540.90	2.13	0.28	3	56	1	4	4
415	74.75	85.95	1761	7474.65	22.47	8594.80	22.74	0	0	26.06	2.55	117.11	0.95	178.21	20.49	180.79	20.61	0	832.44	2.93	0.32	5	56	2	4	3
416	74.43	87.94	1762	7443.22	15.24	8793.77	12.02	0	0	42.15	3.00	122.31	0.89	165.51	13.50	130.54	10.64	0	1017.88	3.96	0.51	4	56	3	4	2
417	72.67	90.65	1763	7267.13	13.15	9064.95	19.86	0	0	35.55	1.97	116.59	0.91	186.71	12.31	268.40	20.38	1	1091.06	5.40	0.52	5	56	4	4	1
418	65.17	88.17	1775	6516.96	25.63	8817.40	22.79	0	0	22.99	1.76	120.32	0.89	253.06	25.85	232.01	22.15	1	1012.40	4.48	0.32	4	57	1	3	3
419	63.02	89.20	1776	6301.70	15.65	8919.52	12.56	0	0	35.08	2.15	117.95	0.79	196.89	14.34	159.50	11.30	0	840.75	3.83	0.54	3	57	2	3	2
420	62.80	87.82	1777	6280.14	20.84	8781.78	21.24	0	0	28.95	3.26	121.32	0.94	142.76	18.42	145.49	18.78	0	696.60	2.61	0.30	3	57	3	3	1
421	67.21	90.43	1783	6721.40	27.33	9042.70	11.59	0	0	24.96	2.51	123.51	0.66	207.32	24.76	88.32	9.90	1	705.81	4.37	0.37	4	58	1	1	1
422	63.57	85.50	1810	6357.02	20.71	8550.02	17.80	0	0	26.85	1.48	109.39	0.78	271.12	21.42	242.50	17.83	1	832.69	2.50	0.50	5	59	1	1	1
423	62.84	85.24	1818	6284.18	28.18	8523.96	16.91	0	0	25.29	2.09	113.32	0.84	244.04	27.97	160.03	15.34	1	569.79	3.45	0.39	5	60	1	4	4
424	63.94	88.32	1821	6393.73	12.37	8831.98	14.23	0	0	36.22	2.13	126.45	0.77	163.44	11.13	187.59	12.87	0	1635.29	4.09	0.56	4	60	2	4	3
425	62.85	86.31	1823	6285.49	19.73	8631.01	23.26	0	0	24.20	1.91	115.78	0.81	190.96	18.87	224.52	22.36	1	426.96	1.69	0.41	5	60	3	4	2
426	62.51	85.14	1827	6251.26	21.94	8513.84	26.08	0	0	24.69	2.31	113.51	0.91	183.26	19.87	204.22	25.50	0	571.62	1.45	0.35	5	60	4	4	1
427	64.03	89.44	1820	6402.67	24.98	8944.46	29.21	0	0	23.50	2.61	122.87	1.03	175.44	22.74	204.06	26.88	0	957.75	2.04	0.26	5	61	1	12	12
428	67.12	90.24	1823	6712.01	17.10	9023.64	14.43	0	0	36.28	2.56	127.26	0.91	187.40	15.57	159.23	12.94	0	1268.90	3.13	0.48	5	61	2	12	11
429	64.86	91.61	1824	6486.07	19.58	9161.04	17.85	0	0	30.68	2.12	119.00	0.93	219.60	18.53	199.93	16.85	1	774.85	3.64	0.45	5	61	3	12	10
430	65.92	90.71	1827	6592.35	51.25	9071.29	12.77	0	0	31.55	1.70	117.92	0.96	501.98	83.71	189.77	12.08	1	1098.71	5.01	0.51	5	61	4	12	9
431	68.31	89.87	1828	6830.52	12.08	8987.20	18.14	0	0	48.02	3.38	130.47	1.12	133.45	10.79	198.63	16.48	0	1727.81	5.39	0.50	4	61	5	12	8
432	66.52	89.46	1829	6652.22	11.42	8946.17	16.45	0	0	52.97	3.24	125.85	1.16	145.48	10.25	207.54	15.08	0	1672.75	4.92	0.55	4	61	6	12	7
433	67.84	92.12	1830	6783.67	16.32	9211.62	19.65	0	0	32.77	1.95	117.47	0.91	214.31	15.39	239.67	19.66	1	1017.79	5.72	0.51	5	61	7	12	6
434	68.75	93.08	1831	6874.98	17.14	9308.05	20.53	0	0	34.98	3.50	122.74	1.02	132.30	15.16	158.34	18.17	0	793.21	3.49	0.35	5	61	8	12	5
435	69.29	93.16	1832	6928.61	16.12	9316.13	16.86	0	0	35.74	2.77	122.44	0.94	161.66	14.41	169.03	15.10	0	872.40	3.05	0.44	4	61	9	12	4
436	67.66	91.62	1833	6765.55	10.48	9162.06	15.72	0	0	49.61	3.38	125.54	0.98	118.85	9.28	177.96	13.96	0	915.65	4.51	0.54	4	61	10	12	3
437	68.23	90.71	1834	6823.23	14.13	9070.88	9.63	0	0	47.47	2.37	124.86	0.88	217.54	13.17	150.67	8.68	1	1250.38	6.46	0.64	4	61	11	12	2
438	70.19	90.60	1835	7019.36	18.84	9059.64	15.81	0	0	38.45	1.89	117.05	1.03	284.03	20.12	243.84	15.89	1	1337.48	4.79	0.51	5	61	12	12	1
439	68.10	88.42	1822	6810.19	13.18	8841.92	11.13	0	0	51.36	3.19	128.85	0.97	163.90	11.73	138.70	9.88	0	1405.67	5.20	0.58	3	62	1	1	1
440	68.19	94.41	1836	6818.95	20.27	9441.12	18.10	0	0	25.24	1.65	113.06	0.77	238.23	19.74	211.54	17.53	1	311.50	2.42	0.45	5	63	1	5	5
441	65.90	91.46	1839	6589.68	11.43	9146.02	10.32	0	0	52.90	2.49	118.01	0.92	188.72	10.39	169.93	9.44	0	1258.60	5.56	0.67	5	63	2	5	4
442	66.08	91.90	1840	6608.24	15.36	9190.02	18.60	0	0	36.54	2.61	119.11	0.99	168.01	13.91	201.30	17.20	0	1084.71	3.83	0.46	4	63	3	5	3
443	67.70	90.27	1841	6769.76	8.15	9027.12	12.15	0	0	54.52	2.76	128.08	0.84	124.52	7.24	185.04	10.86	0	1875.56	7.74	0.67	3	63	4	5	2
444	69.25	87.62	1842	6924.63	12.97	8761.59	12.16	0	0	51.48	2.70	126.09	1.05	192.50	11.84	181.10	11.03	0	1695.25	6.44	0.60	4	63	5	5	1
445	63.98	90.22	1878	6398.42	23.43	9022.37	24.42	0	0	27.18	1.77	115.42	0.93	254.56	23.75	266.40	25.01	1	729.46	4.77	0.42	5	64	1	6	6
446	62.57	90.02	1880	6257.25	14.27	9002.15	15.97	0	0	38.23	2.71	120.95	0.92	156.60	12.75	174.74	14.35	0	945.17	3.34	0.49	5	64	2	6	5
447	64.56	91.18	1881	6456.21	21.52	9117.56	21.43	0	0	30.74	3.33	123.95	1.04	153.51	19.11	152.81	19.03	0	886.29	2.84	0.30	3	64	3	6	4
448	63.14	90.97	1882	6314.01	16.55	9097.06	15.78	0	0	31.79	2.17	117.52	0.83	187.94	15.16	179.89	14.35	0	1087.75	3.67	0.48	5	64	4	6	3
449	63.12	91.05	1883	6311.51	15.46	9105.11	11.54	0	0	45.29	3.53	119.87	0.92	152.62	13.61	114.03	10.16	0	298.33	3.60	0.49	3	64	5	6	2
450	61.85	89.60	1886	6185.02	16.19	8960.42	13.97	0	0	35.47	3.63	122.12	0.79	121.46	14.13	104.76	12.16	1	759.19	4.36	0.38	4	64	6	6	1
451	69.36	88.10	1914	6936.39	29.90	8809.92	23.91	0	0	19.30	2.47	125.05	0.82	180.67	26.78	144.78	21.34	0	722.27	2.31	0.23	3	65	1	1	1
452	73.36	94.04	1926	7335.92	34.01	9404.08	19.88	0	0	23.58	2.87	117.10	0.96	214.59	31.33	127.17	17.76	1	401.33	2.98	0.25	5	66	1	1	1
453	63.72	90.78	1939	6371.73	21.53	9077.53	15.48	0	0	27.92	1.74	117.12	0.79	250.41	21.62	194.26	14.46	1	847.69	3.10	0.49	5	67	1	9	9
454	66.00	90.19	1940	6599.55	12.80	9019.21	11.58	0	0	46.62	1.92	118.16	0.92	238.89	12.57	220.09	11.04	1	1215.81	5.96	0.63	4	67	2	9	8
455	66.98	90.89	1941	6697.81	17.48	9089.31	14.07	0	0	43.44	2.67	119.58	1.10	219.30	16.51	179.34	12.89	1	824.15	6.69	0.51	5	67	3	9	7
456	65.84	88.60	1942	6583.68	33.12	8859.60	22.99	0	0	22.14	2.30	126.59	0.94	232.32	32.64	172.75	21.09	1	1275.04	5.32	0.32	5	67	4	9	6
457	69.75	89.04	1943	6974.70	23.70	8903.83	25.36	0	0	22.71	1.69	121.65	0.85	244.23	23.37	244.57	25.58	1	1055.65	3.71	0.35	5	67	5	9	5
458	71.37	85.57	1944	7137.32	14.80	8557.02	12.01	0	0	43.06	2.01	118.00	0.94	243.73	14.54	203.06	11.20	1	1063.44	4.90	0.59	5	67	6	9	4
459	71.47	84.96	1945	7146.79	20.28	8495.89	14.19	0	0	33.09	2.26	119.95	0.90	227.83	19.21	162.69	12.88	1	935.33	4.02	0.47	5	67	7	9	3
460	71.51	83.60	1948	7150.58	13.35	8359.92	15.35	0	0	44.14	3.05	115.06	0.99	149.83	11.89	170.62	13.96	0	669.10	3.53	0.51	5	67	8	9	2
461	71.28	85.16	1949	7128.08	15.03	8515.62	17.44	0	0	37.46	2.09	116.08	0.93	210.08	14.01	224.31	17.36	1	696.17	3.49	0.56	5	67	9	9	1
462	69.02	85.19	1943	6901.85	18.57	8519.30	18.91	0	0	32.89	2.15	120.12	1.00	220.47	17.72	222.76	18.21	1	1103.40	5.47	0.44	5	68	1	1	1
463	66.36	89.03	1945	6635.58	17.32	8902.77	36.94	0	0	20.73	3.06	126.53	0.79	90.23	14.98	191.72	33.05	1	615.15	3.04	0.23	5	69	1	1	1
464	72.60	87.65	2025	7260.27	24.92	8764.82	18.24	0	0	22.54	2.00	119.26	0.76	213.58	23.62	161.00	16.44	1	853.27	3.24	0.36	5	70	1	1	1
465	66.78	89.34	2030	6678.18	24.21	8934.28	25.93	0	0	19.06	1.73	121.03	0.76	202.36	23.38	221.52	24.50	1	730.67	3.18	0.32	5	71	1	1	1
466	68.00	92.34	2048	6799.76	23.05	9234.28	22.23	0	0	24.30	2.99	124.47	0.85	144.53	20.36	139.38	19.63	0	970.98	2.41	0.27	5	72	1	1	1
467	62.57	88.22	2050	6257.06	11.69	8821.96	11.47	0	0	49.73	3.37	123.07	0.88	132.89	10.28	130.42	10.09	0	1252.19	4.91	0.56	3	73	1	3	3
468	66.56	87.98	2051	6656.36	12.51	8798.47	12.54	0	0	58.44	3.46	127.56	1.16	163.90	11.17	164.23	11.23	0	1282.10	3.57	0.58	3	73	2	3	2
469	67.25	86.62	2052	6724.98	10.86	8661.61	13.74	0	0	56.84	4.36	130.34	1.04	108.87	9.51	137.78	12.03	1	1403.12	6.04	0.51	4	73	3	3	1
470	71.91	90.93	2050	7190.59	12.14	9092.60	12.61	0	0	49.31	2.36	117.65	0.99	197.49	11.27	204.46	11.77	0	1253.65	4.18	0.62	5	74	1	4	4
471	72.65	88.67	2051	7265.42	10.84	8867.08	11.89	0	0	54.84	2.08	116.23	1.00	220.14	10.50	241.54	11.65	1	910.44	2.99	0.68	4	74	2	4	3
472	72.51	88.70	2052	7250.65	25.65	8869.70	17.76	0	0	30.73	2.30	120.73	0.95	232.41	25.37	184.27	16.34	1	697.90	1.91	0.44	5	74	3	4	2
473	71.18	87.96	2055	7117.96	24.72	8796.39	27.74	0	0	21.10	1.85	119.74	0.86	212.06	24.21	240.83	27.21	1	815.88	4.76	0.33	5	74	4	4	1
474	61.77	87.60	2054	6177.45	21.10	8760.23	19.97	0	0	25.36	2.49	121.55	0.83	166.55	18.85	157.75	17.82	0	698.50	2.69	0.34	4	75	1	1	1
475	61.83	88.44	2064	6182.78	16.36	8843.59	19.20	0	0	30.89	2.30	117.13	0.89	171.61	14.82	200.24	17.58	0	889.21	3.07	0.43	4	76	1	4	4
476	63.84	89.44	2065	6384.47	15.51	8944.25	13.63	0	0	43.04	3.41	123.17	0.97	150.99	13.69	132.76	12.04	0	1345.25	5.21	0.47	3	76	2	4	3
477	63.73	87.07	2066	6372.86	11.32	8707.29	11.42	0	0	43.73	2.22	118.49	0.80	173.59	10.19	174.74	10.32	0	1140.12	5.43	0.64	5	76	3	4	2
478	62.20	86.47	2067	6219.59	16.56	8647.13	15.53	0	0	32.04	2.63	117.18	0.80	155.77	14.72	146.31	13.77	0	544.62	2.77	0.44	5	76	4	4	1
479	65.97	88.77	2078	6596.53	25.82	8877.11	26.33	0	0	18.68	2.10	121.20	0.79	178.33	23.40	181.93	23.84	0	833.04	2.47	0.26	5	77	1	1	1
480	67.87	88.95	2095	6787.16	20.96	8895.16	24.00	0	0	20.96	1.83	120.78	0.77	188.46	19.24	213.27	22.53	1	662.31	3.26	0.33	4	78	1	1	1
481	63.03	88.23	2127	6303.13	19.36	8823.27	15.34	0	0	34.73	2.52	116.08	0.96	205.57	17.94	165.08	13.85	0	766.67	3.38	0.45	5	79	1	4	4
482	64.24	88.28	2128	6423.65	20.27	8828.40	16.26	0	0	29.52	1.86	116.19	0.85	242.55	20.02	200.85	15.35	1	576.33	4.79	0.47	5	79	2	4	3
483	65.89	89.98	2129	6588.72	20.75	8997.56	15.10	0	0	32.20	2.87	123.87	0.89	179.94	18.55	131.34	13.42	0	989.60	3.71	0.40	3	79	3	4	2
484	63.23	89.62	2131	6322.51	24.50	8962.19	19.69	0	0	26.07	2.47	120.01	0.92	199.24	22.68	162.48	17.72	0	591.50	2.35	0.35	5	79	4	4	1
485	69.47	88.72	2133	6947.17	12.35	8872.46	8.25	0	0	47.27	4.98	126.80	0.65	89.81	10.38	54.87	6.66	1	664.44	6.87	0.44	5	80	1	1	1
486	65.42	88.76	2143	6541.71	17.96	8876.10	16.58	0	0	32.64	2.00	119.45	0.91	223.15	17.43	211.40	15.55	1	1095.85	5.42	0.47	4	81	1	4	4
487	64.61	87.60	2144	6461.09	19.84	8759.56	18.12	0	0	34.22	2.09	114.29	1.00	241.13	19.78	224.38	17.76	1	1101.90	4.52	0.48	5	81	2	4	3
488	64.84	88.08	2145	6483.99	17.22	8807.57	15.75	0	0	30.47	1.54	118.52	0.80	259.95	17.55	240.74	15.61	1	1267.29	3.97	0.49	4	81	3	4	2
489	65.76	89.01	2149	6576.13	20.02	8900.96	15.57	0	0	38.42	2.57	119.57	1.07	221.77	19.54	181.89	14.23	1	1090.98	2.99	0.48	5	81	4	4	1
490	73.01	92.69	2145	7300.60	17.28	9268.67	19.99	0	0	29.14	2.22	115.57	0.87	176.95	15.71	201.64	18.69	0	435.77	2.78	0.42	5	82	1	22	22
491	72.87	93.49	2146	7287.02	12.85	9349.38	17.13	0	0	33.99	3.36	118.97	0.75	100.13	11.28	133.36	14.96	1	68.02	3.30	0.39	4	82	2	22	21
492	70.78	91.06	2148	7078.05	12.93	9105.82	16.00	0	0	46.96	2.05	116.58	1.02	227.92	12.57	259.15	16.23	1	1421.04	4.47	0.62	5	82	3	22	20
493	72.45	87.83	2149	7244.83	10.39	8783.00	8.48	0	0	67.64	3.73	130.07	0.97	144.94	9.13	118.30	7.45	0	1685.44	4.94	0.66	3	82	4	22	19
494	71.78	88.07	2150	7177.98	6.31	8806.81	5.63	0	0	103.75	3.14	129.49	0.97	161.31	5.61	144.08	5.00	0	2034.27	8.47	0.85	3	82	5	22	18
495	71.96	88.74	2151	7196.47	7.30	8874.28	6.52	0	0	123.07	4.09	127.37	1.34	170.18	6.54	152.44	5.82	0	2985.31	12.66	0.82	3	82	6	22	17
496	72.37	88.49	2152	7236.67	4.30	8849.14	4.69	0	0	136.91	3.24	127.23	0.96	140.68	3.81	153.28	4.15	0	2828.35	13.33	0.90	3	82	7	22	16
497	72.18	88.68	2153	7218.18	5.97	8867.62	6.07	0	0	125.16	4.30	133.78	1.15	134.03	5.25	136.38	5.35	0	2437.42	11.72	0.83	4	82	8	22	15
498	71.16	87.40	2154	7116.26	10.92	8739.50	7.88	0	0	95.24	3.62	127.46	1.42	220.75	10.26	162.31	7.13	1	2962.02	11.71	0.74	4	82	9	22	14
499	70.38	86.90	2155	7037.57	4.86	8689.73	5.16	0	0	154.66	4.97	136.88	1.16	116.15	4.25	123.36	4.51	0	2831.88	14.83	0.86	4	82	10	22	13
500	71.21	86.52	2156	7121.29	6.42	8651.77	6.80	0	0	93.89	2.96	126.70	0.99	157.67	5.73	166.87	6.07	0	2333.46	9.98	0.83	3	82	11	22	12
501	71.86	87.40	2157	7186.41	7.75	8739.57	7.48	0	0	82.92	3.84	133.98	0.95	128.67	6.79	124.19	6.56	0	2156.12	9.01	0.74	3	82	12	22	11
502	72.09	87.72	2158	7208.67	9.26	8772.02	6.44	0	0	75.84	3.64	131.69	0.88	148.72	8.12	103.35	5.64	1	1842.90	9.00	0.73	4	82	13	22	10
503	72.48	87.39	2159	7247.77	8.90	8738.74	7.70	0	0	84.86	3.12	124.73	1.11	185.85	8.22	163.26	6.91	0	2297.40	8.15	0.77	4	82	14	22	9
504	72.68	88.11	2160	7268.31	7.68	8810.97	10.31	0	0	81.98	6.47	135.08	1.04	72.15	6.21	99.68	8.96	1	1687.29	8.50	0.54	5	82	15	22	8
505	71.35	86.92	2161	7135.27	11.57	8691.90	8.72	0	0	68.02	2.74	119.94	1.11	221.51	10.88	169.58	7.93	1	1894.90	7.77	0.71	4	82	16	22	7
506	71.94	87.90	2162	7194.20	6.28	8790.30	5.95	0	0	104.31	3.36	128.58	0.99	150.44	5.56	142.51	5.27	0	2216.50	9.49	0.84	3	82	17	22	6
507	70.01	87.81	2163	7000.82	14.56	8780.88	11.46	0	0	46.75	2.19	124.14	0.98	237.53	14.18	192.66	10.59	1	1512.33	5.69	0.61	4	82	18	22	5
508	70.14	90.45	2164	7013.98	10.51	9044.90	11.47	0	0	51.75	1.74	113.60	0.89	241.80	10.36	252.88	11.63	1	1422.44	6.06	0.70	4	82	19	22	4
509	70.37	90.04	2165	7037.43	9.89	9004.39	13.05	0	0	52.43	2.78	127.62	0.94	144.95	8.85	190.02	11.82	0	1483.25	5.91	0.63	3	82	20	22	3
510	68.64	87.88	2166	6863.94	30.51	8787.94	16.92	0	0	23.61	2.71	124.68	0.83	204.17	27.66	114.23	15.03	0	877.54	2.41	0.29	5	82	21	22	2
511	70.07	88.77	2169	7007.05	34.68	8877.02	26.47	0	0	18.67	2.35	124.79	0.91	212.25	32.31	164.46	23.93	1	917.31	4.66	0.23	5	82	22	22	1
512	63.87	89.39	2164	6386.68	30.22	8939.45	28.11	0	0	22.31	3.30	123.89	1.02	158.15	26.85	147.20	24.96	0	698.56	1.38	0.20	5	83	1	1	1
513	73.84	90.52	2167	7384.16	13.75	9051.80	14.04	0	0	41.75	2.31	118.09	0.94	192.96	12.72	197.90	12.89	0	999.58	3.82	0.57	5	84	1	1	1
514	68.73	88.58	2174	6872.87	22.62	8857.51	36.69	0	0	17.84	2.78	127.53	0.79	112.10	19.99	181.44	32.57	0	694.08	1.80	0.23	5	85	1	1	1
515	70.48	88.74	2179	7048.18	22.38	8874.31	22.44	0	0	20.73	1.50	121.14	0.74	233.75	22.17	239.85	21.98	1	939.12	3.33	0.37	5	86	1	1	1
516	74.17	86.24	2185	7417.29	23.98	8624.48	38.44	0	0	20.98	2.76	119.07	0.95	141.73	21.39	209.07	37.53	1	831.69	3.72	0.24	5	87	1	4	4
517	73.71	83.48	2186	7370.64	24.36	8348.04	14.88	0	0	33.33	4.83	121.65	0.91	127.80	21.13	74.40	11.31	1	478.46	3.93	0.25	5	87	2	4	3
518	73.84	86.21	2189	7384.24	17.40	8621.46	21.61	0	0	26.57	2.00	117.77	0.83	180.69	15.97	219.61	20.58	1	518.02	2.41	0.41	5	87	3	4	2
519	71.93	84.16	2190	7192.76	18.17	8416.32	20.82	0	0	28.65	2.34	119.11	0.90	173.57	16.50	197.06	19.23	0	911.42	2.82	0.39	5	87	4	4	1
520	64.50	88.84	2194	6450.07	31.08	8883.57	26.20	0	0	18.63	1.87	119.32	0.84	233.03	30.55	203.86	24.64	1	810.40	3.58	0.30	5	88	1	27	27
521	67.31	86.11	2198	6731.22	21.39	8610.97	15.86	0	0	30.39	2.06	121.57	0.89	236.95	20.93	183.04	14.61	1	938.54	4.00	0.44	5	88	2	27	26
522	68.56	86.36	2199	6856.34	14.77	8635.95	12.26	0	0	49.54	2.18	118.83	1.07	255.71	14.85	215.60	11.85	1	1718.96	6.74	0.60	4	88	3	27	25
523	69.47	85.89	2200	6946.82	13.20	8589.41	11.28	0	0	54.10	2.90	122.00	1.06	191.30	11.97	163.97	10.16	0	1321.17	5.45	0.60	4	88	4	27	24
524	68.87	87.19	2201	6887.37	12.28	8718.76	12.01	0	0	55.03	2.82	126.13	1.08	186.02	11.24	182.56	10.90	0	1573.75	5.26	0.61	3	88	5	27	23
525	70.06	87.55	2202	7006.18	7.03	8754.55	8.21	0	0	86.92	3.67	127.27	1.02	128.61	6.20	150.09	7.23	0	1857.12	8.51	0.76	4	88	6	27	22
526	70.07	87.72	2203	7006.70	9.05	8771.63	8.13	0	0	73.84	3.30	128.12	0.99	156.44	8.03	140.58	7.20	0	1939.52	9.56	0.73	3	88	7	27	21
527	69.98	87.70	2204	6997.54	11.03	8770.07	8.56	0	0	68.58	2.99	127.80	1.06	195.53	10.07	152.98	7.68	0	1751.85	6.60	0.71	4	88	8	27	20
528	70.02	87.33	2205	7002.15	7.71	8732.66	6.47	0	0	88.43	3.76	129.49	0.95	139.52	6.77	117.06	5.68	0	1648.71	9.35	0.77	4	88	9	27	19
529	70.02	86.65	2206	7001.79	11.25	8664.62	10.86	0	0	60.69	3.49	128.24	1.05	151.20	9.98	145.93	9.62	0	1375.00	5.84	0.61	3	88	10	27	18
530	69.54	86.30	2207	6953.53	13.72	8630.13	15.57	0	0	46.79	2.10	117.95	1.08	237.80	13.43	258.84	15.88	1	1500.69	7.26	0.56	5	88	11	27	17
531	68.22	86.35	2208	6822.28	20.36	8634.63	14.91	0	0	42.29	1.99	116.64	1.12	310.53	23.01	242.28	14.96	1	1519.71	6.13	0.51	5	88	12	27	16
532	66.47	84.68	2209	6647.43	19.61	8468.13	14.43	0	0	30.18	1.80	114.63	0.79	243.20	19.41	186.51	13.64	1	520.10	3.26	0.53	5	88	13	27	15
533	68.61	85.01	2210	6860.76	11.93	8500.67	14.58	0	0	50.32	2.72	120.00	1.07	172.70	10.81	208.16	13.57	1	1124.21	6.38	0.59	5	88	14	27	14
534	70.12	87.21	2211	7012.18	5.92	8720.91	7.33	0	0	76.47	2.75	128.00	0.78	127.19	5.23	157.58	6.48	0	1648.42	7.83	0.81	3	88	15	27	13
535	69.90	86.67	2212	6990.38	11.17	8666.58	10.35	0	0	58.53	2.98	126.16	1.00	169.92	10.01	157.54	9.24	0	1780.25	7.28	0.65	4	88	16	27	12
536	70.91	86.11	2213	7090.92	12.97	8611.37	13.71	0	0	50.20	2.31	119.59	1.08	218.56	12.40	229.04	13.28	1	1574.35	7.61	0.60	4	88	17	27	11
537	70.58	83.89	2214	7058.50	8.88	8388.76	10.44	0	0	53.13	2.89	118.88	0.78	126.09	7.83	148.19	9.20	0	692.23	4.84	0.66	3	88	18	27	10
538	70.18	84.08	2215	7018.46	17.82	8408.25	26.23	0	0	28.03	2.04	114.96	0.92	191.85	16.40	251.18	26.30	1	777.38	3.52	0.45	5	88	19	27	9
539	72.76	84.07	2216	7276.10	19.06	8407.40	11.77	0	0	30.53	2.22	116.05	0.71	200.31	17.51	125.70	10.48	0	539.33	2.41	0.49	4	88	20	27	8
540	72.92	84.47	2217	7292.07	13.11	8446.91	15.25	0	0	38.23	1.97	113.01	0.86	198.47	12.21	223.79	14.79	1	553.33	4.78	0.58	5	88	21	27	7
541	71.63	85.53	2218	7163.14	17.47	8553.14	13.16	0	0	33.81	1.33	112.76	0.75	310.82	19.31	250.77	13.37	1	1022.44	3.93	0.63	5	88	22	27	6
542	71.64	86.88	2220	7164.14	13.70	8688.08	11.16	0	0	52.48	2.85	124.75	1.04	195.60	12.46	160.08	10.04	0	1639.33	5.57	0.60	4	88	23	27	5
543	72.69	86.24	2221	7268.61	13.11	8624.05	16.41	0	0	42.39	1.93	114.36	0.97	222.33	12.74	266.77	16.89	1	1019.25	4.61	0.58	5	88	24	27	4
544	70.55	86.59	2222	7054.86	15.06	8659.30	16.30	0	0	34.50	2.04	124.24	0.89	199.67	13.93	214.63	15.28	1	1582.19	5.10	0.50	4	88	25	27	3
545	71.24	86.96	2223	7124.17	9.26	8696.19	8.91	0	0	64.45	2.93	125.03	0.92	157.53	8.23	151.66	7.93	0	1717.56	6.16	0.71	3	88	26	27	2
546	69.94	87.07	2224	6994.09	9.73	8706.88	9.44	0	0	69.32	3.55	127.24	1.03	146.90	8.60	142.57	8.35	0	1765.85	8.51	0.67	3	88	27	27	1
547	68.18	84.53	2196	6817.98	19.34	8452.94	13.66	0	0	38.41	1.65	108.79	0.93	318.75	22.20	240.98	13.75	1	1220.58	4.93	0.56	5	89	1	1	1
548	71.80	89.23	2209	7180.00	23.05	8923.02	15.67	0	0	24.79	1.72	117.38	0.71	232.80	22.87	176.50	14.22	1	492.60	2.59	0.48	5	90	1	1	1
549	64.32	86.61	2228	6432.26	14.62	8661.11	12.82	0	0	39.54	1.86	116.10	0.85	234.74	14.31	207.89	12.35	1	1431.65	5.01	0.61	5	91	1	3	3
550	65.60	87.64	2229	6560.22	12.00	8764.10	12.39	0	0	48.17	2.67	125.14	0.94	168.62	10.77	173.98	11.13	0	1688.46	5.53	0.60	4	91	2	3	2
551	61.63	88.07	2230	6162.87	18.64	8807.15	19.55	0	0	29.59	2.74	116.17	0.88	155.28	16.77	163.36	17.46	0	658.27	2.75	0.38	5	91	3	3	1
552	71.64	83.85	2236	7163.62	18.60	8384.94	20.57	0	0	28.37	2.25	114.09	0.88	183.24	16.85	195.86	19.65	0	754.92	2.43	0.42	5	92	1	4	4
553	71.41	84.89	2239	7140.88	14.42	8488.91	22.73	0	0	33.14	1.96	115.59	0.91	192.36	13.30	268.45	23.14	1	1108.98	5.61	0.50	4	92	2	4	3
554	72.20	86.49	2240	7219.60	10.24	8648.77	11.61	0	0	58.88	2.93	124.79	1.03	159.66	9.18	180.83	10.44	0	1629.15	5.85	0.65	5	92	3	4	2
555	70.91	85.18	2241	7090.99	23.97	8518.10	14.33	0	0	37.65	2.34	118.56	1.09	282.79	25.30	182.45	13.31	1	1206.12	4.97	0.47	5	92	4	4	1
556	65.40	91.25	2250	6540.03	19.92	9124.67	23.48	0	0	27.67	2.75	120.87	0.95	155.32	17.92	182.97	21.13	0	812.23	2.99	0.33	5	93	1	2	2
557	62.74	90.33	2251	6273.87	22.97	9033.32	18.09	0	0	26.20	2.08	118.53	0.87	223.62	21.74	179.22	16.50	1	614.25	3.21	0.38	5	93	2	2	1
558	67.64	91.66	2255	6763.75	14.86	9166.13	12.42	0	0	41.98	3.23	124.09	0.87	149.04	13.09	124.59	10.94	0	938.60	3.58	0.49	4	94	1	2	2
559	66.83	90.38	2256	6683.04	17.03	9038.15	14.25	0	0	38.81	2.05	121.92	0.96	245.79	16.79	206.68	13.76	1	1683.58	8.17	0.55	5	94	2	2	1
560	71.84	92.05	2257	7183.61	16.64	9205.30	16.94	0	0	29.75	1.62	114.64	0.77	233.16	16.20	227.59	16.86	1	662.12	2.71	0.54	5	95	1	1	1
561	74.50	87.43	2264	7450.15	20.86	8743.47	12.29	0	0	33.44	2.57	121.72	0.84	208.68	19.05	124.27	10.96	1	848.46	4.27	0.46	4	96	1	14	14
562	71.88	87.94	2265	7187.68	14.35	8793.72	9.92	0	0	56.62	2.68	120.30	1.08	230.25	13.78	164.44	9.01	1	1533.67	8.67	0.64	4	96	2	14	13
563	72.29	84.83	2266	7228.70	12.49	8483.21	16.41	0	0	40.08	2.94	120.30	0.90	131.92	11.09	173.06	14.61	0	853.25	3.25	0.49	5	96	3	14	12
564	71.94	85.56	2268	7193.71	13.17	8556.14	12.67	0	0	45.97	2.66	120.91	0.95	176.77	11.91	170.60	11.39	0	1133.10	3.83	0.57	4	96	4	14	11
565	72.47	88.75	2269	7246.67	13.98	8875.05	12.94	0	0	52.10	2.40	117.04	1.12	228.79	13.73	219.05	12.26	1	1579.88	7.42	0.61	5	96	5	14	10
566	74.27	89.66	2270	7427.43	13.60	8965.69	10.40	0	0	53.39	3.16	122.13	1.00	177.59	12.13	136.05	9.25	0	1408.00	4.99	0.59	5	96	6	14	9
567	71.85	88.57	2271	7184.53	9.49	8856.99	7.07	0	0	66.93	2.49	123.10	0.87	195.98	8.70	147.66	6.33	0	1605.75	6.69	0.77	3	96	7	14	8
568	72.02	87.57	2272	7202.45	8.19	8756.82	10.23	0	0	61.16	2.63	123.51	0.89	148.13	7.33	184.52	9.19	0	1329.12	6.71	0.72	4	96	8	14	7
569	70.17	85.37	2273	7016.74	11.34	8537.44	9.90	0	0	63.39	2.56	115.02	1.09	217.44	10.67	190.50	9.25	1	1324.04	7.33	0.69	5	96	9	14	6
570	69.87	87.20	2274	6987.20	7.98	8720.17	9.25	0	0	75.86	4.13	133.66	0.98	112.71	6.99	130.61	8.09	0	1996.81	7.37	0.67	3	96	10	14	5
571	70.34	87.58	2275	7033.81	17.45	8757.63	13.81	0	0	49.89	3.68	135.49	1.23	183.32	15.66	145.44	12.33	0	1895.67	5.21	0.47	4	96	11	14	4
572	72.19	87.44	2276	7219.06	13.49	8743.57	10.74	0	0	61.56	3.05	125.85	1.20	210.46	12.53	169.48	9.72	1	1716.38	6.06	0.62	4	96	12	14	3
573	73.74	86.03	2277	7374.23	12.41	8603.05	15.58	0	0	37.57	2.33	118.20	0.83	155.85	11.17	194.20	14.23	0	915.73	3.06	0.54	5	96	13	14	2
574	74.61	85.27	2278	7460.94	20.12	8526.53	21.27	0	0	25.40	2.21	114.95	0.84	179.14	18.46	189.06	19.57	0	366.29	2.39	0.38	5	96	14	14	1
575	72.86	90.80	2274	7286.42	24.87	9080.04	34.39	0	0	36.34	4.55	123.97	1.69	154.85	22.41	210.00	32.13	1	953.77	4.51	0.24	5	97	1	2	2
576	73.34	90.70	2275	7334.49	19.44	9069.58	24.68	0	0	40.27	3.53	123.86	1.39	172.00	17.98	214.91	23.37	1	1394.10	4.05	0.42	5	97	2	2	1
577	66.25	82.42	2308	6624.50	21.75	8241.85	18.79	0	0	26.30	2.99	115.56	0.82	147.45	19.16	127.40	16.56	0	356.67	2.56	0.30	5	98	1	3	3
578	66.29	86.08	2310	6629.40	24.68	8607.99	25.39	0	0	26.12	1.85	116.20	0.96	258.74	25.09	252.06	25.68	1	999.08	5.34	0.42	5	98	2	3	2
579	64.40	86.23	2311	6440.24	17.20	8623.09	14.85	0	0	35.82	3.16	123.51	0.88	150.60	15.17	130.08	13.11	0	1001.65	3.81	0.42	4	98	3	3	1
580	69.00	89.38	2315	6900.42	33.34	8937.62	19.88	0	0	22.35	2.84	125.37	0.89	201.06	30.36	121.24	17.68	0	949.42	2.41	0.24	4	99	1	1	1
581	68.55	87.86	2334	6854.94	40.25	8785.71	16.06	0	0	22.55	3.62	125.25	0.86	193.14	35.77	78.70	14.97	1	766.79	4.71	0.21	5	100	1	1	1
582	64.28	88.96	2346	6428.17	16.33	8896.09	25.94	0	0	26.15	3.51	121.73	0.80	93.49	14.23	148.51	22.69	1	565.96	3.42	0.27	5	101	1	1	1
583	72.81	89.64	2352	7281.00	21.24	8963.90	25.16	0	0	26.11	3.26	121.96	0.93	131.56	18.76	155.59	22.35	0	649.21	2.55	0.26	5	102	1	1	1
584	72.90	88.13	2359	7289.95	20.41	8812.70	28.47	0	0	20.35	1.75	116.94	0.78	186.56	18.90	248.97	28.27	1	544.77	3.80	0.33	5	103	1	1	1
585	69.25	90.61	2365	6925.36	40.03	9061.13	20.58	0	0	18.74	2.42	122.62	0.83	235.22	38.09	124.42	18.43	1	829.31	3.60	0.23	5	104	1	1	1
586	68.37	93.27	2373	6837.20	19.14	9327.41	12.50	0	0	34.44	2.67	121.74	0.83	190.67	17.17	125.02	11.11	0	632.94	3.09	0.46	4	105	1	2	2
587	65.96	92.66	2374	6596.17	22.19	9266.10	15.70	0	0	27.83	2.14	117.93	0.83	221.54	20.92	159.77	14.25	1	481.31	4.63	0.42	5	105	2	2	1
588	65.86	91.18	2410	6585.58	29.57	9118.21	19.55	0	0	21.79	2.80	121.29	0.81	177.43	26.29	117.62	17.30	0	547.88	2.01	0.25	5	106	1	1	1
589	69.16	88.93	2439	6915.57	23.28	8893.16	26.09	0	0	23.57	1.71	120.35	0.91	246.53	23.34	271.02	27.16	1	916.79	4.07	0.32	4	107	1	4	4
590	66.50	88.35	2440	6649.91	23.14	8835.18	17.17	0	0	24.61	2.45	123.17	0.76	178.47	21.04	133.92	15.26	0	779.54	2.28	0.34	4	107	2	4	3
591	69.17	89.73	2442	6917.27	8.62	8972.63	15.59	0	0	54.64	2.68	126.87	0.99	137.67	7.76	240.86	15.03	1	1889.00	8.83	0.65	4	107	3	4	2
592	68.87	91.06	2443	6886.55	13.24	9105.87	24.54	0	0	30.38	2.18	121.18	0.82	144.20	11.90	242.45	24.27	1	1066.77	4.73	0.47	5	107	4	4	1
593	70.17	91.53	2441	7016.81	11.37	9153.31	12.37	0	0	64.54	3.67	125.36	1.21	154.86	10.14	168.47	11.04	0	1158.77	4.93	0.60	3	108	1	1	1
594	68.75	87.78	2458	6874.99	55.27	8777.73	14.37	0	0	20.81	2.29	126.51	0.82	336.82	64.88	102.56	12.85	1	1076.08	5.03	0.30	5	109	1	5	5
595	70.42	87.61	2460	7041.60	11.18	8761.27	13.45	0	0	49.31	2.97	130.36	0.95	143.71	9.95	172.74	11.99	0	1942.60	5.50	0.58	3	109	2	5	4
596	68.67	87.94	2461	6866.84	11.09	8793.70	8.06	0	0	66.42	2.72	122.54	1.01	208.75	10.21	153.29	7.25	1	1595.56	9.31	0.72	3	109	3	5	3
597	70.56	87.04	2462	7056.13	12.09	8704.15	12.19	0	0	51.12	2.23	122.30	1.01	216.10	11.39	216.60	11.59	1	1639.04	6.47	0.63	4	109	4	5	2
598	71.79	85.32	2463	7179.15	17.41	8531.56	12.60	0	0	42.21	2.44	117.84	0.99	228.42	16.73	170.24	11.53	1	847.06	3.65	0.55	5	109	5	5	1
599	66.83	85.64	2464	6683.09	32.96	8563.94	16.67	0	0	28.00	1.97	119.92	0.94	310.42	34.92	184.17	15.75	1	865.40	3.42	0.45	5	110	1	1	1
600	63.16	89.19	2467	6315.86	22.68	8918.90	18.74	0	0	24.11	2.03	122.12	0.80	206.94	21.18	173.74	16.99	0	1105.15	3.15	0.37	5	111	1	2	2
601	62.87	88.94	2468	6286.50	17.71	8894.28	23.28	0	0	29.94	2.33	120.20	0.98	178.88	16.20	229.39	22.30	1	979.06	5.71	0.38	4	111	2	2	1
602	71.18	86.80	2480	7117.76	23.74	8679.72	25.85	0	0	24.04	2.43	119.34	0.97	183.54	21.64	198.98	23.77	0	708.92	2.51	0.29	5	112	1	1	1
603	65.65	91.37	2491	6564.78	14.60	9137.35	16.39	0	0	36.71	2.31	119.33	0.91	181.11	13.23	198.28	15.51	0	751.33	3.30	0.52	5	113	1	5	5
604	65.67	91.26	2492	6567.39	19.18	9125.62	15.85	0	0	29.96	2.38	120.38	0.84	186.92	17.30	155.00	14.21	0	652.42	2.85	0.42	5	113	2	5	4
605	65.56	91.99	2493	6556.17	10.37	9198.80	10.40	0	0	52.47	3.17	120.53	0.83	132.20	9.12	132.68	9.15	0	738.29	4.51	0.61	3	113	3	5	3
606	65.41	91.88	2494	6541.36	10.33	9187.88	11.13	0	0	54.30	4.24	121.93	0.86	101.43	8.95	109.41	9.70	1	776.94	6.94	0.53	5	113	4	5	2
607	65.62	91.40	2495	6562.28	18.22	9139.60	21.80	0	0	29.53	2.30	118.23	0.94	182.73	16.57	211.12	20.90	1	975.52	3.48	0.40	5	113	5	5	1
608	72.47	88.89	2518	7247.00	24.24	8889.18	47.47	0	0	19.68	1.80	117.18	0.97	206.71	23.51	348.69	57.73	1	798.06	4.01	0.29	5	114	1	1	1
609	67.32	89.79	2520	6732.38	50.25	8979.18	16.78	0	0	19.95	2.18	121.95	0.83	312.84	54.90	120.66	15.09	1	813.54	6.04	0.29	4	115	1	1	1
610	67.69	86.01	2537	6768.52	26.49	8600.84	19.33	0	0	26.72	1.65	115.33	0.89	307.65	29.67	229.91	19.45	1	727.04	4.43	0.45	5	116	1	1	1
611	66.71	89.42	2542	6671.40	35.34	8941.60	17.66	0	0	20.53	2.51	125.37	0.79	220.54	32.74	112.16	15.69	1	922.67	3.17	0.26	4	117	1	22	22
612	64.79	91.07	2543	6478.80	18.06	9106.50	15.91	0	0	34.84	2.74	121.07	0.94	177.76	16.21	156.91	14.25	0	826.06	2.83	0.44	5	117	2	22	21
613	64.44	91.17	2544	6444.32	17.59	9116.57	17.36	0	0	32.70	2.16	115.38	0.92	204.49	16.69	204.75	16.12	0	374.71	2.66	0.48	5	117	3	22	20
614	63.87	90.65	2545	6386.83	22.62	9065.42	20.72	0	0	29.21	3.90	121.77	0.95	130.31	19.82	119.40	18.17	0	485.06	2.02	0.26	5	117	4	22	19
615	63.87	91.13	2546	6387.43	10.76	9113.41	13.07	0	0	50.44	4.07	120.63	0.89	102.60	9.42	124.56	11.40	1	653.40	5.62	0.50	5	117	5	22	18
616	64.19	90.64	2547	6419.11	5.84	9063.80	9.14	0	0	75.17	4.29	125.03	0.81	79.28	5.24	123.04	7.93	1	1027.60	8.43	0.68	5	117	6	22	17
617	64.14	91.00	2548	6414.48	6.88	9099.51	9.31	0	0	74.73	4.52	126.11	0.88	87.82	6.11	118.32	8.09	1	1134.83	9.62	0.65	4	117	7	22	16
618	64.74	90.96	2549	6474.00	15.57	9096.07	12.08	0	0	38.54	2.17	116.32	0.83	207.76	14.92	167.79	10.92	0	1068.92	3.97	0.58	4	117	8	22	15
619	63.89	91.11	2550	6388.84	15.62	9111.25	13.99	0	0	41.84	3.65	121.73	0.94	137.86	13.72	123.43	12.29	0	760.50	3.75	0.43	3	117	9	22	14
620	64.01	91.41	2551	6400.82	14.60	9140.79	8.93	0	0	54.74	4.17	121.76	0.93	147.06	12.75	89.50	7.61	1	951.17	6.08	0.52	4	117	10	22	13
621	64.45	90.78	2552	6445.07	16.19	9078.22	18.83	0	0	33.09	2.60	119.46	0.92	160.49	14.52	185.14	17.17	0	802.35	2.78	0.43	4	117	11	22	12
622	64.24	91.25	2553	6424.30	15.78	9125.18	14.82	0	0	40.70	3.90	122.19	0.94	126.69	13.82	119.01	12.98	0	622.73	3.73	0.40	3	117	12	22	11
623	63.94	91.29	2554	6393.97	15.43	9128.92	15.87	0	0	38.54	2.98	120.30	0.95	154.27	13.73	158.69	14.12	0	994.23	4.13	0.46	5	117	13	22	10
624	63.44	91.82	2557	6344.34	9.72	9182.05	7.95	0	0	60.64	4.54	123.80	0.78	99.68	8.37	82.15	7.09	1	642.46	7.65	0.56	4	117	14	22	9
625	64.31	91.67	2558	6430.57	17.97	9166.96	17.81	0	0	32.00	2.52	119.49	0.92	177.35	16.19	174.93	16.22	0	475.77	2.62	0.42	5	117	15	22	8
626	63.73	91.78	2559	6373.24	14.26	9178.13	19.51	0	0	37.29	2.85	117.21	0.98	145.11	12.76	196.00	17.91	0	711.65	3.70	0.45	5	117	16	22	7
627	64.09	91.58	2560	6408.61	15.42	9157.94	18.18	0	0	35.00	2.41	115.73	0.94	174.52	14.01	201.89	17.06	0	583.00	3.66	0.48	5	117	17	22	6
628	64.60	91.36	2561	6459.82	17.40	9135.52	14.26	0	0	35.78	1.67	111.46	0.85	268.08	17.89	229.32	14.13	1	966.83	4.63	0.59	5	117	18	22	5
629	64.14	91.86	2562	6413.67	10.27	9186.35	9.23	0	0	58.28	3.07	121.26	0.88	150.54	9.09	135.33	8.16	0	1011.79	4.47	0.66	3	117	19	22	4
630	64.26	92.33	2564	6426.34	22.15	9232.85	19.70	0	0	34.77	3.46	120.57	1.14	172.10	19.95	153.13	17.74	0	856.33	2.15	0.34	5	117	20	22	3
631	64.01	92.65	2565	6400.54	14.68	9264.59	12.24	0	0	43.87	3.26	117.91	0.90	152.44	12.95	127.24	10.80	0	287.73	2.37	0.50	4	117	21	22	2
632	64.37	91.87	2566	6437.19	23.57	9187.30	24.63	0	0	25.90	1.69	113.18	0.90	265.96	24.25	261.91	24.98	1	308.50	2.27	0.45	5	117	22	22	1
633	70.33	89.44	2545	7033.08	14.77	8943.71	18.72	0	0	34.39	2.41	125.72	0.93	164.90	13.35	207.06	17.24	0	1375.65	4.25	0.46	4	118	1	2	2
634	70.77	87.07	2546	7076.88	28.32	8707.37	37.44	0	0	21.35	2.12	119.31	1.04	219.86	27.24	261.19	37.85	1	871.62	5.68	0.31	5	118	2	2	1
635	72.46	85.75	2556	7245.95	17.50	8575.46	16.14	0	0	36.46	2.01	114.08	0.94	236.91	17.31	219.46	15.84	1	1152.60	4.88	0.54	5	119	1	2	2
636	71.70	85.26	2557	7170.25	13.49	8526.25	11.28	0	0	46.02	3.31	124.13	0.86	144.69	11.88	120.98	9.92	0	945.02	4.02	0.53	5	119	2	2	1
637	76.06	87.88	2559	7605.81	13.95	8788.27	13.15	0	0	41.49	2.69	114.86	0.89	166.79	12.48	157.29	11.73	0	613.00	3.66	0.54	4	120	1	8	8
638	73.62	89.39	2560	7361.74	18.24	8939.48	18.20	0	0	31.61	2.22	119.53	0.93	200.61	17.18	202.59	16.81	0	1157.60	3.35	0.44	5	120	2	8	7
639	70.84	91.27	2562	7083.51	26.74	9127.36	16.42	0	0	27.58	2.07	122.99	0.92	265.27	27.21	172.68	15.03	1	554.98	3.14	0.39	5	120	3	8	6
640	69.76	89.87	2563	6976.06	10.54	8987.10	12.45	0	0	48.65	2.81	129.80	0.87	141.49	9.37	166.91	11.08	0	1420.83	4.63	0.61	3	120	4	8	5
641	68.95	88.66	2564	6894.95	8.60	8865.85	8.58	0	0	67.62	3.11	131.66	0.90	144.29	7.60	144.02	7.58	0	1580.40	6.33	0.72	4	120	5	8	4
642	70.57	87.12	2565	7057.27	11.31	8711.87	10.64	0	0	54.57	2.53	124.57	0.97	189.90	10.28	178.53	9.70	0	1739.52	5.00	0.66	4	120	6	8	3
643	70.81	86.60	2566	7081.31	16.44	8660.15	10.64	0	0	44.73	2.77	128.32	0.93	204.65	15.02	133.82	9.51	0	1707.44	4.43	0.56	4	120	7	8	2
644	71.83	88.07	2567	7183.08	13.99	8806.88	13.92	0	0	43.44	3.32	128.26	0.94	141.29	12.35	140.59	12.29	0	1213.71	4.10	0.49	3	120	8	8	1
645	66.84	92.25	2578	6683.88	15.81	9225.49	15.54	0	0	36.64	2.76	121.95	0.91	162.74	14.12	160.01	13.87	0	826.40	3.70	0.46	3	121	1	2	2
646	67.31	89.69	2579	6730.56	13.85	8968.55	19.32	0	0	38.60	2.11	124.04	1.00	200.35	12.90	261.48	19.66	1	1450.56	5.01	0.51	4	121	2	2	1
647	71.77	82.18	2593	7176.54	25.85	8218.10	14.68	0	0	28.09	4.00	116.29	0.81	139.66	22.52	80.05	13.25	1	310.98	2.88	0.25	4	122	1	1	1
648	71.45	84.91	2598	7144.52	14.79	8491.47	25.37	0	0	32.96	2.82	121.77	1.00	134.99	13.27	225.99	23.91	1	825.35	3.91	0.39	5	123	1	19	19
649	71.08	85.67	2599	7107.85	11.33	8567.18	11.68	0	0	50.24	2.54	123.06	0.93	174.41	10.23	179.92	10.54	0	1142.85	5.14	0.63	5	123	2	19	18
650	72.21	88.19	2600	7220.58	8.45	8818.79	8.05	0	0	120.44	5.02	131.27	1.56	156.93	7.51	149.55	7.15	0	3024.04	10.62	0.75	5	123	3	19	17
651	72.00	88.03	2601	7199.78	8.57	8803.48	7.81	0	0	80.15	3.09	128.07	1.04	172.25	7.69	157.20	6.99	0	2205.81	7.37	0.76	3	123	4	19	16
652	71.72	87.73	2602	7171.95	9.14	8772.96	9.46	0	0	75.00	4.04	129.99	1.07	130.76	8.04	135.27	8.32	0	1776.98	6.30	0.66	3	123	5	19	15
653	71.50	87.91	2603	7149.60	7.79	8790.77	7.72	0	0	79.49	3.44	126.43	0.95	139.11	6.87	137.83	6.81	0	1843.42	9.24	0.75	3	123	6	19	14
654	71.74	87.87	2604	7173.60	5.85	8787.35	6.16	0	0	83.84	3.10	128.39	0.76	121.72	5.13	128.19	5.40	0	1356.23	7.99	0.81	3	123	7	19	13
655	71.29	87.32	2605	7128.58	8.30	8732.12	7.92	0	0	76.87	4.04	129.30	0.93	121.53	7.26	116.03	6.93	0	1529.62	7.77	0.69	3	123	8	19	12
656	71.06	86.91	2606	7105.92	7.25	8690.94	6.56	0	0	102.56	4.33	128.57	1.07	132.22	6.36	119.57	5.75	0	1890.04	10.99	0.77	4	123	9	19	11
657	71.15	87.05	2607	7114.57	6.84	8705.20	7.72	0	0	83.72	3.01	123.39	0.96	147.33	6.08	166.19	6.90	0	1601.56	7.63	0.80	3	123	10	19	10
658	71.13	87.17	2608	7112.64	6.79	8716.69	7.55	0	0	88.55	3.46	125.73	0.98	133.91	5.99	148.82	6.67	0	2031.77	9.57	0.78	4	123	11	19	9
659	71.15	87.22	2609	7115.21	6.22	8721.62	6.50	0	0	114.48	4.85	130.98	1.09	112.80	5.44	117.79	5.67	0	2126.60	12.23	0.78	5	123	12	19	8
660	71.07	87.24	2610	7106.51	8.19	8723.77	9.10	0	0	88.82	4.51	132.52	1.17	124.29	7.20	138.04	7.99	0	2093.94	8.82	0.69	3	123	13	19	7
661	70.93	87.22	2611	7092.59	7.31	8721.70	8.67	0	0	76.68	3.68	130.77	0.92	117.29	6.42	139.06	7.60	0	1715.92	8.37	0.72	5	123	14	19	6
662	71.37	87.53	2612	7137.26	11.83	8753.24	14.49	0	0	61.45	4.65	135.67	1.23	120.39	10.41	147.49	12.74	0	2042.02	6.70	0.50	3	123	15	19	5
663	71.08	87.20	2613	7108.10	7.28	8720.13	8.06	0	0	99.36	4.76	133.63	1.14	116.99	6.38	129.37	7.08	0	1964.67	11.52	0.73	5	123	16	19	4
664	71.33	87.36	2614	7132.66	10.41	8736.17	7.99	0	0	73.46	3.77	128.00	1.03	156.34	9.17	120.05	7.05	0	1364.60	7.69	0.68	3	123	17	19	3
665	71.24	87.20	2615	7123.71	7.10	8719.97	7.29	0	0	85.28	3.60	129.40	0.93	129.52	6.24	133.02	6.41	0	1892.58	9.16	0.77	4	123	18	19	2
666	69.51	87.47	2616	6951.15	11.19	8746.79	13.76	0	0	49.47	2.54	128.05	1.00	170.31	10.13	207.51	12.70	0	1950.40	6.09	0.61	4	123	19	19	1
667	74.16	90.99	2598	7415.86	20.12	9099.46	20.31	0	0	28.41	1.82	113.73	0.89	231.33	20.07	241.90	20.00	1	482.21	3.19	0.45	5	124	1	1	1
668	72.66	89.70	2612	7265.65	19.21	8969.92	26.69	0	0	43.09	3.00	123.87	1.42	212.39	18.35	258.98	26.68	1	1889.92	6.38	0.51	5	125	1	1	1
669	66.64	84.38	2617	6664.17	15.34	8438.32	14.65	0	0	39.41	2.65	117.08	0.94	177.10	13.79	168.63	13.29	0	770.44	3.94	0.51	5	126	1	1	1
670	72.15	89.46	2627	7215.42	23.59	8946.05	16.03	0	0	27.32	1.91	116.10	0.82	243.01	23.50	180.25	14.61	1	824.79	4.43	0.44	5	127	1	5	5
671	73.68	89.32	2629	7368.40	13.38	8932.18	15.07	0	0	39.62	3.12	125.64	0.87	131.03	11.80	147.58	13.28	0	1020.88	3.46	0.47	3	127	2	5	4
672	76.03	89.91	2630	7602.95	18.76	8991.39	16.45	0	0	32.28	2.86	117.88	0.89	163.85	16.70	143.89	14.62	0	375.08	2.89	0.40	5	127	3	5	3
673	74.77	90.43	2631	7477.22	25.23	9043.09	12.50	0	0	33.35	2.53	118.61	0.91	246.13	24.68	128.50	11.21	1	616.04	3.70	0.45	5	127	4	5	2
674	76.80	89.25	2632	7680.03	22.86	8924.61	21.77	0	0	26.12	2.80	117.00	0.92	165.34	20.50	157.60	19.48	0	466.06	2.54	0.31	5	127	5	5	1
675	62.30	90.84	2628	6229.91	20.14	9084.44	20.31	0	0	26.17	1.84	115.14	0.85	219.78	19.40	222.29	19.51	1	487.58	3.00	0.41	5	128	1	25	25
676	62.30	90.32	2629	6229.64	13.69	9031.85	14.83	0	0	35.98	1.82	112.00	0.81	208.64	12.97	219.73	14.46	1	639.54	3.93	0.59	5	128	2	25	24
677	62.30	90.48	2630	6229.99	11.52	9047.52	14.25	0	0	47.18	4.05	121.87	0.90	103.22	10.05	127.73	12.44	1	703.31	5.66	0.47	5	128	3	25	23
678	62.22	90.02	2631	6222.14	15.77	9002.01	15.51	0	0	34.59	2.42	117.93	0.86	174.46	14.29	172.07	13.97	0	903.33	3.25	0.48	5	128	4	25	22
679	61.99	90.10	2632	6198.76	9.13	9009.60	15.55	0	0	43.49	2.80	118.09	0.79	109.56	8.08	185.60	13.88	1	445.33	5.29	0.57	3	128	5	25	21
680	62.67	90.40	2633	6266.61	20.80	9039.59	20.74	0	0	31.53	2.65	117.53	1.05	192.78	18.98	189.32	19.45	0	823.02	3.20	0.38	5	128	6	25	20
681	62.11	90.19	2634	6210.73	10.82	9019.49	13.23	0	0	43.81	3.29	119.55	0.79	110.76	9.49	135.41	11.58	1	638.42	5.31	0.52	4	128	7	25	19
682	63.14	90.48	2635	6314.49	17.30	9048.07	10.72	0	0	39.33	2.65	121.10	0.83	196.55	15.76	123.22	9.53	0	933.96	4.35	0.53	5	128	8	25	18
683	62.18	90.53	2636	6217.83	10.74	9052.59	9.99	0	0	59.17	4.60	123.12	0.90	105.94	9.34	98.43	8.62	1	819.17	6.46	0.53	5	128	9	25	17
684	61.87	90.29	2637	6187.01	9.31	9029.31	8.75	0	0	51.24	3.04	121.41	0.69	120.69	8.14	113.38	7.65	0	842.17	4.61	0.64	5	128	10	25	16
685	62.02	90.70	2638	6201.95	13.12	9070.38	11.62	0	0	49.75	2.96	118.07	0.97	170.66	11.75	151.42	10.36	0	1180.96	4.87	0.58	4	128	11	25	15
686	62.60	90.30	2639	6259.52	16.01	9029.98	12.60	0	0	36.30	3.07	121.80	0.78	146.06	14.06	114.97	11.07	0	802.58	3.76	0.45	4	128	12	25	14
687	62.82	90.06	2640	6282.31	13.12	9006.20	9.81	0	0	50.97	3.01	119.99	0.90	171.57	11.66	128.50	8.70	0	916.35	5.79	0.60	4	128	13	25	13
688	62.99	90.65	2641	6299.41	15.88	9064.57	10.96	0	0	45.61	3.33	120.31	0.92	167.35	14.06	115.71	9.67	0	666.06	4.25	0.51	4	128	14	25	12
689	62.91	90.51	2642	6291.45	10.05	9051.38	10.89	0	0	48.73	2.77	119.16	0.79	136.40	8.88	147.83	9.62	0	566.42	4.44	0.63	3	128	15	25	11
690	63.63	90.21	2643	6363.10	12.88	9020.74	11.49	0	0	41.89	2.09	116.67	0.83	200.73	11.83	179.94	10.45	0	672.92	3.77	0.62	5	128	16	25	10
691	62.93	90.77	2644	6293.43	9.21	9077.48	13.66	0	0	50.04	3.60	120.74	0.84	98.57	8.12	146.00	11.95	1	566.69	4.48	0.55	5	128	17	25	9
692	63.21	90.80	2645	6320.65	10.60	9079.57	11.57	0	0	45.49	2.34	116.36	0.80	160.23	9.51	174.39	10.44	0	674.79	4.37	0.64	5	128	18	25	8
693	63.61	90.81	2646	6361.29	9.39	9081.03	9.71	0	0	57.80	3.34	120.84	0.84	125.17	8.24	129.42	8.52	0	798.50	5.11	0.64	3	128	19	25	7
694	63.69	91.10	2647	6368.74	12.63	9109.60	15.16	0	0	41.88	3.19	120.96	0.89	128.02	11.15	153.70	13.39	0	908.04	4.13	0.49	3	128	20	25	6
695	64.40	91.14	2648	6440.21	11.90	9113.53	8.17	0	0	51.88	2.57	118.31	0.79	183.67	10.81	127.56	7.25	0	968.67	4.93	0.68	3	128	21	25	5
696	64.10	90.87	2649	6410.11	8.60	9086.99	8.60	0	0	53.29	3.30	125.61	0.68	106.70	7.50	106.59	7.50	1	921.35	6.93	0.63	4	128	22	25	4
697	63.87	90.17	2650	6387.26	13.96	9016.64	14.01	0	0	48.83	3.47	122.43	1.07	152.11	12.40	152.66	12.44	0	1072.92	4.12	0.51	4	128	23	25	3
698	63.13	89.87	2651	6312.78	11.48	8987.18	10.91	0	0	45.85	2.91	121.55	0.79	139.75	10.12	132.82	9.61	0	672.15	4.05	0.59	3	128	24	25	2
699	63.62	90.13	2652	6361.73	10.96	9012.95	9.96	0	0	52.19	2.71	119.12	0.86	163.13	9.75	148.34	8.86	0	1247.69	6.22	0.65	4	128	25	25	1
700	72.21	87.76	2640	7221.24	31.44	8775.77	46.58	0	0	16.29	3.23	125.41	0.96	122.65	27.86	180.49	41.92	0	751.69	1.66	0.13	5	129	1	3	3
701	74.07	91.16	2642	7406.58	30.93	9116.37	24.03	0	0	29.07	1.65	110.27	0.98	327.59	29.14	304.85	26.79	1	1161.40	3.60	0.43	5	129	2	3	2
702	73.71	90.45	2643	7370.65	20.83	9044.69	12.47	0	0	38.15	1.96	120.88	0.95	289.38	22.16	192.35	11.57	1	1446.42	5.69	0.55	5	129	3	3	1
703	73.69	86.49	2651	7368.84	11.05	8649.15	12.92	0	0	53.95	3.89	125.37	0.98	117.88	9.70	137.80	11.33	0	1059.50	5.15	0.53	4	130	1	3	3
704	72.28	88.86	2655	7227.64	20.98	8885.85	20.25	0	0	26.15	1.86	118.09	0.85	221.34	20.58	220.03	19.36	1	870.54	3.45	0.43	5	130	2	3	2
705	71.45	87.77	2656	7145.31	14.90	8776.62	13.32	0	0	30.47	1.70	120.03	0.69	203.26	14.14	186.14	12.14	0	930.19	3.27	0.56	4	130	3	3	1
706	66.20	88.38	2669	6620.39	21.08	8838.24	15.27	0	0	30.83	2.69	125.49	0.87	185.66	19.09	135.60	13.60	0	1184.52	3.51	0.40	5	131	1	2	2
707	64.35	88.57	2670	6435.22	16.01	8857.22	12.93	0	0	39.21	2.49	120.24	0.90	193.51	14.79	158.54	11.60	0	704.44	3.74	0.53	4	131	2	2	1
708	70.30	88.46	2672	7030.50	20.34	8845.86	13.44	0	0	37.43	2.15	122.04	0.99	265.65	20.76	185.41	12.38	1	953.79	5.05	0.50	5	132	1	4	4
709	70.11	89.10	2673	7010.83	16.24	8909.86	15.53	0	0	33.22	1.58	119.22	0.84	260.93	16.61	251.85	15.64	1	1307.08	5.75	0.51	4	132	2	4	3
710	72.66	91.64	2674	7265.71	12.99	9164.19	21.13	0	0	39.92	3.59	122.02	1.01	111.56	11.46	179.97	19.03	1	883.31	4.64	0.41	4	132	3	4	2
711	71.44	92.62	2676	7143.69	24.74	9262.39	32.06	0	0	23.42	3.03	120.79	1.04	148.46	22.12	189.83	29.45	0	521.73	1.82	0.24	5	132	4	4	1
712	68.41	90.07	2682	6841.14	14.77	9006.86	15.35	0	0	41.62	2.79	126.56	1.01	171.66	13.29	178.00	13.87	0	1443.29	4.25	0.50	3	133	1	3	3
713	68.12	90.17	2683	6812.27	14.16	9016.63	18.66	0	0	33.86	2.73	128.71	0.86	136.03	12.60	178.76	16.68	0	1327.94	3.34	0.44	4	133	2	3	2
714	69.27	89.73	2684	6927.16	30.92	8973.29	20.02	0	0	28.32	2.95	129.20	1.11	224.20	29.47	150.01	18.06	1	1414.42	8.16	0.31	5	133	3	3	1
715	74.26	87.14	2685	7426.41	11.63	8714.33	11.09	0	0	60.02	3.78	122.29	1.05	142.33	10.25	135.78	9.78	0	1010.29	5.27	0.58	3	134	1	4	4
716	74.79	86.96	2686	7478.78	13.27	8696.09	11.45	0	0	46.92	2.94	118.03	0.90	163.37	11.84	141.35	10.16	0	891.96	6.05	0.57	5	134	2	4	3
717	75.69	89.48	2687	7568.97	19.28	8947.75	23.82	0	0	31.20	2.72	117.24	1.06	172.38	17.60	207.98	22.55	0	664.46	2.61	0.38	5	134	3	4	2
718	75.47	90.03	2689	7546.85	22.32	9003.38	15.66	0	0	31.50	3.33	121.92	0.90	162.98	19.66	114.42	13.81	0	625.96	2.73	0.34	4	134	4	4	1
719	69.64	88.32	2702	6964.25	12.53	8831.87	10.61	0	0	48.76	5.82	128.42	0.76	77.99	10.15	60.34	7.96	1	1096.71	8.55	0.36	5	135	1	1	1
720	71.87	89.42	2735	7186.79	71.98	8941.66	22.48	0	0	18.18	3.67	123.77	0.75	276.64	74.09	30.85	41.20	1	649.69	4.26	0.19	5	136	1	1	1
721	68.10	92.15	2754	6809.92	22.61	9214.98	19.74	0	0	27.32	2.44	121.77	0.93	196.43	20.73	172.56	17.87	0	527.00	2.56	0.35	4	137	1	1	1
722	68.53	88.07	2755	6853.35	24.05	8807.18	18.62	0	0	29.60	2.21	122.59	1.02	246.43	23.69	195.81	17.39	1	1213.83	5.12	0.38	5	138	1	2	2
723	69.41	87.56	2756	6940.58	19.19	8756.05	28.13	0	0	21.54	1.99	125.32	0.81	163.18	17.41	233.33	26.90	1	821.69	5.38	0.31	4	138	2	2	1
724	67.12	85.94	2762	6712.46	20.79	8593.77	20.27	0	0	31.19	2.83	121.03	1.03	177.42	18.84	173.38	18.28	0	974.65	3.81	0.36	5	139	1	1	1
725	71.25	86.76	2774	7125.45	21.17	8676.50	31.07	0	0	27.45	2.01	120.56	1.06	226.52	20.41	292.99	32.70	1	1286.69	5.11	0.40	5	140	1	6	6
726	70.01	85.79	2777	7001.21	25.33	8579.25	17.80	0	0	30.26	1.76	115.36	0.95	309.48	28.32	229.42	17.81	1	971.69	4.17	0.45	5	140	2	6	5
727	69.82	85.98	2778	6982.15	20.85	8597.67	13.96	0	0	35.55	1.92	118.17	0.96	284.10	22.17	204.02	13.17	1	1549.42	7.02	0.50	5	140	3	6	4
728	69.01	86.30	2779	6901.18	15.16	8629.97	13.88	0	0	40.41	2.92	126.68	0.92	162.54	13.51	148.97	12.34	0	1456.21	3.91	0.49	3	140	4	6	3
729	70.75	89.27	2780	7075.45	14.47	8927.08	17.21	0	0	38.02	2.13	122.77	0.97	201.49	13.65	236.66	16.69	1	1394.73	6.31	0.52	5	140	5	6	2
730	71.68	90.32	2781	7168.45	13.83	9031.73	15.32	0	0	36.12	2.32	122.56	0.85	167.89	12.45	185.48	13.85	0	935.96	3.34	0.52	5	140	6	6	1
731	69.70	87.84	2801	6969.60	25.70	8783.89	24.32	0	0	23.08	1.84	120.88	0.90	246.77	25.41	226.25	24.17	1	919.19	4.01	0.34	5	141	1	2	2
732	70.66	88.50	2805	7065.85	33.44	8849.87	15.73	0	0	21.16	1.88	120.82	0.74	271.01	34.13	139.12	14.20	1	612.60	5.35	0.36	4	141	2	2	1
733	71.05	89.07	2816	7105.46	27.66	8907.26	20.75	0	0	21.52	2.70	124.81	0.80	169.94	24.58	127.77	18.38	0	915.31	2.54	0.26	5	142	1	1	1
734	67.96	88.35	2822	6796.46	23.17	8834.83	34.86	0	0	20.42	2.92	125.63	0.90	125.56	20.57	186.74	31.70	0	996.85	2.27	0.21	4	143	1	1	1
735	71.05	88.53	2828	7104.62	22.64	8853.02	27.23	0	0	20.18	1.93	121.79	0.82	185.57	20.80	220.62	25.65	1	1029.79	3.90	0.29	5	144	1	1	1
736	66.43	87.64	2830	6643.46	25.89	8763.64	17.98	0	0	22.70	2.29	120.77	0.76	196.07	23.95	138.75	16.05	0	960.60	2.79	0.33	5	145	1	1	1
737	66.97	89.61	2863	6697.18	29.06	8961.25	20.19	0	0	23.88	3.48	127.58	0.87	153.33	25.52	106.53	17.69	1	864.77	4.65	0.22	5	146	1	1	1
738	72.43	87.95	2868	7243.09	28.94	8795.17	19.26	0	0	25.75	2.27	120.25	0.95	241.36	28.59	171.32	17.54	1	826.94	4.06	0.37	5	147	1	3	3
739	69.31	86.33	2872	6930.84	18.72	8632.99	26.64	0	0	22.94	1.94	120.52	0.82	174.24	17.05	236.81	26.04	1	798.73	3.79	0.37	5	147	2	3	2
740	69.02	89.96	2874	6902.22	16.53	8995.77	13.09	0	0	37.39	1.52	114.27	0.85	296.17	18.08	248.11	13.17	1	1363.46	6.10	0.56	5	147	3	3	1
741	68.61	84.34	2885	6860.54	28.29	8433.57	21.13	0	0	24.18	1.64	113.28	0.85	301.86	31.23	223.10	21.26	1	490.52	2.85	0.45	5	148	1	14	14
742	72.35	85.09	2889	7235.17	16.94	8509.13	19.10	0	0	33.42	2.37	119.79	0.98	187.41	15.48	208.55	17.90	1	1197.90	5.15	0.44	5	148	2	14	13
743	74.36	86.03	2890	7435.59	19.78	8603.00	14.75	0	0	32.13	1.79	111.08	0.85	257.28	20.05	207.09	13.90	1	562.88	3.55	0.52	5	148	3	14	12
744	73.19	87.39	2891	7319.39	11.09	8738.92	12.93	0	0	56.04	3.00	120.97	1.08	161.50	9.97	187.70	11.68	0	1280.73	5.16	0.61	5	148	4	14	11
745	72.02	88.63	2892	7201.69	11.93	8863.03	12.39	0	0	45.33	2.34	122.38	0.89	180.04	10.85	186.97	11.24	0	1464.52	5.24	0.61	5	148	5	14	10
746	74.13	87.41	2893	7412.74	13.26	8740.99	14.34	0	0	38.93	2.25	120.52	0.87	179.08	12.04	193.30	13.07	0	1018.38	3.51	0.56	5	148	6	14	9
747	71.89	86.59	2894	7188.94	10.26	8658.90	9.88	0	0	53.76	2.28	120.57	0.88	188.06	9.40	182.07	8.95	0	1436.98	5.33	0.70	4	148	7	14	8
748	70.56	87.17	2895	7056.12	13.78	8717.37	18.04	0	0	44.09	3.67	126.76	1.08	127.99	12.20	167.34	15.99	0	1232.62	5.42	0.44	5	148	8	14	7
749	70.34	87.46	2896	7034.22	13.61	8745.82	14.46	0	0	38.50	1.69	119.04	0.86	240.66	13.37	247.04	14.53	1	1445.85	5.95	0.59	4	148	9	14	6
750	71.05	88.78	2897	7105.28	14.62	8877.59	14.46	0	0	39.57	2.52	123.92	0.93	178.64	13.23	176.94	13.05	0	1191.02	4.44	0.52	4	148	10	14	5
751	68.91	90.26	2898	6891.28	10.81	9025.75	9.58	0	0	58.21	3.20	128.69	0.92	151.66	9.55	134.49	8.47	0	1488.00	6.56	0.64	3	148	11	14	4
752	68.47	88.47	2899	6846.64	8.50	8846.88	8.41	0	0	76.72	3.21	127.93	1.02	157.14	7.56	155.43	7.48	0	1997.77	10.16	0.74	3	148	12	14	3
753	70.03	88.40	2900	7003.09	21.24	8839.62	19.15	0	0	25.34	2.17	126.54	0.83	192.72	19.44	174.84	17.31	0	990.06	2.91	0.37	5	148	13	14	2
754	69.98	88.80	2904	6997.77	20.33	8879.66	26.62	0	0	22.94	2.12	121.99	0.86	172.41	18.51	220.11	25.31	1	972.12	4.71	0.32	4	148	14	14	1
755	72.69	83.46	2888	7269.48	16.17	8345.65	19.47	0	0	35.22	3.45	120.73	0.96	127.50	14.28	153.46	17.17	0	546.67	3.16	0.37	5	149	1	1	1
756	69.84	88.02	2918	6983.91	24.38	8801.50	29.92	0	0	21.60	2.75	125.15	0.92	148.66	21.78	181.64	26.95	0	990.15	2.71	0.23	4	150	1	1	1
757	67.67	86.68	2939	6767.47	16.47	8668.09	18.82	0	0	30.76	2.20	120.14	0.86	179.85	14.92	199.62	17.88	0	1018.62	2.95	0.45	5	151	1	3	3
758	67.73	89.90	2941	6773.24	46.75	8989.64	12.80	0	0	26.41	1.84	121.79	0.85	402.77	60.80	146.18	11.68	1	1064.52	5.82	0.44	4	151	2	3	2
759	68.11	91.29	2944	6811.02	29.01	9129.25	24.22	0	0	24.03	2.19	118.82	1.01	242.99	28.46	203.26	23.40	1	776.08	5.03	0.31	5	151	3	3	1
760	64.92	90.34	2940	6491.55	22.01	9034.06	15.39	0	0	32.13	3.03	122.34	0.92	179.86	19.66	126.16	13.65	0	686.44	2.94	0.37	5	152	1	1	1
761	67.75	87.26	2947	6774.81	18.49	8725.87	31.75	0	0	24.43	3.18	125.44	0.90	109.79	16.33	186.76	28.66	1	897.94	3.73	0.25	4	153	1	8	8
762	69.86	86.52	2950	6986.13	22.64	8651.55	16.76	0	0	29.56	2.54	125.92	0.92	202.18	20.90	151.79	15.05	0	1006.62	2.90	0.38	4	153	2	8	7
763	69.65	88.28	2951	6964.62	19.33	8827.88	10.98	0	0	42.51	2.45	125.73	0.98	252.10	19.06	149.40	9.94	1	1798.56	8.75	0.55	4	153	3	8	6
764	69.12	89.99	2952	6911.93	15.33	8999.30	21.50	0	0	33.00	2.93	130.53	0.94	133.76	13.65	186.52	19.37	0	1430.96	3.28	0.39	4	153	4	8	5
765	69.11	91.18	2953	6910.55	14.41	9117.54	16.06	0	0	41.94	3.74	127.68	0.97	124.54	12.67	138.87	14.12	0	1146.75	3.96	0.42	3	153	5	8	4
766	69.62	89.95	2954	6962.47	10.99	8995.22	10.57	0	0	51.53	2.49	123.49	0.89	176.69	9.89	169.69	9.52	0	1149.15	5.89	0.66	4	153	6	8	3
767	68.51	88.13	2955	6851.01	15.91	8813.36	13.52	0	0	39.13	2.28	124.09	0.93	212.34	14.80	181.60	12.41	1	1510.60	6.82	0.53	4	153	7	8	2
768	70.79	89.06	2958	7078.93	35.81	8906.10	25.50	0	0	19.73	2.98	125.66	0.93	182.56	32.32	130.95	22.66	0	808.69	2.18	0.19	4	153	8	8	1
769	66.68	88.53	2969	6667.86	33.31	8852.85	22.07	0	0	22.03	2.10	123.39	0.94	262.28	33.71	181.01	20.67	1	1280.08	5.72	0.30	5	154	1	1	1
770	70.41	89.38	2969	7040.58	28.16	8938.49	38.50	0	0	19.12	2.37	122.65	1.00	176.94	26.24	237.91	37.17	1	1011.71	5.83	0.22	5	155	1	1	1
771	71.01	88.24	2987	7101.40	23.36	8824.41	24.23	0	0	19.20	1.96	123.10	0.73	178.32	21.19	184.14	22.19	0	1135.67	2.18	0.30	5	156	1	1	1
772	72.83	90.02	2993	7282.62	15.44	9002.36	28.40	0	0	23.88	2.83	120.71	0.76	100.77	13.64	184.40	25.32	1	607.77	2.78	0.30	5	157	1	1	1
773	65.64	88.30	3007	6563.89	16.11	8829.86	26.94	0	0	23.82	1.42	114.75	0.73	207.84	15.67	312.77	29.86	1	785.58	2.99	0.46	5	158	1	1	1
774	72.18	87.60	3007	7217.90	36.12	8759.54	22.09	0	0	22.76	1.76	117.74	0.94	312.91	38.66	224.86	21.25	1	662.52	4.33	0.34	5	159	1	3	3
775	73.17	86.24	3008	7316.77	17.92	8623.76	12.17	0	0	39.36	2.93	119.70	0.90	185.48	16.05	126.50	10.81	0	1039.15	4.16	0.48	5	159	2	3	2
776	73.00	88.12	3009	7300.28	15.89	8812.32	17.65	0	0	37.49	1.69	110.97	0.92	252.53	16.15	286.45	18.84	1	945.25	5.57	0.57	4	159	3	3	1
777	73.67	90.52	3017	7367.20	30.85	9052.09	15.32	0	0	24.24	2.63	120.63	0.80	214.50	28.82	109.56	13.57	1	455.00	3.18	0.32	5	160	1	13	13
778	71.25	88.47	3020	7124.65	15.50	8847.27	18.37	0	0	34.74	1.97	120.16	0.93	208.32	15.10	248.29	18.16	1	1221.58	5.73	0.51	5	160	2	13	12
779	69.73	89.86	3021	6972.68	19.25	8985.96	17.38	0	0	32.86	2.18	122.39	0.98	225.09	18.34	204.27	16.35	1	945.31	5.69	0.43	4	160	3	13	11
780	69.46	89.88	3022	6946.15	16.04	8988.14	17.09	0	0	34.70	2.81	125.17	0.91	153.66	14.28	163.41	15.27	0	845.19	3.29	0.43	3	160	4	13	10
781	69.51	88.45	3023	6951.36	12.71	8845.21	12.94	0	0	42.61	2.52	127.12	0.88	167.03	11.38	170.10	11.60	0	1429.56	5.29	0.57	3	160	5	13	9
782	67.18	88.51	3024	6718.10	14.66	8850.59	14.43	0	0	37.96	2.30	124.63	0.89	187.44	13.47	185.42	13.09	0	1248.69	4.80	0.53	4	160	6	13	8
783	69.78	90.16	3025	6978.25	13.52	9015.92	17.07	0	0	40.45	2.35	122.72	0.99	181.91	12.47	226.01	16.24	1	1214.04	6.29	0.53	4	160	7	13	7
784	70.16	89.53	3026	7015.65	16.66	8953.09	12.80	0	0	32.67	1.81	124.35	0.78	231.14	15.99	181.88	11.70	1	1076.10	3.45	0.54	4	160	8	13	6
785	70.51	90.71	3027	7050.82	20.10	9071.31	19.08	0	0	30.23	2.01	120.20	0.94	228.74	19.70	220.85	18.39	1	940.10	4.72	0.44	5	160	9	13	5
786	69.70	91.75	3028	6969.53	20.50	9175.00	15.19	0	0	34.56	2.35	119.35	0.98	231.14	19.59	174.67	13.95	1	546.48	4.30	0.46	5	160	10	13	4
787	71.75	90.37	3029	7175.43	26.64	9037.03	18.89	0	0	28.06	1.54	116.02	0.85	311.89	27.27	252.84	19.18	1	777.62	3.61	0.54	5	160	11	13	3
788	72.25	90.42	3030	7225.26	27.51	9042.30	17.59	0	0	25.65	1.59	114.16	0.82	301.36	29.17	216.61	17.19	1	781.92	4.32	0.44	5	160	12	13	2
789	72.81	92.59	3031	7281.14	29.74	9258.68	20.26	0	0	23.20	2.47	114.97	0.90	213.23	27.84	148.38	18.25	1	661.67	3.39	0.30	5	160	13	13	1
790	67.72	88.31	3019	6771.84	58.05	8831.34	17.06	0	0	18.27	2.19	123.21	0.79	316.78	61.94	111.08	15.25	1	407.69	3.14	0.27	5	161	1	1	1
791	63.94	87.00	3021	6393.67	26.48	8700.44	24.24	0	0	23.50	2.75	120.53	0.95	175.14	23.81	160.61	21.73	0	506.48	1.71	0.27	5	162	1	1	1
792	68.65	92.42	3037	6865.35	23.89	9242.18	20.94	0	0	23.85	2.31	120.76	0.85	191.76	21.68	167.51	19.15	0	786.94	2.38	0.33	5	163	1	9	9
793	69.04	89.16	3038	6903.80	19.78	8915.88	24.83	0	0	27.13	2.15	123.86	0.97	196.03	18.43	240.15	24.24	1	1587.33	6.21	0.34	4	163	2	9	8
794	70.58	90.28	3039	7057.92	15.65	9027.87	18.02	0	0	34.69	2.64	123.93	0.93	160.21	14.04	183.96	16.25	0	1206.04	3.22	0.44	4	163	3	9	7
795	72.25	90.35	3040	7225.21	13.73	9034.74	14.35	0	0	39.54	1.59	115.32	0.85	250.46	13.94	269.66	14.88	1	1013.44	4.00	0.62	5	163	4	9	6
796	71.37	89.09	3041	7137.04	15.62	8909.16	11.16	0	0	43.63	2.62	126.97	0.92	200.62	14.21	144.36	10.00	0	1482.08	4.40	0.56	3	163	5	9	5
797	68.28	89.92	3043	6827.89	17.16	8992.17	20.58	0	0	33.07	3.32	127.01	0.96	132.09	15.18	158.24	18.23	0	1277.31	3.98	0.35	5	163	6	9	4
798	69.45	88.35	3044	6945.09	14.74	8834.86	17.33	0	0	39.04	2.58	122.66	1.01	174.20	13.35	203.32	15.94	0	1061.71	4.68	0.48	4	163	7	9	3
799	70.03	89.62	3045	7003.34	29.20	8962.03	18.24	0	0	26.47	1.98	125.60	0.96	284.41	30.95	193.36	16.94	1	1320.23	5.80	0.35	4	163	8	9	2
800	69.30	91.93	3046	6930.27	19.04	9193.29	16.39	0	0	34.57	1.67	112.90	0.90	290.41	20.57	244.02	16.60	1	1120.23	3.86	0.55	5	163	9	9	1
801	67.89	91.60	3042	6788.55	24.66	9159.54	14.47	0	0	29.78	2.61	121.30	0.88	215.35	22.83	128.45	12.92	1	952.06	4.52	0.39	5	164	1	1	1
802	64.60	87.63	3045	6460.38	41.75	8763.04	47.64	0	0	17.38	1.65	113.64	0.96	282.15	41.03	331.55	53.14	1	805.06	3.44	0.28	5	165	1	2	2
803	65.25	91.35	3047	6524.54	23.21	9135.38	20.56	0	0	23.71	1.77	118.10	0.81	236.39	22.73	210.28	19.91	1	763.98	3.70	0.41	5	165	2	2	1
804	66.57	89.49	3055	6657.42	40.62	8948.61	14.11	0	0	22.46	3.00	124.21	0.77	223.05	38.51	79.12	11.34	1	803.58	3.46	0.26	5	166	1	16	16
805	69.32	90.64	3059	6932.30	19.69	9063.64	21.68	0	0	28.70	1.72	119.94	0.93	252.83	19.82	267.35	22.44	1	1422.73	4.92	0.40	4	166	2	16	15
806	68.71	92.41	3060	6870.52	19.07	9241.31	12.34	0	0	37.75	4.00	124.73	0.86	137.90	16.62	88.73	10.48	1	748.50	5.02	0.37	5	166	3	16	14
807	67.42	90.13	3061	6742.14	21.75	9013.14	22.07	0	0	24.68	2.11	125.66	0.89	199.12	20.05	201.43	20.45	0	1376.25	2.74	0.34	4	166	4	16	13
808	68.63	89.57	3062	6862.92	17.46	8956.57	16.59	0	0	37.98	3.23	128.96	1.02	159.08	15.52	151.20	14.75	0	1495.31	4.15	0.41	3	166	5	16	12
809	65.45	90.50	3063	6544.85	11.80	9050.08	16.17	0	0	48.37	3.42	122.44	1.04	129.06	10.48	176.47	14.38	0	828.04	4.92	0.51	3	166	6	16	11
810	66.58	89.85	3067	6658.35	21.74	8985.44	21.46	0	0	27.04	2.08	121.30	0.93	214.37	21.02	215.27	20.37	1	994.31	5.12	0.38	5	166	7	16	10
811	66.35	90.13	3068	6635.02	16.31	9012.56	17.17	0	0	34.57	2.80	126.92	0.92	155.79	14.53	163.89	15.32	0	1131.38	3.66	0.43	3	166	8	16	9
812	66.38	90.57	3069	6637.65	24.37	9056.79	16.38	0	0	27.51	2.67	123.72	0.86	194.00	21.96	131.05	14.60	0	642.08	2.58	0.35	4	166	9	16	8
813	69.33	90.37	3070	6933.21	18.54	9037.48	14.13	0	0	36.23	2.72	126.50	0.93	190.92	16.74	146.12	12.64	0	1224.60	4.34	0.46	4	166	10	16	7
814	68.50	89.16	3071	6849.97	25.67	8916.35	17.72	0	0	25.58	1.78	123.80	0.87	274.88	26.77	200.13	16.73	1	1187.62	4.69	0.38	4	166	11	16	6
815	65.09	89.98	3072	6509.14	10.78	8998.19	16.32	0	0	40.87	2.63	121.03	0.85	130.04	9.61	195.00	14.81	0	1083.75	3.96	0.55	4	166	12	16	5
816	65.58	90.39	3073	6558.14	15.41	9038.91	12.20	0	0	43.97	3.62	126.01	0.91	143.94	13.52	113.97	10.71	0	1063.58	4.29	0.47	3	166	13	16	4
817	65.24	89.67	3074	6523.57	13.36	8967.18	13.49	0	0	35.27	1.87	119.11	0.76	195.55	12.41	196.78	12.59	0	871.46	3.81	0.59	5	166	14	16	3
818	66.34	89.07	3075	6634.28	19.97	8907.38	13.45	0	0	38.47	1.79	117.14	0.96	302.69	21.78	225.76	13.07	1	1293.21	5.83	0.54	4	166	15	16	2
819	68.33	86.99	3076	6833.25	22.94	8699.16	18.36	0	0	30.96	1.96	121.02	0.98	262.35	23.44	225.94	17.72	1	1270.27	5.89	0.43	5	166	16	16	1
820	73.57	89.56	3056	7357.13	14.64	8955.97	26.97	0	0	27.51	2.75	123.21	0.83	113.49	12.98	204.00	25.03	0	906.19	2.59	0.35	4	167	1	3	3
821	72.93	89.11	3057	7292.99	26.44	8910.96	22.15	0	0	23.79	1.79	117.77	0.87	247.93	26.63	227.83	21.30	1	1056.98	4.65	0.41	5	167	2	3	2
822	72.39	91.83	3058	7238.75	18.29	9183.09	11.80	0	0	36.86	1.67	114.16	0.82	283.73	19.12	203.62	11.16	1	1082.31	3.47	0.60	5	167	3	3	1
823	67.79	85.84	3081	6778.93	18.18	8583.53	22.15	0	0	32.39	3.70	125.89	0.99	122.67	16.01	149.41	19.50	0	1138.12	4.05	0.31	5	168	1	12	12
824	66.45	87.73	3082	6644.59	23.61	8772.80	17.86	0	0	31.90	3.76	128.04	1.00	154.33	20.77	116.75	15.72	0	994.71	3.20	0.30	5	168	2	12	11
825	69.52	88.45	3083	6952.09	22.19	8845.05	12.96	0	0	33.36	2.76	126.95	0.88	206.50	20.20	121.73	11.54	0	1212.94	3.71	0.43	4	168	3	12	10
826	70.35	90.06	3084	7035.08	17.04	9006.43	9.85	0	0	44.91	3.93	129.96	0.87	150.05	14.88	87.40	8.91	1	1462.29	7.43	0.46	4	168	4	12	9
827	71.78	90.84	3086	7177.50	13.43	9083.62	18.22	0	0	32.49	1.77	116.77	0.81	192.83	12.55	250.76	18.18	1	850.17	4.68	0.54	5	168	5	12	8
828	71.64	88.87	3087	7163.73	17.97	8887.04	15.33	0	0	36.33	2.14	118.74	0.97	231.23	17.55	203.09	14.39	1	987.96	5.64	0.50	5	168	6	12	7
829	71.72	88.18	3088	7171.66	13.92	8818.29	18.53	0	0	40.99	1.78	114.23	1.00	245.78	14.02	307.93	20.82	1	1286.77	4.66	0.54	4	168	7	12	6
830	71.81	86.51	3089	7181.40	18.42	8651.50	19.95	0	0	32.94	2.61	121.15	1.02	180.82	16.86	195.98	18.23	0	1222.12	3.46	0.39	4	168	8	12	5
831	71.63	86.90	3090	7162.58	13.55	8690.08	16.82	0	0	31.59	2.10	123.34	0.77	159.11	12.18	196.09	15.36	0	980.12	3.24	0.51	5	168	9	12	4
832	72.08	86.69	3091	7208.12	17.81	8668.61	17.62	0	0	33.22	1.64	114.32	0.86	256.42	18.09	258.25	17.93	1	827.96	3.70	0.56	5	168	10	12	3
833	72.01	88.09	3092	7200.73	33.08	8808.71	19.57	0	0	23.65	1.72	118.63	0.88	302.70	34.46	211.61	18.54	1	920.58	3.93	0.37	5	168	11	12	2
834	72.94	86.94	3094	7294.40	23.38	8694.23	29.71	0	0	20.58	2.36	117.47	0.87	158.90	21.07	200.13	27.25	0	383.88	1.95	0.26	5	168	12	12	1
835	67.85	87.28	3112	6785.00	35.70	8727.72	23.43	0	0	18.55	1.76	118.98	0.85	277.84	37.39	193.92	22.06	1	665.71	3.36	0.30	5	169	1	1	1
836	69.20	88.84	3159	6919.65	22.48	8884.25	22.62	0	0	23.06	1.61	119.09	0.82	245.54	22.45	247.11	22.62	1	892.27	5.55	0.35	4	170	1	1	1
837	71.75	84.42	3184	7174.72	14.99	8442.10	22.89	0	0	31.44	4.16	121.30	0.86	86.95	13.04	132.83	19.93	1	602.65	4.47	0.28	4	171	1	3	3
838	71.90	85.01	3187	7190.16	18.94	8501.13	20.07	0	0	27.87	2.17	117.25	0.88	189.69	17.44	200.39	18.59	0	761.65	2.99	0.40	5	171	2	3	2
839	73.43	85.56	3189	7343.37	27.19	8555.64	26.09	0	0	20.12	2.73	120.66	0.84	155.26	24.13	149.01	23.16	0	589.15	1.92	0.22	4	171	3	3	1
840	66.28	87.76	3193	6627.95	19.40	8776.36	26.78	0	0	24.39	1.88	119.99	0.89	197.67	18.31	262.35	27.22	1	895.98	3.50	0.38	5	172	1	4	4
841	66.30	89.70	3194	6630.36	13.12	8970.09	16.34	0	0	38.10	2.34	123.41	0.89	166.86	11.84	204.03	15.27	0	1420.90	4.53	0.53	4	172	2	4	3
842	66.22	91.50	3195	6621.74	12.36	9150.34	14.95	0	0	36.59	2.63	122.90	0.77	132.80	10.94	160.58	13.23	0	683.67	3.11	0.51	4	172	3	4	2
843	64.87	89.75	3196	6487.03	26.37	8974.67	19.45	0	0	29.21	1.73	112.98	0.96	301.39	27.83	248.81	19.59	1	695.96	3.98	0.43	5	172	4	4	1
844	66.13	90.45	3212	6613.45	17.58	9044.50	21.42	0	0	29.67	2.74	123.85	0.91	147.68	15.71	179.63	19.17	0	1015.06	3.16	0.37	5	173	1	9	9
845	65.63	90.75	3213	6562.63	17.43	9074.63	15.50	0	0	35.24	2.00	117.34	0.91	229.54	17.15	211.32	14.74	1	1121.54	4.59	0.52	5	173	2	9	8
846	67.78	87.87	3215	6778.23	14.19	8786.63	13.74	0	0	36.04	2.44	127.22	0.80	162.27	12.65	157.14	12.25	0	1410.19	5.50	0.52	3	173	3	9	7
847	66.92	87.22	3216	6692.49	11.43	8721.57	12.44	0	0	46.42	2.97	125.10	0.86	138.20	10.11	150.36	11.00	0	1277.77	5.86	0.57	3	173	4	9	6
848	69.28	85.01	3217	6928.10	16.17	8501.35	15.89	0	0	40.68	3.03	119.44	1.04	168.28	14.48	165.20	14.25	0	971.29	2.75	0.46	5	173	5	9	5
849	69.04	85.60	3218	6904.30	17.50	8560.29	19.32	0	0	31.12	2.12	118.24	0.91	200.05	16.24	214.20	18.65	1	1033.38	4.29	0.46	5	173	6	9	4
850	67.27	85.63	3221	6727.00	17.00	8563.46	13.88	0	0	35.42	1.91	116.59	0.87	241.33	16.59	198.05	13.28	1	1069.40	5.74	0.55	5	173	7	9	3
851	65.10	88.00	3222	6509.88	16.28	8799.52	13.53	0	0	30.00	1.63	117.81	0.72	229.84	15.72	195.49	12.56	1	895.04	4.01	0.55	5	173	8	9	2
852	64.05	90.95	3223	6405.20	26.57	9095.04	18.07	0	0	25.47	2.25	117.30	0.85	217.31	26.00	159.25	16.26	1	621.58	3.50	0.37	5	173	9	9	1
853	68.42	91.25	3217	6841.78	23.94	9125.41	14.80	0	0	33.54	3.80	124.31	0.95	162.73	21.02	100.61	12.99	1	701.12	3.36	0.32	4	174	1	1	1
854	69.37	87.85	3259	6937.36	33.83	8784.90	24.70	0	0	21.15	1.88	119.58	0.91	271.46	34.78	209.68	24.20	1	892.79	4.41	0.33	5	175	1	1	1
855	67.03	87.62	3294	6703.37	26.44	8761.63	15.36	0	0	33.97	1.79	116.64	0.99	341.36	31.49	224.04	15.23	1	1211.10	4.27	0.48	4	176	1	9	9
856	70.76	88.01	3295	7076.08	15.87	8800.92	13.00	0	0	46.15	3.93	129.30	1.01	143.50	13.94	117.53	11.43	0	1184.04	5.70	0.45	5	176	2	9	8
857	70.58	87.45	3296	7057.98	17.34	8744.64	10.14	0	0	43.42	3.03	127.41	0.89	191.29	15.50	112.32	8.97	0	1140.52	4.28	0.53	4	176	3	9	7
858	70.76	88.54	3297	7076.43	17.11	8853.96	15.01	0	0	34.91	2.36	124.60	0.90	194.96	15.81	173.10	13.56	0	1309.73	4.06	0.48	3	176	4	9	6
859	72.63	89.01	3298	7262.81	16.87	8901.02	14.94	0	0	35.21	2.20	123.18	0.91	209.80	15.68	186.75	13.73	1	1221.21	4.47	0.49	4	176	5	9	5
860	72.91	89.56	3299	7291.12	13.58	8956.12	15.27	0	0	48.36	2.41	119.55	1.13	212.65	12.91	236.89	14.83	1	1638.81	7.66	0.55	4	176	6	9	4
861	73.51	88.27	3300	7351.21	29.34	8827.13	34.28	0	0	27.78	3.22	121.70	1.40	195.72	27.69	225.47	33.03	1	1119.29	5.04	0.24	5	176	7	9	3
862	73.44	86.76	3301	7343.50	18.90	8676.23	26.65	0	0	26.46	3.11	122.55	0.92	124.18	16.75	174.75	23.67	0	756.29	2.33	0.28	5	176	8	9	2
863	72.51	83.82	3302	7250.98	17.27	8382.26	24.62	0	0	28.98	4.10	119.19	0.88	93.26	14.80	133.39	21.46	1	530.56	4.17	0.25	5	176	9	9	1
864	63.91	89.61	3297	6391.11	31.29	8960.87	24.21	0	0	21.09	2.17	117.26	0.90	222.32	30.72	182.52	22.36	1	443.44	2.59	0.33	5	177	1	1	1
865	69.66	91.67	3300	6966.12	8.90	9166.56	6.47	0	0	84.50	4.18	128.65	0.96	138.44	7.78	100.61	5.64	1	1441.50	7.54	0.72	3	178	1	1	1
866	72.81	88.74	3308	7280.72	40.48	8874.26	14.02	0	0	22.17	3.35	125.39	0.77	203.05	36.78	70.87	12.15	1	923.27	4.20	0.23	5	179	1	5	5
867	73.56	86.78	3310	7356.36	19.88	8677.64	19.54	0	0	30.22	2.39	118.00	0.96	193.48	18.58	192.42	17.87	0	751.94	3.66	0.40	5	179	2	5	4
868	73.27	87.59	3311	7327.49	19.78	8759.40	19.85	0	0	31.64	1.70	112.72	0.92	264.89	20.31	267.68	20.47	1	1074.17	2.96	0.52	5	179	3	5	3
869	73.34	89.54	3312	7334.14	18.60	8954.24	19.77	0	0	32.97	1.85	112.90	0.98	246.50	18.80	267.61	20.41	1	809.96	3.49	0.47	5	179	4	5	2
870	72.88	91.12	3313	7288.09	19.41	9112.00	25.65	0	0	25.55	1.71	114.58	0.86	224.65	18.76	269.17	26.25	1	844.54	3.18	0.42	5	179	5	5	1
871	74.23	88.38	3320	7422.50	14.77	8838.13	21.93	0	0	32.99	1.59	110.14	0.87	231.01	14.81	322.00	25.40	1	892.44	4.53	0.53	5	180	1	17	17
872	73.33	88.01	3321	7332.65	19.21	8800.65	14.34	0	0	36.34	2.58	118.76	0.97	208.96	17.71	157.60	12.94	1	834.58	6.52	0.47	5	180	2	17	16
873	73.18	89.90	3322	7317.87	19.38	8990.32	17.34	0	0	28.31	1.61	116.59	0.80	247.32	19.54	234.34	16.94	1	1097.90	4.05	0.49	5	180	3	17	15
874	72.55	86.29	3324	7255.04	17.71	8629.03	23.44	0	0	27.70	1.77	114.67	0.88	213.65	17.13	269.14	24.17	1	688.77	3.44	0.43	5	180	4	17	14
875	72.27	86.59	3325	7226.82	15.53	8659.08	20.34	0	0	33.30	3.11	125.09	0.92	128.72	13.76	168.39	18.02	0	1059.29	3.36	0.38	5	180	5	17	13
876	71.41	88.32	3326	7141.34	13.60	8832.34	12.98	0	0	42.56	2.44	124.15	0.91	184.90	12.30	175.85	11.85	0	1451.35	4.21	0.57	4	180	6	17	12
877	69.52	89.70	3327	6952.06	23.05	8969.64	24.35	0	0	25.45	1.69	120.22	0.91	258.14	23.56	271.24	25.32	1	878.88	4.35	0.38	5	180	7	17	11
878	67.62	91.33	3331	6762.31	14.55	9132.58	14.69	0	0	43.43	2.91	125.76	1.02	168.41	13.04	170.02	13.17	0	1498.92	5.19	0.51	4	180	8	17	10
879	67.79	92.01	3332	6778.96	20.50	9200.81	20.82	0	0	32.95	2.86	122.84	1.10	183.96	18.62	186.42	19.00	0	1203.40	3.24	0.36	5	180	9	17	9
880	68.81	92.23	3333	6880.78	18.56	9223.33	20.86	0	0	31.18	1.68	115.61	0.91	259.64	18.96	275.14	21.62	1	1079.65	3.61	0.49	5	180	10	17	8
881	67.47	94.36	3334	6747.41	15.69	9436.20	24.51	0	0	27.42	2.35	114.97	0.83	142.61	14.06	213.65	23.39	1	233.92	2.92	0.40	5	180	11	17	7
882	65.11	91.83	3336	6511.12	15.17	9183.45	20.04	0	0	35.89	2.81	120.29	0.99	150.85	13.61	196.94	18.40	0	981.58	3.58	0.43	5	180	12	17	6
883	65.20	90.10	3337	6520.26	10.08	9009.68	11.91	0	0	49.85	2.21	119.04	0.88	177.85	9.23	208.50	11.07	1	1524.29	8.22	0.67	4	180	13	17	5
884	64.53	90.28	3338	6452.75	11.20	9028.06	10.37	0	0	53.67	3.14	123.26	0.89	147.63	9.89	136.66	9.16	0	1080.67	5.81	0.61	3	180	14	17	4
885	63.45	88.54	3339	6344.80	15.47	8853.60	15.73	0	0	32.28	1.83	116.03	0.81	210.04	14.81	216.81	14.80	1	910.12	3.44	0.52	4	180	15	17	3
886	63.26	87.07	3340	6325.90	14.39	8706.73	18.07	0	0	34.87	2.45	117.84	0.90	159.29	12.99	198.20	16.60	0	863.81	3.71	0.48	5	180	16	17	2
887	63.02	86.56	3341	6302.34	19.94	8656.46	21.32	0	0	25.41	2.14	119.25	0.85	184.28	18.24	196.92	19.53	0	998.44	2.81	0.36	5	180	17	17	1
888	64.79	92.35	3329	6479.19	14.91	9235.07	14.81	0	0	41.60	2.87	119.51	0.99	167.62	13.35	166.61	13.26	0	1140.79	4.01	0.50	5	181	1	2	2
889	66.06	91.83	3330	6605.63	11.82	9183.36	11.33	0	0	46.22	2.51	119.38	0.85	168.54	10.60	161.58	10.15	0	1036.98	5.50	0.62	4	181	2	2	1
890	66.61	88.71	3345	6660.59	12.73	8870.90	13.16	0	0	43.78	2.53	124.14	0.91	171.52	11.44	177.19	11.85	0	1435.46	4.98	0.57	3	182	1	8	8
891	68.24	88.58	3346	6824.20	11.34	8858.16	10.32	0	0	52.29	2.65	128.77	0.90	173.19	10.16	157.73	9.22	0	1670.06	6.78	0.65	3	182	2	8	7
892	70.47	88.87	3347	7047.14	7.21	8887.14	7.45	0	0	65.40	2.49	129.25	0.75	146.60	6.39	151.55	6.61	0	1782.85	7.34	0.78	3	182	3	8	6
893	70.03	88.80	3348	7002.69	11.91	8880.01	15.88	0	0	50.21	2.88	127.02	1.11	162.63	10.78	213.81	14.77	1	1705.96	7.46	0.56	4	182	4	8	5
894	70.68	88.03	3349	7067.85	11.48	8802.74	12.06	0	0	50.96	3.06	129.38	0.94	147.72	10.18	155.08	10.71	0	1484.75	5.20	0.59	3	182	5	8	4
895	68.21	87.19	3350	6820.52	13.44	8719.46	9.75	0	0	53.66	2.19	118.89	0.98	246.76	13.32	186.97	9.05	1	1538.96	7.23	0.67	4	182	6	8	3
896	66.98	88.66	3351	6697.58	9.59	8865.83	9.29	0	0	59.53	2.46	126.35	0.91	179.97	8.69	174.79	8.37	0	2097.06	8.31	0.72	3	182	7	8	2
897	64.01	88.73	3352	6400.88	25.81	8873.33	12.08	0	0	31.00	1.64	116.32	0.82	332.13	30.08	181.43	11.17	1	854.40	4.12	0.53	4	182	8	8	1
898	70.13	89.57	3368	7013.10	25.24	8956.97	23.75	0	0	21.74	1.75	120.21	0.85	241.25	24.79	225.61	23.23	1	765.42	3.37	0.33	5	183	1	1	1
899	63.68	90.10	3378	6368.07	19.29	9009.88	17.80	0	0	26.62	2.12	118.02	0.78	185.22	18.00	173.99	16.05	0	686.65	2.38	0.42	5	184	1	3	3
900	65.01	90.34	3379	6501.18	31.27	9033.74	26.15	0	0	21.83	2.45	123.50	1.01	214.85	29.42	182.64	23.86	1	1290.67	5.77	0.26	5	184	2	3	2
901	64.65	88.79	3380	6464.66	18.76	8878.74	16.95	0	0	30.03	1.73	117.34	0.84	240.68	18.73	225.99	16.42	1	1165.31	4.54	0.50	5	184	3	3	1
902	69.35	86.11	3383	6934.85	21.83	8610.51	14.48	0	0	30.45	1.73	119.26	0.86	284.01	23.22	201.26	13.67	1	1112.10	3.71	0.49	5	185	1	2	2
903	67.55	85.48	3384	6755.12	33.21	8548.06	20.15	0	0	25.90	1.75	114.76	0.92	337.52	39.64	213.10	20.27	1	679.81	3.42	0.44	5	185	2	2	1
904	63.70	90.36	3389	6369.65	14.36	9035.64	13.37	0	0	36.30	2.67	119.70	0.78	150.99	12.70	140.66	11.83	0	761.33	3.80	0.50	3	186	1	4	4
905	66.85	90.68	3390	6685.06	12.04	9067.83	9.25	0	0	57.23	3.76	125.38	0.91	140.85	10.54	108.31	8.10	1	1033.81	6.07	0.58	3	186	2	4	3
906	66.03	88.85	3391	6602.90	31.31	8884.60	21.25	0	0	24.08	2.15	123.40	0.99	261.85	31.78	188.06	19.64	1	1334.04	5.21	0.30	5	186	3	4	2
907	64.60	90.33	3393	6460.26	15.20	9032.92	15.63	0	0	31.88	1.40	112.80	0.76	255.25	15.50	269.03	16.20	1	1184.75	3.86	0.58	5	186	4	4	1
908	65.41	89.35	3403	6541.50	39.03	8935.44	24.21	0	0	18.41	2.25	119.71	0.89	237.07	38.07	154.93	21.87	1	654.83	4.70	0.23	5	187	1	1	1
909	70.01	89.94	3420	7001.13	16.61	8993.79	38.21	0	0	20.38	2.79	125.01	0.77	94.12	14.89	212.00	35.12	1	835.29	5.40	0.24	5	188	1	1	1
910	63.85	91.48	3446	6384.76	15.41	9148.01	9.70	0	0	43.07	4.20	121.63	0.73	119.34	13.33	66.69	6.66	1	877.15	6.53	0.44	5	189	1	1	1
911	74.84	88.97	3454	7484.03	16.90	8896.80	16.82	0	0	34.95	2.35	116.26	0.95	195.02	15.65	194.66	15.52	0	779.81	4.17	0.47	5	190	1	5	5
912	75.20	90.88	3455	7519.65	20.90	9087.93	31.10	0	0	22.93	1.86	112.26	0.89	197.59	20.23	279.58	32.59	1	487.27	4.10	0.37	5	190	2	5	4
913	75.67	91.46	3457	7566.78	18.22	9146.38	14.19	0	0	29.52	2.13	115.60	0.75	193.52	16.80	152.85	12.71	0	690.48	2.63	0.48	5	190	3	5	3
914	75.25	88.20	3459	7525.18	15.18	8820.40	12.86	0	0	42.65	3.65	122.66	0.90	136.40	13.31	115.58	11.28	0	969.02	4.07	0.45	4	190	4	5	2
915	75.17	90.13	3460	7517.02	13.59	9013.10	11.36	0	0	44.83	2.76	118.14	0.88	170.99	12.12	143.16	10.11	0	928.98	4.26	0.57	5	190	5	5	1
916	75.80	88.64	3477	7579.69	22.02	8863.72	16.35	0	0	27.57	1.75	110.93	0.79	241.37	22.00	201.20	15.12	1	463.40	3.87	0.49	5	191	1	12	12
917	75.56	89.54	3478	7555.93	14.90	8954.01	9.77	0	0	45.45	4.09	119.68	0.80	126.39	12.95	81.33	7.93	1	553.56	4.88	0.45	4	191	2	12	11
918	73.68	91.70	3481	7368.16	12.75	9169.66	11.41	0	0	45.96	2.55	117.10	0.88	177.43	11.58	159.89	10.21	0	1013.81	5.22	0.60	3	191	3	12	10
919	72.13	92.53	3482	7212.78	14.78	9253.20	15.94	0	0	37.45	1.81	111.35	0.91	236.20	14.44	246.17	16.00	1	592.31	2.98	0.55	4	191	4	12	9
920	69.03	91.36	3484	6903.07	12.75	9135.90	12.98	0	0	53.78	3.34	124.02	1.10	158.88	11.38	161.81	11.57	0	1291.83	5.91	0.56	4	191	5	12	8
921	69.75	88.34	3485	6974.69	16.51	8834.16	13.85	0	0	44.46	2.29	122.79	1.10	245.72	16.32	211.37	13.04	1	1698.40	10.10	0.52	4	191	6	12	7
922	70.73	87.74	3486	7073.04	11.03	8773.72	9.93	0	0	62.87	2.80	122.32	1.06	191.30	10.17	174.00	8.97	0	1592.50	6.48	0.68	4	191	7	12	6
923	73.97	86.49	3487	7396.94	17.67	8648.50	17.79	0	0	34.68	2.24	116.44	1.01	212.98	16.72	215.38	16.73	1	904.00	5.08	0.45	5	191	8	12	5
924	73.90	86.16	3488	7390.34	11.26	8616.43	12.04	0	0	46.91	2.20	113.25	0.88	187.02	10.34	198.82	11.18	0	742.12	3.95	0.64	5	191	9	12	4
925	71.85	85.32	3489	7184.82	14.02	8531.82	14.91	0	0	32.82	1.53	112.48	0.75	232.12	13.69	242.59	14.83	1	590.54	3.60	0.59	5	191	10	12	3
926	70.56	85.26	3491	7055.54	25.94	8525.57	19.54	0	0	29.82	2.29	118.83	1.08	256.34	26.04	199.08	18.44	1	943.46	5.18	0.37	5	191	11	12	2
927	69.28	84.75	3492	6927.70	16.11	8475.22	18.93	0	0	28.70	2.07	117.95	0.79	174.67	14.55	198.68	18.01	0	586.06	2.51	0.45	5	191	12	12	1
928	62.66	85.44	3498	6265.83	19.57	8543.99	14.89	0	0	33.28	2.48	115.39	0.89	198.80	18.44	155.34	13.42	0	567.58	3.10	0.46	5	192	1	1	1
929	64.07	89.41	3499	6407.34	14.07	8941.14	22.17	0	0	34.09	2.55	122.61	0.96	146.89	12.68	226.81	20.89	1	933.94	4.78	0.44	4	193	1	1	1
930	63.07	90.21	3504	6306.97	27.62	9020.89	22.33	0	0	23.93	2.01	117.75	0.93	249.08	27.44	203.06	21.66	1	1025.54	6.45	0.36	5	194	1	4	4
931	65.09	89.46	3505	6508.54	21.32	8946.36	20.27	0	0	31.51	2.37	122.27	1.05	219.27	20.29	206.98	19.42	1	1480.69	6.15	0.40	5	194	2	4	3
932	65.15	85.74	3508	6515.22	8.15	8574.05	13.91	0	0	56.35	3.82	123.64	0.90	92.91	7.21	158.08	12.18	1	1056.02	6.66	0.57	4	194	3	4	2
933	65.29	86.93	3509	6529.20	21.81	8692.85	14.65	0	0	28.40	1.87	120.50	0.81	246.76	21.60	174.91	13.40	1	1205.92	5.26	0.47	5	194	4	4	1
934	67.32	85.72	3506	6731.77	19.89	8572.02	32.81	0	0	22.18	2.01	120.00	0.86	172.09	18.27	258.64	33.07	1	640.77	4.22	0.34	5	195	1	2	2
935	66.10	84.51	3507	6610.12	14.45	8451.42	16.28	0	0	39.62	2.76	116.65	0.96	161.03	12.95	179.48	14.93	0	896.73	3.56	0.49	5	195	2	2	1
936	73.19	87.76	3510	7319.50	16.62	8775.98	20.20	0	0	29.35	1.95	117.40	0.85	191.73	15.91	233.79	19.43	1	988.21	4.85	0.47	5	196	1	2	2
937	73.10	88.49	3511	7310.23	30.77	8848.62	17.44	0	0	30.17	1.72	112.81	0.96	344.75	33.86	233.56	17.35	1	1020.67	4.13	0.46	5	196	2	2	1
938	73.16	89.79	3516	7316.12	15.85	8979.44	15.79	0	0	30.76	1.49	113.09	0.75	239.24	15.91	246.32	15.73	1	734.52	3.77	0.60	5	197	1	1	1
939	68.22	87.50	3520	6821.56	8.56	8749.91	29.74	0	0	38.70	5.93	125.76	0.89	46.86	7.74	156.46	25.92	1	982.71	6.05	0.27	5	198	1	1	1
940	69.86	88.94	3546	6985.52	27.78	8893.87	14.23	0	0	25.77	3.46	125.79	0.77	159.52	24.37	82.95	13.18	1	809.75	5.27	0.28	5	199	1	1	1
941	71.55	88.48	3551	7154.98	15.72	8848.43	18.42	0	0	26.89	1.59	115.39	0.74	205.85	15.04	240.11	17.95	1	708.77	3.93	0.50	5	200	1	1	1
942	66.44	90.12	3556	6644.04	33.81	9012.14	20.53	0	0	21.31	1.97	121.56	0.87	265.18	34.43	175.13	18.80	1	988.42	4.23	0.30	5	201	1	1	1
943	69.25	92.50	3568	6924.59	19.58	9250.34	26.85	0	0	26.71	2.93	120.18	0.95	138.64	17.45	187.15	24.66	0	577.98	2.74	0.31	5	202	1	13	13
944	70.76	90.42	3569	7076.12	16.05	9042.23	22.30	0	0	29.02	2.55	126.22	0.87	141.71	14.36	195.82	20.18	0	1273.67	3.12	0.38	3	202	2	13	12
945	69.20	89.53	3570	6919.52	19.53	8952.60	30.23	0	0	20.99	1.65	124.68	0.79	196.10	18.17	275.90	31.37	1	1281.85	6.02	0.35	5	202	3	13	11
946	67.68	88.35	3572	6768.10	22.56	8834.80	15.43	0	0	28.25	1.43	118.30	0.77	305.29	24.21	233.64	15.26	1	848.08	3.10	0.51	5	202	4	13	10
947	70.24	91.04	3574	7024.42	14.68	9103.63	19.25	0	0	32.00	1.51	114.24	0.80	240.55	14.45	280.57	19.84	1	729.73	4.70	0.56	5	202	5	13	9
948	68.94	91.18	3576	6894.19	10.19	9118.12	23.60	0	0	34.98	3.48	125.29	0.82	80.92	9.62	183.22	20.87	1	1202.35	5.76	0.39	4	202	6	13	8
949	67.56	89.61	3577	6756.41	19.29	8961.31	13.65	0	0	35.37	2.74	125.25	0.89	189.74	17.82	136.90	12.16	0	1363.23	3.73	0.46	4	202	7	13	7
950	70.25	87.43	3578	7024.98	15.07	8742.85	18.25	0	0	35.39	1.65	116.80	0.90	249.42	15.10	282.54	19.28	1	1402.94	5.38	0.51	4	202	8	13	6
951	70.19	86.70	3579	7018.93	16.28	8669.79	15.19	0	0	37.99	2.10	119.55	0.95	227.98	15.58	209.06	14.72	1	1109.79	6.08	0.54	5	202	9	13	5
952	70.88	86.77	3580	7087.60	12.73	8677.47	19.86	0	0	32.32	4.65	130.22	0.76	71.62	12.56	107.24	17.23	1	1151.02	3.92	0.26	5	202	10	13	4
953	69.31	87.47	3581	6930.92	23.03	8747.34	18.23	0	0	32.84	2.28	120.82	1.07	252.52	22.96	203.51	17.44	1	1143.42	5.71	0.41	5	202	11	13	3
954	69.65	87.39	3582	6964.96	14.18	8739.34	12.94	0	0	42.53	2.07	119.25	0.93	226.22	13.52	205.78	12.32	1	1596.17	5.50	0.59	5	202	12	13	2
955	71.93	88.85	3583	7193.02	17.45	8884.60	15.96	0	0	35.57	2.85	124.70	0.94	168.64	15.63	154.44	14.26	0	996.94	3.32	0.43	5	202	13	13	1
956	71.44	90.32	3580	7144.40	20.52	9032.09	19.76	0	0	27.43	2.43	121.73	0.88	179.95	18.47	171.58	18.18	0	983.73	2.66	0.38	5	203	1	1	1
957	70.95	85.41	3611	7095.33	27.21	8541.19	17.37	0	0	23.21	1.71	116.16	0.79	271.86	28.10	184.66	16.26	1	607.00	3.44	0.40	5	204	1	1	1
958	65.94	87.90	3614	6594.02	17.67	8789.55	13.58	0	0	36.74	1.81	116.31	0.91	268.39	18.24	216.49	12.95	1	1173.04	5.86	0.53	4	205	1	3	3
959	68.15	90.10	3615	6815.49	19.66	9009.90	16.98	0	0	34.54	2.76	126.08	1.02	190.62	17.87	165.37	15.30	0	1029.88	4.27	0.41	4	205	2	3	2
960	68.97	90.47	3616	6896.53	19.42	9047.01	19.81	0	0	28.63	1.90	122.27	0.89	226.92	18.68	226.33	19.42	1	1431.58	6.76	0.43	5	205	3	3	1
961	67.31	88.74	3621	6731.29	42.32	8873.65	26.33	0	0	18.37	2.46	123.24	0.96	236.40	41.12	154.04	23.79	1	798.12	3.90	0.19	4	206	1	1	1
962	68.78	87.28	3626	6878.50	32.93	8727.56	13.33	0	0	27.48	3.20	123.50	0.86	215.53	30.16	88.52	11.68	1	879.23	6.35	0.31	5	207	1	1	1
963	64.39	89.56	3637	6439.45	20.05	8956.16	28.80	0	0	22.52	3.01	122.25	0.83	115.72	17.68	166.11	25.41	0	752.52	3.37	0.24	4	208	1	1	1
964	63.41	86.06	3642	6341.19	18.05	8605.69	23.79	0	0	25.42	2.25	118.13	0.84	158.73	16.35	206.71	22.05	0	706.52	2.11	0.38	5	209	1	5	5
965	64.62	89.45	3643	6461.98	10.10	8944.79	10.76	0	0	55.14	2.77	121.95	0.91	155.63	9.00	165.83	9.60	0	1459.96	7.31	0.66	3	209	2	5	4
966	63.23	90.01	3644	6323.15	19.52	9001.19	27.34	0	0	26.70	1.98	117.78	0.97	206.45	18.58	273.52	28.43	1	979.60	5.94	0.35	4	209	3	5	3
967	64.58	91.32	3645	6458.08	19.07	9132.07	14.03	0	0	29.06	2.23	118.64	0.74	189.56	17.66	142.27	12.52	0	597.79	2.82	0.46	4	209	4	5	2
968	65.34	93.03	3647	6534.29	17.15	9302.99	20.50	0	0	30.51	2.98	120.50	0.89	135.59	15.20	161.85	18.19	0	689.42	2.96	0.36	4	209	5	5	1
969	70.83	87.43	3657	7083.08	28.50	8743.02	17.90	0	0	26.04	1.64	114.79	0.84	297.13	29.10	218.25	17.37	1	1010.83	4.12	0.45	5	210	1	1	1
970	70.98	88.58	3675	7097.94	30.38	8858.46	33.62	0	0	20.14	3.17	124.28	1.02	149.58	27.06	165.46	29.93	0	1113.62	2.38	0.17	4	211	1	1	1
971	69.39	90.46	3697	6939.42	28.89	9046.26	21.44	0	0	23.40	2.30	121.57	0.93	226.74	27.36	170.36	19.76	1	1019.75	5.24	0.30	5	212	1	1	1
972	69.77	88.50	3710	6976.74	30.10	8850.47	30.49	0	0	19.55	2.15	122.32	0.96	211.43	28.61	216.03	28.68	1	990.71	5.35	0.23	5	213	1	1	1
973	64.26	88.71	3739	6426.23	9.67	8871.25	11.08	0	0	58.47	4.31	125.86	0.89	100.77	8.42	115.42	9.65	1	1392.73	10.00	0.55	5	214	1	3	3
974	63.29	89.15	3740	6328.98	10.05	8915.29	11.36	0	0	48.83	1.84	110.93	0.84	207.26	9.55	232.77	10.98	1	871.35	4.47	0.69	4	214	2	3	2
975	65.61	91.60	3741	6560.56	23.03	9159.64	22.12	0	0	29.37	1.83	114.34	0.95	275.57	24.06	243.84	22.19	1	812.79	4.34	0.44	4	214	3	3	1
976	70.45	91.34	3746	7045.33	14.22	9134.43	12.95	0	0	37.89	2.40	123.31	0.82	173.98	12.74	158.59	11.58	0	931.29	4.01	0.54	4	215	1	14	14
977	69.56	91.02	3747	6955.82	12.66	9102.48	12.19	0	0	55.06	3.32	128.27	1.08	162.58	11.28	156.52	10.88	0	1484.27	5.83	0.57	3	215	2	14	13
978	69.95	91.98	3748	6995.00	15.81	9197.91	16.54	0	0	38.93	2.71	122.46	1.01	176.49	14.33	184.34	15.05	0	944.17	3.71	0.47	5	215	3	14	12
979	68.59	92.00	3749	6858.98	14.21	9199.83	15.13	0	0	40.92	2.69	124.11	0.96	168.38	12.77	178.65	13.67	0	1307.19	3.32	0.51	5	215	4	14	11
980	69.99	92.73	3750	6998.78	11.74	9273.47	12.62	0	0	48.94	2.76	117.73	0.94	161.53	10.52	172.92	11.40	0	620.10	4.21	0.60	4	215	5	14	10
981	68.34	91.78	3751	6834.24	15.83	9177.68	17.00	0	0	34.98	1.75	115.05	0.91	244.79	15.69	255.84	17.26	1	886.04	3.54	0.51	5	215	6	14	9
982	67.45	91.27	3752	6745.24	8.12	9127.31	7.44	0	0	67.42	2.60	119.10	0.83	163.39	7.23	149.78	6.62	0	859.79	7.55	0.77	3	215	7	14	8
983	66.55	91.90	3753	6655.31	16.65	9189.63	18.94	0	0	36.46	2.59	120.93	1.05	183.55	15.16	206.06	17.69	0	1284.71	3.84	0.44	5	215	8	14	7
984	63.19	90.49	3756	6319.12	8.85	9049.26	9.21	0	0	53.69	2.32	115.51	0.77	158.39	7.92	164.97	8.21	0	618.10	5.61	0.72	3	215	9	14	6
985	63.46	92.19	3757	6345.80	22.66	9218.66	21.34	0	0	25.68	2.58	116.56	0.90	173.94	20.63	165.01	19.11	0	416.40	2.38	0.33	5	215	10	14	5
986	63.68	90.94	3758	6367.77	21.76	9093.68	21.78	0	0	25.82	1.92	117.99	0.89	220.31	21.31	225.67	20.93	1	777.65	3.00	0.38	5	215	11	14	4
987	60.97	90.02	3759	6096.76	15.69	9001.73	13.07	0	0	34.39	3.23	119.21	0.74	128.43	13.71	107.03	11.45	1	334.73	2.70	0.42	4	215	12	14	3
988	61.39	87.37	3762	6139.11	19.09	8736.53	15.04	0	0	28.66	2.45	115.43	0.76	171.73	17.19	136.16	13.35	0	196.46	2.89	0.42	4	215	13	14	2
989	63.02	89.10	3763	6302.46	11.65	8909.73	12.62	0	0	47.16	3.02	121.51	0.89	140.47	10.31	152.03	11.18	0	1277.54	4.60	0.57	3	215	14	14	1
990	67.89	92.53	3758	6789.18	17.30	9252.71	16.66	0	0	32.25	3.29	123.29	0.83	130.70	15.18	125.90	14.63	0	380.19	2.86	0.36	3	216	1	8	8
991	67.55	92.14	3759	6754.90	13.14	9214.17	14.58	0	0	43.08	3.14	125.90	0.93	139.29	11.64	154.52	12.91	0	1072.44	4.22	0.50	5	216	2	8	7
992	69.29	91.63	3760	6929.42	12.22	9162.61	11.40	0	0	47.44	2.17	118.37	0.91	208.33	11.35	193.50	10.66	1	1233.31	5.92	0.64	5	216	3	8	6
993	70.17	91.68	3761	7017.12	10.18	9168.27	12.26	0	0	60.21	4.13	127.68	1.02	114.22	8.93	137.54	10.75	0	1352.52	7.58	0.56	5	216	4	8	5
994	66.87	90.75	3764	6686.57	14.45	9074.95	11.50	0	0	48.96	2.22	119.88	1.02	243.04	14.18	197.78	10.81	1	1504.69	8.34	0.62	5	216	5	8	4
995	69.57	92.33	3765	6956.95	14.51	9232.78	16.72	0	0	40.26	2.44	120.36	1.00	187.70	13.23	208.69	16.06	1	1275.29	5.79	0.52	5	216	6	8	3
996	69.54	94.77	3766	6954.00	14.84	9477.22	19.74	0	0	29.61	2.47	117.83	0.79	137.83	13.22	181.99	17.85	0	249.88	2.55	0.42	5	216	7	8	2
997	67.82	94.42	3767	6782.39	26.32	9442.45	20.19	0	0	25.42	3.63	120.30	0.88	141.76	23.07	108.78	17.67	1	470.56	4.17	0.24	3	216	8	8	1
998	69.70	89.41	3791	6970.01	28.93	8940.53	27.42	0	0	19.86	2.49	125.02	0.90	179.49	26.08	170.35	24.66	0	957.52	2.43	0.22	5	217	1	9	9
999	71.74	86.11	3795	7173.70	10.05	8611.12	10.92	0	0	56.77	2.41	117.20	0.96	183.78	9.24	198.95	10.11	0	1128.79	5.13	0.69	4	217	2	9	8
1000	73.52	89.53	3797	7351.62	10.60	8952.96	9.39	0	0	61.03	2.40	114.86	0.98	205.74	10.06	186.62	8.55	0	1231.38	7.25	0.72	5	217	3	9	7
1001	72.88	89.08	3798	7287.90	8.45	8907.72	9.27	0	0	73.67	3.93	128.33	0.99	121.97	7.42	133.85	8.14	0	1771.25	8.93	0.68	4	217	4	9	6
1002	72.04	87.50	3799	7204.33	8.24	8749.92	7.76	0	0	73.70	3.04	124.80	0.92	154.60	7.32	145.58	6.88	0	1696.67	8.95	0.75	3	217	5	9	5
1003	71.98	87.95	3800	7197.53	6.43	8795.30	5.69	0	0	101.65	3.64	126.25	0.93	138.16	5.64	122.37	5.00	0	1801.65	9.56	0.82	3	217	6	9	4
1004	71.95	88.15	3801	7195.13	8.73	8814.94	6.87	0	0	81.51	3.61	125.21	0.96	152.11	7.69	119.70	6.05	0	1472.00	9.07	0.75	4	217	7	9	3
1005	71.86	88.16	3802	7185.95	6.45	8815.85	6.60	0	0	93.37	3.25	122.54	0.94	142.87	5.70	146.39	5.84	0	1406.00	8.38	0.82	4	217	8	9	2
1006	72.36	87.68	3803	7236.43	8.88	8767.70	7.40	0	0	81.09	3.61	125.91	1.01	153.72	7.83	128.20	6.54	0	1593.40	9.00	0.74	3	217	9	9	1
1007	72.29	85.49	3794	7228.74	22.38	8549.13	18.92	0	0	32.38	2.04	112.90	1.01	257.22	22.72	228.19	18.58	1	921.77	4.66	0.45	5	218	1	1	1
1008	72.00	90.27	3796	7200.17	13.06	9026.59	12.06	0	0	55.46	2.73	121.64	1.14	206.08	12.18	191.92	11.06	0	1618.33	6.99	0.61	5	219	1	1	1
1009	68.12	86.32	3835	6812.23	19.07	8631.93	39.74	0	0	21.07	2.71	120.50	0.83	114.91	16.89	216.44	38.78	1	616.46	4.38	0.27	5	220	1	1	1
1010	65.19	87.28	3847	6519.34	20.88	8727.50	27.37	0	0	23.18	1.85	115.98	0.83	202.58	19.55	237.83	27.30	1	555.48	5.14	0.38	5	221	1	1	1
1011	68.29	88.48	3852	6828.96	33.45	8847.89	18.55	0	0	24.05	1.76	121.04	0.92	321.17	38.57	201.93	17.42	1	1203.65	4.00	0.33	4	222	1	4	4
1012	71.11	90.32	3853	7111.28	15.23	9032.20	26.08	0	0	35.33	2.16	121.33	1.09	198.04	14.28	306.33	29.10	1	1493.90	5.93	0.44	5	222	2	4	3
1013	71.64	91.41	3854	7163.97	15.20	9141.40	16.84	0	0	38.30	2.25	119.07	0.99	200.27	14.35	222.22	15.94	1	1110.12	4.32	0.50	5	222	3	4	2
1014	73.56	90.21	3855	7355.85	19.70	9021.41	17.04	0	0	35.14	2.17	117.96	1.03	239.17	19.53	215.55	16.12	1	1126.98	4.44	0.46	5	222	4	4	1
1015	74.12	85.45	3856	7411.87	13.49	8544.94	14.35	0	0	35.79	2.16	116.41	0.80	174.27	12.17	183.59	13.22	0	855.06	3.78	0.55	5	223	1	2	2
1016	72.01	85.49	3857	7201.06	18.17	8548.89	15.75	0	0	37.16	2.72	120.72	1.01	192.18	16.60	167.66	14.18	0	1297.17	3.43	0.45	5	223	2	2	1
1017	70.02	87.75	3867	7002.19	28.78	8775.20	17.85	0	0	24.78	3.49	125.81	0.84	157.40	25.27	97.70	15.64	1	901.90	4.28	0.24	4	224	1	1	1
1018	75.26	88.55	3870	7525.65	17.20	8855.47	16.35	0	0	28.56	1.68	114.29	0.76	219.67	16.86	217.31	15.39	1	841.92	2.80	0.52	5	225	1	1	1
1019	68.08	92.44	3874	6808.44	12.66	9243.65	13.08	0	0	43.70	3.08	125.82	0.87	138.48	11.17	143.09	11.54	0	1225.42	4.17	0.53	3	226	1	11	11
1020	67.51	92.14	3875	6750.95	10.03	9214.47	8.15	0	0	70.28	3.86	124.92	0.96	140.80	8.80	114.37	7.15	0	1263.67	5.71	0.66	3	226	2	11	10
1021	67.15	92.51	3876	6714.77	8.10	9251.46	10.53	0	0	64.64	4.06	125.65	0.89	99.13	7.10	128.72	9.19	1	949.60	7.37	0.62	4	226	3	11	9
1022	67.36	92.02	3877	6735.88	8.76	9201.83	9.33	0	0	50.78	2.06	117.58	0.74	167.51	7.86	178.03	8.43	0	896.46	4.59	0.73	4	226	4	11	8
1023	67.81	92.44	3878	6780.59	8.68	9243.98	9.95	0	0	60.11	3.75	124.64	0.83	106.89	7.58	122.54	8.69	1	1046.29	6.12	0.62	3	226	5	11	7
1024	67.33	90.14	3879	6732.87	10.93	9014.11	19.82	0	0	35.91	2.33	128.00	0.83	131.25	9.81	231.48	18.80	1	1256.31	4.87	0.53	4	226	6	11	6
1025	65.52	90.08	3880	6551.57	14.09	9008.37	10.31	0	0	50.06	2.84	126.13	0.96	192.30	12.71	141.39	9.22	0	1767.44	6.50	0.60	3	226	7	11	5
1026	64.19	90.20	3881	6419.00	19.05	9020.43	16.33	0	0	38.57	3.48	122.21	1.06	163.30	16.92	140.08	14.50	0	979.79	4.75	0.39	3	226	8	11	4
1027	63.23	89.85	3882	6323.15	14.17	8985.37	16.83	0	0	40.56	3.45	123.81	0.96	128.75	12.51	152.75	14.87	0	1108.71	4.20	0.43	3	226	9	11	3
1028	63.36	88.40	3883	6336.50	30.76	8839.72	12.84	0	0	28.31	2.45	121.38	0.84	257.57	30.60	115.58	11.47	1	926.29	5.47	0.40	5	226	10	11	2
1029	63.72	89.26	3884	6371.67	21.19	8925.54	14.26	0	0	30.57	1.53	114.05	0.80	293.33	22.36	223.71	13.70	1	648.04	3.46	0.53	5	226	11	11	1
1030	63.51	87.47	3891	6351.21	11.57	8746.81	10.53	0	0	46.15	2.79	122.28	0.79	147.65	10.21	134.31	9.30	0	913.19	4.66	0.60	4	227	1	5	5
1031	63.95	84.49	3892	6394.51	21.79	8448.62	13.80	0	0	32.72	3.50	119.80	0.85	156.85	19.12	99.29	12.01	1	467.06	3.54	0.35	4	227	2	5	4
1032	65.34	88.12	3893	6533.96	6.92	8812.03	9.11	0	0	67.98	3.03	126.19	0.83	119.85	6.10	157.74	8.03	0	1633.08	9.25	0.74	3	227	3	5	3
1033	65.04	86.95	3894	6503.73	19.58	8695.17	21.11	0	0	29.08	2.70	123.77	0.94	164.01	17.59	176.56	19.01	0	847.12	2.91	0.36	5	227	4	5	2
1034	63.47	85.86	3895	6347.08	15.16	8585.86	15.67	0	0	31.28	1.54	112.66	0.74	232.43	14.90	233.50	15.61	1	695.48	2.93	0.58	5	227	5	5	1
1035	71.36	83.94	3905	7135.65	13.90	8393.90	16.03	0	0	35.10	2.00	111.44	0.82	190.82	12.69	208.84	15.61	1	437.52	2.92	0.56	5	228	1	9	9
1036	70.76	84.74	3906	7075.63	12.24	8474.11	12.75	0	0	53.34	3.70	123.50	1.03	136.19	10.79	141.86	11.24	0	1256.27	5.16	0.54	4	228	2	9	8
1037	68.16	85.33	3908	6815.62	27.97	8532.94	28.12	0	0	24.14	1.84	119.56	0.97	271.02	28.97	252.62	28.26	1	912.46	4.49	0.39	5	228	3	9	7
1038	70.10	85.12	3909	7009.90	12.46	8511.95	18.01	0	0	47.29	2.65	123.26	1.13	174.42	11.42	242.10	17.64	1	1523.48	5.99	0.54	5	228	4	9	6
1039	72.07	86.02	3910	7206.65	13.61	8602.47	13.04	0	0	44.88	2.05	117.43	0.97	230.02	13.16	221.24	12.49	1	1237.92	4.82	0.59	4	228	5	9	5
1040	71.73	87.55	3911	7173.08	19.13	8755.19	24.18	0	0	30.76	2.28	122.10	1.07	201.33	18.09	249.06	23.95	1	1254.38	6.68	0.39	5	228	6	9	4
1041	70.94	91.41	3912	7093.98	13.66	9140.95	17.08	0	0	39.52	1.75	112.74	0.92	238.29	13.47	276.87	17.80	1	889.02	6.22	0.57	4	228	7	9	3
1042	72.68	89.42	3913	7268.25	14.81	8941.89	20.81	0	0	37.92	2.10	119.39	1.05	209.13	14.21	279.66	21.95	1	1466.42	4.99	0.49	5	228	8	9	2
1043	73.55	85.65	3914	7354.83	13.76	8565.37	17.49	0	0	41.91	2.65	118.03	1.04	169.28	12.61	213.73	16.26	1	987.40	5.68	0.51	5	228	9	9	1
1044	69.23	83.49	3918	6922.85	15.69	8349.30	14.93	0	0	39.37	3.39	120.80	0.93	140.45	13.83	133.63	13.16	0	667.81	3.38	0.43	3	229	1	21	21
1045	69.62	84.11	3919	6962.40	17.90	8410.57	21.00	0	0	36.56	3.97	120.83	1.09	127.31	15.79	149.26	18.53	0	788.35	3.85	0.32	5	229	2	21	20
1046	69.01	83.47	3920	6901.49	12.91	8346.70	10.06	0	0	47.61	4.16	121.46	0.79	112.98	11.22	87.36	8.43	1	711.60	4.41	0.47	4	229	3	21	19
1047	69.48	85.10	3921	6948.35	16.52	8509.57	23.85	0	0	29.03	1.94	117.42	0.87	193.86	15.19	249.04	23.90	1	1043.02	3.43	0.46	5	229	4	21	18
1048	69.46	84.35	3922	6945.60	11.70	8434.71	19.23	0	0	35.22	2.97	119.82	0.80	107.26	10.29	175.22	17.22	1	473.98	4.28	0.45	4	229	5	21	17
1049	69.31	83.42	3923	6930.54	14.24	8341.59	16.52	0	0	39.14	3.10	120.49	0.93	139.19	12.62	160.92	14.76	0	980.25	3.93	0.46	4	229	6	21	16
1050	68.89	85.25	3924	6888.57	14.63	8524.76	14.00	0	0	40.71	2.04	117.64	0.94	225.89	14.02	215.72	13.41	1	1389.67	6.03	0.57	5	229	7	21	15
1051	70.50	84.96	3925	7049.65	15.27	8495.60	13.76	0	0	39.12	2.28	122.18	0.92	204.35	14.09	184.85	12.60	0	1150.81	2.94	0.54	5	229	8	21	14
1052	71.88	85.79	3926	7187.56	10.95	8579.43	12.29	0	0	51.40	2.89	120.02	0.94	150.93	9.77	169.31	10.97	0	1163.25	4.69	0.61	4	229	9	21	13
1053	71.46	86.22	3927	7146.10	14.83	8621.59	11.51	0	0	44.87	2.48	122.65	0.93	203.48	13.99	162.24	10.36	0	1272.77	4.67	0.59	4	229	10	21	12
1054	68.91	84.16	3928	6891.05	18.70	8415.70	23.49	0	0	27.70	2.48	120.39	0.93	162.61	16.89	201.62	21.74	0	913.29	3.00	0.37	5	229	11	21	11
1055	70.69	83.96	3929	7068.97	9.08	8396.04	9.97	0	0	59.67	2.94	121.21	0.89	142.62	8.05	156.47	8.85	0	1398.12	4.95	0.68	3	229	12	21	10
1056	71.59	87.26	3930	7158.75	19.31	8725.92	18.80	0	0	30.94	1.58	118.38	0.88	277.16	20.28	273.49	19.67	1	1175.31	4.52	0.48	5	229	13	21	9
1057	74.31	88.95	3931	7431.17	27.44	8894.95	20.35	0	0	27.68	2.60	117.15	1.03	218.19	26.53	169.59	18.46	1	840.83	5.20	0.34	5	229	14	21	8
1058	70.68	87.96	3932	7067.70	19.46	8795.61	16.61	0	0	30.35	1.68	118.37	0.86	261.00	19.89	232.68	16.20	1	1180.92	5.25	0.47	4	229	15	21	7
1059	72.81	88.66	3933	7281.20	26.09	8866.32	23.29	0	0	22.06	2.15	123.15	0.88	206.69	24.47	187.25	21.27	0	692.54	2.31	0.30	5	229	16	21	6
1060	74.84	87.27	3934	7484.01	19.97	8726.80	35.59	0	0	21.63	1.29	114.41	0.74	239.74	20.21	371.07	41.46	1	826.33	3.17	0.46	5	229	17	21	5
1061	71.14	86.81	3936	7113.78	18.18	8680.68	24.20	0	0	27.25	1.82	118.73	0.88	213.15	17.18	258.85	24.57	1	851.40	2.99	0.45	5	229	18	21	4
1062	68.50	89.11	3937	6849.63	16.20	8911.17	13.70	0	0	35.76	2.71	129.72	0.83	165.08	14.38	139.73	12.16	0	1106.90	3.33	0.47	3	229	19	21	3
1063	71.58	88.59	3938	7158.06	22.27	8859.30	17.27	0	0	29.96	1.85	118.16	0.90	264.54	22.78	214.37	16.81	1	1002.33	4.57	0.46	5	229	20	21	2
1064	70.32	92.17	3939	7031.78	18.43	9216.80	26.48	0	0	23.77	1.69	115.58	0.79	199.06	17.67	263.28	26.87	1	607.10	3.93	0.43	5	229	21	21	1
1065	72.70	91.39	3937	7270.21	13.57	9139.23	20.98	0	0	32.15	1.49	112.61	0.76	211.99	13.58	307.91	22.58	1	585.65	2.41	0.64	5	230	1	1	1
1066	65.67	86.27	3942	6566.55	17.66	8627.38	13.33	0	0	36.08	1.92	117.69	0.89	252.08	17.58	195.76	12.54	1	1017.17	4.01	0.54	5	231	1	11	11
1067	63.47	87.61	3943	6347.42	13.01	8760.64	10.70	0	0	42.75	2.08	116.82	0.82	207.21	12.01	171.92	9.69	0	1225.60	5.12	0.63	4	231	2	11	10
1068	64.39	87.67	3944	6439.07	9.46	8767.48	9.78	0	0	52.06	2.85	125.68	0.77	133.31	8.33	137.86	8.61	0	1315.96	5.80	0.66	3	231	3	11	9
1069	67.43	86.92	3945	6742.73	15.57	8691.66	10.87	0	0	46.25	2.20	121.26	0.97	249.48	15.38	180.52	9.99	1	1496.83	7.98	0.61	5	231	4	11	8
1070	67.13	87.59	3946	6713.08	11.76	8759.04	9.13	0	0	53.32	2.67	126.72	0.87	181.65	10.55	141.59	8.15	0	1692.17	7.40	0.66	3	231	5	11	7
1071	67.10	88.47	3947	6710.00	9.77	8846.78	10.44	0	0	53.39	2.02	123.17	0.88	201.64	9.09	214.82	9.79	1	1516.33	6.85	0.70	4	231	6	11	6
1072	66.67	88.57	3948	6667.05	21.78	8856.72	21.95	0	0	35.16	2.17	127.09	1.19	267.85	22.56	263.43	22.61	1	1823.10	6.20	0.41	5	231	7	11	5
1073	64.19	88.71	3949	6419.25	8.83	8870.72	9.99	0	0	54.59	2.33	120.17	0.82	160.69	7.94	181.54	8.99	0	808.46	2.50	0.72	3	231	8	11	4
1074	67.82	87.14	3950	6781.81	22.69	8714.13	16.49	0	0	54.52	3.78	128.17	1.70	248.36	22.42	186.69	15.30	1	2093.60	7.91	0.42	5	231	9	11	3
1075	68.63	88.07	3951	6863.47	31.31	8807.09	16.61	0	0	41.40	2.33	123.38	1.33	356.72	36.27	230.65	16.29	1	2001.21	7.07	0.42	5	231	10	11	2
1076	70.02	90.04	3952	7002.03	16.76	9003.62	13.13	0	0	41.34	2.65	123.67	0.98	201.71	15.42	159.64	11.83	0	1312.88	4.32	0.52	5	231	11	11	1
1077	69.09	72.80	3944	6909.20	22.63	7279.93	14.56	0	0	24.43	2.76	111.15	0.67	154.20	19.86	99.32	12.79	1	289.98	7.30	0.33	4	232	1	1	1
1078	66.61	88.55	3948	6661.13	20.67	8855.47	30.99	0	0	37.57	2.08	122.83	1.13	277.90	21.72	327.01	26.86	1	1823.10	5.53	0.55	5	233	1	1	1
1079	70.35	85.22	3949	7034.83	8.04	8521.69	8.17	0	0	79.36	3.53	122.84	0.99	139.62	7.09	141.92	7.22	0	1206.29	4.89	0.74	3	234	1	1	1
1080	68.23	87.94	3965	6822.66	24.13	8793.64	19.20	0	0	25.08	1.65	117.89	0.83	273.19	25.07	217.59	19.07	1	1117.12	5.41	0.43	5	235	1	13	13
1081	67.79	84.11	3968	6779.18	17.96	8410.60	15.00	0	0	38.01	2.72	119.86	1.00	193.70	16.52	163.39	13.53	0	1158.17	3.92	0.47	5	235	2	13	12
1082	70.90	85.79	3969	7090.11	12.88	8579.00	16.66	0	0	40.37	2.46	122.85	0.95	165.39	11.68	211.52	15.46	1	1225.44	4.86	0.53	5	235	3	13	11
1083	69.78	86.86	3971	6978.43	14.33	8686.16	12.96	0	0	47.44	2.91	129.87	1.03	181.18	12.91	164.06	11.67	0	2009.85	6.36	0.55	3	235	4	13	10
1084	70.64	87.60	3972	7063.67	6.23	8759.58	6.12	0	0	90.79	2.90	128.84	0.88	150.87	5.52	148.25	5.43	0	2094.17	8.55	0.84	3	235	5	13	9
1085	69.66	87.21	3973	6966.15	20.65	8720.66	11.31	0	0	36.77	2.08	121.32	0.88	270.47	21.17	157.44	10.31	1	1250.33	5.20	0.55	4	235	6	13	8
1086	70.64	87.02	3974	7064.49	12.17	8702.33	10.16	0	0	50.50	2.93	128.64	0.87	162.20	10.78	135.42	9.00	0	1371.40	4.86	0.61	3	235	7	13	7
1087	70.46	87.23	3975	7046.47	24.91	8723.31	15.47	0	0	38.36	3.53	126.92	1.18	208.09	22.76	130.58	13.83	1	1389.60	6.41	0.38	5	235	8	13	6
1088	70.20	86.92	3976	7019.52	13.01	8692.39	12.41	0	0	51.49	2.93	125.28	1.05	177.71	11.73	169.48	11.20	0	1512.52	6.41	0.58	3	235	9	13	5
1089	70.28	87.00	3977	7028.04	11.20	8700.29	10.38	0	0	50.78	2.99	126.36	0.85	146.84	9.89	136.15	9.17	0	1435.00	6.98	0.61	3	235	10	13	4
1090	70.80	86.70	3978	7080.17	13.62	8669.71	12.02	0	0	60.39	3.08	123.11	1.26	207.58	12.65	184.60	10.97	0	1864.52	7.94	0.59	4	235	11	13	3
1091	70.84	88.20	3979	7084.00	14.41	8819.71	21.87	0	0	48.13	2.07	120.39	1.23	256.64	14.75	344.16	26.01	1	1927.08	5.84	0.52	5	235	12	13	2
1092	73.88	86.04	3983	7388.44	20.08	8603.71	26.09	0	0	28.85	1.83	111.62	0.88	239.37	19.63	254.08	24.65	1	725.90	3.47	0.51	5	235	13	13	1
1093	68.30	87.18	3975	6830.10	55.26	8717.56	16.60	0	0	29.95	2.00	121.52	1.10	449.40	64.52	196.61	15.69	1	1623.92	7.74	0.46	5	236	1	1	1
1094	67.20	90.40	3980	6719.67	12.78	9039.93	10.92	0	0	47.77	2.41	127.39	0.91	196.18	11.68	168.57	9.85	0	1586.02	4.23	0.62	4	237	1	1	1
1095	63.14	87.45	3985	6314.24	11.99	8744.53	11.47	0	0	46.76	2.87	121.70	0.85	150.78	10.62	144.28	10.16	0	1149.71	6.07	0.58	3	238	1	1	1
1096	72.51	88.74	4005	7250.86	21.93	8873.58	21.16	0	0	24.50	2.12	118.09	0.85	194.87	20.57	190.90	19.32	0	647.50	2.48	0.36	5	239	1	1	1
1097	62.93	87.25	4023	6292.65	22.99	8724.85	15.66	0	0	30.44	2.04	115.01	0.88	244.55	22.94	182.50	14.44	1	965.98	4.41	0.48	5	240	1	19	19
1098	62.40	89.37	4024	6240.16	16.05	8936.83	14.04	0	0	34.88	1.76	113.96	0.84	239.60	15.91	217.95	13.30	1	1068.04	4.82	0.56	5	240	2	19	18
1099	61.97	89.96	4025	6196.91	14.46	8996.46	17.99	0	0	38.94	3.51	120.14	0.96	123.62	12.75	153.70	15.87	0	916.81	4.03	0.41	3	240	3	19	17
1100	61.77	86.92	4027	6177.50	21.00	8692.32	15.97	0	0	26.97	1.70	112.97	0.77	242.51	20.97	198.61	14.83	1	381.21	2.73	0.48	5	240	4	19	16
1101	64.37	87.51	4028	6437.27	10.25	8751.11	7.34	0	0	66.57	3.19	123.20	0.89	165.00	9.05	118.17	6.48	0	1453.77	7.15	0.71	3	240	5	19	15
1102	66.71	90.38	4030	6670.67	14.28	9037.88	19.14	0	0	36.86	2.06	117.95	0.96	200.70	13.27	250.10	19.23	1	921.96	4.72	0.52	5	240	6	19	14
1103	65.09	90.04	4031	6508.95	30.62	9004.40	13.68	0	0	32.73	2.39	125.47	1.02	298.64	33.19	148.07	12.44	1	1304.17	7.46	0.43	5	240	7	19	13
1104	65.97	91.07	4032	6596.86	13.14	9106.81	14.34	0	0	45.33	2.41	118.60	1.01	192.85	12.12	209.02	13.39	1	1245.50	5.34	0.57	5	240	8	19	12
1105	68.13	90.76	4033	6813.08	26.17	9075.97	18.77	0	0	32.22	1.63	117.91	1.01	352.52	32.36	277.96	19.91	1	1514.94	4.49	0.40	5	240	9	19	11
1106	67.56	93.72	4034	6756.05	14.29	9371.93	26.71	0	0	28.26	2.98	120.99	0.84	104.58	12.58	193.07	24.26	1	548.96	3.97	0.34	5	240	10	19	10
1107	70.41	93.35	4037	7041.15	16.09	9335.49	17.19	0	0	35.53	2.47	119.16	0.96	180.93	14.60	192.77	15.68	0	1047.69	3.16	0.46	5	240	11	19	9
1108	66.87	92.50	4038	6687.35	10.85	9249.87	16.07	0	0	42.04	3.56	124.63	0.83	98.74	9.55	146.01	14.05	1	770.27	5.71	0.47	5	240	12	19	8
1109	64.70	91.44	4039	6470.10	9.47	9144.06	14.25	0	0	48.93	3.80	125.51	0.85	93.61	8.23	140.92	12.44	1	1198.71	8.66	0.52	5	240	13	19	7
1110	66.08	90.11	4040	6607.89	10.35	9010.69	23.59	0	0	42.13	3.12	127.94	1.00	108.79	9.22	238.27	22.63	1	1387.10	6.89	0.49	4	240	14	19	6
1111	69.09	89.53	4041	6909.11	10.60	8952.98	9.80	0	0	66.64	2.73	122.35	1.11	201.24	9.80	187.27	8.94	0	1553.79	7.52	0.69	3	240	15	19	5
1112	67.18	87.84	4042	6717.69	8.15	8784.26	9.44	0	0	61.70	2.52	125.41	0.86	154.74	7.31	178.76	8.48	0	1720.54	6.33	0.74	3	240	16	19	4
1113	65.64	88.84	4043	6563.99	7.23	8883.53	9.63	0	0	61.24	2.76	125.12	0.79	123.83	6.39	164.60	8.52	0	1374.54	6.13	0.73	4	240	17	19	3
1114	65.17	88.95	4044	6517.46	10.23	8895.15	10.07	0	0	53.91	2.28	118.39	0.88	187.65	9.39	185.43	9.18	0	1139.12	5.54	0.70	4	240	18	19	2
1115	67.78	87.15	4047	6778.19	27.14	8714.94	25.57	0	0	24.23	2.00	118.57	0.97	250.75	26.99	224.29	25.59	1	804.00	6.35	0.36	5	240	19	19	1
1116	66.74	90.74	4029	6673.68	12.51	9074.37	12.29	0	0	48.28	2.56	122.39	0.96	184.05	11.34	180.18	11.24	0	1450.56	5.05	0.60	4	241	1	1	1
1117	71.64	92.10	4053	7163.81	17.31	9209.70	21.69	0	0	28.58	1.68	111.56	0.83	225.39	16.86	260.87	22.04	1	446.75	3.41	0.49	5	242	1	15	15
1118	69.45	89.66	4055	6945.47	24.47	8965.97	35.07	0	0	22.08	1.79	123.16	0.91	228.08	24.05	283.56	35.11	1	1275.23	4.09	0.33	5	242	2	15	14
1119	68.86	87.57	4056	6885.70	18.75	8757.37	18.00	0	0	34.80	2.63	126.74	1.04	192.95	17.18	185.81	16.38	0	1311.40	3.79	0.41	4	242	3	15	13
1120	70.34	87.28	4057	7033.94	14.12	8728.32	19.68	0	0	38.88	1.95	122.34	1.01	222.08	13.53	284.62	20.87	1	1746.12	5.43	0.51	5	242	4	15	12
1121	67.79	84.60	4059	6778.54	20.03	8460.29	20.64	0	0	28.40	3.01	121.28	0.90	145.95	17.75	150.36	18.28	0	847.71	2.66	0.32	5	242	5	15	11
1122	66.28	84.61	4060	6628.19	20.11	8460.79	20.49	0	0	30.19	3.57	123.65	0.93	130.89	17.68	133.34	18.01	0	1013.85	3.03	0.30	5	242	6	15	10
1123	65.39	86.99	4061	6539.33	14.83	8699.50	16.55	0	0	38.09	2.73	122.94	0.95	161.03	13.29	179.08	14.93	0	1107.35	4.27	0.47	4	242	7	15	9
1124	66.26	87.44	4062	6626.09	30.62	8743.66	23.88	0	0	25.04	2.28	123.44	1.07	251.33	30.65	203.21	22.77	1	1243.10	4.79	0.32	5	242	8	15	8
1125	65.31	88.30	4063	6530.81	13.35	8830.26	24.65	0	0	35.23	3.96	127.60	0.96	91.14	11.60	168.41	21.64	1	1257.69	5.87	0.33	5	242	9	15	7
1126	66.49	86.58	4067	6648.76	23.08	8657.53	15.82	0	0	32.15	1.65	116.78	0.92	320.07	26.67	235.03	15.84	1	1150.27	5.28	0.50	5	242	10	15	6
1127	65.14	87.94	4068	6513.87	13.99	8793.83	20.12	0	0	30.44	4.03	129.50	0.75	82.14	12.70	116.88	17.48	1	979.96	4.41	0.29	5	242	11	15	5
1128	66.60	87.98	4070	6659.70	19.82	8798.23	17.24	0	0	33.07	2.38	122.44	1.00	213.53	18.50	187.03	15.85	1	1334.67	6.21	0.42	5	242	12	15	4
1129	65.43	89.87	4071	6542.79	20.81	8987.30	15.01	0	0	31.75	1.99	119.25	0.89	245.91	20.69	187.37	13.90	1	953.25	3.84	0.48	5	242	13	15	3
1130	65.00	88.80	4072	6500.01	24.00	8879.60	21.92	0	0	24.57	2.18	121.80	0.92	209.57	22.48	193.25	20.16	1	931.60	4.63	0.33	5	242	14	15	2
1131	62.70	87.93	4076	6269.52	22.33	8792.97	32.45	0	0	23.28	3.53	122.12	0.96	113.49	19.68	164.73	28.66	0	708.62	2.37	0.20	4	242	15	15	1
1132	62.93	87.80	4089	6292.51	21.99	8780.29	23.87	0	0	22.53	2.17	119.65	0.83	177.74	19.94	191.57	21.98	0	512.42	2.16	0.32	5	243	1	6	6
1133	65.42	90.22	4090	6542.49	21.54	9022.02	17.14	0	0	28.92	2.01	117.56	0.89	232.92	21.08	193.56	15.81	1	660.52	3.23	0.42	5	243	2	6	5
1134	66.99	90.73	4091	6699.15	20.66	9073.31	30.68	0	0	25.52	1.98	118.64	0.94	207.40	19.40	265.59	30.75	1	672.44	3.55	0.40	5	243	3	6	4
1135	66.15	91.50	4092	6615.00	15.06	9149.74	22.13	0	0	29.07	2.91	123.41	0.82	116.06	13.30	170.34	19.55	0	822.77	2.79	0.36	4	243	4	6	3
1136	66.62	91.61	4093	6661.69	23.50	9161.41	17.47	0	0	26.42	2.08	120.71	0.86	229.31	22.36	173.22	16.08	1	943.77	4.02	0.41	5	243	5	6	2
1137	69.41	89.17	4097	6941.41	24.65	8916.61	25.32	0	0	22.08	1.97	119.79	0.88	210.50	23.78	219.98	23.98	1	704.42	4.56	0.31	5	243	6	6	1
1138	70.27	88.97	4095	7026.68	33.21	8897.46	19.65	0	0	19.80	1.98	121.01	0.80	249.96	32.67	154.04	17.82	1	544.21	3.99	0.29	4	244	1	1	1
1139	69.19	84.18	4109	6918.95	21.28	8418.14	18.00	0	0	28.44	2.06	116.41	0.90	227.20	20.32	194.42	16.78	1	835.38	3.87	0.41	5	245	1	2	2
1140	67.44	85.17	4110	6744.24	15.41	8517.29	19.60	0	0	33.86	3.04	121.57	0.91	133.04	13.67	168.62	17.49	0	922.46	3.31	0.40	4	245	2	2	1
1141	73.45	91.39	4117	7345.10	7.38	9138.67	8.29	0	0	69.76	3.31	121.52	0.83	119.55	6.47	134.28	7.27	0	1100.00	5.84	0.72	4	246	1	10	10
1142	73.10	90.58	4118	7309.79	8.94	9058.35	10.69	0	0	57.54	2.28	117.18	0.91	176.10	8.13	208.98	9.90	1	1256.08	6.09	0.71	4	246	2	10	9
1143	73.08	90.54	4119	7307.93	11.40	9054.02	10.81	0	0	51.38	2.39	120.61	0.93	190.66	10.42	181.55	9.80	0	1086.90	4.40	0.66	4	246	3	10	8
1144	72.45	91.58	4120	7245.01	12.09	9157.60	22.25	0	0	35.26	2.28	119.26	0.89	146.20	10.92	251.20	22.08	1	697.46	4.86	0.51	4	246	4	10	7
1145	70.17	91.42	4121	7017.07	19.48	9142.21	16.57	0	0	30.17	1.90	120.11	0.87	237.11	18.92	202.16	15.87	1	791.08	3.73	0.48	5	246	5	10	6
1146	72.32	89.76	4125	7232.07	17.70	8976.37	22.91	0	0	30.15	2.16	118.57	0.99	194.72	16.39	244.29	22.51	1	1124.65	4.15	0.39	5	246	6	10	5
1147	71.07	89.25	4126	7106.68	15.23	8924.67	13.75	0	0	40.91	1.79	114.68	0.94	263.99	15.66	244.15	13.64	1	1204.50	6.37	0.56	4	246	7	10	4
1148	72.02	89.29	4127	7202.11	21.78	8928.60	23.02	0	0	30.92	1.72	113.27	0.99	273.83	22.45	301.03	25.52	1	738.19	3.53	0.46	5	246	8	10	3
1149	71.61	88.88	4128	7161.23	16.71	8888.06	14.85	0	0	38.17	2.50	122.21	0.96	195.89	15.56	176.70	13.46	0	1021.10	3.84	0.49	4	246	9	10	2
1150	71.73	88.97	4129	7172.81	11.73	8897.42	12.28	0	0	43.34	1.90	120.10	0.84	207.08	11.10	216.97	11.65	1	1619.00	9.23	0.64	5	246	10	10	1
1151	72.11	86.68	4120	7211.47	18.42	8668.38	28.04	0	0	26.13	1.75	117.16	0.90	215.59	17.54	290.65	29.52	1	671.96	2.98	0.42	5	247	1	1	1
1152	67.45	89.49	4153	6745.37	13.40	8949.15	21.84	0	0	26.48	2.80	123.99	0.68	97.45	11.63	158.48	19.35	1	780.77	5.14	0.36	5	248	1	1	1
1153	66.49	89.82	4188	6649.27	30.47	8982.30	13.26	0	0	28.79	2.24	125.24	0.86	276.60	31.26	133.60	11.95	1	1244.54	6.45	0.43	4	249	1	5	5
1154	68.04	89.01	4189	6803.66	19.27	8901.46	13.97	0	0	35.86	3.35	127.31	0.90	158.90	17.00	115.34	12.31	0	982.29	2.47	0.40	3	249	2	5	4
1155	71.83	89.24	4191	7182.63	18.22	8923.76	10.75	0	0	46.43	2.66	122.70	1.02	238.93	17.68	147.15	9.70	1	1222.65	5.89	0.57	4	249	3	5	3
1156	72.66	87.16	4192	7265.71	15.24	8716.39	11.55	0	0	41.21	2.11	120.56	0.88	229.02	14.52	176.74	10.61	1	1295.62	6.26	0.59	5	249	4	5	2
1157	72.62	88.92	4193	7261.96	12.97	8891.98	11.45	0	0	50.02	2.93	119.59	0.96	170.91	11.71	151.74	10.21	0	1044.96	5.78	0.59	4	249	5	5	1
1158	73.61	88.97	4189	7361.31	15.86	8897.04	13.18	0	0	38.12	2.41	116.69	0.88	192.36	14.67	162.12	11.87	0	752.27	2.55	0.53	5	250	1	2	2
1159	72.32	89.04	4190	7231.82	24.46	8904.21	19.58	0	0	32.82	2.52	121.60	1.17	244.29	24.04	200.50	18.31	1	1369.54	6.69	0.36	5	250	2	2	1
1160	72.32	87.80	4200	7231.62	22.24	8780.36	19.81	0	0	31.75	2.09	117.50	1.04	248.07	22.43	233.47	19.24	1	1212.48	5.92	0.41	5	251	1	2	2
1161	73.67	88.61	4201	7366.81	19.76	8861.39	19.66	0	0	30.43	1.77	114.48	0.87	236.04	19.79	250.66	19.70	1	757.79	3.79	0.51	5	251	2	2	1
1162	71.90	89.30	4206	7189.52	21.31	8930.22	18.62	0	0	30.07	2.16	120.10	0.97	227.50	20.55	203.21	17.33	1	1085.27	5.57	0.42	5	252	1	4	4
1163	69.38	88.06	4207	6938.00	21.58	8805.89	12.09	0	0	37.58	2.84	127.20	0.93	215.62	20.31	124.61	10.78	1	1112.15	6.13	0.47	4	252	2	4	3
1164	68.35	87.20	4208	6834.62	22.78	8720.44	16.68	0	0	32.75	2.34	124.38	1.03	243.76	22.28	183.42	15.45	1	1499.08	6.29	0.41	4	252	3	4	2
1165	66.34	87.82	4209	6633.82	18.44	8781.92	17.72	0	0	28.67	2.27	123.65	0.84	181.39	16.66	174.34	15.99	0	1004.06	3.68	0.41	3	252	4	4	1
1166	70.25	89.79	4213	7025.39	18.20	8978.73	14.70	0	0	35.32	2.62	124.61	0.92	189.99	16.45	154.07	13.21	0	1112.88	3.33	0.46	4	253	1	8	8
1167	72.06	88.31	4214	7206.16	20.75	8831.20	13.48	0	0	34.37	2.49	122.29	0.91	219.42	19.43	145.42	12.12	1	1220.58	5.20	0.46	5	253	2	8	7
1168	71.88	88.57	4215	7188.24	32.24	8856.81	17.23	0	0	28.80	1.85	118.20	0.94	320.47	33.56	206.10	16.62	1	1112.56	4.69	0.44	5	253	3	8	6
1169	71.43	89.29	4216	7142.67	23.67	8929.34	22.32	0	0	29.42	1.60	116.20	0.97	305.62	25.78	301.83	24.89	1	1081.42	5.97	0.40	5	253	4	8	5
1170	72.90	88.40	4217	7290.33	19.69	8840.06	28.83	0	0	24.18	1.99	120.68	0.92	188.57	18.32	263.50	29.31	1	939.27	3.30	0.33	5	253	5	8	4
1171	71.65	87.54	4218	7164.66	12.53	8753.66	13.74	0	0	38.47	2.47	125.33	0.80	151.37	11.16	165.88	12.24	0	996.69	4.01	0.55	3	253	6	8	3
1172	71.41	86.78	4219	7140.84	24.25	8677.90	20.24	0	0	28.97	1.55	113.82	0.90	310.82	26.44	270.09	20.93	1	1017.27	3.53	0.49	5	253	7	8	2
1173	74.05	88.07	4222	7404.75	19.57	8807.20	20.43	0	0	27.44	1.86	115.50	0.89	224.33	18.80	232.01	19.88	1	569.33	3.31	0.42	5	253	8	8	1
1174	71.62	89.81	4229	7161.85	17.29	8980.76	16.58	0	0	33.05	1.76	113.94	0.88	244.40	17.28	238.06	16.36	1	561.08	3.95	0.50	4	254	1	1	1
1175	68.05	88.82	4237	6805.48	64.67	8881.76	14.64	0	0	23.49	2.71	124.22	0.93	343.19	68.48	98.79	13.06	1	1049.42	4.48	0.30	5	255	1	1	1
1176	72.35	89.49	4237	7234.54	18.26	8949.39	18.58	0	0	31.45	2.97	126.96	0.91	149.44	16.20	152.04	16.48	0	1332.44	3.39	0.37	5	256	1	2	2
1177	72.45	89.33	4238	7244.86	16.98	8933.11	13.12	0	0	38.47	2.65	122.35	0.91	190.51	15.32	147.84	11.75	0	835.06	4.79	0.50	5	256	2	2	1
1178	71.02	88.04	4250	7102.40	20.80	8803.66	18.49	0	0	24.34	1.48	117.24	0.73	244.78	20.94	234.02	17.98	1	893.94	5.20	0.46	5	257	1	1	1
1179	69.01	89.04	4301	6900.53	33.71	8904.08	21.11	0	0	18.78	2.14	125.19	0.79	225.59	31.90	144.97	19.00	1	1060.56	5.15	0.26	4	258	1	1	1
1180	72.31	89.20	4323	7230.96	20.88	8920.45	27.72	0	0	22.56	1.68	113.70	0.84	213.79	20.45	276.42	29.01	1	525.40	3.15	0.37	5	259	1	1	1
1181	68.00	87.21	4333	6799.84	18.29	8721.22	54.22	0	0	20.71	3.24	124.09	0.91	90.98	16.50	238.39	52.99	1	930.77	4.96	0.20	5	260	1	4	4
1182	71.06	88.89	4336	7106.22	27.56	8888.82	16.37	0	0	25.75	1.65	121.98	0.85	307.20	30.69	203.11	15.43	1	1198.29	4.82	0.40	4	260	2	4	3
1183	71.32	89.89	4337	7132.02	18.69	8988.64	31.19	0	0	19.49	1.85	121.75	0.74	154.52	16.92	246.02	30.62	1	569.96	3.48	0.31	4	260	3	4	2
1184	69.62	89.34	4339	6962.06	24.96	8933.94	29.71	0	0	18.85	2.19	125.52	0.83	167.76	22.53	198.51	27.16	0	823.85	2.38	0.24	3	260	4	4	1
1185	71.21	85.77	4347	7120.52	48.80	8576.99	28.76	0	0	16.24	2.78	119.77	0.95	218.34	45.32	130.93	25.75	1	422.81	4.71	0.16	5	261	1	1	1
1186	76.21	88.97	4366	7620.96	22.35	8896.51	13.09	0	0	29.49	2.66	117.19	0.78	190.51	20.01	112.11	11.59	0	621.69	3.11	0.40	5	262	1	1	1
1187	67.01	85.90	4389	6700.64	16.15	8590.01	19.03	0	0	31.21	2.63	126.94	0.86	148.37	14.41	174.47	17.04	0	954.88	3.47	0.41	5	263	1	18	18
1188	64.71	87.14	4390	6471.22	21.45	8714.50	15.91	0	0	32.46	2.11	117.11	0.94	241.31	21.34	191.43	14.76	1	1036.10	5.39	0.47	5	263	2	18	17
1189	66.76	87.80	4391	6675.64	18.94	8779.85	16.17	0	0	31.90	2.03	123.17	0.91	230.00	18.19	199.58	15.02	1	1380.08	6.33	0.46	5	263	3	18	16
1190	68.64	87.04	4392	6864.48	15.68	8703.60	16.27	0	0	41.41	2.97	127.70	1.06	169.74	14.08	175.76	14.70	0	1377.67	3.65	0.47	5	263	4	18	15
1191	68.14	87.96	4393	6814.40	9.70	8796.49	8.22	0	0	60.20	2.55	126.59	0.85	176.94	8.74	150.62	7.34	0	1406.77	5.20	0.73	3	263	5	18	14
1192	67.67	86.44	4394	6767.30	16.05	8644.37	12.35	0	0	47.33	1.94	115.92	1.03	288.96	17.30	230.99	12.23	1	1495.65	5.63	0.60	4	263	6	18	13
1193	65.90	86.39	4395	6590.31	10.26	8639.13	10.52	0	0	66.71	4.04	124.16	1.06	130.68	9.03	133.91	9.25	0	1293.96	6.01	0.61	4	263	7	18	12
1194	64.05	85.78	4396	6405.38	13.45	8577.68	11.67	0	0	42.18	2.41	117.54	0.84	182.39	12.17	159.07	10.46	0	1024.52	4.05	0.59	5	263	8	18	11
1195	63.82	84.01	4397	6382.13	16.13	8401.33	19.27	0	0	31.29	3.06	117.33	0.85	127.34	14.23	152.05	17.01	0	680.71	3.05	0.37	4	263	9	18	10
1196	64.55	87.27	4399	6455.05	7.41	8727.15	8.62	0	0	62.98	2.51	121.44	0.79	144.07	6.59	167.42	7.67	0	1499.29	8.93	0.76	3	263	10	18	9
1197	66.32	87.54	4403	6631.58	13.21	8753.82	15.02	0	0	39.52	2.23	124.72	0.91	183.28	12.05	206.96	13.90	0	1396.90	4.33	0.54	4	263	11	18	8
1198	67.64	87.30	4404	6763.80	27.55	8730.37	13.07	0	0	39.23	2.11	124.21	1.09	339.64	31.84	193.22	12.18	1	1700.02	7.05	0.50	4	263	12	18	7
1199	70.68	87.12	4405	7067.58	9.47	8711.62	10.05	0	0	65.98	3.59	131.63	0.99	134.06	8.35	142.38	8.86	0	1988.90	7.70	0.65	3	263	13	18	6
1200	71.08	87.24	4406	7107.83	8.47	8723.77	7.76	0	0	63.25	3.15	127.62	0.77	130.83	7.42	119.92	6.81	0	1390.38	8.48	0.71	4	263	14	18	5
1201	71.10	87.26	4407	7109.89	9.16	8726.16	10.22	0	0	62.05	3.27	127.22	0.93	134.18	8.09	149.60	9.02	0	1065.79	6.23	0.66	3	263	15	18	4
1202	71.11	87.25	4408	7111.24	12.11	8724.83	9.46	0	0	60.83	3.30	126.83	1.02	172.63	10.79	135.16	8.41	0	1635.56	5.26	0.64	3	263	16	18	3
1203	70.38	85.91	4409	7037.86	14.67	8591.08	13.85	0	0	37.15	3.42	129.16	0.79	122.44	12.83	115.62	12.12	0	1134.56	4.30	0.42	4	263	17	18	2
1204	69.31	83.92	4413	6930.83	20.26	8391.58	21.01	0	0	30.35	2.33	116.75	0.99	205.45	18.76	204.54	20.42	0	912.54	2.83	0.41	5	263	18	18	1
1205	75.85	90.11	4392	7585.06	15.39	9010.86	9.75	0	0	47.14	3.34	117.16	0.88	167.26	13.62	106.26	8.59	1	412.90	3.90	0.54	4	264	1	3	3
1206	74.84	89.66	4393	7483.81	17.26	8966.21	14.64	0	0	43.20	3.54	122.05	1.07	162.69	15.37	138.27	12.98	0	546.71	2.43	0.44	5	264	2	3	2
1207	72.53	88.55	4396	7253.12	38.65	8854.83	46.92	0	0	14.15	2.34	120.96	0.97	182.06	35.93	220.08	44.09	1	443.31	3.08	0.17	5	264	3	3	1
1208	63.88	88.63	4430	6387.93	27.65	8862.60	13.12	0	0	23.45	2.18	118.18	0.68	225.79	25.87	109.67	11.65	1	486.10	2.56	0.38	5	265	1	1	1
1209	69.81	89.29	4430	6980.53	17.71	8928.65	29.72	0	0	24.10	3.07	124.82	0.85	107.21	15.64	179.49	26.35	1	887.33	5.94	0.27	5	266	1	1	1
1210	70.67	88.15	4446	7066.68	36.84	8814.66	16.98	0	0	20.87	2.08	121.27	0.79	267.14	37.33	133.61	15.29	1	675.88	4.62	0.32	4	267	1	1	1
1211	63.02	85.88	4478	6301.59	14.38	8587.78	13.29	0	0	38.90	3.25	119.23	0.81	132.60	12.61	122.55	11.66	0	577.65	3.32	0.46	4	268	1	1	1
1212	64.89	90.14	4496	6488.79	15.46	9013.60	20.42	0	0	32.51	2.66	124.71	0.92	146.84	13.84	192.77	18.51	0	1061.67	3.55	0.41	3	269	1	2	2
1213	63.63	87.73	4497	6362.89	12.33	8773.16	11.45	0	0	39.40	2.05	121.40	0.76	184.11	11.15	171.15	10.31	0	1269.92	5.53	0.61	3	269	2	2	1
1214	63.13	88.31	4509	6313.41	19.09	8831.00	14.25	0	0	32.85	2.90	119.17	0.84	166.57	16.97	124.65	12.61	0	457.12	3.49	0.41	5	270	1	1	1
1215	67.04	86.15	4512	6704.50	13.48	8614.65	13.07	0	0	38.75	2.11	119.27	0.83	191.91	12.38	186.27	11.99	0	1117.52	3.80	0.58	5	271	1	3	3
1216	68.44	85.66	4513	6844.18	18.66	8565.98	23.04	0	0	26.36	1.81	116.12	0.86	213.69	17.57	246.79	23.13	1	952.67	4.73	0.40	4	271	2	3	2
1217	68.60	85.10	4517	6859.79	21.15	8510.19	19.11	0	0	28.74	2.14	117.48	0.94	220.63	19.99	200.14	17.86	1	1153.92	4.58	0.39	5	271	3	3	1
1218	73.40	89.14	4555	7339.91	19.65	8913.79	26.11	0	0	25.07	3.52	121.41	0.86	107.80	17.20	143.24	22.87	1	604.31	4.10	0.24	5	272	1	1	1
1219	72.46	90.12	4562	7246.49	16.11	9012.01	25.83	0	0	24.72	2.73	122.76	0.77	112.61	14.22	180.03	22.98	0	558.92	2.24	0.31	4	273	1	1	1
1220	72.63	87.53	4571	7262.82	26.05	8753.07	20.49	0	0	25.45	1.50	110.45	0.81	287.72	26.09	255.57	20.81	1	1102.50	4.76	0.46	5	274	1	1	1
1221	71.89	88.21	4585	7189.43	28.54	8821.25	14.91	0	0	24.96	3.37	123.05	0.77	162.55	25.06	85.29	13.18	1	481.83	3.68	0.27	5	275	1	1	1
1222	71.75	88.80	4593	7174.98	25.91	8879.93	32.58	0	0	18.53	1.80	120.61	0.86	207.32	24.63	251.34	32.63	1	860.94	3.68	0.32	5	276	1	1	1
1223	66.29	89.07	4606	6628.56	13.71	8907.38	15.53	0	0	35.59	2.32	121.20	0.83	163.19	12.38	184.45	14.05	0	783.17	3.94	0.52	4	277	1	2	2
1224	65.83	90.30	4607	6583.45	16.65	9029.84	17.20	0	0	30.47	1.93	119.48	0.82	205.35	15.46	206.30	16.56	0	816.69	2.70	0.49	5	277	2	2	1
1225	67.98	89.69	4619	6798.26	28.96	8969.11	35.80	0	0	25.15	2.83	130.15	1.30	201.85	27.11	240.12	35.32	1	1543.94	7.19	0.21	4	278	1	19	19
1226	67.39	89.70	4620	6739.03	17.46	8970.14	20.28	0	0	34.95	2.51	127.34	1.08	190.64	16.03	218.80	19.11	1	1523.79	7.87	0.41	4	278	2	19	18
1227	65.75	91.18	4621	6574.90	15.09	9117.69	14.36	0	0	40.00	2.22	118.66	0.97	212.21	14.14	202.69	13.35	1	891.21	3.25	0.54	5	278	3	19	17
1228	68.12	91.25	4622	6811.80	16.96	9125.40	12.18	0	0	44.76	1.82	116.51	0.96	298.55	18.48	225.54	12.11	1	1207.33	2.73	0.63	5	278	4	19	16
1229	69.47	89.62	4623	6947.12	28.69	8962.45	26.05	0	0	29.04	2.79	129.31	1.26	225.98	27.94	209.02	24.82	1	1541.19	5.82	0.33	5	278	5	19	15
1230	71.63	86.88	4624	7162.59	9.37	8687.51	9.88	0	0	71.96	2.92	120.86	1.11	178.89	8.60	189.36	9.00	0	1372.62	6.85	0.72	5	278	6	19	14
1231	69.82	84.77	4625	6982.23	12.57	8477.41	11.47	0	0	45.70	2.39	121.86	0.89	186.84	11.40	170.95	10.34	0	1239.52	4.59	0.61	4	278	7	19	13
1232	68.49	85.96	4626	6848.64	12.97	8596.32	13.19	0	0	48.87	2.43	121.34	1.05	203.70	12.01	206.15	12.32	0	1442.42	5.04	0.59	4	278	8	19	12
1233	70.05	88.88	4627	7005.44	13.61	8887.69	10.66	0	0	51.12	2.40	125.09	1.00	222.49	12.90	177.78	9.73	1	1869.12	6.57	0.63	3	278	9	19	11
1234	68.62	89.26	4628	6861.87	6.19	8926.27	6.41	0	0	81.03	2.62	128.77	0.80	148.11	5.49	153.25	5.68	0	1846.50	9.12	0.83	3	278	10	19	10
1235	69.88	91.22	4629	6988.32	9.50	9122.03	8.23	0	0	63.31	2.87	126.81	0.88	162.18	8.44	140.51	7.30	0	1482.69	6.21	0.72	3	278	11	19	9
1236	67.23	92.72	4630	6722.72	16.05	9271.58	16.57	0	0	34.19	2.37	119.44	0.90	180.17	14.53	184.79	15.21	0	483.10	2.83	0.47	4	278	12	19	8
1237	67.64	93.69	4631	6763.81	10.08	9368.93	16.71	0	0	42.68	4.26	122.44	0.80	74.58	8.02	127.64	14.50	1	374.67	4.90	0.41	5	278	13	19	7
1238	70.28	94.70	4632	7027.95	14.74	9470.35	14.31	0	0	36.24	2.74	116.80	0.82	150.69	13.05	146.26	12.70	0	592.42	3.29	0.48	5	278	14	19	6
1239	66.90	92.62	4636	6689.88	8.80	9262.35	10.66	0	0	72.20	4.67	126.29	1.04	104.69	7.70	126.87	9.31	1	879.21	5.69	0.60	3	278	15	19	5
1240	66.63	92.29	4637	6662.99	10.09	9228.66	10.80	0	0	50.65	2.81	123.58	0.82	140.42	8.92	150.40	9.56	0	1010.94	4.72	0.64	3	278	16	19	4
1241	66.40	92.52	4638	6639.65	7.54	9251.69	10.28	0	0	76.78	4.23	125.31	1.02	105.32	6.59	143.64	9.00	1	1177.31	7.06	0.67	4	278	17	19	3
1242	66.39	92.31	4639	6638.73	9.90	9230.76	10.79	0	0	58.69	3.75	123.70	0.92	119.24	8.68	129.92	9.46	0	988.42	5.34	0.60	3	278	18	19	2
1243	67.03	92.17	4640	6702.53	22.98	9216.88	20.41	0	0	28.29	2.74	123.19	0.98	183.82	20.84	164.01	18.34	0	877.67	2.39	0.33	4	278	19	19	1
1244	72.27	86.49	4621	7226.98	15.18	8648.60	15.31	0	0	39.51	2.05	118.88	0.97	226.98	14.54	224.04	14.95	1	1263.23	4.35	0.55	5	279	1	3	3
1245	73.15	89.07	4622	7314.56	12.40	8907.17	12.54	0	0	51.90	2.52	120.58	1.02	193.91	11.86	201.10	11.58	0	1483.98	3.28	0.64	5	279	2	3	2
1246	72.28	87.41	4623	7228.35	15.98	8740.83	17.91	0	0	50.65	2.77	119.25	1.35	220.88	15.74	250.88	17.82	1	2038.81	6.63	0.53	5	279	3	3	1
1247	68.21	87.69	4630	6820.85	19.37	8769.24	35.29	0	0	22.96	2.94	123.33	0.91	117.31	17.19	205.90	33.29	0	740.56	1.78	0.25	4	280	1	1	1
1248	66.53	92.63	4634	6653.08	6.86	9263.13	7.37	0	0	91.70	4.99	126.03	0.95	96.37	5.89	103.74	6.39	1	1063.08	11.04	0.69	4	281	1	2	2
1249	66.47	92.53	4635	6647.17	8.33	9253.05	9.14	0	0	81.91	4.71	124.84	1.07	111.26	7.27	122.11	7.98	1	1113.21	7.57	0.66	5	281	2	2	1
1250	72.13	90.27	4643	7213.41	20.13	9027.39	23.29	0	0	27.16	2.24	122.22	0.96	191.78	18.56	219.43	21.97	1	971.90	3.11	0.36	5	282	1	6	6
1251	72.85	88.65	4644	7285.14	17.08	8864.82	17.81	0	0	30.15	2.28	120.62	0.85	175.27	15.50	183.11	16.10	0	810.31	2.84	0.43	5	282	2	6	5
1252	73.36	87.45	4645	7336.34	12.23	8745.46	16.06	0	0	32.28	1.36	110.41	0.69	220.21	12.01	274.73	16.67	1	694.77	4.90	0.63	4	282	3	6	4
1253	73.23	88.66	4646	7322.53	22.30	8866.11	14.93	0	0	29.90	3.90	126.03	0.80	131.16	19.41	87.44	12.75	1	1196.90	5.54	0.29	5	282	4	6	3
1254	74.21	90.10	4647	7420.91	17.19	9009.98	18.20	0	0	30.02	1.87	114.57	0.84	208.67	16.72	225.94	17.39	1	809.46	4.57	0.49	5	282	5	6	2
1255	72.84	91.33	4648	7283.82	28.46	9133.37	22.51	0	0	22.46	3.08	120.09	0.88	160.07	25.23	126.81	19.89	0	550.21	1.95	0.23	4	282	6	6	1
1256	64.66	88.95	4646	6466.39	24.80	8894.73	18.01	0	0	24.04	2.45	119.81	0.79	185.38	22.92	137.33	16.03	0	692.73	2.11	0.33	4	283	1	1	1
1257	66.32	88.31	4662	6631.65	15.37	8831.09	36.79	0	0	20.35	2.96	124.29	0.71	80.48	13.04	191.91	33.23	1	944.29	5.31	0.24	5	284	1	1	1
1258	73.26	88.87	4665	7326.40	19.41	8886.71	23.12	0	0	23.96	3.98	123.79	0.74	89.70	16.82	106.92	20.10	1	591.75	4.68	0.21	5	285	1	1	1
1259	67.61	87.98	4673	6761.39	25.69	8797.92	28.09	0	0	19.33	1.55	120.57	0.80	240.41	25.76	264.50	28.83	1	1062.60	3.96	0.30	4	286	1	1	1
1260	72.60	89.66	4680	7259.98	15.70	8965.99	23.74	0	0	33.27	1.96	119.21	1.00	208.25	15.12	294.38	25.82	1	1267.46	4.30	0.45	5	287	1	7	7
1261	70.93	87.73	4681	7092.58	5.65	8772.98	5.98	0	0	93.51	2.99	127.77	0.84	136.58	4.99	144.53	5.28	0	1928.10	8.86	0.84	3	287	2	7	6
1262	71.33	88.54	4682	7132.54	7.47	8853.52	8.07	0	0	87.64	3.37	124.91	1.07	150.63	6.65	162.56	7.18	0	1803.02	8.78	0.77	3	287	3	7	5
1263	72.91	88.57	4683	7291.36	8.78	8856.96	9.05	0	0	75.59	3.17	121.50	1.07	162.30	7.87	167.39	8.09	0	1706.65	6.40	0.73	4	287	4	7	4
1264	73.16	89.72	4684	7316.37	29.74	8971.81	21.32	0	0	27.52	1.64	113.19	0.90	305.03	28.27	264.55	21.88	1	791.02	3.18	0.47	5	287	5	7	3
1265	72.11	88.97	4688	7211.11	28.09	8897.44	22.57	0	0	22.78	1.54	113.82	0.77	260.65	26.91	251.60	22.50	1	692.75	4.94	0.46	5	287	6	7	2
1266	75.03	88.07	4690	7503.01	18.10	8806.80	15.39	0	0	31.03	1.39	109.58	0.76	279.09	18.66	259.25	15.69	1	832.04	2.91	0.57	5	287	7	7	1
1267	74.12	84.29	4689	7412.20	18.53	8428.80	18.89	0	0	27.89	2.41	116.18	0.81	164.90	17.03	169.67	17.03	0	546.77	2.69	0.41	5	288	1	1	1
1268	68.68	87.10	4694	6868.31	17.84	8709.67	27.73	0	0	24.60	3.82	123.37	0.81	87.83	15.33	136.97	24.17	1	611.62	4.29	0.22	5	289	1	1	1
1269	67.93	87.53	4709	6792.58	35.68	8753.43	2.86	0	0	26.01	4.94	124.88	0.69	163.98	31.48	7.18	5.99	1	776.33	4.69	0.23	5	290	1	1	1
1270	64.99	89.27	4753	6498.87	28.18	8927.29	20.05	0	0	23.47	2.07	118.42	0.86	229.63	27.86	177.61	18.21	1	875.90	3.50	0.36	5	291	1	1	1
1271	70.93	86.15	4855	7093.32	24.02	8615.38	25.07	0	0	20.93	2.45	117.85	0.81	159.19	21.48	165.90	22.48	0	704.62	2.07	0.27	5	292	1	2	2
1272	71.05	87.05	4858	7105.47	26.69	8704.86	28.48	0	0	19.19	2.16	120.21	0.83	180.18	25.23	196.05	26.10	0	513.15	2.02	0.26	5	292	2	2	1
1273	71.46	89.76	4888	7145.83	20.53	8976.35	29.61	0	0	21.26	1.74	117.94	0.80	194.56	19.45	258.85	29.95	1	831.77	3.40	0.36	5	293	1	1	1
1274	68.27	88.49	4899	6827.24	30.31	8849.47	15.13	0	0	21.31	1.79	122.59	0.71	266.66	30.72	141.25	13.69	1	878.00	5.43	0.38	4	294	1	1	1
1275	70.45	87.02	4907	7044.74	25.20	8702.34	26.22	0	0	21.11	2.78	121.51	0.85	147.93	22.35	153.83	23.28	0	849.27	3.12	0.23	4	295	1	1	1
1276	69.24	83.60	4920	6923.86	25.29	8359.60	13.26	0	0	34.44	4.34	121.71	0.92	153.46	22.03	78.63	10.70	1	430.77	4.76	0.31	5	296	1	4	4
1277	67.71	85.51	4922	6771.02	15.96	8550.73	14.30	0	0	35.37	1.52	113.30	0.82	277.98	16.85	249.25	14.49	1	1383.42	5.98	0.58	5	296	2	4	3
1278	70.83	86.26	4923	7082.85	12.55	8626.30	20.53	0	0	33.87	1.62	119.16	0.83	206.14	11.95	302.61	22.41	1	1321.60	3.98	0.55	5	296	3	4	2
1279	73.05	84.06	4925	7305.17	13.38	8406.07	16.24	0	0	31.16	1.50	109.65	0.70	215.50	12.66	239.54	16.27	1	598.42	2.95	0.61	5	296	4	4	1
1280	72.17	87.09	4921	7217.46	24.40	8709.07	24.23	0	0	22.18	1.79	115.20	0.84	224.68	24.14	230.70	23.47	1	490.17	3.13	0.38	5	297	1	1	1
1281	66.59	88.31	4928	6659.31	20.14	8831.33	32.94	0	0	22.47	4.18	125.50	0.85	81.62	16.55	135.54	28.67	1	743.73	4.96	0.17	5	298	1	1	1
1282	73.51	87.72	4932	7351.24	9.92	8772.34	14.34	0	0	46.07	1.54	111.00	0.83	228.15	9.82	308.61	16.12	1	1122.90	4.42	0.69	5	299	1	3	3
1283	74.77	87.26	4933	7477.47	18.62	8726.29	20.73	0	0	29.67	1.70	112.02	0.85	230.90	18.69	266.15	21.24	1	838.79	4.48	0.52	5	299	2	3	2
1284	75.94	87.57	4934	7593.72	28.06	8757.29	20.01	0	0	21.55	1.71	114.36	0.78	247.89	28.13	197.49	18.47	1	571.50	3.03	0.42	5	299	3	3	1
1285	69.68	86.75	4945	6967.58	40.94	8674.58	22.02	0	0	19.96	2.36	121.78	0.93	253.82	40.73	145.77	19.89	1	981.31	5.11	0.25	5	300	1	1	1
1286	70.68	88.31	4951	7067.78	28.41	8830.76	20.54	0	0	22.85	1.56	116.12	0.84	297.11	30.74	232.32	20.27	1	664.60	3.85	0.38	5	301	1	1	1
1287	66.95	90.59	4973	6694.70	28.17	9058.72	26.85	0	0	19.04	2.20	120.22	0.84	189.95	25.72	180.40	24.71	0	533.92	1.78	0.27	5	302	1	1	1
1288	71.44	90.65	4982	7144.32	22.78	9064.96	24.23	0	0	25.42	1.63	116.46	0.89	260.91	23.37	276.02	25.37	1	1147.88	3.74	0.40	5	303	1	5	5
1289	68.31	90.15	4983	6831.42	11.87	9015.37	10.16	0	0	47.35	2.63	125.57	0.82	165.06	10.54	141.37	9.02	0	1332.85	4.95	0.62	3	303	2	5	4
1290	69.82	91.26	4984	6981.89	12.98	9126.29	15.04	0	0	39.32	3.31	126.71	0.83	118.83	11.40	137.67	13.20	0	1257.19	3.92	0.46	4	303	3	5	3
1291	67.89	91.04	4985	6788.92	20.23	9104.07	19.72	0	0	28.33	2.48	123.45	0.91	179.45	18.29	175.01	17.82	0	686.12	2.61	0.37	5	303	4	5	2
1292	67.94	90.57	4986	6794.44	40.09	9056.93	18.05	0	0	24.55	2.33	121.39	0.95	281.59	40.52	148.52	16.34	1	829.92	5.32	0.34	5	303	5	5	1
1293	68.74	87.34	5044	6873.60	27.25	8733.82	26.82	0	0	21.15	2.62	121.45	0.91	171.00	24.44	167.75	24.24	0	494.19	2.15	0.24	5	304	1	1	1
1294	72.38	85.17	5081	7238.02	14.00	8517.36	17.99	0	0	37.63	1.45	107.02	0.85	266.42	14.50	324.87	20.66	1	811.08	3.80	0.59	5	305	1	18	18
1295	70.60	87.80	5083	7059.77	16.94	8780.49	15.60	0	0	26.75	2.72	122.04	0.66	127.97	14.84	117.86	13.67	0	801.00	3.28	0.37	3	305	2	18	17
1296	69.83	91.00	5087	6983.43	16.37	9099.59	24.92	0	0	34.74	2.09	121.78	1.09	215.02	15.61	298.55	27.27	1	1331.81	5.11	0.42	4	305	3	18	16
1297	70.02	87.92	5088	7002.38	8.90	8792.47	8.61	0	0	68.87	3.34	128.61	0.93	141.53	7.85	136.96	7.60	0	1503.81	7.26	0.70	3	305	4	18	15
1298	71.87	87.90	5089	7187.00	6.99	8789.86	5.77	0	0	100.86	3.46	125.26	0.99	157.19	6.18	129.76	5.10	0	2027.00	10.91	0.82	3	305	5	18	14
1299	72.01	87.66	5090	7201.23	5.46	8765.52	5.77	0	0	110.25	3.40	123.86	0.96	136.88	4.82	144.49	5.09	0	1993.94	10.68	0.85	3	305	6	18	13
1300	71.60	87.53	5091	7160.09	6.00	8753.00	6.95	0	0	98.34	3.23	127.88	1.00	141.11	5.33	163.53	6.17	0	2325.71	10.39	0.83	3	305	7	18	12
1301	71.81	87.60	5092	7180.54	6.92	8759.57	7.71	0	0	76.84	2.54	123.17	0.90	162.31	6.23	180.79	6.93	0	2100.48	7.67	0.81	4	305	8	18	11
1302	72.06	88.38	5093	7205.58	10.79	8837.56	10.87	0	0	66.66	3.14	124.06	1.17	178.35	9.77	179.88	9.82	0	1865.52	8.24	0.66	3	305	9	18	10
1303	71.82	87.96	5094	7181.69	7.31	8795.72	8.37	0	0	97.47	3.74	122.95	1.20	147.46	6.51	168.75	7.49	0	1994.92	9.94	0.77	3	305	10	18	9
1304	71.86	87.79	5095	7186.13	6.10	8779.50	6.51	0	0	92.32	3.10	124.37	0.90	140.48	5.40	149.91	5.76	0	2020.69	8.98	0.83	3	305	11	18	8
1305	72.36	87.92	5096	7236.01	11.14	8792.26	9.19	0	0	62.59	2.83	124.60	1.01	191.34	10.09	158.33	8.26	0	1864.21	6.48	0.69	4	305	12	18	7
1306	72.42	89.30	5097	7242.37	7.42	8930.11	7.62	0	0	89.42	4.07	128.32	1.02	125.51	6.52	128.89	6.69	0	2019.44	10.30	0.74	4	305	13	18	6
1307	71.84	88.78	5098	7183.55	8.54	8877.86	8.59	0	0	83.35	4.09	129.89	1.09	134.01	7.52	134.84	7.56	0	1891.38	10.60	0.70	4	305	14	18	5
1308	71.35	89.00	5099	7134.55	9.46	8900.41	9.67	0	0	73.28	3.74	129.31	1.09	143.31	8.37	146.48	8.56	0	2197.42	9.53	0.67	4	305	15	18	4
1309	71.56	88.70	5100	7156.30	5.99	8869.74	7.92	0	0	92.24	3.02	125.28	1.00	141.71	5.34	186.73	7.11	0	1994.96	8.98	0.82	3	305	16	18	3
1310	70.56	90.85	5101	7055.51	13.59	9085.22	11.13	0	0	51.41	2.25	117.94	1.03	239.13	13.22	199.20	10.44	1	1231.83	5.66	0.63	4	305	17	18	2
1311	68.91	91.00	5102	6890.74	38.57	9100.46	8.09	0	0	34.44	2.02	125.43	0.76	385.43	44.11	107.84	7.25	1	1154.15	5.42	0.59	4	305	18	18	1
1312	75.40	90.40	5084	7540.15	17.18	9040.44	21.78	0	0	23.84	1.42	112.42	0.72	220.43	16.89	273.93	22.71	1	456.71	1.76	0.49	5	306	1	2	2
1313	74.66	92.82	5085	7465.90	19.04	9281.65	29.79	0	0	24.93	2.09	113.97	0.93	178.34	17.65	262.55	30.22	1	319.96	3.36	0.36	5	306	2	2	1
1314	63.57	90.14	5104	6356.95	15.11	9014.24	15.28	0	0	36.14	2.23	118.84	0.90	190.82	13.80	192.60	14.01	0	1123.25	3.40	0.51	5	307	1	1	1
1315	69.38	87.18	5110	6938.44	58.70	8718.34	15.93	0	0	25.49	1.75	114.18	0.82	517.63	53.27	186.98	14.86	1	851.83	3.96	0.47	5	308	1	1	1
1316	68.95	73.28	5114	6895.18	16.72	7328.21	17.04	0	0	19.71	1.63	106.48	0.53	156.24	14.90	159.28	15.17	0	-7.38	3.29	0.42	3	309	1	1	1
1317	69.13	88.07	5123	6912.94	34.25	8807.19	27.83	0	0	18.93	2.09	124.51	0.94	236.10	33.41	197.30	25.96	1	1072.69	4.59	0.24	5	310	1	1	1
1318	62.86	86.68	5127	6285.77	10.86	8667.58	13.55	0	0	43.81	2.45	118.90	0.85	150.78	9.73	187.47	12.22	0	970.69	3.65	0.60	4	311	1	2	2
1319	61.75	87.03	5128	6174.70	22.11	8702.78	19.44	0	0	25.01	1.52	110.90	0.76	260.11	22.46	231.21	19.44	1	670.71	3.61	0.48	5	311	2	2	1
1320	64.87	84.24	5140	6487.05	14.90	8423.83	13.83	0	0	37.18	2.98	117.95	0.82	143.47	13.13	133.20	12.20	0	658.75	3.12	0.47	4	312	1	3	3
1321	64.47	85.22	5142	6446.86	23.27	8521.95	28.76	0	0	24.64	1.89	113.13	0.93	229.37	22.81	257.00	28.90	1	337.27	2.78	0.39	5	312	2	3	2
1322	66.57	85.05	5143	6656.51	20.26	8505.10	24.68	0	0	33.51	3.29	120.09	1.20	160.86	18.21	194.27	22.58	0	720.44	2.98	0.32	5	312	3	3	1
1323	65.72	89.33	5144	6571.68	8.65	8933.17	9.92	0	0	67.02	3.36	122.48	0.96	133.22	7.65	152.74	8.76	0	1476.98	8.06	0.69	4	313	1	4	4
1324	65.94	89.91	5145	6593.96	10.47	8991.29	8.62	0	0	57.55	2.64	124.35	0.86	176.82	9.39	145.95	7.68	0	1221.58	5.16	0.70	3	313	2	4	3
1325	68.12	89.25	5146	6811.86	7.80	8924.50	8.09	0	0	77.12	3.15	127.19	0.96	147.70	6.92	153.16	7.17	0	1887.44	9.26	0.76	3	313	3	4	2
1326	67.25	89.43	5147	6725.12	13.75	8942.84	7.77	0	0	50.26	2.57	129.53	0.80	206.29	12.52	117.81	6.91	0	1699.46	6.87	0.66	4	313	4	4	1
1327	71.31	90.97	5148	7130.92	11.12	9096.90	10.87	0	0	52.19	2.36	119.69	0.93	191.44	10.15	186.91	9.96	0	1539.67	6.54	0.66	3	314	1	2	2
1328	71.21	92.35	5149	7121.32	14.94	9235.38	18.48	0	0	36.88	3.19	123.03	0.95	133.54	13.24	165.07	16.38	0	928.96	3.40	0.41	3	314	2	2	1
1329	66.19	92.78	5163	6618.59	15.50	9277.81	20.05	0	0	30.31	2.14	115.77	0.85	171.71	14.13	217.22	19.00	1	438.88	2.83	0.46	5	315	1	6	6
1330	68.53	90.08	5164	6852.73	13.00	9007.53	10.27	0	0	49.05	2.26	125.45	0.92	218.04	12.17	174.56	9.36	1	1345.35	7.17	0.65	5	315	2	6	5
1331	68.26	91.37	5165	6825.90	9.81	9136.78	10.77	0	0	59.00	2.41	118.70	0.99	188.28	8.98	205.57	9.97	0	1389.65	5.32	0.69	4	315	3	6	4
1332	66.02	89.91	5166	6601.55	12.24	8990.73	9.16	0	0	56.17	2.44	119.28	0.95	216.53	11.49	165.02	8.31	1	1313.46	7.30	0.68	4	315	4	6	3
1333	65.38	90.57	5167	6538.31	17.17	9057.12	12.62	0	0	37.76	2.20	121.24	0.90	226.57	16.27	169.81	11.46	1	1258.17	5.54	0.53	3	315	5	6	2
1334	66.87	92.54	5168	6687.42	14.84	9253.70	13.54	0	0	39.15	2.78	123.57	0.87	161.66	13.20	147.66	12.04	0	912.79	3.47	0.50	3	315	6	6	1
1335	67.90	74.65	5179	6789.50	7.87	7465.31	35.34	0	0	23.64	2.71	109.64	0.60	61.66	8.88	238.91	33.55	1	-39.96	4.70	0.36	5	316	1	1	1
1336	70.94	87.52	5193	7093.82	27.79	8752.16	22.62	0	0	21.40	2.57	124.91	0.85	179.12	24.96	146.27	20.18	0	941.56	2.42	0.25	4	317	1	1	1
1337	68.65	89.18	5201	6864.65	20.54	8918.03	24.52	0	0	21.71	2.32	124.61	0.77	149.36	18.34	177.90	21.98	0	987.73	2.18	0.30	4	318	1	1	1
1338	70.03	88.22	5216	7003.20	28.40	8821.58	20.90	0	0	22.53	1.70	118.43	0.86	278.98	29.90	216.70	20.14	1	818.50	4.02	0.34	5	319	1	1	1
1339	68.33	85.07	5239	6832.91	20.06	8506.67	17.03	0	0	30.39	1.67	112.81	0.84	267.61	20.61	225.74	17.03	1	839.38	3.63	0.52	5	320	1	1	1
1340	71.34	89.01	5247	7134.34	21.92	8900.79	35.20	0	0	21.58	1.94	120.88	0.92	189.40	20.88	284.73	37.27	1	793.67	3.97	0.31	5	321	1	1	1
1341	69.29	87.85	5252	6928.83	12.33	8785.22	39.24	0	0	24.82	3.48	125.87	0.78	64.44	10.07	212.03	35.62	1	626.17	5.62	0.26	5	322	1	1	1
1342	72.04	86.56	5288	7203.72	22.52	8655.55	25.60	0	0	23.81	2.16	117.06	0.91	194.11	20.77	214.10	24.63	1	608.73	3.28	0.35	5	323	1	2	2
1343	71.19	87.58	5290	7118.84	20.71	8758.25	15.47	0	0	25.11	1.46	115.27	0.68	254.85	20.89	204.31	14.83	1	778.27	2.64	0.51	5	323	2	2	1
1344	68.75	87.87	5325	6874.62	36.59	8787.35	25.83	0	0	21.46	1.81	119.66	1.00	306.91	40.45	238.83	25.51	1	972.15	4.12	0.25	5	324	1	2	2
1345	70.26	86.39	5326	7025.96	13.04	8638.66	44.94	0	0	25.68	3.59	119.16	0.85	71.10	11.26	220.61	43.60	1	698.94	3.03	0.25	4	324	2	2	1
1346	70.72	87.11	5332	7072.28	28.00	8710.52	23.06	0	0	22.36	2.08	119.23	0.91	229.24	27.14	194.25	21.44	1	1020.71	5.32	0.31	5	325	1	1	1
1347	69.71	88.72	5375	6971.05	30.87	8871.68	17.40	0	0	21.98	2.41	124.41	0.79	216.01	28.49	123.61	15.53	1	961.48	4.04	0.29	4	326	1	3	3
1348	69.46	90.68	5377	6945.82	16.45	9068.46	15.12	0	0	33.53	1.66	116.45	0.84	254.00	16.52	233.51	14.92	1	1220.21	6.23	0.53	4	326	2	3	2
1349	72.06	88.73	5380	7205.80	26.69	8872.85	27.15	0	0	19.64	2.36	121.75	0.85	172.38	24.05	175.48	24.44	0	793.65	2.30	0.25	5	326	3	3	1
1350	64.73	88.64	5387	6473.35	25.86	8863.97	19.66	0	0	24.77	1.84	116.69	0.87	252.30	26.10	208.14	18.40	1	405.40	3.18	0.37	4	327	1	2	2
1351	67.67	87.85	5388	6766.60	16.68	8785.20	22.74	0	0	23.75	1.74	120.19	0.72	178.40	15.16	227.02	22.36	1	881.17	3.52	0.43	5	327	2	2	1
1352	71.77	87.18	5401	7177.26	18.47	8717.64	43.27	0	0	21.27	3.44	124.70	0.90	88.30	16.32	203.44	39.45	1	904.23	5.04	0.19	5	328	1	1	1
1353	63.82	87.80	5406	6382.21	27.40	8779.98	14.90	0	0	24.23	2.65	118.77	0.75	192.26	24.54	105.20	13.17	1	293.83	3.11	0.32	4	329	1	1	1
1354	71.74	88.10	5412	7174.26	24.33	8810.40	23.57	0	0	24.82	2.35	121.93	0.96	198.69	22.70	193.54	21.77	0	878.02	2.31	0.31	5	330	1	1	1
1355	67.29	90.06	5419	6728.51	43.53	9006.18	18.86	0	0	20.86	2.42	121.66	0.90	270.61	44.31	127.47	16.95	1	923.90	4.00	0.27	5	331	1	1	1
1356	64.10	86.42	5442	6410.20	24.75	8641.95	20.40	0	0	25.00	2.43	118.07	0.89	196.70	22.74	163.23	18.51	0	808.31	2.85	0.34	5	332	1	1	1
1357	67.48	87.74	5447	6748.18	31.65	8774.20	17.70	0	0	21.54	2.09	121.37	0.79	240.58	30.98	142.89	15.93	1	810.69	3.95	0.34	5	333	1	1	1
1358	62.59	88.74	5452	6259.37	18.75	8873.87	19.48	0	0	26.50	1.80	113.82	0.80	210.76	18.08	220.45	18.69	1	537.40	3.45	0.43	4	334	1	4	4
1359	66.38	89.03	5453	6638.25	24.11	8903.13	31.79	0	0	21.93	2.47	126.97	0.98	167.52	21.83	216.64	29.89	1	1232.27	6.69	0.24	3	334	2	4	3
1360	67.66	90.34	5455	6765.55	20.18	9033.72	18.06	0	0	31.30	1.57	116.03	0.87	284.16	21.17	261.83	18.53	1	1123.02	5.02	0.53	5	334	3	4	2
1361	70.55	88.44	5458	7055.18	11.12	8843.50	10.06	0	0	43.77	2.13	125.66	0.74	177.52	9.98	160.82	9.01	0	1374.52	4.81	0.66	4	334	4	4	1
1362	69.68	85.69	5456	6967.56	14.35	8569.23	13.27	0	0	43.25	3.26	122.19	0.92	146.73	12.66	135.69	11.71	0	1161.75	5.06	0.49	3	335	1	2	2
1363	71.25	84.59	5457	7124.70	24.02	8458.65	19.44	0	0	29.53	3.76	122.50	0.97	145.47	21.10	117.77	17.09	0	1049.44	2.82	0.27	5	335	2	2	1
1364	66.86	90.05	5459	6686.32	25.03	9004.61	14.31	0	0	31.03	1.55	118.09	0.87	342.66	30.20	226.28	13.93	1	1197.33	5.61	0.48	5	336	1	7	7
1365	64.87	88.29	5460	6487.30	28.64	8828.92	17.49	0	0	23.31	1.51	118.25	0.77	298.91	30.04	212.71	16.55	1	819.98	2.69	0.42	5	336	2	7	6
1366	64.78	87.82	5461	6477.56	19.71	8782.05	15.46	0	0	30.78	2.11	120.32	0.87	221.33	18.59	176.56	14.10	1	1047.38	4.80	0.45	5	336	3	7	5
1367	64.80	89.13	5462	6480.33	29.43	8912.52	24.10	0	0	20.28	2.17	124.59	0.87	211.18	27.68	176.25	21.92	1	1102.02	3.08	0.26	4	336	4	7	4
1368	68.32	87.93	5465	6832.32	35.61	8792.96	13.82	0	0	23.87	1.88	120.63	0.79	315.75	40.16	138.74	12.54	1	870.81	4.54	0.40	4	336	5	7	3
1369	69.61	87.22	5466	6960.81	29.44	8722.35	20.88	0	0	20.95	2.44	123.29	0.81	193.34	27.10	139.26	18.63	0	764.33	2.58	0.27	3	336	6	7	2
1370	67.81	89.50	5467	6780.65	47.71	8950.36	13.22	0	0	20.41	2.72	126.61	0.71	260.56	47.09	70.51	9.67	1	789.44	3.89	0.26	4	336	7	7	1
1371	64.42	87.47	5477	6441.89	20.05	8747.14	18.02	0	0	29.25	1.94	115.43	0.88	228.90	19.55	208.84	17.25	1	819.10	4.30	0.45	5	337	1	9	9
1372	64.30	87.90	5478	6429.70	19.53	8789.79	14.78	0	0	32.07	2.25	119.81	0.87	212.23	18.41	164.51	13.36	1	986.02	4.06	0.47	5	337	2	9	8
1373	66.46	89.06	5480	6646.13	21.33	8906.47	14.97	0	0	31.80	2.37	123.35	0.90	215.75	20.31	156.64	13.49	1	1083.44	5.62	0.45	5	337	3	9	7
1374	66.54	88.43	5481	6654.27	18.05	8842.86	14.34	0	0	32.42	1.84	122.29	0.83	236.48	17.82	198.15	13.26	1	941.17	4.78	0.51	4	337	4	9	6
1375	67.45	86.99	5482	6745.49	21.07	8699.39	18.57	0	0	26.26	1.94	123.74	0.85	221.29	19.92	196.60	17.25	1	967.79	3.69	0.39	4	337	5	9	5
1376	69.67	87.30	5483	6966.84	14.57	8729.94	14.45	0	0	44.31	2.20	118.04	1.02	224.60	14.13	223.27	13.97	1	1306.81	6.69	0.57	5	337	6	9	4
1377	69.83	89.40	5485	6983.36	17.52	8939.86	21.86	0	0	28.03	5.72	127.58	0.79	68.76	16.88	81.51	17.87	1	592.67	4.86	0.19	5	337	7	9	3
1378	67.43	87.55	5487	6742.76	16.96	8754.61	17.86	0	0	34.54	3.14	127.49	0.94	143.99	15.02	151.60	15.81	0	998.73	3.72	0.39	3	337	8	9	2
1379	66.31	87.80	5488	6631.05	28.00	8779.68	15.60	0	0	32.22	2.08	118.77	1.03	303.27	30.47	191.29	14.50	1	995.50	5.70	0.43	4	337	9	9	1
1380	66.02	90.83	5497	6602.32	19.61	9083.03	18.15	0	0	25.91	2.17	122.23	0.78	181.62	17.77	168.38	16.40	0	645.56	2.24	0.40	5	338	1	4	4
1381	67.47	87.51	5499	6747.27	23.34	8751.34	13.95	0	0	35.19	1.67	117.20	0.92	330.55	26.38	225.65	13.77	1	1197.67	6.58	0.55	5	338	2	4	3
1382	69.22	86.42	5500	6922.30	15.80	8642.13	18.70	0	0	33.27	2.31	121.63	0.91	177.14	14.44	205.70	17.64	0	1383.44	3.91	0.46	5	338	3	4	2
1383	68.26	86.64	5501	6825.79	31.89	8663.80	19.66	0	0	22.39	2.26	123.02	0.89	239.80	30.79	152.70	17.79	1	949.98	3.26	0.29	4	338	4	4	1
1384	68.06	90.65	5535	6806.35	11.15	9065.40	11.98	0	0	55.51	3.95	129.78	0.97	120.67	9.78	129.69	10.50	0	1532.81	5.58	0.54	4	339	1	1	1
1385	71.21	87.06	5539	7121.34	31.51	8705.93	17.89	0	0	24.43	2.75	120.49	0.88	207.98	29.98	123.52	15.90	0	660.88	2.59	0.30	5	340	1	1	1
1386	71.14	89.32	5565	7113.98	21.01	8932.10	42.55	0	0	16.78	1.90	121.29	0.78	145.77	19.05	275.55	43.98	1	662.52	2.98	0.24	4	341	1	2	2
1387	67.87	89.69	5568	6786.59	14.59	8969.35	37.16	0	0	24.27	2.62	120.44	0.79	104.39	12.92	234.66	36.35	1	699.54	4.52	0.34	5	341	2	2	1
1388	69.63	87.87	5593	6963.46	43.45	8786.67	22.38	0	0	17.98	1.59	122.15	0.84	337.86	52.04	201.79	21.10	1	772.73	3.78	0.28	5	342	1	7	7
1389	68.86	91.70	5594	6885.86	23.87	9169.80	23.34	0	0	26.12	1.67	116.60	0.88	274.54	24.87	251.22	23.50	1	804.52	2.43	0.45	5	342	2	7	6
1390	69.24	90.64	5595	6923.77	21.30	9064.26	23.07	0	0	26.23	2.05	124.27	0.94	213.48	20.05	225.59	22.41	1	964.31	3.39	0.37	5	342	3	7	5
1391	68.86	89.56	5596	6885.82	14.48	8956.05	14.16	0	0	42.46	2.55	125.17	0.99	187.70	13.20	183.93	12.85	0	1270.46	4.58	0.53	3	342	4	7	4
1392	68.29	89.17	5597	6828.91	35.77	8916.78	16.24	0	0	28.90	1.60	119.30	0.96	403.57	49.41	232.45	15.96	1	1069.73	5.30	0.40	5	342	5	7	3
1393	68.44	91.25	5598	6843.80	20.49	9125.25	17.02	0	0	30.54	2.40	123.76	0.92	202.11	18.79	169.05	15.39	0	1200.38	3.63	0.40	4	342	6	7	2
1394	68.14	91.77	5599	6814.09	9.54	9176.60	11.82	0	0	55.62	4.41	127.66	0.87	92.48	8.39	114.37	10.28	1	1046.21	7.48	0.51	4	342	7	7	1
1395	65.95	90.27	5610	6594.98	22.19	9026.55	19.17	0	0	25.31	1.56	116.88	0.79	255.88	22.52	240.38	18.81	1	585.98	2.98	0.44	5	343	1	1	1
1396	70.17	87.98	5619	7016.64	32.69	8797.58	21.54	0	0	20.12	2.03	119.49	0.82	235.10	32.27	167.30	19.53	1	786.58	2.94	0.30	5	344	1	1	1
1397	74.04	90.26	5630	7404.15	25.19	9026.19	19.77	0	0	25.19	2.54	122.08	0.90	193.14	22.93	152.65	17.73	0	851.73	2.43	0.32	5	345	1	1	1
1398	67.80	91.50	5631	6779.77	11.55	9149.77	10.05	0	0	47.98	2.22	118.01	0.83	194.27	10.53	168.90	9.19	0	922.40	4.77	0.67	4	346	1	15	15
1399	67.66	91.59	5632	6766.21	16.05	9158.79	13.32	0	0	41.11	3.52	125.94	0.92	144.47	14.11	119.92	11.72	0	826.38	3.78	0.44	4	346	2	15	14
1400	67.30	92.17	5633	6730.47	10.42	9217.10	10.47	0	0	52.71	4.20	125.78	0.81	100.34	9.04	100.90	9.12	1	840.60	5.54	0.51	4	346	3	15	13
1401	67.64	91.58	5634	6763.71	14.11	9157.78	16.43	0	0	36.12	2.36	118.80	0.88	168.16	12.71	192.68	15.24	0	1005.44	4.31	0.51	5	346	4	15	12
1402	68.37	91.62	5636	6837.37	8.58	9161.52	7.81	0	0	65.29	3.26	125.00	0.81	132.20	7.52	120.35	6.85	0	896.12	5.86	0.71	4	346	5	15	11
1403	67.85	92.46	5640	6785.45	13.39	9245.99	18.22	0	0	37.59	3.33	123.92	0.90	116.60	11.80	158.54	16.04	0	860.08	4.34	0.42	3	346	6	15	10
1404	67.46	92.50	5641	6745.94	12.10	9250.22	18.35	0	0	44.05	4.26	125.79	0.98	95.81	10.45	145.61	16.03	1	788.73	5.77	0.40	4	346	7	15	9
1405	67.23	92.68	5642	6722.93	12.48	9268.24	10.29	0	0	56.87	4.03	122.94	0.97	135.69	10.94	111.87	9.01	1	1063.19	7.50	0.55	4	346	8	15	8
1406	67.57	92.88	5643	6756.82	11.72	9288.04	10.97	0	0	43.06	2.74	120.51	0.75	142.15	10.32	133.11	9.67	0	420.08	3.84	0.58	3	346	9	15	7
1407	68.16	92.70	5644	6816.34	8.13	9270.21	8.41	0	0	62.14	3.27	124.66	0.77	118.82	7.12	122.91	7.36	0	1032.71	6.06	0.69	4	346	10	15	6
1408	68.42	92.20	5645	6841.65	11.84	9219.60	13.34	0	0	51.61	3.52	123.78	1.00	134.04	10.46	151.01	11.78	0	1413.19	5.37	0.54	3	346	11	15	5
1409	68.47	91.80	5646	6846.93	8.33	9180.20	10.09	0	0	55.53	3.30	126.76	0.76	107.54	7.27	130.33	8.82	1	1125.44	7.38	0.64	4	346	12	15	4
1410	69.06	91.78	5647	6906.44	7.85	9177.53	7.66	0	0	76.62	3.96	125.29	0.89	116.81	6.86	113.98	6.69	0	1189.62	8.30	0.70	4	346	13	15	3
1411	69.17	91.49	5648	6916.86	9.72	9148.52	7.56	0	0	66.27	3.71	128.51	0.85	133.39	8.49	103.73	6.59	1	1258.48	7.02	0.67	4	346	14	15	2
1412	69.55	91.82	5649	6955.33	10.84	9182.23	11.86	0	0	56.21	2.84	121.43	1.02	166.91	9.73	181.59	10.79	0	892.92	4.72	0.64	3	346	15	15	1
1413	73.17	85.75	5639	7316.69	20.25	8574.65	14.89	0	0	33.54	2.43	121.77	0.94	214.90	18.87	160.44	13.45	1	1046.90	4.33	0.45	5	347	1	1	1
1414	75.13	85.69	5644	7513.21	24.31	8568.78	20.47	0	0	25.99	2.12	115.86	0.91	220.18	23.87	196.47	18.83	1	522.52	2.51	0.38	5	348	1	2	2
1415	75.29	85.24	5645	7528.51	10.79	8523.76	16.61	0	0	36.86	2.56	116.93	0.76	120.32	9.56	183.79	14.98	0	210.56	2.77	0.53	4	348	2	2	1
1416	69.87	91.71	5655	6986.74	16.04	9170.92	11.11	0	0	44.40	2.14	118.30	0.95	251.57	15.93	180.83	10.30	1	765.42	3.61	0.61	5	349	1	9	9
1417	70.37	92.25	5656	7036.88	8.26	9224.55	7.62	0	0	77.29	3.80	122.13	0.93	129.19	7.24	119.18	6.68	0	882.10	7.30	0.72	5	349	2	9	8
1418	70.46	92.06	5659	7046.02	15.26	9206.46	13.49	0	0	41.38	2.51	121.34	0.96	195.61	13.92	173.50	12.23	0	1207.38	3.79	0.54	5	349	3	9	7
1419	68.03	91.89	5660	6803.00	20.12	9189.42	20.25	0	0	33.95	3.00	121.94	1.10	176.89	18.20	177.78	18.37	0	941.46	3.36	0.37	5	349	4	9	6
1420	70.26	90.48	5661	7025.71	21.66	9047.88	22.54	0	0	27.49	2.39	125.99	1.00	194.78	19.91	202.34	20.80	0	1223.77	2.95	0.34	5	349	5	9	5
1421	72.14	88.51	5662	7214.11	16.06	8850.61	15.90	0	0	35.29	1.94	118.30	0.89	217.99	15.81	225.07	15.13	1	1327.60	8.67	0.54	5	349	6	9	4
1422	72.13	90.90	5663	7213.46	23.69	9090.02	20.73	0	0	28.32	3.85	129.45	0.95	134.13	20.77	117.38	18.18	0	1193.94	2.47	0.25	4	349	7	9	3
1423	68.47	90.06	5664	6846.68	20.79	9006.15	17.57	0	0	29.69	2.38	123.80	0.90	198.50	19.46	171.10	15.88	0	1066.10	2.75	0.40	5	349	8	9	2
1424	67.85	90.65	5665	6785.48	18.71	9065.34	13.50	0	0	35.57	1.77	116.69	0.89	278.68	19.68	211.45	13.00	1	967.08	4.67	0.54	5	349	9	9	1
1425	69.16	89.54	5670	6916.25	21.15	8954.01	18.42	0	0	23.23	1.92	124.49	0.74	198.23	19.40	173.76	16.66	0	887.38	2.48	0.38	5	350	1	1	1
1426	72.04	92.39	5671	7204.24	20.04	9239.42	29.00	0	0	26.97	2.89	120.49	1.01	145.59	17.94	204.21	27.36	0	799.27	2.23	0.31	5	351	1	7	7
1427	69.38	94.13	5675	6937.85	17.41	9413.32	17.11	0	0	38.49	4.11	120.64	1.00	125.41	15.26	123.23	15.00	0	563.73	3.20	0.35	3	351	2	7	6
1428	69.26	94.36	5676	6925.50	16.61	9435.70	18.43	0	0	32.38	2.72	116.83	0.89	153.42	14.79	168.64	16.77	0	187.62	2.34	0.42	5	351	3	7	5
1429	69.46	92.94	5677	6946.40	19.57	9294.34	24.75	0	0	26.94	2.27	118.78	0.92	181.84	17.75	214.36	24.30	1	826.58	2.75	0.38	5	351	4	7	4
1430	68.98	94.12	5678	6897.53	18.01	9412.49	22.03	0	0	28.64	3.37	121.71	0.87	117.88	15.83	144.14	19.35	0	278.88	1.84	0.30	5	351	5	7	3
1431	68.89	90.47	5679	6888.89	16.05	9046.83	40.47	0	0	29.21	2.13	123.73	0.99	172.43	14.68	333.65	40.12	1	1007.12	5.20	0.43	5	351	6	7	2
1432	71.81	88.57	5680	7180.60	24.36	8856.98	26.44	0	0	20.78	2.03	123.69	0.86	193.77	22.65	210.35	24.61	1	842.62	3.97	0.31	5	351	7	7	1
1433	64.97	90.28	5677	6496.52	24.33	9027.85	17.89	0	0	27.98	2.28	120.13	0.94	228.01	23.23	171.98	16.27	1	1085.54	3.90	0.37	5	352	1	2	2
1434	66.18	88.41	5678	6618.33	14.99	8841.50	13.95	0	0	38.95	3.00	127.14	0.87	150.39	13.26	139.93	12.34	0	984.52	3.69	0.48	3	352	2	2	1
1435	68.12	93.26	5681	6812.24	12.23	9325.95	15.35	0	0	44.43	2.84	117.81	0.95	148.88	10.91	183.02	14.25	0	855.42	3.90	0.55	5	353	1	3	3
1436	68.50	92.80	5682	6850.07	14.02	9279.99	20.91	0	0	34.02	2.64	122.21	0.92	140.77	12.55	206.21	19.38	0	781.88	2.99	0.45	5	353	2	3	2
1437	67.59	92.55	5683	6759.05	10.93	9255.14	22.17	0	0	37.70	4.21	124.00	0.79	60.18	7.14	149.51	19.19	1	443.17	3.50	0.35	5	353	3	3	1
1438	71.43	88.53	5687	7143.25	29.58	8853.40	22.54	0	0	21.54	2.23	119.62	0.88	215.09	28.36	170.35	20.39	1	709.29	3.39	0.29	5	354	1	1	1
1439	67.16	93.24	5691	6716.10	13.62	9323.97	20.18	0	0	38.74	4.33	122.82	0.96	93.78	12.00	138.71	17.61	1	847.42	4.85	0.34	5	355	1	12	12
1440	66.40	92.89	5692	6640.09	13.98	9289.39	16.66	0	0	39.18	4.07	123.79	0.89	103.23	12.16	123.09	14.54	1	430.94	2.92	0.37	4	355	2	12	11
1441	67.30	93.18	5693	6729.71	17.61	9318.20	18.13	0	0	36.42	4.00	121.44	0.98	123.23	15.44	126.88	15.89	0	775.48	3.56	0.33	4	355	3	12	10
1442	67.60	93.79	5694	6760.34	15.68	9378.66	13.53	0	0	38.63	2.96	119.81	0.87	158.04	13.88	136.42	11.98	0	611.27	3.48	0.48	4	355	4	12	9
1443	67.35	93.42	5695	6735.07	9.44	9342.15	17.66	0	0	48.46	3.85	121.86	0.94	91.12	8.16	170.74	15.51	1	747.88	5.26	0.49	4	355	5	12	8
1444	67.17	93.63	5696	6717.29	15.97	9362.94	13.86	0	0	42.49	4.89	123.02	0.92	106.33	13.89	92.02	11.87	1	635.40	5.07	0.35	5	355	6	12	7
1445	67.22	93.84	5697	6722.19	22.09	9384.03	20.10	0	0	31.08	3.32	119.81	1.03	160.08	19.62	145.66	17.86	0	820.54	2.78	0.31	5	355	7	12	6
1446	66.98	94.33	5701	6698.07	13.72	9432.99	22.95	0	0	36.20	4.06	121.60	0.97	94.35	12.19	157.36	20.09	1	499.73	3.95	0.33	5	355	8	12	5
1447	66.60	94.46	5703	6660.39	16.96	9445.80	17.05	0	0	35.34	4.40	122.27	0.88	104.37	14.72	104.96	14.80	1	567.00	4.51	0.30	5	355	9	12	4
1448	66.55	94.69	5704	6654.52	28.45	9469.34	16.72	0	0	26.59	2.45	115.52	0.91	235.47	27.16	142.07	15.06	1	554.71	4.64	0.35	5	355	10	12	3
1449	67.48	93.81	5705	6748.10	13.53	9381.28	32.17	0	0	26.16	2.69	118.68	0.82	101.97	11.94	233.42	30.65	1	16.54	2.79	0.34	5	355	11	12	2
1450	66.83	94.01	5708	6683.27	10.73	9401.15	24.86	0	0	33.87	3.60	119.82	0.83	78.88	9.84	179.95	21.99	1	546.38	4.05	0.36	5	355	12	12	1
1451	66.72	86.64	5693	6672.50	33.68	8664.18	14.20	0	0	25.70	2.87	121.72	0.83	221.04	32.21	98.33	12.47	1	639.04	4.08	0.32	5	356	1	5	5
1452	68.71	87.86	5696	6870.88	35.28	8785.97	21.84	0	0	22.11	2.13	120.79	0.95	272.31	36.39	176.31	20.68	1	668.60	3.50	0.30	5	356	2	5	4
1453	70.39	88.99	5698	7039.18	30.46	8898.67	18.39	0	0	21.12	2.15	123.73	0.79	228.34	28.73	140.94	16.55	1	923.90	3.85	0.30	4	356	3	5	3
1454	67.96	88.13	5699	6795.62	19.87	8812.67	16.55	0	0	27.17	1.81	123.29	0.80	228.77	19.08	193.81	15.40	1	1064.19	5.25	0.45	5	356	4	5	2
1455	70.10	89.79	5701	7010.18	43.37	8978.58	14.74	0	0	24.67	3.47	125.10	0.89	222.68	41.70	81.36	13.15	1	902.67	4.58	0.24	5	356	5	5	1
1456	70.58	88.64	5723	7057.64	15.86	8864.36	23.80	0	0	25.66	2.73	123.25	0.77	115.18	14.00	172.68	21.06	0	892.40	3.12	0.33	4	357	1	2	2
1457	70.90	91.84	5726	7090.02	32.04	9184.20	24.73	0	0	20.94	2.29	118.45	0.95	224.25	30.56	177.07	22.66	1	478.81	2.84	0.28	5	357	2	2	1
1458	66.16	87.42	5727	6616.38	39.88	8741.92	16.09	0	0	24.95	3.94	124.15	0.92	191.37	35.73	74.95	12.57	1	697.23	4.61	0.22	5	358	1	1	1
1459	70.72	89.47	5732	7071.75	25.03	8947.15	27.26	0	0	20.26	2.41	123.88	0.85	163.30	22.44	177.70	24.49	0	767.71	2.20	0.24	3	359	1	1	1
1460	70.08	90.46	5743	7008.27	20.78	9045.88	21.55	0	0	24.87	1.66	118.30	0.83	239.88	20.42	241.62	21.55	1	1133.02	4.34	0.39	4	360	1	2	2
1461	71.04	89.36	5744	7103.73	17.35	8936.28	15.69	0	0	28.73	1.75	118.94	0.78	220.70	16.51	202.34	14.57	1	993.29	4.60	0.48	4	360	2	2	1
1462	64.25	92.09	5745	6424.60	18.90	9208.53	36.79	0	0	22.09	2.72	117.96	0.87	119.07	16.79	217.41	35.50	1	470.73	2.30	0.26	5	361	1	1	1
1463	63.37	88.21	5754	6336.98	23.58	8820.84	21.26	0	0	24.81	2.43	117.61	0.88	185.96	21.67	169.09	19.24	0	670.23	2.13	0.32	4	362	1	1	1
1464	68.95	88.60	5761	6895.30	19.08	8860.21	15.44	0	0	28.56	3.30	126.10	0.73	126.98	16.66	102.67	13.43	1	938.56	5.59	0.32	4	363	1	1	1
1465	67.75	93.84	5775	6775.00	18.11	9383.73	22.98	0	0	27.07	2.68	118.89	0.87	142.07	16.14	179.27	20.71	0	559.92	2.65	0.34	5	364	1	2	2
1466	67.21	94.29	5776	6721.09	13.22	9429.33	20.47	0	0	34.98	4.25	122.30	0.85	83.84	11.66	129.49	17.81	1	577.73	3.14	0.31	5	364	2	2	1
1467	64.17	88.85	5788	6417.23	21.28	8884.79	21.21	0	0	25.16	2.67	119.49	0.84	155.29	18.96	154.88	18.85	0	542.27	2.99	0.31	5	365	1	1	1
1468	70.05	86.39	5803	7005.10	31.46	8639.22	13.37	0	0	27.68	3.54	122.59	0.83	187.41	27.94	78.25	10.85	1	454.94	7.64	0.29	5	366	1	4	4
1469	70.63	87.73	5806	7062.83	37.23	8773.21	27.22	0	0	20.04	2.54	123.24	1.03	226.01	35.24	168.46	24.72	1	891.79	5.07	0.20	5	366	2	4	3
1470	67.77	89.33	5809	6776.90	23.04	8932.63	14.20	0	0	27.34	2.12	125.33	0.78	226.59	21.72	142.83	12.79	1	893.31	4.44	0.42	4	366	3	4	2
1471	66.55	89.16	5810	6655.48	21.05	8916.09	20.47	0	0	25.04	1.74	120.28	0.83	228.64	20.72	228.46	19.69	1	822.10	3.53	0.41	5	366	4	4	1
1472	78.64	88.47	5813	7863.70	13.70	8847.23	12.42	0	0	35.76	3.95	116.69	0.67	94.50	11.76	84.80	10.26	1	329.19	4.13	0.36	4	367	1	2	2
1473	76.67	88.48	5815	7667.21	16.56	8848.32	16.24	0	0	40.81	3.95	121.10	1.02	131.90	14.55	129.36	14.28	0	643.71	3.64	0.39	4	367	2	2	1
1474	67.89	87.04	5818	6788.64	25.50	8703.75	16.98	0	0	31.52	3.28	123.60	1.02	188.82	22.92	126.42	15.10	0	1011.38	3.78	0.32	4	368	1	1	1
1475	70.86	82.36	5830	7086.40	21.68	8236.40	36.88	0	0	19.20	2.90	117.96	0.83	111.09	19.17	186.73	33.44	1	325.52	3.76	0.20	5	369	1	2	2
1476	71.32	83.50	5833	7131.83	14.41	8349.57	19.17	0	0	30.27	2.06	114.52	0.80	165.73	13.01	213.23	18.26	1	420.56	3.30	0.48	5	369	2	2	1
1477	69.64	87.57	5844	6963.68	40.38	8757.11	27.94	0	0	16.86	1.88	120.97	0.88	264.84	41.21	194.24	26.56	1	647.77	3.51	0.23	5	370	1	2	2
1478	69.81	88.89	5846	6980.78	22.02	8888.75	27.81	0	0	24.24	2.61	125.62	0.96	159.51	19.86	199.31	25.62	0	1034.52	2.48	0.28	4	370	2	2	1
1479	70.04	83.34	5846	7003.95	20.41	8334.49	19.78	0	0	26.85	2.71	120.39	0.84	156.49	18.14	151.53	17.63	0	845.00	2.27	0.35	5	371	1	1	1
1480	71.55	83.09	5860	7155.39	12.74	8309.05	24.31	0	0	27.03	2.72	118.36	0.72	97.70	11.12	185.44	21.74	1	607.67	4.36	0.37	5	372	1	2	2
1481	69.22	82.38	5861	6921.75	22.39	8238.47	13.25	0	0	39.20	5.29	120.40	0.87	125.34	19.32	54.79	8.41	1	472.33	4.65	0.28	5	372	2	2	1
1482	69.09	86.59	5869	6908.68	24.56	8659.39	21.94	0	0	27.67	2.15	117.26	1.02	241.74	24.11	215.16	21.35	1	1330.17	6.77	0.37	5	373	1	2	2
1483	68.11	88.03	5870	6810.83	32.91	8802.66	23.10	0	0	18.37	2.06	124.90	0.81	223.80	31.27	161.32	20.92	1	1061.75	4.67	0.25	4	373	2	2	1
1484	76.19	92.45	5882	7619.10	26.83	9245.06	12.23	0	0	26.79	2.36	113.72	0.74	230.55	25.26	107.79	10.85	1	175.71	2.68	0.41	5	374	1	1	1
1485	64.95	89.48	5883	6494.88	34.69	8947.55	17.01	0	0	24.79	1.76	118.36	0.87	317.56	36.67	189.13	15.72	1	633.10	1.96	0.41	5	375	1	4	4
1486	68.20	91.57	5885	6820.36	20.89	9157.27	16.91	0	0	37.62	1.89	118.28	1.07	302.59	23.22	253.78	17.24	1	1321.17	5.08	0.48	5	375	2	4	3
1487	66.67	93.20	5886	6666.53	12.72	9320.09	15.06	0	0	39.45	2.69	120.97	0.86	144.56	11.33	170.87	13.43	0	715.06	3.20	0.52	4	375	3	4	2
1488	69.93	92.59	5887	6992.67	17.56	9258.65	23.50	0	0	30.99	2.95	118.69	0.99	143.17	15.68	188.95	21.57	0	555.04	3.00	0.36	5	375	4	4	1
1489	71.93	90.78	5883	7192.68	19.58	9078.13	17.30	0	0	37.17	1.92	117.41	1.00	278.82	20.56	237.65	17.43	1	968.42	3.46	0.54	5	376	1	2	2
1490	70.47	91.53	5884	7046.51	13.70	9152.94	15.48	0	0	47.16	2.87	123.59	1.12	175.91	12.41	197.82	14.16	0	967.02	3.69	0.53	5	376	2	2	1
1491	63.45	91.66	5891	6345.02	17.56	9166.28	20.64	0	0	30.85	2.94	121.48	0.92	142.58	15.60	166.95	18.52	0	840.67	2.91	0.36	3	377	1	5	5
1492	64.09	91.21	5892	6408.69	15.68	9120.93	13.01	0	0	34.70	1.94	116.05	0.80	215.89	14.80	182.43	11.88	1	959.65	5.74	0.55	5	377	2	5	4
1493	63.68	91.95	5894	6367.97	26.65	9194.55	23.47	0	0	24.49	2.56	119.13	0.99	198.12	24.40	175.07	21.34	0	757.96	2.40	0.29	5	377	3	5	3
1494	62.25	90.28	5895	6224.58	15.08	9027.87	13.57	0	0	37.99	3.95	121.78	0.80	111.42	13.13	100.28	11.80	1	490.12	3.22	0.38	5	377	4	5	2
1495	62.24	89.15	5896	6223.94	19.90	8915.34	17.98	0	0	26.80	1.90	115.32	0.82	215.54	18.93	197.31	16.75	1	637.85	3.11	0.43	5	377	5	5	1
1496	69.25	88.26	5906	6925.39	29.67	8826.02	16.00	0	0	26.81	3.39	125.72	0.88	180.68	26.26	97.70	14.07	1	1123.35	5.23	0.27	5	378	1	1	1
1497	71.42	91.14	5914	7142.06	12.39	9114.43	15.62	0	0	36.92	2.42	122.29	0.81	146.87	11.07	184.41	14.06	0	1247.75	4.16	0.53	5	379	1	1	1
1498	72.27	84.90	5917	7227.02	17.63	8490.22	17.26	0	0	33.76	2.89	120.03	0.93	159.63	15.70	156.26	15.37	0	936.56	3.28	0.41	4	380	1	4	4
1499	71.50	86.90	5918	7150.47	13.01	8689.72	19.45	0	0	38.27	2.62	122.59	0.97	148.32	11.71	217.75	18.16	1	1174.79	7.05	0.48	4	380	2	4	3
1500	72.38	85.53	5919	7238.22	26.95	8552.75	24.91	0	0	23.59	1.97	116.22	0.94	239.64	26.83	226.06	24.40	1	722.79	3.31	0.36	5	380	3	4	2
1501	72.96	86.20	5920	7296.10	22.76	8619.62	17.07	0	0	28.17	2.28	118.61	0.89	215.90	21.36	164.86	15.50	1	931.54	4.03	0.40	5	380	4	4	1
1502	74.91	85.54	5930	7490.74	27.70	8554.50	16.23	0	0	23.95	1.66	112.45	0.75	270.74	27.97	183.76	14.86	1	434.12	2.46	0.46	5	381	1	1	1
1503	74.91	88.49	5943	7490.80	19.87	8848.74	25.98	0	0	23.34	1.95	120.12	0.84	186.21	18.32	232.43	25.44	1	705.90	3.77	0.36	5	382	1	13	13
1504	74.54	87.77	5944	7454.15	17.83	8777.32	17.96	0	0	29.70	1.88	116.63	0.86	215.64	17.20	220.78	17.04	1	707.35	3.33	0.46	5	382	2	13	12
1505	72.55	85.51	5945	7254.58	13.48	8550.91	11.51	0	0	46.56	2.97	124.16	0.91	163.43	11.96	139.68	10.22	0	1215.88	4.64	0.56	5	382	3	13	11
1506	71.86	85.26	5946	7185.60	19.99	8525.70	19.06	0	0	29.27	1.69	116.18	0.84	259.18	20.25	233.67	19.14	1	1115.65	4.04	0.52	5	382	4	13	10
1507	73.46	83.28	5947	7345.59	19.94	8328.08	25.15	0	0	25.57	2.60	117.41	0.91	152.43	17.86	190.07	23.05	0	298.29	1.80	0.32	5	382	5	13	9
1508	70.91	83.69	5951	7090.57	13.60	8369.42	17.33	0	0	33.90	3.87	123.48	0.77	91.86	12.04	116.69	15.07	1	722.38	3.40	0.34	5	382	6	13	8
1509	72.90	85.51	5952	7290.32	10.40	8550.95	15.58	0	0	47.08	3.12	120.84	0.93	121.22	9.22	181.20	13.86	0	788.98	3.49	0.55	4	382	7	13	7
1510	74.06	87.56	5953	7405.55	13.15	8756.15	11.65	0	0	44.70	2.56	120.72	0.88	178.03	11.84	158.12	10.42	0	922.77	3.31	0.59	4	382	8	13	6
1511	75.43	88.30	5954	7542.67	16.50	8830.12	14.39	0	0	39.50	2.45	115.46	0.96	202.30	15.62	180.13	13.20	0	1274.10	4.21	0.52	5	382	9	13	5
1512	76.59	87.19	5955	7658.73	13.07	8719.36	27.88	0	0	30.35	2.33	111.98	0.88	133.48	11.76	265.13	28.16	1	391.46	4.31	0.44	5	382	10	13	4
1513	75.95	89.16	5959	7594.58	19.58	8916.24	13.85	0	0	28.74	1.82	114.14	0.72	222.96	19.27	170.81	12.58	1	641.04	3.83	0.52	4	382	11	13	3
1514	74.05	85.74	5962	7405.13	24.66	8574.40	16.71	0	0	31.90	2.07	114.58	0.98	264.91	25.03	202.19	15.56	1	953.21	3.85	0.46	5	382	12	13	2
1515	73.21	86.21	5963	7321.06	10.95	8621.16	10.94	0	0	53.07	2.82	122.60	0.92	159.98	9.76	159.78	9.75	0	1225.10	5.35	0.64	3	382	13	13	1
1516	68.46	87.97	5953	6846.06	15.26	8796.65	22.30	0	0	30.72	4.68	131.05	0.79	70.00	11.02	110.78	19.30	1	918.94	3.61	0.25	5	383	1	1	1
1517	72.17	90.54	5954	7217.25	18.98	9054.04	55.35	0	0	22.76	4.93	127.01	1.09	70.15	18.22	194.95	50.46	1	1005.33	5.44	0.13	5	384	1	1	1
1518	67.44	91.72	5964	6743.66	9.30	9171.52	9.68	0	0	65.63	3.84	126.02	0.94	122.45	8.15	127.43	8.49	0	834.40	6.14	0.64	4	385	1	3	3
1519	67.14	92.49	5965	6713.59	11.52	9248.57	11.86	0	0	55.55	4.18	126.55	0.97	117.83	10.08	121.32	10.37	0	1043.35	5.64	0.52	4	385	2	3	2
1520	68.14	93.01	5966	6814.46	27.55	9300.80	17.32	0	0	28.01	1.56	113.67	0.87	338.24	32.85	229.38	17.44	1	729.79	3.55	0.51	5	385	3	3	1
1521	72.89	88.42	5979	7289.47	21.47	8841.51	33.71	0	0	23.08	1.48	112.10	0.85	241.17	21.79	353.39	41.85	1	343.98	2.66	0.40	5	386	1	1	1
1522	65.26	89.11	5983	6525.76	26.09	8910.68	21.56	0	0	22.12	2.34	118.79	0.83	189.78	23.92	158.46	19.36	0	627.54	2.32	0.30	5	387	1	1	1
1523	71.54	89.36	5985	7154.47	19.74	8936.12	19.96	0	0	25.64	1.91	117.82	0.82	203.73	18.74	208.98	18.58	1	692.27	5.94	0.41	5	388	1	1	1
1524	68.17	89.91	6011	6817.25	22.66	8990.67	25.89	0	0	21.13	2.15	121.93	0.82	173.50	20.61	196.84	23.85	0	651.27	2.71	0.30	5	389	1	1	1
1525	67.76	88.46	6016	6776.35	28.99	8846.25	20.08	0	0	21.68	1.89	121.56	0.82	241.96	28.84	181.44	18.33	1	1076.02	6.13	0.33	4	390	1	1	1
1526	69.06	89.71	6028	6906.35	6.78	8970.63	22.77	0	0	40.12	5.24	124.85	0.77	54.25	8.03	142.74	19.89	1	726.44	5.54	0.33	5	391	1	3	3
1527	68.22	89.67	6032	6822.28	29.82	8966.95	20.32	0	0	21.52	2.16	122.66	0.84	227.38	28.24	158.14	18.45	1	598.21	4.09	0.30	5	391	2	3	2
1528	69.84	89.50	6035	6984.26	26.20	8949.98	21.71	0	0	24.03	2.48	125.41	0.92	196.14	24.13	164.30	19.54	0	1263.00	2.54	0.30	5	391	3	3	1
1529	72.86	89.75	6044	7286.00	16.51	8975.02	16.73	0	0	30.33	2.62	118.60	0.79	147.73	14.64	149.71	14.82	0	356.50	3.13	0.42	4	392	1	1	1
1530	67.67	88.33	6052	6766.67	43.45	8833.04	22.67	0	0	23.71	1.85	120.95	1.05	356.54	50.12	229.31	22.05	1	1199.85	4.87	0.29	5	393	1	1	1
1531	67.79	87.81	6060	6779.49	26.10	8781.36	32.86	0	0	19.96	1.85	119.69	0.90	220.47	24.86	255.19	33.30	1	944.62	4.40	0.31	5	394	1	1	1
1532	73.15	88.62	6093	7314.83	17.14	8861.64	20.61	0	0	26.13	1.91	120.94	0.79	184.03	15.67	215.34	19.67	1	1053.15	4.01	0.43	5	395	1	1	1
1533	70.91	90.93	6112	7091.10	28.22	9092.63	24.25	0	0	21.54	2.63	122.49	0.89	178.41	25.45	153.88	21.70	0	927.88	2.19	0.25	5	396	1	1	1
1534	70.93	91.66	6121	7092.52	27.58	9166.24	27.63	0	0	20.97	2.70	121.37	0.92	166.32	24.74	166.31	24.92	0	455.81	1.95	0.24	5	397	1	1	1
1535	72.43	87.28	6129	7242.78	23.34	8727.63	26.52	0	0	21.68	1.65	115.78	0.83	231.39	23.13	259.32	26.98	1	506.19	2.65	0.36	5	398	1	1	1
1536	74.67	89.94	6136	7466.88	18.58	8994.23	13.59	0	0	32.63	2.08	117.10	0.83	221.28	17.76	167.11	12.32	1	733.54	3.30	0.51	5	399	1	1	1
1537	69.23	82.47	6156	6922.56	19.09	8246.51	18.94	0	0	28.51	3.41	120.46	0.82	122.66	16.71	121.71	16.58	0	413.31	2.38	0.30	4	400	1	1	1
1538	76.40	88.99	6157	7639.79	11.26	8898.63	9.11	0	0	47.10	2.83	118.15	0.72	144.15	9.89	116.60	8.01	0	500.46	4.23	0.62	4	401	1	2	2
1539	75.98	86.61	6158	7597.81	14.23	8661.06	18.84	0	0	31.57	2.32	113.74	0.83	150.66	12.78	198.16	17.12	0	268.27	2.67	0.46	5	401	2	2	1
1540	70.63	89.36	6159	7062.87	14.02	8935.75	9.45	0	0	58.38	2.42	121.13	1.06	250.25	13.99	179.53	8.65	1	1748.54	7.15	0.68	4	402	1	13	13
1541	71.37	88.31	6160	7136.61	7.79	8830.63	9.36	0	0	61.60	2.68	127.18	0.82	138.31	6.91	166.12	8.31	0	1591.06	6.16	0.73	3	402	2	13	12
1542	72.10	87.65	6161	7209.97	5.64	8765.06	7.46	0	0	76.66	2.92	123.47	0.76	113.82	4.96	150.73	6.56	0	1357.38	7.04	0.80	5	402	3	13	11
1543	72.00	87.74	6162	7199.55	10.18	8773.51	7.98	0	0	66.62	2.72	121.18	0.96	192.57	9.27	152.18	7.16	0	1262.77	7.34	0.73	4	402	4	13	10
1544	70.38	87.63	6163	7038.41	10.08	8763.23	12.60	0	0	64.39	4.29	130.14	1.10	116.61	8.85	145.79	11.06	0	1793.54	7.68	0.57	4	402	5	13	9
1545	68.34	86.50	6164	6834.22	10.94	8649.95	8.71	0	0	57.54	2.63	127.05	0.89	185.56	9.84	148.30	7.79	0	1249.54	5.50	0.69	3	402	6	13	8
1546	68.71	83.59	6165	6871.38	10.20	8358.70	9.68	0	0	58.63	3.69	124.37	0.88	124.68	8.93	118.33	8.48	0	983.58	5.79	0.61	4	402	7	13	7
1547	70.59	83.93	6166	7059.02	11.69	8393.49	18.00	0	0	43.15	2.69	122.93	0.99	146.50	10.52	220.91	16.89	1	1298.54	6.11	0.54	5	402	8	13	6
1548	70.39	84.52	6167	7038.77	9.63	8452.00	15.87	0	0	51.41	2.31	120.19	0.99	168.69	8.77	256.55	15.96	1	1607.69	6.75	0.65	5	402	9	13	5
1549	71.15	85.15	6168	7115.18	20.45	8515.19	11.88	0	0	49.79	2.31	118.16	1.19	312.44	23.06	202.16	11.26	1	1733.94	7.34	0.57	5	402	10	13	4
1550	69.43	84.17	6169	6942.94	17.54	8417.21	15.46	0	0	37.54	2.13	118.28	0.98	233.10	17.22	211.49	14.68	1	1196.67	3.16	0.52	5	402	11	13	3
1551	71.67	83.98	6170	7167.26	22.20	8397.72	17.43	0	0	35.62	3.10	123.96	1.12	197.33	20.20	155.87	15.68	0	1095.96	2.83	0.38	5	402	12	13	2
1552	72.88	84.83	6171	7287.94	11.53	8482.86	26.66	0	0	37.41	2.16	119.30	0.98	158.59	10.56	320.83	30.41	1	1477.79	4.55	0.53	5	402	13	13	1
1553	73.38	85.13	6169	7337.67	18.69	8512.85	14.46	0	0	42.77	2.46	115.35	1.11	240.14	18.55	196.79	13.49	1	904.10	3.20	0.54	5	403	1	1	1
1554	70.22	91.78	6172	7021.92	31.29	9178.35	15.34	0	0	35.08	2.07	118.59	1.09	341.25	34.71	204.34	14.60	1	1143.65	3.37	0.45	5	404	1	2	2
1555	66.71	93.07	6173	6671.10	20.45	9306.95	18.45	0	0	30.55	1.54	108.63	0.84	285.06	21.41	260.44	18.82	1	645.60	3.10	0.54	5	404	2	2	1
1556	64.45	89.54	6174	6444.73	24.34	8953.83	17.19	0	0	33.04	3.29	126.62	1.05	187.20	22.29	134.05	15.30	0	1207.23	3.05	0.35	5	405	1	2	2
1557	62.94	88.85	6175	6294.39	13.41	8884.68	18.57	0	0	36.46	2.99	119.06	0.89	126.69	11.88	174.71	16.61	0	474.33	3.60	0.44	4	405	2	2	1
1558	66.73	87.13	6185	6673.10	24.00	8713.29	22.02	0	0	19.72	1.68	118.82	0.74	218.73	22.65	201.29	20.63	1	931.67	3.62	0.35	5	406	1	1	1
1559	66.68	87.72	6195	6668.21	41.06	8772.08	22.24	0	0	27.45	2.11	118.60	1.18	346.60	46.59	228.33	21.59	1	1022.65	6.96	0.29	5	407	1	7	7
1560	66.03	89.21	6196	6603.01	9.07	8920.90	9.79	0	0	63.18	2.88	127.28	0.94	154.43	8.09	166.54	8.74	0	1635.02	8.66	0.70	3	407	2	7	6
1561	67.74	90.42	6197	6773.51	21.55	9042.15	14.88	0	0	40.10	2.74	127.29	1.16	240.50	20.92	171.36	13.56	1	1733.54	7.57	0.44	4	407	3	7	5
1562	70.91	90.57	6198	7091.07	11.52	9057.05	11.42	0	0	45.91	1.97	122.25	0.86	208.45	10.84	207.96	10.63	1	1667.98	6.94	0.65	4	407	4	7	4
1563	72.30	88.83	6199	7229.67	20.54	8882.57	15.42	0	0	38.11	3.85	129.06	1.04	156.78	18.09	117.72	13.59	0	1357.79	3.33	0.36	3	407	5	7	3
1564	75.99	89.42	6203	7598.60	16.42	8942.06	13.40	0	0	35.01	2.54	116.54	0.82	174.60	14.71	142.89	11.93	0	495.02	3.09	0.49	5	407	6	7	2
1565	76.63	87.76	6204	7663.36	21.39	8775.50	16.90	0	0	28.88	3.07	116.29	0.84	154.83	18.95	122.54	14.90	0	380.23	2.86	0.33	5	407	7	7	1
1566	66.94	88.36	6215	6693.68	22.45	8836.34	24.30	0	0	22.33	2.59	123.30	0.82	150.18	19.96	162.11	21.78	0	1023.02	2.53	0.28	3	408	1	1	1
1567	68.61	85.86	6230	6860.57	42.48	8585.87	21.62	0	0	22.42	3.51	121.26	1.02	203.67	39.69	106.97	19.15	1	716.08	5.29	0.19	4	409	1	2	2
1568	69.25	88.30	6234	6924.72	11.38	8830.29	14.47	0	0	34.46	3.77	127.54	0.64	79.68	9.88	101.28	12.51	1	1155.12	4.93	0.37	5	409	2	2	1
1569	70.97	89.25	6239	7096.97	27.57	8924.82	24.00	0	0	23.11	1.95	119.29	0.91	234.47	27.54	218.44	22.98	1	1111.15	5.22	0.34	5	410	1	1	1
1570	72.91	88.03	6255	7290.58	19.88	8803.27	17.24	0	0	34.14	3.47	122.57	0.97	150.82	17.56	130.85	15.21	0	1111.69	3.40	0.35	4	411	1	6	6
1571	72.32	88.47	6256	7232.10	14.50	8846.61	14.84	0	0	42.42	3.70	128.60	0.95	128.05	12.73	131.11	13.04	0	1557.29	5.45	0.44	4	411	2	6	5
1572	71.84	87.40	6260	7184.11	22.46	8740.20	34.43	0	0	21.57	2.01	120.54	0.94	189.44	20.91	268.43	35.32	1	1157.02	3.33	0.29	5	411	3	6	4
1573	69.08	86.99	6261	6907.52	20.49	8698.91	16.73	0	0	29.29	1.73	118.66	0.87	260.90	20.89	221.56	16.08	1	1019.31	4.25	0.45	5	411	4	6	3
1574	67.33	88.42	6262	6733.13	30.20	8842.39	19.75	0	0	22.42	2.07	125.00	0.88	247.76	29.67	168.24	17.99	1	1337.23	5.63	0.31	4	411	5	6	2
1575	65.27	88.91	6263	6526.80	17.55	8890.99	13.99	0	0	31.16	1.94	119.98	0.78	215.78	16.65	176.24	12.74	1	1423.12	4.73	0.52	5	411	6	6	1
1576	74.41	89.74	6267	7440.97	25.52	8974.24	16.35	0	0	27.80	2.84	118.05	0.87	189.79	23.54	124.08	14.51	0	741.94	2.75	0.34	5	412	1	1	1
1577	70.75	90.63	6274	7074.71	30.19	9062.90	21.19	0	0	23.13	2.64	120.07	0.92	202.69	27.95	144.69	19.00	0	599.81	2.52	0.27	5	413	1	1	1
1578	72.36	90.59	6279	7236.07	18.27	9059.30	35.04	0	0	22.00	2.78	119.52	0.85	112.30	16.20	209.55	32.68	1	406.67	2.54	0.26	5	414	1	1	1
1579	68.69	88.46	6320	6868.95	22.21	8845.78	18.81	0	0	23.75	3.35	124.71	0.72	121.04	19.37	102.44	16.34	1	599.54	4.07	0.25	4	415	1	1	1
1580	73.24	90.49	6347	7324.18	15.32	9048.60	20.00	0	0	31.61	1.74	112.84	0.86	212.25	15.03	272.58	20.76	1	736.38	3.95	0.51	5	416	1	2	2
1581	70.85	87.86	6348	7085.29	24.64	8786.13	17.62	0	0	27.22	2.45	123.20	0.90	209.94	22.97	152.96	15.85	1	1326.48	5.85	0.36	5	416	2	2	1
1582	66.76	89.85	6351	6676.45	24.96	8985.35	24.51	0	0	22.43	2.16	121.65	0.90	202.08	23.08	197.77	22.80	0	758.73	2.27	0.29	3	417	1	3	3
1583	70.21	90.09	6353	7020.50	18.96	9008.97	18.54	0	0	33.78	1.79	115.38	0.95	269.11	19.62	251.90	18.84	1	996.56	4.90	0.49	5	417	2	3	2
1584	71.81	90.07	6354	7180.51	14.85	9006.56	21.09	0	0	28.68	1.57	114.94	0.76	210.46	14.12	267.94	21.48	1	649.58	2.58	0.54	5	417	3	3	1
1585	70.59	88.32	6381	7059.39	29.31	8831.65	29.34	0	0	19.89	2.18	121.50	0.94	206.04	27.84	209.11	27.34	1	984.12	5.34	0.26	5	418	1	1	1
1586	77.54	89.10	6391	7754.09	20.39	8910.41	21.06	0	0	22.27	1.92	109.60	0.74	182.66	18.84	189.84	19.21	0	107.50	2.18	0.36	5	419	1	1	1
1587	73.62	92.35	6392	7361.82	22.81	9234.74	35.81	0	0	19.30	2.26	119.14	0.86	152.40	20.53	226.34	34.74	1	507.27	3.01	0.26	5	420	1	1	1
1588	64.66	91.70	6417	6466.12	17.38	9170.50	17.56	0	0	27.82	1.81	115.65	0.77	203.44	16.64	207.96	16.58	0	586.52	2.60	0.48	5	421	1	6	6
1589	66.57	90.96	6418	6656.70	13.92	9095.60	10.31	0	0	51.58	2.91	122.38	0.98	190.85	12.54	142.00	9.22	0	1418.31	4.58	0.60	4	421	2	6	5
1590	66.42	90.88	6420	6641.72	15.62	9088.07	11.73	0	0	39.21	2.27	123.62	0.85	208.91	14.39	158.39	10.60	1	1309.62	5.47	0.56	4	421	3	6	4
1591	67.15	90.98	6421	6715.21	14.67	9097.58	14.36	0	0	41.25	2.48	123.63	0.97	190.00	13.39	186.01	13.13	0	1320.19	5.06	0.53	3	421	4	6	3
1592	64.59	88.11	6422	6459.32	10.41	8811.38	11.01	0	0	53.21	3.03	124.11	0.88	141.08	9.21	149.14	9.74	0	1371.48	5.10	0.62	3	421	5	6	2
1593	65.78	89.74	6425	6577.98	18.68	8973.59	21.30	0	0	29.19	2.45	122.82	0.94	173.80	16.91	197.20	19.49	0	862.04	3.04	0.37	4	421	6	6	1
1594	68.69	90.52	6423	6869.30	9.67	9051.70	8.93	0	0	57.72	2.77	127.39	0.84	155.66	8.57	143.80	7.92	0	1400.23	5.59	0.69	3	422	1	2	2
1595	68.09	90.63	6424	6809.20	13.06	9062.65	12.91	0	0	44.97	2.10	120.14	0.94	217.76	12.37	213.12	12.37	1	1054.46	4.65	0.61	4	422	2	2	1
1596	71.98	90.89	6443	7198.04	16.99	9089.16	17.21	0	0	33.44	2.38	118.33	0.92	186.14	15.52	188.26	15.79	0	768.06	2.64	0.45	5	423	1	26	26
1597	71.82	89.11	6444	7182.18	11.20	8911.21	15.94	0	0	49.07	2.47	121.38	1.05	174.44	10.28	240.64	15.51	1	1620.31	7.69	0.59	4	423	2	26	25
1598	70.12	89.52	6445	7012.20	11.65	8952.31	12.24	0	0	55.85	3.07	125.06	1.07	164.79	10.45	173.10	10.97	0	1420.33	6.24	0.60	3	423	3	26	24
1599	69.90	88.08	6447	6990.20	15.57	8808.46	25.39	0	0	40.83	3.87	131.01	1.26	127.50	13.88	204.92	23.33	0	1427.56	2.83	0.36	3	423	4	26	23
1600	66.70	88.38	6448	6670.21	7.92	8838.44	7.77	0	0	70.44	2.72	126.18	0.87	158.65	7.05	155.72	6.92	0	1565.56	7.81	0.77	3	423	5	26	22
1601	63.94	88.32	6449	6393.79	9.62	8831.74	7.54	0	0	64.51	3.62	126.31	0.82	131.64	8.40	103.11	6.57	1	1254.17	8.68	0.67	4	423	6	26	21
1602	64.14	87.06	6450	6413.60	16.39	8705.63	12.45	0	0	41.03	2.37	119.10	0.94	217.65	15.49	168.91	11.31	1	1248.56	5.27	0.56	5	423	7	26	20
1603	63.50	86.98	6451	6350.31	17.31	8698.07	24.25	0	0	27.33	1.52	113.16	0.84	237.48	17.33	311.23	27.28	1	809.81	3.68	0.46	5	423	8	26	19
1604	64.90	86.31	6452	6489.90	16.01	8631.14	15.95	0	0	37.81	2.09	116.55	0.97	224.95	15.33	221.91	15.42	1	858.79	5.02	0.54	5	423	9	26	18
1605	65.92	85.80	6453	6592.48	15.57	8579.88	10.56	0	0	39.15	1.96	118.15	0.81	237.06	15.05	165.99	9.59	1	921.98	4.73	0.61	4	423	10	26	17
1606	63.91	85.38	6454	6391.34	16.18	8538.07	21.74	0	0	32.91	2.86	118.15	0.97	144.99	14.46	191.94	20.00	0	877.52	3.02	0.40	5	423	11	26	16
1607	63.16	87.56	6455	6315.78	12.43	8755.59	17.87	0	0	35.20	2.66	120.86	0.82	127.17	11.04	182.32	15.94	0	933.25	3.59	0.48	5	423	12	26	15
1608	65.32	87.69	6456	6531.95	14.77	8768.79	8.54	0	0	56.72	3.30	123.79	0.98	195.26	13.27	113.55	7.57	0	1310.88	6.47	0.61	4	423	13	26	14
1609	67.93	89.71	6457	6793.21	11.04	8971.11	11.59	0	0	48.83	2.75	128.10	0.87	151.99	9.82	159.56	10.31	0	1716.08	5.93	0.61	3	423	14	26	13
1610	68.62	91.78	6458	6862.19	14.70	9178.34	14.09	0	0	46.91	3.03	121.59	1.08	176.76	13.22	169.02	12.73	0	1110.69	4.19	0.52	4	423	15	26	12
1611	68.38	90.25	6459	6837.77	8.20	9024.94	7.45	0	0	74.27	2.75	124.20	0.92	171.84	7.33	156.34	6.66	0	1647.54	8.59	0.78	3	423	16	26	11
1612	67.17	90.73	6460	6716.92	12.10	9073.02	10.93	0	0	54.79	3.01	123.37	1.00	170.82	10.82	154.55	9.76	0	1104.81	6.51	0.62	3	423	17	26	10
1613	69.98	89.72	6461	6998.25	20.18	8971.96	11.95	0	0	43.33	2.26	121.47	1.05	282.46	21.26	180.94	11.11	1	1497.29	6.37	0.55	4	423	18	26	9
1614	69.47	90.67	6462	6946.81	18.56	9066.87	17.91	0	0	39.45	2.08	119.49	1.12	267.99	19.22	255.99	18.26	1	1672.02	5.31	0.47	5	423	19	26	8
1615	69.22	90.80	6463	6921.71	15.02	9080.06	14.36	0	0	46.61	2.31	119.24	1.11	234.43	14.58	223.56	13.88	1	1640.10	7.07	0.55	4	423	20	26	7
1616	71.72	92.48	6464	7171.69	13.60	9248.44	18.49	0	0	36.93	2.96	123.70	0.92	131.34	12.09	178.20	16.47	0	1070.42	3.42	0.45	4	423	21	26	6
1617	72.70	91.42	6465	7270.35	19.41	9142.18	24.18	0	0	29.64	3.20	121.47	1.01	139.24	17.26	173.36	21.53	0	1087.90	2.74	0.31	5	423	22	26	5
1618	73.50	89.62	6466	7349.73	15.00	8961.71	13.84	0	0	40.99	1.89	113.64	0.94	243.87	15.02	234.08	13.44	1	906.25	4.60	0.58	5	423	23	26	4
1619	74.73	87.62	6469	7473.30	26.36	8762.29	15.44	0	0	29.34	2.14	116.88	0.93	264.11	26.77	166.54	14.07	1	898.88	3.65	0.42	4	423	24	26	3
1620	75.56	90.33	6472	7555.93	21.67	9033.05	21.75	0	0	25.35	2.58	116.23	0.87	164.39	19.56	165.67	19.43	0	446.67	2.05	0.33	5	423	25	26	2
1621	75.71	90.70	6473	7570.59	21.72	9070.37	20.01	0	0	25.40	2.13	113.82	0.85	200.17	20.28	185.78	18.46	0	297.79	2.38	0.37	5	423	26	26	1
1622	64.91	90.47	6447	6490.61	19.88	9047.03	15.53	0	0	41.54	3.70	126.56	1.14	172.21	17.72	134.77	13.79	0	1326.83	2.75	0.40	4	424	1	1	1
1623	69.60	88.58	6485	6959.99	23.69	8857.61	20.55	0	0	24.04	2.81	124.53	0.82	156.33	21.09	135.90	18.18	0	1260.27	3.49	0.29	4	425	1	1	1
1624	71.72	89.30	6498	7172.40	17.96	8930.41	24.90	0	0	27.63	1.68	114.12	0.90	229.24	17.67	298.83	27.43	1	634.52	3.61	0.41	5	426	1	1	1
1625	67.21	88.90	6512	6720.97	30.45	8889.73	19.56	0	0	22.21	2.36	123.57	0.85	217.99	28.67	143.78	17.57	1	944.06	5.31	0.30	5	427	1	1	1
1626	64.83	88.08	6517	6483.30	16.80	8808.24	8.15	0	0	42.29	5.58	121.67	0.75	102.55	14.63	58.72	9.50	1	578.81	5.77	0.33	5	428	1	1	1
1627	68.54	87.71	6534	6854.46	21.69	8770.83	22.66	0	0	25.06	3.72	125.77	0.83	112.41	18.93	117.44	19.79	0	1006.75	2.94	0.23	5	429	1	1	1
1628	69.97	88.75	6545	6996.61	30.97	8874.58	19.94	0	0	24.27	2.39	120.45	0.96	237.87	29.99	158.87	18.07	1	738.73	4.93	0.29	4	430	1	2	2
1629	66.33	89.27	6546	6633.09	26.01	8927.28	26.90	0	0	19.54	2.04	122.35	0.84	193.04	24.23	200.90	24.79	0	1052.50	2.21	0.27	5	430	2	2	1
1630	64.42	89.23	6551	6442.12	24.54	8923.29	30.09	0	0	19.19	1.70	116.56	0.83	214.74	23.74	258.46	30.42	1	544.50	2.90	0.31	5	431	1	1	1
1631	70.06	85.07	6565	7006.31	36.06	8506.54	18.71	0	0	21.01	4.20	123.78	0.82	140.12	31.39	75.39	18.46	1	638.17	4.15	0.16	5	432	1	1	1
1632	68.77	90.93	6569	6877.42	32.12	9092.62	19.25	0	0	22.30	1.88	122.07	0.87	280.37	33.75	180.55	17.81	1	711.25	3.54	0.34	5	433	1	3	3
1633	68.20	90.02	6570	6819.85	20.46	9001.81	19.39	0	0	26.59	1.96	121.83	0.87	216.09	19.29	205.37	18.15	1	862.98	4.46	0.39	4	433	2	3	2
1634	68.70	89.18	6573	6870.12	24.98	8918.10	22.98	0	0	23.79	1.94	124.12	0.92	232.90	24.48	219.55	21.86	1	1096.50	3.86	0.32	4	433	3	3	1
1635	72.95	92.17	6574	7295.23	15.14	9216.82	13.50	0	0	32.87	2.01	115.65	0.76	191.45	13.86	171.79	12.20	0	499.71	2.70	0.54	5	434	1	1	1
1636	72.03	89.47	6579	7202.83	19.03	8947.09	20.46	0	0	28.85	1.72	118.39	0.87	233.22	19.11	260.51	20.75	1	1165.35	3.24	0.48	5	435	1	2	2
1637	70.71	91.16	6580	7071.04	13.10	9116.22	16.77	0	0	37.88	2.95	123.90	0.87	129.98	11.60	166.20	14.87	0	1185.25	4.22	0.47	4	435	2	2	1
1638	69.37	91.46	6620	6937.21	25.42	9146.40	16.74	0	0	30.02	2.19	118.97	0.98	261.91	25.70	179.56	15.66	1	1027.67	4.81	0.41	5	436	1	1	1
1639	66.57	87.56	6621	6657.37	13.11	8755.88	13.11	0	0	48.64	3.01	126.49	1.02	164.31	11.71	164.35	11.72	0	1554.98	5.74	0.55	4	437	1	10	10
1640	66.78	87.14	6622	6678.30	6.40	8714.28	8.33	0	0	86.84	4.15	128.36	0.95	102.99	5.60	134.02	7.28	1	1718.92	10.82	0.73	4	437	2	10	9
1641	66.80	86.15	6623	6679.54	12.90	8614.81	23.96	0	0	38.46	2.88	124.48	1.06	134.52	11.60	241.12	23.12	1	1389.94	7.04	0.45	4	437	3	10	8
1642	69.49	87.04	6627	6949.26	18.12	8703.83	20.16	0	0	29.81	2.63	122.24	0.91	159.47	16.22	176.83	18.18	0	1103.58	3.30	0.38	4	437	4	10	7
1643	71.46	84.65	6631	7145.64	26.32	8464.57	28.33	0	0	18.81	1.98	116.21	0.82	195.09	24.12	204.13	27.09	0	781.52	1.67	0.29	5	437	5	10	6
1644	70.51	84.81	6632	7050.65	19.67	8480.51	23.29	0	0	26.55	2.14	117.89	0.90	190.63	17.98	214.81	22.67	1	844.94	2.63	0.40	5	437	6	10	5
1645	67.49	85.40	6633	6748.58	13.77	8539.89	12.63	0	0	41.74	2.57	122.11	0.88	173.45	12.33	159.21	11.29	0	754.58	3.81	0.55	4	437	7	10	4
1646	66.17	84.71	6634	6617.19	12.94	8471.38	19.56	0	0	35.26	3.12	120.66	0.86	112.83	11.42	170.37	17.28	0	1036.94	3.75	0.42	5	437	8	10	3
1647	68.13	85.11	6635	6813.32	16.04	8510.61	11.29	0	0	51.30	4.29	122.87	1.04	147.61	14.06	103.89	9.92	1	1101.27	7.61	0.47	5	437	9	10	2
1648	67.48	87.44	6636	6747.69	26.72	8743.89	12.16	0	0	36.42	1.68	116.98	0.91	366.88	31.99	205.95	11.73	1	1579.17	6.90	0.57	5	437	10	10	1
1649	71.68	86.31	6626	7167.77	15.62	8630.56	15.10	0	0	40.25	2.75	125.81	1.00	177.77	14.08	171.91	13.59	0	1443.56	4.43	0.49	4	438	1	1	1
1650	72.69	91.72	6629	7268.77	17.63	9171.76	22.24	0	0	26.37	2.14	116.33	0.83	169.29	16.07	209.66	20.91	1	631.81	3.24	0.41	5	439	1	2	2
1651	70.76	91.44	6630	7075.62	29.68	9144.23	23.10	0	0	26.04	1.84	116.00	1.01	300.03	32.39	245.50	23.33	1	648.38	3.85	0.36	5	439	2	2	1
1652	65.25	85.97	6642	6525.28	12.57	8597.12	12.32	0	0	46.81	3.42	123.25	0.89	132.41	11.05	129.74	10.83	0	1117.15	5.54	0.52	3	440	1	3	3
1653	65.17	87.30	6643	6516.79	16.35	8729.64	17.35	0	0	34.23	1.96	121.57	0.93	221.34	15.75	234.86	16.83	1	1365.90	4.89	0.48	4	440	2	3	2
1654	63.93	85.55	6644	6393.16	28.67	8555.11	21.45	0	0	32.69	5.85	125.73	1.19	122.82	24.95	91.55	18.30	1	1198.25	4.96	0.17	5	440	3	3	1
1655	67.27	88.55	6644	6727.41	19.01	8855.12	19.56	0	0	32.08	3.08	128.12	0.97	153.30	16.90	157.79	17.39	0	1232.88	2.76	0.35	3	441	1	1	1
1656	72.35	89.58	6644	7234.77	23.02	8957.99	21.58	0	0	24.84	1.87	115.63	0.86	229.08	22.67	219.67	20.86	1	544.81	3.09	0.41	5	442	1	1	1
1657	67.47	88.65	6683	6746.91	19.27	8864.99	26.71	0	0	21.13	2.98	125.58	0.72	105.24	16.85	145.88	23.39	1	795.52	4.06	0.24	4	443	1	1	1
1658	67.66	85.91	6692	6766.20	16.43	8591.40	19.49	0	0	30.94	2.85	125.07	0.86	138.00	14.57	163.52	17.31	0	1193.62	3.07	0.38	3	444	1	2	2
1659	65.12	85.31	6696	6511.83	21.59	8530.51	18.63	0	0	30.53	2.06	116.21	0.93	243.64	21.13	201.64	18.47	1	897.54	3.32	0.46	5	444	2	2	1
1660	62.70	85.24	6694	6269.94	22.30	8524.26	17.27	0	0	29.80	3.04	117.43	0.91	168.90	19.78	130.91	15.31	0	1012.88	3.04	0.34	5	445	1	1	1
1661	67.70	89.59	6699	6770.24	57.59	8959.20	21.08	0	0	18.71	2.61	124.65	0.94	283.16	59.04	117.91	18.86	1	489.40	3.39	0.21	5	446	1	7	7
1662	71.53	88.58	6700	7152.94	17.15	8858.01	20.11	0	0	33.21	1.88	118.72	0.94	230.03	16.89	259.12	20.47	1	1509.67	7.36	0.49	5	446	2	7	6
1663	71.37	88.77	6702	7136.70	20.12	8877.07	23.67	0	0	25.63	2.35	124.24	0.91	171.44	18.19	200.30	21.72	0	1108.73	2.54	0.33	5	446	3	7	5
1664	70.06	89.51	6703	7005.84	21.04	8951.06	27.29	0	0	24.80	1.92	120.70	0.93	213.22	19.95	259.00	27.75	1	904.17	3.65	0.36	5	446	4	7	4
1665	70.84	89.46	6704	7083.77	36.65	8946.21	47.24	0	0	18.68	1.89	120.24	1.00	251.30	36.91	296.31	46.83	1	1056.40	4.56	0.34	5	446	5	7	3
1666	68.20	89.32	6705	6820.37	36.01	8932.21	19.11	0	0	23.54	1.50	119.02	0.86	366.35	44.46	228.29	19.08	1	1045.19	6.68	0.40	5	446	6	7	2
1667	67.87	89.11	6706	6787.30	28.05	8911.44	17.73	0	0	28.15	2.70	127.50	0.99	223.72	26.38	144.56	15.96	1	1322.06	7.46	0.33	4	446	7	7	1
1668	73.87	86.74	6699	7386.94	19.97	8673.62	22.53	0	0	24.02	2.78	119.91	0.79	133.28	17.64	150.31	19.89	0	430.54	2.08	0.29	5	447	1	1	1
1669	64.28	84.83	6713	6427.66	11.20	8483.20	18.18	0	0	38.19	2.03	112.36	0.83	165.20	10.20	245.41	18.08	1	922.12	5.33	0.60	5	448	1	1	1
1670	70.82	89.66	6727	7081.70	37.20	8965.69	13.60	0	0	22.55	2.91	124.51	0.74	216.73	34.44	80.15	11.41	1	807.08	4.20	0.27	5	449	1	1	1
1671	71.20	90.06	6775	7119.58	41.25	9005.79	26.57	0	0	20.11	1.70	118.92	0.96	323.75	44.86	243.50	26.45	1	1137.81	4.52	0.27	5	450	1	1	1
1672	69.78	88.24	6788	6978.18	18.89	8823.92	16.19	0	0	28.38	1.90	119.05	0.80	216.18	17.94	188.12	14.99	1	773.98	4.96	0.46	4	451	1	1	1
1673	68.55	90.23	6801	6854.68	16.33	9023.14	47.07	0	0	23.51	2.93	120.79	0.86	100.83	14.31	240.33	45.12	1	989.44	5.82	0.29	5	452	1	1	1
1674	70.30	88.33	6829	7029.57	21.62	8833.12	24.98	0	0	23.43	2.41	123.68	0.88	163.89	19.45	188.71	22.62	0	803.77	2.43	0.30	5	453	1	1	1
1675	68.73	90.41	6848	6872.61	22.27	9041.40	16.29	0	0	30.00	4.10	126.01	0.84	125.00	19.39	91.08	13.91	1	709.38	4.89	0.27	5	454	1	1	1
1676	70.01	88.89	6868	7001.48	18.57	8889.24	27.15	0	0	26.38	2.69	121.75	0.93	141.79	16.63	204.34	25.04	0	649.00	3.30	0.31	4	455	1	1	1
1677	67.95	93.47	6888	6795.33	21.41	9346.77	16.73	0	0	32.20	3.80	122.71	0.92	139.40	18.75	108.91	14.63	1	787.27	5.08	0.30	4	456	1	7	7
1678	69.26	91.04	6890	6926.08	10.68	9103.97	12.74	0	0	44.40	2.26	121.90	0.83	163.22	9.61	193.30	11.63	0	1290.58	4.54	0.63	3	456	2	7	6
1679	73.18	91.83	6891	7317.62	19.65	9183.48	14.07	0	0	35.13	3.98	123.69	0.87	133.23	17.15	95.48	12.36	1	731.38	5.29	0.34	5	456	3	7	5
1680	71.36	92.86	6894	7136.15	18.77	9285.98	21.71	0	0	29.90	1.57	111.67	0.87	270.13	19.50	280.81	22.19	1	484.23	2.58	0.48	4	456	4	7	4
1681	74.84	92.19	6896	7483.67	18.74	9219.46	19.57	0	0	30.24	2.61	116.18	0.93	168.77	16.91	176.39	17.61	0	97.62	2.20	0.39	5	456	5	7	3
1682	72.50	92.67	6900	7249.89	19.34	9267.40	16.33	0	0	33.98	2.10	114.32	0.95	234.73	19.04	205.05	15.48	1	843.94	4.02	0.48	5	456	6	7	2
1683	73.11	90.68	6903	7311.12	20.97	9068.20	14.16	0	0	34.82	1.72	112.16	0.88	289.27	21.78	220.64	13.73	1	750.60	3.32	0.54	4	456	7	7	1
1684	67.34	87.78	6905	6734.28	81.03	8777.99	25.49	0	0	18.15	1.62	117.87	0.98	491.58	132.81	219.51	25.42	1	566.69	2.92	0.27	5	457	1	1	1
1685	76.76	85.33	6909	7675.98	20.34	8532.92	20.89	0	0	28.52	2.93	112.18	0.92	153.14	18.12	157.13	18.65	0	260.58	2.86	0.33	5	458	1	5	5
1686	74.65	85.47	6910	7465.38	15.65	8547.00	12.59	0	0	50.49	3.70	117.53	1.10	164.56	13.98	132.88	11.15	0	618.98	4.04	0.50	4	458	2	5	4
1687	72.96	84.93	6911	7296.20	15.82	8493.23	35.65	0	0	24.58	2.00	118.43	0.84	152.15	14.34	291.93	36.64	1	802.42	2.90	0.40	5	458	3	5	3
1688	71.73	83.90	6912	7172.88	16.24	8389.59	25.02	0	0	30.76	3.43	120.51	0.95	112.39	14.33	172.86	22.17	0	968.33	3.35	0.31	5	458	4	5	2
1689	72.30	83.72	6913	7229.77	20.78	8372.09	22.06	0	0	26.05	2.95	118.76	0.87	142.04	18.40	150.75	19.52	0	925.38	2.77	0.30	5	458	5	5	1
1690	67.26	84.76	6920	6726.20	8.91	8476.32	12.52	0	0	56.20	3.56	124.21	0.90	108.28	7.83	152.03	10.99	1	1383.46	6.41	0.60	3	459	1	21	21
1691	66.69	84.73	6921	6669.44	9.22	8473.01	10.54	0	0	55.15	3.12	122.33	0.83	125.57	8.11	143.57	9.27	0	1220.02	6.26	0.64	4	459	2	21	20
1692	68.02	88.22	6922	6801.82	10.62	8822.15	11.47	0	0	57.88	2.64	124.91	1.04	181.28	9.69	195.39	10.50	0	1836.58	5.75	0.66	4	459	3	21	19
1693	69.78	90.97	6923	6977.98	17.64	9097.06	9.55	0	0	53.67	2.80	123.57	1.09	253.22	17.43	143.44	8.63	1	1637.12	8.25	0.61	4	459	4	21	18
1694	68.97	88.42	6924	6897.42	9.35	8842.40	11.29	0	0	58.18	2.52	128.09	0.97	168.26	8.47	202.12	10.35	0	1887.50	5.80	0.69	3	459	5	21	17
1695	69.43	85.77	6925	6943.18	9.28	8577.16	14.59	0	0	50.42	2.74	126.14	0.92	133.02	8.30	206.79	13.35	0	1502.79	4.95	0.62	4	459	6	21	16
1696	70.48	83.75	6926	7047.84	20.47	8375.49	19.54	0	0	31.70	3.42	121.66	0.98	146.65	18.09	139.98	17.27	0	845.06	3.17	0.32	4	459	7	21	15
1697	70.15	85.28	6927	7014.92	10.50	8528.47	12.86	0	0	47.89	2.50	121.10	0.88	156.73	9.41	189.93	11.80	0	1607.15	6.73	0.63	5	459	8	21	14
1698	70.94	85.48	6928	7093.74	11.11	8547.96	11.31	0	0	62.70	3.80	127.07	1.09	141.52	9.82	144.04	9.99	0	1438.19	5.37	0.60	3	459	9	21	13
1699	70.27	84.74	6929	7027.26	8.58	8473.64	12.22	0	0	60.96	3.62	124.15	0.95	111.48	7.55	158.72	10.75	1	1177.54	7.54	0.62	4	459	10	21	12
1700	71.07	84.45	6930	7107.14	11.71	8444.91	11.88	0	0	50.15	3.04	121.20	0.92	149.21	10.39	151.39	10.53	0	916.06	5.37	0.59	3	459	11	21	11
1701	72.80	85.42	6931	7280.25	16.77	8542.04	18.56	0	0	34.45	1.76	113.21	0.89	233.66	16.84	265.68	19.01	1	848.04	3.45	0.58	5	459	12	21	10
1702	74.48	87.81	6932	7447.68	9.01	8780.69	9.73	0	0	65.16	3.31	122.66	0.94	136.87	7.96	147.75	8.60	0	1268.58	6.36	0.68	3	459	13	21	9
1703	74.01	86.15	6933	7401.17	17.48	8614.86	22.91	0	0	29.98	2.20	116.06	0.97	186.80	16.12	236.63	22.33	1	622.12	3.48	0.40	5	459	14	21	8
1704	72.87	85.75	6934	7286.54	16.40	8574.98	16.49	0	0	32.93	1.62	114.30	0.83	251.83	16.48	245.64	16.63	1	1123.69	3.60	0.55	5	459	15	21	7
1705	72.99	84.30	6935	7299.32	12.63	8429.55	11.19	0	0	47.08	2.77	116.86	0.88	166.12	11.27	147.32	9.95	0	772.00	3.89	0.59	4	459	16	21	6
1706	71.23	85.19	6937	7123.29	21.45	8519.49	18.05	0	0	31.35	2.57	119.90	1.00	202.94	19.73	171.72	16.44	0	965.83	2.75	0.39	5	459	17	21	5
1707	72.22	84.42	6938	7221.79	13.01	8442.35	13.78	0	0	42.63	2.35	114.56	0.92	184.28	11.83	192.64	12.84	0	911.52	4.58	0.58	5	459	18	21	4
1708	72.68	85.44	6939	7267.95	17.50	8544.28	16.20	0	0	32.40	1.71	113.99	0.85	249.62	17.57	233.59	16.01	1	1020.60	4.73	0.53	5	459	19	21	3
1709	71.69	88.18	6940	7168.53	9.25	8818.02	9.35	0	0	66.24	3.44	127.82	0.95	137.38	8.16	138.77	8.24	0	1606.04	7.51	0.68	3	459	20	21	2
1710	69.33	87.81	6941	6933.15	13.47	8781.41	9.20	0	0	52.81	2.31	124.62	0.95	235.03	12.92	164.78	8.35	1	1652.06	6.64	0.67	3	459	21	21	1
1711	66.00	90.42	6942	6600.32	14.79	9042.05	15.85	0	0	39.84	3.48	127.36	0.93	130.36	13.02	139.68	13.95	0	1200.73	4.48	0.43	4	460	1	7	7
1712	65.50	92.95	6943	6550.18	8.12	9294.57	7.81	0	0	68.25	4.23	124.03	0.80	100.60	7.01	96.90	6.84	1	851.81	6.66	0.64	4	460	2	7	6
1713	67.02	92.50	6944	6702.02	15.24	9250.28	13.63	0	0	44.81	3.23	124.27	1.01	163.24	13.58	146.19	12.11	0	920.31	4.17	0.50	4	460	3	7	5
1714	67.02	91.17	6945	6701.87	15.74	9117.06	12.46	0	0	44.44	2.72	124.47	1.00	198.68	14.45	158.91	11.21	0	1442.19	4.17	0.54	4	460	4	7	4
1715	65.20	92.31	6946	6520.31	11.42	9230.60	10.01	0	0	50.25	4.04	122.97	0.79	109.01	9.93	95.48	8.67	1	608.62	6.65	0.51	5	460	5	7	3
1716	66.35	91.76	6947	6635.04	12.73	9176.36	11.10	0	0	50.63	2.50	119.66	0.97	200.36	11.68	174.98	10.13	0	1475.23	5.29	0.63	4	460	6	7	2
1717	65.36	93.44	6948	6535.87	17.55	9344.17	21.82	0	0	26.68	2.26	117.53	0.83	161.83	15.77	196.58	20.44	0	532.83	2.56	0.39	5	460	7	7	1
1718	70.55	87.42	6957	7055.13	23.38	8741.69	25.15	0	0	22.58	1.89	119.06	0.87	213.88	22.49	227.58	24.50	1	746.44	4.31	0.36	5	461	1	1	1
1719	69.96	89.79	6968	6995.63	19.51	8978.74	35.99	0	0	20.51	2.66	124.89	0.84	116.57	17.36	212.14	33.03	1	723.00	5.53	0.24	4	462	1	2	2
1720	71.76	89.67	6970	7176.07	28.84	8967.14	17.70	0	0	26.42	2.27	120.37	0.94	249.54	28.58	162.00	16.07	1	805.56	5.43	0.36	5	462	2	2	1
1721	76.14	89.35	6987	7613.84	21.19	8935.19	14.94	0	0	29.97	2.19	115.32	0.83	214.19	20.52	159.81	13.44	1	429.73	2.77	0.46	4	463	1	1	1
1722	70.20	88.06	7059	7020.32	25.73	8805.91	15.03	0	0	23.81	1.64	120.89	0.74	275.70	26.74	172.50	13.82	1	598.90	4.71	0.43	5	464	1	1	1
1723	66.20	88.46	7067	6620.48	16.86	8846.22	21.37	0	0	26.98	2.71	123.82	0.79	129.88	14.92	164.55	18.91	0	896.58	2.80	0.35	3	465	1	1	1
1724	72.87	88.24	7080	7286.68	24.30	8823.52	25.34	0	0	25.79	3.32	123.58	1.00	145.80	21.55	152.08	22.46	0	823.21	2.88	0.25	5	466	1	2	2
1725	71.43	88.35	7081	7142.56	21.59	8834.85	29.64	0	0	23.08	2.37	124.40	0.94	165.06	19.56	222.68	27.90	1	1113.10	8.69	0.28	5	466	2	2	1
1726	75.30	88.10	7098	7530.11	28.24	8810.37	10.10	0	0	28.32	2.29	119.54	0.71	259.12	27.95	97.53	9.03	1	710.35	3.57	0.46	4	467	1	12	12
1727	74.89	88.98	7100	7489.17	15.51	8898.34	13.63	0	0	41.20	2.67	117.26	0.96	185.41	14.11	163.86	12.26	0	661.06	3.74	0.53	5	467	2	12	11
1728	74.45	85.50	7101	7445.33	9.67	8549.60	14.67	0	0	45.16	2.99	120.61	0.82	112.63	8.53	170.64	12.95	0	690.19	3.93	0.56	4	467	3	12	10
1729	75.09	89.22	7103	7509.35	14.52	8921.74	20.57	0	0	27.93	1.93	118.02	0.78	164.66	13.18	228.06	19.54	1	970.46	4.40	0.46	5	467	4	12	9
1730	74.51	91.28	7104	7451.15	14.94	9127.59	11.62	0	0	39.71	2.26	117.36	0.83	199.64	13.98	158.91	10.44	0	1153.44	4.79	0.58	5	467	5	12	8
1731	73.90	88.48	7107	7389.56	14.10	8848.41	14.09	0	0	41.18	1.58	111.96	0.88	273.53	14.76	269.12	14.62	1	1267.29	4.99	0.61	4	467	6	12	7
1732	73.07	86.97	7108	7306.63	8.59	8696.62	11.62	0	0	55.02	2.33	118.11	0.88	158.42	7.75	211.23	10.81	1	1089.35	6.41	0.70	4	467	7	12	6
1733	72.53	90.76	7109	7252.67	15.69	9075.70	25.17	0	0	34.13	2.86	123.19	1.07	146.41	14.12	226.85	24.03	1	1059.19	5.16	0.39	4	467	8	12	5
1734	70.63	93.09	7110	7063.17	22.56	9309.24	17.13	0	0	28.02	1.88	116.28	0.88	250.02	22.59	200.43	15.98	1	670.54	4.27	0.44	5	467	9	12	4
1735	68.94	92.44	7113	6894.21	9.98	9243.95	24.95	0	0	36.58	3.14	123.67	0.87	90.44	9.02	221.15	22.99	1	612.85	3.67	0.44	5	467	10	12	3
1736	70.53	91.61	7114	7052.64	9.89	9161.30	8.84	0	0	61.89	2.45	118.56	0.93	194.12	9.00	173.17	8.08	0	1215.73	5.68	0.73	5	467	11	12	2
1737	71.52	91.61	7115	7151.51	18.91	9161.50	16.54	0	0	33.34	2.26	119.89	0.95	216.23	17.70	189.20	15.43	1	952.38	4.76	0.45	5	467	12	12	1
1738	69.46	91.70	7100	6946.34	49.52	9170.12	19.13	0	0	24.50	1.47	113.99	0.88	464.96	77.36	229.69	19.38	1	384.00	2.02	0.48	5	468	1	1	1
1739	69.27	90.59	7106	6927.09	15.43	9058.96	14.43	0	0	41.77	6.06	125.38	0.81	79.40	13.11	58.11	9.10	1	902.60	7.83	0.30	5	469	1	2	2
1740	67.06	91.05	7107	6706.31	41.51	9105.20	19.66	0	0	21.70	1.76	116.67	0.85	326.04	43.58	185.95	18.93	1	473.40	2.42	0.41	5	469	2	2	1
1741	67.19	88.62	7117	6719.08	71.11	8862.08	21.83	0	0	15.22	2.49	123.82	0.86	301.18	76.31	104.16	19.43	1	949.29	4.01	0.17	5	470	1	1	1
1742	72.18	86.55	7126	7217.56	16.84	8655.42	18.92	0	0	32.90	2.32	120.88	0.96	186.97	15.42	208.84	17.56	1	958.90	6.13	0.43	4	471	1	1	1
1743	71.60	89.01	7137	7160.14	23.43	8901.14	22.94	0	0	19.93	1.36	117.59	0.72	255.83	23.84	255.40	23.22	1	666.10	3.24	0.35	4	472	1	1	1
1744	71.71	88.50	7143	7170.64	23.93	8850.30	23.98	0	0	24.78	2.89	122.24	0.94	158.61	21.41	159.24	21.35	0	872.42	2.96	0.27	5	473	1	1	1
1745	67.46	88.87	7158	6745.95	28.36	8886.89	20.45	0	0	19.96	2.05	123.71	0.76	209.53	26.78	155.44	18.41	1	961.21	4.94	0.30	5	474	1	1	1
1746	63.71	89.53	7179	6371.00	23.21	8953.07	21.57	0	0	27.56	4.01	122.32	0.92	122.53	20.29	113.85	18.85	0	805.35	2.47	0.23	5	475	1	1	1
1747	69.02	87.29	7211	6901.77	19.86	8729.06	18.50	0	0	29.30	4.56	127.45	0.82	98.04	17.38	91.06	15.95	1	1082.44	5.33	0.22	4	476	1	2	2
1748	67.15	87.45	7212	6714.98	29.40	8745.09	22.77	0	0	25.84	1.73	116.20	0.94	292.41	30.11	253.21	23.08	1	1065.35	4.24	0.42	5	476	2	2	1
1749	71.07	88.93	7225	7106.96	38.39	8892.72	56.43	0	0	13.21	3.14	123.54	0.96	125.03	34.08	183.01	50.51	0	598.29	1.35	0.12	5	477	1	1	1
1750	68.46	89.39	7262	6845.85	30.79	8939.01	23.39	0	0	20.95	2.02	121.36	0.88	238.34	30.30	187.85	22.04	1	1039.25	4.19	0.29	4	478	1	1	1
1751	61.26	87.15	7281	6125.72	11.99	8714.73	70.54	0	0	18.76	2.73	117.14	0.68	61.84	10.31	306.81	71.12	1	494.17	2.98	0.27	5	479	1	1	1
1752	69.30	88.17	7284	6930.04	39.06	8817.39	20.68	0	0	19.49	1.64	121.67	0.81	311.82	42.00	193.33	19.39	1	961.92	3.60	0.32	5	480	1	2	2
1753	69.62	88.75	7285	6962.00	42.79	8875.12	18.49	0	0	19.02	3.29	126.36	0.79	188.17	38.63	82.31	16.20	1	1000.90	4.10	0.19	5	480	2	2	1
1754	73.29	92.91	7295	7328.96	15.64	9290.86	25.56	0	0	24.63	2.32	112.90	0.74	128.57	13.89	198.71	24.53	0	335.23	1.92	0.37	5	481	1	1	1
1755	71.11	87.75	7301	7111.18	36.62	8774.51	15.30	0	0	20.80	1.64	119.85	0.73	321.70	41.75	154.18	13.96	1	562.98	4.14	0.38	4	482	1	1	1
1756	74.40	84.42	7305	7439.74	18.84	8442.19	23.34	0	0	26.59	2.09	112.28	0.88	185.56	17.66	224.69	22.54	1	472.04	3.11	0.39	5	483	1	1	1
1757	70.98	89.78	7315	7097.55	28.51	8978.07	14.30	0	0	26.80	3.80	126.86	0.80	154.61	24.90	77.93	12.71	1	923.42	4.35	0.25	5	484	1	6	6
1758	72.67	88.34	7316	7267.20	26.98	8834.10	30.14	0	0	22.28	2.61	119.96	1.03	179.11	24.79	200.17	27.65	0	693.54	2.48	0.26	5	484	2	6	5
1759	72.05	85.56	7318	7204.52	11.20	8555.50	11.97	0	0	58.59	3.91	123.24	1.04	129.33	9.85	138.29	10.54	0	1106.92	5.68	0.56	4	484	3	6	4
1760	71.28	86.63	7319	7128.26	15.77	8663.35	20.39	0	0	42.30	3.24	125.35	1.22	160.63	14.22	205.82	18.74	0	1401.15	5.50	0.42	5	484	4	6	3
1761	69.32	85.48	7320	6931.58	9.54	8548.39	11.89	0	0	55.44	2.86	123.04	0.93	143.22	8.50	178.20	10.62	0	1226.27	5.19	0.65	4	484	5	6	2
1762	69.28	84.29	7321	6927.99	13.33	8428.93	20.35	0	0	30.23	2.37	118.89	0.78	131.81	11.88	198.08	18.72	0	554.48	2.99	0.45	4	484	6	6	1
1763	69.74	88.63	7321	6973.74	50.86	8863.42	17.29	0	0	20.71	3.18	126.29	0.90	243.31	49.15	86.52	14.84	1	544.31	3.63	0.21	5	485	1	1	1
1764	66.60	88.58	7337	6660.16	16.77	8858.48	20.90	0	0	25.71	3.20	126.11	0.72	103.65	14.60	129.27	18.25	1	1072.92	4.14	0.29	3	486	1	1	1
1765	66.15	89.45	7357	6614.66	37.97	8944.69	16.19	0	0	20.63	2.27	123.42	0.77	254.06	37.47	114.76	14.46	1	798.50	3.17	0.30	4	487	1	2	2
1766	69.67	88.50	7359	6967.15	19.85	8849.54	29.38	0	0	21.62	2.49	124.95	0.82	134.11	17.73	197.30	26.57	0	609.04	2.07	0.27	3	487	2	2	1
1767	65.47	89.48	7365	6546.90	34.24	8947.70	15.43	0	0	23.02	2.56	121.13	0.79	228.53	32.75	107.84	13.67	1	581.15	3.13	0.31	5	488	1	1	1
1768	70.52	85.21	7366	7052.23	15.87	8520.57	14.91	0	0	40.90	2.56	119.18	1.02	197.29	14.54	184.97	13.71	0	1049.58	3.76	0.51	5	489	1	2	2
1769	68.99	85.33	7367	6899.13	12.66	8533.20	13.22	0	0	50.78	2.47	116.18	1.06	202.84	11.79	209.21	12.54	1	1284.96	6.35	0.62	5	489	2	2	1
1770	69.81	86.00	7384	6981.07	27.82	8599.89	19.93	0	0	22.10	2.37	119.14	0.83	200.53	25.37	144.84	17.86	0	782.40	2.45	0.30	5	490	1	1	1
1771	66.09	88.42	7387	6608.56	26.34	8842.23	19.18	0	0	25.99	1.92	118.40	0.89	249.89	26.45	203.81	17.81	1	1232.08	5.98	0.42	5	491	1	1	1
1772	64.23	85.87	7394	6423.34	16.75	8586.91	13.26	0	0	40.84	2.62	118.88	0.97	200.56	15.52	161.21	11.94	0	1078.69	3.74	0.52	5	492	1	11	11
1773	64.56	87.76	7395	6455.92	8.47	8775.58	8.94	0	0	68.09	3.15	122.35	0.92	141.45	7.50	149.21	7.91	0	1315.77	7.01	0.72	3	492	2	11	10
1774	65.11	87.42	7396	6511.34	19.83	8741.91	13.72	0	0	39.20	2.44	119.50	1.04	240.93	19.39	173.75	12.51	1	802.56	4.71	0.49	4	492	3	11	9
1775	67.03	87.43	7399	6702.96	7.12	8743.02	6.55	0	0	89.51	4.12	132.13	0.91	119.02	6.22	109.39	5.71	1	1412.77	5.85	0.75	4	492	4	11	8
1776	68.23	87.97	7400	6822.63	8.38	8796.99	10.44	0	0	73.90	3.51	128.01	1.08	136.54	7.44	169.72	9.30	0	1786.12	10.03	0.70	3	492	5	11	7
1777	69.18	87.02	7401	6917.94	14.11	8701.75	12.80	0	0	46.70	2.29	122.85	1.02	221.08	13.51	203.58	11.97	1	1636.67	8.88	0.59	4	492	6	11	6
1778	66.83	88.49	7402	6683.41	11.97	8848.60	10.85	0	0	60.79	3.09	124.14	1.11	182.66	10.82	165.97	9.75	0	1697.23	5.88	0.63	4	492	7	11	5
1779	67.53	88.02	7403	6752.68	8.06	8801.62	8.47	0	0	69.72	2.70	124.75	0.92	161.52	7.20	169.53	7.60	0	1695.98	8.92	0.76	3	492	8	11	4
1780	64.37	86.92	7404	6437.11	31.30	8692.50	21.53	0	0	24.16	1.99	120.15	0.98	275.69	32.57	206.04	20.28	1	1010.12	3.83	0.33	5	492	9	11	3
1781	65.89	90.44	7407	6589.14	17.48	9043.79	17.36	0	0	42.16	2.40	118.90	1.17	236.47	17.05	229.74	17.13	1	1397.33	8.17	0.48	4	492	10	11	2
1782	67.70	91.53	7409	6770.35	21.09	9153.00	12.17	0	0	38.57	2.37	125.71	0.95	247.47	20.95	155.19	11.00	1	1326.46	5.47	0.53	4	492	11	11	1
1783	69.19	88.65	7397	6918.97	9.62	8864.69	10.33	0	0	61.44	2.60	125.93	0.99	177.16	8.71	189.97	9.39	0	1815.17	6.00	0.70	3	493	1	2	2
1784	69.35	87.28	7398	6934.76	15.51	8728.08	21.01	0	0	50.45	5.67	135.51	1.37	106.25	13.58	143.91	18.40	1	2008.44	8.61	0.32	3	493	2	2	1
1785	71.82	90.71	7398	7182.09	17.05	9070.81	18.84	0	0	48.02	3.67	125.22	1.38	173.80	15.49	190.51	17.36	0	1441.56	3.33	0.44	5	494	1	2	2
1786	70.75	93.31	7399	7074.82	18.03	9330.79	16.50	0	0	43.10	4.67	125.63	1.12	128.00	15.79	117.17	14.45	0	490.98	1.81	0.34	5	494	2	2	1
1787	63.76	91.53	7405	6375.84	17.48	9152.71	15.41	0	0	37.79	2.62	116.58	0.99	195.83	15.96	172.40	14.12	0	736.88	3.70	0.48	5	495	1	2	2
1788	63.16	91.47	7406	6315.84	14.90	9147.49	15.12	0	0	38.33	2.90	119.08	0.90	152.44	13.26	154.75	13.42	0	1145.31	3.95	0.47	4	495	2	2	1
1789	71.41	93.06	7410	7140.71	12.99	9306.04	12.96	0	0	50.07	4.38	123.93	0.97	114.05	11.33	113.77	11.32	0	789.73	4.36	0.45	4	496	1	7	7
1790	74.08	92.53	7411	7407.53	10.05	9252.52	11.49	0	0	52.70	3.10	118.25	0.87	131.85	8.88	150.65	10.14	0	481.17	4.93	0.61	3	496	2	7	6
1791	73.64	92.15	7412	7364.14	10.56	9215.36	9.11	0	0	58.63	3.36	121.69	0.88	142.23	9.28	122.70	8.01	0	960.83	4.58	0.64	3	496	3	7	5
1792	72.62	91.25	7413	7261.83	13.51	9124.77	16.82	0	0	36.31	2.73	125.68	0.86	139.24	12.02	173.11	14.99	0	1119.88	2.88	0.47	4	496	4	7	4
1793	75.78	88.90	7415	7578.31	21.17	8889.94	16.18	0	0	29.29	2.61	117.10	0.85	183.14	19.17	141.07	14.43	0	542.60	2.55	0.39	4	496	5	7	3
1794	73.64	86.49	7416	7364.43	11.53	8649.36	13.36	0	0	44.56	3.86	126.59	0.82	102.26	10.02	118.56	11.64	1	920.67	4.19	0.46	4	496	6	7	2
1795	70.37	85.33	7417	7036.87	10.82	8532.70	10.83	0	0	47.91	2.51	124.00	0.82	159.89	9.64	160.16	9.66	0	1344.96	4.95	0.64	3	496	7	7	1
1796	70.43	87.62	7422	7042.97	22.86	8762.33	29.17	0	0	23.55	2.60	122.22	0.96	161.46	20.55	200.19	27.53	0	802.56	2.61	0.28	5	497	1	1	1
1797	73.99	90.05	7426	7399.50	16.73	9005.15	15.40	0	0	36.52	2.44	120.92	0.95	194.49	15.37	179.86	14.00	0	1242.27	3.67	0.49	5	498	1	19	19
1798	72.93	88.55	7427	7293.25	10.78	8854.73	8.65	0	0	61.14	2.32	119.16	0.96	218.19	10.20	178.60	7.87	1	1425.44	6.29	0.72	4	498	2	19	18
1799	72.49	89.97	7428	7249.28	10.25	8996.51	9.01	0	0	69.39	3.02	121.57	1.07	182.99	9.23	161.15	8.10	0	1641.29	7.16	0.71	4	498	3	19	17
1800	73.49	90.97	7429	7348.61	15.11	9096.94	19.76	0	0	37.90	3.39	125.20	1.02	130.58	13.40	170.42	17.58	0	1267.04	3.24	0.40	4	498	4	19	16
1801	71.03	91.42	7430	7102.80	17.58	9141.91	14.04	0	0	39.16	1.87	116.52	0.95	274.30	18.34	224.62	13.85	1	1416.67	4.69	0.55	5	498	5	19	15
1802	70.47	90.61	7431	7046.97	11.16	9061.43	10.19	0	0	62.87	3.48	129.72	1.05	155.76	9.89	142.22	9.03	0	1972.58	7.37	0.63	3	498	6	19	14
1803	72.25	90.93	7432	7224.69	12.79	9092.78	10.92	0	0	46.09	2.15	119.50	0.89	212.83	11.93	183.17	10.02	1	1405.12	5.29	0.64	5	498	7	19	13
1804	74.02	88.93	7433	7402.47	9.45	8893.33	9.96	0	0	67.49	3.50	121.71	1.02	140.61	8.36	148.16	8.81	0	1226.27	7.16	0.67	3	498	8	19	12
1805	73.06	87.91	7434	7306.26	11.77	8791.37	11.74	0	0	57.45	2.77	120.64	1.10	190.00	10.77	189.62	10.74	0	1673.44	5.99	0.64	5	498	9	19	11
1806	71.94	89.24	7435	7194.29	12.37	8923.61	11.49	0	0	54.65	2.36	122.64	1.06	221.19	11.81	208.12	10.74	1	1711.42	7.39	0.64	5	498	10	19	10
1807	71.39	88.91	7436	7139.42	8.50	8891.35	10.17	0	0	68.44	3.66	128.45	0.97	122.56	7.48	146.56	8.95	0	1439.15	6.85	0.67	5	498	11	19	9
1808	71.63	89.57	7437	7162.99	9.89	8956.56	11.82	0	0	58.81	3.23	128.46	1.00	139.56	8.79	166.66	10.50	0	1437.92	5.63	0.63	3	498	12	19	8
1809	73.19	90.72	7438	7319.08	17.43	9071.99	9.78	0	0	41.78	2.16	121.44	0.86	252.55	17.22	148.28	8.85	1	1059.58	3.93	0.61	4	498	13	19	7
1810	73.30	89.34	7439	7330.35	14.87	8933.90	12.41	0	0	44.57	1.73	113.00	0.92	274.25	15.42	247.80	12.37	1	1205.96	5.97	0.63	5	498	14	19	6
1811	75.80	88.92	7440	7579.65	15.11	8891.61	20.21	0	0	32.43	2.22	115.25	0.91	173.16	13.83	225.99	19.30	1	864.29	4.06	0.46	5	498	15	19	5
1812	74.14	87.74	7441	7413.92	15.72	8774.13	17.72	0	0	37.17	2.84	123.85	0.99	160.11	14.09	180.18	15.94	0	1135.56	3.47	0.44	5	498	16	19	4
1813	75.56	85.21	7442	7555.80	14.26	8520.85	16.40	0	0	31.94	1.95	111.97	0.78	181.69	13.20	207.24	15.36	0	465.48	2.45	0.52	5	498	17	19	3
1814	73.59	86.86	7443	7359.38	10.69	8686.21	13.33	0	0	44.93	2.67	125.52	0.84	139.21	9.51	173.19	11.89	0	1478.75	4.04	0.59	3	498	18	19	2
1815	74.60	88.65	7444	7459.54	16.84	8865.40	17.52	0	0	36.57	2.15	115.93	1.01	219.80	16.32	231.30	16.88	1	1137.98	6.71	0.49	5	498	19	19	1
1816	71.81	92.28	7445	7181.40	9.20	9228.44	12.69	0	0	49.23	2.33	120.24	0.85	151.63	8.27	207.13	11.67	0	962.04	4.91	0.66	4	499	1	19	19
1817	69.92	93.02	7446	6992.02	13.47	9302.07	13.79	0	0	44.00	3.54	124.16	0.91	128.88	11.84	131.89	12.11	0	989.98	4.00	0.47	3	499	2	19	18
1818	70.06	92.29	7447	7006.17	16.90	9228.63	22.64	0	0	30.68	2.03	120.78	0.97	201.28	15.85	259.04	22.89	1	1330.56	4.75	0.42	5	499	3	19	17
1819	71.37	95.00	7448	7136.93	13.42	9500.33	18.10	0	0	32.77	2.68	116.44	0.79	126.86	11.88	170.71	16.09	0	417.58	3.20	0.45	4	499	4	19	16
1820	73.63	93.41	7449	7362.58	9.98	9340.50	10.69	0	0	55.39	3.68	121.38	0.86	115.42	8.73	123.62	9.35	0	644.85	4.18	0.58	3	499	5	19	15
1821	72.08	91.52	7450	7208.15	12.95	9152.02	16.54	0	0	42.05	2.41	121.79	0.98	176.66	11.79	217.92	15.87	1	1331.90	6.68	0.55	4	499	6	19	14
1822	72.11	87.82	7451	7210.98	10.77	8782.28	10.39	0	0	61.63	3.04	125.68	1.04	169.17	9.66	163.19	9.29	0	1800.08	6.00	0.66	3	499	7	19	13
1823	71.94	87.83	7452	7194.43	7.02	8783.02	7.12	0	0	102.26	4.30	127.59	1.10	128.66	6.17	130.52	6.25	0	2215.23	10.96	0.77	4	499	8	19	12
1824	71.56	87.61	7453	7156.01	8.39	8760.84	7.90	0	0	69.28	2.79	125.59	0.89	161.04	7.46	151.59	7.02	0	1623.79	5.88	0.76	3	499	9	19	11
1825	72.79	89.18	7454	7278.94	19.05	8918.42	15.43	0	0	36.00	2.41	124.03	1.00	218.15	18.11	180.86	14.08	1	1541.92	6.34	0.48	5	499	10	19	10
1826	75.91	88.87	7455	7591.12	24.19	8887.09	19.52	0	0	24.00	1.79	113.37	0.80	232.14	24.11	204.57	18.17	1	744.21	4.13	0.41	5	499	11	19	9
1827	74.67	87.60	7457	7466.70	8.01	8760.03	8.94	0	0	58.38	2.27	116.56	0.79	159.57	7.21	178.20	8.02	0	1079.35	5.71	0.75	4	499	12	19	8
1828	72.91	88.90	7458	7291.50	15.13	8890.08	9.09	0	0	50.52	2.63	125.60	0.93	221.05	14.22	136.16	8.15	1	1505.96	6.80	0.63	5	499	13	19	7
1829	74.99	87.91	7459	7498.73	19.04	8790.77	15.54	0	0	36.80	2.94	122.03	1.01	184.03	17.21	150.95	13.90	0	1164.04	3.85	0.43	5	499	14	19	6
1830	74.60	87.18	7460	7460.36	11.42	8718.43	13.98	0	0	48.68	3.46	123.04	0.94	124.08	10.07	151.79	12.32	0	868.19	5.20	0.53	3	499	15	19	5
1831	72.03	86.93	7461	7203.18	10.71	8692.82	9.42	0	0	63.97	2.72	121.85	1.04	195.28	9.82	172.78	8.53	0	1702.02	6.36	0.70	4	499	16	19	4
1832	71.42	87.20	7462	7142.20	8.99	8720.32	9.57	0	0	64.86	3.08	126.41	0.94	146.32	7.98	155.74	8.49	0	1461.31	6.23	0.70	3	499	17	19	3
1833	70.66	86.01	7463	7065.51	14.78	8600.68	21.15	0	0	35.48	1.78	114.46	0.92	226.34	14.44	286.29	21.76	1	1088.79	4.68	0.54	4	499	18	19	2
1834	70.94	83.75	7464	7093.80	15.94	8375.26	21.56	0	0	27.98	1.85	115.09	0.81	188.95	14.72	238.46	21.40	1	819.77	3.17	0.49	5	499	19	19	1
1835	67.66	88.43	7479	6765.83	29.05	8843.39	16.54	0	0	20.01	1.94	121.86	0.69	228.56	27.37	133.06	14.84	1	789.54	4.64	0.33	4	500	1	1	1
1836	73.35	88.67	7496	7334.71	21.82	8866.82	21.27	0	0	27.24	2.38	117.88	0.94	191.02	20.54	189.78	19.37	0	873.25	2.63	0.37	5	501	1	1	1
1837	69.15	89.65	7499	6914.70	22.79	8965.37	16.27	0	0	25.94	1.98	121.62	0.80	228.65	21.69	166.71	14.87	1	780.38	4.99	0.41	5	502	1	2	2
1838	66.29	87.74	7502	6628.76	35.60	8773.91	20.29	0	0	23.00	2.76	122.45	0.91	210.51	34.75	131.23	18.04	1	839.12	4.92	0.28	5	502	2	2	1
1839	72.43	86.76	7513	7242.68	30.54	8676.47	24.50	0	0	26.15	1.79	113.95	1.01	307.37	33.15	259.11	25.09	1	885.27	3.72	0.36	5	503	1	3	3
1840	70.27	86.21	7514	7027.27	15.75	8620.87	11.51	0	0	48.40	3.64	129.01	1.00	161.52	13.89	118.09	10.15	0	1370.50	5.09	0.50	4	503	2	3	2
1841	68.84	86.41	7515	6884.10	13.00	8641.35	10.34	0	0	56.70	2.76	124.56	1.06	206.79	12.02	166.19	9.34	0	1534.83	4.33	0.64	4	503	3	3	1
1842	64.35	89.19	7522	6434.68	37.71	8918.82	17.36	0	0	20.25	2.27	119.33	0.78	246.79	36.95	120.48	15.52	1	516.67	3.25	0.30	5	504	1	1	1
1843	71.90	88.95	7525	7189.50	17.86	8894.76	22.64	0	0	25.61	1.79	116.56	0.83	200.01	16.76	246.11	22.37	1	660.54	3.87	0.40	5	505	1	1	1
1844	70.27	89.27	7530	7027.19	13.92	8926.54	27.50	0	0	23.01	2.82	125.77	0.67	87.43	12.13	172.67	24.17	1	751.69	3.59	0.30	5	506	1	1	1
1845	65.20	86.44	7555	6519.71	13.51	8643.53	18.54	0	0	37.84	1.91	117.79	0.95	209.49	12.90	274.48	19.35	1	1314.85	4.76	0.53	4	507	1	8	8
1846	66.65	83.74	7559	6664.86	18.39	8373.71	16.53	0	0	32.94	1.94	114.83	0.91	239.76	17.92	212.20	16.14	1	739.79	3.05	0.50	5	507	2	8	7
1847	69.23	84.81	7560	6923.32	25.81	8481.10	13.27	0	0	34.52	1.49	116.52	0.87	384.23	34.09	231.91	13.36	1	1383.79	3.03	0.57	5	507	3	8	6
1848	70.08	85.65	7561	7008.31	18.72	8564.94	19.89	0	0	38.62	2.24	119.06	1.16	247.82	18.66	252.42	20.18	1	1212.06	5.98	0.46	5	507	4	8	5
1849	70.67	85.62	7562	7067.36	12.90	8561.51	17.82	0	0	39.71	2.03	120.16	0.96	197.20	12.19	262.62	18.11	1	1408.10	4.94	0.57	5	507	5	8	4
1850	69.00	85.58	7563	6899.77	21.32	8558.08	26.65	0	0	34.74	2.07	121.66	1.08	251.63	21.50	283.42	26.08	1	1694.50	6.34	0.49	5	507	6	8	3
1851	69.10	84.52	7564	6910.20	40.64	8451.88	27.65	0	0	19.98	2.04	121.35	1.03	288.99	43.46	210.03	26.79	1	850.60	3.30	0.29	5	507	7	8	2
1852	67.69	81.86	7566	6769.05	21.85	8185.74	19.61	0	0	28.95	3.71	116.97	0.90	131.16	19.15	117.71	17.19	0	305.15	2.26	0.27	4	507	8	8	1
1853	70.57	87.31	7556	7057.17	19.34	8731.24	16.51	0	0	40.94	2.38	121.46	1.16	248.68	19.42	222.63	15.77	1	1541.00	5.63	0.47	5	508	1	4	4
1854	71.09	86.74	7557	7109.11	9.90	8674.20	7.83	0	0	72.47	3.31	126.50	0.99	167.26	8.80	132.39	6.94	0	1524.79	5.32	0.72	3	508	2	4	3
1855	71.70	85.32	7558	7169.76	13.38	8532.01	14.11	0	0	41.11	2.08	116.71	0.91	204.30	12.62	213.86	13.45	1	992.29	4.85	0.58	5	508	3	4	2
1856	72.60	84.66	7559	7260.27	16.62	8465.61	19.14	0	0	32.86	3.08	121.01	0.91	136.91	14.73	157.66	16.94	0	887.52	2.87	0.38	5	508	4	4	1
1857	65.57	81.73	7557	6557.42	19.59	8173.06	34.20	0	0	29.90	5.06	120.07	1.15	88.30	16.63	155.05	29.89	1	339.17	2.09	0.18	4	509	1	1	1
1858	64.04	87.42	7561	6403.56	19.47	8742.35	16.18	0	0	32.54	2.18	120.89	0.94	223.47	18.58	189.66	14.85	1	507.50	2.40	0.46	5	510	1	2	2
1859	65.98	86.25	7562	6598.28	22.30	8624.92	14.06	0	0	37.96	2.21	119.21	1.01	264.89	22.55	188.46	13.07	1	1349.35	4.94	0.52	5	510	2	2	1
1860	70.82	91.75	7564	7082.25	16.04	9175.39	18.86	0	0	32.61	2.12	119.74	0.91	192.81	14.90	222.12	18.08	1	904.71	3.99	0.50	5	511	1	1	1
1861	73.49	89.69	7570	7348.79	15.70	8968.82	17.94	0	0	35.80	1.84	114.02	0.93	231.61	15.53	259.59	18.27	1	1126.62	4.99	0.54	5	512	1	16	16
1862	76.04	87.93	7571	7604.22	27.72	8793.37	19.82	0	0	25.13	3.33	118.90	0.90	161.04	24.46	115.26	17.47	0	727.10	2.78	0.25	5	512	2	16	15
1863	73.43	86.79	7574	7343.44	13.41	8678.71	13.29	0	0	46.90	2.97	120.41	1.00	163.97	11.97	162.53	11.87	0	997.17	4.04	0.54	4	512	3	16	14
1864	70.09	85.51	7575	7009.34	12.05	8551.46	11.48	0	0	44.91	2.59	124.52	0.83	162.02	10.75	154.43	10.22	0	1545.15	4.74	0.60	3	512	4	16	13
1865	70.55	85.73	7576	7054.93	26.45	8572.90	15.23	0	0	33.48	3.42	126.70	1.02	195.90	24.47	115.37	13.49	0	1130.50	3.13	0.35	5	512	5	16	12
1866	69.08	86.15	7577	6907.82	42.15	8614.76	15.02	0	0	32.82	1.77	120.62	1.06	449.13	61.69	220.96	14.64	1	1395.33	4.18	0.43	5	512	6	16	11
1867	70.99	86.96	7578	7098.61	6.20	8695.76	6.30	0	0	124.94	4.89	128.58	1.18	121.88	5.43	123.86	5.52	0	1664.71	11.07	0.80	4	512	7	16	10
1868	71.04	87.19	7579	7104.46	6.25	8719.14	6.71	0	0	113.69	4.47	133.11	1.11	122.27	5.48	131.31	5.88	0	2345.58	11.02	0.79	5	512	8	16	9
1869	70.75	87.29	7580	7074.86	10.79	8729.19	10.48	0	0	77.04	4.01	128.85	1.29	160.27	9.65	155.87	9.33	0	1821.31	6.38	0.65	3	512	9	16	8
1870	72.33	85.60	7581	7233.35	18.14	8559.75	12.21	0	0	41.31	2.34	120.86	0.96	235.16	17.84	169.00	11.07	1	1250.79	5.28	0.56	5	512	10	16	7
1871	74.25	84.50	7583	7424.86	22.30	8450.49	15.26	0	0	25.65	1.65	111.20	0.72	250.24	22.34	184.81	14.27	1	832.83	3.20	0.50	5	512	11	16	6
1872	71.07	85.60	7584	7106.65	36.44	8560.20	23.59	0	0	21.79	1.94	120.63	0.98	295.89	39.60	205.16	22.83	1	907.25	3.58	0.33	5	512	12	16	5
1873	68.37	82.69	7586	6836.72	27.47	8268.91	33.54	0	0	18.44	2.28	118.64	0.89	174.04	24.83	205.09	32.02	0	548.94	1.49	0.26	5	512	13	16	4
1874	69.90	82.58	7587	6990.29	9.12	8258.18	16.83	0	0	41.11	2.57	116.74	0.77	112.92	8.08	202.43	15.70	0	850.69	3.31	0.58	4	512	14	16	3
1875	71.61	83.92	7588	7160.71	11.63	8392.08	13.46	0	0	52.21	2.38	114.40	1.07	200.72	10.79	228.07	12.93	1	1180.21	7.71	0.62	5	512	15	16	2
1876	68.11	83.92	7589	6811.38	17.14	8392.00	16.01	0	0	37.30	2.32	114.64	0.97	213.10	16.14	195.07	15.43	1	950.73	5.43	0.52	5	512	16	16	1
1877	71.61	89.84	7572	7160.69	20.80	8984.31	21.22	0	0	28.51	2.48	123.14	0.96	184.94	19.21	189.21	19.49	0	1185.81	2.76	0.37	5	513	1	2	2
1878	71.48	88.38	7573	7148.24	13.34	8838.17	17.62	0	0	39.63	2.60	124.94	0.97	158.70	12.00	204.87	16.51	0	1457.29	4.22	0.51	5	513	2	2	1
1879	75.77	85.99	7576	7577.11	25.87	8599.44	19.60	0	0	25.11	1.71	110.50	0.84	259.82	26.01	223.35	18.78	1	309.83	2.13	0.45	5	514	1	2	2
1880	74.33	87.71	7580	7433.38	60.68	8770.99	23.92	0	0	48.91	3.90	125.82	1.54	685.32	51.12	237.49	24.03	1	1293.85	8.75	0.50	5	514	2	2	1
1881	64.08	87.83	7578	6407.86	20.34	8783.24	19.71	0	0	31.19	1.82	116.27	0.93	247.08	20.53	254.01	19.85	1	587.35	1.15	0.50	5	515	1	2	2
1882	62.73	87.45	7579	6273.40	13.44	8744.67	18.45	0	0	35.10	3.05	123.51	0.85	119.31	11.87	163.65	16.28	0	373.00	1.96	0.43	3	515	2	2	1
1883	76.97	86.70	7598	7697.26	19.27	8669.72	23.43	0	0	22.66	2.36	114.71	0.76	143.48	17.16	174.21	20.90	0	222.27	2.22	0.32	3	516	1	20	20
1884	73.87	88.11	7599	7387.09	11.69	8810.81	12.07	0	0	49.63	2.29	117.73	0.96	197.14	10.86	203.04	11.26	0	1234.88	4.43	0.64	5	516	2	20	19
1885	73.27	87.51	7600	7327.45	6.43	8750.73	5.87	0	0	99.93	3.89	125.82	0.92	127.22	5.63	116.20	5.14	0	1858.69	10.90	0.80	4	516	3	20	18
1886	76.81	88.04	7601	7680.98	13.86	8804.00	14.10	0	0	53.33	5.79	123.46	1.09	98.05	12.07	99.79	12.32	1	478.56	3.48	0.36	4	516	4	20	17
1887	73.26	86.60	7605	7326.10	35.80	8660.22	22.56	0	0	25.85	2.06	117.17	1.01	280.09	34.47	219.39	21.33	1	1516.58	3.54	0.44	5	516	5	20	16
1888	69.70	85.49	7606	6970.38	14.62	8549.49	12.17	0	0	47.88	2.26	115.75	1.03	238.10	14.20	199.58	11.58	1	1187.42	5.69	0.61	5	516	6	20	15
1889	66.85	85.40	7607	6685.48	26.70	8539.70	17.08	0	0	29.63	3.05	125.11	0.99	199.50	24.24	128.76	15.23	0	1017.48	2.29	0.32	5	516	7	20	14
1890	64.31	86.45	7608	6430.83	12.84	8644.67	15.52	0	0	40.94	2.61	120.98	0.92	156.55	11.56	188.84	14.01	0	968.40	3.95	0.53	4	516	8	20	13
1891	66.79	88.90	7609	6679.27	11.85	8890.03	11.51	0	0	48.52	3.07	129.67	0.88	144.47	10.47	140.39	10.17	0	1250.85	3.18	0.58	3	516	9	20	12
1892	68.79	90.48	7610	6878.77	11.63	9047.93	10.38	0	0	54.17	4.04	131.19	0.89	119.80	10.15	106.92	9.04	1	888.06	4.75	0.53	4	516	10	20	11
1893	68.17	90.74	7611	6817.48	13.91	9074.26	14.22	0	0	41.28	2.77	126.13	0.92	160.59	12.42	164.10	12.69	0	1462.96	5.06	0.52	3	516	11	20	10
1894	66.29	88.16	7612	6629.35	10.57	8815.61	14.59	0	0	47.79	2.80	126.47	0.93	139.96	9.44	191.33	13.28	0	1299.50	6.49	0.59	3	516	12	20	9
1895	65.37	89.30	7613	6537.17	11.06	8930.30	12.41	0	0	46.57	2.47	122.86	0.88	162.38	9.92	181.88	11.18	0	1383.00	4.62	0.62	3	516	13	20	8
1896	66.90	90.07	7614	6689.78	12.55	9007.47	11.99	0	0	42.67	2.31	124.95	0.84	180.39	11.35	172.56	10.82	0	1462.29	4.72	0.60	3	516	14	20	7
1897	68.48	88.50	7615	6847.86	17.16	8850.38	9.39	0	0	43.94	2.60	128.78	0.87	221.73	15.95	123.50	8.39	1	1300.71	5.50	0.58	4	516	15	20	6
1898	67.60	89.64	7616	6759.64	11.94	8963.91	11.70	0	0	50.61	2.93	127.29	0.95	159.68	10.63	156.46	10.41	0	1159.02	4.64	0.60	4	516	16	20	5
1899	65.59	90.77	7617	6559.04	20.14	9077.45	16.23	0	0	34.48	2.93	120.28	0.97	181.17	18.50	148.05	14.49	0	1017.52	4.09	0.41	4	516	17	20	4
1900	63.76	91.15	7618	6376.32	20.01	9115.12	18.60	0	0	26.91	2.52	119.78	0.82	165.37	17.85	153.81	16.58	0	696.58	2.91	0.36	5	516	18	20	3
1901	64.58	91.21	7620	6457.66	17.97	9120.87	17.77	0	0	29.27	1.85	115.19	0.81	215.17	17.34	210.96	17.27	1	656.52	3.26	0.49	4	516	19	20	2
1902	65.41	89.37	7624	6540.91	31.49	8937.23	23.75	0	0	20.89	1.71	117.86	0.89	279.39	33.06	228.34	22.94	1	623.12	4.44	0.29	5	516	20	20	1
1903	71.97	91.89	7601	7197.25	10.71	9189.15	19.46	0	0	43.82	4.15	126.74	0.95	87.85	9.70	158.37	17.07	1	1023.23	4.27	0.41	4	517	1	2	2
1904	71.89	92.54	7602	7189.38	17.61	9254.04	16.69	0	0	33.01	2.13	117.51	0.91	211.64	16.59	199.92	15.78	1	665.58	3.69	0.50	5	517	2	2	1
1905	71.25	88.10	7603	7124.60	17.91	8810.41	29.90	0	0	33.82	2.58	124.81	1.23	185.69	16.54	283.88	31.58	1	1636.25	4.64	0.37	5	518	1	7	7
1906	71.67	86.60	7604	7167.13	16.68	8659.61	12.07	0	0	46.68	2.58	120.56	1.06	228.18	16.10	171.63	10.96	1	1563.94	7.29	0.56	4	518	2	7	6
1907	70.31	86.16	7605	7031.47	21.82	8616.40	16.58	0	0	33.36	1.95	119.59	1.00	278.13	22.98	221.05	16.05	1	1043.71	4.34	0.45	5	518	3	7	5
1908	73.52	84.07	7607	7352.49	23.64	8406.69	19.73	0	0	25.12	2.37	116.32	0.86	191.93	21.94	162.78	17.76	0	696.62	1.73	0.35	5	518	4	7	4
1909	72.70	85.03	7608	7270.46	13.22	8502.73	13.06	0	0	43.64	2.19	115.05	0.93	203.52	12.44	202.49	12.16	0	985.62	4.19	0.61	5	518	5	7	3
1910	73.41	85.42	7609	7341.36	14.43	8542.37	10.42	0	0	49.10	3.20	123.21	0.93	171.07	12.78	123.68	9.22	0	831.67	3.10	0.56	3	518	6	7	2
1911	74.15	84.86	7610	7415.45	14.87	8486.40	17.59	0	0	34.97	2.86	117.60	0.89	140.81	13.21	166.37	15.64	0	186.17	1.71	0.44	5	518	7	7	1
1912	69.87	84.22	7616	6987.48	17.62	8422.28	26.45	0	0	29.00	2.56	116.95	0.94	155.43	15.79	213.86	25.94	1	599.04	2.84	0.41	5	519	1	1	1
1913	68.91	87.31	7621	6891.14	30.20	8730.80	18.65	0	0	21.10	1.92	121.17	0.79	250.11	29.80	161.15	17.01	1	732.62	3.96	0.32	4	520	1	1	1
1914	68.12	94.56	7630	6812.29	10.14	9455.94	11.71	0	0	53.36	3.87	120.68	0.87	107.42	8.87	123.99	10.22	1	511.69	5.40	0.54	4	521	1	4	4
1915	69.57	93.35	7631	6956.87	10.10	9335.28	13.71	0	0	48.26	3.33	122.55	0.86	112.58	8.87	152.82	12.04	0	718.46	3.70	0.55	3	521	2	4	3
1916	67.68	93.56	7632	6768.21	21.74	9355.51	24.50	0	0	23.48	3.51	122.92	0.81	111.80	19.01	125.97	21.42	1	635.10	4.84	0.22	5	521	3	4	2
1917	66.26	90.24	7636	6626.47	24.39	9023.54	11.90	0	0	37.62	2.19	123.41	0.97	295.28	26.09	161.60	10.86	1	1422.35	7.47	0.52	4	521	4	4	1
1918	70.29	88.93	7637	7028.72	8.87	8893.24	7.73	0	0	74.33	3.07	128.79	0.97	166.44	7.89	145.13	6.88	0	1743.90	7.20	0.75	3	522	1	19	19
1919	70.26	88.43	7638	7025.70	5.61	8843.38	5.95	0	0	114.87	3.70	128.75	1.02	134.54	4.95	142.55	5.24	0	2137.81	13.41	0.84	4	522	2	19	18
1920	70.13	88.59	7639	7013.11	4.12	8859.06	4.22	0	0	147.11	3.86	131.91	0.92	120.83	3.61	123.68	3.69	0	1960.19	13.94	0.90	4	522	3	19	17
1921	70.13	88.55	7640	7013.03	5.42	8855.48	6.08	0	0	146.91	5.33	137.81	1.27	115.10	4.75	129.05	5.32	0	3043.38	17.96	0.82	4	522	4	19	16
1922	70.58	88.78	7641	7058.22	4.62	8877.82	5.66	0	0	146.34	4.12	132.87	1.15	126.84	4.08	155.14	4.99	0	2957.52	11.69	0.88	4	522	5	19	15
1923	71.41	87.61	7642	7141.39	19.59	8760.84	16.57	0	0	58.03	2.72	117.39	1.59	306.16	22.07	271.11	17.36	1	2308.29	7.95	0.44	5	522	6	19	14
1924	71.97	86.72	7643	7197.42	53.02	8672.05	40.14	0	0	37.22	4.29	121.17	2.00	276.50	49.21	228.85	39.45	1	2811.54	12.97	0.41	5	522	7	19	13
1925	70.43	88.44	7644	7043.27	5.16	8843.78	5.70	0	0	147.75	5.14	139.73	1.20	113.92	4.51	125.88	4.98	0	3036.77	13.57	0.84	5	522	8	19	12
1926	70.51	88.69	7645	7051.18	7.31	8869.44	7.28	0	0	114.68	4.77	139.38	1.28	135.32	6.43	134.94	6.41	0	2846.77	11.95	0.77	3	522	9	19	11
1927	70.14	88.75	7646	7013.81	5.56	8875.41	5.87	0	0	154.58	5.81	141.04	1.32	113.60	4.86	120.01	5.13	0	2815.50	14.40	0.82	4	522	10	19	10
1928	70.63	88.55	7647	7063.01	5.04	8855.46	4.76	0	0	142.51	3.63	133.11	1.09	152.83	4.46	144.46	4.22	0	3219.50	15.70	0.89	3	522	11	19	9
1929	69.46	90.52	7648	6946.32	7.61	9051.96	16.26	0	0	66.38	3.12	128.06	1.14	126.53	6.84	257.86	16.13	1	1927.06	7.86	0.68	4	522	12	19	8
1930	70.22	88.53	7649	7022.08	5.27	8852.87	5.70	0	0	140.97	4.72	133.55	1.17	121.17	4.62	130.91	5.00	0	2563.75	11.68	0.84	3	522	13	19	7
1931	70.35	88.51	7650	7035.29	6.11	8851.44	5.60	0	0	118.12	4.29	132.44	1.04	129.40	5.35	118.75	4.91	0	2026.40	13.41	0.82	4	522	14	19	6
1932	69.99	88.61	7651	6999.38	5.74	8861.42	5.14	0	0	153.49	5.41	134.49	1.25	125.13	5.02	112.03	4.49	0	2893.62	16.98	0.83	4	522	15	19	5
1933	70.15	88.68	7652	7015.25	5.26	8867.80	4.53	0	0	135.42	3.69	132.03	1.02	148.86	4.64	128.27	4.00	0	2676.79	12.02	0.88	3	522	16	19	4
1934	70.24	88.38	7653	7023.63	8.86	8838.27	7.05	0	0	106.10	5.13	132.20	1.27	141.00	7.77	112.13	6.18	0	2071.29	13.26	0.72	4	522	17	19	3
1935	69.33	87.23	7654	6933.07	8.87	8722.58	8.69	0	0	81.35	4.16	132.42	1.09	133.79	7.80	131.03	7.64	0	1789.42	7.57	0.69	3	522	18	19	2
1936	72.07	84.71	7655	7206.77	11.00	8471.21	12.34	0	0	45.54	2.03	111.61	0.84	193.01	10.11	209.12	11.89	1	1027.00	6.05	0.66	5	522	19	19	1
1937	72.05	90.66	7640	7204.99	45.85	9065.61	41.51	0	0	36.57	3.79	122.16	1.70	268.37	43.00	238.07	38.05	1	2143.81	9.52	0.47	5	523	1	4	4
1938	70.06	88.79	7643	7005.56	5.60	8878.71	5.88	0	0	145.90	5.63	141.06	1.25	111.62	4.90	117.13	5.13	1	2823.48	15.46	0.81	4	523	2	4	3
1939	71.87	87.90	7645	7187.42	25.60	8790.46	16.99	0	0	62.66	2.85	114.85	1.40	334.63	21.02	263.94	17.24	1	3108.31	9.87	0.68	5	523	3	4	2
1940	72.50	86.62	7646	7250.40	63.18	8662.32	60.75	0	0	29.33	13.27	138.18	2.67	107.07	55.14	103.09	52.70	1	2749.98	12.53	0.07	5	523	4	4	1
1941	65.40	91.77	7649	6539.73	32.34	9177.46	24.66	0	0	28.78	2.76	122.50	1.28	250.22	32.39	200.63	23.23	1	889.10	1.76	0.32	5	524	1	1	1
1942	69.43	88.17	7656	6943.27	35.80	8817.02	26.74	0	0	20.90	2.19	122.87	1.03	253.06	36.03	201.18	24.94	1	1167.29	10.94	0.23	5	525	1	1	1
1943	71.17	87.90	7738	7117.15	18.50	8789.64	27.52	0	0	25.81	3.12	125.70	0.90	118.31	16.37	175.55	24.46	0	1233.17	3.19	0.27	4	526	1	1	1
1944	67.57	90.72	7744	6756.78	23.66	9072.41	18.26	0	0	26.71	2.66	126.02	0.88	183.60	21.20	142.14	16.30	0	1028.44	3.23	0.33	4	527	1	1	1
1945	70.86	87.45	7746	7086.04	18.22	8744.77	17.12	0	0	38.71	2.61	123.19	1.10	208.82	17.11	196.01	16.09	1	1514.06	5.45	0.47	5	528	1	1	1
1946	74.68	84.80	7755	7467.81	22.23	8479.56	15.36	0	0	30.05	2.97	117.51	0.85	172.79	19.91	120.05	13.58	0	637.94	2.49	0.36	5	529	1	7	7
1947	74.79	88.62	7756	7479.24	25.34	8861.71	15.69	0	0	30.65	1.86	112.05	0.90	277.83	25.56	202.52	14.59	1	616.27	3.29	0.50	5	529	2	7	6
1948	76.12	90.94	7759	7612.11	21.97	9093.75	15.85	0	0	26.58	2.39	115.84	0.78	189.04	19.81	137.09	14.14	0	299.60	2.28	0.38	5	529	3	7	5
1949	74.53	88.96	7760	7452.82	81.29	8896.30	8.22	0	0	27.64	1.85	118.58	0.72	562.19	132.63	96.90	7.42	1	724.00	4.03	0.54	5	529	4	7	4
1950	73.10	86.91	7761	7310.03	21.51	8691.35	19.91	0	0	35.22	2.31	117.50	1.13	249.54	21.40	224.41	19.81	1	1432.27	4.45	0.44	5	529	5	7	3
1951	71.15	87.54	7762	7114.75	8.34	8753.53	7.29	0	0	68.38	3.09	127.41	0.81	142.41	7.33	124.44	6.41	0	1516.90	8.02	0.74	3	529	6	7	2
1952	71.62	85.62	7763	7162.20	9.65	8561.99	10.29	0	0	56.08	2.83	123.55	0.88	147.73	8.57	157.47	9.13	0	1353.88	4.95	0.67	3	529	7	7	1
1953	68.90	88.75	7764	6889.91	10.37	8875.45	12.59	0	0	55.75	2.82	132.11	1.02	159.80	9.34	193.15	11.43	0	2489.08	6.76	0.63	3	530	1	4	4
1954	65.47	88.63	7768	6546.52	12.01	8863.18	17.41	0	0	41.18	2.50	126.25	0.96	154.57	10.84	220.40	16.28	1	1595.83	5.68	0.53	4	530	2	4	3
1955	64.16	88.81	7769	6415.72	11.58	8881.29	10.20	0	0	48.16	2.23	119.05	0.84	193.35	10.65	171.79	9.21	0	1397.62	4.94	0.66	4	530	3	4	2
1956	64.11	89.32	7770	6411.26	15.82	8932.35	18.07	0	0	33.68	3.20	123.26	0.87	128.36	13.94	146.68	15.92	0	918.12	3.25	0.39	4	530	4	4	1
1957	64.98	91.63	7766	6498.16	23.71	9163.24	22.42	0	0	24.78	2.76	123.07	0.90	164.97	21.19	156.20	19.99	0	873.35	2.72	0.28	4	531	1	2	2
1958	64.51	91.40	7767	6451.41	7.83	9140.41	12.81	0	0	70.63	4.67	123.42	1.05	90.47	6.67	148.83	11.18	1	1338.56	8.27	0.59	5	531	2	2	1
1959	68.60	73.47	7771	6860.17	16.68	7347.44	20.72	0	0	20.01	1.70	108.87	0.59	152.54	14.94	188.83	18.69	0	98.23	3.39	0.39	3	532	1	1	1
1960	68.45	88.12	7807	6845.35	28.43	8812.27	25.89	0	0	21.88	1.79	118.20	0.94	265.20	29.25	243.89	25.83	1	690.75	3.92	0.28	4	533	1	1	1
1961	70.68	86.95	7827	7067.60	35.83	8695.41	24.66	0	0	19.89	2.46	122.82	0.94	219.50	34.06	155.89	22.25	1	1031.23	4.50	0.23	5	534	1	5	5
1962	71.03	87.36	7830	7102.94	10.66	8735.68	8.57	0	0	61.50	2.68	125.49	0.94	189.19	9.67	153.10	7.68	0	1641.92	5.83	0.71	4	534	2	5	4
1963	69.91	87.03	7831	6990.67	13.19	8703.30	12.29	0	0	45.94	1.92	120.57	0.95	242.78	13.02	228.32	11.92	1	1729.73	5.77	0.62	4	534	3	5	3
1964	67.88	85.42	7832	6787.66	13.21	8542.46	12.94	0	0	43.86	2.25	118.25	0.92	200.11	12.19	194.40	12.12	0	1097.12	3.84	0.59	4	534	4	5	2
1965	68.84	84.64	7833	6884.37	18.36	8463.91	16.37	0	0	35.20	2.56	121.85	0.99	196.27	16.82	176.00	14.82	0	1060.19	3.62	0.44	4	534	5	5	1
1966	69.08	73.41	7828	6908.11	10.51	7340.54	12.33	0	0	31.27	2.42	110.45	0.53	104.30	9.20	122.29	10.76	1	289.31	6.37	0.51	3	535	1	1	1
1967	67.38	90.53	7853	6738.32	51.31	9053.22	18.51	0	0	16.45	2.12	122.94	0.75	287.39	54.09	112.68	16.56	1	738.52	3.96	0.23	4	536	1	1	1
1968	70.98	89.43	7905	7098.11	20.82	8942.99	16.37	0	0	26.78	2.80	124.40	0.76	153.24	18.35	120.55	14.42	0	1082.52	3.26	0.34	3	537	1	1	1
1969	66.68	89.48	7911	6667.78	25.63	8948.24	20.71	0	0	23.83	1.87	118.79	0.88	249.33	25.40	203.95	19.85	1	923.23	4.89	0.35	4	538	1	1	1
1970	68.07	87.60	7952	6807.04	21.68	8760.20	24.38	0	0	24.60	2.91	122.31	0.88	141.52	19.23	159.11	21.61	0	736.75	3.46	0.27	4	539	1	2	2
1971	69.20	86.95	7953	6919.98	27.74	8695.00	16.47	0	0	28.66	2.70	121.52	0.96	224.52	26.03	136.19	14.78	1	916.06	4.75	0.34	4	539	2	2	1
1972	68.77	87.34	7985	6876.99	35.88	8734.50	21.11	0	0	23.27	1.76	119.75	0.95	325.73	40.95	217.55	20.53	1	1210.44	5.90	0.33	5	540	1	1	1
1973	70.69	88.84	7993	7068.79	23.73	8884.31	31.01	0	0	20.22	2.40	124.81	0.87	155.59	21.32	200.51	28.62	0	818.67	1.94	0.25	5	541	1	2	2
1974	68.89	87.96	7996	6889.40	17.21	8796.10	30.95	0	0	22.31	2.79	125.09	0.79	106.40	15.23	190.12	27.75	1	1006.60	4.08	0.27	5	541	2	2	1
1975	71.03	87.79	8007	7103.30	31.49	8779.13	13.91	0	0	20.86	1.96	120.13	0.66	249.55	30.77	115.42	12.43	1	800.06	4.00	0.36	5	542	1	1	1
1976	71.88	87.55	8040	7187.84	24.40	8754.59	11.94	0	0	34.75	3.75	123.83	0.88	172.99	21.55	83.84	9.91	1	1042.10	6.98	0.35	4	543	1	1	1
1977	68.53	91.74	8058	6853.29	34.57	9173.87	27.68	0	0	21.20	1.79	117.34	0.95	297.84	37.89	233.28	27.91	1	860.77	4.17	0.32	5	544	1	1	1
1978	62.88	87.07	8070	6288.15	15.19	8706.82	17.55	0	0	35.02	2.47	117.66	0.92	167.82	13.70	192.48	16.07	0	796.50	3.49	0.47	5	545	1	3	3
1979	64.24	87.38	8071	6424.34	14.53	8737.86	16.15	0	0	39.45	2.47	116.77	0.97	180.52	13.31	198.28	15.08	0	1023.19	3.19	0.52	5	545	2	3	2
1980	64.48	86.08	8072	6448.14	17.66	8607.99	18.78	0	0	26.95	1.76	114.48	0.79	207.28	16.88	221.27	17.92	1	576.73	3.22	0.46	5	545	3	3	1
1981	69.68	89.82	8075	6967.80	15.83	8982.38	41.88	0	0	22.59	3.05	125.56	0.86	90.49	13.82	231.39	39.67	1	870.31	4.44	0.24	4	546	1	1	1
1982	64.90	90.62	8076	6490.00	25.29	9061.62	15.87	0	0	30.67	2.37	122.00	0.98	246.57	24.80	161.26	14.42	1	1008.42	3.82	0.40	4	547	1	2	2
1983	65.20	89.47	8077	6519.74	19.87	8946.54	24.60	0	0	29.15	2.36	119.28	1.05	192.10	18.52	234.27	23.70	1	1091.58	8.41	0.37	5	547	2	2	1
1984	68.31	87.26	8122	6830.76	16.19	8726.25	47.69	0	0	18.86	2.51	125.41	0.77	94.73	14.28	264.02	47.65	1	966.33	4.28	0.25	5	548	1	1	1
1985	65.05	88.01	8163	6504.96	35.65	8800.60	20.29	0	0	24.20	3.11	122.82	1.01	211.97	32.96	122.81	18.08	1	976.23	5.20	0.24	5	549	1	1	1
1986	69.95	89.27	8166	6994.91	25.18	8926.71	16.95	0	0	32.26	1.75	117.45	1.00	325.05	29.11	244.82	16.92	1	1356.83	4.53	0.41	4	550	1	1	1
1987	64.51	89.52	8177	6451.05	16.06	8952.04	25.23	0	0	27.16	2.05	117.60	0.85	166.03	14.74	245.31	24.98	1	876.60	4.48	0.42	5	551	1	2	2
1988	63.75	89.76	8178	6374.50	23.32	8976.11	14.20	0	0	28.15	2.73	120.41	0.77	182.25	21.45	113.31	12.54	0	863.42	2.64	0.38	4	551	2	2	1
1989	72.99	87.25	8186	7298.56	11.90	8724.85	17.46	0	0	49.67	1.85	109.95	1.06	247.95	11.97	325.13	19.96	1	1611.85	4.37	0.60	5	552	1	15	15
1990	72.17	84.20	8190	7216.91	12.22	8420.06	19.33	0	0	46.53	5.39	125.61	1.05	81.89	10.99	128.48	16.80	1	888.46	4.43	0.33	4	552	2	15	14
1991	74.58	84.28	8191	7457.82	19.25	8428.06	10.02	0	0	46.15	5.01	122.02	0.93	135.77	16.70	69.01	8.35	1	604.94	4.13	0.37	5	552	3	15	13
1992	73.09	84.26	8192	7308.96	19.00	8426.30	16.71	0	0	31.59	2.31	116.01	0.91	201.05	17.51	177.50	15.30	0	553.90	2.67	0.45	5	552	4	15	12
1993	72.56	85.31	8193	7256.46	13.13	8531.12	17.36	0	0	36.88	1.91	116.02	0.89	199.66	12.20	250.07	17.37	1	897.25	3.94	0.54	5	552	5	15	11
1994	72.54	88.14	8194	7253.56	9.62	8813.63	11.06	0	0	66.77	3.28	126.17	1.09	151.84	8.58	174.29	9.91	0	1835.73	6.11	0.67	3	552	6	15	10
1995	70.31	85.81	8195	7031.42	15.89	8580.87	21.55	0	0	35.02	2.10	119.79	1.00	207.87	14.88	256.68	21.82	1	1192.15	5.33	0.49	5	552	7	15	9
1996	69.51	85.67	8196	6950.55	10.76	8567.28	15.31	0	0	49.51	2.80	125.20	1.01	148.23	9.67	208.72	14.08	1	1621.73	7.90	0.58	5	552	8	15	8
1997	69.19	87.74	8197	6918.66	10.19	8774.34	10.11	0	0	71.14	3.91	131.55	1.12	143.03	9.00	141.87	8.93	0	1952.81	7.95	0.64	4	552	9	15	7
1998	66.21	87.68	8198	6621.11	11.51	8767.89	12.05	0	0	55.23	2.52	121.97	1.07	197.25	10.63	205.87	11.18	0	1610.00	5.79	0.63	3	552	10	15	6
1999	66.49	90.08	8199	6648.82	8.73	9007.64	10.04	0	0	65.30	3.19	124.86	0.95	138.14	7.73	158.80	8.90	0	1310.98	8.05	0.69	3	552	11	15	5
[truncated: 2,596 more rows]
