# Supplementary material for: Single-lipid tracking reveals heterogeneities in the nanoscale dynamics of colloid-supported lipid bilayers
Source: Soft Matter. 2025 Mar 26;21(16):3058–66. doi: 10.1039/d4sm01299b (PMC11957375; doi:10.1039/d4sm01299b)
Supplement: SM-021-D4SM01299B-s001 [file SM-021-D4SM01299B-s001.zip › RAW_DOM_tracks/DOPC_CSLB_DOM/S02R06_Results_pix@100_SNR@4_PSF@1p6_link@4_gap@3-top.csv]

	X_(px)	Y_(px)	Frame_Number	X_(nm)	X_loc_error(nm)	Y_(nm)	Y_loc_error(nm)	Z_(nm)	Z_loc_error(nm)	Amplitude_fit	Amp_error	BGfit	BGfit_error	SD_X_(nm)	SD_X_error(nm)	SD_Y_(nm)	SD_Y_error(nm)	False_positive	IntegratedInt	SNR	R2_fit	Iterations_fit	Track_ID	Particle_ID	Track_Length	Reverse_numbering
1	63.32	57.72	33	6332.23	27.03	5771.83	10.92	0	0	26.43	2.66	124.68	0.68	205.07	24.35	83.40	9.48	1	874.10	4.65	0.37	4	1	1	1	1
2	60.38	58.25	46	6038.34	21.23	5825.15	29.63	0	0	22.89	2.88	119.25	0.90	130.84	18.87	182.11	26.48	0	144.52	2.06	0.25	5	2	1	1	1
3	63.63	58.74	77	6363.23	14.91	5874.47	31.65	0	0	27.63	3.52	124.81	0.90	89.96	12.86	189.57	28.51	1	532.71	5.32	0.28	5	3	1	1	1
4	67.33	58.21	87	6733.21	21.56	5820.51	21.95	0	0	24.86	2.47	121.22	0.87	169.00	19.34	171.94	19.72	0	600.81	2.48	0.32	5	4	1	1	1
5	62.42	56.51	224	6242.36	25.64	5650.72	22.10	0	0	21.75	2.19	122.63	0.83	198.19	23.41	170.61	20.25	0	710.04	2.45	0.30	5	5	1	1	1
6	66.50	57.87	230	6649.60	21.51	5787.06	25.18	0	0	20.50	1.54	118.24	0.75	218.78	20.95	252.25	25.26	1	620.62	3.28	0.40	5	6	1	1	1
7	64.16	59.16	277	6415.58	24.36	5915.91	25.08	0	0	20.68	2.07	120.20	0.81	189.54	22.20	190.06	23.82	0	840.54	2.47	0.32	5	7	1	1	1
8	63.39	58.91	370	6339.26	37.93	5891.20	11.96	0	0	26.31	2.62	122.84	0.81	271.16	38.38	93.80	10.75	1	650.33	4.74	0.36	5	8	1	1	1
9	63.50	56.79	390	6350.17	16.80	5679.40	16.38	0	0	27.41	2.75	123.39	0.69	129.09	14.75	125.82	14.37	0	663.46	3.42	0.37	4	9	1	1	1
10	60.83	58.30	400	6083.11	24.43	5829.96	24.24	0	0	24.74	1.50	113.40	0.85	282.00	25.42	282.81	25.38	1	1086.58	3.51	0.43	5	10	1	1	1
11	60.76	59.28	433	6075.82	58.14	5928.12	20.61	0	0	18.15	1.71	116.75	0.84	376.25	67.64	171.83	19.34	1	480.65	3.77	0.33	5	11	1	1	1
12	60.49	57.78	575	6049.00	22.89	5777.80	15.96	0	0	25.94	2.60	122.04	0.77	176.59	20.32	123.35	14.14	0	581.31	2.58	0.35	4	12	1	1	1
13	61.46	58.02	584	6146.11	53.31	5801.59	16.57	0	0	16.97	2.14	121.94	0.72	291.91	55.71	102.61	14.82	1	851.38	3.02	0.26	5	13	1	1	1
14	63.94	55.94	638	6394.48	32.81	5593.99	24.58	0	0	20.11	2.78	124.32	0.90	183.36	29.49	137.97	21.90	0	689.04	2.46	0.22	5	14	1	1	1
15	65.03	55.84	647	6502.84	68.32	5583.68	17.83	0	0	18.51	2.72	123.19	0.91	318.25	76.39	95.20	15.98	1	799.71	4.06	0.21	5	15	1	1	1
16	66.87	56.29	678	6687.50	30.48	5628.72	19.27	0	0	22.69	2.44	120.86	0.86	216.15	28.53	139.77	17.29	1	560.81	3.48	0.29	4	16	1	1	1
17	64.84	57.27	688	6483.54	31.25	5726.50	22.42	0	0	19.22	2.20	123.06	0.81	210.45	28.91	152.96	20.18	1	754.04	4.29	0.26	5	17	1	1	1
18	65.55	57.96	729	6554.81	26.16	5795.62	13.01	0	0	25.01	2.89	122.37	0.69	174.49	23.00	87.52	11.82	1	327.50	4.87	0.32	4	18	1	1	1
19	57.51	54.72	750	5750.64	10.78	5471.81	12.58	0	0	47.95	3.63	119.94	0.84	109.65	9.42	127.95	11.00	1	1065.19	6.26	0.52	5	19	1	6	6
20	58.29	55.99	751	5828.66	15.73	5598.87	17.18	0	0	34.06	2.39	119.16	0.90	174.09	14.33	189.90	15.68	0	876.56	3.84	0.47	4	19	2	6	5
21	58.55	55.60	752	5854.55	19.73	5560.24	10.15	0	0	37.85	2.93	121.15	0.82	195.62	17.66	101.16	8.92	1	832.19	4.70	0.49	5	19	3	6	4
22	56.99	55.65	753	5698.61	21.13	5564.95	21.99	0	0	24.90	1.80	112.57	0.84	216.23	20.90	234.78	21.23	1	770.44	4.56	0.40	5	19	4	6	3
23	56.40	55.82	757	5640.33	20.03	5582.44	19.67	0	0	23.23	2.33	116.55	0.72	154.15	17.87	151.68	17.46	0	670.98	2.64	0.34	5	19	5	6	2
24	57.95	56.61	758	5795.19	26.92	5660.94	21.56	0	0	24.10	1.80	115.06	0.89	255.34	27.26	225.08	20.61	1	494.88	2.72	0.38	5	19	6	6	1
25	56.93	56.13	768	5692.96	35.93	5613.24	17.66	0	0	22.12	3.29	119.52	0.84	185.50	31.96	91.85	15.74	1	765.42	3.26	0.21	4	20	1	3	3
26	57.53	56.27	772	5753.08	39.37	5626.72	20.56	0	0	25.07	1.95	112.40	0.97	313.20	38.80	205.18	19.50	1	800.83	4.61	0.39	5	20	2	3	2
27	56.58	55.61	773	5658.07	19.11	5560.85	14.79	0	0	30.32	2.59	114.58	0.79	171.80	17.32	134.22	13.12	0	517.48	3.38	0.42	4	20	3	3	1
28	56.76	55.87	778	5676.21	10.35	5586.89	11.53	0	0	47.98	3.50	118.18	0.78	109.01	9.04	121.41	10.07	1	492.75	5.92	0.54	4	21	1	2	2
29	55.65	53.91	779	5565.49	18.83	5390.81	6.95	0	0	42.75	4.78	117.90	0.75	135.53	16.40	58.70	8.04	1	432.35	3.96	0.39	5	21	2	2	1
30	64.01	52.60	793	6400.97	16.07	5260.19	25.88	0	0	29.12	1.89	112.73	0.84	192.63	14.81	257.94	25.33	1	969.60	4.65	0.51	5	22	1	1	1
31	68.60	53.35	797	6860.34	13.90	5334.81	17.74	0	0	35.56	2.17	117.89	0.90	178.63	12.65	220.77	17.00	1	1053.27	4.25	0.51	4	23	1	1	1
32	64.46	56.44	807	6445.94	16.91	5644.14	27.66	0	0	23.05	2.01	120.42	0.78	151.81	15.26	235.61	26.94	1	764.96	4.05	0.36	4	24	1	1	1
33	59.89	57.75	813	5988.94	7.52	5774.72	150.91	0	0	22.40	3.36	120.89	0.78	51.81	8.39	521.82	176.76	1	765.77	3.85	0.26	5	25	1	1	1
34	64.85	59.35	831	6485.41	30.51	5934.70	21.17	0	0	20.58	1.32	116.28	0.75	328.57	35.27	246.77	21.49	1	657.54	3.98	0.40	5	26	1	2	2
35	64.46	59.04	833	6446.31	36.86	5903.97	18.94	0	0	20.50	2.91	123.97	0.83	199.69	33.15	103.38	16.81	1	616.71	3.56	0.22	5	26	2	2	1
36	63.39	57.74	878	6338.79	31.18	5774.34	18.08	0	0	21.30	1.49	117.84	0.77	316.64	35.63	204.14	17.26	1	496.73	2.96	0.38	5	27	1	1	1
37	67.62	52.34	880	6762.00	14.00	5233.69	16.81	0	0	31.87	1.72	113.63	0.78	201.27	13.26	235.36	16.47	1	528.88	3.03	0.54	5	28	1	1	1
38	65.02	54.28	888	6502.20	22.09	5428.47	26.03	0	0	22.01	2.36	125.68	0.85	160.64	19.87	188.66	23.55	0	891.96	2.51	0.28	3	29	1	1	1
39	64.67	56.06	919	6467.22	37.84	5606.06	20.93	0	0	20.20	3.29	126.29	0.86	178.84	33.45	99.25	18.54	1	899.02	5.52	0.19	2	30	1	1	1
40	64.89	58.31	927	6489.34	19.23	5830.75	33.97	0	0	23.89	3.65	124.61	0.92	97.21	17.03	171.24	29.90	1	770.25	4.62	0.21	5	31	1	1	1
41	64.91	57.86	956	6491.04	37.85	5786.28	34.77	0	0	19.57	1.98	117.31	1.04	277.43	39.73	244.01	35.14	1	348.02	3.98	0.24	5	32	1	1	1
42	64.92	57.94	972	6491.78	33.90	5793.78	22.71	0	0	20.41	2.87	123.67	0.88	185.32	30.51	124.92	20.16	0	706.58	2.04	0.21	5	33	1	1	1
43	65.25	59.26	1031	6525.15	15.54	5926.11	11.51	0	0	33.28	3.04	123.65	0.66	130.89	13.55	96.92	10.03	1	721.81	3.72	0.43	4	34	1	1	1
44	64.37	58.73	1052	6436.66	72.35	5873.15	16.41	0	0	15.93	2.72	124.42	0.77	298.87	77.77	74.26	14.22	1	615.21	4.25	0.19	5	35	1	3	3
45	60.79	59.46	1053	6079.21	14.62	5946.09	19.29	0	0	27.91	2.25	121.88	0.74	140.53	13.05	184.88	17.30	0	833.27	2.82	0.43	4	35	2	3	2
46	59.80	59.42	1054	5980.03	32.10	5942.42	14.94	0	0	31.27	2.26	120.04	1.00	298.93	33.58	163.05	13.61	1	968.31	4.47	0.43	5	35	3	3	1
47	61.26	58.57	1061	6126.31	39.85	5856.94	18.82	0	0	19.20	2.36	120.60	0.80	240.68	38.61	119.28	16.81	1	561.15	3.62	0.26	5	36	1	1	1
48	64.79	57.80	1072	6478.86	19.42	5779.64	23.81	0	0	27.08	3.49	124.98	0.88	115.96	17.05	142.11	20.91	0	805.44	3.64	0.26	4	37	1	1	1
49	65.64	56.42	1087	6564.43	19.74	5642.31	25.93	0	0	22.87	3.20	125.33	0.78	108.44	17.28	142.46	22.71	1	969.69	4.57	0.25	5	38	1	1	1
50	62.45	56.52	1115	6244.96	30.40	5651.99	22.68	0	0	21.03	1.96	121.26	0.88	242.75	30.15	191.60	20.88	1	788.12	5.47	0.30	5	39	1	2	2
51	59.27	57.32	1119	5926.59	11.62	5731.74	28.93	0	0	27.92	3.61	124.13	0.75	67.83	9.89	171.87	25.29	1	643.10	4.65	0.29	5	39	2	2	1
52	63.96	57.46	1120	6395.85	19.87	5746.15	23.97	0	0	22.91	2.59	125.18	0.78	135.80	17.61	163.75	21.24	0	774.50	2.85	0.29	4	40	1	1	1
53	60.99	57.00	1139	6098.63	24.15	5699.80	23.65	0	0	18.62	1.90	120.41	0.72	183.56	21.96	179.88	21.47	0	807.81	2.08	0.30	5	41	1	1	1
54	63.11	56.79	1157	6310.75	37.89	5679.11	17.83	0	0	20.32	2.04	122.44	0.81	275.68	39.10	139.65	16.13	1	955.85	4.21	0.30	5	42	1	1	1
55	64.90	56.43	1237	6489.53	34.54	5642.51	18.26	0	0	22.46	2.16	118.39	0.87	264.30	34.94	149.20	16.58	1	388.90	4.69	0.31	5	43	1	1	1
56	65.98	58.31	1281	6597.76	19.77	5831.39	44.49	0	0	19.22	3.31	124.13	0.86	89.37	17.91	198.53	39.87	1	645.31	4.34	0.17	4	44	1	2	2
57	65.15	56.41	1282	6514.67	31.83	5640.55	15.30	0	0	25.27	3.71	123.44	0.82	165.35	27.84	77.43	12.25	1	939.54	6.89	0.25	5	44	2	2	1
58	63.59	57.46	1309	6358.55	38.72	5745.79	17.42	0	0	21.68	1.92	121.12	0.84	301.64	41.56	155.06	15.86	1	1074.79	7.13	0.33	4	45	1	1	1
59	61.56	57.81	1354	6156.38	34.03	5780.84	22.65	0	0	18.87	2.54	123.45	0.82	195.10	30.67	130.56	20.18	0	708.92	2.17	0.22	5	46	1	1	1
60	65.39	60.07	1436	6538.94	17.71	6007.41	24.72	0	0	25.92	3.45	120.47	0.81	102.19	15.44	142.70	21.63	1	349.81	4.08	0.26	4	47	1	1	1
61	63.65	56.39	1446	6364.67	22.39	5638.76	29.10	0	0	20.80	2.02	121.12	0.85	180.83	20.42	226.20	28.13	1	681.60	5.19	0.30	5	48	1	1	1
62	60.33	57.51	1457	6032.50	16.77	5751.31	33.82	0	0	22.65	1.89	119.15	0.81	158.19	15.31	284.57	35.23	1	731.42	4.50	0.36	5	49	1	1	1
63	65.48	56.48	1524	6548.10	14.16	5648.31	19.96	0	0	34.10	3.92	124.97	0.66	50.51	7.32	129.47	17.18	1	705.65	4.50	0.35	4	50	1	1	1
64	64.56	55.81	1539	6455.85	30.43	5580.65	32.54	0	0	19.69	2.70	122.47	1.00	172.97	27.42	184.52	29.48	0	543.15	2.68	0.19	4	51	1	1	1
65	59.20	58.81	1544	5919.66	38.40	5881.07	14.34	0	0	20.23	2.25	119.00	0.70	253.11	37.76	100.27	12.76	1	565.69	3.39	0.31	5	52	1	1	1
66	66.72	57.35	1544	6671.82	13.06	5735.15	18.23	0	0	27.75	3.00	121.86	0.63	92.80	11.34	129.69	15.89	1	369.44	4.03	0.37	5	53	1	1	1
67	67.87	57.57	1606	6786.77	31.77	5756.64	23.46	0	0	18.67	2.15	120.23	0.81	211.42	29.68	158.66	21.27	1	511.58	3.29	0.27	5	54	1	1	1
68	65.20	58.37	1616	6519.61	12.24	5837.46	35.79	0	0	23.62	2.71	122.81	0.72	83.15	10.99	228.76	34.27	1	520.25	3.75	0.32	4	55	1	1	1
69	66.27	57.82	1632	6627.27	62.63	5781.58	17.20	0	0	21.63	1.66	121.19	0.88	449.70	82.03	178.56	16.02	1	1201.33	6.45	0.36	5	56	1	1	1
70	62.15	58.16	1647	6215.06	20.41	5816.41	26.97	0	0	21.93	2.57	123.91	0.81	134.64	18.14	177.48	24.08	0	874.69	2.24	0.27	4	57	1	1	1
71	65.67	56.61	1658	6567.24	25.98	5661.49	18.68	0	0	22.45	1.66	120.81	0.79	259.62	26.37	199.41	17.37	1	875.90	3.99	0.37	4	58	1	1	1
72	56.03	59.37	1675	5603.27	18.71	5937.20	19.32	0	0	29.56	3.63	118.71	0.84	117.00	16.36	120.81	16.89	0	320.96	2.81	0.29	3	59	1	11	11
73	59.29	59.57	1677	5929.39	14.10	5956.66	12.09	0	0	44.99	3.00	125.23	0.92	163.49	12.51	140.27	10.73	0	1130.65	4.73	0.54	5	59	2	11	10
74	60.83	57.47	1678	6082.78	10.89	5746.89	10.58	0	0	58.41	2.74	125.75	1.01	180.58	9.85	175.71	9.54	0	1542.23	6.11	0.66	3	59	3	11	9
75	62.64	59.55	1679	6263.95	11.83	5954.95	12.67	0	0	50.87	3.07	128.03	0.98	152.12	10.53	162.84	11.28	0	1545.71	4.34	0.58	3	59	4	11	8
76	64.46	59.30	1680	6445.63	10.41	5929.77	11.02	0	0	60.19	3.19	127.89	1.02	152.21	9.26	160.99	9.80	0	1243.29	5.85	0.64	3	59	5	11	7
77	64.75	59.96	1681	6474.80	21.40	5995.82	16.43	0	0	36.83	1.64	115.84	0.95	329.47	24.61	261.17	16.79	1	1158.83	4.19	0.56	5	59	6	11	6
78	64.31	59.13	1682	6431.12	16.51	5912.85	10.43	0	0	49.36	2.82	130.21	1.03	221.77	15.43	142.60	9.38	1	1838.60	8.02	0.58	4	59	7	11	5
79	64.84	62.42	1683	6484.33	18.43	6241.59	21.24	0	0	26.84	2.38	118.07	0.84	161.95	16.52	183.86	19.64	0	874.08	2.59	0.37	5	59	8	11	4
80	67.10	61.21	1684	6710.50	19.95	6121.12	21.92	0	0	27.43	3.14	119.90	0.89	134.67	17.62	147.97	19.35	0	432.31	2.71	0.30	4	59	9	11	3
81	67.34	58.09	1685	6734.18	14.98	5809.21	15.73	0	0	40.64	2.49	125.95	1.02	190.99	13.70	199.71	14.54	0	1555.08	4.13	0.50	4	59	10	11	2
82	65.02	59.08	1686	6502.16	10.75	5908.29	12.28	0	0	55.05	2.98	126.10	1.00	153.98	9.61	175.52	11.02	0	1486.12	6.53	0.62	3	59	11	11	1
83	64.63	54.72	1684	6463.37	26.29	5471.57	17.18	0	0	24.45	1.34	113.70	0.75	326.08	29.76	234.73	17.24	1	555.60	2.32	0.48	5	60	1	1	1
84	64.48	56.11	1709	6447.51	32.24	5611.11	18.31	0	0	21.73	1.70	121.10	0.80	289.59	33.98	184.98	16.99	1	415.25	3.81	0.36	4	61	1	1	1
85	62.53	56.00	1744	6253.30	30.11	5599.60	21.78	0	0	20.74	2.44	125.23	0.83	194.97	27.99	144.06	19.46	0	807.92	2.61	0.27	5	62	1	3	3
86	64.48	58.58	1746	6447.60	29.88	5857.65	15.30	0	0	25.53	3.55	126.36	0.81	164.64	26.13	83.27	12.70	1	839.25	5.31	0.25	5	62	2	3	2
87	66.44	57.91	1747	6644.05	17.66	5791.16	24.36	0	0	22.74	1.89	119.98	0.75	165.64	16.20	223.94	23.15	1	510.60	3.17	0.39	5	62	3	3	1
88	64.12	57.30	1762	6411.62	33.37	5730.30	21.64	0	0	24.11	1.71	119.71	0.91	312.32	35.43	229.13	21.52	1	910.44	5.71	0.38	5	63	1	1	1
89	67.70	56.97	1777	6770.35	29.52	5696.57	25.25	0	0	22.52	2.61	120.19	0.98	196.19	27.36	170.00	22.82	0	544.46	2.28	0.27	5	64	1	1	1
90	68.54	56.67	1823	6853.92	35.97	5667.07	32.19	0	0	19.69	1.93	114.14	0.97	247.64	35.90	250.23	31.98	1	425.83	3.96	0.30	5	65	1	1	1
91	61.62	57.92	1855	6162.11	26.88	5792.19	20.52	0	0	25.43	2.34	121.28	0.97	225.29	25.44	174.82	18.77	1	890.04	4.28	0.31	4	66	1	3	3
92	62.97	56.61	1859	6297.14	24.73	5660.91	27.09	0	0	20.30	2.10	120.41	0.84	186.25	22.62	199.60	25.66	0	705.88	2.66	0.28	5	66	2	3	2
93	66.96	56.82	1862	6696.21	21.26	5682.38	23.34	0	0	21.70	1.45	114.83	0.73	230.81	21.31	260.25	23.72	1	524.04	2.41	0.44	5	66	3	3	1
94	62.92	62.41	1888	6292.19	12.35	6241.12	20.20	0	0	36.42	3.67	119.18	0.86	94.59	10.94	153.87	17.86	1	471.23	4.17	0.38	4	67	1	1	1
95	58.74	59.07	1889	5873.78	14.99	5906.93	14.59	0	0	36.26	1.67	114.38	0.83	240.75	15.04	243.58	14.41	1	1022.96	5.01	0.58	4	68	1	2	2
96	57.30	56.97	1890	5730.11	26.66	5697.20	16.15	0	0	27.14	2.36	116.74	0.88	230.65	25.64	145.46	14.54	1	458.46	3.89	0.37	4	68	2	2	1
97	57.76	52.74	1893	5775.71	14.71	5274.02	13.99	0	0	45.72	4.57	118.07	0.97	112.96	12.82	107.43	12.19	1	762.90	3.95	0.39	5	69	1	10	10
98	56.01	56.23	1896	5601.18	12.68	5622.90	9.98	0	0	52.20	2.92	118.11	0.92	174.95	11.35	138.05	8.87	0	1034.08	5.50	0.62	4	69	2	10	9
99	58.29	57.36	1898	5829.09	19.10	5736.08	14.52	0	0	38.67	2.18	115.72	1.02	252.35	19.16	200.20	13.75	1	893.04	3.83	0.51	5	69	3	10	8
100	59.74	56.09	1899	5974.30	9.29	5608.66	8.84	0	0	56.95	2.44	123.63	0.82	167.89	8.30	159.77	7.91	0	1430.33	6.45	0.72	3	69	4	10	7
101	59.67	56.23	1900	5967.50	14.60	5623.38	29.03	0	0	37.69	1.90	115.90	1.03	219.58	14.38	351.95	30.61	1	1690.33	5.23	0.57	5	69	5	10	6
102	60.85	55.81	1901	6084.84	8.49	5580.88	8.92	0	0	83.25	3.18	129.22	1.17	173.21	7.66	181.64	8.06	0	2531.69	8.24	0.75	3	69	6	10	5
103	58.89	56.08	1902	5889.14	8.20	5608.34	6.79	0	0	91.11	3.11	121.68	1.08	186.05	7.41	154.70	6.09	0	2307.90	11.43	0.80	3	69	7	10	4
104	58.11	57.27	1903	5810.60	9.34	5727.40	15.33	0	0	46.14	2.32	125.64	0.87	145.13	8.42	232.12	14.58	1	1696.88	6.15	0.63	3	69	8	10	3
105	59.90	56.81	1904	5989.93	10.79	5681.20	47.89	0	0	41.74	2.26	124.07	1.16	159.28	9.92	476.11	71.97	1	1826.21	7.18	0.54	4	69	9	10	2
106	59.16	60.11	1905	5916.47	27.37	6010.97	28.20	0	0	26.80	2.39	120.54	1.13	222.09	27.33	242.12	27.64	1	1154.02	2.41	0.37	5	69	10	10	1
107	64.43	61.69	1893	6442.93	21.40	6169.46	16.03	0	0	31.78	2.69	120.92	0.93	195.59	19.38	147.23	14.38	0	515.92	2.25	0.40	5	70	1	1	1
108	60.22	62.00	1897	6022.13	29.16	6199.94	24.78	0	0	21.52	1.57	112.25	0.84	288.63	31.14	244.60	25.07	1	385.94	3.24	0.42	5	71	1	2	2
109	59.57	59.63	1900	5957.27	8.58	5963.50	10.30	0	0	67.71	3.29	122.86	0.99	136.44	7.60	163.25	9.21	0	1004.46	4.91	0.69	4	71	2	2	1
110	65.00	55.08	1897	6499.64	41.52	5508.15	20.48	0	0	20.05	1.49	116.10	0.80	364.79	51.79	207.45	20.39	1	544.83	4.12	0.39	5	72	1	1	1
111	64.49	59.17	1898	6449.26	23.50	5917.40	23.19	0	0	23.96	1.66	117.58	0.84	250.76	23.68	243.63	23.33	1	799.85	3.58	0.40	5	73	1	1	1
112	63.64	57.01	1905	6363.99	16.78	5700.76	12.76	0	0	39.14	1.79	125.52	0.91	274.72	17.55	218.76	12.26	1	1520.46	3.97	0.55	4	74	1	8	8
113	66.15	57.15	1906	6615.33	14.96	5715.05	21.83	0	0	35.96	2.12	128.13	1.04	200.81	14.02	275.16	22.78	1	1449.42	4.12	0.46	5	74	2	8	7
114	65.96	59.79	1907	6596.06	21.22	5978.83	12.64	0	0	42.46	2.17	119.09	1.07	298.19	23.10	195.41	11.91	1	1091.98	5.06	0.54	5	74	3	8	6
115	68.45	58.78	1908	6844.96	16.34	5877.78	12.53	0	0	39.89	2.19	120.15	0.93	228.82	15.56	178.90	11.45	1	842.71	5.76	0.55	4	74	4	8	5
116	69.47	57.58	1912	6946.84	25.61	5758.49	13.02	0	0	35.53	2.47	121.14	1.01	272.42	26.31	147.66	11.81	1	970.33	4.79	0.46	4	74	5	8	4
117	70.84	57.98	1913	7083.61	18.62	5797.61	15.21	0	0	35.38	3.23	121.81	0.92	157.20	16.49	128.52	13.43	0	736.27	3.11	0.40	5	74	6	8	3
118	69.97	60.11	1914	6996.66	17.26	6010.87	11.69	0	0	39.47	2.48	116.11	0.89	210.43	16.01	144.91	10.49	1	632.02	4.00	0.54	5	74	7	8	2
119	69.12	57.48	1915	6911.84	15.96	5747.53	21.09	0	0	32.38	2.36	124.03	0.96	171.57	14.52	223.03	19.87	1	1344.06	7.04	0.42	5	74	8	8	1
120	68.48	60.43	1933	6848.34	15.09	6042.68	16.59	0	0	34.32	1.66	111.74	0.83	235.22	14.96	252.63	16.77	1	968.15	3.99	0.57	5	75	1	4	4
121	68.85	61.50	1937	6885.34	15.88	6149.71	14.68	0	0	32.91	2.32	117.63	0.79	174.82	14.32	161.47	13.26	0	379.17	2.00	0.49	5	75	2	4	3
122	69.80	58.09	1939	6980.09	21.85	5808.83	22.37	0	0	27.21	1.82	120.28	0.91	247.18	21.79	242.48	22.52	1	1179.08	5.08	0.43	5	75	3	4	2
123	70.40	60.64	1940	7039.76	20.06	6063.69	18.26	0	0	27.27	2.02	114.55	0.83	205.85	19.14	190.93	16.97	0	375.92	2.61	0.44	5	75	4	4	1
124	69.24	56.19	1934	6923.64	14.76	5618.69	14.75	0	0	39.65	2.32	123.51	0.96	197.03	13.59	196.75	13.58	0	1201.96	3.96	0.53	5	76	1	2	2
125	71.25	55.17	1935	7125.16	8.80	5517.15	10.92	0	0	51.74	4.06	123.67	0.74	86.00	7.63	106.76	9.48	1	922.00	6.98	0.55	5	76	2	2	1
126	67.60	53.39	1936	6759.53	15.60	5338.82	12.90	0	0	42.15	2.04	114.99	0.94	241.27	15.44	206.13	12.29	1	1055.50	5.19	0.60	5	77	1	3	3
127	65.78	54.34	1937	6577.65	11.62	5433.72	11.67	0	0	58.70	2.27	117.56	1.09	230.54	11.33	230.36	11.42	1	1797.23	7.73	0.67	5	77	2	3	2
128	67.11	56.64	1938	6710.98	17.11	5664.28	18.89	0	0	40.26	2.34	125.38	1.13	219.41	16.95	248.64	18.71	1	1711.83	5.64	0.48	4	77	3	3	1
129	69.72	57.83	1946	6971.60	20.18	5783.15	19.31	0	0	33.70	2.02	115.85	0.98	235.43	20.23	243.34	19.07	1	920.27	6.23	0.49	5	78	1	17	17
130	69.56	57.90	1948	6955.57	17.49	5789.78	18.69	0	0	33.77	4.07	125.28	0.91	111.58	15.26	119.28	16.33	1	917.46	4.87	0.31	5	78	2	17	16
131	69.00	56.84	1949	6899.88	16.82	5684.24	13.34	0	0	39.77	1.41	111.61	0.83	315.13	17.80	281.87	14.23	1	1322.50	5.09	0.63	5	78	3	17	15
132	69.86	56.28	1950	6985.83	20.78	5627.71	18.94	0	0	25.31	1.85	118.24	0.82	219.35	19.83	203.29	17.60	1	641.10	2.74	0.41	5	78	4	17	14
133	70.43	53.55	1951	7042.73	34.38	5354.82	16.67	0	0	21.20	2.93	120.81	0.76	191.18	30.59	92.80	14.41	1	463.88	2.88	0.24	5	78	5	17	13
134	71.16	56.69	1954	7116.22	12.83	5668.65	13.71	0	0	48.45	2.73	119.14	1.04	177.47	11.63	189.30	12.47	0	1174.65	5.43	0.57	5	78	6	17	12
135	70.41	58.34	1955	7040.69	12.10	5834.01	18.32	0	0	43.69	3.43	124.71	1.01	118.99	10.71	179.78	16.29	0	1343.12	4.26	0.47	4	78	7	17	11
136	70.86	56.41	1956	7086.47	13.85	5641.34	16.12	0	0	35.54	1.41	109.17	0.76	247.41	14.00	290.03	17.15	1	801.67	2.84	0.64	5	78	8	17	10
137	69.44	55.98	1957	6943.63	18.17	5597.93	15.32	0	0	34.61	2.43	122.90	0.93	200.68	16.64	170.04	13.88	0	843.15	3.18	0.46	4	78	9	17	9
138	69.11	56.06	1958	6911.11	13.66	5606.32	11.24	0	0	46.62	2.26	118.10	0.94	218.07	12.87	181.73	10.31	1	1055.71	4.76	0.62	5	78	10	17	8
139	68.17	57.26	1959	6816.55	13.09	5726.17	17.85	0	0	40.11	2.24	123.92	0.99	184.36	12.04	243.51	17.47	1	1466.67	5.64	0.53	5	78	11	17	7
140	69.72	58.85	1960	6972.34	12.43	5885.07	12.74	0	0	52.21	3.63	125.61	1.01	138.04	10.96	141.45	11.24	0	1100.83	5.43	0.54	4	78	12	17	6
141	67.48	57.74	1961	6748.03	12.90	5774.19	11.95	0	0	47.64	2.32	126.05	0.97	206.39	11.95	192.04	10.97	0	1568.48	4.58	0.61	4	78	13	17	5
142	68.29	54.45	1962	6829.32	12.11	5444.85	14.96	0	0	43.53	2.48	121.73	0.93	166.22	10.91	200.94	14.02	0	1294.21	4.51	0.57	5	78	14	17	4
143	68.13	54.36	1963	6813.12	19.57	5435.80	14.30	0	0	40.78	3.71	127.81	1.05	165.94	17.31	121.44	12.64	0	1227.71	3.82	0.40	4	78	15	17	3
144	68.23	54.14	1964	6822.57	17.07	5413.74	17.59	0	0	39.45	3.14	123.61	1.09	166.56	15.29	171.28	15.86	0	1467.75	3.68	0.43	5	78	16	17	2
145	67.20	54.10	1965	6719.90	18.37	5410.29	12.95	0	0	41.55	2.53	121.97	1.03	230.97	17.55	166.71	11.80	1	939.65	3.71	0.53	5	78	17	17	1
146	59.44	56.48	1948	5944.43	18.92	5648.26	28.22	0	0	22.43	2.99	123.14	0.79	109.54	16.64	163.28	24.83	1	558.42	3.07	0.25	4	79	1	1	1
147	72.72	57.30	1953	7272.33	8.02	5729.77	16.00	0	0	45.29	2.85	119.34	0.78	98.41	7.06	195.36	14.33	1	685.50	5.44	0.59	4	80	1	1	1
148	69.11	57.96	1966	6911.40	28.22	5796.18	29.33	0	0	26.26	1.77	116.61	1.06	290.53	29.60	310.98	33.02	1	985.25	4.75	0.32	5	81	1	1	1
149	62.69	62.17	1968	6269.03	17.87	6217.32	17.88	0	0	30.33	3.30	121.73	0.82	126.33	15.68	126.38	15.68	0	338.04	2.86	0.34	4	82	1	1	1
150	70.12	58.99	1971	7011.83	22.19	5899.08	19.67	0	0	26.84	2.42	121.12	0.90	190.71	20.21	169.68	17.78	0	1088.60	3.15	0.35	4	83	1	4	4
151	70.07	57.83	1972	7006.96	11.36	5783.15	9.84	0	0	47.62	2.56	120.81	0.79	163.03	10.09	141.41	8.73	0	857.94	4.22	0.64	4	83	2	4	3
152	70.17	58.70	1973	7017.04	14.37	5869.72	16.20	0	0	35.36	2.10	118.08	0.87	189.03	13.17	209.24	15.31	1	669.83	3.96	0.52	5	83	3	4	2
153	72.48	60.50	1977	7248.36	19.09	6050.06	22.43	0	0	23.28	2.68	117.08	0.74	127.83	16.84	150.12	19.77	0	518.10	2.65	0.30	4	83	4	4	1
154	67.10	61.09	1979	6710.22	21.82	6108.57	18.68	0	0	28.22	1.67	115.47	0.86	274.69	22.78	232.66	18.75	1	567.58	3.30	0.49	5	84	1	1	1
155	64.70	56.68	1986	6469.89	29.56	5668.08	27.31	0	0	20.58	2.09	124.31	0.96	226.25	28.27	210.90	25.64	1	833.15	5.39	0.24	4	85	1	1	1
156	61.04	61.23	1994	6104.40	20.90	6122.60	15.57	0	0	38.21	3.65	123.42	1.07	168.91	18.56	126.08	13.79	0	915.12	3.99	0.37	3	86	1	2	2
157	61.06	62.08	1995	6106.33	18.25	6207.62	15.58	0	0	30.54	2.42	118.49	0.82	178.39	16.45	152.84	13.92	0	587.92	2.78	0.44	5	86	2	2	1
158	63.69	54.70	2007	6368.73	21.30	5469.56	12.45	0	0	32.63	4.35	126.43	0.76	122.03	18.45	68.70	10.05	1	600.48	3.56	0.29	5	87	1	1	1
159	61.39	62.58	2011	6139.41	14.28	6258.38	14.89	0	0	39.48	3.57	119.81	0.87	121.60	12.51	126.83	13.05	0	116.83	3.19	0.42	3	88	1	1	1
160	63.08	56.15	2027	6307.72	50.77	5614.54	20.05	0	0	18.68	1.69	122.99	0.85	365.70	63.66	176.97	18.62	1	735.27	5.40	0.32	5	89	1	1	1
161	62.93	56.34	2032	6292.80	20.56	5634.07	32.80	0	0	22.45	3.26	126.52	0.89	109.22	18.15	173.14	29.33	1	1033.71	5.80	0.22	5	90	1	1	1
162	59.81	57.75	2058	5981.02	35.28	5774.58	19.32	0	0	23.00	2.64	121.05	0.91	224.22	34.19	130.92	17.26	1	481.25	5.78	0.28	5	91	1	1	1
163	66.89	57.83	2075	6689.35	22.45	5782.98	26.85	0	0	21.28	1.64	117.45	0.79	214.26	22.32	259.54	27.18	1	659.67	3.89	0.37	5	92	1	1	1
164	60.79	57.34	2091	6078.63	26.20	5733.78	14.33	0	0	25.67	2.60	122.48	0.76	198.95	23.63	109.70	12.69	1	749.54	3.86	0.35	4	93	1	1	1
165	62.66	57.60	2106	6266.04	28.00	5759.64	23.78	0	0	19.23	2.15	123.64	0.79	192.95	25.89	166.14	21.40	0	700.04	2.36	0.26	4	94	1	1	1
166	64.40	57.30	2124	6439.72	21.00	5730.24	40.46	0	0	17.14	2.39	126.70	0.77	117.29	18.71	221.90	37.60	1	809.04	3.46	0.21	5	95	1	2	2
167	64.56	55.91	2126	6456.37	19.58	5591.46	24.74	0	0	32.11	5.08	127.48	1.04	94.66	16.83	119.87	21.54	1	1129.98	6.88	0.22	5	95	2	2	1
168	65.25	58.23	2167	6525.45	43.94	5823.10	70.99	0	0	10.73	2.69	126.62	0.94	136.48	39.40	217.01	65.88	1	939.50	3.44	0.11	5	96	1	1	1
169	68.65	55.67	2178	6864.95	43.32	5566.72	18.45	0	0	29.73	1.73	116.79	1.02	419.49	48.28	237.39	18.55	1	1575.52	5.57	0.44	5	97	1	23	23
170	68.68	54.59	2179	6867.98	17.57	5458.93	19.30	0	0	39.17	2.77	119.31	1.14	192.94	16.35	207.68	18.45	0	1102.81	3.38	0.45	5	97	2	23	22
171	68.56	53.92	2180	6856.28	20.34	5392.22	19.17	0	0	37.94	2.89	117.61	1.17	204.74	19.19	190.78	18.34	0	1107.17	3.46	0.44	5	97	3	23	21
172	68.60	53.32	2181	6859.85	22.45	5332.18	20.02	0	0	34.04	3.22	120.25	1.15	184.34	20.25	164.28	18.10	0	753.62	3.16	0.34	5	97	4	23	20
173	70.76	56.46	2183	7076.15	14.15	5646.47	9.83	0	0	48.65	2.47	118.70	0.91	212.81	13.27	151.35	8.84	1	881.29	6.09	0.64	5	97	5	23	19
174	70.94	57.56	2184	7094.37	11.89	5755.74	9.66	0	0	49.17	2.46	118.76	0.84	183.74	10.75	150.08	8.64	0	1025.56	3.94	0.66	5	97	6	23	18
175	72.19	57.60	2185	7218.52	17.48	5759.63	13.70	0	0	32.07	1.95	112.68	0.78	213.95	16.96	176.57	12.41	1	598.67	5.24	0.53	5	97	7	23	17
176	72.71	57.23	2186	7271.00	18.89	5723.38	15.45	0	0	31.53	2.34	113.86	0.86	195.77	17.46	162.41	13.90	0	472.92	3.16	0.45	4	97	8	23	16
177	72.23	56.63	2187	7223.46	18.78	5662.90	13.82	0	0	38.00	3.20	118.93	0.95	172.08	16.67	126.85	12.25	0	609.00	3.39	0.43	5	97	9	23	15
178	70.86	58.21	2188	7085.54	12.00	5820.52	12.13	0	0	46.25	2.20	114.91	0.91	196.38	11.14	199.16	11.18	0	810.19	4.06	0.63	5	97	10	23	14
179	71.64	56.81	2190	7163.79	19.56	5681.31	14.91	0	0	27.27	2.07	114.42	0.74	197.76	18.14	153.33	13.37	0	110.44	2.14	0.45	5	97	11	23	13
180	72.14	57.29	2191	7213.84	15.15	5729.23	18.13	0	0	27.97	2.24	117.93	0.73	147.10	13.50	175.01	16.36	0	665.33	2.92	0.44	5	97	12	23	12
181	73.16	57.62	2192	7315.54	11.22	5762.01	11.02	0	0	43.75	3.06	116.13	0.73	123.36	9.82	121.22	9.65	0	381.38	3.86	0.55	3	97	13	23	11
182	71.50	57.22	2193	7150.27	15.44	5721.82	11.36	0	0	38.19	1.68	113.79	0.80	257.09	15.64	203.05	10.61	1	658.88	3.69	0.62	5	97	14	23	10
183	68.71	56.80	2194	6871.40	32.46	5679.66	12.66	0	0	42.07	1.77	114.23	1.00	433.50	31.21	236.06	12.42	1	1587.38	6.76	0.59	5	97	15	23	9
184	66.98	54.98	2195	6697.96	10.60	5498.36	9.65	0	0	58.10	2.34	119.43	0.95	204.16	9.86	187.29	8.86	0	1129.60	4.83	0.70	4	97	16	23	8
185	67.95	56.34	2196	6794.73	16.97	5634.36	15.26	0	0	43.13	3.01	126.96	1.12	188.15	15.48	170.19	13.75	0	1404.04	3.60	0.47	5	97	17	23	7
186	66.57	57.62	2197	6657.39	5.88	5762.07	6.60	0	0	88.28	3.04	127.76	0.85	131.61	5.19	147.89	5.82	0	1315.77	6.99	0.82	4	97	18	23	6
187	67.31	56.22	2198	6731.28	15.18	5621.54	10.71	0	0	50.40	2.53	125.63	1.04	232.13	14.51	167.75	9.73	1	1355.12	6.04	0.60	3	97	19	23	5
188	67.29	54.79	2199	6729.22	10.33	5478.81	11.77	0	0	58.21	2.89	123.49	1.03	161.83	9.27	183.93	10.63	0	1383.50	4.71	0.65	4	97	20	23	4
189	67.39	56.10	2200	6738.94	14.79	5610.35	12.97	0	0	48.48	2.57	123.84	1.10	216.83	13.89	191.75	11.96	1	1452.21	6.44	0.56	4	97	21	23	3
190	66.81	54.82	2201	6681.35	8.26	5481.91	11.68	0	0	69.81	4.00	129.49	1.04	111.10	7.27	156.96	10.27	1	1404.90	6.35	0.64	4	97	22	23	2
191	69.28	55.77	2202	6928.11	14.34	5576.75	10.74	0	0	53.37	3.22	124.23	1.04	183.42	12.84	137.84	9.57	0	1384.94	5.71	0.58	4	97	23	23	1
192	72.72	57.37	2181	7271.99	18.06	5737.32	21.00	0	0	38.73	6.20	121.87	1.10	86.28	15.54	100.41	18.13	1	85.67	4.07	0.21	4	98	1	1	1
193	73.77	56.95	2195	7377.16	8.84	5695.18	36.63	0	0	31.64	5.50	119.94	0.80	42.20	7.77	172.37	32.30	1	-147.98	1.67	0.22	5	99	1	153	153
194	72.72	57.23	2197	7272.48	18.28	5723.28	14.84	0	0	34.53	3.40	116.11	0.86	143.10	16.07	116.24	13.04	0	-203.42	1.58	0.38	5	99	2	153	152
195	72.62	58.02	2201	7262.36	19.18	5802.38	13.29	0	0	34.10	3.04	115.76	0.83	165.32	17.09	115.00	11.72	0	55.88	1.67	0.42	5	99	3	153	151
196	73.84	58.71	2204	7383.58	9.11	5871.07	14.74	0	0	39.43	3.85	117.56	0.67	73.74	8.54	116.67	12.79	1	278.08	5.13	0.44	5	99	4	153	150
197	73.34	57.74	2205	7334.48	14.67	5773.69	15.64	0	0	32.42	1.76	109.95	0.79	205.68	14.12	222.95	14.84	1	658.17	5.79	0.55	5	99	5	153	149
198	70.00	56.84	2209	6999.73	14.60	5684.42	12.34	0	0	42.55	2.46	121.60	0.92	195.19	13.37	166.34	11.13	0	1224.58	4.10	0.56	5	99	6	153	148
199	69.24	57.86	2210	6923.60	14.80	5786.46	21.71	0	0	34.88	2.52	124.21	1.00	160.45	13.40	229.49	20.68	1	1411.96	5.77	0.44	5	99	7	153	147
200	67.36	57.91	2211	6735.55	12.20	5791.16	14.83	0	0	49.40	2.55	124.53	1.08	185.48	11.17	221.52	14.06	1	1491.35	7.90	0.58	5	99	8	153	146
201	67.53	56.88	2212	6753.26	15.21	5688.29	13.88	0	0	46.86	3.35	131.52	1.07	164.77	13.54	150.43	12.36	0	1446.33	4.52	0.49	3	99	9	153	145
202	68.78	55.37	2213	6877.69	21.20	5537.42	18.79	0	0	33.25	2.68	122.68	1.06	202.70	19.77	181.00	17.32	0	959.73	3.07	0.40	5	99	10	153	144
203	71.82	57.72	2216	7182.01	23.63	5772.49	14.31	0	0	28.09	2.22	113.50	0.77	213.70	23.07	140.69	12.78	1	517.44	4.29	0.45	5	99	11	153	143
204	73.37	57.53	2217	7337.09	16.56	5753.21	18.25	0	0	31.23	3.17	116.96	0.83	125.69	14.57	138.45	16.04	0	362.25	2.89	0.36	4	99	12	153	142
205	72.81	57.33	2218	7280.60	24.53	5732.99	13.23	0	0	24.97	2.42	115.13	0.68	193.16	22.21	105.30	11.66	1	82.50	3.00	0.37	5	99	13	153	141
206	73.31	56.71	2219	7331.37	12.90	5670.96	13.08	0	0	36.47	3.56	117.06	0.70	101.39	11.19	102.79	11.36	1	258.54	2.76	0.41	4	99	14	153	140
207	73.40	56.10	2220	7339.88	12.38	5610.34	15.34	0	0	37.32	3.46	115.89	0.77	102.59	10.78	127.10	13.39	1	428.29	3.98	0.43	4	99	15	153	139
208	73.09	56.97	2221	7308.62	15.92	5697.20	17.42	0	0	33.11	2.96	116.76	0.85	137.48	14.07	150.34	15.40	0	645.83	3.06	0.40	4	99	16	153	138
209	73.29	57.00	2224	7328.69	13.94	5700.17	14.57	0	0	38.63	3.47	116.73	0.83	119.43	12.20	124.88	12.76	0	18.52	2.67	0.43	3	99	17	153	137
210	73.10	57.07	2225	7310.39	14.27	5707.34	14.12	0	0	33.11	3.18	115.26	0.70	114.03	12.46	112.82	12.33	0	65.21	3.02	0.41	4	99	18	153	136
211	72.73	56.55	2226	7273.33	11.22	5655.09	9.52	0	0	41.14	2.29	113.13	0.66	155.69	9.96	132.22	8.41	0	245.35	4.10	0.64	3	99	19	153	135
212	72.67	56.36	2227	7267.36	10.55	5635.84	9.96	0	0	46.39	3.42	118.81	0.70	109.70	9.18	103.52	8.65	1	434.08	5.65	0.55	4	99	20	153	134
213	71.78	55.95	2228	7178.18	15.19	5595.06	13.48	0	0	30.63	1.46	108.61	0.67	226.79	15.15	219.19	12.78	1	341.19	3.29	0.62	5	99	21	153	133
214	72.25	54.97	2230	7224.75	16.81	5496.97	15.35	0	0	33.55	2.50	117.20	0.86	174.83	15.08	159.80	13.75	0	591.40	2.97	0.46	5	99	22	153	132
215	68.44	54.79	2231	6843.59	31.61	5479.07	14.98	0	0	43.10	2.20	113.77	1.22	365.77	32.05	229.01	14.53	1	1340.31	5.95	0.50	5	99	23	153	131
216	69.06	55.60	2232	6906.33	17.88	5560.35	13.39	0	0	47.14	1.84	111.91	1.05	307.27	18.90	262.34	13.74	1	1714.52	6.69	0.60	5	99	24	153	130
217	69.53	56.72	2233	6953.15	16.90	5672.21	10.91	0	0	51.88	1.83	109.02	1.04	326.08	19.04	241.96	10.82	1	1191.23	6.00	0.64	5	99	25	153	129
218	71.23	55.90	2234	7122.62	13.92	5589.61	15.19	0	0	51.37	3.03	116.65	1.22	184.76	12.69	200.42	14.02	0	1100.40	5.59	0.53	5	99	26	153	128
219	70.92	57.14	2235	7092.10	11.75	5714.35	10.19	0	0	55.07	2.88	120.54	0.95	173.75	10.55	151.14	9.09	0	1006.56	4.70	0.64	5	99	27	153	127
220	70.01	58.10	2236	7000.64	17.40	5809.62	11.13	0	0	48.72	1.86	112.39	1.03	320.34	19.94	229.36	10.86	1	1086.19	4.18	0.61	5	99	28	153	126
221	68.50	55.66	2237	6850.21	20.75	5566.36	12.29	0	0	52.98	3.81	126.43	1.30	216.64	19.69	133.13	10.98	1	1748.25	9.83	0.50	5	99	29	153	125
222	66.07	53.81	2238	6607.02	15.26	5381.30	17.32	0	0	37.24	2.45	121.61	0.98	181.39	13.93	204.51	16.02	0	705.56	2.69	0.48	5	99	30	153	124
223	67.20	54.22	2239	6719.99	17.12	5421.97	16.58	0	0	37.90	2.28	121.63	1.04	221.09	16.26	213.19	15.80	1	1620.81	4.21	0.50	5	99	31	153	123
224	69.78	56.07	2240	6977.76	20.15	5606.59	17.74	0	0	45.71	2.35	115.35	1.32	286.32	21.55	261.85	18.24	1	1436.69	5.32	0.46	5	99	32	153	122
225	70.73	56.02	2241	7072.98	8.66	5602.19	9.68	0	0	60.89	2.10	113.99	0.90	195.38	8.09	217.31	9.15	1	1058.56	5.48	0.75	4	99	33	153	121
226	68.83	56.07	2242	6883.16	19.50	5606.67	13.67	0	0	49.35	2.79	120.80	1.28	257.16	19.65	190.27	12.70	1	1667.88	5.42	0.51	4	99	34	153	120
227	70.50	56.50	2243	7050.06	14.18	5649.55	12.46	0	0	47.66	1.94	112.27	1.00	256.87	14.44	237.69	12.19	1	887.71	3.88	0.62	5	99	35	153	119
228	72.49	57.55	2244	7249.04	15.78	5754.57	12.82	0	0	38.44	3.02	116.41	0.84	154.62	14.03	125.97	11.31	0	416.38	2.26	0.48	5	99	36	153	118
229	71.99	57.62	2246	7198.93	21.69	5761.53	16.30	0	0	40.74	4.66	120.09	1.16	146.06	19.03	109.77	14.29	1	492.12	4.77	0.31	5	99	37	153	117
230	71.18	57.63	2247	7118.46	20.41	5763.12	11.95	0	0	38.04	2.43	114.22	0.91	231.54	19.98	145.80	10.73	1	356.27	4.65	0.54	5	99	38	153	116
231	71.29	57.39	2248	7128.77	15.15	5739.17	11.27	0	0	41.70	2.91	118.90	0.84	167.37	13.41	124.64	9.97	0	700.23	3.71	0.53	5	99	39	153	115
232	71.43	57.04	2249	7143.39	15.74	5703.95	12.63	0	0	45.00	3.24	117.28	0.99	168.89	13.97	135.72	11.21	0	375.88	4.46	0.50	5	99	40	153	114
233	70.93	57.22	2250	7093.42	18.71	5722.09	16.49	0	0	30.00	2.38	119.32	0.84	182.98	16.96	162.03	14.80	0	705.06	2.81	0.42	5	99	41	153	113
234	70.69	57.40	2251	7068.63	21.36	5740.17	15.06	0	0	34.22	3.11	123.10	0.96	181.74	19.06	128.54	13.38	0	965.48	3.44	0.39	5	99	42	153	112
235	71.67	57.14	2252	7166.98	15.14	5713.87	13.19	0	0	44.26	4.15	120.98	0.93	124.09	13.23	108.11	11.54	1	623.50	4.87	0.42	4	99	43	153	111
236	71.69	57.28	2253	7169.10	14.79	5727.90	15.68	0	0	41.28	4.04	120.16	0.94	116.35	12.94	123.38	13.72	0	479.04	4.84	0.39	4	99	44	153	110
237	71.48	57.87	2254	7147.95	15.18	5786.68	15.58	0	0	36.27	2.44	114.27	0.89	174.51	13.92	180.29	14.08	0	656.40	3.61	0.50	5	99	45	153	109
238	71.59	57.97	2255	7159.26	14.05	5796.56	13.49	0	0	36.40	2.28	115.26	0.80	173.45	12.77	167.43	12.12	0	512.29	3.07	0.55	5	99	46	153	108
239	71.52	57.71	2256	7152.32	14.21	5770.53	13.35	0	0	39.42	3.32	120.53	0.82	129.92	12.47	122.00	11.71	0	546.56	3.71	0.46	4	99	47	153	107
240	71.67	57.54	2257	7167.12	10.84	5753.50	10.69	0	0	51.65	3.64	119.99	0.83	118.36	9.47	116.75	9.34	0	429.85	4.85	0.56	4	99	48	153	106
241	71.50	57.70	2258	7149.53	13.12	5769.51	12.81	0	0	39.36	3.13	119.98	0.77	126.95	11.51	123.97	11.24	0	730.52	3.95	0.49	4	99	49	153	105
242	71.34	57.46	2259	7133.65	17.12	5745.92	16.31	0	0	32.78	2.37	113.97	0.87	181.59	15.90	175.81	14.68	0	366.06	3.46	0.46	5	99	50	153	104
243	71.80	57.44	2260	7180.21	21.21	5744.04	13.51	0	0	36.61	3.13	117.38	0.96	190.47	19.23	122.60	12.00	0	832.52	3.24	0.43	5	99	51	153	103
244	72.14	57.69	2261	7213.72	20.49	5768.91	15.90	0	0	27.35	2.13	115.41	0.77	197.34	19.52	159.21	14.26	0	603.60	2.77	0.43	5	99	52	153	102
245	72.60	57.28	2262	7259.61	10.17	5728.31	15.00	0	0	44.39	3.46	117.49	0.82	100.24	8.86	147.93	13.13	1	205.15	4.30	0.50	4	99	53	153	101
246	72.53	57.58	2263	7252.59	15.82	5758.44	15.37	0	0	34.85	3.03	116.48	0.84	140.57	13.95	136.56	13.55	0	238.00	3.44	0.43	3	99	54	153	100
247	72.24	57.18	2264	7224.49	18.61	5717.87	17.88	0	0	31.59	3.67	116.64	0.87	123.09	16.29	118.27	15.65	0	347.02	2.76	0.31	3	99	55	153	99
248	71.97	57.08	2265	7196.89	16.00	5708.13	15.68	0	0	35.87	3.58	117.68	0.85	123.47	14.01	120.98	13.73	0	604.44	3.32	0.38	5	99	56	153	98
249	71.50	56.71	2266	7150.29	23.74	5671.17	17.09	0	0	29.31	2.52	116.87	0.93	209.21	22.45	155.28	15.36	1	707.75	4.77	0.41	5	99	57	153	97
250	71.95	56.74	2267	7194.68	7.15	5674.47	9.30	0	0	65.69	3.50	115.55	0.80	103.12	6.27	134.03	8.12	1	435.27	5.67	0.69	4	99	58	153	96
251	71.36	56.87	2268	7135.61	14.40	5686.53	15.24	0	0	34.49	2.05	115.10	0.82	186.08	13.50	199.01	14.01	0	779.35	3.08	0.55	5	99	59	153	95
252	71.57	56.31	2269	7156.87	14.65	5630.81	12.75	0	0	43.88	3.56	119.41	0.91	139.17	12.87	121.15	11.21	0	376.17	4.18	0.47	3	99	60	153	94
253	71.90	55.33	2270	7189.57	9.52	5532.87	12.85	0	0	59.51	4.86	121.37	0.97	90.08	8.46	121.03	11.18	1	641.04	5.27	0.50	4	99	61	153	93
254	72.07	55.37	2271	7206.93	12.62	5536.59	11.25	0	0	48.63	4.02	118.69	0.86	117.23	11.00	104.44	9.78	1	579.04	5.62	0.48	4	99	62	153	92
255	72.30	54.95	2272	7229.90	9.30	5494.50	12.48	0	0	49.71	4.18	117.30	0.78	84.34	7.95	113.67	10.84	1	434.71	5.87	0.49	5	99	63	153	91
256	71.51	55.12	2273	7150.62	13.66	5512.44	14.58	0	0	39.72	3.64	118.86	0.84	114.41	11.93	122.16	12.75	0	442.21	4.13	0.43	5	99	64	153	90
257	71.55	55.18	2274	7155.03	18.21	5518.24	12.39	0	0	37.70	2.81	117.23	0.88	186.96	16.65	128.95	11.00	0	940.23	4.41	0.49	5	99	65	153	89
258	71.54	54.83	2275	7153.98	15.34	5482.80	13.06	0	0	36.10	2.63	118.38	0.80	162.45	13.60	138.39	11.58	0	475.92	3.19	0.50	4	99	66	153	88
259	71.34	54.47	2276	7133.69	19.95	5447.18	14.46	0	0	33.90	3.31	120.59	0.88	157.37	17.56	114.07	12.72	0	720.40	2.88	0.38	4	99	67	153	87
260	71.33	54.79	2277	7133.37	18.78	5478.88	19.15	0	0	27.42	3.09	121.50	0.79	128.58	16.50	131.08	16.82	0	852.81	2.49	0.32	3	99	68	153	86
261	71.86	54.22	2278	7186.09	12.57	5421.63	17.42	0	0	31.95	2.89	116.94	0.71	107.09	11.04	148.39	15.28	1	603.75	3.32	0.42	3	99	69	153	85
262	72.32	54.03	2279	7231.78	14.82	5402.94	18.29	0	0	33.53	3.67	119.46	0.82	104.00	12.92	128.45	15.98	1	676.92	4.12	0.34	5	99	70	153	84
263	72.51	53.71	2281	7250.67	18.82	5370.91	16.60	0	0	26.28	2.63	117.29	0.71	144.77	16.57	127.68	14.62	0	433.54	2.53	0.36	3	99	71	153	83
264	72.39	53.75	2282	7238.95	18.63	5374.62	14.23	0	0	25.74	2.25	116.43	0.65	164.28	16.47	125.56	12.59	0	804.85	2.98	0.42	4	99	72	153	82
265	72.27	53.74	2283	7226.78	20.70	5374.45	15.21	0	0	30.86	2.88	116.91	0.85	171.10	18.36	125.93	13.47	0	590.15	2.65	0.38	5	99	73	153	81
266	72.39	53.84	2284	7239.22	11.68	5384.41	11.23	0	0	48.14	4.20	118.62	0.81	102.72	10.11	98.88	9.80	1	655.71	4.02	0.47	4	99	74	153	80
267	70.96	53.81	2286	7096.26	17.26	5381.06	12.88	0	0	31.64	2.97	116.78	0.71	141.62	15.11	105.70	11.29	1	478.54	3.93	0.41	4	99	75	153	79
268	71.51	53.90	2287	7151.01	15.68	5389.66	16.34	0	0	31.81	2.69	115.51	0.79	143.08	13.91	149.18	14.46	0	569.60	2.75	0.43	5	99	76	153	78
269	70.67	53.45	2288	7066.67	16.90	5344.72	22.27	0	0	28.57	2.76	116.81	0.86	135.61	15.02	177.03	20.18	0	397.10	2.67	0.36	4	99	77	153	77
270	70.73	53.01	2289	7072.61	8.53	5301.12	8.02	0	0	62.05	3.88	117.63	0.75	104.78	7.41	98.64	7.03	1	671.75	6.50	0.63	4	99	78	153	76
271	70.72	53.79	2290	7072.23	14.62	5378.59	15.35	0	0	38.33	2.97	116.47	0.89	145.58	12.97	152.93	13.60	0	660.52	4.17	0.47	4	99	79	153	75
272	70.32	53.44	2291	7031.85	27.80	5344.40	17.37	0	0	28.00	3.56	118.79	0.93	167.03	25.02	105.36	15.23	1	577.08	3.32	0.27	4	99	80	153	74
273	71.38	53.26	2292	7137.84	10.78	5326.11	13.41	0	0	42.62	3.40	115.87	0.76	103.80	9.40	129.09	11.71	1	340.10	5.22	0.50	5	99	81	153	73
274	70.15	53.40	2293	7015.00	27.61	5340.28	19.06	0	0	29.11	3.68	119.14	1.03	168.54	24.42	116.49	16.82	0	700.85	2.83	0.26	4	99	82	153	72
275	70.99	53.42	2294	7098.63	15.73	5342.40	15.21	0	0	32.29	2.27	113.67	0.79	173.49	14.16	167.28	13.78	0	423.04	2.85	0.49	5	99	83	153	71
276	71.19	52.77	2295	7119.36	8.38	5276.76	10.17	0	0	59.66	4.31	117.01	0.81	89.19	7.35	108.06	8.84	1	613.65	5.24	0.56	4	99	84	153	70
277	70.80	52.40	2296	7080.25	18.13	5239.70	18.61	0	0	26.89	2.33	115.13	0.78	162.20	16.27	166.71	16.63	0	517.92	2.99	0.39	5	99	85	153	69
278	71.06	53.18	2298	7106.44	26.00	5318.46	23.09	0	0	21.56	2.32	115.85	0.85	187.58	23.62	166.98	20.87	0	314.65	1.78	0.29	5	99	86	153	68
279	72.12	52.65	2299	7211.76	11.85	5265.35	14.62	0	0	40.66	3.94	115.35	0.79	94.03	10.43	115.76	12.72	1	279.17	4.55	0.41	4	99	87	153	67
280	71.28	53.56	2300	7127.56	22.02	5356.01	20.96	0	0	27.35	2.73	114.96	0.92	169.31	20.17	163.03	18.72	0	535.88	2.59	0.33	5	99	88	153	66
281	71.47	53.97	2301	7146.53	19.08	5396.90	30.26	0	0	23.29	3.17	119.10	0.85	108.02	16.78	171.01	26.77	1	671.19	3.67	0.24	5	99	89	153	65
282	70.19	53.75	2302	7019.03	18.53	5374.51	15.72	0	0	31.48	2.41	113.62	0.84	183.71	17.33	159.56	14.06	0	417.69	3.34	0.46	5	99	90	153	64
283	70.70	53.34	2304	7070.23	12.62	5334.25	11.42	0	0	52.60	4.25	118.82	0.94	119.93	11.01	108.54	9.96	1	374.06	6.95	0.49	4	99	91	153	63
284	70.26	53.67	2305	7026.13	19.22	5367.30	22.70	0	0	28.87	3.38	118.82	0.93	126.69	16.95	149.62	20.01	0	196.73	2.38	0.30	5	99	92	153	62
285	70.18	53.56	2306	7017.93	16.36	5356.12	15.73	0	0	35.64	3.57	118.93	0.86	125.54	14.33	120.71	13.78	0	704.92	3.23	0.38	3	99	93	153	61
286	70.18	53.47	2307	7017.50	13.97	5346.66	13.47	0	0	48.05	5.10	122.75	0.96	100.97	12.16	97.16	11.59	1	582.71	4.05	0.38	4	99	94	153	60
287	69.55	54.25	2308	6954.87	15.32	5424.66	19.46	0	0	31.02	1.93	112.06	0.85	191.80	14.40	237.09	19.03	1	265.44	3.29	0.50	5	99	95	153	59
288	68.93	54.15	2309	6892.88	21.69	5414.56	14.01	0	0	33.08	1.97	115.69	0.91	269.23	22.30	185.41	13.01	1	848.29	3.26	0.48	5	99	96	153	58
289	70.16	53.69	2310	7015.62	9.26	5368.78	10.14	0	0	59.93	3.14	116.70	0.90	136.31	8.19	149.21	8.96	0	729.19	5.71	0.66	3	99	97	153	57
290	69.97	53.66	2311	6996.50	11.71	5366.20	11.60	0	0	44.93	3.61	120.86	0.78	111.91	10.22	110.79	10.11	1	936.35	4.61	0.50	5	99	98	153	56
291	69.54	53.59	2312	6954.24	22.98	5359.14	16.56	0	0	29.85	3.20	118.87	0.89	164.80	20.52	119.41	14.62	0	550.83	2.71	0.33	5	99	99	153	55
292	69.87	53.75	2313	6987.22	18.82	5375.45	16.45	0	0	36.33	3.02	118.01	1.01	175.12	16.95	153.65	14.69	0	859.90	3.66	0.42	5	99	100	153	54
293	70.02	53.64	2314	7001.72	18.17	5363.66	11.88	0	0	42.78	3.20	116.94	0.98	187.07	16.32	123.08	10.55	0	719.96	4.53	0.49	5	99	101	153	53
294	70.25	53.66	2315	7024.72	11.14	5365.53	12.19	0	0	49.09	3.90	121.26	0.85	107.73	9.72	117.92	10.64	1	883.52	5.13	0.51	5	99	102	153	52
295	69.72	53.46	2316	6972.37	15.96	5345.69	15.37	0	0	37.73	2.47	114.96	0.94	188.99	14.70	181.89	14.18	0	671.75	3.56	0.51	5	99	103	153	51
296	69.17	53.81	2317	6916.69	16.80	5381.10	17.02	0	0	33.09	1.96	112.28	0.85	212.06	16.36	214.59	16.59	1	673.00	2.97	0.55	5	99	104	153	50
297	69.90	52.44	2318	6989.93	13.45	5244.47	15.67	0	0	35.27	2.74	116.43	0.79	133.98	11.90	156.01	13.85	0	347.75	3.30	0.47	5	99	105	153	49
298	69.68	53.08	2319	6968.44	15.05	5308.00	14.25	0	0	44.14	3.38	118.23	1.00	151.59	13.36	143.70	12.62	0	612.25	3.07	0.48	5	99	106	153	48
299	69.51	53.08	2320	6951.31	17.69	5307.79	14.75	0	0	32.74	2.72	118.52	0.82	163.88	15.87	137.33	13.07	0	636.27	2.99	0.43	4	99	107	153	47
300	68.74	53.13	2321	6874.32	19.73	5313.07	15.60	0	0	29.96	2.33	117.08	0.83	195.20	18.18	156.25	14.02	0	577.90	2.61	0.45	5	99	108	153	46
301	69.96	52.83	2322	6995.96	12.64	5282.91	15.18	0	0	44.18	3.55	118.82	0.93	121.36	11.12	145.78	13.35	0	634.29	4.11	0.47	3	99	109	153	45
302	69.29	53.40	2323	6928.98	21.67	5340.42	16.48	0	0	32.53	3.00	118.96	0.95	179.25	19.94	138.74	14.66	0	796.02	3.66	0.38	5	99	110	153	44
303	69.20	54.09	2324	6920.18	20.13	5409.29	18.55	0	0	37.03	2.84	114.73	1.13	198.23	19.24	188.08	17.01	0	1028.27	4.25	0.42	5	99	111	153	43
304	69.89	53.77	2325	6988.57	16.42	5376.63	17.53	0	0	38.09	3.10	116.67	1.02	156.33	14.68	166.91	15.65	0	848.75	3.23	0.43	5	99	112	153	42
305	70.04	53.33	2326	7004.31	15.66	5333.07	13.39	0	0	36.60	2.56	115.29	0.83	173.05	14.02	148.09	11.95	0	443.23	2.92	0.51	5	99	113	153	41
306	69.88	54.01	2327	6987.81	26.48	5400.98	23.17	0	0	24.48	2.71	119.28	0.97	185.06	24.08	162.88	20.84	0	768.62	2.05	0.29	5	99	114	153	40
307	70.47	53.48	2328	7046.68	15.94	5348.29	10.32	0	0	45.37	3.36	117.70	0.89	165.96	14.03	107.57	9.07	1	526.75	5.63	0.51	4	99	115	153	39
308	69.94	54.12	2329	6994.40	19.59	5411.65	15.31	0	0	34.69	2.37	114.95	0.93	210.00	19.13	174.94	13.91	1	709.02	4.16	0.51	5	99	116	153	38
309	70.78	54.35	2330	7077.62	13.72	5434.82	19.07	0	0	33.78	2.28	114.30	0.86	158.96	12.41	214.93	18.05	1	296.15	3.24	0.50	5	99	117	153	37
310	70.86	54.12	2331	7085.57	11.27	5412.19	11.58	0	0	43.62	2.54	115.33	0.78	149.78	10.02	153.85	10.29	0	573.69	3.71	0.61	5	99	118	153	36
311	71.08	54.34	2332	7107.79	11.66	5433.66	7.60	0	0	54.54	2.97	118.35	0.78	164.90	10.28	107.70	6.69	1	684.58	4.82	0.66	3	99	119	153	35
312	71.31	53.86	2333	7130.70	12.76	5385.67	12.27	0	0	38.51	3.13	117.23	0.72	120.62	11.16	116.01	10.73	0	488.90	4.02	0.48	4	99	120	153	34
313	70.83	54.36	2334	7082.75	15.79	5436.33	15.18	0	0	33.98	2.64	118.78	0.83	157.31	14.07	151.39	13.48	0	512.15	3.01	0.46	5	99	121	153	33
314	71.10	54.37	2335	7110.43	11.65	5436.69	12.49	0	0	49.42	3.93	120.47	0.89	112.56	10.18	120.70	10.91	0	508.25	4.33	0.50	5	99	122	153	32
315	71.28	53.97	2336	7127.77	14.33	5396.75	15.35	0	0	38.72	3.15	115.31	0.89	136.13	12.65	145.81	13.56	0	533.04	3.70	0.46	3	99	123	153	31
316	70.34	54.45	2337	7034.23	18.27	5445.16	13.51	0	0	33.85	1.80	112.58	0.82	250.50	18.34	197.33	12.78	1	938.83	4.03	0.57	5	99	124	153	30
317	71.30	54.39	2338	7129.96	18.32	5439.46	20.28	0	0	26.85	2.87	117.97	0.79	132.11	16.16	146.09	17.93	0	457.08	2.29	0.33	4	99	125	153	29
318	68.70	55.00	2339	6870.27	26.43	5500.49	21.69	0	0	26.02	1.68	114.12	0.89	273.82	26.62	254.39	21.86	1	745.90	3.11	0.42	5	99	126	153	28
319	70.70	53.93	2340	7070.18	22.00	5392.82	18.14	0	0	29.25	2.60	115.48	0.93	190.35	20.21	158.72	16.28	0	656.02	2.87	0.37	5	99	127	153	27
320	70.74	53.81	2341	7073.97	18.78	5381.14	19.36	0	0	28.39	2.66	117.09	0.85	155.31	16.77	160.21	17.24	0	684.94	2.27	0.37	5	99	128	153	26
321	69.55	54.00	2342	6954.66	20.38	5400.39	19.73	0	0	32.94	2.69	115.79	1.06	192.47	19.01	188.45	18.06	0	728.04	3.33	0.42	5	99	129	153	25
322	70.98	53.31	2344	7098.32	11.44	5331.14	11.31	0	0	45.94	4.39	118.06	0.76	92.13	10.12	90.55	9.71	1	314.10	5.18	0.45	5	99	130	153	24
323	71.07	53.10	2345	7107.39	18.43	5310.16	13.60	0	0	34.51	3.11	114.66	0.83	157.71	16.24	116.44	11.98	0	445.79	2.69	0.41	4	99	131	153	23
324	71.01	54.19	2346	7100.56	18.86	5419.29	12.80	0	0	32.56	1.73	108.50	0.77	249.48	18.89	187.78	11.85	1	602.75	3.88	0.57	5	99	132	153	22
325	71.49	52.49	2348	7149.15	15.96	5249.03	17.91	0	0	30.88	3.44	118.16	0.78	110.27	13.93	123.75	15.65	1	484.54	3.10	0.34	4	99	133	153	21
326	71.17	53.04	2350	7116.65	18.21	5304.38	13.62	0	0	28.46	1.60	110.53	0.70	236.14	18.07	190.02	12.57	1	425.92	2.81	0.55	5	99	134	153	20
327	71.40	53.50	2351	7139.91	20.41	5349.79	19.65	0	0	27.36	3.37	118.70	0.83	127.55	17.90	122.79	17.23	0	529.77	2.54	0.28	3	99	135	153	19
328	71.28	53.23	2355	7128.30	14.71	5322.78	11.96	0	0	34.64	3.25	118.72	0.68	120.50	12.82	98.00	10.43	1	442.88	3.53	0.43	4	99	136	153	18
329	71.36	53.61	2356	7135.87	14.51	5361.41	14.17	0	0	35.41	3.08	117.21	0.77	128.38	12.73	125.43	12.44	0	527.69	3.59	0.44	4	99	137	153	17
330	70.93	53.67	2357	7092.79	20.19	5367.03	18.92	0	0	30.84	2.63	115.46	0.95	183.83	18.34	171.24	17.40	0	611.88	2.17	0.40	5	99	138	153	16
331	70.90	53.17	2358	7090.27	7.10	5317.02	10.21	0	0	67.29	5.22	120.41	0.84	73.81	6.98	102.20	8.87	1	274.71	4.61	0.54	5	99	139	153	15
332	70.01	54.55	2359	7000.94	19.45	5454.98	17.30	0	0	31.42	2.15	115.33	0.92	219.77	18.43	195.23	16.36	1	633.46	4.03	0.48	5	99	140	153	14
333	71.04	54.10	2360	7104.34	12.70	5410.09	16.01	0	0	41.80	4.54	119.58	0.88	90.38	11.31	113.40	13.92	1	411.08	3.69	0.37	4	99	141	153	13
334	70.53	54.22	2361	7053.20	7.29	5421.78	7.73	0	0	71.47	4.05	122.54	0.79	98.53	6.29	104.65	6.73	1	725.27	5.97	0.67	4	99	142	153	12
335	69.61	54.15	2362	6960.96	17.00	5415.14	16.36	0	0	37.20	2.41	114.37	1.00	202.18	16.01	196.44	15.18	0	509.08	3.42	0.50	5	99	143	153	11
336	69.40	54.35	2363	6939.69	38.06	5434.63	28.52	0	0	28.14	3.93	120.92	1.45	206.03	36.07	159.20	25.77	0	1087.79	1.64	0.23	5	99	144	153	10
337	68.59	55.18	2364	6859.29	66.95	5517.84	63.13	0	0	22.70	5.05	127.96	2.10	212.16	66.24	206.52	61.89	1	1661.58	10.04	0.24	5	99	145	153	9
338	65.71	55.40	2365	6571.00	29.30	5540.07	12.40	0	0	45.00	3.58	135.04	1.28	265.98	29.57	121.73	11.12	1	2072.19	7.96	0.43	4	99	146	153	8
339	69.18	53.46	2366	6917.72	20.01	5345.56	14.74	0	0	36.71	3.46	121.60	0.97	163.94	17.68	120.87	13.01	0	687.29	2.67	0.39	5	99	147	153	7
340	69.41	53.67	2367	6941.10	17.56	5367.10	19.51	0	0	42.95	4.52	123.27	1.22	128.69	15.47	142.96	17.17	0	790.88	2.43	0.34	5	99	148	153	6
341	67.33	56.28	2369	6732.89	10.21	5627.95	11.56	0	0	71.71	3.73	134.17	1.23	152.19	9.11	171.53	10.42	0	2381.06	6.63	0.65	5	99	149	153	5
342	67.44	56.15	2370	6743.50	9.52	5615.10	11.92	0	0	73.23	2.84	120.76	1.24	190.13	8.97	233.89	11.56	1	2149.56	8.69	0.71	5	99	150	153	4
343	66.44	57.18	2371	6644.49	12.17	5717.90	11.44	0	0	63.67	3.80	133.75	1.18	157.60	10.80	148.18	10.16	0	1782.33	5.45	0.59	3	99	151	153	3
344	66.63	59.66	2372	6663.41	12.29	5966.33	13.18	0	0	50.40	2.70	123.33	1.04	178.93	11.13	191.38	12.01	0	826.15	3.77	0.59	4	99	152	153	2
345	67.18	60.32	2373	6717.74	12.78	6032.30	11.65	0	0	40.59	1.75	115.94	0.79	229.60	12.27	206.70	11.26	1	900.25	3.14	0.65	5	99	153	153	1
346	68.96	56.91	2196	6895.91	62.06	5691.24	14.97	0	0	37.31	4.36	122.12	1.23	309.27	50.73	100.01	13.26	1	1610.56	5.97	0.40	5	100	1	1	1
347	61.10	57.98	2206	6110.42	32.72	5798.46	25.86	0	0	19.64	2.15	122.54	0.92	228.71	31.47	185.48	23.80	1	671.29	3.23	0.27	5	101	1	2	2
348	62.04	56.28	2208	6203.68	14.66	5628.13	16.86	0	0	36.78	2.73	126.80	0.92	153.00	13.10	175.76	15.10	0	1171.83	4.71	0.46	3	101	2	2	1
349	69.70	55.16	2207	6969.80	16.65	5515.63	16.52	0	0	33.18	2.17	118.60	0.89	197.33	15.54	196.56	15.33	0	911.48	3.04	0.49	5	102	1	1	1
350	73.49	57.95	2213	7349.21	20.05	5794.82	13.80	0	0	44.81	7.99	122.19	1.10	87.91	16.79	66.90	15.23	1	298.33	3.78	0.19	4	103	1	1	1
351	60.41	57.23	2218	6041.24	21.44	5723.11	21.54	0	0	21.02	1.71	119.84	0.73	203.22	20.29	206.76	20.03	0	933.25	2.36	0.36	4	104	1	1	1
352	67.65	53.02	2223	6764.88	27.89	5301.84	12.48	0	0	33.64	2.79	121.64	0.94	246.80	27.31	117.21	11.15	1	1065.69	3.51	0.42	4	105	1	3	3
353	68.53	52.83	2224	6852.53	12.86	5283.11	19.76	0	0	34.41	3.06	122.44	0.84	111.54	11.33	171.18	17.47	1	695.69	3.84	0.42	3	105	2	3	2
354	69.43	50.73	2225	6942.90	11.95	5072.59	13.51	0	0	41.67	4.67	115.84	0.76	79.47	9.57	91.87	11.65	1	404.27	3.40	0.36	5	105	3	3	1
355	72.31	57.44	2238	7230.87	14.57	5744.20	14.04	0	0	45.15	4.65	119.36	0.95	108.58	12.68	104.63	12.19	1	256.67	2.89	0.38	5	106	1	2	2
356	72.08	57.44	2239	7207.78	21.46	5743.52	12.71	0	0	42.98	5.30	122.42	1.02	132.40	18.62	75.43	9.86	1	435.83	3.64	0.31	5	106	2	2	1
357	67.38	54.98	2244	6738.42	20.05	5498.18	19.51	0	0	37.42	2.78	122.21	1.18	205.54	19.19	204.35	18.17	0	896.02	2.99	0.41	5	107	1	3	3
358	67.97	54.02	2245	6797.08	21.65	5402.29	20.30	0	0	36.10	2.79	118.99	1.18	215.89	20.39	196.65	19.71	1	1340.29	5.81	0.43	5	107	2	3	2
359	68.14	54.01	2246	6814.40	14.17	5401.36	17.69	0	0	35.64	1.73	114.83	0.86	226.85	13.62	256.33	17.90	1	1149.25	3.58	0.58	5	107	3	3	1
360	64.14	55.56	2254	6413.83	22.91	5555.85	20.44	0	0	24.86	2.03	117.80	0.86	216.52	21.70	193.50	19.29	1	510.33	3.56	0.37	5	108	1	1	1
361	60.67	58.13	2262	6066.55	17.89	5812.55	26.29	0	0	22.92	1.90	121.82	0.80	169.44	16.28	239.08	25.61	1	633.94	2.73	0.36	4	109	1	1	1
362	68.52	58.10	2284	6852.30	26.41	5810.00	48.51	0	0	17.68	3.08	123.30	0.98	117.63	23.50	212.75	44.66	1	668.08	4.23	0.16	5	110	1	1	1
363	58.56	58.86	2349	5856.41	13.38	5886.38	11.51	0	0	48.29	3.37	123.21	0.92	147.68	11.79	127.07	10.15	0	1021.73	5.41	0.54	3	111	1	1	1
364	58.17	57.48	2361	5816.93	20.18	5748.02	18.85	0	0	26.33	1.95	122.16	0.84	210.16	19.05	198.95	17.39	1	897.00	3.41	0.40	5	112	1	6	6
365	61.38	58.15	2362	6138.40	16.48	5814.73	13.53	0	0	41.35	1.84	118.43	0.96	271.52	17.12	236.54	13.27	1	1253.60	6.69	0.56	4	112	2	6	5
366	65.11	57.09	2363	6510.81	11.65	5709.35	8.58	0	0	66.17	3.36	129.66	1.03	177.27	10.40	130.85	7.62	0	1796.06	6.12	0.67	4	112	3	6	4
367	66.43	56.93	2364	6642.66	6.06	5692.81	8.19	0	0	95.73	4.56	137.62	1.00	97.49	5.24	132.05	7.15	1	2107.12	14.53	0.74	4	112	4	6	3
368	64.14	57.40	2367	6414.36	18.29	5740.00	11.41	0	0	52.05	2.10	121.59	1.14	317.73	20.71	224.03	11.00	1	1845.40	5.13	0.58	4	112	5	6	2
369	66.11	56.69	2368	6610.64	21.74	5668.74	14.07	0	0	47.95	3.07	132.98	1.29	242.76	21.63	172.24	12.77	1	2297.90	7.97	0.49	5	112	6	6	1
370	61.39	54.46	2366	6139.05	9.50	5445.84	12.51	0	0	62.26	4.08	128.91	1.03	111.65	8.34	146.98	10.98	1	1566.21	7.07	0.58	3	113	1	1	1
371	69.19	53.32	2372	6919.33	17.39	5332.05	12.91	0	0	47.59	4.33	121.98	1.08	147.12	15.25	109.23	11.32	1	709.35	3.39	0.42	3	114	1	76	76
372	69.03	53.88	2373	6903.15	11.02	5388.36	15.05	0	0	46.31	2.78	117.35	0.94	142.81	9.85	193.78	13.65	0	538.35	2.98	0.57	5	114	2	76	75
373	68.79	53.27	2374	6878.76	9.23	5327.22	8.48	0	0	65.71	4.64	124.07	0.85	100.31	8.02	92.06	7.34	1	612.98	4.72	0.57	4	114	3	76	74
374	69.14	53.45	2375	6913.81	10.37	5344.60	12.74	0	0	56.85	4.12	120.76	0.98	110.15	9.09	135.32	11.15	1	815.98	5.45	0.54	4	114	4	76	73
375	69.68	53.75	2376	6968.27	14.41	5375.36	16.87	0	0	44.93	4.96	123.58	1.04	100.25	12.52	117.45	14.70	1	657.33	5.66	0.35	5	114	5	76	72
376	69.44	54.31	2377	6943.93	10.71	5431.45	13.17	0	0	54.44	3.68	120.39	0.99	122.06	9.43	150.13	11.59	0	785.65	5.55	0.55	3	114	6	76	71
377	68.92	54.82	2378	6892.20	12.52	5481.89	15.06	0	0	43.57	2.92	122.00	0.94	144.63	11.15	173.78	13.46	0	1117.98	3.84	0.53	5	114	7	76	70
378	68.91	55.48	2379	6890.77	12.16	5547.66	12.12	0	0	52.73	3.32	121.95	1.00	149.00	10.78	148.68	10.74	0	1217.40	5.76	0.57	4	114	8	76	69
379	69.06	55.68	2380	6905.85	11.90	5567.63	10.01	0	0	55.03	2.99	123.36	0.94	169.44	10.62	142.77	8.90	0	1134.48	5.93	0.63	4	114	9	76	68
380	68.77	55.35	2381	6876.65	11.11	5534.91	10.64	0	0	60.45	3.19	121.75	1.04	163.24	9.91	156.12	9.53	0	1218.10	4.88	0.64	5	114	10	76	67
381	68.86	54.82	2382	6886.38	9.80	5482.35	8.66	0	0	69.39	3.84	124.00	0.97	136.22	8.60	120.34	7.60	0	1059.06	6.42	0.66	4	114	11	76	66
382	68.96	55.27	2383	6896.50	8.22	5526.97	10.82	0	0	67.59	3.42	120.93	0.99	125.38	7.27	164.90	9.57	0	1072.92	5.95	0.68	3	114	12	76	65
383	69.67	54.99	2384	6966.79	9.83	5498.87	8.67	0	0	67.30	4.12	123.09	0.93	123.43	8.59	108.83	7.58	1	981.85	8.73	0.63	4	114	13	76	64
384	69.09	55.09	2385	6908.84	11.61	5508.79	10.11	0	0	53.58	2.66	116.94	0.93	181.07	10.47	158.05	9.07	0	952.04	4.68	0.65	4	114	14	76	63
385	69.57	54.57	2386	6957.41	9.23	5456.72	11.53	0	0	51.41	2.92	121.45	0.82	125.47	8.15	156.74	10.17	0	839.04	4.48	0.63	3	114	15	76	62
386	69.24	54.44	2387	6923.91	13.02	5443.90	12.66	0	0	45.73	3.16	122.38	0.91	145.62	11.51	141.60	11.19	0	973.69	3.94	0.53	4	114	16	76	61
387	69.54	54.63	2388	6954.07	9.28	5463.13	8.64	0	0	64.27	4.15	124.84	0.85	110.26	8.07	102.58	7.50	1	823.31	6.40	0.61	5	114	17	76	60
388	69.13	54.28	2389	6913.17	11.38	5427.57	12.02	0	0	59.67	3.48	121.41	1.10	150.98	10.12	159.36	10.68	0	1035.27	4.58	0.60	4	114	18	76	59
389	69.06	54.14	2390	6906.29	12.00	5413.89	16.24	0	0	49.80	3.85	120.59	1.07	119.89	10.59	162.18	14.34	0	915.60	3.83	0.48	3	114	19	76	58
390	68.22	54.15	2391	6821.72	12.05	5414.99	9.14	0	0	62.11	2.84	117.55	1.04	203.49	11.05	155.79	8.24	0	1181.75	5.79	0.68	5	114	20	76	57
391	68.34	54.69	2392	6834.00	11.37	5469.44	12.64	0	0	46.26	2.52	120.58	0.89	162.64	10.20	180.35	11.37	0	1039.31	5.40	0.61	5	114	21	76	56
392	68.29	53.87	2393	6829.03	7.66	5387.17	9.30	0	0	70.83	3.54	121.54	0.91	118.12	6.73	143.35	8.16	0	717.46	5.41	0.70	4	114	22	76	55
393	69.07	54.98	2394	6906.72	9.14	5497.59	18.67	0	0	53.55	3.85	125.51	1.06	98.44	8.12	198.72	16.88	1	1009.19	6.78	0.52	4	114	23	76	54
394	68.82	54.50	2395	6882.20	9.36	5450.44	11.65	0	0	64.42	3.52	121.85	1.05	132.46	8.29	164.82	10.32	0	1130.73	5.24	0.64	4	114	24	76	53
395	68.67	54.47	2396	6867.44	10.23	5446.52	11.72	0	0	68.08	4.63	128.62	1.12	115.83	8.96	132.72	10.27	0	1178.77	4.10	0.57	3	114	25	76	52
396	67.90	54.16	2397	6789.66	10.68	5415.85	10.43	0	0	68.45	3.83	120.77	1.12	147.58	9.46	144.05	9.23	0	961.90	4.61	0.63	3	114	26	76	51
397	67.62	54.33	2398	6761.52	11.06	5433.27	11.21	0	0	69.60	4.67	126.64	1.18	127.03	9.71	128.66	9.84	0	1238.81	5.35	0.57	3	114	27	76	50
398	67.32	54.29	2399	6732.41	12.72	5428.99	11.91	0	0	55.58	3.37	124.06	1.08	162.18	11.32	151.94	10.60	0	1009.23	4.43	0.58	4	114	28	76	49
399	67.42	55.07	2400	6741.59	10.26	5506.85	9.04	0	0	61.11	2.90	123.09	0.93	167.44	9.14	147.56	8.05	0	1689.58	5.45	0.69	3	114	29	76	48
400	68.03	54.06	2401	6802.85	12.85	5406.18	12.32	0	0	75.46	6.03	125.75	1.43	123.60	11.25	118.47	10.78	0	1216.38	3.61	0.49	4	114	30	76	47
401	68.45	54.09	2402	6844.88	9.03	5409.43	9.66	0	0	60.23	3.19	120.38	0.86	131.38	7.96	140.43	8.51	0	895.81	5.32	0.67	3	114	31	76	46
402	68.76	54.10	2403	6875.61	10.74	5409.84	11.04	0	0	60.30	3.05	118.36	1.04	164.78	9.66	169.36	9.92	0	1149.67	6.40	0.65	5	114	32	76	45
403	68.27	54.73	2404	6826.79	12.18	5472.79	12.99	0	0	49.28	2.55	120.47	1.01	184.02	11.09	195.70	11.90	0	1436.71	4.40	0.60	5	114	33	76	44
404	68.60	54.07	2405	6860.12	13.37	5407.37	11.30	0	0	52.98	3.03	118.46	1.03	180.06	12.18	153.56	10.11	0	1086.98	5.03	0.60	5	114	34	76	43
405	69.77	54.38	2406	6977.02	8.85	5438.29	10.56	0	0	66.08	4.66	124.84	0.94	96.28	7.71	114.91	9.19	1	976.75	7.21	0.57	5	114	35	76	42
406	70.06	54.34	2407	7005.99	9.54	5434.42	10.94	0	0	55.84	3.77	118.20	0.85	108.69	8.34	124.63	9.55	1	768.35	6.68	0.58	4	114	36	76	41
407	70.42	54.88	2408	7042.42	10.41	5488.04	9.72	0	0	43.99	1.95	112.82	0.70	180.74	9.60	170.95	8.75	0	615.75	4.27	0.70	5	114	37	76	40
408	70.81	54.61	2409	7081.12	8.58	5461.12	7.72	0	0	62.95	3.33	116.60	0.77	124.78	7.50	112.33	6.75	0	549.77	5.96	0.69	4	114	38	76	39
409	70.82	53.79	2410	7082.31	12.13	5379.20	9.26	0	0	60.21	5.00	122.44	0.93	112.27	10.54	85.91	8.14	1	672.23	6.06	0.50	4	114	39	76	38
410	70.73	53.85	2411	7073.23	5.28	5384.59	6.25	0	0	109.70	4.77	122.37	0.92	93.06	4.58	110.29	5.44	1	1138.56	10.37	0.78	4	114	40	76	37
411	70.74	53.57	2412	7073.66	15.13	5356.94	12.87	0	0	37.84	3.59	119.65	0.79	122.45	13.20	104.11	11.20	1	522.44	3.45	0.41	3	114	41	76	36
412	70.86	53.80	2413	7085.70	16.82	5380.34	19.78	0	0	33.18	3.12	116.37	0.94	138.33	14.92	162.54	17.55	0	636.44	3.47	0.37	5	114	42	76	35
413	71.21	53.43	2414	7121.22	8.83	5342.65	14.35	0	0	57.12	4.62	116.60	0.95	84.13	7.79	136.43	12.50	1	525.44	5.38	0.50	4	114	43	76	34
414	70.51	54.24	2415	7051.04	14.19	5424.27	14.68	0	0	33.39	2.20	114.90	0.76	166.36	12.86	172.43	13.26	0	523.96	3.41	0.53	5	114	44	76	33
415	70.25	52.99	2416	7024.84	16.06	5299.00	17.00	0	0	32.53	2.85	116.37	0.83	141.77	14.21	150.02	15.04	0	380.35	3.23	0.41	4	114	45	76	32
416	70.35	53.13	2417	7034.78	16.61	5313.10	13.95	0	0	38.69	3.41	117.58	0.90	145.27	14.61	121.99	12.28	0	219.48	2.29	0.43	4	114	46	76	31
417	70.54	53.16	2418	7053.75	12.95	5316.48	16.34	0	0	40.59	3.98	119.05	0.88	101.45	11.25	128.06	14.26	1	308.65	3.99	0.40	4	114	47	76	30
418	70.88	53.38	2419	7088.02	16.34	5338.14	17.46	0	0	34.00	2.69	114.43	0.91	160.19	14.63	170.45	15.79	0	227.17	2.25	0.44	5	114	48	76	29
419	70.79	53.10	2420	7078.82	15.12	5309.61	14.49	0	0	38.93	3.28	113.92	0.88	138.45	13.32	132.73	12.76	0	139.21	2.07	0.45	5	114	49	76	28
420	70.55	52.98	2421	7055.44	20.44	5297.67	17.96	0	0	30.18	2.88	115.66	0.90	165.14	18.37	145.84	15.96	0	-257.50	1.40	0.37	5	114	50	76	27
421	70.93	53.10	2422	7092.57	23.84	5310.50	15.91	0	0	32.09	4.97	118.75	0.92	118.60	20.71	80.49	14.75	1	309.48	4.56	0.22	5	114	51	76	26
422	70.87	53.03	2423	7086.56	17.12	5303.32	12.35	0	0	33.94	3.03	117.27	0.74	147.64	15.03	106.57	10.85	1	372.23	2.49	0.43	4	114	52	76	25
423	71.09	53.16	2424	7108.68	19.22	5315.66	19.82	0	0	26.53	2.15	112.96	0.84	185.23	17.52	190.08	18.23	0	391.06	2.59	0.40	5	114	53	76	24
424	71.34	53.28	2427	7133.59	11.68	5328.36	20.30	0	0	39.17	4.45	115.67	0.88	77.13	9.61	136.49	17.66	1	419.35	4.20	0.35	5	114	54	76	23
425	71.62	52.91	2428	7161.79	16.31	5290.51	19.09	0	0	40.26	5.60	119.34	1.04	89.44	13.86	105.18	16.60	1	45.27	1.82	0.26	4	114	55	76	22
426	70.79	53.34	2429	7078.77	18.82	5333.98	19.97	0	0	33.42	3.73	118.17	0.99	129.88	16.56	137.73	17.58	0	-98.54	1.29	0.32	5	114	56	76	21
427	70.88	53.22	2430	7087.59	13.39	5322.19	10.92	0	0	39.04	2.33	113.03	0.74	173.26	12.00	141.70	9.72	0	58.35	2.39	0.59	4	114	57	76	20
428	70.39	53.26	2431	7039.14	16.69	5326.38	13.12	0	0	30.94	1.84	111.72	0.72	211.84	15.97	172.25	11.96	1	171.23	1.43	0.56	5	114	58	76	19
429	70.36	53.49	2432	7036.13	11.80	5348.94	14.24	0	0	38.06	2.43	116.27	0.77	143.23	10.49	171.47	12.88	0	62.81	1.89	0.56	4	114	59	76	18
430	70.18	53.24	2433	7017.57	14.84	5324.36	15.20	0	0	49.27	5.02	120.97	1.10	111.91	12.96	114.58	13.26	1	853.17	6.21	0.38	4	114	60	76	17
431	70.31	52.85	2434	7030.88	13.70	5285.19	13.49	0	0	43.81	3.89	118.43	0.89	118.55	11.97	116.79	11.80	0	569.02	3.76	0.44	4	114	61	76	16
432	70.29	52.49	2435	7029.28	7.96	5248.82	11.86	0	0	55.83	4.09	118.86	0.79	82.97	6.81	124.24	10.31	1	567.77	4.71	0.55	4	114	62	76	15
433	69.69	53.29	2436	6968.96	20.18	5328.99	20.31	0	0	29.44	2.92	118.40	0.94	157.59	18.05	158.89	18.08	0	438.79	2.19	0.34	4	114	63	76	14
434	69.75	53.14	2437	6974.82	12.99	5314.17	14.28	0	0	37.53	2.27	112.82	0.82	167.10	11.74	183.08	12.98	0	334.96	3.72	0.56	5	114	64	76	13
435	69.46	55.73	2438	6946.14	12.61	5572.58	28.79	0	0	81.73	1.53	73.87	1.25	422.41	18.39	667.48	63.11	1	1474.19	5.73	0.44	5	114	65	76	12
436	69.35	54.51	2439	6935.49	9.85	5450.84	14.61	0	0	68.65	3.80	122.84	1.30	138.34	8.82	203.51	13.31	0	1598.94	6.80	0.61	3	114	66	76	11
437	68.60	53.26	2440	6859.83	10.77	5325.61	8.72	0	0	63.50	4.61	126.09	0.90	113.98	9.36	92.25	7.58	1	624.21	4.72	0.56	4	114	67	76	10
438	68.53	53.52	2441	6852.96	13.72	5352.03	24.36	0	0	36.39	4.10	126.79	1.00	93.37	11.83	166.15	21.36	1	601.29	4.24	0.32	5	114	68	76	9
439	68.52	53.22	2442	6852.10	10.80	5321.70	15.04	0	0	42.80	2.82	120.51	0.85	127.00	9.58	175.89	13.49	0	615.83	3.08	0.55	4	114	69	76	8
440	68.93	52.37	2443	6893.29	10.02	5237.07	13.56	0	0	56.94	4.50	121.41	0.99	97.69	8.82	132.06	11.84	1	636.44	5.05	0.50	4	114	70	76	7
441	68.86	54.69	2444	6886.40	12.18	5468.92	55.31	0	0	36.10	3.45	126.68	1.22	99.62	10.91	357.66	62.68	1	1497.21	7.67	0.37	5	114	71	76	6
442	68.31	52.59	2445	6831.41	15.07	5258.94	16.69	0	0	41.13	2.95	117.98	1.03	163.52	13.50	178.76	15.35	0	1314.31	2.47	0.49	5	114	72	76	5
443	68.58	52.82	2446	6858.31	13.55	5281.80	16.04	0	0	35.99	2.21	111.76	0.83	171.00	12.34	196.63	15.26	0	355.58	2.94	0.55	5	114	73	76	4
444	69.01	54.27	2447	6900.86	19.41	5427.06	39.62	0	0	30.16	2.79	118.36	1.07	162.52	17.42	254.14	36.06	1	985.56	3.28	0.42	5	114	74	76	3
445	69.46	52.81	2448	6945.68	8.31	5281.16	9.72	0	0	66.62	3.18	121.75	0.93	134.59	7.35	157.37	8.60	0	1272.75	5.28	0.70	3	114	75	76	2
446	68.99	51.57	2449	6898.60	12.33	5156.86	21.29	0	0	34.16	2.57	114.48	0.85	127.42	10.99	212.06	20.14	1	378.98	3.84	0.47	4	114	76	76	1
447	69.67	59.10	2381	6967.38	17.73	5909.73	30.76	0	0	31.26	1.90	115.74	0.95	223.10	17.16	305.49	28.91	1	1077.88	2.73	0.50	5	115	1	1	1
448	68.33	59.31	2396	6833.35	13.69	5931.02	20.90	0	0	43.18	3.56	128.83	1.14	128.95	12.20	195.68	18.86	0	1092.19	2.40	0.43	5	116	1	1	1
449	63.14	59.43	2399	6313.76	27.04	5942.68	21.36	0	0	25.85	3.44	126.24	0.95	156.81	23.91	123.99	18.84	0	463.54	1.41	0.24	4	117	1	2	2
450	63.28	56.00	2401	6328.42	11.73	5599.52	10.97	0	0	58.54	2.91	127.57	1.06	182.62	10.72	171.95	9.91	0	1943.29	4.96	0.64	4	117	2	2	1
451	59.37	54.45	2404	5937.36	13.58	5444.77	12.07	0	0	38.52	2.02	118.79	0.79	198.83	12.70	179.72	10.94	0	800.02	4.16	0.60	5	118	1	5	5
452	58.71	55.15	2405	5870.80	13.98	5515.48	12.93	0	0	43.79	2.39	115.23	0.93	194.70	13.24	184.00	11.83	0	786.69	4.09	0.59	5	118	2	5	4
453	58.75	58.60	2406	5874.90	13.27	5860.31	15.29	0	0	35.16	1.90	120.84	0.82	192.17	12.22	219.17	14.41	1	976.46	4.08	0.55	5	118	3	5	3
454	60.84	60.80	2408	6083.88	26.81	6080.41	20.42	0	0	21.96	1.89	118.61	0.80	228.30	26.40	185.30	18.82	1	659.83	3.28	0.39	5	118	4	5	2
455	58.85	60.60	2410	5885.43	25.40	6060.14	30.17	0	0	23.02	1.89	113.29	0.96	228.84	25.33	268.10	31.06	1	825.02	4.31	0.35	5	118	5	5	1
456	62.81	60.41	2415	6280.66	27.05	6040.72	34.82	0	0	19.13	2.40	122.99	0.93	168.71	24.44	209.76	33.21	1	999.23	4.46	0.24	5	119	1	7	7
457	64.23	61.53	2416	6422.95	18.18	6152.71	15.55	0	0	35.42	2.40	116.68	0.96	208.32	16.85	178.35	14.37	1	640.75	4.83	0.47	5	119	2	7	6
458	64.76	59.84	2417	6476.26	12.59	5983.71	11.99	0	0	48.52	2.47	123.77	0.97	192.50	11.50	183.04	10.98	0	1354.96	4.33	0.61	4	119	3	7	5
459	66.50	59.06	2418	6650.49	23.23	5905.57	29.48	0	0	25.93	1.93	122.08	1.04	236.77	23.20	289.70	31.77	1	987.54	4.33	0.33	5	119	4	7	4
460	66.05	59.90	2419	6605.26	13.77	5990.15	17.40	0	0	40.48	2.67	125.61	1.00	163.03	12.43	203.36	16.11	0	1205.35	3.27	0.50	5	119	5	7	3
461	65.98	59.56	2420	6598.40	11.33	5956.28	11.26	0	0	55.34	2.17	118.15	1.00	223.95	10.86	219.83	10.91	1	1434.67	7.25	0.69	5	119	6	7	2
462	66.76	58.77	2421	6675.86	12.27	5876.66	10.87	0	0	49.84	2.44	123.70	0.92	193.14	11.31	172.42	9.88	0	1095.15	4.13	0.64	4	119	7	7	1
463	68.48	59.88	2426	6847.56	18.80	5988.02	23.18	0	0	27.81	1.81	116.56	0.91	221.47	18.41	265.94	23.80	1	818.88	2.87	0.42	5	120	1	8	8
464	69.44	60.26	2427	6943.69	16.51	6026.20	13.48	0	0	38.86	3.42	122.13	0.88	144.35	14.50	117.84	11.84	0	639.15	3.39	0.43	3	120	2	8	7
465	67.57	58.36	2428	6756.66	9.53	5835.64	10.38	0	0	69.33	3.33	126.60	1.09	154.03	8.50	167.59	9.26	0	1561.79	5.77	0.68	3	120	3	8	6
466	65.81	57.66	2429	6580.80	10.77	5766.45	12.00	0	0	58.07	2.87	129.55	1.07	169.46	9.71	188.34	10.88	0	1631.38	5.03	0.64	3	120	4	8	5
467	64.38	58.92	2430	6437.72	8.39	5892.20	7.94	0	0	81.54	4.97	134.49	0.98	105.69	7.28	100.11	6.94	1	1607.06	8.54	0.64	5	120	5	8	4
468	65.31	58.48	2431	6530.80	10.75	5847.63	15.15	0	0	48.62	2.30	125.71	1.01	179.33	9.85	244.60	14.82	1	1180.52	5.74	0.61	4	120	6	8	3
469	65.71	59.39	2432	6571.17	9.16	5939.36	11.21	0	0	58.66	2.98	128.58	0.93	139.37	8.14	170.33	9.97	0	1393.96	4.92	0.66	3	120	7	8	2
470	68.05	60.84	2433	6805.19	18.30	6083.96	20.58	0	0	28.25	1.99	119.06	0.89	203.45	17.10	224.55	19.79	1	811.19	3.18	0.44	5	120	8	8	1
471	71.47	58.76	2440	7146.69	25.96	5876.29	19.61	0	0	29.39	4.27	122.97	0.99	137.46	22.70	103.86	17.16	1	191.12	2.13	0.23	3	121	1	1	1
472	67.88	57.41	2445	6787.74	9.77	5741.21	10.99	0	0	57.86	2.82	125.01	0.95	155.37	8.75	174.70	9.84	0	1492.12	3.72	0.67	3	122	1	3	3
473	69.96	59.68	2446	6996.07	16.87	5967.66	18.73	0	0	30.02	2.40	118.09	0.86	163.75	15.18	181.64	16.88	0	307.98	2.69	0.42	5	122	2	3	2
474	69.39	55.75	2447	6939.11	16.56	5575.35	34.70	0	0	29.94	1.76	117.01	1.00	218.47	16.35	380.93	45.51	1	1076.19	3.23	0.45	5	122	3	3	1
475	63.69	57.77	2447	6368.63	33.67	5777.49	33.01	0	0	17.88	2.12	124.64	0.94	214.79	32.72	215.08	31.41	1	620.17	3.65	0.23	5	123	1	1	1
476	69.73	51.63	2458	6972.95	26.78	5162.60	26.68	0	0	19.72	2.65	116.58	0.83	153.94	23.86	153.50	23.69	0	594.17	1.72	0.22	5	124	1	2	2
477	69.44	50.65	2460	6943.63	22.94	5064.66	21.42	0	0	24.80	3.08	116.27	0.85	142.49	20.22	133.04	18.88	0	307.90	2.22	0.27	3	124	2	2	1
478	68.64	51.35	2465	6864.20	10.11	5135.00	23.17	0	0	35.84	3.23	117.21	0.81	85.83	8.63	194.95	21.06	1	340.56	3.40	0.43	5	125	1	155	155
479	69.21	51.53	2467	6920.50	9.95	5152.58	15.71	0	0	39.33	2.58	113.54	0.75	117.19	8.80	182.51	14.30	0	487.56	4.00	0.56	4	125	2	155	154
480	68.57	51.70	2469	6857.19	11.57	5169.54	21.19	0	0	29.90	2.56	115.87	0.70	104.34	10.17	186.99	19.51	1	562.90	4.21	0.44	4	125	3	155	153
481	68.47	52.36	2470	6847.10	13.21	5235.99	21.22	0	0	31.36	2.52	116.20	0.81	127.85	11.77	201.35	19.62	0	537.62	2.73	0.44	5	125	4	155	152
482	68.64	50.30	2472	6864.18	12.54	5029.73	10.21	0	0	52.74	4.70	116.86	0.87	107.85	10.87	87.55	8.77	1	199.92	4.64	0.47	5	125	5	155	151
483	68.60	50.97	2473	6859.52	9.32	5096.85	11.81	0	0	49.73	3.06	116.52	0.79	116.71	8.19	147.81	10.38	0	436.92	4.00	0.61	4	125	6	155	150
484	68.69	51.80	2474	6869.21	8.10	5180.06	21.55	0	0	39.88	3.16	117.76	0.78	77.83	6.85	207.24	19.48	1	411.71	3.92	0.49	4	125	7	155	149
485	69.05	51.69	2476	6904.68	11.82	5169.09	16.92	0	0	31.76	2.16	113.07	0.69	135.11	10.52	188.98	15.72	0	484.54	2.80	0.53	4	125	8	155	148
486	68.56	51.64	2477	6855.69	13.88	5164.46	15.54	0	0	33.49	2.65	114.60	0.76	135.50	12.26	151.21	13.86	0	685.33	3.27	0.47	5	125	9	155	147
487	68.94	50.94	2478	6893.71	12.67	5093.90	15.56	0	0	36.06	3.15	115.66	0.76	111.45	11.11	136.91	13.63	1	247.54	3.39	0.44	4	125	10	155	146
488	68.65	52.73	2479	6865.00	15.87	5273.10	20.22	0	0	26.54	1.62	110.92	0.74	201.13	14.99	241.51	20.15	1	352.21	2.30	0.50	5	125	11	155	145
489	70.14	52.06	2481	7014.16	12.73	5205.53	19.67	0	0	34.40	3.34	115.21	0.82	101.16	11.21	156.06	17.28	1	285.75	5.00	0.40	5	125	12	155	144
490	70.96	52.49	2483	7095.64	11.86	5249.07	20.96	0	0	36.04	3.74	115.32	0.85	88.54	10.70	155.44	18.32	1	190.69	4.51	0.37	4	125	13	155	143
491	70.28	53.98	2484	7028.48	15.25	5398.36	26.64	0	0	28.17	2.85	118.52	0.88	116.84	13.54	201.87	24.25	0	676.83	2.48	0.34	4	125	14	155	142
492	69.88	52.84	2485	6987.88	14.09	5283.81	18.35	0	0	34.15	2.90	118.89	0.85	128.33	12.47	166.93	16.27	0	550.88	2.75	0.43	5	125	15	155	141
493	70.00	52.63	2486	6999.95	10.93	5262.79	11.54	0	0	46.79	3.84	118.18	0.77	102.22	9.56	107.85	10.03	1	296.58	3.98	0.49	4	125	16	155	140
494	69.11	53.31	2487	6910.93	17.74	5330.74	14.20	0	0	34.74	2.33	116.64	0.88	204.77	16.36	165.13	12.90	0	504.42	3.17	0.50	5	125	17	155	139
495	69.54	52.24	2488	6953.84	10.89	5224.04	11.24	0	0	43.01	3.14	117.91	0.71	114.85	9.52	118.56	9.82	0	470.77	3.61	0.54	4	125	18	155	138
496	69.19	53.33	2489	6918.72	18.58	5333.16	19.81	0	0	30.46	2.86	118.06	0.92	153.27	16.54	162.87	17.76	0	439.23	2.62	0.37	5	125	19	155	137
497	68.94	53.13	2490	6894.28	19.17	5313.07	17.44	0	0	33.14	3.06	120.09	0.95	160.70	17.06	146.35	15.50	0	799.35	2.86	0.38	5	125	20	155	136
498	68.93	53.37	2491	6893.08	11.90	5336.96	15.03	0	0	45.25	3.98	123.39	0.90	104.09	10.43	131.41	13.13	1	1015.10	7.01	0.45	4	125	21	155	135
499	69.65	53.58	2492	6965.30	10.90	5357.68	15.00	0	0	40.69	3.37	121.11	0.78	101.16	9.51	139.26	13.11	1	320.67	3.46	0.48	4	125	22	155	134
500	69.00	52.75	2493	6900.33	18.57	5274.99	16.38	0	0	31.43	3.01	118.76	0.84	149.45	16.39	131.92	14.46	0	519.75	2.90	0.38	3	125	23	155	133
501	69.12	52.25	2494	6912.37	12.87	5225.21	14.17	0	0	39.54	3.38	118.63	0.80	115.65	11.27	127.34	12.40	0	320.81	2.90	0.45	3	125	24	155	132
502	68.37	52.25	2495	6836.96	16.87	5225.20	16.29	0	0	34.49	2.96	117.39	0.89	152.18	14.95	146.85	14.46	0	711.56	2.88	0.42	5	125	25	155	131
503	68.33	52.87	2496	6832.54	16.55	5286.78	20.76	0	0	29.64	1.74	112.21	0.82	213.60	16.10	252.41	20.92	1	751.85	3.68	0.52	5	125	26	155	130
504	69.03	52.55	2497	6902.75	13.61	5255.38	16.79	0	0	36.79	2.75	115.80	0.87	141.11	12.10	172.45	15.24	0	643.12	3.25	0.48	5	125	27	155	129
505	68.60	53.04	2498	6859.51	12.92	5303.61	12.87	0	0	47.38	3.51	118.71	0.93	134.36	11.37	133.85	11.33	0	614.62	4.79	0.51	3	125	28	155	128
506	69.17	52.66	2499	6917.41	8.82	5266.13	11.56	0	0	51.49	3.08	117.80	0.79	113.37	7.75	148.65	10.15	0	863.48	5.49	0.62	4	125	29	155	127
507	69.07	52.80	2500	6906.62	11.68	5279.95	11.01	0	0	51.24	3.30	117.80	0.89	139.89	10.28	131.89	9.70	0	783.69	4.78	0.58	3	125	30	155	126
508	69.04	53.62	2501	6903.83	16.04	5361.82	19.44	0	0	36.96	3.00	119.87	1.04	153.47	14.37	185.55	17.51	0	857.23	3.36	0.42	5	125	31	155	125
509	69.36	52.90	2502	6935.63	9.44	5289.73	11.60	0	0	57.19	3.67	119.03	0.90	113.14	8.28	138.92	10.16	0	756.96	5.69	0.59	4	125	32	155	124
510	69.13	52.38	2503	6912.51	19.40	5238.24	13.09	0	0	35.56	3.36	119.33	0.86	157.86	17.05	106.52	11.48	1	467.50	3.01	0.40	4	125	33	155	123
511	69.78	53.08	2504	6978.28	13.33	5307.98	18.05	0	0	37.18	2.82	116.08	0.90	136.51	11.87	183.73	16.27	0	618.83	3.40	0.47	5	125	34	155	122
512	69.60	53.60	2505	6959.55	14.17	5359.84	20.34	0	0	34.29	2.17	113.99	0.91	174.83	13.05	237.22	20.02	1	388.04	3.71	0.51	5	125	35	155	121
513	69.99	53.12	2506	6999.24	10.82	5312.28	16.10	0	0	39.32	2.96	116.93	0.79	110.73	9.54	164.35	14.24	1	547.90	4.01	0.50	4	125	36	155	120
514	70.65	52.89	2509	7064.89	10.99	5288.63	20.72	0	0	40.06	4.02	117.46	0.89	83.38	9.28	158.44	18.11	1	519.00	5.13	0.38	5	125	37	155	119
515	70.94	53.37	2510	7093.78	10.50	5337.04	13.62	0	0	49.62	4.50	118.73	0.87	89.43	9.38	115.39	11.84	1	639.44	4.87	0.45	4	125	38	155	118
516	70.60	54.73	2511	7059.55	13.43	5472.58	16.27	0	0	34.60	2.27	116.01	0.82	159.33	12.14	192.58	14.76	0	532.15	3.05	0.52	5	125	39	155	117
517	70.93	54.51	2512	7092.64	12.94	5450.53	16.50	0	0	42.09	3.72	120.37	0.93	112.78	11.36	143.87	14.48	0	952.65	3.68	0.43	3	125	40	155	116
518	70.51	54.83	2513	7051.45	16.75	5482.89	17.51	0	0	37.24	2.89	117.38	1.01	167.14	15.21	175.39	15.74	0	604.62	3.17	0.44	5	125	41	155	115
519	70.78	54.98	2514	7077.90	14.50	5498.44	12.92	0	0	39.07	2.73	117.43	0.83	160.13	12.92	142.99	11.47	0	390.33	3.16	0.52	5	125	42	155	114
520	70.82	54.96	2515	7082.44	8.62	5495.85	9.13	0	0	61.63	3.86	122.10	0.81	105.68	7.52	111.95	7.96	1	844.21	6.21	0.62	5	125	43	155	113
521	70.59	55.40	2516	7058.96	12.08	5540.10	10.55	0	0	53.01	2.98	116.21	0.94	165.51	10.85	145.26	9.38	0	531.77	4.36	0.62	4	125	44	155	112
522	70.84	55.34	2517	7084.26	16.08	5534.40	11.77	0	0	45.20	3.23	120.00	0.96	173.09	14.37	127.25	10.43	0	884.08	3.94	0.51	4	125	45	155	111
523	70.84	55.52	2518	7083.82	10.79	5552.09	9.12	0	0	61.76	3.80	118.41	0.92	135.14	9.46	114.25	7.99	0	836.42	5.72	0.62	3	125	46	155	110
524	70.68	55.71	2519	7067.64	10.86	5570.89	9.57	0	0	53.82	3.50	122.23	0.82	128.34	9.50	113.14	8.38	0	811.94	4.82	0.59	5	125	47	155	109
525	70.86	55.96	2520	7085.62	8.19	5596.01	8.18	0	0	71.40	3.00	116.22	0.91	150.79	7.27	150.72	7.26	0	1199.40	7.01	0.75	3	125	48	155	108
526	70.53	56.26	2521	7052.80	12.96	5625.62	11.41	0	0	44.51	2.15	113.96	0.86	205.05	12.26	183.79	10.49	0	700.17	3.79	0.64	5	125	49	155	107
527	71.24	56.09	2522	7124.32	9.21	5608.96	10.04	0	0	60.28	3.88	120.95	0.86	109.91	8.04	119.78	8.77	1	854.56	7.79	0.61	5	125	50	155	106
528	70.86	55.98	2523	7086.16	9.63	5597.72	10.02	0	0	58.10	2.70	116.45	0.90	160.59	8.62	167.07	8.97	0	1156.46	5.74	0.69	4	125	51	155	105
529	70.94	55.62	2524	7093.78	7.57	5561.84	6.20	0	0	66.28	3.21	119.33	0.67	120.07	6.59	98.29	5.37	1	782.88	7.75	0.73	4	125	52	155	104
530	70.52	56.04	2525	7052.28	10.00	5604.03	12.24	0	0	60.55	4.66	125.26	0.99	99.57	8.66	121.98	10.67	1	1100.17	6.59	0.52	5	125	53	155	103
531	69.88	56.55	2526	6988.19	10.99	5654.55	10.13	0	0	54.19	2.65	117.92	0.91	173.67	9.90	160.66	9.06	0	623.73	5.24	0.66	4	125	54	155	102
532	70.35	56.33	2527	7034.81	8.97	5633.15	9.64	0	0	55.44	2.96	121.48	0.79	129.73	7.90	139.33	8.48	0	920.71	4.84	0.67	3	125	55	155	101
533	69.88	56.32	2528	6988.10	8.93	5631.66	7.78	0	0	69.55	3.53	126.30	0.88	135.46	7.83	117.93	6.82	0	1351.42	6.44	0.70	4	125	56	155	100
534	69.49	55.87	2529	6948.64	12.70	5587.19	13.98	0	0	45.17	3.03	121.79	0.95	146.74	11.28	161.43	12.43	0	790.38	3.53	0.53	4	125	57	155	99
535	69.70	56.11	2530	6970.08	7.82	5611.49	8.87	0	0	64.97	3.50	124.31	0.81	111.50	6.83	126.50	7.75	1	911.17	6.11	0.68	4	125	58	155	98
536	69.46	56.54	2531	6945.61	13.12	5654.42	11.23	0	0	57.14	3.46	122.61	1.09	167.83	11.67	143.79	9.99	0	1083.58	5.06	0.58	4	125	59	155	97
537	69.72	56.41	2532	6971.92	8.23	5640.57	7.33	0	0	84.42	4.43	125.22	0.98	120.54	7.18	107.31	6.39	1	1172.73	8.64	0.70	4	125	60	155	96
538	69.37	56.42	2533	6937.04	11.47	5641.80	11.11	0	0	57.72	3.66	125.36	1.00	139.60	10.11	135.18	9.79	0	1264.56	5.10	0.58	3	125	61	155	95
539	69.33	56.59	2534	6932.63	10.59	5658.95	11.16	0	0	57.73	3.29	122.98	0.98	143.48	9.38	151.20	9.88	0	1057.44	4.54	0.62	3	125	62	155	94
540	69.25	55.98	2535	6924.87	12.25	5598.30	13.44	0	0	49.94	2.82	121.95	1.03	168.79	11.03	184.40	12.20	0	1206.96	4.46	0.58	5	125	63	155	93
541	69.12	55.89	2536	6912.33	11.32	5588.96	9.01	0	0	62.44	3.01	120.57	1.00	181.75	10.17	145.13	8.04	0	1375.31	5.95	0.68	4	125	64	155	92
542	69.56	55.68	2537	6955.81	10.10	5568.40	11.74	0	0	61.08	4.06	123.47	1.01	117.11	8.86	136.14	10.30	0	896.06	6.27	0.58	4	125	65	155	91
543	69.70	55.47	2538	6969.91	9.22	5546.52	9.86	0	0	59.20	3.69	127.00	0.84	113.86	8.06	121.81	8.62	0	1049.67	5.67	0.62	4	125	66	155	90
544	69.14	55.73	2539	6914.50	11.45	5572.79	9.05	0	0	64.61	4.03	126.10	0.99	141.15	10.03	111.57	7.93	1	1509.65	6.99	0.61	3	125	67	155	89
545	68.65	55.85	2540	6864.70	15.91	5585.10	12.84	0	0	50.93	3.21	121.21	1.16	194.00	14.70	158.93	11.53	0	945.42	4.36	0.54	5	125	68	155	88
546	68.78	55.63	2541	6877.96	9.67	5563.29	11.23	0	0	57.78	3.35	127.60	0.93	128.65	8.53	149.43	9.90	0	1302.54	5.60	0.62	3	125	69	155	87
547	68.73	55.47	2542	6873.25	9.18	5547.29	9.77	0	0	71.05	4.02	126.48	1.02	124.87	8.06	132.93	8.58	0	1197.50	6.52	0.65	4	125	70	155	86
548	68.68	55.57	2543	6868.39	9.67	5557.20	10.69	0	0	60.84	3.44	126.66	0.95	132.03	8.53	146.02	9.43	0	1291.08	6.47	0.64	4	125	71	155	85
549	68.65	56.31	2544	6865.46	12.33	5630.79	12.74	0	0	53.34	3.37	123.40	1.05	150.77	10.98	156.01	11.31	0	1572.71	6.61	0.56	4	125	72	155	84
550	68.56	56.57	2545	6855.87	7.17	5657.11	6.57	0	0	85.36	3.90	127.44	0.87	120.54	6.26	110.46	5.73	1	1502.94	10.88	0.75	4	125	73	155	83
551	69.06	56.61	2546	6906.39	7.38	5660.98	8.68	0	0	77.36	4.02	122.74	0.93	109.30	6.46	128.61	7.59	1	1106.50	12.63	0.70	5	125	74	155	82
552	69.11	56.91	2547	6911.02	9.41	5691.10	11.11	0	0	61.65	3.27	121.51	0.98	137.40	8.35	162.01	9.86	0	1017.08	5.53	0.65	3	125	75	155	81
553	68.85	56.77	2548	6885.40	11.12	5676.94	12.53	0	0	56.18	3.29	122.12	1.04	147.23	9.90	165.76	11.15	0	1193.38	4.75	0.60	4	125	76	155	80
554	69.56	55.93	2549	6956.03	10.43	5592.60	12.59	0	0	63.95	4.58	123.57	1.10	112.14	9.13	135.36	11.03	0	1109.83	5.94	0.54	3	125	77	155	79
555	69.31	56.08	2550	6930.74	8.41	5607.53	8.36	0	0	73.67	3.51	122.88	0.95	136.18	7.41	135.39	7.36	0	1143.83	6.63	0.71	3	125	78	155	78
556	68.91	55.72	2551	6890.52	11.66	5572.32	9.54	0	0	55.81	3.00	124.24	0.92	167.82	10.38	137.44	8.47	0	1256.21	6.05	0.64	3	125	79	155	77
557	68.49	55.88	2552	6848.79	10.06	5588.47	10.57	0	0	62.94	3.56	124.49	1.00	137.19	8.88	144.05	9.33	0	1317.27	6.07	0.63	4	125	80	155	76
558	67.53	55.64	2553	6753.44	11.80	5564.16	9.83	0	0	51.96	2.59	127.32	0.89	183.22	10.60	153.06	8.80	0	1530.35	5.04	0.65	4	125	81	155	75
559	68.35	55.55	2554	6834.74	12.20	5554.79	11.48	0	0	57.74	3.59	126.19	1.06	151.53	10.80	142.58	10.16	0	1506.52	5.97	0.58	4	125	82	155	74
560	68.29	55.22	2555	6828.78	8.00	5522.44	8.69	0	0	78.26	3.83	124.08	0.99	125.90	7.03	136.77	7.64	0	1375.08	8.82	0.71	4	125	83	155	73
561	68.32	55.10	2556	6832.23	6.96	5510.50	7.97	0	0	80.58	3.88	127.86	0.90	111.19	6.08	127.48	6.97	1	1602.58	10.02	0.73	5	125	84	155	72
562	68.83	55.55	2557	6882.61	9.54	5554.85	9.08	0	0	61.91	2.77	121.56	0.91	164.86	8.55	157.30	8.09	0	1651.71	5.39	0.71	3	125	85	155	71
563	68.78	55.69	2558	6878.19	11.69	5568.68	12.69	0	0	48.94	2.48	119.18	0.96	179.33	10.69	194.80	11.59	0	1276.48	4.70	0.62	5	125	86	155	70
564	68.61	55.89	2559	6861.07	10.05	5589.02	11.36	0	0	48.82	2.38	122.40	0.83	160.31	9.01	180.52	10.24	0	1200.73	4.02	0.66	3	125	87	155	69
565	68.59	56.08	2560	6858.78	8.92	5607.61	8.79	0	0	67.79	3.24	124.89	0.93	144.32	7.88	142.26	7.77	0	1372.65	7.57	0.70	3	125	88	155	68
566	68.98	55.91	2561	6897.74	7.01	5590.62	8.19	0	0	74.93	3.02	121.09	0.88	134.34	6.20	156.88	7.24	0	1544.19	7.77	0.77	3	125	89	155	67
567	69.25	55.76	2562	6924.60	9.17	5575.84	10.12	0	0	65.14	3.09	122.40	0.99	149.94	8.16	165.29	9.01	0	1678.25	5.95	0.69	3	125	90	155	66
568	69.22	56.02	2563	6921.64	8.46	5602.05	10.21	0	0	65.60	3.06	121.21	0.96	140.58	7.52	169.18	9.11	0	1494.29	6.71	0.70	3	125	91	155	65
569	69.50	55.75	2564	6949.68	11.93	5575.02	10.74	0	0	58.46	3.26	120.08	1.04	164.99	10.75	149.39	9.55	0	1090.69	5.53	0.62	4	125	92	155	64
570	69.12	55.80	2565	6912.39	5.70	5580.11	7.28	0	0	83.24	3.49	121.55	0.80	104.78	5.00	133.66	6.36	1	1201.15	9.55	0.78	4	125	93	155	63
571	68.76	56.01	2566	6876.17	12.16	5600.96	13.93	0	0	42.97	2.78	126.65	0.88	145.46	10.82	166.35	12.43	0	1109.67	3.45	0.55	3	125	94	155	62
572	68.68	55.94	2567	6868.22	9.72	5593.57	7.83	0	0	76.28	3.93	126.09	1.01	145.20	8.54	116.87	6.88	0	1587.00	8.31	0.69	4	125	95	155	61
573	68.62	56.09	2568	6862.13	10.28	5608.94	9.99	0	0	64.81	2.90	117.47	1.05	177.77	9.39	173.57	9.03	0	1212.40	6.04	0.69	4	125	96	155	60
574	68.90	56.32	2569	6890.20	13.40	5631.83	10.82	0	0	51.08	3.14	123.63	0.96	168.57	11.95	136.50	9.61	0	1241.15	4.04	0.58	4	125	97	155	59
575	69.07	56.15	2570	6906.70	6.53	5614.58	9.79	0	0	61.52	3.57	128.22	0.73	87.37	5.89	130.03	8.53	1	1396.52	8.42	0.66	4	125	98	155	58
576	69.08	55.66	2571	6907.64	8.94	5566.42	7.33	0	0	62.14	2.68	121.24	0.78	160.18	7.92	131.36	6.49	0	1094.46	5.02	0.74	3	125	99	155	57
577	69.21	56.28	2572	6920.88	8.04	5627.67	8.51	0	0	73.52	3.64	122.34	0.92	125.20	7.06	132.47	7.47	0	1184.65	7.51	0.71	4	125	100	155	56
578	69.64	56.00	2573	6963.81	9.72	5599.90	9.64	0	0	64.33	3.10	117.82	0.97	155.90	8.68	154.77	8.57	0	1140.15	6.22	0.69	4	125	101	155	55
579	68.89	55.59	2574	6888.61	11.64	5558.97	11.50	0	0	54.17	2.93	120.52	1.00	166.81	10.46	165.03	10.28	0	1080.65	4.32	0.62	4	125	102	155	54
580	68.75	55.66	2575	6875.14	11.86	5566.46	13.69	0	0	51.28	3.68	123.94	1.00	127.37	10.45	147.04	12.06	0	1227.67	4.74	0.52	4	125	103	155	53
581	68.73	55.44	2576	6872.81	11.79	5544.46	10.17	0	0	61.19	4.17	125.29	1.01	133.12	10.33	114.85	8.91	0	991.58	5.24	0.57	4	125	104	155	52
582	68.79	55.13	2577	6878.93	9.03	5513.01	10.75	0	0	67.82	4.04	127.54	1.01	116.80	7.92	139.12	9.43	0	1530.96	6.57	0.63	4	125	105	155	51
583	68.82	55.43	2578	6882.26	10.36	5543.35	8.68	0	0	57.55	2.75	121.87	0.85	167.44	9.26	140.59	7.71	0	1354.94	4.98	0.69	4	125	106	155	50
584	69.65	55.08	2579	6965.47	9.59	5508.21	10.76	0	0	59.46	3.33	121.53	0.93	131.96	8.46	148.03	9.50	0	1148.75	6.38	0.64	3	125	107	155	49
585	69.21	55.12	2580	6920.81	10.97	5511.99	15.28	0	0	40.27	2.46	121.25	0.82	139.27	9.80	192.11	13.90	0	841.77	3.83	0.57	5	125	108	155	48
586	69.99	54.95	2581	6998.63	9.34	5495.48	9.23	0	0	54.82	2.67	117.99	0.79	148.00	8.27	146.32	8.17	0	787.98	4.49	0.69	3	125	109	155	47
587	69.56	55.45	2582	6956.05	18.85	5545.00	15.19	0	0	39.85	2.55	118.13	1.08	222.83	18.21	186.29	13.89	1	1150.94	5.61	0.49	5	125	110	155	46
588	70.09	55.31	2583	7009.08	10.39	5530.84	12.40	0	0	48.61	3.02	121.40	0.85	129.23	9.17	154.24	10.95	0	984.44	4.44	0.59	4	125	111	155	45
589	69.55	55.09	2584	6954.65	13.49	5508.52	11.07	0	0	49.71	3.19	121.30	0.94	162.17	11.94	133.16	9.81	0	1157.40	4.28	0.56	4	125	112	155	44
590	70.28	54.92	2585	7027.78	13.17	5492.36	10.09	0	0	54.37	3.68	119.92	0.95	149.94	11.57	114.91	8.88	0	1066.08	5.06	0.56	4	125	113	155	43
591	70.91	55.32	2586	7091.06	9.04	5532.07	8.18	0	0	67.94	4.09	119.50	0.87	115.20	7.88	104.31	7.12	1	784.10	6.36	0.64	5	125	114	155	42
592	70.80	56.22	2587	7080.20	12.38	5622.25	13.94	0	0	47.22	3.26	118.64	0.96	138.50	10.96	155.93	12.34	0	564.96	4.49	0.53	3	125	115	155	41
593	69.66	56.79	2588	6965.62	17.93	5679.42	12.73	0	0	40.96	2.34	116.98	0.99	235.95	17.51	175.37	11.61	1	1072.54	5.56	0.55	5	125	116	155	40
594	70.41	57.05	2589	7040.63	10.67	5705.01	10.77	0	0	51.52	3.01	120.67	0.85	140.70	9.42	142.08	9.51	0	980.54	4.99	0.62	3	125	117	155	39
595	70.23	56.41	2590	7022.61	10.19	5641.06	9.50	0	0	60.51	3.50	120.91	0.91	135.87	8.96	126.67	8.35	0	932.77	4.79	0.64	4	125	118	155	38
596	70.55	56.58	2591	7055.02	11.47	5658.05	10.61	0	0	59.34	4.51	125.63	0.97	115.80	10.00	107.07	9.23	1	1086.31	5.08	0.52	4	125	119	155	37
597	70.06	56.63	2592	7005.74	15.40	5662.72	9.16	0	0	50.86	3.32	121.48	0.92	181.47	13.71	108.35	8.07	1	595.77	5.94	0.57	4	125	120	155	36
598	70.30	57.32	2593	7029.64	12.56	5731.70	9.72	0	0	59.79	3.77	120.13	1.01	153.77	11.06	119.02	8.56	0	1108.52	5.90	0.59	3	125	121	155	35
599	70.08	56.50	2594	7008.07	9.13	5649.76	8.59	0	0	57.62	2.99	120.96	0.78	135.67	8.03	127.62	7.55	0	920.00	5.28	0.68	3	125	122	155	34
600	70.34	57.20	2595	7033.96	11.72	5719.98	11.82	0	0	61.15	4.51	122.53	1.08	122.19	10.27	123.21	10.35	0	1002.17	6.68	0.53	3	125	123	155	33
601	70.18	57.20	2596	7018.11	11.57	5719.82	10.52	0	0	55.38	3.21	121.21	0.95	154.04	10.24	140.21	9.32	0	1052.44	5.43	0.61	3	125	124	155	32
602	70.76	57.52	2597	7075.96	8.32	5752.37	12.05	0	0	64.65	4.68	126.63	0.96	88.39	7.26	127.91	10.49	1	1284.65	8.68	0.56	4	125	125	155	31
603	70.52	57.39	2598	7052.24	12.49	5739.36	12.02	0	0	44.21	2.63	118.71	0.85	162.03	11.24	156.64	10.70	0	774.90	3.89	0.59	5	125	126	155	30
604	70.57	56.97	2599	7056.86	16.83	5696.71	15.22	0	0	37.45	2.43	118.47	0.96	198.93	15.78	182.69	13.89	0	439.31	2.57	0.50	5	125	127	155	29
605	71.41	56.62	2600	7140.78	16.64	5662.18	11.29	0	0	45.22	4.36	120.37	0.91	132.52	14.50	89.48	9.64	1	214.25	4.16	0.41	4	125	128	155	28
606	71.75	56.37	2601	7174.63	11.61	5637.41	13.81	0	0	38.07	2.69	116.20	0.74	126.57	10.24	150.50	12.17	0	439.73	4.20	0.53	4	125	129	155	27
607	71.13	56.69	2602	7112.75	9.25	5668.67	8.50	0	0	56.18	2.95	119.27	0.76	135.67	8.12	124.67	7.47	0	1005.81	5.30	0.68	3	125	130	155	26
608	70.93	56.46	2603	7092.59	16.75	5645.90	11.29	0	0	42.94	3.16	118.14	0.91	175.14	14.93	118.52	9.99	0	786.42	4.41	0.50	4	125	131	155	25
609	70.96	56.00	2604	7096.48	12.45	5599.80	10.99	0	0	51.41	3.42	119.83	0.92	144.30	10.97	127.39	9.68	0	920.92	5.48	0.56	3	125	132	155	24
610	71.06	56.41	2605	7105.90	23.50	5640.69	17.83	0	0	26.25	2.67	119.51	0.84	178.27	21.03	135.70	15.86	0	536.56	2.12	0.34	5	125	133	155	23
611	72.04	56.55	2606	7204.48	12.38	5654.82	10.79	0	0	50.92	4.43	119.70	0.86	109.12	10.78	94.86	9.26	1	801.08	6.52	0.47	5	125	134	155	22
612	71.71	56.53	2607	7170.88	13.36	5653.10	10.24	0	0	51.13	3.19	116.67	0.92	165.22	11.91	127.10	9.06	0	506.94	4.81	0.58	4	125	135	155	21
613	71.83	56.76	2608	7182.74	10.88	5676.30	15.25	0	0	44.75	4.22	118.63	0.85	88.97	9.60	124.39	13.27	1	218.81	2.72	0.44	5	125	136	155	20
614	69.75	57.95	2609	6974.98	20.96	5794.78	16.35	0	0	44.85	2.61	118.39	1.31	266.75	21.58	220.08	15.67	1	1483.02	6.44	0.45	4	125	137	155	19
615	71.23	57.57	2610	7122.80	10.80	5756.75	13.48	0	0	52.27	2.51	116.89	1.03	176.07	9.84	216.90	12.61	1	1257.94	4.72	0.62	4	125	138	155	18
616	71.24	56.36	2611	7123.79	20.50	5636.45	17.29	0	0	29.94	2.30	115.53	0.88	200.98	19.55	174.69	15.79	0	929.06	3.34	0.44	5	125	139	155	17
617	71.58	56.37	2612	7157.64	20.59	5636.59	18.65	0	0	28.00	2.74	118.19	0.86	162.11	18.46	147.43	16.57	0	661.71	2.63	0.35	5	125	140	155	16
618	72.01	56.03	2613	7200.66	16.99	5603.49	12.22	0	0	36.48	2.89	116.34	0.81	165.09	15.04	118.86	10.78	0	617.58	4.07	0.47	5	125	141	155	15
619	72.54	56.18	2614	7253.66	15.56	5618.09	15.38	0	0	31.47	3.65	120.31	0.71	102.74	13.47	101.70	13.40	1	331.65	3.79	0.33	4	125	142	155	14
620	72.14	56.77	2615	7213.70	20.89	5677.03	13.36	0	0	31.44	2.97	116.72	0.80	170.19	18.46	109.00	11.77	1	107.65	4.83	0.39	5	125	143	155	13
621	73.11	56.55	2616	7311.49	17.29	5654.79	14.96	0	0	31.43	2.63	114.58	0.79	159.50	15.33	138.12	13.26	0	482.04	3.71	0.43	5	125	144	155	12
622	74.55	56.59	2618	7455.35	13.07	5659.21	17.08	0	0	38.28	3.68	115.35	0.86	104.40	11.40	136.46	14.93	1	217.23	7.72	0.41	5	125	145	155	11
623	74.70	56.48	2620	7469.67	18.16	5648.05	14.33	0	0	26.76	2.76	113.92	0.65	135.39	15.89	106.84	12.51	1	235.83	3.50	0.37	4	125	146	155	10
624	73.28	56.16	2622	7328.02	23.27	5615.91	11.92	0	0	30.70	2.50	114.98	0.79	218.09	21.49	113.56	10.61	1	332.08	3.70	0.44	5	125	147	155	9
625	69.90	55.58	2623	6990.45	11.68	5557.98	10.37	0	0	47.13	2.21	115.56	0.84	192.80	10.72	172.43	9.36	0	973.04	4.58	0.66	5	125	148	155	8
626	69.65	57.18	2624	6965.20	10.31	5717.72	10.18	0	0	59.23	2.72	118.31	0.96	173.84	9.37	171.98	9.20	0	1282.85	5.54	0.69	5	125	149	155	7
627	70.48	58.24	2625	7047.89	20.30	5824.09	16.57	0	0	34.77	2.56	119.14	1.02	209.56	19.32	176.32	15.03	1	959.33	4.83	0.44	5	125	150	155	6
628	71.42	59.27	2626	7142.20	18.74	5927.21	20.35	0	0	23.41	1.99	115.23	0.73	170.38	17.17	186.06	18.41	0	408.08	2.54	0.39	5	125	151	155	5
629	70.79	57.43	2627	7078.87	31.24	5742.54	17.76	0	0	22.10	2.24	122.23	0.81	231.58	29.93	136.73	15.95	1	1002.12	3.60	0.32	5	125	152	155	4
630	70.20	55.45	2629	7019.99	17.90	5545.06	15.96	0	0	36.92	2.52	118.03	0.99	198.17	17.10	182.84	14.47	0	869.75	3.57	0.48	5	125	153	155	3
631	71.33	55.79	2630	7132.83	16.10	5578.98	12.94	0	0	42.99	3.60	118.35	0.95	148.19	14.16	119.14	11.39	0	762.00	3.67	0.45	3	125	154	155	2
632	70.60	58.41	2631	7059.99	17.67	5841.19	17.55	0	0	31.11	2.33	120.57	0.88	182.61	16.27	182.84	15.88	0	815.77	3.28	0.44	5	125	155	155	1
633	61.17	56.51	2518	6117.05	26.64	5651.46	26.03	0	0	20.33	1.85	120.32	0.87	226.10	25.79	223.81	24.82	1	758.33	3.57	0.31	5	126	1	1	1
634	62.18	57.05	2537	6217.93	31.01	5704.88	18.69	0	0	25.24	2.11	122.75	0.90	254.02	30.95	175.03	17.05	1	1006.42	3.54	0.38	5	127	1	1	1
635	64.55	52.90	2599	6455.15	15.05	5290.17	16.20	0	0	42.41	2.10	113.99	1.03	235.71	14.61	238.44	16.26	1	985.69	4.11	0.56	5	128	1	1	1
636	63.89	53.38	2607	6389.35	13.62	5338.28	19.25	0	0	37.02	2.57	121.69	0.95	153.14	12.26	210.67	18.13	1	940.50	3.54	0.48	5	129	1	2	2
637	66.18	54.01	2608	6618.11	11.32	5401.03	10.05	0	0	50.03	1.96	117.04	0.87	223.68	10.78	200.51	9.38	1	1000.15	3.66	0.69	5	129	2	2	1
638	65.07	55.89	2620	6507.37	32.29	5589.35	17.91	0	0	22.83	1.41	117.55	0.78	350.50	39.36	218.93	17.86	1	909.65	4.03	0.45	5	130	1	1	1
639	64.05	58.43	2627	6404.88	20.91	5842.64	31.62	0	0	19.28	2.63	127.59	0.77	118.58	18.52	178.91	28.08	0	774.08	2.24	0.23	4	131	1	1	1
640	69.91	62.86	2633	6990.62	14.65	6285.84	14.70	0	0	32.89	2.93	116.78	0.73	126.49	12.85	126.95	12.90	0	308.94	3.42	0.43	4	132	1	1	1
641	74.65	59.49	2640	7465.37	28.99	5949.20	19.04	0	0	20.07	2.35	112.22	0.73	189.26	26.43	125.86	16.91	0	64.75	1.91	0.28	5	133	1	1	1
642	66.54	57.75	2659	6653.66	23.56	5775.32	25.25	0	0	23.06	2.49	122.13	0.90	169.35	21.46	182.11	22.78	0	582.81	2.27	0.29	5	134	1	1	1
643	72.54	59.82	2659	7254.01	16.97	5982.22	20.52	0	0	24.36	2.45	114.81	0.70	130.26	15.00	157.48	18.13	0	-30.67	2.00	0.35	4	135	1	10	10
644	72.93	60.59	2660	7292.51	19.30	6058.83	14.41	0	0	29.42	3.22	115.37	0.73	135.68	16.86	101.24	12.54	1	-6.77	3.27	0.34	4	135	2	10	9
645	72.15	60.32	2662	7214.67	20.45	6031.83	13.60	0	0	31.14	2.94	115.68	0.79	166.80	18.05	111.10	11.98	1	174.33	3.16	0.39	5	135	3	10	8
646	72.80	60.02	2663	7279.63	9.46	6002.45	16.56	0	0	42.74	4.49	119.17	0.78	70.49	8.67	121.48	14.36	1	639.56	5.08	0.39	5	135	4	10	7
647	72.77	60.11	2664	7276.74	14.01	6010.66	17.26	0	0	27.25	2.71	115.85	0.64	108.57	12.27	133.68	15.10	1	148.21	4.30	0.39	5	135	5	10	6
648	72.49	60.44	2666	7249.33	18.68	6043.75	11.78	0	0	29.67	2.18	112.44	0.68	193.00	17.22	124.14	10.47	0	275.88	2.95	0.49	4	135	6	10	5
649	72.59	60.12	2667	7259.01	13.08	6011.51	17.18	0	0	33.39	3.51	117.88	0.74	95.44	11.28	125.61	14.97	1	388.46	4.59	0.37	4	135	7	10	4
650	72.12	60.12	2668	7211.73	17.96	6011.86	15.09	0	0	32.80	2.97	115.22	0.83	152.89	15.85	128.48	13.32	0	148.15	2.80	0.40	4	135	8	10	3
651	72.12	60.35	2669	7212.26	11.56	6034.91	14.86	0	0	39.79	3.48	116.49	0.78	101.65	10.14	130.57	12.98	1	182.23	3.99	0.46	5	135	9	10	2
652	71.73	60.93	2671	7173.35	24.74	6093.49	23.89	0	0	19.87	2.26	114.66	0.76	168.09	22.28	162.72	21.40	0	73.60	2.02	0.28	5	135	10	10	1
653	58.91	58.64	2667	5891.41	20.70	5864.12	22.24	0	0	25.53	3.56	120.62	0.82	114.28	18.11	122.75	19.44	0	307.67	2.44	0.25	5	136	1	1	1
654	66.53	61.57	2673	6652.99	10.91	6156.70	12.41	0	0	52.74	3.81	124.96	0.93	116.27	9.56	132.23	10.87	0	737.77	4.97	0.54	3	137	1	7	7
655	67.92	61.81	2677	6792.24	11.99	6181.02	11.53	0	0	43.59	2.09	115.91	0.83	193.77	11.04	186.56	10.60	0	700.29	3.48	0.64	5	137	2	7	6
656	67.93	60.50	2678	6792.64	22.63	6050.24	16.53	0	0	35.35	2.06	116.44	1.00	267.14	22.91	216.95	16.02	1	946.06	4.62	0.49	5	137	3	7	5
657	67.16	61.48	2679	6715.51	28.45	6147.69	22.73	0	0	23.25	2.95	125.37	0.93	173.15	25.37	138.61	20.21	0	822.23	2.10	0.24	5	137	4	7	4
658	67.70	60.87	2680	6769.52	12.94	6086.73	19.90	0	0	33.73	3.07	125.48	0.82	109.75	11.39	168.39	17.64	1	811.71	5.13	0.41	4	137	5	7	3
659	69.31	62.39	2681	6930.53	32.59	6239.12	26.20	0	0	19.10	2.74	120.36	0.88	175.50	29.08	141.32	23.33	0	438.83	1.64	0.20	4	137	6	7	2
660	70.09	61.82	2682	7009.07	17.79	6182.06	21.81	0	0	26.70	3.04	117.39	0.80	120.24	15.65	147.35	19.20	0	484.75	2.53	0.31	4	137	7	7	1
661	62.74	55.50	2683	6274.06	34.13	5550.04	16.13	0	0	20.82	2.41	124.24	0.75	224.19	31.78	108.12	14.31	1	875.46	4.36	0.30	5	138	1	1	1
662	71.09	63.13	2702	7108.89	15.99	6312.95	22.61	0	0	25.94	2.49	113.68	0.77	129.22	14.20	182.11	20.23	0	79.98	2.56	0.36	5	139	1	3	3
663	72.15	62.42	2703	7215.37	13.60	6242.25	19.01	0	0	26.57	2.49	114.36	0.65	111.82	11.97	156.22	16.71	1	-0.96	2.31	0.40	4	139	2	3	2
664	69.02	63.50	2707	6901.74	24.83	6349.84	11.44	0	0	24.48	2.34	118.03	0.62	198.03	22.37	91.79	9.86	1	224.25	2.43	0.39	5	139	3	3	1
665	72.13	59.78	2714	7212.79	15.27	5978.12	14.80	0	0	33.98	2.80	117.83	0.79	143.07	13.48	138.62	13.06	0	620.81	3.24	0.45	3	140	1	2	2
666	73.33	61.38	2717	7332.64	21.54	6137.75	18.79	0	0	29.28	3.72	116.71	0.89	130.54	18.86	113.87	16.45	0	107.62	2.70	0.27	3	140	2	2	1
667	62.51	57.88	2717	6250.90	30.03	5787.85	33.48	0	0	18.41	2.80	126.42	0.92	153.35	26.78	170.45	30.04	0	778.27	1.84	0.18	4	141	1	2	2
668	61.31	58.02	2718	6131.28	32.06	5802.47	17.28	0	0	25.52	1.92	118.55	0.86	278.55	31.97	179.69	15.83	1	982.73	4.05	0.41	5	141	2	2	1
669	66.30	60.97	2723	6629.80	130.69	6097.20	14.63	0	0	20.86	2.41	121.13	0.88	580.27	141.10	100.59	13.15	1	380.12	3.41	0.32	5	142	1	1	1
670	62.74	58.28	2726	6273.77	52.64	5828.43	12.49	0	0	24.08	3.74	128.29	0.85	251.95	51.02	56.59	10.04	1	907.27	5.88	0.23	5	143	1	1	1
671	73.09	61.46	2748	7308.73	13.71	6145.57	20.60	0	0	26.84	2.82	114.36	0.68	100.54	12.07	150.97	18.04	1	248.35	3.77	0.36	4	144	1	1	1
672	73.01	58.94	2757	7300.61	13.41	5894.46	15.72	0	0	33.05	2.96	114.51	0.72	115.17	11.76	134.91	13.77	0	226.23	3.42	0.43	4	145	1	27	27
673	72.25	59.46	2760	7224.85	23.70	5945.60	18.82	0	0	22.42	2.00	111.18	0.74	199.89	22.52	164.36	16.92	0	-17.25	2.22	0.37	5	145	2	27	26
674	72.62	58.68	2761	7262.03	14.60	5867.75	13.84	0	0	34.37	2.54	113.00	0.76	152.56	12.99	144.87	12.26	0	339.58	3.89	0.50	5	145	3	27	25
675	71.62	59.00	2762	7161.60	15.09	5900.44	13.52	0	0	35.72	2.45	115.18	0.80	169.71	13.61	152.89	12.06	0	294.90	3.66	0.52	5	145	4	27	24
676	71.56	58.60	2763	7156.26	22.04	5859.98	15.52	0	0	35.04	3.43	115.80	1.00	172.60	19.82	122.47	13.73	0	332.25	3.39	0.36	4	145	5	27	23
677	72.79	59.34	2764	7278.86	9.87	5933.69	8.85	0	0	50.38	4.10	118.28	0.68	92.87	8.58	82.50	7.41	1	379.42	4.82	0.53	5	145	6	27	22
678	71.46	59.20	2765	7145.61	13.87	5920.38	12.48	0	0	35.53	1.93	112.11	0.75	195.22	13.01	179.23	11.31	0	438.54	3.01	0.59	5	145	7	27	21
679	71.30	59.31	2766	7129.68	19.84	5930.66	16.17	0	0	30.57	2.39	115.61	0.86	192.72	18.64	161.32	14.51	0	711.52	3.32	0.44	5	145	8	27	20
680	71.82	59.23	2767	7182.49	10.82	5922.77	8.69	0	0	49.41	3.83	119.48	0.70	107.20	9.40	86.16	7.58	1	412.62	4.95	0.53	4	145	9	27	19
681	71.46	59.08	2768	7145.86	17.93	5908.36	15.03	0	0	32.41	2.34	113.99	0.84	190.16	16.65	162.31	13.50	0	560.23	3.07	0.47	5	145	10	27	18
682	71.99	58.46	2769	7199.28	12.78	5845.84	11.23	0	0	46.52	3.23	117.11	0.85	141.81	11.24	124.61	9.88	0	505.54	4.18	0.55	4	145	11	27	17
683	71.34	58.88	2770	7134.39	14.20	5887.93	11.57	0	0	44.32	3.10	118.03	0.88	156.71	12.54	127.69	10.22	0	779.92	4.19	0.53	5	145	12	27	16
684	71.20	58.54	2771	7120.01	9.34	5854.44	8.91	0	0	61.14	4.04	120.73	0.82	108.36	8.13	103.39	7.73	1	617.06	6.91	0.60	4	145	13	27	15
685	70.92	59.00	2772	7091.77	10.02	5899.71	12.56	0	0	58.82	4.60	121.09	0.98	98.58	8.80	123.41	10.95	1	783.42	6.01	0.52	5	145	14	27	14
686	70.53	58.85	2773	7052.83	13.92	5884.90	10.43	0	0	42.67	2.26	116.08	0.81	200.16	13.01	153.45	9.36	0	808.12	3.61	0.62	5	145	15	27	13
687	70.30	59.76	2774	7030.28	14.11	5975.96	20.11	0	0	41.47	2.33	114.61	1.11	198.62	13.14	264.70	20.57	1	923.38	5.02	0.50	4	145	16	27	12
688	71.19	59.50	2775	7118.62	13.24	5949.98	11.31	0	0	50.49	4.31	120.77	0.92	119.13	11.55	101.68	9.81	1	778.12	6.48	0.48	5	145	17	27	11
689	71.03	59.99	2776	7103.13	8.86	5998.83	7.75	0	0	58.84	2.70	118.12	0.75	148.62	7.81	130.04	6.83	0	774.62	5.35	0.73	3	145	18	27	10
690	70.90	59.66	2777	7090.05	12.24	5966.18	13.98	0	0	45.83	3.72	121.19	0.90	115.98	10.73	132.49	12.25	0	879.71	4.58	0.48	5	145	19	27	9
691	70.30	59.59	2778	7029.54	14.13	5959.48	11.92	0	0	46.65	3.18	119.95	0.94	160.19	12.51	135.24	10.56	0	721.31	3.58	0.53	4	145	20	27	8
692	70.78	59.03	2779	7078.21	12.89	5902.60	9.87	0	0	58.65	3.96	119.16	1.00	147.00	11.33	112.63	8.68	0	846.83	4.52	0.56	3	145	21	27	7
693	71.17	58.17	2780	7117.35	18.86	5817.34	22.87	0	0	32.06	2.98	118.75	1.04	157.70	16.87	186.25	21.46	0	813.96	2.92	0.37	5	145	22	27	6
694	71.44	58.07	2781	7143.78	26.38	5806.80	24.10	0	0	23.31	1.98	118.07	0.93	233.36	26.06	220.48	23.06	1	909.42	3.14	0.36	5	145	23	27	5
695	71.48	57.38	2782	7147.50	12.87	5738.16	20.51	0	0	36.68	1.91	112.15	0.93	193.35	12.25	288.77	21.99	1	882.02	3.91	0.53	4	145	24	27	4
696	70.71	56.13	2783	7070.99	14.65	5613.01	33.84	0	0	39.50	1.87	112.43	1.01	220.77	14.70	401.78	33.61	1	1237.12	5.05	0.64	5	145	25	27	3
697	69.77	53.45	2784	6976.99	15.00	5345.10	15.07	0	0	39.21	3.24	119.81	0.91	140.11	13.24	140.86	13.30	0	207.08	2.45	0.45	5	145	26	27	2
698	70.21	54.50	2785	7020.70	16.40	5450.39	17.52	0	0	32.52	1.72	112.63	0.84	230.24	16.30	246.53	17.54	1	855.58	3.33	0.55	5	145	27	27	1
699	65.06	57.36	2764	6506.12	19.79	5735.74	20.06	0	0	24.71	2.53	126.51	0.77	149.37	17.57	151.42	17.79	0	1030.58	3.18	0.33	3	146	1	1	1
700	70.18	55.34	2783	7018.08	16.21	5533.57	17.44	0	0	42.91	3.58	122.78	1.13	150.52	14.41	161.54	15.61	0	1184.29	3.89	0.42	5	147	1	11	11
701	71.36	58.92	2786	7136.24	13.70	5892.36	13.39	0	0	41.82	3.39	119.78	0.86	130.38	12.03	127.38	11.76	0	664.90	3.37	0.47	3	147	2	11	10
702	71.19	58.86	2787	7119.20	16.61	5886.28	10.86	0	0	36.59	2.11	114.97	0.76	212.81	15.98	146.51	9.73	1	937.83	4.41	0.59	5	147	3	11	9
703	71.60	58.88	2788	7160.41	18.06	5887.87	15.37	0	0	30.48	2.69	117.89	0.78	157.84	16.08	134.67	13.59	0	752.48	3.26	0.41	4	147	4	11	8
704	72.10	59.10	2789	7210.33	10.72	5910.09	11.40	0	0	48.45	3.41	118.09	0.80	117.11	9.39	124.49	9.98	0	680.52	4.81	0.56	5	147	5	11	7
705	71.28	59.46	2790	7128.33	28.05	5945.80	17.35	0	0	26.21	2.65	119.50	0.91	212.74	25.84	133.36	15.54	1	711.98	4.66	0.32	5	147	6	11	6
706	72.32	58.63	2791	7231.58	16.45	5862.99	11.45	0	0	39.49	2.69	116.43	0.85	186.50	14.73	130.25	10.18	0	429.48	4.13	0.52	4	147	7	11	5
707	72.42	59.07	2792	7242.19	23.76	5907.35	12.17	0	0	31.50	2.07	113.43	0.81	259.16	23.85	144.98	10.99	1	418.04	4.07	0.50	4	147	8	11	4
708	72.41	59.21	2793	7240.92	14.64	5921.02	11.08	0	0	38.58	2.92	118.45	0.75	149.18	12.85	112.93	9.74	0	407.15	4.28	0.51	4	147	9	11	3
709	72.82	59.12	2794	7281.65	20.72	5911.66	12.69	0	0	31.89	3.07	116.28	0.78	165.69	18.32	101.82	11.19	1	295.67	3.68	0.39	5	147	10	11	2
710	72.98	58.72	2797	7298.16	16.03	5872.42	9.50	0	0	37.99	2.93	116.58	0.70	159.76	14.07	94.71	8.30	1	352.48	5.25	0.51	4	147	11	11	1
711	70.87	59.36	2784	7086.79	16.53	5935.65	11.76	0	0	42.61	2.79	117.83	0.93	193.86	15.07	139.35	10.50	0	744.75	3.56	0.53	4	148	1	2	2
712	71.37	59.47	2785	7137.11	13.49	5946.94	14.94	0	0	42.00	3.29	118.87	0.92	132.89	11.90	147.23	13.18	0	312.06	3.09	0.47	5	148	2	2	1
713	63.25	56.96	2803	6324.99	21.38	5696.13	19.52	0	0	26.97	1.90	119.64	0.89	231.37	20.86	215.62	18.52	1	730.08	3.87	0.39	4	149	1	2	2
714	60.96	57.55	2807	6095.77	27.90	5755.19	26.53	0	0	21.58	2.38	121.87	0.96	196.99	25.72	188.26	24.19	0	700.65	2.93	0.25	5	149	2	2	1
715	72.37	59.24	2808	7237.26	30.77	5924.34	25.38	0	0	20.66	1.97	113.33	0.91	239.10	30.60	208.69	23.77	1	466.00	3.92	0.31	5	150	1	3	3
716	74.01	58.83	2809	7401.37	15.33	5883.36	31.80	0	0	24.94	2.98	116.56	0.84	99.37	13.64	203.83	28.79	1	466.90	5.28	0.29	5	150	2	3	2
717	72.20	60.59	2810	7219.89	17.64	6059.40	12.38	0	0	29.55	2.08	116.34	0.69	193.92	15.95	136.96	11.06	0	278.17	2.78	0.50	5	150	3	3	1
718	66.35	62.78	2812	6635.22	14.92	6278.05	24.90	0	0	24.03	2.23	118.81	0.72	124.81	13.29	204.66	22.97	0	317.33	2.30	0.38	5	151	1	4	4
719	64.37	62.40	2813	6437.33	15.02	6239.53	13.23	0	0	44.15	4.52	123.86	0.92	112.57	13.07	99.05	11.45	1	784.54	5.49	0.39	5	151	2	4	3
720	65.13	61.80	2814	6513.11	15.55	6180.32	17.56	0	0	39.03	3.13	120.76	1.02	150.20	13.85	169.12	15.76	0	707.52	3.34	0.44	5	151	3	4	2
721	67.46	60.35	2815	6746.14	19.74	6034.65	18.05	0	0	34.12	2.36	121.02	1.03	216.51	19.07	204.15	16.75	1	1048.73	5.19	0.45	5	151	4	4	1
722	73.71	59.40	2817	7370.95	22.79	5940.47	19.46	0	0	24.27	2.39	114.65	0.81	178.86	20.67	153.80	17.38	0	160.88	2.67	0.34	5	152	1	16	16
723	70.50	57.07	2819	7049.78	14.14	5707.35	15.54	0	0	43.59	3.13	122.26	1.02	152.87	12.60	167.59	13.91	0	1120.85	4.45	0.49	5	152	2	16	15
724	69.23	57.44	2820	6923.44	13.52	5744.45	14.76	0	0	43.06	2.60	122.74	0.99	174.63	12.22	190.23	13.41	0	1030.48	4.03	0.54	5	152	3	16	14
725	70.48	56.72	2821	7047.96	22.46	5672.32	14.76	0	0	30.72	2.10	119.46	0.88	241.92	22.18	169.28	13.41	1	910.85	3.94	0.47	5	152	4	16	13
726	69.60	57.96	2822	6959.86	10.62	5796.30	11.91	0	0	57.94	3.33	125.22	1.02	142.90	9.42	160.11	10.58	0	1156.73	5.06	0.61	3	152	5	16	12
727	66.86	57.89	2823	6686.36	12.67	5789.10	10.65	0	0	56.97	2.60	125.51	1.07	213.36	11.94	182.47	9.73	1	1735.79	7.83	0.65	4	152	6	16	11
728	65.48	58.66	2824	6548.03	7.09	5865.91	9.06	0	0	73.77	3.06	128.95	0.92	132.08	6.29	168.54	8.04	0	1794.31	8.78	0.75	3	152	7	16	10
729	65.82	56.11	2825	6582.39	10.04	5611.23	10.62	0	0	55.65	2.34	127.62	0.93	186.51	9.16	195.99	9.82	0	1977.29	6.38	0.69	3	152	8	16	9
730	68.31	54.26	2826	6830.77	10.09	5426.18	12.38	0	0	60.80	3.06	120.94	1.08	156.21	9.04	189.65	11.34	0	1483.92	5.37	0.65	5	152	9	16	8
731	68.75	54.11	2827	6874.69	13.00	5411.30	11.42	0	0	51.57	2.80	120.08	1.00	185.20	11.88	163.88	10.29	0	1211.81	4.95	0.61	5	152	10	16	7
732	67.69	53.13	2828	6768.63	21.07	5312.94	20.48	0	0	28.59	2.16	119.14	0.96	214.41	20.13	210.23	19.34	1	848.67	4.38	0.39	5	152	11	16	6
733	68.77	53.45	2829	6876.85	19.20	5345.29	15.99	0	0	31.98	1.69	112.84	0.87	268.95	19.84	230.85	15.79	1	392.90	2.40	0.51	5	152	12	16	5
734	66.14	56.02	2830	6614.16	13.83	5602.14	10.46	0	0	60.02	3.06	126.70	1.16	208.99	12.80	159.87	9.44	1	1874.56	7.07	0.62	4	152	13	16	4
735	65.89	56.67	2831	6589.28	13.26	5667.47	9.95	0	0	61.69	2.51	121.67	1.15	247.82	13.13	192.96	9.20	1	1933.88	10.03	0.66	4	152	14	16	3
736	62.95	56.60	2832	6294.62	38.67	5660.06	30.52	0	0	19.54	2.90	128.46	1.07	201.36	35.51	159.71	27.77	0	1112.00	1.85	0.19	5	152	15	16	2
737	59.25	57.68	2835	5925.01	16.86	5768.35	35.01	0	0	20.73	3.16	122.65	0.75	85.26	14.76	175.95	31.18	1	423.94	2.58	0.22	5	152	16	16	1
738	63.75	57.69	2823	6375.40	43.14	5769.24	22.51	0	0	25.34	1.89	122.81	0.94	336.83	36.61	233.74	21.76	1	1936.50	3.85	0.44	5	153	1	1	1
739	63.83	56.62	2829	6382.66	19.45	5662.31	37.64	0	0	23.51	3.29	126.16	0.96	107.85	17.22	202.33	35.16	1	1025.62	4.08	0.23	5	154	1	1	1
740	68.32	58.59	2832	6832.42	30.37	5858.73	19.32	0	0	37.70	1.86	112.01	1.12	364.31	30.27	282.91	20.46	1	1265.62	3.76	0.48	5	155	1	1	1
741	73.49	60.13	2833	7349.40	20.23	6013.36	16.20	0	0	26.02	2.61	115.56	0.72	155.53	17.83	124.64	14.30	0	428.31	2.59	0.36	3	156	1	1	1
742	70.63	59.01	2838	7063.21	34.50	5900.77	19.00	0	0	23.23	1.98	117.08	0.86	265.89	34.18	173.73	17.30	1	606.62	4.26	0.42	5	157	1	3	3
743	72.55	57.90	2840	7255.48	14.05	5789.97	17.16	0	0	34.02	3.52	121.04	0.79	104.25	12.23	127.37	14.98	1	579.94	4.49	0.37	5	157	2	3	2
744	70.13	59.25	2841	7012.72	10.98	5924.96	11.46	0	0	52.09	3.07	120.24	0.91	144.08	9.72	150.32	10.14	0	802.69	4.91	0.61	3	157	3	3	1
745	63.87	58.34	2864	6387.34	35.70	5833.79	11.96	0	0	24.92	2.77	128.40	0.75	238.71	34.11	82.55	10.18	1	977.40	5.57	0.34	5	158	1	1	1
746	66.00	57.47	2878	6600.27	29.39	5746.82	20.25	0	0	22.62	2.51	124.77	0.87	203.89	27.00	142.26	18.15	0	837.35	2.05	0.28	4	159	1	1	1
747	64.79	56.32	2887	6479.03	37.25	5632.06	23.75	0	0	22.68	1.41	116.77	0.85	380.34	47.19	262.21	24.01	1	791.29	3.12	0.42	5	160	1	1	1
748	61.34	52.69	2894	6134.45	22.30	5268.96	18.45	0	0	24.24	1.73	115.46	0.77	235.62	21.83	198.23	17.66	1	599.96	2.57	0.45	5	161	1	4	4
749	60.56	54.44	2897	6056.20	23.45	5443.99	18.16	0	0	29.67	1.67	115.89	0.91	293.79	24.99	244.29	18.24	1	779.69	3.23	0.48	5	161	2	4	3
750	60.27	54.53	2898	6026.86	10.04	5453.08	17.87	0	0	38.34	2.72	124.69	0.79	109.48	8.88	193.89	16.00	1	1008.98	6.68	0.52	4	161	3	4	2
751	57.58	54.54	2899	5758.13	15.61	5454.13	17.18	0	0	32.67	2.10	114.63	0.86	190.36	14.26	204.31	16.32	0	733.25	3.12	0.49	5	161	4	4	1
752	59.59	56.33	2896	5959.36	7.83	5632.98	7.53	0	0	76.55	2.94	122.35	0.93	157.54	6.96	151.54	6.69	0	1431.29	8.89	0.77	3	162	1	1	1
753	58.67	56.74	2907	5866.91	9.96	5673.77	8.81	0	0	59.00	2.92	121.03	0.86	155.23	8.81	137.34	7.80	0	1355.92	5.94	0.69	3	163	1	3	3
754	59.57	55.65	2908	5957.02	13.20	5564.73	12.72	0	0	48.63	2.97	123.36	1.01	167.93	11.80	161.86	11.37	0	1252.54	4.40	0.56	4	163	2	3	2
755	59.82	57.07	2909	5982.49	6.71	5706.83	7.92	0	0	65.77	2.16	120.31	0.77	159.29	6.03	186.97	7.17	0	1669.54	8.13	0.81	3	163	3	3	1
756	58.19	58.55	2914	5819.27	26.77	5855.44	14.38	0	0	24.10	1.58	116.72	0.72	291.43	28.54	172.79	13.34	1	661.65	3.53	0.46	4	164	1	2	2
757	57.39	59.92	2917	5739.13	14.66	5991.90	17.03	0	0	37.28	3.76	120.46	0.88	111.75	12.82	129.85	14.90	1	511.27	3.74	0.38	3	164	2	2	1
758	65.71	58.77	2916	6570.98	23.95	5877.40	31.23	0	0	22.13	2.05	121.81	0.92	201.50	22.14	235.48	31.15	1	772.46	4.40	0.36	5	165	1	1	1
759	59.02	59.47	2924	5902.15	14.84	5946.68	16.63	0	0	34.89	2.50	121.69	0.88	161.10	13.32	180.36	14.95	0	975.65	3.50	0.47	5	166	1	5	5
760	61.64	58.26	2925	6164.04	7.21	5826.49	7.32	0	0	72.69	2.34	121.87	0.85	174.55	6.49	177.22	6.60	0	1760.44	9.19	0.81	3	166	2	5	4
761	63.52	56.68	2926	6351.55	8.29	5667.90	6.82	0	0	79.79	2.94	128.51	0.95	174.19	7.39	143.62	6.08	0	1954.42	9.75	0.79	3	166	3	5	3
762	63.04	58.81	2927	6304.31	7.53	5881.33	7.64	0	0	77.82	3.76	133.41	0.89	120.02	6.60	121.70	6.69	0	1848.35	7.43	0.72	3	166	4	5	2
763	61.17	57.76	2928	6117.17	20.91	5776.43	19.70	0	0	31.48	1.75	117.40	0.98	277.83	22.05	265.15	20.36	1	1095.48	4.43	0.44	5	166	5	5	1
764	71.75	54.19	2931	7175.01	11.09	5418.82	15.98	0	0	46.74	5.22	121.05	0.90	76.12	9.61	109.86	13.86	1	258.54	4.20	0.36	5	167	1	1	1
765	72.53	51.78	2936	7253.15	19.97	5178.13	7.69	0	0	34.54	4.25	114.47	0.61	128.89	17.34	50.66	7.01	1	-272.25	2.61	0.35	5	168	1	1	1
766	69.54	56.43	2939	6953.79	29.99	5643.11	14.04	0	0	26.28	2.44	122.87	0.81	237.85	29.08	117.77	12.52	1	810.71	3.48	0.38	5	169	1	18	18
767	70.56	56.11	2940	7055.99	15.23	5611.50	11.19	0	0	49.35	3.51	123.11	0.99	165.43	13.46	121.59	9.89	0	879.27	4.69	0.52	5	169	2	18	17
768	70.68	56.56	2941	7067.83	19.64	5655.50	20.22	0	0	29.26	1.55	111.21	0.82	253.19	19.74	274.98	21.01	1	623.44	3.49	0.52	5	169	3	18	16
769	67.19	57.40	2942	6718.65	9.21	5740.05	9.42	0	0	60.59	1.97	117.27	0.92	221.36	8.78	226.17	9.01	1	1496.02	6.36	0.74	4	169	4	18	15
770	65.47	58.80	2943	6546.90	7.10	5879.52	8.59	0	0	91.16	4.12	131.96	1.09	121.00	6.25	146.36	7.56	0	2067.42	9.22	0.74	3	169	5	18	14
771	65.62	58.90	2944	6561.56	15.95	5890.15	25.33	0	0	40.07	2.74	124.30	1.27	184.89	14.70	272.61	26.20	1	1282.62	5.40	0.41	4	169	6	18	13
772	66.00	59.17	2945	6600.04	10.56	5917.16	11.02	0	0	52.64	2.18	121.80	0.93	198.44	9.79	206.85	10.26	0	1579.33	4.51	0.68	4	169	7	18	12
773	63.98	58.97	2946	6398.12	9.66	5897.01	11.88	0	0	61.29	2.78	126.59	1.06	166.33	8.74	202.25	10.97	0	1523.46	6.23	0.67	4	169	8	18	11
774	62.47	58.87	2947	6246.70	8.34	5887.45	7.44	0	0	74.56	2.67	123.60	0.94	180.59	7.50	161.09	6.68	0	1673.02	8.45	0.78	3	169	9	18	10
775	65.03	57.78	2948	6503.32	8.44	5777.75	8.51	0	0	79.79	3.45	129.42	1.06	151.22	7.50	152.38	7.55	0	1928.65	8.44	0.73	3	169	10	18	9
776	65.37	56.65	2949	6536.57	11.02	5665.24	11.02	0	0	55.51	2.54	126.94	1.00	187.80	10.03	187.76	10.03	0	1735.98	5.10	0.66	3	169	11	18	8
777	66.01	55.57	2950	6601.45	8.31	5556.99	8.28	0	0	69.70	2.71	125.44	0.92	165.54	7.45	165.02	7.40	0	1726.15	6.08	0.76	3	169	12	18	7
778	69.85	55.07	2952	6985.45	15.85	5507.27	15.68	0	0	39.88	2.89	121.30	1.00	169.57	14.27	167.90	14.09	0	1153.69	4.33	0.48	5	169	13	18	6
779	69.60	54.16	2954	6959.78	18.28	5416.28	14.91	0	0	29.72	1.84	117.76	0.78	224.03	17.65	188.47	13.79	1	839.40	3.53	0.50	5	169	14	18	5
780	70.35	55.81	2955	7035.24	15.07	5581.12	13.52	0	0	37.36	1.99	114.74	0.85	213.94	14.57	198.74	12.48	1	1011.08	3.35	0.58	5	169	15	18	4
781	72.31	56.04	2957	7231.20	18.80	5603.55	11.59	0	0	31.30	2.61	118.78	0.71	173.97	16.61	107.47	10.24	1	219.83	2.74	0.45	5	169	16	18	3
782	70.97	55.24	2960	7097.33	15.11	5523.65	10.83	0	0	43.48	2.75	117.99	0.87	184.30	13.59	132.89	9.64	0	782.92	3.88	0.56	4	169	17	18	2
783	69.93	58.62	2961	6992.90	14.84	5861.65	19.67	0	0	35.09	1.51	112.48	0.84	247.11	15.05	316.13	21.87	1	1226.04	3.35	0.60	5	169	18	18	1
784	69.66	53.63	2951	6965.62	15.00	5362.62	19.60	0	0	28.61	1.69	113.31	0.76	197.24	14.11	243.67	19.53	1	725.54	4.63	0.51	5	170	1	1	1
785	66.48	58.96	2971	6648.27	32.50	5895.64	20.89	0	0	22.19	2.72	123.29	0.89	201.03	30.31	132.52	18.62	0	883.40	2.31	0.25	4	171	1	2	2
786	65.71	56.29	2973	6570.71	24.29	5629.36	20.35	0	0	29.45	1.52	113.54	0.83	301.78	24.57	264.67	20.46	1	895.69	3.93	0.54	5	171	2	2	1
787	69.69	57.71	2985	6969.08	20.50	5771.13	18.03	0	0	33.70	2.20	118.17	1.04	238.38	20.24	216.76	17.07	1	710.10	4.02	0.44	5	172	1	2	2
788	68.81	58.57	2986	6881.02	31.51	5856.89	21.44	0	0	28.29	1.98	117.78	1.06	296.73	32.22	238.09	20.99	1	649.48	3.60	0.38	5	172	2	2	1
789	61.51	58.90	2996	6150.74	59.60	5889.67	12.26	0	0	22.03	3.38	124.91	0.85	276.23	60.57	67.66	13.09	1	508.52	2.94	0.22	5	173	1	1	1
790	66.53	57.48	2996	6653.45	28.30	5747.75	18.21	0	0	24.45	2.60	122.97	0.86	201.56	26.34	132.82	16.24	0	799.46	2.14	0.32	5	174	1	1	1
791	61.09	56.28	3008	6109.21	21.99	5627.67	21.92	0	0	22.32	2.32	122.66	0.77	163.93	19.69	163.27	19.69	0	1069.25	2.82	0.31	5	175	1	1	1
792	65.23	58.97	3009	6522.60	32.78	5897.24	21.03	0	0	21.68	2.77	124.55	0.89	197.55	29.65	127.63	18.73	0	889.17	2.09	0.24	5	176	1	1	1
793	71.19	56.89	3017	7119.21	14.55	5689.22	11.31	0	0	44.28	3.13	118.87	0.87	159.04	12.85	123.62	9.98	0	989.90	5.15	0.53	5	177	1	8	8
794	71.22	56.18	3018	7122.32	23.08	5617.88	17.84	0	0	27.88	2.69	118.72	0.90	184.87	20.74	143.44	15.93	0	548.08	2.43	0.35	5	177	2	8	7
795	72.61	57.79	3019	7261.07	17.61	5778.97	19.96	0	0	26.82	2.21	114.96	0.80	166.00	15.97	187.34	18.25	0	170.33	2.59	0.40	5	177	3	8	6
796	71.62	58.49	3020	7161.87	24.12	5848.74	14.58	0	0	29.13	2.79	117.16	0.84	192.33	22.05	118.04	12.92	0	224.42	2.77	0.37	5	177	4	8	5
797	70.96	59.26	3021	7096.15	32.68	5926.45	16.79	0	0	22.15	2.38	120.62	0.80	229.35	30.95	121.43	15.00	1	543.69	3.28	0.31	5	177	5	8	4
798	69.63	60.18	3022	6962.83	18.52	6017.87	17.61	0	0	33.83	2.06	112.93	0.98	231.20	18.16	224.83	16.86	1	592.50	3.87	0.47	5	177	6	8	3
799	68.77	57.73	3023	6876.78	12.28	5773.12	12.50	0	0	48.69	1.98	115.53	0.97	231.83	12.03	238.02	12.22	1	1241.44	4.48	0.63	4	177	7	8	2
800	70.59	59.94	3024	7059.47	16.64	5993.79	14.33	0	0	35.85	2.64	117.16	0.87	173.91	15.07	150.81	12.79	0	611.42	3.11	0.48	5	177	8	8	1
801	65.64	58.96	3029	6563.51	11.28	5896.01	12.83	0	0	57.79	3.55	132.55	1.09	141.99	10.01	161.26	11.40	0	1657.56	5.72	0.58	3	178	1	3	3
802	67.48	58.64	3030	6748.37	12.77	5864.23	14.67	0	0	49.21	2.40	119.66	1.07	202.05	12.16	228.61	14.25	1	1490.04	5.04	0.60	5	178	2	3	2
803	69.84	58.52	3031	6983.75	23.60	5852.14	17.11	0	0	31.81	2.67	118.84	1.02	214.96	22.19	159.34	15.43	1	678.35	3.59	0.40	5	178	3	3	1
804	62.62	61.26	3030	6261.66	16.02	6125.58	23.82	0	0	46.12	6.78	129.49	1.04	45.64	9.81	124.99	20.57	1	657.52	4.13	0.28	5	179	1	12	12
805	66.34	61.60	3032	6634.49	16.99	6159.91	12.77	0	0	37.88	1.53	113.62	0.85	304.93	19.00	241.23	12.81	1	775.58	2.55	0.59	5	179	2	12	11
806	63.43	61.07	3034	6343.01	12.07	6106.60	11.91	0	0	55.33	4.02	126.10	1.00	127.89	10.59	126.23	10.45	0	992.60	4.35	0.53	4	179	3	12	10
807	62.10	59.00	3035	6210.11	12.62	5900.47	8.57	0	0	65.73	3.21	127.11	1.08	199.08	11.49	136.46	7.66	0	1748.12	6.29	0.67	4	179	4	12	9
808	62.19	57.89	3036	6219.11	5.74	5788.63	6.00	0	0	102.45	3.46	125.40	0.92	131.02	5.05	136.98	5.28	0	1526.40	10.89	0.83	4	179	5	12	8
809	65.55	57.27	3037	6555.40	8.77	5727.09	8.10	0	0	84.08	3.25	127.79	1.14	176.39	7.87	162.96	7.26	0	2111.48	7.67	0.75	3	179	6	12	7
810	65.97	55.66	3038	6596.84	7.22	5565.50	10.04	0	0	70.75	2.98	125.79	0.94	132.79	6.42	184.06	8.98	0	1645.69	9.26	0.74	3	179	7	12	6
811	67.57	58.25	3039	6756.77	12.18	5825.16	20.08	0	0	41.31	2.55	124.82	1.03	154.69	11.04	245.75	19.61	1	1408.27	6.25	0.51	4	179	8	12	5
812	66.83	60.34	3040	6683.17	15.34	6034.06	12.98	0	0	46.30	3.43	125.92	1.01	159.90	13.63	135.51	11.50	0	847.96	4.09	0.49	3	179	9	12	4
813	67.43	59.71	3041	6743.50	13.87	5970.93	9.76	0	0	59.94	2.77	127.43	1.13	230.23	13.20	165.66	8.86	1	1753.12	7.47	0.65	4	179	10	12	3
814	66.86	60.40	3042	6685.76	13.68	6039.90	7.49	0	0	55.42	3.49	127.14	0.84	167.04	12.02	91.19	6.44	1	986.81	5.57	0.61	5	179	11	12	2
815	66.90	60.43	3043	6689.68	8.37	6042.77	9.93	0	0	59.73	3.45	124.01	0.82	111.30	7.33	132.06	8.69	1	941.40	4.93	0.65	3	179	12	12	1
816	65.86	57.26	3032	6586.10	19.55	5726.25	16.39	0	0	27.64	3.26	128.37	0.74	127.52	17.08	106.94	14.32	1	804.79	2.40	0.31	5	180	1	1	1
817	63.56	57.68	3047	6356.07	35.17	5767.96	24.56	0	0	19.99	3.01	127.24	0.92	180.55	31.33	126.37	21.81	0	719.81	2.55	0.19	4	181	1	15	15
818	65.83	59.79	3050	6582.69	9.96	5979.43	10.10	0	0	61.19	2.46	119.36	0.99	192.41	9.20	194.73	9.36	0	946.35	4.93	0.71	5	181	2	15	14
819	64.65	57.94	3051	6464.92	8.64	5793.54	7.79	0	0	77.09	2.96	130.07	1.01	174.71	7.74	157.53	6.98	0	1991.08	7.22	0.76	3	181	3	15	13
820	63.86	56.11	3052	6386.35	32.60	5610.62	23.71	0	0	43.68	3.18	127.59	1.68	301.59	34.27	234.10	23.84	1	2104.65	7.16	0.46	5	181	4	15	12
821	65.02	56.24	3053	6501.98	14.43	5623.68	14.47	0	0	70.14	2.34	120.39	1.09	262.99	13.55	257.63	13.25	1	2754.38	7.93	0.81	5	181	5	15	11
822	65.33	56.10	3054	6533.43	13.63	5610.01	11.61	0	0	74.04	4.22	135.26	1.48	184.05	12.45	158.23	10.42	0	2743.48	8.59	0.59	5	181	6	15	10
823	63.89	56.80	3055	6388.79	28.80	5680.16	8.57	0	0	67.32	3.50	135.71	1.47	359.75	35.48	130.46	7.77	1	2685.00	11.17	0.62	5	181	7	15	9
824	63.22	56.77	3056	6321.80	11.64	5676.52	14.01	0	0	75.17	2.93	123.28	1.52	230.97	11.42	270.71	14.55	1	2738.71	10.45	0.63	5	181	8	15	8
825	61.53	55.99	3057	6153.31	10.73	5599.07	9.64	0	0	56.65	2.10	121.32	0.94	224.93	10.21	203.57	9.03	1	1486.04	6.13	0.71	4	181	9	15	7
826	58.55	58.23	3058	5855.36	12.81	5823.30	12.28	0	0	47.89	2.31	118.48	0.96	203.33	12.19	199.14	11.32	0	1287.42	4.46	0.62	5	181	10	15	6
827	58.41	58.56	3061	5840.68	8.74	5855.69	10.07	0	0	61.38	2.63	123.44	0.92	158.75	7.84	182.51	9.06	0	1290.58	5.38	0.71	3	181	11	15	5
828	61.62	57.62	3062	6161.53	11.72	5761.57	8.14	0	0	65.24	2.90	128.09	1.01	203.28	10.68	142.45	7.30	0	1917.06	7.47	0.70	4	181	12	15	4
829	61.93	55.67	3066	6192.56	20.28	5566.83	20.47	0	0	27.85	2.91	130.65	0.89	149.97	17.99	151.40	18.15	0	1287.12	2.92	0.32	4	181	13	15	3
830	63.87	54.01	3067	6386.89	12.33	5401.22	12.12	0	0	54.57	2.87	124.55	1.08	182.54	11.18	179.43	11.01	0	1570.62	5.42	0.61	5	181	14	15	2
831	67.54	54.68	3068	6754.28	12.77	5467.96	18.59	0	0	32.09	1.47	118.34	0.76	215.73	12.43	295.62	20.29	1	1289.94	5.44	0.56	4	181	15	15	1
832	71.15	55.84	3050	7114.55	18.48	5583.88	16.81	0	0	29.95	1.85	114.69	0.83	221.55	18.21	211.95	15.76	1	686.15	1.98	0.49	5	182	1	1	1
833	66.89	57.53	3052	6688.63	23.75	5752.90	12.49	0	0	57.33	3.34	130.42	1.45	273.62	23.91	167.93	11.34	1	2168.04	5.89	0.54	5	183	1	2	2
834	65.56	56.72	3053	6556.41	18.27	5672.16	25.93	0	0	57.55	2.53	124.84	1.37	271.46	18.15	340.83	23.28	1	3040.52	7.79	0.68	5	183	2	2	1
835	63.57	60.64	3057	6357.42	16.94	6063.94	23.22	0	0	35.76	3.80	126.94	1.09	123.24	14.98	168.13	20.76	0	658.92	1.88	0.33	5	184	1	2	2
836	66.73	58.22	3059	6672.81	8.79	5822.34	10.80	0	0	64.26	3.56	132.19	0.96	122.46	7.75	150.37	9.51	0	1400.48	5.34	0.65	3	184	2	2	1
837	69.71	59.85	3058	6970.58	15.59	5985.34	13.32	0	0	39.71	2.27	116.08	0.92	209.64	14.71	182.21	12.22	1	749.65	4.19	0.55	5	185	1	1	1
838	57.64	58.47	3063	5764.15	10.52	5846.66	11.01	0	0	54.50	2.66	118.64	0.94	167.62	9.45	175.30	9.89	0	921.94	5.18	0.65	3	186	1	7	7
839	57.57	56.63	3064	5756.51	17.08	5663.46	10.74	0	0	38.94	2.19	122.79	0.84	231.73	16.23	149.30	9.70	1	1169.62	4.84	0.57	4	186	2	7	6
840	57.37	57.28	3065	5737.42	12.69	5727.56	27.22	0	0	39.02	2.80	124.74	1.10	138.88	11.47	273.14	27.89	1	1415.42	9.02	0.46	4	186	3	7	5
841	56.78	56.29	3066	5678.43	33.54	5629.50	14.92	0	0	28.33	4.45	125.87	0.92	163.53	29.26	71.05	12.35	1	934.54	3.41	0.21	4	186	4	7	4
842	57.25	58.77	3068	5725.25	16.12	5877.24	16.09	0	0	33.92	2.52	120.04	0.87	168.13	14.53	167.82	14.49	0	639.90	2.91	0.46	4	186	5	7	3
843	57.97	57.22	3069	5797.42	12.60	5721.81	12.17	0	0	43.18	2.19	119.83	0.86	192.97	11.56	186.20	11.20	0	1227.04	4.54	0.61	4	186	6	7	2
844	59.50	55.83	3070	5949.71	11.75	5582.78	13.07	0	0	46.52	2.73	122.52	0.92	155.62	10.50	172.87	11.71	0	1143.21	4.69	0.58	4	186	7	7	1
845	70.47	55.46	3073	7046.86	12.54	5546.13	12.78	0	0	48.46	2.76	117.17	0.98	170.29	11.44	174.75	11.47	0	993.62	4.28	0.59	5	187	1	5	5
846	70.25	57.42	3074	7024.88	12.17	5741.80	10.43	0	0	57.08	3.80	124.20	0.98	140.83	10.69	120.74	9.17	0	1195.65	6.56	0.57	3	187	2	5	4
847	68.52	59.08	3075	6851.92	13.34	5908.42	9.01	0	0	55.05	2.95	124.66	0.95	192.41	12.00	130.57	8.03	0	1221.10	5.73	0.64	5	187	3	5	3
848	66.69	59.29	3076	6669.15	14.10	5929.20	13.95	0	0	45.74	2.42	122.53	1.04	206.12	13.34	206.27	12.97	0	1539.00	4.50	0.57	5	187	4	5	2
849	65.16	59.62	3077	6515.95	9.78	5962.40	14.14	0	0	48.68	2.65	127.84	0.91	139.59	8.75	200.33	12.85	0	1599.50	5.31	0.62	4	187	5	5	1
850	61.89	57.33	3084	6189.41	32.55	5733.22	14.14	0	0	26.76	1.54	117.64	0.80	353.95	36.13	195.19	13.18	1	907.73	5.08	0.49	5	188	1	1	1
851	69.61	56.57	3097	6960.86	14.06	5656.84	15.56	0	0	38.23	1.59	112.50	0.85	253.23	14.25	270.98	16.12	1	1051.67	4.22	0.60	5	189	1	4	4
852	67.06	53.63	3098	6705.55	11.08	5362.94	12.47	0	0	44.30	2.49	121.76	0.83	152.55	9.89	171.64	11.14	0	1231.92	3.99	0.61	4	189	2	4	3
853	66.66	53.15	3099	6666.33	15.29	5314.92	14.22	0	0	40.30	3.18	127.00	0.92	149.70	13.52	139.28	12.58	0	1004.31	3.46	0.46	3	189	3	4	2
854	68.61	51.10	3100	6861.21	13.28	5110.20	13.98	0	0	39.10	2.54	116.52	0.84	158.87	11.85	166.87	12.53	0	427.67	3.14	0.53	4	189	4	4	1
855	72.64	57.20	3102	7264.46	20.43	5719.56	16.35	0	0	31.95	4.52	119.11	0.86	110.90	17.74	88.92	14.35	1	206.19	5.29	0.27	5	190	1	1	1
856	64.42	52.23	3104	6442.10	17.40	5222.51	17.75	0	0	38.54	3.32	120.66	1.07	156.35	15.48	159.25	15.86	0	863.77	2.93	0.40	4	191	1	1	1
857	70.54	53.16	3106	7053.54	17.79	5316.25	12.62	0	0	28.28	1.64	114.87	0.67	230.33	17.30	170.83	11.51	1	402.94	4.09	0.54	4	192	1	3	3
858	69.89	54.28	3107	6989.22	16.90	5428.23	15.40	0	0	33.53	2.33	117.58	0.87	188.08	15.43	171.85	13.99	0	605.65	2.86	0.48	5	192	2	3	2
859	71.13	57.02	3108	7112.64	13.56	5702.47	14.76	0	0	40.82	3.18	121.56	0.89	134.47	11.97	146.38	13.03	0	658.90	3.58	0.48	3	192	3	3	1
860	65.63	54.89	3117	6563.16	14.70	5488.84	12.77	0	0	41.23	2.27	123.36	0.92	207.86	13.62	181.73	11.66	0	1454.33	4.85	0.56	4	193	1	17	17
861	64.07	53.98	3118	6407.12	11.12	5398.10	10.76	0	0	53.11	2.33	121.25	0.94	196.96	10.28	191.30	9.89	0	1434.42	4.21	0.67	5	193	2	17	16
862	65.94	56.48	3120	6594.35	8.27	5648.34	9.13	0	0	78.49	3.75	129.17	1.05	133.55	7.30	147.58	8.06	0	1894.38	10.43	0.71	4	193	3	17	15
863	65.82	55.51	3121	6582.13	10.26	5550.97	10.00	0	0	65.83	3.29	129.54	1.05	159.16	9.14	155.08	8.89	0	1845.04	7.58	0.67	3	193	4	17	14
864	65.05	57.66	3122	6504.60	10.24	5765.64	11.89	0	0	59.12	2.05	119.49	1.05	230.63	9.97	261.49	12.13	1	1891.29	7.79	0.68	4	193	5	17	13
865	65.00	59.05	3123	6499.97	9.14	5905.12	12.05	0	0	59.64	2.55	125.02	1.01	167.63	8.30	217.15	11.31	1	1625.40	8.55	0.69	4	193	6	17	12
866	62.65	59.65	3124	6265.47	15.38	5965.31	13.80	0	0	51.18	3.02	123.33	1.21	202.54	14.15	181.51	12.72	0	1487.98	5.72	0.54	5	193	7	17	11
867	62.97	58.12	3125	6297.22	11.38	5811.92	10.91	0	0	66.62	2.89	124.52	1.20	203.48	10.59	195.47	10.11	0	2027.56	9.69	0.66	4	193	8	17	10
868	61.18	58.34	3126	6118.31	9.37	5834.07	7.74	0	0	65.74	2.70	124.51	0.88	176.18	8.44	146.30	6.90	0	1579.58	8.01	0.75	3	193	9	17	9
869	63.12	58.26	3127	6312.24	9.63	5825.96	8.68	0	0	68.17	3.11	129.65	0.98	163.05	8.59	147.13	7.71	0	1965.44	7.56	0.71	3	193	10	17	8
870	62.26	57.30	3128	6225.87	8.71	5729.53	8.68	0	0	72.28	3.17	127.89	0.99	153.73	7.74	153.16	7.71	0	1930.23	8.66	0.73	3	193	11	17	7
871	59.15	57.07	3129	5915.25	13.01	5707.45	15.22	0	0	47.70	2.32	116.41	1.08	208.59	12.33	239.93	14.91	1	1200.71	8.49	0.57	4	193	12	17	6
872	57.86	57.69	3130	5785.63	10.08	5769.09	8.12	0	0	53.24	2.48	121.99	0.75	166.94	8.95	134.56	7.20	0	1356.21	5.93	0.71	3	193	13	17	5
873	59.60	57.98	3131	5959.74	9.09	5797.66	12.01	0	0	52.49	2.84	125.70	0.85	129.94	8.06	171.31	10.70	0	1319.02	4.65	0.64	4	193	14	17	4
874	62.32	59.38	3132	6232.10	13.80	5938.23	13.40	0	0	46.14	1.93	119.36	0.98	252.49	13.83	239.27	13.42	1	1569.60	5.59	0.61	5	193	15	17	3
875	64.24	59.80	3133	6423.91	12.54	5979.57	12.50	0	0	51.11	3.24	129.94	1.00	152.80	11.13	152.34	11.10	0	1371.94	5.15	0.56	3	193	16	17	2
876	65.18	56.33	3135	6518.31	26.69	5633.01	22.28	0	0	21.92	2.18	123.25	0.87	207.66	24.74	175.13	20.22	0	792.62	3.14	0.29	4	193	17	17	1
877	64.46	58.42	3119	6446.37	8.49	5842.05	8.57	0	0	73.94	2.99	128.23	1.01	163.06	7.59	164.59	7.66	0	1978.60	9.52	0.74	3	194	1	1	1
878	65.41	52.85	3159	6540.80	17.38	5285.11	16.81	0	0	28.24	1.41	114.15	0.72	255.54	17.62	245.09	16.93	1	886.21	3.75	0.55	5	195	1	2	2
879	68.75	53.01	3160	6875.28	13.25	5301.17	13.46	0	0	44.50	2.73	116.06	0.95	167.58	11.95	170.40	12.10	0	759.44	3.72	0.55	4	195	2	2	1
880	62.79	56.89	3160	6278.62	15.16	5688.64	17.60	0	0	35.75	4.69	127.44	0.85	88.89	13.24	103.13	15.32	1	782.38	3.67	0.31	5	196	1	1	1
881	69.30	53.55	3185	6930.42	12.86	5354.99	27.05	0	0	36.28	3.67	119.48	1.01	98.28	11.30	201.39	25.09	1	996.06	3.71	0.36	4	197	1	1	1
882	68.93	58.85	3186	6892.91	10.38	5884.87	9.32	0	0	54.09	2.09	116.85	0.86	207.93	9.71	188.01	8.59	0	1247.42	6.11	0.72	5	198	1	11	11
883	68.49	58.03	3187	6849.13	16.72	5803.47	11.81	0	0	45.74	2.49	120.38	1.01	229.04	16.24	169.65	10.73	1	1504.15	8.02	0.58	5	198	2	11	10
884	66.59	56.99	3188	6658.65	9.74	5699.00	11.90	0	0	63.66	3.38	127.10	1.08	141.97	8.67	173.01	10.64	0	1746.98	5.79	0.64	3	198	3	11	9
885	67.56	57.50	3189	6756.11	11.01	5749.94	11.18	0	0	57.40	2.76	127.20	1.03	178.20	9.94	180.83	10.10	0	1647.46	5.86	0.65	5	198	4	11	8
886	66.75	56.65	3190	6675.10	10.54	5665.46	8.96	0	0	56.50	2.36	123.07	0.88	194.77	9.73	167.59	8.07	0	1475.58	5.84	0.71	5	198	5	11	7
887	65.61	58.61	3191	6561.26	8.85	5861.11	11.50	0	0	57.77	2.33	127.80	0.95	171.98	8.04	220.04	10.80	1	2153.35	8.64	0.70	3	198	6	11	6
888	64.30	59.97	3192	6430.13	9.64	5997.40	10.93	0	0	67.22	3.16	126.74	1.10	159.41	8.63	180.14	9.88	0	1568.96	6.40	0.68	4	198	7	11	5
889	65.10	61.63	3193	6509.89	8.99	6163.46	10.57	0	0	63.38	4.49	125.23	0.91	97.68	7.89	114.63	9.20	1	514.94	4.63	0.57	5	198	8	11	4
890	62.99	61.53	3194	6298.66	11.88	6152.95	10.47	0	0	53.02	3.43	124.94	0.90	141.65	10.45	124.85	9.21	0	1288.98	5.79	0.58	3	198	9	11	3
891	63.50	62.56	3195	6350.11	27.08	6255.92	18.93	0	0	26.93	3.05	123.22	0.95	184.62	24.20	129.46	16.84	0	401.44	2.27	0.29	4	198	10	11	2
892	62.45	61.61	3197	6245.23	21.89	6161.13	27.70	0	0	24.31	1.94	115.68	0.87	209.52	20.87	237.44	27.56	1	506.67	2.49	0.40	5	198	11	11	1
893	58.82	58.72	3208	5882.02	10.06	5871.79	10.81	0	0	55.65	3.62	124.11	0.88	119.15	8.82	128.00	9.47	0	1305.88	6.44	0.59	4	199	1	22	22
894	60.50	60.16	3209	6050.00	14.28	6015.62	10.19	0	0	55.38	3.62	126.42	1.03	168.56	12.63	120.40	9.01	0	1253.60	4.89	0.56	3	199	2	22	21
895	62.87	60.30	3210	6286.78	16.56	6030.10	13.24	0	0	36.47	1.91	120.83	0.86	241.77	16.19	194.76	12.66	1	1529.02	5.69	0.57	5	199	3	22	20
896	66.17	60.65	3211	6616.66	11.42	6065.40	15.06	0	0	51.75	2.97	121.99	1.08	155.33	10.26	200.92	14.01	0	1174.19	4.39	0.58	5	199	4	22	19
897	66.78	60.44	3212	6678.21	11.22	6044.24	12.05	0	0	50.64	3.23	124.11	0.91	135.70	9.91	145.73	10.63	0	1147.88	5.07	0.58	3	199	5	22	18
898	66.55	60.26	3213	6655.03	11.43	6026.39	14.12	0	0	57.45	3.57	125.35	1.15	142.74	10.19	175.92	12.61	0	924.73	4.97	0.56	4	199	6	22	17
899	66.18	59.66	3214	6618.04	15.06	5966.47	14.37	0	0	41.63	1.85	117.77	0.97	258.00	15.28	244.85	14.40	1	1070.25	4.17	0.57	5	199	7	22	16
900	65.56	60.60	3215	6556.15	15.55	6059.81	10.12	0	0	51.18	3.23	126.78	1.00	190.26	13.93	124.38	9.00	0	1357.62	4.61	0.57	4	199	8	22	15
901	63.42	59.88	3216	6341.90	15.27	5987.59	15.44	0	0	37.86	2.06	121.21	0.95	219.07	14.45	219.48	14.78	1	985.48	5.35	0.53	5	199	9	22	14
902	64.78	57.73	3217	6478.13	8.27	5773.40	8.84	0	0	75.66	3.07	129.93	1.03	158.02	7.38	168.99	7.91	0	2070.46	8.09	0.74	3	199	10	22	13
903	66.58	57.31	3218	6658.13	9.95	5730.59	9.57	0	0	63.06	2.60	126.34	1.00	187.88	9.04	180.82	8.67	0	2010.79	7.90	0.71	3	199	11	22	12
904	67.72	59.14	3219	6772.43	10.78	5914.29	11.59	0	0	52.51	2.15	121.08	0.95	203.93	10.18	219.30	10.97	1	1340.69	5.79	0.68	5	199	12	22	11
905	65.95	59.42	3220	6594.67	9.42	5942.40	11.36	0	0	54.75	2.92	130.34	0.88	136.71	8.36	164.80	10.08	0	1674.27	4.77	0.65	3	199	13	22	10
906	63.70	57.03	3221	6369.57	9.13	5702.84	11.29	0	0	60.57	2.77	130.75	0.98	155.62	8.19	191.17	10.27	0	1915.02	7.32	0.68	3	199	14	22	9
907	65.28	54.39	3223	6528.39	17.62	5439.36	12.22	0	0	42.97	1.84	119.32	0.97	299.30	19.40	221.29	11.95	1	1697.54	6.39	0.59	5	199	15	22	8
908	62.66	55.99	3224	6266.44	7.90	5599.00	8.80	0	0	79.09	3.33	128.92	1.03	145.52	7.02	161.93	7.84	0	1952.79	8.54	0.74	3	199	16	22	7
909	62.22	53.94	3225	6221.66	10.42	5394.09	11.97	0	0	54.19	3.06	124.59	0.95	142.97	9.26	164.05	10.65	0	1428.85	5.29	0.62	3	199	17	22	6
910	62.45	53.59	3226	6244.58	14.59	5359.07	20.38	0	0	35.53	2.48	119.65	0.97	163.85	13.17	219.00	19.62	1	1082.02	4.42	0.48	5	199	18	22	5
911	59.57	54.15	3227	5956.86	12.36	5414.76	10.86	0	0	58.91	3.72	123.29	1.06	151.06	10.91	132.75	9.60	0	1319.48	5.24	0.58	3	199	19	22	4
912	62.66	54.24	3228	6266.36	10.72	5423.89	13.14	0	0	57.09	3.38	125.13	1.06	140.25	9.53	171.16	11.79	0	1447.54	5.55	0.59	4	199	20	22	3
913	62.16	54.50	3229	6216.48	7.65	5450.18	10.31	0	0	76.55	3.83	127.94	1.04	117.99	6.75	158.88	9.08	0	1707.46	7.26	0.69	4	199	21	22	2
914	61.85	53.40	3230	6184.93	16.43	5340.18	26.09	0	0	29.47	2.43	120.15	0.96	156.05	14.85	235.70	25.41	1	857.25	2.79	0.39	5	199	22	22	1
915	67.79	53.96	3222	6779.32	12.58	5395.83	8.95	0	0	50.86	2.61	124.65	0.85	189.42	11.32	135.36	7.98	0	1159.23	4.64	0.65	4	200	1	1	1
916	65.83	55.00	3231	6583.04	19.75	5499.96	18.69	0	0	34.98	1.90	121.32	1.04	271.26	20.59	261.55	19.17	1	1510.12	4.14	0.44	5	201	1	1	1
917	68.06	60.73	3232	6806.33	17.52	6072.71	12.39	0	0	43.66	3.98	126.02	0.97	147.99	15.36	104.65	10.86	1	1037.27	5.48	0.42	4	202	1	2	2
918	64.20	61.42	3233	6419.80	11.89	6142.45	16.87	0	0	41.62	3.09	123.03	0.91	123.70	10.54	175.17	14.97	0	1217.81	4.38	0.49	4	202	2	2	1
919	70.55	56.02	3236	7055.40	13.93	5602.08	21.97	0	0	34.66	3.40	123.33	0.93	109.65	12.26	172.54	19.48	1	808.04	4.11	0.37	3	203	1	1	1
920	65.39	59.03	3254	6539.47	15.86	5902.50	29.07	0	0	25.62	3.29	123.59	0.83	95.07	13.77	174.14	25.69	1	496.12	3.72	0.27	5	204	1	1	1
921	70.74	58.18	3255	7073.59	19.39	5818.18	29.25	0	0	22.97	2.31	118.61	0.87	150.69	17.51	222.92	27.49	1	675.08	2.72	0.30	5	205	1	4	4
922	70.68	56.35	3258	7068.04	21.98	5635.20	14.10	0	0	33.99	2.50	117.28	0.94	224.99	21.01	149.64	12.70	1	823.56	3.67	0.46	5	205	2	4	3
923	67.54	55.14	3259	6754.40	9.72	5513.98	12.18	0	0	51.65	2.06	118.45	0.90	189.37	9.11	232.55	11.79	1	1632.02	6.60	0.69	4	205	3	4	2
924	68.13	54.05	3260	6813.02	17.29	5404.73	28.66	0	0	27.62	2.34	118.94	0.97	160.73	15.71	253.07	28.49	1	757.81	2.72	0.36	5	205	4	4	1
925	63.19	59.55	3260	6319.03	24.85	5954.59	15.79	0	0	31.30	4.84	126.25	0.88	122.13	21.54	73.87	11.98	1	385.69	3.22	0.22	5	206	1	1	1
926	72.54	54.45	3268	7254.02	18.30	5445.13	16.75	0	0	29.83	2.20	112.62	0.84	190.47	17.00	176.93	15.13	0	421.44	2.93	0.44	4	207	1	2	2
927	70.34	55.46	3271	7034.20	21.47	5545.88	18.83	0	0	26.87	1.51	111.61	0.81	273.01	22.23	249.98	19.02	1	627.48	3.29	0.48	5	207	2	2	1
928	66.48	57.15	3269	6648.18	22.80	5715.21	19.19	0	0	24.31	1.93	120.68	0.81	216.98	21.95	188.87	17.60	1	520.90	4.45	0.38	5	208	1	1	1
929	68.19	57.70	3277	6819.45	14.69	5769.88	11.57	0	0	48.18	2.35	121.92	1.02	231.22	14.10	186.36	10.62	1	1676.08	8.06	0.60	5	209	1	2	2
930	69.27	57.98	3278	6926.85	21.37	5798.20	13.69	0	0	39.82	2.31	116.94	1.05	262.19	21.67	185.44	12.62	1	1323.62	5.30	0.51	4	209	2	2	1
931	66.20	54.58	3279	6619.74	30.64	5458.02	33.06	0	0	19.99	2.54	122.02	1.02	188.58	27.97	199.07	31.28	0	793.83	2.27	0.25	5	210	1	1	1
932	60.42	59.11	3285	6042.18	24.51	5911.34	21.64	0	0	22.05	1.80	116.18	0.82	227.89	23.90	207.56	20.27	1	646.04	3.56	0.35	5	211	1	1	1
933	64.88	56.75	3289	6488.45	40.30	5675.35	22.32	0	0	20.50	1.67	121.05	0.89	336.54	47.21	210.74	21.94	1	1193.33	4.85	0.34	5	212	1	2	2
934	64.90	57.01	3291	6489.71	29.35	5700.54	20.91	0	0	20.99	1.88	122.55	0.79	232.77	29.15	182.50	19.11	1	900.54	3.56	0.34	5	212	2	2	1
935	64.65	58.54	3304	6464.58	17.27	5853.80	23.91	0	0	27.17	2.34	119.55	0.87	156.55	15.60	210.72	22.62	1	620.23	4.26	0.38	5	213	1	1	1
936	60.13	57.52	3338	6012.95	34.92	5751.72	29.40	0	0	19.98	2.30	119.83	0.99	218.82	34.57	199.30	27.04	1	920.04	4.61	0.26	5	214	1	1	1
937	65.83	58.30	3343	6583.38	22.79	5829.77	39.78	0	0	20.72	2.72	124.55	0.95	135.22	20.39	223.31	38.39	1	916.06	4.65	0.22	4	215	1	2	2
938	63.27	55.92	3347	6327.49	40.44	5591.53	16.73	0	0	23.31	1.40	115.24	0.80	411.91	56.56	212.35	16.64	1	857.96	3.21	0.45	5	215	2	2	1
939	73.82	57.80	3343	7381.99	24.67	5779.55	17.47	0	0	20.19	2.03	112.49	0.66	188.39	22.38	134.56	15.56	0	37.65	2.06	0.34	5	216	1	1	1
940	74.52	57.43	3350	7451.59	23.51	5743.46	13.73	0	0	25.70	2.62	111.55	0.70	176.08	21.16	103.76	12.04	1	87.54	3.54	0.36	4	217	1	1	1
941	73.64	56.83	3357	7363.58	19.53	5683.32	21.85	0	0	27.07	3.80	116.46	0.83	106.72	17.02	119.46	19.07	1	132.62	4.62	0.24	4	218	1	2	2
942	74.30	57.02	3359	7430.47	9.36	5701.65	12.32	0	0	38.98	3.89	113.96	0.59	69.03	7.54	94.44	10.80	1	138.19	4.26	0.44	5	218	2	2	1
943	65.44	58.58	3360	6544.37	29.79	5858.08	22.72	0	0	20.70	2.52	125.35	0.86	189.23	26.82	144.92	20.32	0	765.62	1.96	0.25	5	219	1	1	1
944	73.88	56.27	3365	7388.29	13.21	5626.84	13.27	0	0	33.36	2.65	113.06	0.67	127.88	11.59	128.47	11.65	0	181.60	4.55	0.48	3	220	1	4	4
945	72.56	56.74	3368	7256.13	19.92	5674.23	15.84	0	0	31.66	2.58	113.31	0.89	187.25	18.31	150.98	14.17	0	317.90	3.54	0.42	5	220	2	4	3
946	73.13	57.06	3369	7313.12	19.82	5705.53	15.69	0	0	27.29	2.65	115.12	0.74	157.55	17.50	124.77	13.85	0	285.83	2.77	0.37	4	220	3	4	2
947	72.52	56.39	3370	7251.81	21.47	5639.28	16.17	0	0	25.96	2.18	113.15	0.76	194.77	19.93	149.59	14.47	0	184.73	2.72	0.42	5	220	4	4	1
948	72.59	56.05	3386	7259.16	20.50	5604.90	21.18	0	0	24.14	1.38	111.10	0.77	265.69	21.20	276.84	22.33	1	679.92	3.52	0.43	5	221	1	3	3
949	72.64	55.99	3389	7264.38	18.01	5598.64	13.84	0	0	33.17	2.33	114.68	0.83	196.52	16.67	153.45	12.41	0	607.33	3.48	0.48	5	221	2	3	2
950	72.49	55.34	3390	7248.95	17.44	5534.34	13.84	0	0	33.30	2.90	118.18	0.79	154.56	15.37	122.62	12.20	0	288.88	3.20	0.43	5	221	3	3	1
951	68.40	54.68	3391	6840.38	15.16	5468.00	13.15	0	0	43.84	2.87	123.71	0.99	179.75	13.61	156.21	11.77	0	1027.40	3.46	0.52	4	222	1	3	3
952	66.22	53.09	3392	6621.64	11.52	5309.50	11.92	0	0	56.59	3.07	119.33	1.06	164.77	10.32	170.18	10.73	0	1026.65	5.22	0.61	5	222	2	3	2
953	65.73	51.69	3393	6572.54	22.91	5168.94	22.48	0	0	26.19	3.20	120.54	0.92	144.70	20.25	141.99	19.87	0	502.65	2.26	0.27	3	222	3	3	1
954	72.97	56.53	3396	7297.21	11.17	5653.21	10.76	0	0	45.28	3.69	116.30	0.73	105.18	9.74	101.20	9.31	1	409.15	6.42	0.51	5	223	1	9	9
955	72.93	56.69	3397	7293.34	13.70	5668.53	13.24	0	0	38.49	2.88	113.79	0.80	141.35	12.08	136.63	11.68	0	498.10	4.15	0.50	4	223	2	9	8
956	71.97	56.57	3398	7197.09	22.83	5657.10	21.70	0	0	25.40	2.00	111.16	0.88	213.79	22.52	214.99	20.32	1	573.00	4.09	0.41	5	223	3	9	7
957	72.37	56.07	3399	7237.17	21.03	5606.98	11.48	0	0	33.22	2.65	112.17	0.78	198.45	19.57	111.45	10.17	1	151.96	3.09	0.46	4	223	4	9	6
958	72.53	56.45	3400	7253.33	18.68	5644.66	17.55	0	0	30.37	3.16	118.03	0.84	138.24	16.44	129.86	15.45	0	476.65	2.96	0.35	4	223	5	9	5
959	72.99	56.25	3401	7299.47	9.42	5624.92	12.36	0	0	41.25	2.96	115.24	0.66	100.97	8.28	132.29	10.79	1	183.98	4.25	0.55	4	223	6	9	4
960	71.90	56.55	3402	7189.83	25.59	5654.52	19.47	0	0	25.18	2.51	115.62	0.89	197.81	23.48	152.22	17.47	0	584.02	2.71	0.33	5	223	7	9	3
961	72.38	56.39	3403	7238.17	20.26	5638.53	17.00	0	0	24.49	2.12	113.11	0.71	179.51	18.63	152.80	15.17	0	123.77	2.53	0.40	5	223	8	9	2
962	73.01	56.26	3404	7301.34	18.25	5626.04	12.92	0	0	27.07	2.22	112.73	0.64	171.48	16.22	121.68	11.43	0	121.12	2.65	0.45	5	223	9	9	1
963	63.06	52.85	3400	6305.74	18.59	5285.21	13.41	0	0	40.45	1.97	111.91	0.98	281.14	19.59	209.24	13.18	1	1044.83	3.98	0.58	5	224	1	17	17
964	62.55	55.09	3401	6255.23	9.96	5509.48	9.95	0	0	54.51	2.24	121.82	0.88	188.97	9.07	188.11	9.13	0	1432.35	7.33	0.71	5	224	2	17	16
965	61.16	55.02	3402	6115.98	9.51	5501.94	9.85	0	0	68.82	3.14	122.56	1.06	161.47	8.50	167.13	8.83	0	1545.04	5.53	0.70	3	224	3	17	15
966	62.36	53.88	3403	6236.00	19.09	5387.65	21.46	0	0	26.38	1.53	116.73	0.80	246.99	19.14	262.23	21.90	1	657.73	3.04	0.52	5	224	4	17	14
967	61.70	53.23	3404	6170.27	14.71	5322.72	12.34	0	0	40.46	3.07	122.30	0.84	149.59	12.96	125.53	10.88	0	731.88	3.52	0.50	4	224	5	17	13
968	58.14	53.59	3406	5814.05	20.11	5358.68	18.48	0	0	29.43	3.47	122.06	0.86	131.34	17.64	120.71	16.21	0	822.15	2.79	0.30	3	224	6	17	12
969	59.71	54.16	3407	5970.88	27.80	5415.66	15.94	0	0	21.84	1.55	115.76	0.70	275.21	28.55	176.92	14.67	1	748.77	2.91	0.47	5	224	7	17	11
970	57.35	56.55	3408	5734.91	19.77	5654.70	15.83	0	0	28.07	1.96	116.10	0.80	215.42	18.81	177.39	14.38	1	540.62	4.16	0.46	5	224	8	17	10
971	57.81	55.28	3409	5781.42	11.70	5528.49	18.74	0	0	36.99	2.44	117.13	0.86	137.98	10.48	215.16	17.61	1	948.46	5.16	0.52	4	224	9	17	9
972	59.23	55.82	3410	5923.06	19.30	5582.06	17.24	0	0	35.69	2.16	118.49	1.05	241.70	19.12	222.10	16.48	1	1050.65	5.37	0.48	5	224	10	17	8
973	60.62	56.18	3411	6062.12	8.73	5618.28	7.84	0	0	60.06	2.48	123.68	0.78	163.24	7.76	146.76	6.97	0	1293.33	5.66	0.75	3	224	11	17	7
974	60.95	58.05	3412	6095.36	7.95	5805.01	7.21	0	0	72.80	2.42	122.82	0.89	185.44	7.22	168.56	6.50	0	1807.33	8.22	0.80	4	224	12	17	6
975	63.53	56.34	3413	6352.58	12.08	5634.04	21.99	0	0	37.99	2.07	127.10	0.97	175.97	11.10	292.84	23.74	1	1728.12	6.13	0.52	4	224	13	17	5
976	64.28	59.69	3414	6428.36	13.02	5969.26	12.77	0	0	45.96	1.85	118.52	0.94	248.50	12.96	240.98	12.71	1	1679.08	6.75	0.62	5	224	14	17	4
977	65.68	58.92	3415	6568.26	9.11	5891.93	9.14	0	0	72.70	3.03	124.88	1.06	169.69	8.17	170.00	8.23	0	1681.19	8.10	0.73	3	224	15	17	3
978	67.15	61.61	3416	6714.71	12.38	6161.33	16.04	0	0	42.44	3.03	120.37	0.94	134.27	11.00	173.79	14.27	0	642.69	3.68	0.50	4	224	16	17	2
979	66.88	60.75	3417	6688.04	12.04	6075.48	10.67	0	0	53.42	2.73	116.82	0.96	182.24	10.92	162.08	9.61	0	779.48	5.16	0.64	5	224	17	17	1
980	64.50	55.34	3420	6450.40	23.85	5534.21	22.30	0	0	24.21	2.43	123.83	0.90	185.01	21.56	172.45	20.30	0	1121.67	2.70	0.31	5	225	1	1	1
981	67.81	61.72	3423	6780.92	11.11	6172.37	12.49	0	0	48.73	3.65	122.13	0.86	113.92	9.72	128.10	10.93	0	505.23	3.72	0.52	3	226	1	3	3
982	67.48	61.49	3424	6747.76	16.12	6149.19	17.51	0	0	34.06	2.29	117.30	0.92	187.31	14.67	199.41	16.51	0	828.83	2.83	0.48	5	226	2	3	2
983	69.64	61.88	3425	6964.46	8.84	6187.80	19.33	0	0	36.46	3.36	117.80	0.68	68.73	6.76	159.62	16.88	1	132.88	3.13	0.44	4	226	3	3	1
984	66.53	55.36	3439	6652.52	20.10	5536.14	32.38	0	0	20.85	2.69	122.48	0.82	120.53	17.83	191.43	29.57	0	578.42	2.17	0.25	5	227	1	1	1
985	61.18	56.70	3461	6118.45	25.64	5670.11	46.79	0	0	18.44	2.32	121.46	0.97	159.88	23.31	263.63	47.31	1	831.62	3.34	0.22	5	228	1	1	1
986	73.14	54.61	3468	7314.08	14.98	5461.34	16.65	0	0	33.13	4.08	116.36	0.77	93.51	13.15	103.66	14.42	1	341.79	3.76	0.32	5	229	1	1	1
987	72.58	55.66	3500	7258.11	16.07	5565.61	14.99	0	0	29.57	1.93	111.72	0.74	189.95	14.91	179.41	13.56	0	350.71	3.48	0.50	5	230	1	7	7
988	72.90	55.61	3501	7290.30	13.63	5560.90	16.76	0	0	31.36	2.86	113.37	0.72	115.09	11.97	141.49	14.70	0	76.90	3.12	0.42	5	230	2	7	6
989	72.14	55.09	3502	7213.93	17.73	5509.33	12.46	0	0	37.63	3.91	117.44	0.83	131.06	15.45	92.41	11.04	1	404.60	6.65	0.38	5	230	3	7	5
990	72.52	55.89	3504	7251.71	17.26	5589.47	13.14	0	0	31.39	2.35	114.21	0.73	176.69	15.66	135.83	11.67	0	200.75	3.14	0.48	5	230	4	7	4
991	73.63	55.20	3505	7363.02	13.66	5520.17	10.92	0	0	44.89	3.94	113.74	0.81	119.37	11.89	95.56	9.55	1	42.58	4.62	0.47	5	230	5	7	3
992	73.02	55.92	3508	7302.29	20.28	5591.61	10.65	0	0	27.63	2.12	113.22	0.62	202.63	18.43	107.66	9.44	1	403.88	5.05	0.48	4	230	6	7	2
993	73.97	55.38	3509	7397.25	8.40	5537.75	9.62	0	0	51.58	3.47	116.10	0.68	96.05	7.39	109.80	8.36	1	331.94	6.20	0.59	4	230	7	7	1
994	58.15	58.65	3512	5814.60	28.48	5865.48	15.78	0	0	26.52	2.01	115.73	0.82	256.69	28.40	162.53	14.35	1	547.83	3.14	0.43	5	231	1	1	1
995	72.76	53.91	3520	7276.39	17.85	5391.28	18.39	0	0	24.12	2.36	113.01	0.68	140.60	15.78	144.88	16.25	0	175.88	2.58	0.36	5	232	1	1	1
996	56.66	58.30	3522	5665.53	17.97	5829.58	13.93	0	0	36.79	3.60	119.68	0.88	141.21	15.74	109.49	12.21	1	477.54	4.07	0.39	4	233	1	1	1
997	72.98	54.02	3532	7297.64	17.53	5401.90	15.51	0	0	29.74	3.08	112.83	0.74	130.33	15.35	115.29	13.59	0	299.88	3.44	0.36	4	234	1	3	3
998	72.42	54.08	3533	7242.01	13.73	5408.09	13.84	0	0	33.92	2.88	115.59	0.71	124.54	12.03	125.53	12.13	0	412.04	3.33	0.46	4	234	2	3	2
999	72.58	54.56	3535	7257.89	11.36	5456.34	9.68	0	0	48.57	4.04	116.49	0.74	104.62	9.83	88.57	8.16	1	391.33	5.21	0.50	5	234	3	3	1
1000	63.56	56.01	3538	6356.15	41.41	5601.06	23.30	0	0	19.18	2.15	122.82	0.94	273.58	42.78	164.12	21.29	1	817.21	4.43	0.24	5	235	1	1	1
1001	58.80	59.95	3539	5879.66	18.16	5994.75	15.33	0	0	30.82	2.30	119.55	0.82	188.78	16.45	159.92	13.79	0	786.25	2.99	0.45	5	236	1	1	1
1002	70.11	54.78	3541	7011.07	23.60	5478.08	22.63	0	0	23.30	1.48	111.93	0.78	262.59	24.06	256.33	23.00	1	735.17	3.20	0.46	5	237	1	37	37
1003	71.71	53.00	3544	7171.25	11.94	5300.38	16.04	0	0	35.31	3.64	115.98	0.72	88.60	10.31	119.23	13.95	1	264.81	4.71	0.39	5	237	2	37	36
1004	70.49	54.20	3545	7049.14	27.20	5420.33	19.12	0	0	25.92	2.40	115.10	0.93	220.40	26.11	161.13	17.31	1	474.42	3.42	0.36	5	237	3	37	35
1005	70.75	53.63	3546	7075.18	19.18	5362.77	11.89	0	0	33.06	2.56	114.27	0.77	189.54	17.39	118.77	10.54	0	398.71	2.89	0.47	5	237	4	37	34
1006	71.08	53.76	3547	7108.22	11.42	5376.22	14.62	0	0	38.92	2.76	115.31	0.78	124.51	10.08	159.39	12.91	0	426.19	3.95	0.53	3	237	5	37	33
1007	71.46	53.57	3548	7145.94	11.81	5357.43	10.89	0	0	50.37	4.00	117.24	0.85	114.20	10.29	105.25	9.47	1	614.56	5.18	0.51	4	237	6	37	32
1008	70.46	54.06	3549	7046.31	15.38	5405.79	13.75	0	0	38.73	2.30	113.44	0.90	198.13	14.47	180.61	12.53	0	518.10	3.10	0.55	5	237	7	37	31
1009	70.69	53.65	3550	7068.65	21.41	5365.19	20.38	0	0	25.79	2.27	114.07	0.85	187.91	19.70	178.19	18.88	0	493.44	2.69	0.38	5	237	8	37	30
1010	70.95	53.74	3551	7094.99	13.51	5373.80	15.94	0	0	39.36	3.20	116.00	0.89	128.40	11.92	151.42	14.06	0	445.06	4.08	0.46	5	237	9	37	29
1011	71.07	53.14	3552	7107.11	9.57	5314.46	17.54	0	0	40.48	3.45	115.77	0.79	87.29	8.66	158.80	15.35	1	241.92	3.73	0.47	5	237	10	37	28
1012	70.83	52.85	3553	7082.73	14.97	5285.38	17.14	0	0	32.66	2.90	114.95	0.80	130.33	13.21	149.15	15.12	0	499.00	3.28	0.42	5	237	11	37	27
1013	69.38	52.61	3554	6937.68	26.56	5260.69	16.36	0	0	24.77	2.32	116.40	0.80	211.80	25.23	135.69	14.62	1	659.33	3.57	0.37	5	237	12	37	26
1014	70.32	52.38	3555	7031.99	10.84	5238.13	12.52	0	0	43.09	3.75	118.02	0.74	95.37	9.37	110.28	10.88	1	151.85	3.01	0.47	4	237	13	37	25
1015	70.15	52.47	3556	7014.57	12.03	5246.73	10.44	0	0	43.68	3.91	119.37	0.71	102.88	10.46	88.67	8.79	1	73.44	3.87	0.46	4	237	14	37	24
1016	69.75	52.18	3558	6974.64	15.39	5217.84	17.97	0	0	34.53	3.90	118.20	0.85	104.67	13.43	122.22	15.68	1	338.08	4.45	0.33	4	237	15	37	23
1017	69.59	51.73	3559	6958.53	14.68	5173.26	19.35	0	0	41.54	5.57	118.01	1.01	82.46	12.06	110.27	16.78	1	328.90	3.95	0.28	5	237	16	37	22
1018	69.63	52.72	3560	6962.74	19.04	5272.26	22.14	0	0	26.88	2.64	115.38	0.87	149.92	17.03	174.30	19.79	0	402.48	2.20	0.34	5	237	17	37	21
1019	70.58	53.09	3561	7058.13	14.62	5308.89	22.83	0	0	23.30	1.57	111.53	0.67	169.72	13.47	252.68	22.72	1	220.23	2.80	0.46	5	237	18	37	20
1020	70.16	52.21	3564	7015.64	23.46	5221.40	17.56	0	0	27.42	2.88	113.92	0.87	172.63	20.87	129.44	15.57	0	-40.52	2.17	0.33	5	237	19	37	19
1021	70.50	52.98	3565	7049.94	15.04	5297.70	16.80	0	0	34.78	3.95	118.90	0.82	101.66	13.03	113.72	14.64	1	304.10	3.25	0.34	4	237	20	37	18
1022	70.00	52.23	3568	7000.17	13.53	5222.50	13.77	0	0	34.80	3.33	117.08	0.70	108.61	11.81	110.51	12.00	1	402.00	3.85	0.41	4	237	21	37	17
1023	69.19	51.55	3570	6919.22	22.78	5154.79	20.84	0	0	23.09	3.29	116.08	0.75	122.85	19.91	112.37	18.20	0	430.67	2.22	0.23	4	237	22	37	16
1024	69.30	51.81	3571	6929.77	19.61	5181.41	22.74	0	0	26.89	3.17	116.28	0.87	128.50	17.30	148.96	20.05	0	665.77	2.44	0.29	3	237	23	37	15
1025	69.47	52.22	3572	6947.44	10.67	5222.08	11.42	0	0	51.06	4.08	120.18	0.83	102.54	9.25	109.82	9.95	1	641.69	6.87	0.51	4	237	24	37	14
1026	68.53	52.20	3576	6852.86	17.20	5219.69	20.25	0	0	27.34	2.06	113.63	0.81	177.20	15.86	206.80	18.94	0	427.15	2.51	0.44	5	237	25	37	13
1027	68.32	51.87	3577	6831.76	15.81	5187.30	19.84	0	0	28.90	2.91	117.92	0.78	120.92	13.93	151.66	17.47	0	585.35	2.45	0.36	3	237	26	37	12
1028	68.24	51.44	3578	6823.79	19.13	5144.18	24.32	0	0	27.14	4.33	117.89	0.86	92.09	16.67	117.04	21.14	1	128.88	2.81	0.21	4	237	27	37	11
1029	68.65	51.93	3579	6865.12	15.00	5193.38	25.20	0	0	33.24	3.90	117.56	0.97	98.38	13.10	165.16	22.17	1	271.88	3.66	0.30	4	237	28	37	10
1030	67.84	52.37	3580	6784.13	23.85	5237.46	19.06	0	0	24.11	2.24	117.26	0.82	197.93	21.97	159.75	17.24	0	448.31	2.04	0.35	5	237	29	37	9
1031	68.14	51.62	3581	6813.76	11.63	5162.26	9.53	0	0	50.54	4.25	117.90	0.77	105.92	10.11	86.16	8.02	1	244.73	4.45	0.50	5	237	30	37	8
1032	68.29	51.77	3582	6829.32	9.43	5177.10	14.39	0	0	45.07	3.91	118.64	0.77	82.93	8.07	127.04	12.50	1	428.58	4.95	0.47	4	237	31	37	7
1033	67.95	53.74	3583	6794.95	16.78	5373.93	39.42	0	0	28.93	2.31	114.20	0.99	163.40	15.22	299.25	37.59	1	966.48	4.34	0.41	5	237	32	37	6
1034	68.48	52.35	3584	6847.69	14.53	5234.96	16.98	0	0	37.10	2.85	116.77	0.91	146.57	12.93	170.40	15.29	0	393.77	3.24	0.46	5	237	33	37	5
1035	68.57	51.27	3585	6856.88	12.78	5127.35	14.31	0	0	42.81	4.55	120.06	0.84	91.88	10.89	103.19	12.41	1	217.15	5.07	0.38	5	237	34	37	4
1036	68.29	51.78	3586	6828.96	18.81	5177.55	21.62	0	0	29.20	3.33	117.31	0.90	127.24	16.58	146.22	19.04	0	582.12	2.08	0.31	5	237	35	37	3
1037	68.89	52.34	3587	6889.07	13.05	5233.71	23.96	0	0	29.95	2.72	116.70	0.81	111.39	11.58	202.84	21.68	1	421.94	3.42	0.39	4	237	36	37	2
1038	69.31	51.68	3589	6931.49	18.04	5168.31	35.31	0	0	22.79	3.58	117.91	0.86	88.15	15.60	172.77	31.03	1	150.17	2.55	0.20	5	237	37	37	1
1039	61.12	57.53	3553	6112.42	21.05	5752.54	32.53	0	0	18.84	2.33	121.99	0.76	131.92	18.76	199.37	30.22	0	666.60	2.30	0.25	4	238	1	2	2
1040	60.59	58.41	3556	6058.85	15.77	5841.48	24.83	0	0	32.25	5.13	126.35	0.90	70.27	11.68	118.47	21.49	1	995.29	6.39	0.26	5	238	2	2	1
1041	58.65	58.30	3580	5865.32	24.07	5829.51	25.49	0	0	23.36	1.78	117.78	0.90	236.71	24.06	255.79	25.68	1	1021.60	5.67	0.37	5	239	1	4	4
1042	59.14	57.28	3581	5914.19	22.46	5727.63	22.25	0	0	34.06	1.93	113.82	1.08	271.62	22.88	284.44	23.61	1	971.04	5.61	0.47	5	239	2	4	3
1043	58.02	56.51	3582	5801.73	7.03	5650.81	7.37	0	0	71.06	2.82	119.77	0.79	136.79	6.21	143.44	6.51	0	1114.98	7.45	0.78	3	239	3	4	2
1044	57.25	57.26	3583	5724.75	14.63	5726.46	17.27	0	0	32.74	1.86	116.99	0.83	200.58	13.76	231.26	16.80	1	913.00	5.58	0.52	5	239	4	4	1
1045	69.17	52.65	3601	6916.72	15.86	5265.49	25.89	0	0	30.61	2.93	114.36	0.95	128.65	14.12	203.17	24.36	0	371.46	2.94	0.36	5	240	1	9	9
1046	69.19	51.59	3602	6919.36	13.11	5158.84	14.94	0	0	41.21	3.82	118.06	0.86	108.65	11.46	123.86	13.05	1	524.98	5.55	0.42	4	240	2	9	8
1047	68.68	51.85	3603	6867.96	11.80	5184.60	9.99	0	0	44.01	3.31	118.72	0.71	120.44	10.29	102.04	8.74	1	662.42	3.60	0.53	4	240	3	9	7
1048	68.31	52.67	3604	6831.40	17.89	5266.65	21.08	0	0	28.77	2.14	115.52	0.89	188.23	16.34	213.30	20.35	1	1229.29	4.42	0.45	5	240	4	9	6
1049	68.81	51.83	3605	6881.25	17.59	5183.50	15.49	0	0	35.25	3.70	117.86	0.87	128.75	15.39	113.42	13.57	0	241.10	2.64	0.36	4	240	5	9	5
1050	65.09	52.89	3606	6508.82	34.94	5289.48	15.29	0	0	30.56	2.17	120.09	1.01	319.02	37.02	169.72	14.01	1	1210.69	4.23	0.43	5	240	6	9	4
1051	64.46	56.03	3607	6445.76	16.06	5603.02	13.91	0	0	42.61	2.23	127.65	1.04	236.91	15.59	207.86	13.12	1	1698.83	6.19	0.53	5	240	7	9	3
1052	64.15	55.94	3608	6415.05	11.74	5593.74	10.06	0	0	58.38	3.15	130.62	1.00	168.46	10.47	144.43	8.95	0	1717.21	5.97	0.63	3	240	8	9	2
1053	63.27	55.81	3609	6326.93	18.14	5581.02	11.64	0	0	45.84	2.45	125.36	1.05	251.94	18.09	171.45	10.62	1	1358.31	4.68	0.56	4	240	9	9	1
1054	57.52	56.20	3602	5751.96	19.94	5620.19	16.63	0	0	29.79	1.98	116.17	0.87	225.94	19.43	196.17	15.36	1	835.29	4.80	0.47	5	241	1	1	1
1055	69.17	52.08	3608	6917.05	19.61	5208.44	25.28	0	0	33.46	4.34	118.85	1.13	116.46	17.25	150.01	22.24	0	303.17	1.82	0.26	5	242	1	16	16
1056	69.20	52.28	3609	6920.22	10.15	5228.22	15.02	0	0	52.67	5.11	121.03	0.95	80.79	9.02	118.93	13.04	1	388.73	3.14	0.42	5	242	2	16	15
1057	69.17	51.87	3610	6917.25	14.38	5187.10	17.95	0	0	35.60	3.28	116.88	0.87	120.14	12.66	149.97	15.80	0	380.21	3.08	0.40	4	242	3	16	14
1058	68.78	52.07	3611	6878.34	12.77	5207.34	21.90	0	0	30.13	2.66	115.60	0.77	112.00	11.30	190.51	19.73	0	345.19	2.50	0.41	4	242	4	16	13
1059	68.12	52.59	3612	6811.76	18.29	5258.74	24.42	0	0	28.86	2.42	116.31	0.96	170.37	16.57	218.21	23.52	1	747.96	4.01	0.38	5	242	5	16	12
1060	68.64	52.99	3613	6864.32	13.86	5299.38	23.72	0	0	27.54	2.00	113.89	0.75	148.90	12.48	233.01	23.35	1	535.00	2.64	0.47	5	242	6	16	11
1061	67.92	51.96	3614	6791.71	19.38	5196.43	19.15	0	0	29.92	1.97	111.46	0.90	226.06	18.60	215.13	18.88	1	490.50	2.53	0.46	5	242	7	16	10
1062	68.08	52.93	3615	6808.14	28.16	5293.18	30.54	0	0	25.15	2.78	117.45	1.16	198.65	25.98	206.17	29.71	0	770.96	1.46	0.30	5	242	8	16	9
1063	69.07	51.38	3616	6906.62	12.72	5138.37	12.49	0	0	37.90	2.60	113.15	0.74	143.15	11.23	140.46	11.04	0	419.54	3.30	0.54	4	242	9	16	8
1064	69.22	51.21	3617	6922.17	8.48	5120.79	12.33	0	0	44.26	3.75	115.96	0.66	77.31	7.50	111.91	10.69	1	83.27	3.18	0.50	5	242	10	16	7
1065	69.19	51.30	3619	6919.23	14.53	5130.01	16.39	0	0	32.15	3.31	116.01	0.74	108.48	12.70	122.41	14.32	1	132.54	3.15	0.37	4	242	11	16	6
1066	68.08	51.96	3620	6808.39	25.14	5195.54	19.02	0	0	28.46	2.81	114.19	0.96	191.38	23.82	150.09	16.99	0	492.29	2.60	0.34	5	242	12	16	5
1067	68.53	51.61	3621	6853.22	15.24	5161.10	14.49	0	0	39.26	4.25	119.02	0.86	107.96	13.24	102.60	12.57	1	484.00	3.02	0.36	5	242	13	16	4
1068	67.72	51.87	3622	6771.90	19.21	5186.60	15.66	0	0	31.80	2.97	119.02	0.85	158.60	17.05	129.56	13.84	0	588.52	2.74	0.39	5	242	14	16	3
1069	67.85	51.45	3623	6785.18	16.44	5144.74	23.54	0	0	29.77	3.31	117.31	0.89	113.97	14.48	162.52	20.96	0	382.04	2.38	0.32	5	242	15	16	2
1070	67.57	52.49	3624	6757.19	14.52	5248.94	19.55	0	0	28.18	1.31	109.78	0.66	234.48	14.30	272.64	19.33	1	646.00	3.10	0.62	5	242	16	16	1
1071	67.19	59.07	3614	6719.33	16.26	5907.38	27.22	0	0	29.64	1.81	118.35	0.84	207.21	15.14	273.82	25.69	1	1149.65	3.96	0.54	5	243	1	2	2
1072	63.94	57.04	3615	6393.58	10.83	5704.24	9.36	0	0	56.98	2.84	133.36	0.90	167.80	9.68	145.28	8.33	0	1805.73	5.75	0.67	3	243	2	2	1
1073	58.22	59.10	3616	5821.69	13.79	5909.79	12.50	0	0	39.49	2.24	117.23	0.83	188.17	12.64	171.83	11.28	0	638.98	3.07	0.58	4	244	1	7	7
1074	57.76	57.52	3617	5775.98	25.91	5751.52	26.24	0	0	21.15	1.77	117.16	0.87	230.27	25.76	241.75	25.72	1	646.46	3.52	0.32	5	244	2	7	6
1075	58.30	55.80	3619	5830.32	7.50	5580.17	11.87	0	0	59.13	2.74	124.37	0.87	125.41	6.67	197.06	10.73	0	1481.10	7.39	0.70	3	244	3	7	5
1076	59.43	54.03	3620	5943.18	13.67	5402.74	8.97	0	0	60.57	4.48	124.53	1.00	142.22	11.94	93.56	7.96	1	1016.33	5.87	0.54	4	244	4	7	4
1077	59.86	53.13	3624	5985.57	21.47	5313.17	22.79	0	0	24.15	2.23	119.72	0.86	181.04	19.50	191.03	20.95	0	549.67	2.21	0.35	5	244	5	7	3
1078	58.79	54.70	3625	5879.18	16.46	5470.47	15.69	0	0	35.20	1.86	114.12	0.89	230.72	16.36	230.47	15.10	1	1040.98	4.08	0.54	5	244	6	7	2
1079	60.47	53.96	3626	6046.91	29.30	5395.75	19.99	0	0	26.01	1.74	114.34	0.91	304.27	31.73	221.96	19.95	1	720.69	3.88	0.46	5	244	7	7	1
1080	64.10	56.22	3630	6410.33	35.10	5622.11	26.20	0	0	19.51	2.07	122.77	0.95	249.20	34.90	193.32	24.50	1	800.17	4.84	0.24	5	245	1	1	1
1081	59.24	56.18	3636	5923.76	35.15	5617.73	16.66	0	0	22.68	1.93	119.90	0.83	292.65	37.40	154.68	15.18	1	764.77	3.80	0.37	5	246	1	13	13
1082	55.63	57.30	3637	5563.04	29.01	5729.58	23.26	0	0	21.31	3.29	120.49	0.84	144.85	25.47	116.15	20.43	0	709.46	2.05	0.20	5	246	2	13	12
1083	58.37	57.14	3638	5837.06	24.04	5713.62	27.35	0	0	22.12	1.90	121.04	0.90	215.79	23.17	242.13	27.00	1	612.58	2.23	0.32	5	246	3	13	11
1084	59.16	56.98	3639	5915.61	11.32	5698.15	11.94	0	0	59.73	3.13	121.05	1.11	167.83	10.21	176.91	10.78	0	1177.31	3.02	0.62	4	246	4	13	10
1085	59.14	57.04	3640	5913.67	18.09	5704.27	9.91	0	0	42.90	2.57	125.23	0.90	229.82	17.11	129.28	8.88	1	1223.85	6.27	0.57	4	246	5	13	9
1086	58.64	55.18	3641	5863.52	14.64	5518.00	14.44	0	0	40.15	2.91	122.77	0.92	156.12	13.01	154.02	12.84	0	978.48	3.88	0.49	3	246	6	13	8
1087	61.35	55.55	3643	6134.98	12.93	5555.49	10.74	0	0	48.48	1.78	119.31	0.90	261.72	13.23	229.50	10.38	1	1358.44	6.49	0.66	4	246	7	13	7
1088	60.32	56.03	3644	6031.64	27.44	5602.71	21.62	0	0	25.78	2.03	118.92	0.93	240.59	27.40	213.02	20.38	1	814.29	2.00	0.39	5	246	8	13	6
1089	59.60	56.34	3645	5960.11	12.48	5633.67	20.12	0	0	42.61	4.33	128.43	1.01	94.13	10.78	152.13	17.60	1	892.19	2.13	0.37	4	246	9	13	5
1090	61.28	56.15	3647	6127.98	23.43	5615.46	21.84	0	0	32.63	1.90	119.83	1.10	291.44	25.27	278.32	23.11	1	1472.88	4.17	0.40	5	246	10	13	4
1091	62.29	56.37	3648	6228.51	7.41	5637.10	13.22	0	0	67.60	3.66	134.78	1.02	105.80	6.54	188.14	11.78	1	1768.98	8.70	0.66	4	246	11	13	3
1092	60.76	56.30	3649	6075.68	32.48	5630.00	16.06	0	0	30.64	1.67	118.62	0.95	370.79	37.74	228.49	15.81	1	1439.29	5.14	0.48	5	246	12	13	2
1093	57.74	55.12	3650	5774.43	14.59	5512.49	14.79	0	0	32.05	1.87	114.09	0.75	190.74	13.81	196.35	13.66	0	785.38	3.23	0.55	5	246	13	13	1
1094	63.90	52.93	3638	6389.93	20.91	5292.77	17.42	0	0	29.43	2.46	123.55	0.90	193.64	19.06	162.28	15.69	0	896.58	2.28	0.39	5	247	1	7	7
1095	64.92	52.98	3639	6492.06	16.96	5297.60	15.57	0	0	42.84	2.79	121.91	1.13	201.82	15.76	186.61	14.26	0	1028.90	2.78	0.49	5	247	2	7	6
1096	66.57	55.27	3641	6656.66	29.69	5527.01	19.37	0	0	22.91	3.91	125.31	0.81	133.46	25.85	86.94	16.79	1	477.19	3.21	0.19	5	247	3	7	5
1097	62.90	54.81	3642	6289.78	8.95	5481.14	10.54	0	0	57.72	3.13	129.33	0.86	127.41	7.90	149.99	9.29	0	1343.19	7.27	0.66	3	247	4	7	4
1098	65.75	55.14	3644	6574.91	13.28	5514.18	13.33	0	0	50.24	2.83	127.39	1.08	183.59	12.04	183.73	12.18	0	1512.90	4.68	0.57	3	247	5	7	3
1099	65.77	53.55	3645	6577.26	16.61	5354.64	15.18	0	0	50.67	4.28	129.24	1.25	151.98	14.69	138.97	13.43	0	1301.33	3.55	0.43	4	247	6	7	2
1100	62.86	53.54	3646	6286.40	17.17	5353.71	18.46	0	0	38.18	1.97	119.83	1.05	254.79	17.35	262.86	18.97	1	1220.73	4.57	0.50	5	247	7	7	1
1101	68.91	49.81	3644	6891.45	16.66	4980.64	25.64	0	0	39.04	6.47	119.90	1.19	79.26	15.68	119.44	22.27	1	565.40	3.31	0.20	4	248	1	8	8
1102	69.07	49.37	3645	6907.35	16.53	4936.65	24.46	0	0	51.30	8.22	120.52	1.52	80.97	15.40	117.71	21.24	1	757.52	6.29	0.22	4	248	2	8	7
1103	68.93	49.50	3646	6893.29	13.06	4949.99	14.03	0	0	40.02	4.01	117.93	0.80	100.25	11.42	107.58	12.18	1	-31.98	2.78	0.40	4	248	3	8	6
1104	68.78	49.43	3647	6878.41	7.02	4942.61	9.16	0	0	60.35	4.38	118.29	0.70	74.81	6.25	96.77	7.85	1	299.33	4.29	0.57	5	248	4	8	5
1105	69.05	49.54	3648	6904.54	7.57	4953.93	9.37	0	0	52.24	2.84	114.87	0.66	107.38	6.64	132.87	8.20	1	37.65	2.26	0.68	4	248	5	8	4
1106	69.12	49.50	3649	6911.97	6.75	4950.41	7.32	0	0	65.59	3.57	115.35	0.68	95.36	5.92	103.25	6.34	1	279.35	4.23	0.69	4	248	6	8	3
1107	69.10	49.40	3650	6909.71	8.14	4939.85	10.96	0	0	52.22	3.66	114.71	0.73	89.70	7.25	120.19	9.53	1	457.62	4.91	0.57	3	248	7	8	2
1108	68.78	49.57	3651	6877.66	12.39	4957.47	14.30	0	0	39.21	3.37	115.25	0.78	110.77	10.84	127.83	12.51	1	364.17	4.58	0.45	3	248	8	8	1
1109	62.06	55.24	3657	6205.66	21.76	5524.22	15.43	0	0	28.24	2.11	123.76	0.82	222.36	20.60	161.31	14.01	1	1248.77	4.04	0.43	5	249	1	7	7
1110	62.79	55.48	3658	6279.40	17.53	5547.79	18.63	0	0	37.64	2.83	124.35	1.09	181.86	15.90	190.66	17.35	0	1201.17	3.90	0.43	5	249	2	7	6
1111	63.35	55.53	3660	6334.85	11.11	5552.72	11.76	0	0	53.33	3.10	129.12	0.96	148.12	9.87	156.71	10.44	0	1304.65	5.54	0.60	3	249	3	7	5
1112	64.74	54.17	3661	6473.57	17.00	5416.71	18.01	0	0	36.51	2.08	121.34	1.03	232.73	16.49	241.85	17.85	1	1167.00	5.74	0.46	4	249	4	7	4
1113	65.97	51.48	3662	6596.82	9.53	5148.43	13.94	0	0	48.91	2.60	114.97	0.88	139.34	8.51	199.22	12.97	0	829.67	4.46	0.63	5	249	5	7	3
1114	69.68	52.76	3663	6968.29	16.97	5276.27	15.34	0	0	37.08	3.83	119.36	0.90	126.50	14.85	114.33	13.42	0	648.94	3.52	0.37	3	249	6	7	2
1115	69.46	54.10	3666	6946.26	11.84	5410.25	13.22	0	0	40.42	2.08	114.44	0.81	177.76	10.93	198.42	12.20	0	986.02	4.34	0.61	5	249	7	7	1
1116	69.31	53.78	3671	6931.41	13.04	5378.11	14.44	0	0	37.86	1.92	114.20	0.83	196.91	12.45	220.55	13.64	1	670.40	3.95	0.60	5	250	1	3	3
1117	71.87	53.26	3674	7187.01	19.85	5326.39	13.04	0	0	23.92	1.68	113.45	0.61	215.96	18.60	145.03	11.72	1	139.19	3.18	0.48	4	250	2	3	2
1118	72.59	55.82	3675	7258.87	11.11	5581.74	23.29	0	0	34.26	3.83	121.24	0.79	70.95	8.33	158.34	20.28	1	501.15	4.98	0.35	5	250	3	3	1
1119	69.58	54.59	3682	6958.03	16.66	5459.09	24.11	0	0	27.87	1.54	110.52	0.82	231.44	16.48	302.82	25.94	1	421.73	3.23	0.50	5	251	1	18	18
1120	65.79	54.55	3685	6579.32	6.98	5454.97	8.22	0	0	82.45	2.28	120.36	1.02	198.12	6.48	229.76	7.88	1	2430.23	10.88	0.81	4	251	2	18	17
1121	64.64	54.16	3686	6464.15	10.24	5416.06	9.46	0	0	56.30	2.25	119.51	0.90	199.23	9.40	184.06	8.69	0	1015.15	5.36	0.71	5	251	3	18	16
1122	63.79	55.86	3687	6378.89	10.97	5586.45	7.42	0	0	70.12	2.49	122.31	1.02	236.12	10.56	164.29	6.74	1	1867.98	10.34	0.76	4	251	4	18	15
1123	66.54	55.08	3688	6654.04	14.98	5508.35	11.96	0	0	44.52	2.18	122.31	0.97	235.13	14.45	191.22	11.11	1	1522.69	6.28	0.59	5	251	5	18	14
1124	65.39	56.86	3689	6538.73	8.48	5686.20	8.71	0	0	63.16	2.49	129.47	0.87	167.43	7.60	171.85	7.83	0	1765.83	7.02	0.75	3	251	6	18	13
1125	67.57	58.16	3690	6756.64	17.68	5815.97	13.92	0	0	34.95	1.41	117.16	0.77	284.43	17.63	260.31	14.16	1	1227.85	3.68	0.64	5	251	7	18	12
1126	68.10	58.10	3691	6809.98	13.42	5809.68	11.69	0	0	49.95	2.27	119.15	1.02	227.83	12.88	201.55	10.90	1	1497.38	9.85	0.62	5	251	8	18	11
1127	67.03	58.89	3692	6703.40	12.14	5888.64	15.56	0	0	46.35	2.93	126.70	1.01	149.52	10.87	190.56	14.09	0	1715.52	5.01	0.54	3	251	9	18	10
1128	64.83	61.86	3693	6482.97	18.58	6185.56	15.49	0	0	34.94	2.25	120.74	0.96	223.02	17.62	188.26	14.34	1	1165.23	5.86	0.47	5	251	10	18	9
1129	65.33	60.15	3694	6533.38	10.34	6015.44	11.52	0	0	60.65	3.39	131.85	1.04	143.20	9.18	159.36	10.22	0	1716.98	5.21	0.62	3	251	11	18	8
1130	62.62	60.15	3695	6261.90	10.50	6014.70	11.17	0	0	56.31	2.50	123.16	0.99	184.55	9.55	195.62	10.25	0	1358.27	4.87	0.67	4	251	12	18	7
1131	65.85	58.22	3696	6585.45	10.11	5822.05	10.60	0	0	61.29	2.16	119.02	1.03	222.63	9.75	233.52	10.28	1	1671.10	7.34	0.71	4	251	13	18	6
1132	63.70	57.60	3697	6370.27	10.54	5760.17	7.75	0	0	62.36	2.03	123.62	0.91	247.22	10.39	188.23	7.14	1	1775.96	8.43	0.75	4	251	14	18	5
1133	62.25	59.33	3698	6224.94	7.24	5932.71	8.58	0	0	86.78	3.59	127.40	1.06	135.00	6.41	159.96	7.59	0	1848.25	10.11	0.76	3	251	15	18	4
1134	62.48	60.25	3699	6247.79	6.68	6025.38	6.57	0	0	91.06	2.78	124.70	0.97	170.05	5.98	167.21	5.89	0	1920.23	8.23	0.83	3	251	16	18	3
1135	60.14	59.64	3700	6014.39	11.94	5963.98	9.14	0	0	59.67	3.25	123.97	0.97	168.86	10.64	129.60	8.10	0	1358.48	5.94	0.64	4	251	17	18	2
1136	57.22	59.68	3701	5721.65	19.85	5967.77	15.49	0	0	31.59	2.32	117.71	0.89	207.71	18.56	165.25	13.99	0	740.75	3.07	0.45	5	251	18	18	1
1137	60.76	53.58	3683	6075.99	17.34	5358.33	25.78	0	0	28.73	1.60	111.92	0.84	239.70	16.99	292.47	25.27	1	681.50	3.29	0.49	5	252	1	2	2
1138	63.23	53.85	3684	6323.29	14.36	5385.08	15.96	0	0	47.15	2.83	122.95	1.17	187.23	13.14	206.52	14.82	0	1248.54	4.09	0.52	5	252	2	2	1
1139	66.86	62.43	3702	6685.73	16.90	6242.57	22.42	0	0	26.49	1.59	112.22	0.74	216.58	16.05	246.83	22.13	1	666.83	3.74	0.53	5	253	1	6	6
1140	65.60	61.62	3703	6559.90	13.38	6161.79	17.68	0	0	33.34	2.27	119.38	0.81	153.39	12.00	199.01	16.43	0	725.10	3.26	0.50	4	253	2	6	5
1141	63.10	60.24	3704	6309.57	8.86	6024.32	10.56	0	0	69.24	4.09	128.91	1.01	115.49	7.77	137.71	9.26	0	1206.10	6.84	0.63	4	253	3	6	4
1142	63.39	59.85	3705	6338.88	17.84	5985.32	14.36	0	0	46.50	2.54	122.44	1.18	244.58	17.75	205.37	13.55	1	1783.92	7.28	0.53	5	253	4	6	3
1143	62.56	59.64	3706	6255.61	13.43	5963.87	13.93	0	0	47.90	3.93	131.75	0.99	125.88	11.79	130.59	12.23	0	1166.85	4.21	0.47	3	253	5	6	2
1144	62.24	61.07	3707	6224.39	11.61	6106.68	15.15	0	0	51.60	3.50	123.67	1.07	132.40	10.30	172.49	13.50	0	922.98	3.69	0.53	3	253	6	6	1
1145	57.02	58.59	3706	5702.40	23.46	5859.41	17.34	0	0	30.19	2.29	116.48	0.93	223.89	23.11	178.00	15.95	1	789.69	3.18	0.44	5	254	1	5	5
1146	57.55	57.36	3707	5754.73	15.50	5735.69	13.00	0	0	37.73	2.39	121.69	0.85	187.12	14.34	159.61	11.65	0	1098.67	3.47	0.54	5	254	2	5	4
1147	59.28	57.55	3708	5928.05	22.53	5754.85	24.44	0	0	31.18	1.99	120.35	1.12	265.10	23.32	286.22	26.33	1	1638.33	6.32	0.37	5	254	3	5	3
1148	63.13	56.53	3709	6313.48	14.08	5652.72	10.35	0	0	57.08	2.45	122.95	1.12	248.85	13.95	190.10	9.54	1	1846.75	9.32	0.64	4	254	4	5	2
1149	66.07	55.74	3710	6606.76	15.92	5573.72	21.81	0	0	40.74	2.19	120.61	1.18	232.60	15.60	297.39	23.97	1	1590.56	7.63	0.46	5	254	5	5	1
1150	60.89	56.91	3708	6088.82	64.08	5690.99	24.30	0	0	20.10	2.19	128.63	0.99	340.12	58.64	174.39	22.24	1	1623.02	5.18	0.27	5	255	1	1	1
1151	62.92	52.71	3711	6291.86	14.89	5270.66	12.93	0	0	38.60	1.94	115.68	0.85	227.38	14.30	197.20	12.37	1	945.58	5.45	0.60	5	256	1	1	1
1152	57.73	56.48	3713	5772.64	15.58	5647.82	16.61	0	0	36.10	2.10	116.03	0.91	203.80	14.98	217.04	16.01	1	946.92	3.22	0.54	5	257	1	3	3
1153	57.44	55.53	3714	5743.96	17.84	5553.13	26.67	0	0	26.81	3.25	125.15	0.90	113.73	15.73	169.86	23.55	0	972.52	2.54	0.28	4	257	2	3	2
1154	56.70	55.85	3716	5669.81	17.01	5584.98	17.25	0	0	29.42	1.98	114.67	0.80	192.97	16.11	199.32	15.88	0	800.44	3.27	0.47	5	257	3	3	1
1155	68.00	50.58	3713	6799.98	9.04	5058.06	10.68	0	0	51.32	5.01	117.86	0.73	74.73	9.03	83.61	8.80	1	463.44	2.93	0.44	4	258	1	2	2
1156	66.98	50.99	3717	6698.10	22.81	5098.95	25.48	0	0	25.02	3.32	116.52	0.93	132.55	20.13	148.06	22.49	0	279.96	2.37	0.24	5	258	2	2	1
1157	63.40	57.17	3721	6339.53	25.26	5716.94	17.10	0	0	24.63	2.44	127.69	0.81	197.10	22.84	134.24	15.27	0	991.04	2.86	0.33	3	259	1	1	1
1158	64.55	50.74	3741	6454.56	13.88	5073.65	43.99	0	0	24.87	3.40	118.68	0.86	74.18	10.66	230.90	42.28	1	541.46	2.63	0.26	5	260	1	3	3
1159	63.43	53.11	3742	6343.13	22.01	5310.96	17.49	0	0	31.15	1.73	114.60	0.91	290.52	23.75	228.69	17.59	1	1182.79	4.57	0.51	5	260	2	3	2
1160	60.97	54.38	3743	6097.46	20.08	5438.00	30.34	0	0	27.69	2.26	119.94	1.00	191.49	18.49	249.67	30.13	1	1277.33	4.64	0.42	5	260	3	3	1
1161	64.10	55.87	3748	6410.41	36.98	5587.47	18.35	0	0	21.94	2.74	126.11	0.87	223.95	34.75	114.23	16.34	1	944.77	5.34	0.25	4	261	1	1	1
1162	59.87	60.09	3750	5986.87	12.82	6008.59	14.95	0	0	41.13	2.44	119.15	0.92	168.90	11.58	195.59	13.68	0	1145.81	3.71	0.55	4	262	1	32	32
1163	59.08	59.01	3751	5908.04	13.91	5900.73	18.60	0	0	31.21	2.29	120.84	0.80	147.28	12.46	195.31	16.95	0	975.29	3.60	0.47	4	262	2	32	31
1164	59.02	59.74	3754	5902.36	17.36	5974.28	20.29	0	0	33.53	2.75	121.01	1.00	164.71	15.64	190.69	18.65	0	830.98	3.15	0.40	5	262	3	32	30
1165	58.17	57.32	3755	5816.61	19.65	5731.73	17.08	0	0	36.72	3.26	126.72	1.06	170.85	17.64	149.01	15.22	0	1206.56	2.80	0.39	4	262	4	32	29
1166	61.53	56.85	3756	6153.36	15.47	5684.97	10.34	0	0	48.45	2.86	130.58	0.95	198.79	14.41	136.15	9.22	0	1702.29	4.82	0.59	5	262	5	32	28
1167	59.51	55.93	3757	5951.02	16.32	5592.52	11.59	0	0	54.68	3.66	126.48	1.17	186.43	14.97	134.49	10.31	0	1545.46	4.64	0.54	5	262	6	32	27
1168	59.67	55.37	3758	5966.52	8.08	5536.73	8.84	0	0	71.25	3.73	129.86	0.91	118.68	7.08	129.90	7.75	0	1687.27	8.79	0.69	3	262	7	32	26
1169	59.16	55.38	3759	5915.61	14.61	5537.99	10.30	0	0	52.66	3.09	126.53	1.01	191.65	13.29	136.46	9.19	0	1000.48	4.38	0.59	5	262	8	32	25
1170	59.44	54.74	3760	5944.16	6.96	5473.69	7.42	0	0	81.41	3.88	126.72	0.87	112.29	6.08	119.75	6.49	0	1533.54	8.92	0.74	5	262	9	32	24
1171	58.97	54.78	3761	5896.71	12.95	5477.86	12.43	0	0	50.03	2.94	122.82	1.01	171.02	11.63	164.39	11.13	0	1462.25	5.03	0.57	4	262	10	32	23
1172	58.97	55.22	3762	5896.87	10.34	5521.97	12.85	0	0	45.99	2.40	120.00	0.84	154.24	9.27	189.83	11.75	0	1360.02	4.86	0.63	5	262	11	32	22
1173	58.87	54.66	3763	5887.21	9.88	5466.33	12.86	0	0	54.35	3.65	123.40	0.93	113.44	8.69	147.65	11.29	0	1392.23	5.59	0.57	3	262	12	32	21
1174	58.62	54.48	3764	5862.01	13.89	5447.67	8.99	0	0	49.19	2.91	121.77	0.85	181.40	12.35	117.73	7.96	0	879.50	4.19	0.61	4	262	13	32	20
1175	57.99	54.31	3765	5799.07	15.41	5431.22	15.20	0	0	40.63	2.84	116.01	0.99	171.01	13.85	168.36	13.73	0	794.60	3.32	0.49	5	262	14	32	19
1176	57.80	53.62	3766	5779.97	14.80	5361.82	13.65	0	0	35.74	2.77	118.78	0.79	147.52	13.07	136.11	12.06	0	664.67	3.51	0.48	3	262	15	32	18
1177	57.20	54.04	3767	5720.30	25.39	5403.68	20.64	0	0	25.65	3.17	117.29	0.91	158.55	22.51	129.15	18.24	0	274.10	2.67	0.27	5	262	16	32	17
1178	57.06	53.30	3768	5706.36	17.26	5329.99	16.10	0	0	35.17	4.66	122.76	0.86	100.10	15.07	93.22	13.90	1	560.29	3.42	0.28	5	262	17	32	16
1179	58.64	54.63	3769	5863.86	19.65	5463.21	18.09	0	0	28.76	1.69	112.41	0.83	245.95	19.71	230.47	17.88	1	941.33	3.64	0.51	5	262	18	32	15
1180	57.76	53.61	3770	5776.29	24.37	5361.11	19.49	0	0	27.89	3.55	120.33	0.93	147.47	21.42	117.93	17.14	0	632.60	2.66	0.26	3	262	19	32	14
1181	58.04	53.72	3772	5803.91	15.65	5371.93	20.97	0	0	25.29	1.64	113.68	0.72	189.00	14.44	237.21	20.77	1	644.77	2.70	0.49	5	262	20	32	13
1182	57.55	53.22	3774	5754.62	14.97	5321.68	18.28	0	0	26.60	2.31	117.18	0.68	133.46	13.26	162.53	16.26	0	390.73	2.01	0.42	3	262	21	32	12
1183	57.53	53.13	3777	5753.04	21.18	5312.67	17.66	0	0	26.49	2.13	114.11	0.81	200.69	19.94	171.16	16.02	0	382.96	2.03	0.42	5	262	22	32	11
1184	58.58	53.17	3779	5857.87	20.97	5317.11	21.64	0	0	25.62	2.95	118.33	0.84	140.72	18.53	145.15	19.14	0	527.02	2.70	0.30	5	262	23	32	10
1185	58.31	51.70	3783	5830.51	13.39	5169.81	18.33	0	0	31.34	3.02	117.43	0.74	106.94	11.73	146.37	16.06	1	542.31	2.48	0.39	4	262	24	32	9
1186	59.40	55.51	3784	5940.32	20.95	5550.63	26.99	0	0	27.03	2.05	120.99	1.01	216.98	19.86	260.53	27.53	1	1120.27	4.75	0.36	5	262	25	32	8
1187	58.00	53.76	3785	5799.68	7.54	5376.43	14.85	0	0	50.28	3.05	120.58	0.81	96.22	6.71	188.35	13.21	1	975.19	4.38	0.61	4	262	26	32	7
1188	58.10	52.72	3786	5810.43	11.86	5271.54	16.46	0	0	37.83	2.84	120.63	0.82	122.16	10.49	169.31	14.57	0	740.31	2.78	0.49	4	262	27	32	6
1189	60.16	53.36	3787	6015.70	12.12	5335.71	9.41	0	0	55.35	3.19	126.04	0.91	162.36	10.72	126.16	8.32	0	1187.81	4.82	0.62	4	262	28	32	5
1190	59.52	56.17	3788	5952.39	10.03	5617.24	13.17	0	0	54.16	2.86	127.43	0.99	147.96	8.98	193.11	11.94	0	1653.10	4.96	0.63	3	262	29	32	4
1191	60.10	58.65	3789	6010.00	13.11	5865.25	11.08	0	0	56.76	2.81	121.43	1.11	204.63	12.20	175.27	10.04	0	1311.17	5.06	0.62	5	262	30	32	3
1192	57.62	56.69	3790	5761.63	8.80	5668.50	11.69	0	0	52.05	3.05	125.17	0.81	115.72	7.74	153.76	10.28	0	1269.12	4.75	0.63	4	262	31	32	2
1193	58.06	58.42	3791	5806.29	24.35	5841.64	16.41	0	0	27.09	1.64	116.80	0.81	274.04	24.77	212.29	15.44	1	863.85	3.41	0.48	5	262	32	32	1
1194	62.54	54.11	3755	6253.53	26.16	5410.77	25.48	0	0	29.14	3.32	128.01	1.21	178.91	23.57	173.95	23.07	0	965.69	2.17	0.27	5	263	1	1	1
1195	56.71	53.58	3813	5670.56	18.58	5357.62	18.69	0	0	28.16	3.09	118.36	0.80	130.38	16.33	131.18	16.43	0	358.81	2.51	0.33	4	264	1	1	1
1196	65.64	56.57	3814	6564.13	25.94	5656.82	28.93	0	0	21.65	2.98	126.50	0.93	146.00	23.05	162.80	25.71	0	980.17	2.67	0.21	4	265	1	1	1
1197	57.69	54.87	3821	5768.54	18.31	5487.31	17.50	0	0	29.10	2.03	115.37	0.83	204.29	16.88	190.55	16.71	0	615.54	2.74	0.46	5	266	1	5	5
1198	57.98	55.21	3822	5798.10	26.70	5520.90	23.55	0	0	25.42	2.43	120.04	1.03	216.14	25.18	192.14	21.88	1	908.85	4.96	0.32	5	266	2	5	4
1199	56.86	54.59	3823	5685.95	13.47	5459.20	11.21	0	0	48.53	3.77	118.42	0.90	133.23	11.79	110.85	9.81	1	575.81	4.48	0.50	3	266	3	5	3
1200	57.78	54.82	3824	5778.33	23.87	5482.15	20.30	0	0	26.64	2.38	117.88	0.93	201.14	22.82	177.30	18.38	0	826.69	2.36	0.37	5	266	4	5	2
1201	59.04	56.17	3828	5904.49	18.57	5617.12	33.55	0	0	25.94	1.41	112.18	0.84	246.34	18.90	387.30	43.25	1	1032.96	2.98	0.46	5	266	5	5	1
1202	57.77	53.01	3841	5776.86	13.33	5301.02	22.06	0	0	30.19	2.84	116.70	0.79	109.35	11.77	180.12	19.65	1	509.71	3.46	0.39	4	267	1	1	1
1203	65.75	60.22	3853	6575.26	17.65	6022.22	17.56	0	0	27.63	3.29	121.58	0.72	114.05	15.41	113.49	15.33	0	332.35	2.34	0.31	4	268	1	1	1
1204	58.11	53.53	3867	5810.76	15.81	5352.90	18.15	0	0	31.29	2.13	114.94	0.84	180.81	14.44	202.98	17.16	0	889.90	3.80	0.48	5	269	1	2	2
1205	57.61	52.53	3868	5761.50	18.59	5253.46	13.11	0	0	35.08	4.38	119.60	0.79	113.30	16.10	77.39	10.28	1	468.94	3.57	0.32	5	269	2	2	1
1206	63.65	57.64	3871	6364.54	39.71	5764.36	23.29	0	0	19.63	2.02	124.97	0.93	277.21	41.25	178.63	21.37	1	780.40	4.81	0.25	5	270	1	1	1
1207	69.90	59.30	3886	6989.56	18.50	5929.50	24.86	0	0	27.19	2.55	120.44	0.93	153.56	16.66	204.58	22.79	0	670.25	2.86	0.34	5	271	1	10	10
1208	66.82	60.26	3888	6682.23	18.80	6026.00	11.97	0	0	37.35	2.24	121.72	0.89	236.42	18.21	156.78	10.83	1	963.42	4.65	0.54	5	271	2	10	9
1209	68.18	57.63	3889	6818.24	13.36	5762.78	13.71	0	0	43.22	1.79	117.14	0.91	237.94	13.41	253.51	13.74	1	1204.52	4.89	0.63	5	271	3	10	8
1210	66.02	58.13	3892	6601.60	9.31	5813.00	10.04	0	0	65.47	2.75	124.23	1.02	172.32	8.42	185.37	9.11	0	1743.79	6.49	0.71	3	271	4	10	7
1211	66.46	57.87	3893	6645.59	11.41	5786.92	14.93	0	0	50.18	1.96	117.69	1.01	223.00	11.21	279.92	15.72	1	1982.04	9.54	0.65	5	271	5	10	6
1212	65.88	55.98	3894	6587.94	9.03	5597.64	11.14	0	0	63.80	3.12	124.07	1.01	143.00	8.05	175.80	9.97	0	1460.88	7.61	0.68	3	271	6	10	5
1213	64.87	54.93	3895	6486.85	12.95	5492.82	11.99	0	0	59.21	3.26	125.99	1.18	182.07	11.77	169.26	10.80	0	1565.50	6.80	0.60	5	271	7	10	4
1214	66.09	55.96	3896	6609.41	9.55	5596.42	9.28	0	0	63.13	2.70	124.87	0.95	173.65	8.59	168.90	8.35	0	1667.98	6.10	0.71	4	271	8	10	3
1215	66.35	55.00	3897	6634.95	16.51	5499.63	15.03	0	0	42.76	3.02	128.69	1.08	181.33	14.87	165.26	13.53	0	1526.08	4.40	0.48	5	271	9	10	2
1216	69.06	55.93	3898	6906.25	19.81	5593.06	9.69	0	0	43.00	2.48	122.45	0.92	255.62	19.63	131.58	8.71	1	1446.94	6.36	0.58	4	271	10	10	1
1217	67.55	62.55	3887	6754.77	22.41	6255.29	22.44	0	0	27.59	3.95	120.92	0.93	120.29	19.61	120.44	19.63	0	272.88	2.50	0.23	3	272	1	2	2
1218	65.04	60.45	3890	6503.51	18.49	6044.81	13.38	0	0	32.67	4.24	127.11	0.73	108.44	16.03	75.33	10.31	1	847.23	5.44	0.30	5	272	2	2	1
1219	63.54	49.71	3916	6354.48	8.23	4971.11	20.77	0	0	35.17	2.76	114.01	0.66	78.05	6.55	196.87	19.25	1	394.90	3.62	0.50	5	273	1	1	1
1220	72.25	56.53	3916	7225.03	14.75	5653.41	14.45	0	0	32.30	2.17	114.53	0.76	170.35	13.23	166.93	12.94	0	450.83	3.09	0.51	4	274	1	6	6
1221	70.99	53.89	3918	7099.06	18.60	5388.78	22.32	0	0	26.87	2.29	114.12	0.88	170.70	16.87	203.19	20.58	0	383.79	2.51	0.38	5	274	2	6	5
1222	68.53	55.01	3921	6852.60	14.55	5501.04	13.40	0	0	40.61	3.43	126.43	0.86	132.58	12.76	122.11	11.76	0	1267.73	4.13	0.46	4	274	3	6	4
1223	67.23	55.52	3922	6722.87	12.00	5551.91	11.67	0	0	53.67	2.84	126.18	1.02	176.50	10.81	171.85	10.49	0	1769.90	6.63	0.62	5	274	4	6	3
1224	63.54	54.72	3923	6354.20	12.98	5471.58	11.81	0	0	55.36	3.10	128.14	1.10	180.29	11.68	164.19	10.60	0	1546.85	6.36	0.59	4	274	5	6	2
1225	64.33	53.36	3927	6432.65	8.94	5336.38	8.66	0	0	67.53	3.30	125.14	0.92	141.26	7.88	136.85	7.64	0	1148.50	6.44	0.70	3	274	6	6	1
1226	63.96	50.10	3924	6396.24	14.84	5009.83	24.88	0	0	25.27	2.28	116.68	0.76	127.78	13.24	210.35	23.02	1	519.88	3.18	0.39	5	275	1	2	2
1227	65.97	50.71	3926	6596.87	7.16	5071.05	18.22	0	0	41.48	3.95	119.36	0.72	66.13	8.14	151.60	15.89	1	441.23	3.66	0.44	5	275	2	2	1
1228	59.89	54.46	3928	5989.18	13.84	5445.90	15.45	0	0	34.83	2.09	121.09	0.83	179.81	12.60	199.95	14.18	0	874.52	3.60	0.53	5	276	1	5	5
1229	60.35	52.06	3930	6034.80	13.06	5206.25	15.05	0	0	38.18	3.37	120.93	0.81	113.91	11.43	131.24	13.17	0	361.44	3.26	0.44	4	276	2	5	4
1230	58.95	54.31	3933	5895.09	19.14	5431.10	24.09	0	0	31.31	4.33	124.31	1.01	106.36	16.78	133.84	21.06	1	552.52	3.77	0.25	4	276	3	5	3
1231	62.30	52.96	3935	6229.59	13.24	5296.28	17.64	0	0	34.83	2.13	120.75	0.86	169.36	12.01	220.98	16.66	1	757.42	5.89	0.52	5	276	4	5	2
1232	62.03	51.87	3936	6202.56	20.92	5186.76	17.85	0	0	31.02	1.39	109.78	0.83	327.09	24.31	281.42	18.61	1	641.46	2.45	0.52	5	276	5	5	1
1233	69.09	72.80	3944	6909.20	22.63	7279.93	14.56	0	0	24.43	2.76	111.15	0.67	154.20	19.86	99.32	12.79	1	289.98	7.30	0.33	4	277	1	1	1
1234	57.08	56.40	3945	5708.17	25.80	5639.88	15.17	0	0	24.71	1.72	117.17	0.73	256.19	25.83	171.23	13.77	1	577.15	4.70	0.49	5	278	1	6	6
1235	56.64	56.42	3946	5663.87	23.97	5641.75	11.80	0	0	29.40	2.12	116.66	0.74	241.01	23.49	127.29	10.56	1	829.96	4.05	0.49	5	278	2	6	5
1236	58.23	57.70	3948	5822.52	23.28	5770.16	19.77	0	0	27.70	2.16	119.50	0.96	227.92	22.53	198.97	18.31	1	849.90	4.26	0.37	5	278	3	6	4
1237	58.00	56.10	3949	5799.59	16.01	5610.29	22.22	0	0	30.43	2.26	119.70	0.92	169.28	14.58	229.33	21.21	1	600.94	3.78	0.41	4	278	4	6	3
1238	59.84	57.39	3951	5983.68	7.81	5738.65	8.15	0	0	80.11	3.77	127.59	0.97	127.82	6.86	133.39	7.16	0	1853.83	8.52	0.73	4	278	5	6	2
1239	57.86	57.79	3952	5786.13	14.96	5779.23	13.87	0	0	38.87	2.51	119.19	0.90	179.74	13.50	166.95	12.46	0	1202.71	4.05	0.52	5	278	6	6	1
1240	65.82	56.41	3947	6581.67	29.06	5640.63	25.52	0	0	20.65	2.15	124.40	0.91	214.92	27.56	192.28	23.42	1	959.21	5.31	0.26	5	279	1	1	1
1241	62.95	50.13	3951	6294.53	17.45	5012.81	22.17	0	0	29.07	3.55	117.20	0.86	110.06	15.31	139.79	19.43	1	76.65	2.24	0.29	5	280	1	1	1
1242	63.86	57.80	3953	6386.41	15.68	5779.94	11.88	0	0	53.35	2.18	119.54	1.14	284.20	16.72	226.48	11.60	1	1717.38	7.20	0.60	4	281	1	7	7
1243	64.23	55.36	3954	6422.56	7.52	5535.60	9.14	0	0	70.45	2.39	124.31	0.94	173.16	6.81	206.05	8.59	0	1898.10	8.01	0.78	4	281	2	7	6
1244	64.69	57.72	3955	6469.43	13.46	5771.50	10.09	0	0	54.46	2.65	128.37	1.02	213.77	12.51	162.40	9.12	1	1950.10	8.79	0.63	3	281	3	7	5
1245	64.22	58.82	3956	6421.91	10.42	5882.46	10.91	0	0	59.31	2.68	127.48	1.02	179.94	9.44	187.33	10.00	0	2058.54	6.75	0.67	5	281	4	7	4
1246	62.88	59.37	3957	6287.61	12.10	5937.15	12.03	0	0	54.64	2.52	123.89	1.08	204.74	11.27	203.96	11.15	0	1369.44	6.01	0.62	4	281	5	7	3
1247	64.80	60.55	3958	6480.28	8.52	6054.79	8.89	0	0	69.28	4.41	130.62	0.89	102.72	7.43	107.14	7.72	1	1209.02	5.74	0.62	4	281	6	7	2
1248	62.65	61.33	3959	6265.49	20.97	6133.22	21.73	0	0	29.29	2.34	119.92	1.00	205.13	19.43	206.67	20.89	0	964.48	2.75	0.41	5	281	7	7	1
1249	67.41	55.71	3960	6741.28	30.96	5571.48	18.22	0	0	24.92	2.21	121.13	0.91	252.67	30.94	161.17	16.52	1	1006.73	4.10	0.35	5	282	1	1	1
1250	61.83	50.52	3964	6182.81	16.56	5052.35	26.87	0	0	23.20	2.45	114.59	0.75	121.60	14.69	193.43	24.79	0	123.08	1.87	0.33	5	283	1	1	1
1251	65.22	56.67	3969	6521.95	45.25	5667.23	27.35	0	0	21.09	1.72	121.36	1.00	353.05	51.16	248.46	27.79	1	1201.75	4.39	0.29	5	284	1	1	1
1252	59.39	51.08	3975	5938.90	14.67	5108.09	31.51	0	0	25.65	3.24	118.53	0.82	88.97	12.58	190.52	28.24	1	293.48	3.37	0.27	5	285	1	8	8
1253	59.78	51.97	3978	5977.95	18.07	5196.83	23.72	0	0	23.46	2.52	117.38	0.75	130.20	16.02	170.52	21.10	0	376.50	1.65	0.32	4	285	2	8	7
1254	59.76	53.87	3979	5975.76	13.80	5387.04	27.27	0	0	29.10	1.88	114.52	0.84	167.79	12.58	286.19	28.07	1	824.62	3.17	0.48	5	285	3	8	6
1255	59.28	52.54	3980	5927.83	14.98	5253.83	15.11	0	0	37.72	4.36	120.90	0.83	99.31	13.00	100.12	13.05	1	673.75	3.75	0.34	5	285	4	8	5
1256	60.35	51.95	3981	6035.30	19.69	5194.82	19.35	0	0	27.79	3.34	119.38	0.82	126.08	17.26	123.90	16.96	0	130.56	2.51	0.30	3	285	5	8	4
1257	60.00	52.83	3982	5999.95	20.67	5282.83	26.08	0	0	25.03	2.31	116.17	0.91	174.79	18.76	210.37	25.22	1	580.54	3.75	0.35	5	285	6	8	3
1258	59.38	52.43	3983	5938.13	12.29	5242.52	14.43	0	0	37.52	4.04	120.11	0.73	86.79	10.36	102.51	12.46	1	500.56	3.30	0.37	4	285	7	8	2
1259	59.09	52.54	3984	5908.60	10.22	5254.34	20.16	0	0	36.27	3.47	119.12	0.78	83.36	9.41	162.45	17.63	1	771.77	3.76	0.41	5	285	8	8	1
1260	60.69	53.93	3995	6068.76	20.58	5392.63	28.36	0	0	25.45	1.84	115.80	0.90	215.18	20.09	271.63	28.94	1	1023.33	3.13	0.41	5	286	1	2	2
1261	60.45	54.55	3996	6044.63	17.08	5454.89	27.72	0	0	24.25	1.56	117.00	0.79	206.12	16.41	298.87	29.64	1	755.04	3.99	0.43	5	286	2	2	1
1262	60.41	59.27	4003	6040.72	17.04	5926.81	26.86	0	0	23.41	2.82	125.57	0.76	109.16	15.01	171.79	23.72	1	947.96	3.23	0.28	4	287	1	1	1
1263	59.83	52.39	4008	5983.16	15.74	5238.77	10.83	0	0	42.90	3.86	120.96	0.83	134.11	13.72	92.00	9.30	1	632.02	4.33	0.45	5	288	1	127	127
1264	59.60	52.92	4009	5960.30	8.64	5291.89	12.36	0	0	52.08	2.95	118.04	0.83	117.78	7.63	168.26	10.94	0	880.23	4.30	0.63	4	288	2	127	126
1265	59.57	53.29	4010	5956.53	9.99	5328.96	13.62	0	0	51.84	4.84	126.55	0.87	79.78	8.03	111.28	11.81	1	945.06	6.11	0.44	5	288	3	127	125
1266	60.23	53.02	4011	6022.84	11.07	5302.32	14.25	0	0	51.10	3.65	121.34	0.98	119.51	9.75	153.75	12.56	0	676.90	3.58	0.53	4	288	4	127	124
1267	60.48	53.70	4012	6047.78	15.29	5370.30	14.04	0	0	42.91	2.47	116.55	1.01	206.50	14.12	187.15	13.24	0	1180.77	4.17	0.55	5	288	5	127	123
1268	60.15	53.80	4013	6015.41	12.55	5380.48	10.99	0	0	49.68	3.06	121.82	0.91	157.60	11.12	138.01	9.73	0	1048.75	4.67	0.58	3	288	6	127	122
1269	60.05	54.05	4014	6004.74	7.08	5405.38	7.78	0	0	82.20	3.47	117.99	0.93	129.21	6.23	142.09	6.85	0	1143.40	8.70	0.76	3	288	7	127	121
1270	59.42	54.52	4015	5942.04	8.28	5451.92	7.85	0	0	75.32	3.71	125.31	0.92	129.50	7.26	122.77	6.88	0	1266.46	7.86	0.71	4	288	8	127	120
1271	60.04	54.29	4016	6003.95	7.83	5428.95	9.33	0	0	62.75	3.58	125.34	0.80	105.43	6.86	125.62	8.15	1	1153.04	7.60	0.66	4	288	9	127	119
1272	60.31	54.22	4017	6031.37	11.45	5422.45	11.01	0	0	54.39	3.74	125.03	0.92	128.20	10.04	123.20	9.65	0	891.08	5.22	0.56	4	288	10	127	118
1273	59.77	54.32	4018	5977.31	9.09	5431.66	12.70	0	0	68.03	4.75	123.54	1.09	100.17	7.96	139.89	11.10	1	817.48	7.50	0.56	4	288	11	127	117
1274	59.89	54.59	4019	5989.28	7.50	5459.25	8.04	0	0	80.42	3.81	120.37	0.94	121.96	6.58	130.68	7.05	0	1235.62	9.24	0.73	4	288	12	127	116
1275	59.67	54.90	4020	5966.88	7.34	5490.11	9.64	0	0	75.97	3.83	121.87	0.97	111.95	6.44	147.10	8.46	1	1344.17	9.95	0.70	5	288	13	127	115
1276	59.20	55.02	4021	5920.23	11.09	5502.42	10.27	0	0	57.92	3.37	121.80	0.95	147.22	9.80	136.40	9.07	0	1372.19	5.92	0.62	3	288	14	127	114
1277	58.63	55.00	4022	5863.48	8.65	5499.80	9.33	0	0	64.72	3.73	123.51	0.87	115.45	7.57	124.53	8.16	0	1038.31	5.90	0.65	4	288	15	127	113
1278	58.79	55.35	4023	5878.93	12.75	5534.77	17.40	0	0	38.56	2.68	119.98	0.91	142.58	11.40	193.63	15.73	0	855.73	3.98	0.50	5	288	16	127	112
1279	58.15	54.76	4024	5815.23	11.39	5476.11	10.96	0	0	49.36	2.75	116.43	0.87	157.91	10.15	152.05	9.74	0	1065.15	4.94	0.62	4	288	17	127	111
1280	57.73	54.83	4025	5772.79	10.67	5483.19	13.04	0	0	50.42	3.34	117.60	0.91	124.33	9.41	151.83	11.49	0	369.92	4.27	0.56	4	288	18	127	110
1281	57.91	55.19	4026	5791.03	15.74	5519.18	13.98	0	0	33.40	2.43	118.41	0.78	167.18	14.04	148.64	12.46	0	835.77	4.14	0.49	5	288	19	127	109
1282	57.33	55.32	4027	5732.86	17.35	5531.97	17.49	0	0	35.14	3.82	123.35	0.92	122.78	15.20	123.75	15.32	0	1055.27	3.51	0.34	3	288	20	127	108
1283	57.75	54.84	4028	5775.17	17.85	5483.81	15.40	0	0	40.38	3.33	119.23	1.05	167.65	15.89	144.75	13.70	0	1028.77	4.19	0.43	5	288	21	127	107
1284	57.32	55.09	4029	5732.30	9.44	5509.06	9.90	0	0	52.33	4.05	122.64	0.74	93.34	8.13	98.22	8.66	1	534.25	4.22	0.53	4	288	22	127	106
1285	57.44	54.58	4030	5743.75	21.72	5457.61	13.08	0	0	30.53	3.63	123.08	0.76	139.98	18.91	83.20	10.82	1	688.69	3.71	0.32	5	288	23	127	105
1286	57.52	54.69	4031	5751.52	16.85	5469.14	19.49	0	0	30.13	1.78	111.47	0.84	217.67	16.34	242.52	19.47	1	948.67	2.88	0.50	5	288	24	127	104
1287	57.89	55.42	4032	5789.16	27.45	5542.00	22.15	0	0	26.48	2.04	113.43	0.99	254.25	27.74	220.38	21.48	1	676.02	3.95	0.38	5	288	25	127	103
1288	56.90	54.51	4033	5689.67	9.45	5451.48	14.11	0	0	41.34	3.37	117.17	0.71	89.72	8.43	133.30	12.29	1	314.48	4.28	0.49	4	288	26	127	102
1289	57.03	55.38	4034	5703.15	15.59	5537.94	15.34	0	0	40.69	3.10	117.83	0.99	158.70	13.90	155.95	13.72	0	916.17	4.00	0.47	5	288	27	127	101
1290	57.15	55.32	4035	5714.64	15.40	5532.02	13.44	0	0	42.05	3.51	117.40	0.92	142.17	13.55	124.14	11.83	0	723.69	4.39	0.45	4	288	28	127	100
1291	57.72	56.04	4036	5771.87	15.81	5604.46	19.63	0	0	27.51	1.48	113.06	0.75	222.65	15.63	271.74	20.36	1	536.23	2.39	0.51	5	288	29	127	99
1292	57.10	54.91	4037	5710.39	18.51	5491.29	17.19	0	0	35.88	3.20	118.83	1.00	160.62	16.50	149.31	15.28	0	1083.44	4.16	0.39	5	288	30	127	98
1293	56.80	56.61	4038	5680.36	16.33	5661.11	21.14	0	0	26.71	1.66	114.63	0.78	200.37	15.84	257.12	21.22	1	562.60	3.45	0.47	5	288	31	127	97
1294	57.27	55.74	4040	5727.28	17.12	5573.99	13.38	0	0	39.67	3.05	120.88	0.94	171.94	15.22	134.53	11.88	0	906.71	4.32	0.47	4	288	32	127	96
1295	56.94	55.97	4041	5694.39	19.08	5597.38	14.04	0	0	40.02	3.33	117.97	1.02	176.99	17.04	130.60	12.46	0	769.46	4.56	0.43	5	288	33	127	95
1296	57.37	56.34	4042	5736.51	16.32	5634.15	15.51	0	0	34.99	2.47	118.64	0.89	178.72	14.90	171.05	13.93	0	889.44	4.03	0.48	5	288	34	127	94
1297	57.23	56.15	4043	5722.68	18.11	5614.82	12.89	0	0	34.67	2.25	116.82	0.84	213.24	17.01	155.24	11.63	1	1041.81	4.50	0.51	4	288	35	127	93
1298	58.24	56.60	4044	5823.79	21.06	5660.19	9.65	0	0	39.96	2.32	116.81	0.86	264.30	21.23	130.27	8.68	1	732.62	5.39	0.58	5	288	36	127	92
1299	56.19	56.44	4046	5618.84	17.10	5644.39	17.40	0	0	32.25	3.62	117.64	0.83	117.30	14.96	119.35	15.21	0	777.94	3.72	0.34	5	288	37	127	91
1300	56.76	55.37	4047	5676.27	24.45	5536.53	12.76	0	0	35.52	4.83	122.79	0.87	136.29	21.16	62.45	9.07	1	631.96	4.14	0.27	5	288	38	127	90
1301	56.07	56.20	4048	5607.20	15.91	5620.34	15.38	0	0	39.22	3.45	118.53	0.94	139.63	14.02	135.00	13.56	0	822.58	3.51	0.42	3	288	39	127	89
1302	57.12	55.69	4049	5711.64	20.81	5568.81	12.45	0	0	32.85	2.35	118.00	0.83	220.89	19.57	135.58	11.16	1	754.65	5.10	0.48	5	288	40	127	88
1303	57.53	54.96	4050	5752.65	18.52	5495.82	13.09	0	0	30.92	2.01	115.64	0.76	214.47	17.66	157.14	11.79	1	638.50	3.43	0.51	5	288	41	127	87
1304	57.62	55.25	4051	5762.29	22.36	5525.41	29.66	0	0	22.36	1.92	117.13	0.90	200.29	21.45	256.39	29.89	1	888.96	3.64	0.34	5	288	42	127	86
1305	57.06	54.95	4052	5706.03	16.20	5494.93	16.31	0	0	29.76	1.77	112.49	0.79	211.72	15.30	213.41	15.38	1	427.15	4.20	0.50	5	288	43	127	85
1306	57.49	55.44	4053	5748.99	25.11	5543.99	20.86	0	0	24.25	2.24	117.52	0.89	207.39	23.82	177.09	18.91	0	483.81	2.47	0.35	5	288	44	127	84
1307	57.02	55.28	4054	5702.39	11.14	5527.53	19.04	0	0	38.64	3.73	119.64	0.84	89.51	10.02	151.93	16.69	1	919.67	5.75	0.41	5	288	45	127	83
1308	57.02	55.23	4056	5701.61	18.84	5523.41	12.58	0	0	35.13	3.13	120.84	0.82	162.76	16.62	108.80	11.07	1	443.60	3.78	0.42	4	288	46	127	82
1309	56.78	55.17	4057	5677.55	13.65	5516.73	15.71	0	0	35.24	3.29	120.84	0.78	112.64	11.95	129.60	13.75	0	732.48	3.66	0.41	4	288	47	127	81
1310	57.43	54.75	4058	5743.22	24.87	5474.50	25.09	0	0	23.47	2.98	121.92	0.92	151.47	22.07	152.78	22.27	0	733.96	2.48	0.25	5	288	48	127	80
1311	56.93	54.94	4059	5692.96	18.08	5494.23	20.23	0	0	28.58	2.30	117.31	0.88	175.55	16.40	195.38	18.56	0	820.92	2.66	0.40	5	288	49	127	79
1312	56.99	55.01	4060	5699.38	19.55	5501.01	18.97	0	0	26.97	2.64	119.47	0.81	154.56	17.36	150.01	16.84	0	601.56	2.49	0.35	5	288	50	127	78
1313	56.96	55.20	4061	5695.60	16.10	5519.93	16.62	0	0	30.58	2.12	119.50	0.81	180.43	14.61	185.52	15.23	0	928.08	2.70	0.48	5	288	51	127	77
1314	56.83	55.48	4062	5682.97	20.37	5548.19	19.75	0	0	30.65	3.56	120.31	0.94	135.33	17.91	131.22	17.38	0	885.04	3.25	0.30	5	288	52	127	76
1315	58.22	55.86	4063	5821.63	20.38	5585.67	14.23	0	0	30.94	1.61	114.33	0.78	264.63	20.49	212.73	13.41	1	1062.79	3.19	0.58	5	288	53	127	75
1316	57.84	55.92	4064	5783.73	18.04	5591.92	11.14	0	0	38.03	2.69	123.70	0.84	196.43	16.29	122.16	9.90	0	1147.17	3.77	0.51	5	288	54	127	74
1317	57.53	55.85	4065	5752.75	13.59	5585.22	12.99	0	0	49.08	3.39	123.66	1.02	152.05	12.04	145.33	11.51	0	1381.04	4.87	0.52	4	288	55	127	73
1318	58.60	55.39	4066	5859.77	23.82	5538.85	17.35	0	0	24.76	1.78	119.51	0.78	243.86	23.69	188.27	16.20	1	954.92	3.97	0.44	5	288	56	127	72
1319	57.54	55.34	4067	5753.98	14.52	5533.99	11.99	0	0	39.59	2.54	121.46	0.82	173.68	13.20	144.83	10.67	0	925.81	4.49	0.55	5	288	57	127	71
1320	57.54	55.34	4068	5754.05	21.99	5533.79	19.06	0	0	30.35	2.89	123.62	0.99	178.90	19.73	155.30	17.05	0	1212.46	3.12	0.35	5	288	58	127	70
1321	57.44	55.14	4069	5744.09	14.03	5514.19	14.41	0	0	40.13	2.78	120.31	0.90	156.83	12.49	160.84	12.87	0	1048.42	3.71	0.51	4	288	59	127	69
1322	57.93	55.46	4070	5793.29	19.44	5545.78	17.16	0	0	28.05	2.03	119.52	0.81	200.88	18.76	185.38	15.57	0	896.40	2.85	0.48	5	288	60	127	68
1323	57.13	55.15	4071	5713.43	17.01	5515.15	11.66	0	0	33.55	2.35	120.04	0.74	186.49	15.36	128.79	10.37	0	936.85	3.12	0.51	5	288	61	127	67
1324	57.17	54.92	4072	5716.60	13.32	5492.07	13.78	0	0	40.66	2.66	117.71	0.87	157.79	11.91	163.31	12.30	0	526.96	3.21	0.54	5	288	62	127	66
1325	57.45	54.96	4073	5745.34	15.76	5495.74	12.32	0	0	35.80	2.66	119.92	0.77	163.18	14.09	128.11	10.89	0	929.54	3.64	0.50	5	288	63	127	65
1326	58.59	55.42	4074	5859.17	16.42	5542.19	15.92	0	0	33.27	2.13	118.82	0.85	196.24	15.48	191.99	14.83	0	911.31	3.06	0.51	5	288	64	127	64
1327	58.10	55.12	4075	5809.66	12.13	5512.44	11.22	0	0	49.22	2.95	119.66	0.90	156.35	10.77	144.71	9.95	0	743.54	4.46	0.59	3	288	65	127	63
1328	57.68	54.76	4076	5768.15	5.57	5475.52	5.41	0	0	104.40	3.79	122.75	0.86	118.10	4.87	114.73	4.73	0	1275.19	9.30	0.83	4	288	66	127	62
1329	57.64	54.50	4077	5763.68	4.18	5449.77	4.38	0	0	136.88	3.82	124.49	0.88	115.07	3.65	120.79	3.83	0	1676.62	11.54	0.89	4	288	67	127	61
1330	57.60	54.75	4078	5759.63	4.38	5474.75	5.56	0	0	128.06	4.65	123.95	0.93	92.36	3.75	117.60	4.84	1	1132.81	10.80	0.83	4	288	68	127	60
1331	57.32	55.37	4079	5732.25	11.99	5537.27	12.08	0	0	43.21	2.62	119.45	0.81	152.77	10.68	154.18	10.73	0	831.12	3.84	0.58	4	288	69	127	59
1332	57.34	55.65	4080	5734.27	14.08	5565.26	16.86	0	0	36.23	2.52	116.59	0.89	157.03	12.68	187.76	15.22	0	856.27	3.39	0.49	5	288	70	127	58
1333	57.16	55.50	4081	5715.78	12.48	5550.20	12.30	0	0	42.85	2.73	120.53	0.83	151.68	11.09	149.54	10.91	0	817.50	4.02	0.56	4	288	71	127	57
1334	57.06	55.13	4082	5706.06	11.30	5512.76	15.39	0	0	42.80	3.19	121.73	0.86	117.15	9.96	159.44	13.57	0	585.58	2.88	0.51	3	288	72	127	56
1335	57.37	55.76	4083	5737.03	22.41	5576.03	16.35	0	0	32.43	2.54	119.10	0.99	216.78	21.31	163.13	14.77	1	889.19	6.25	0.41	5	288	73	127	55
1336	56.58	55.59	4084	5657.85	17.93	5558.64	19.62	0	0	31.25	3.44	123.58	0.89	125.33	15.76	137.13	17.24	0	696.60	2.35	0.33	5	288	74	127	54
1337	57.44	54.68	4085	5743.87	13.51	5468.36	11.10	0	0	40.39	2.26	118.34	0.78	185.46	12.40	154.33	9.93	0	901.88	3.64	0.60	4	288	75	127	53
1338	57.05	55.31	4086	5704.61	7.48	5531.49	11.63	0	0	53.05	2.77	120.51	0.76	110.41	6.60	171.47	10.27	1	813.52	5.75	0.67	3	288	76	127	52
1339	57.18	54.91	4087	5718.25	8.95	5491.48	12.21	0	0	57.75	4.20	124.65	0.90	94.61	7.85	128.88	10.64	1	853.02	7.13	0.55	4	288	77	127	51
1340	57.18	55.73	4088	5717.84	10.60	5573.41	12.41	0	0	49.69	2.96	118.96	0.89	137.40	9.40	160.83	11.00	0	773.17	5.28	0.60	3	288	78	127	50
1341	57.73	55.63	4089	5773.12	13.39	5563.11	12.23	0	0	40.53	2.70	122.56	0.81	155.45	11.86	142.04	10.84	0	633.79	4.34	0.54	4	288	79	127	49
1342	57.72	55.66	4090	5771.66	14.14	5566.41	12.68	0	0	38.51	2.86	120.20	0.79	147.08	12.47	131.92	11.19	0	880.06	4.18	0.50	4	288	80	127	48
1343	58.16	55.23	4092	5815.65	11.15	5522.77	13.60	0	0	52.00	3.36	121.50	0.99	133.23	9.87	162.47	12.05	0	1198.31	4.86	0.56	3	288	81	127	47
1344	58.47	54.74	4093	5847.26	9.18	5474.50	7.90	0	0	67.67	4.07	124.81	0.85	117.32	7.99	100.94	6.88	1	1047.62	8.35	0.65	5	288	82	127	46
1345	58.43	55.34	4094	5842.73	8.88	5533.96	9.48	0	0	59.92	3.29	122.84	0.83	124.66	7.80	133.06	8.32	0	1100.62	6.97	0.66	4	288	83	127	45
1346	58.98	54.98	4095	5898.46	8.39	5498.04	9.14	0	0	62.03	2.98	123.14	0.84	134.62	7.41	146.66	8.07	0	1306.92	6.01	0.71	3	288	84	127	44
1347	59.14	54.84	4096	5914.17	10.54	5484.22	11.19	0	0	62.39	3.17	123.22	1.08	160.90	9.43	170.58	10.02	0	1563.17	6.25	0.65	3	288	85	127	43
1348	58.57	54.82	4097	5857.47	5.54	5481.53	6.90	0	0	98.28	3.99	126.04	0.91	104.88	4.83	130.69	6.03	1	1573.60	9.29	0.79	4	288	86	127	42
1349	57.60	54.68	4098	5760.31	15.02	5468.26	13.68	0	0	42.20	3.66	125.42	0.92	133.17	13.18	121.28	12.00	0	1119.92	4.51	0.44	3	288	87	127	41
1350	58.95	54.84	4099	5895.10	11.39	5483.74	10.77	0	0	49.45	2.71	122.09	0.86	160.81	10.15	152.13	9.58	0	1009.21	4.33	0.63	4	288	88	127	40
1351	58.87	54.79	4100	5887.20	8.11	5479.29	7.35	0	0	66.29	3.28	125.54	0.77	126.29	7.10	114.35	6.43	0	1274.44	5.92	0.72	4	288	89	127	39
1352	58.30	54.82	4101	5830.00	10.69	5481.55	11.67	0	0	53.50	3.86	126.88	0.90	113.87	9.35	124.33	10.21	0	1246.90	6.43	0.55	5	288	90	127	38
1353	58.20	54.92	4102	5819.71	5.37	5492.08	6.36	0	0	101.61	3.57	122.97	0.90	117.61	4.71	139.38	5.58	0	1449.52	11.64	0.83	3	288	91	127	37
1354	58.32	55.00	4103	5832.13	13.37	5499.56	12.63	0	0	47.93	2.62	119.62	1.00	188.95	12.34	179.91	11.48	0	1335.79	4.67	0.59	5	288	92	127	36
1355	60.39	54.76	4104	6039.43	22.53	5475.96	12.24	0	0	51.22	2.66	121.25	1.29	302.54	24.38	187.10	11.33	1	1797.21	8.40	0.54	4	288	93	127	35
1356	57.89	54.97	4105	5789.28	11.26	5497.46	11.94	0	0	45.25	2.80	121.53	0.81	140.51	9.96	148.98	10.57	0	849.35	4.20	0.59	3	288	94	127	34
1357	58.15	54.92	4106	5815.43	9.16	5491.88	8.80	0	0	57.51	2.70	119.36	0.80	150.85	8.13	145.02	7.80	0	816.17	4.55	0.71	3	288	95	127	33
1358	58.14	54.43	4107	5814.04	8.52	5442.59	17.06	0	0	47.38	3.11	119.01	0.87	100.48	7.55	199.75	15.33	1	894.46	5.26	0.57	4	288	96	127	32
1359	58.34	54.57	4108	5834.35	18.59	5456.65	18.50	0	0	30.55	2.03	115.87	0.90	214.50	17.76	211.80	17.81	1	554.83	4.25	0.46	5	288	97	127	31
1360	57.65	54.51	4109	5765.13	15.07	5450.69	14.24	0	0	36.52	2.78	121.74	0.84	152.88	13.35	144.45	12.61	0	811.46	3.46	0.48	5	288	98	127	30
1361	57.35	54.22	4110	5734.75	9.22	5421.64	13.06	0	0	48.82	4.02	123.65	0.78	85.35	7.81	121.63	11.35	1	606.88	4.04	0.50	4	288	99	127	29
1362	57.40	55.13	4111	5740.43	14.94	5513.13	13.79	0	0	35.01	2.87	121.42	0.77	140.25	13.15	129.47	12.14	0	612.31	3.71	0.46	3	288	100	127	28
1363	56.68	54.97	4112	5668.35	14.11	5497.19	15.16	0	0	32.98	2.72	122.76	0.74	131.84	12.44	141.61	13.36	0	864.94	3.41	0.45	3	288	101	127	27
1364	57.49	55.45	4113	5749.25	15.76	5545.40	17.69	0	0	35.93	2.28	116.13	0.97	192.13	14.81	216.62	16.58	1	858.52	4.88	0.49	5	288	102	127	26
1365	57.36	55.46	4114	5736.02	12.35	5546.44	11.37	0	0	40.52	1.81	117.82	0.78	211.86	11.76	199.10	10.48	1	1055.33	3.60	0.64	5	288	103	127	25
1366	57.39	55.16	4115	5738.73	16.06	5515.99	15.71	0	0	35.28	2.23	116.81	0.90	195.82	15.01	192.90	14.52	0	1305.54	4.04	0.50	5	288	104	127	24
1367	56.53	55.06	4116	5653.09	15.31	5506.12	17.68	0	0	30.88	2.51	119.60	0.80	145.80	13.62	168.00	15.79	0	752.83	3.13	0.43	5	288	105	127	23
1368	56.99	55.23	4117	5698.92	18.13	5523.18	15.86	0	0	34.91	2.30	117.44	0.96	212.60	17.01	187.32	14.67	1	890.50	4.69	0.47	5	288	106	127	22
1369	56.40	54.53	4118	5639.65	13.32	5452.68	14.31	0	0	32.06	2.86	120.05	0.66	114.67	11.65	123.20	12.52	0	601.04	2.81	0.44	3	288	107	127	21
1370	57.48	55.40	4119	5747.52	20.73	5539.87	17.89	0	0	29.74	2.55	120.50	0.90	185.60	19.10	161.81	16.16	0	899.62	2.67	0.40	5	288	108	127	20
1371	57.23	55.35	4120	5723.30	13.36	5535.17	18.05	0	0	36.86	3.56	124.73	0.86	106.35	11.71	143.63	15.80	1	709.56	4.23	0.39	4	288	109	127	19
1372	57.63	55.62	4121	5763.10	20.83	5561.67	16.85	0	0	32.40	2.62	119.11	0.96	195.88	19.57	162.56	15.13	0	819.35	3.15	0.42	5	288	110	127	18
1373	57.26	55.46	4122	5725.75	12.83	5545.79	15.50	0	0	35.27	2.12	117.69	0.80	166.21	11.64	200.15	14.17	0	845.77	3.32	0.54	5	288	111	127	17
1374	57.16	55.57	4123	5716.02	10.87	5557.42	16.80	0	0	43.78	3.41	121.86	0.90	107.53	9.57	166.08	14.79	1	1023.40	6.00	0.49	4	288	112	127	16
1375	56.60	55.70	4124	5659.62	13.27	5569.73	13.55	0	0	41.88	3.76	123.50	0.84	113.69	11.58	116.09	11.83	0	963.92	3.35	0.44	5	288	113	127	15
1376	56.59	55.25	4125	5659.40	18.48	5525.18	15.80	0	0	36.03	3.90	122.09	0.93	131.27	16.17	112.25	13.83	0	926.56	3.38	0.34	3	288	114	127	14
1377	57.15	56.05	4126	5714.90	18.56	5604.61	16.46	0	0	28.88	2.33	120.47	0.80	178.03	16.78	158.47	14.75	0	173.19	2.02	0.42	5	288	115	127	13
1378	57.52	55.72	4127	5751.52	14.60	5572.14	16.04	0	0	38.66	2.13	115.09	0.95	203.99	13.95	225.54	15.27	1	997.31	6.73	0.54	5	288	116	127	12
1379	57.61	56.41	4128	5761.47	18.83	5640.70	14.34	0	0	34.96	2.99	122.59	0.89	170.14	16.71	129.67	12.71	0	1237.44	4.30	0.42	4	288	117	127	11
1380	57.22	55.86	4129	5721.90	20.32	5586.19	15.48	0	0	31.84	2.49	120.27	0.90	199.63	18.77	154.31	13.90	0	593.17	2.57	0.43	5	288	118	127	10
1381	57.75	56.16	4130	5775.15	16.72	5616.05	13.33	0	0	36.24	1.89	113.22	0.85	235.95	16.59	199.70	12.46	1	799.92	4.28	0.58	5	288	119	127	9
1382	57.26	55.73	4131	5725.92	21.07	5573.40	16.64	0	0	31.08	2.51	117.57	0.93	200.26	19.54	160.73	14.98	0	579.65	3.37	0.41	5	288	120	127	8
1383	56.85	56.73	4132	5684.76	12.48	5672.57	12.40	0	0	46.72	3.07	119.74	0.90	146.51	11.04	145.58	10.97	0	683.94	4.38	0.55	4	288	121	127	7
1384	56.78	57.24	4133	5677.73	16.52	5724.49	13.82	0	0	38.54	3.68	121.86	0.88	133.20	14.46	111.38	12.10	1	835.81	4.97	0.40	4	288	122	127	6
1385	57.27	57.35	4134	5727.07	24.20	5735.30	15.26	0	0	31.26	3.25	121.37	0.92	178.62	21.71	113.40	13.48	0	356.81	2.73	0.34	5	288	123	127	5
1386	56.65	57.88	4135	5664.90	10.97	5788.21	13.13	0	0	44.39	4.00	122.81	0.78	93.27	9.44	111.81	11.42	1	268.06	3.65	0.45	4	288	124	127	4
1387	56.53	58.23	4136	5652.70	27.36	5822.72	21.40	0	0	23.82	2.54	118.90	0.91	195.72	25.52	156.45	19.20	0	360.00	1.72	0.30	5	288	125	127	3
1388	57.36	58.79	4137	5736.45	24.71	5878.99	18.30	0	0	25.86	2.33	117.84	0.87	209.27	23.24	158.75	16.53	1	536.27	3.02	0.36	5	288	126	127	2
1389	58.33	58.47	4138	5832.93	32.32	5846.83	19.76	0	0	23.68	1.82	118.22	0.87	276.13	32.29	201.18	18.33	1	1022.83	4.31	0.38	5	288	127	127	1
1390	68.10	52.94	4059	6810.38	22.39	5293.80	29.08	0	0	23.33	3.87	117.20	0.89	103.96	19.63	134.96	25.42	1	351.06	4.50	0.19	4	289	1	1	1
1391	63.42	56.59	4066	6341.58	23.86	5659.24	15.96	0	0	26.91	1.78	123.28	0.82	260.57	24.22	189.99	14.70	1	655.75	2.69	0.43	4	290	1	1	1
1392	64.49	54.39	4077	6448.73	26.82	5438.62	22.98	0	0	27.48	1.86	118.24	0.98	290.16	28.90	236.18	23.11	1	452.48	1.41	0.42	5	291	1	7	7
1393	64.01	55.71	4078	6401.30	24.85	5570.62	22.58	0	0	26.28	2.27	124.76	0.99	221.51	23.62	199.39	21.64	1	702.17	2.59	0.35	5	291	2	7	6
1394	66.31	56.76	4079	6630.65	19.36	5676.30	21.13	0	0	29.11	1.73	120.13	0.91	242.60	19.51	268.78	21.86	1	1140.10	6.52	0.44	5	291	3	7	5
1395	66.61	55.35	4080	6661.39	21.44	5534.65	22.06	0	0	29.77	1.98	119.76	1.01	243.08	21.41	249.06	22.18	1	1352.08	3.23	0.41	5	291	4	7	4
1396	64.67	55.58	4082	6467.08	17.17	5557.61	16.61	0	0	39.00	2.00	120.28	1.03	255.53	17.31	241.93	16.67	1	1532.94	6.16	0.51	5	291	5	7	3
1397	65.28	57.68	4083	6527.60	32.75	5767.96	16.18	0	0	29.00	1.91	122.18	0.96	326.39	35.79	192.72	15.26	1	1168.06	6.05	0.43	5	291	6	7	2
1398	63.93	54.19	4084	6392.89	25.09	5419.40	19.57	0	0	29.32	1.67	117.21	0.92	312.25	28.26	243.40	19.80	1	895.08	3.34	0.48	5	291	7	7	1
1399	65.63	51.43	4105	6562.77	22.31	5143.16	23.31	0	0	22.39	2.42	118.16	0.81	160.27	19.91	166.65	21.05	0	513.88	1.99	0.30	5	292	1	1	1
1400	60.39	51.32	4125	6039.32	18.34	5131.96	17.14	0	0	34.87	4.21	118.95	0.92	116.81	16.00	109.14	14.94	1	639.44	3.57	0.31	4	293	1	2	2
1401	62.75	51.16	4126	6275.24	23.06	5116.00	25.86	0	0	25.49	3.53	119.88	0.95	128.34	20.31	143.90	22.79	0	244.35	1.90	0.23	5	293	2	2	1
1402	64.51	57.11	4135	6451.35	18.39	5710.55	19.29	0	0	25.09	2.54	126.14	0.73	140.05	16.25	146.88	17.05	0	507.00	2.18	0.35	3	294	1	3	3
1403	63.27	53.99	4136	6326.67	16.44	5398.60	31.83	0	0	28.91	2.42	123.01	0.98	153.41	14.85	261.69	31.92	1	1125.71	5.12	0.41	5	294	2	3	2
1404	61.75	53.45	4137	6175.14	16.09	5344.51	16.75	0	0	33.05	1.97	117.92	0.88	210.50	15.05	214.62	16.10	1	572.81	3.80	0.52	5	294	3	3	1
1405	63.16	57.69	4141	6316.10	46.94	5769.37	28.44	0	0	20.22	1.50	120.39	0.90	383.63	54.79	262.06	28.74	1	840.73	3.95	0.40	5	295	1	2	2
1406	63.35	58.14	4144	6335.06	38.83	5813.69	21.18	0	0	21.67	2.40	125.45	0.96	256.39	38.83	149.96	19.16	1	784.65	4.82	0.26	5	295	2	2	1
1407	56.65	59.18	4145	5664.74	17.58	5917.54	17.95	0	0	29.82	3.36	118.54	0.80	120.11	15.39	122.64	15.71	0	297.88	2.65	0.33	4	296	1	9	9
1408	57.63	58.60	4149	5763.39	30.91	5860.24	20.57	0	0	20.83	2.36	117.59	0.81	205.51	29.22	141.47	18.39	0	528.73	2.01	0.27	4	296	2	9	8
1409	56.77	58.89	4153	5677.33	18.01	5889.10	18.51	0	0	31.12	3.60	121.65	0.85	119.79	15.77	123.06	16.20	0	721.33	3.01	0.31	3	296	3	9	7
1410	58.42	57.97	4154	5841.86	18.49	5797.30	18.41	0	0	27.75	1.85	116.83	0.82	213.09	17.73	214.65	17.42	1	451.46	4.06	0.45	5	296	4	9	6
1411	57.40	58.03	4155	5739.65	31.73	5803.13	9.06	0	0	30.19	2.88	120.41	0.75	245.00	30.81	76.76	8.99	1	665.79	4.39	0.41	5	296	5	9	5
1412	56.34	58.02	4156	5634.00	19.36	5802.40	13.03	0	0	34.46	3.39	121.14	0.83	151.60	16.96	102.10	11.47	1	565.71	3.99	0.38	3	296	6	9	4
1413	56.33	58.40	4157	5633.20	22.17	5839.65	14.48	0	0	26.29	2.62	118.98	0.72	170.92	19.79	112.16	12.76	0	546.88	2.64	0.36	4	296	7	9	3
1414	57.46	58.85	4159	5746.23	47.29	5884.61	13.17	0	0	23.41	2.83	121.67	0.83	275.19	48.04	85.24	11.96	1	465.19	5.30	0.30	5	296	8	9	2
1415	57.74	58.49	4160	5774.45	23.99	5848.87	17.62	0	0	28.29	1.97	117.81	0.91	249.16	24.09	198.79	16.31	1	716.71	2.62	0.43	5	296	9	9	1
1416	67.50	57.35	4151	6749.72	22.83	5735.28	30.09	0	0	20.81	2.94	124.03	0.84	124.88	20.19	164.47	26.60	0	429.33	2.32	0.22	5	297	1	1	1
1417	65.45	57.24	4161	6544.70	30.61	5724.27	33.39	0	0	18.25	2.23	122.53	0.94	193.45	28.88	212.69	31.19	1	913.67	4.68	0.24	5	298	1	1	1
1418	57.48	58.76	4165	5748.46	28.34	5876.11	17.35	0	0	26.95	2.51	117.85	0.93	227.00	27.30	145.42	15.60	1	847.00	4.07	0.37	5	299	1	6	6
1419	57.68	57.90	4167	5767.78	20.40	5789.56	12.90	0	0	34.11	1.59	109.97	0.83	301.28	21.76	216.94	12.39	1	766.40	4.35	0.57	5	299	2	6	5
1420	58.64	58.45	4168	5864.03	34.04	5844.52	18.79	0	0	25.59	1.87	117.01	0.90	289.93	33.02	200.50	17.40	1	1169.02	3.73	0.46	5	299	3	6	4
1421	61.42	58.57	4169	6142.25	48.67	5857.35	16.45	0	0	35.08	2.25	125.06	1.29	435.34	66.02	204.95	15.54	1	1629.06	5.23	0.38	5	299	4	6	3
1422	61.11	58.74	4170	6111.10	10.26	5874.31	8.78	0	0	54.54	2.24	125.93	0.84	193.98	9.37	167.07	7.92	0	1452.50	5.53	0.72	3	299	5	6	2
1423	62.91	57.49	4171	6290.86	28.22	5748.93	12.24	0	0	42.00	2.14	126.43	1.13	361.97	34.80	192.41	11.41	1	2053.69	7.05	0.52	4	299	6	6	1
1424	62.14	59.60	4168	6213.73	20.61	5959.65	11.53	0	0	35.51	1.47	116.64	0.80	341.25	24.74	218.08	11.26	1	948.48	3.15	0.59	4	300	1	1	1
1425	67.80	56.37	4172	6780.40	9.58	5636.64	11.40	0	0	55.16	2.15	120.60	0.94	192.04	8.92	226.34	10.85	1	1354.44	7.11	0.70	5	301	1	5	5
1426	68.48	56.85	4173	6847.83	11.50	5685.17	8.39	0	0	71.34	4.09	129.36	1.07	154.55	10.11	112.77	7.38	0	1723.94	7.21	0.64	5	301	2	5	4
1427	69.10	56.30	4174	6909.91	9.75	5630.30	7.66	0	0	66.48	3.11	123.34	0.89	160.91	8.62	126.50	6.77	0	1366.77	6.40	0.71	4	301	3	5	3
1428	70.71	56.23	4175	7070.70	12.86	5623.16	12.88	0	0	52.70	3.77	122.50	1.04	138.66	11.34	138.96	11.36	0	1042.15	4.82	0.52	3	301	4	5	2
1429	68.02	57.72	4176	6801.95	31.22	5771.78	46.36	0	0	20.73	2.95	123.40	1.18	171.22	28.26	227.60	45.89	1	941.85	4.78	0.23	5	301	5	5	1
1430	58.54	58.07	4175	5853.92	30.96	5806.82	16.43	0	0	27.65	1.65	113.88	0.90	341.56	35.39	217.43	15.77	1	690.92	3.28	0.43	5	302	1	1	1
1431	65.47	55.07	4176	6547.49	18.34	5506.79	10.78	0	0	43.93	2.18	122.04	0.98	273.78	18.98	171.44	9.90	1	1405.96	5.94	0.59	5	303	1	11	11
1432	64.65	54.97	4177	6464.65	9.32	5497.15	10.08	0	0	69.69	3.52	126.99	1.05	142.41	8.26	153.96	8.93	0	1700.48	5.97	0.67	3	303	2	11	10
1433	64.35	54.39	4178	6434.63	8.10	5439.46	9.95	0	0	80.50	4.39	130.82	1.09	114.31	7.10	140.44	8.73	0	1883.04	9.77	0.67	4	303	3	11	9
1434	62.58	54.19	4179	6258.12	14.74	5418.95	14.16	0	0	46.57	2.62	121.42	1.10	204.38	13.63	195.57	13.17	0	1386.52	4.91	0.55	5	303	4	11	8
1435	61.55	55.89	4180	6154.72	9.71	5589.12	12.61	0	0	50.12	2.30	125.19	0.90	165.58	8.78	211.91	11.74	1	1566.94	5.87	0.66	3	303	5	11	7
1436	63.03	55.04	4181	6303.23	10.63	5503.66	8.36	0	0	69.58	3.48	128.40	1.02	163.89	9.43	129.04	7.40	0	1734.42	7.16	0.68	3	303	6	11	6
1437	62.26	56.08	4182	6225.84	9.96	5607.82	11.34	0	0	60.26	2.92	126.54	1.02	160.02	8.93	181.42	10.27	0	1633.27	7.35	0.66	4	303	7	11	5
1438	60.96	58.02	4183	6095.56	15.63	5801.77	28.24	0	0	32.10	2.60	128.98	1.06	152.01	14.18	259.20	28.31	1	1584.96	7.14	0.38	4	303	8	11	4
1439	61.83	60.23	4184	6183.49	19.93	6022.90	19.59	0	0	28.98	1.63	118.13	0.87	267.46	20.58	253.81	19.95	1	672.81	3.09	0.46	5	303	9	11	3
1440	62.12	59.02	4186	6212.47	8.38	5902.24	9.20	0	0	68.07	2.98	127.20	0.94	148.42	7.45	162.78	8.20	0	1755.67	7.08	0.73	3	303	10	11	2
1441	59.28	56.44	4188	5928.15	10.17	5643.92	9.55	0	0	56.57	2.92	126.46	0.87	151.87	9.03	142.86	8.46	0	1457.15	6.22	0.67	3	303	11	11	1
1442	57.07	58.63	4187	5706.68	16.47	5863.22	12.25	0	0	39.92	2.41	118.62	0.91	209.96	15.33	158.80	11.04	1	874.27	5.21	0.55	5	304	1	1	1
1443	63.35	57.87	4189	6335.22	14.97	5787.35	10.57	0	0	49.04	2.50	128.08	0.99	225.92	14.14	162.67	9.58	1	1635.85	8.02	0.61	3	305	1	15	15
1444	64.95	57.04	4190	6495.39	9.48	5703.61	14.31	0	0	54.75	2.32	124.36	1.02	176.25	8.71	253.31	14.27	1	1942.71	11.34	0.66	4	305	2	15	14
1445	65.31	54.12	4194	6531.04	14.61	5411.81	12.05	0	0	43.07	1.98	120.14	0.93	244.38	14.37	205.64	11.39	1	1433.50	5.62	0.61	5	305	3	15	13
1446	62.32	54.77	4195	6232.23	10.86	5477.41	9.49	0	0	56.45	2.64	124.95	0.92	180.11	9.76	157.75	8.50	0	1459.62	6.20	0.68	4	305	4	15	12
1447	63.34	57.19	4196	6333.66	11.32	5719.18	16.27	0	0	44.04	2.68	131.71	0.95	144.74	10.16	205.77	14.92	0	1658.73	4.94	0.55	4	305	5	15	11
1448	67.20	57.87	4197	6719.77	14.46	5786.59	11.63	0	0	53.77	2.98	126.72	1.12	201.77	13.27	163.56	10.50	0	1686.58	4.49	0.58	4	305	6	15	10
1449	69.73	58.22	4198	6972.58	12.71	5822.36	10.63	0	0	52.41	2.67	118.96	0.97	192.00	11.70	162.42	9.55	0	1407.35	4.90	0.63	5	305	7	15	9
1450	70.08	56.28	4199	7007.85	23.37	5627.62	19.47	0	0	22.09	1.86	119.54	0.76	213.99	21.88	179.93	17.91	1	546.06	2.81	0.37	5	305	8	15	8
1451	69.33	58.14	4200	6932.83	13.08	5813.79	12.79	0	0	51.95	2.93	120.60	1.09	180.70	11.81	176.70	11.56	0	1090.04	4.89	0.58	5	305	9	15	7
1452	68.88	56.92	4201	6887.53	13.14	5691.57	13.08	0	0	55.35	3.09	121.00	1.17	183.15	12.00	182.59	11.87	0	1599.85	5.12	0.58	5	305	10	15	6
1453	66.77	55.61	4202	6676.68	9.95	5560.62	9.81	0	0	56.59	1.91	117.57	0.91	226.95	9.66	226.89	9.40	1	1372.10	4.93	0.73	4	305	11	15	5
1454	66.96	55.37	4203	6695.52	11.97	5537.30	12.45	0	0	46.91	2.14	121.07	0.94	204.80	11.21	213.21	11.66	1	1396.60	5.18	0.63	5	305	12	15	4
1455	69.28	56.63	4204	6927.90	9.16	5663.26	11.99	0	0	55.94	2.91	122.98	0.92	136.63	8.15	178.39	10.70	0	1340.33	5.49	0.65	3	305	13	15	3
1456	68.20	54.62	4205	6820.17	13.29	5462.36	14.14	0	0	47.43	3.38	126.88	1.02	144.08	11.77	153.36	12.53	0	1492.21	5.21	0.51	3	305	14	15	2
1457	68.67	54.96	4206	6867.27	19.31	5495.79	21.30	0	0	30.64	1.52	113.41	0.88	282.58	20.46	292.52	22.21	1	924.06	4.20	0.51	5	305	15	15	1
1458	69.00	52.67	4192	6899.78	11.14	5266.92	9.83	0	0	53.45	3.13	119.50	0.86	146.73	9.82	129.43	8.66	0	898.00	4.20	0.62	3	306	1	2	2
1459	68.72	54.28	4193	6871.54	9.81	5427.90	12.91	0	0	58.02	4.10	126.03	0.98	106.73	8.59	140.41	11.30	1	1066.10	5.87	0.55	4	306	2	2	1
1460	56.97	56.96	4197	5696.71	15.11	5695.61	12.45	0	0	38.98	2.21	116.48	0.86	206.19	14.01	171.76	11.30	0	785.83	3.15	0.56	5	307	1	3	3
1461	57.44	57.51	4198	5744.42	16.81	5750.62	16.15	0	0	33.04	2.18	118.63	0.88	196.27	15.77	191.38	14.74	0	778.31	2.72	0.49	5	307	2	3	2
1462	57.08	59.16	4199	5708.08	19.64	5915.97	12.81	0	0	32.96	2.50	119.20	0.82	198.85	17.93	131.21	11.42	0	572.29	3.27	0.47	5	307	3	3	1
1463	60.52	55.73	4201	6051.78	10.78	5573.20	11.19	0	0	55.00	2.81	123.49	0.97	163.75	9.64	169.87	10.02	0	1028.67	4.80	0.64	3	308	1	5	5
1464	60.65	55.64	4202	6065.34	16.44	5564.18	19.64	0	0	34.53	3.35	129.21	0.96	130.84	14.53	156.27	17.35	0	1251.71	2.54	0.37	3	308	2	5	4
1465	60.52	56.91	4203	6052.49	15.75	5690.92	14.53	0	0	34.87	2.78	128.04	0.82	152.85	13.93	141.03	12.86	0	1069.69	2.46	0.46	3	308	3	5	3
1466	59.90	54.05	4204	5990.02	13.62	5405.19	15.21	0	0	38.83	2.43	118.54	0.90	169.26	12.28	188.07	13.87	0	749.46	3.02	0.53	5	308	4	5	2
1467	58.24	52.51	4205	5823.58	17.59	5251.27	22.50	0	0	29.07	3.40	120.71	0.88	115.69	15.46	148.04	19.77	0	586.06	2.34	0.30	5	308	5	5	1
1468	64.62	54.37	4207	6461.72	12.60	5437.31	10.73	0	0	60.51	3.01	121.96	1.13	196.60	11.48	167.67	9.77	0	1696.04	5.92	0.64	5	309	1	10	10
1469	63.59	54.68	4208	6359.44	10.16	5467.72	11.03	0	0	57.13	2.83	126.00	0.97	159.11	9.09	172.54	9.88	0	1786.10	6.49	0.66	5	309	2	10	9
1470	64.20	56.10	4209	6420.40	11.45	5610.02	9.70	0	0	58.93	2.21	121.93	1.01	235.44	11.09	202.57	9.11	1	2087.56	9.01	0.70	4	309	3	10	8
1471	63.45	56.13	4210	6344.58	10.08	5612.64	9.23	0	0	63.16	1.96	117.10	0.98	249.27	10.03	229.76	9.00	1	1572.23	6.14	0.74	4	309	4	10	7
1472	61.70	54.77	4211	6169.90	9.96	5477.46	10.27	0	0	66.19	3.79	127.48	1.03	134.29	8.78	138.39	9.04	0	1652.40	7.46	0.63	4	309	5	10	6
1473	61.70	55.46	4212	6170.10	8.79	5545.66	10.56	0	0	64.58	3.37	129.53	0.96	129.92	7.77	156.18	9.33	0	1671.46	6.86	0.67	4	309	6	10	5
1474	61.00	54.61	4213	6099.95	14.17	5460.90	13.56	0	0	42.56	2.63	122.59	0.95	178.01	12.81	170.80	12.19	0	1189.77	4.99	0.54	5	309	7	10	4
1475	62.44	56.81	4214	6244.49	34.34	5681.30	24.37	0	0	25.76	2.03	126.16	1.14	313.20	39.14	239.56	24.28	1	1480.04	6.85	0.26	5	309	8	10	3
1476	64.58	58.46	4216	6457.54	15.91	5846.50	29.71	0	0	31.96	2.05	125.88	1.04	196.38	14.82	314.24	32.50	1	1560.50	6.18	0.41	4	309	9	10	2
1477	62.34	56.94	4217	6233.87	13.41	5693.56	8.20	0	0	55.67	2.31	127.76	0.93	245.05	13.07	155.16	7.43	1	1765.83	9.53	0.70	4	309	10	10	1
1478	59.81	56.44	4210	5981.06	27.42	5643.72	14.17	0	0	37.33	2.20	118.85	1.00	285.17	26.06	187.64	12.95	1	1883.73	4.46	0.57	5	310	1	1	1
1479	67.26	59.57	4215	6725.52	11.73	5956.56	9.95	0	0	52.27	2.32	120.66	0.92	205.23	10.83	175.47	9.02	0	1056.15	5.00	0.67	5	311	1	1	1
1480	62.80	52.00	4219	6280.34	15.42	5200.14	17.36	0	0	30.93	1.80	113.56	0.79	206.82	14.34	218.81	17.14	1	530.79	3.53	0.54	5	312	1	21	21
1481	61.71	52.16	4221	6170.63	28.20	5215.64	16.74	0	0	32.36	2.29	117.54	1.10	290.84	30.35	187.26	15.62	1	1172.62	6.32	0.41	5	312	2	21	20
1482	60.81	54.61	4222	6081.26	29.67	5460.76	15.35	0	0	33.00	1.92	121.14	1.02	331.68	32.44	208.68	14.48	1	1367.19	4.92	0.47	5	312	3	21	19
1483	58.38	54.83	4223	5837.70	10.04	5482.93	11.81	0	0	64.62	3.07	119.83	1.13	164.77	9.04	192.70	10.75	0	1430.46	5.50	0.66	4	312	4	21	18
1484	58.98	54.58	4224	5897.58	9.24	5457.63	11.83	0	0	56.45	3.24	124.08	0.91	124.23	8.16	158.93	10.44	0	1263.35	5.43	0.63	3	312	5	21	17
1485	57.91	55.95	4225	5790.53	21.91	5594.73	19.74	0	0	25.71	1.97	117.26	0.87	221.05	20.81	201.28	18.40	1	578.56	3.32	0.38	5	312	6	21	16
1486	56.79	56.40	4226	5678.61	15.44	5639.75	20.12	0	0	37.65	3.31	123.35	1.04	135.88	13.73	176.74	17.93	0	1170.19	3.96	0.40	4	312	7	21	15
1487	57.79	57.94	4227	5779.25	19.65	5794.30	27.98	0	0	26.76	1.73	116.75	0.89	226.17	19.50	289.68	28.70	1	1020.81	3.57	0.45	5	312	8	21	14
1488	57.25	58.24	4228	5725.02	10.00	5823.80	23.38	0	0	32.98	1.99	121.70	0.76	130.19	9.00	278.01	24.12	1	952.67	4.26	0.56	4	312	9	21	13
1489	58.47	56.39	4229	5846.56	9.81	5639.22	7.45	0	0	55.63	2.48	125.47	0.74	170.03	8.70	129.31	6.61	0	1365.96	5.56	0.73	3	312	10	21	12
1490	56.53	55.95	4230	5653.22	16.25	5595.22	16.52	0	0	34.29	2.66	121.18	0.89	162.35	14.51	164.91	14.78	0	703.40	3.40	0.44	4	312	11	21	11
1491	57.76	57.48	4232	5775.90	15.47	5747.70	20.42	0	0	34.26	2.55	122.12	0.98	162.63	13.98	212.25	18.91	1	1129.25	4.46	0.43	4	312	12	21	10
1492	60.28	56.23	4233	6027.99	35.93	5622.74	19.69	0	0	34.20	2.00	119.66	1.11	357.33	32.52	257.00	19.94	1	1668.23	5.04	0.51	5	312	13	21	9
1493	61.57	55.18	4234	6157.49	13.71	5517.75	12.56	0	0	53.56	2.79	122.93	1.14	204.66	12.66	187.48	11.58	0	1185.75	4.66	0.59	5	312	14	21	8
1494	61.92	56.18	4235	6191.52	40.96	5617.56	9.97	0	0	43.92	1.82	120.42	0.99	510.00	45.87	191.39	9.38	1	1570.04	4.78	0.66	5	312	15	21	7
1495	60.31	57.72	4236	6031.48	12.33	5772.20	8.01	0	0	63.84	1.73	115.82	0.96	316.50	13.80	232.54	7.82	1	2164.23	9.37	0.76	5	312	16	21	6
1496	58.91	58.77	4237	5891.45	17.73	5876.77	25.01	0	0	30.86	2.73	123.76	1.03	156.50	15.99	215.33	23.57	1	910.33	3.23	0.38	5	312	17	21	5
1497	59.87	60.15	4238	5987.45	11.97	6014.78	11.14	0	0	55.87	4.21	125.67	0.97	122.33	10.47	113.80	9.74	0	1244.08	5.32	0.53	4	312	18	21	4
1498	59.37	58.21	4239	5936.63	12.16	5820.66	11.46	0	0	46.00	2.06	116.68	0.88	208.64	11.54	199.99	10.60	1	1241.42	5.26	0.65	5	312	19	21	3
1499	59.80	56.51	4241	5980.18	13.48	5650.64	15.16	0	0	43.79	2.69	127.65	1.01	171.33	12.18	192.01	13.78	0	1445.94	3.89	0.53	3	312	20	21	2
1500	57.18	56.96	4242	5718.11	8.29	5695.92	10.61	0	0	65.56	3.43	124.27	0.94	122.15	7.31	156.33	9.36	0	1508.08	5.89	0.67	4	312	21	21	1
1501	62.33	55.44	4233	6233.11	19.57	5544.47	16.36	0	0	40.28	3.68	133.81	1.13	165.37	17.37	138.40	14.53	0	1561.17	3.28	0.38	3	313	1	2	2
1502	63.36	55.83	4235	6336.04	19.02	5583.03	14.09	0	0	46.44	2.18	120.30	1.12	284.88	19.90	224.22	14.00	1	1416.90	4.04	0.60	5	313	2	2	1
1503	58.15	55.32	4237	5815.29	13.90	5531.71	17.59	0	0	37.48	2.26	119.66	0.94	180.04	12.75	221.66	16.85	1	1132.15	4.12	0.53	5	314	1	2	2
1504	58.94	54.72	4238	5894.44	29.29	5472.03	23.30	0	0	23.02	1.73	116.62	0.88	270.56	29.90	230.67	23.13	1	921.38	2.72	0.44	5	314	2	2	1
1505	59.66	60.50	4243	5965.96	13.36	6050.37	16.25	0	0	41.98	2.61	119.11	0.98	167.68	12.04	199.44	15.24	0	1032.50	3.66	0.53	5	315	1	2	2
1506	60.33	61.30	4244	6033.43	16.87	6129.53	17.24	0	0	36.19	2.63	116.80	0.98	180.71	15.23	181.72	16.07	0	783.08	3.41	0.46	5	315	2	2	1
1507	59.76	54.53	4254	5975.79	24.35	5452.71	20.56	0	0	27.24	1.60	114.67	0.82	286.02	25.31	237.05	20.50	1	1065.17	3.45	0.54	5	316	1	15	15
1508	61.74	54.70	4255	6174.10	9.74	5469.58	11.48	0	0	56.89	2.83	122.69	0.96	152.09	8.70	179.03	10.30	0	1403.96	6.20	0.66	5	316	2	15	14
1509	59.53	56.13	4256	5953.09	13.51	5612.86	15.20	0	0	48.12	3.28	125.82	1.10	153.88	12.06	172.79	13.61	0	1456.88	4.73	0.51	4	316	3	15	13
1510	59.87	56.87	4257	5987.35	11.27	5687.33	9.88	0	0	50.69	2.03	121.30	0.87	217.55	10.63	192.94	9.11	1	1597.90	6.00	0.69	5	316	4	15	12
1511	60.75	57.88	4258	6075.26	9.29	5788.02	10.39	0	0	61.69	2.85	126.30	0.96	156.36	8.31	174.41	9.32	0	1984.81	6.11	0.69	3	316	5	15	11
1512	61.24	57.60	4259	6123.88	9.35	5759.92	8.57	0	0	73.23	3.54	129.93	1.02	149.15	8.26	136.83	7.58	0	1823.50	7.82	0.70	3	316	6	15	10
1513	63.40	58.40	4260	6340.06	8.47	5839.94	7.94	0	0	76.22	3.37	131.28	0.97	147.64	7.48	138.43	7.01	0	1929.83	9.77	0.74	4	316	7	15	9
1514	61.80	57.47	4261	6180.18	10.82	5746.94	10.82	0	0	56.40	2.49	126.87	1.00	191.24	9.90	191.36	9.88	0	2189.25	7.64	0.67	4	316	8	15	8
1515	60.14	58.79	4262	6014.03	9.11	5879.06	8.74	0	0	72.31	4.29	127.38	0.96	117.87	7.96	113.08	7.63	0	1041.75	6.08	0.64	4	316	9	15	7
1516	62.63	60.09	4263	6263.27	13.57	6009.30	15.72	0	0	44.79	2.78	125.95	1.06	170.56	12.25	196.21	14.40	0	1330.92	3.64	0.53	5	316	10	15	6
1517	63.19	60.99	4264	6319.41	12.91	6098.51	10.06	0	0	54.02	3.85	124.52	0.93	139.30	11.31	108.65	8.83	1	620.42	7.91	0.55	5	316	11	15	5
1518	63.55	59.79	4265	6354.51	14.76	5979.39	11.78	0	0	41.68	2.92	124.29	0.85	162.67	13.06	129.85	10.42	0	998.94	4.28	0.52	4	316	12	15	4
1519	62.79	58.66	4266	6278.92	13.98	5866.05	13.82	0	0	44.23	2.47	128.91	1.00	194.99	12.83	193.11	12.66	0	1586.62	4.40	0.55	4	316	13	15	3
1520	62.04	56.19	4267	6204.29	11.75	5619.00	11.55	0	0	62.97	2.76	123.30	1.19	208.40	11.03	204.56	10.85	1	1995.04	11.42	0.65	4	316	14	15	2
1521	64.11	53.42	4268	6410.52	11.86	5341.71	15.56	0	0	43.14	2.45	122.36	0.93	163.15	10.70	208.59	14.68	1	1476.15	6.26	0.57	5	316	15	15	1
1522	59.33	54.77	4269	5932.64	25.97	5477.09	20.04	0	0	31.89	1.66	112.30	0.95	316.82	26.42	272.96	20.73	1	1105.54	4.25	0.50	5	317	1	3	3
1523	58.41	54.68	4270	5840.99	18.28	5467.95	18.24	0	0	26.23	1.55	115.63	0.77	235.10	18.08	239.12	17.84	1	703.46	4.35	0.47	5	317	2	3	2
1524	60.52	51.65	4272	6051.79	14.20	5164.58	21.32	0	0	31.11	3.39	120.82	0.81	99.99	12.36	150.24	18.66	1	418.12	4.11	0.34	4	317	3	3	1
1525	70.48	56.44	4292	7048.49	11.40	5643.91	12.48	0	0	46.18	2.88	118.89	0.86	141.48	10.10	154.97	11.06	0	814.25	3.46	0.58	4	318	1	5	5
1526	68.26	58.59	4293	6825.68	12.29	5858.69	14.21	0	0	52.23	3.25	124.73	1.10	153.54	10.98	177.30	12.73	0	1401.92	4.61	0.55	4	318	2	5	4
1527	67.73	60.19	4294	6773.33	18.98	6018.74	16.69	0	0	33.68	1.97	116.84	0.93	244.44	18.81	214.68	16.38	1	863.65	4.23	0.51	5	318	3	5	3
1528	68.80	58.95	4295	6880.06	22.39	5895.23	17.31	0	0	37.55	3.26	122.67	1.17	198.39	20.64	155.41	15.56	0	1006.73	3.20	0.39	5	318	4	5	2
1529	69.74	61.26	4296	6973.98	23.17	6126.02	27.11	0	0	21.72	2.21	114.24	0.86	177.52	21.16	201.61	25.86	0	212.96	1.99	0.32	5	318	5	5	1
1530	57.48	56.09	4293	5747.66	10.18	5608.76	12.40	0	0	49.93	3.55	122.70	0.84	110.23	8.91	134.17	10.85	1	805.88	7.27	0.55	4	319	1	1	1
1531	60.72	61.66	4311	6072.43	21.24	6166.33	23.24	0	0	26.45	2.71	117.07	0.93	160.84	19.00	174.90	21.08	0	421.77	2.38	0.32	5	320	1	226	226
1532	59.90	61.13	4312	5990.36	13.38	6112.60	19.45	0	0	33.34	2.08	115.33	0.83	167.80	12.11	227.05	19.09	1	1007.85	5.10	0.52	5	320	2	226	225
1533	60.65	61.58	4313	6065.26	16.50	6157.99	21.37	0	0	28.40	2.68	118.67	0.83	135.70	14.66	174.36	19.30	0	463.10	2.43	0.38	5	320	3	226	224
1534	60.28	61.98	4314	6028.45	15.11	6198.04	21.94	0	0	31.03	3.26	119.63	0.86	110.99	13.29	161.00	19.35	1	438.65	3.78	0.35	4	320	4	226	223
1535	59.72	62.49	4315	5971.64	22.62	6248.96	11.45	0	0	33.02	3.77	120.06	0.75	150.02	19.64	69.97	8.25	1	193.06	3.33	0.34	4	320	5	226	222
1536	60.40	61.71	4317	6040.24	15.82	6170.70	25.23	0	0	31.97	3.64	121.54	0.97	107.27	13.91	170.34	22.47	1	603.31	3.35	0.31	5	320	6	226	221
1537	60.29	61.95	4318	6028.51	16.42	6194.87	14.99	0	0	38.82	3.82	121.58	0.92	128.60	14.38	117.41	13.14	0	343.17	2.57	0.39	3	320	7	226	220
1538	59.68	59.52	4319	5968.11	23.90	5951.69	24.26	0	0	33.57	2.35	120.24	1.16	253.15	24.00	236.03	24.21	1	1096.54	5.36	0.48	5	320	8	226	219
1539	59.89	60.74	4320	5988.74	9.64	6073.86	10.48	0	0	63.00	2.81	118.77	1.01	168.18	8.67	181.66	9.55	0	1156.75	4.99	0.69	5	320	9	226	218
1540	60.29	60.95	4321	6029.03	10.13	6095.48	14.45	0	0	64.03	5.79	126.56	1.14	85.63	8.71	122.48	12.57	1	769.08	5.39	0.46	5	320	10	226	217
1541	60.85	60.87	4322	6085.22	16.39	6087.47	16.80	0	0	44.83	3.67	121.83	1.17	155.22	14.59	158.95	14.99	0	704.42	2.62	0.43	5	320	11	226	216
1542	60.75	61.16	4323	6074.54	8.51	6116.17	8.45	0	0	74.11	4.06	121.65	0.94	119.44	7.45	118.55	7.39	0	622.92	4.14	0.67	4	320	12	226	215
1543	60.81	61.07	4324	6081.43	17.14	6106.60	18.22	0	0	37.18	4.07	125.31	0.99	120.63	15.02	128.21	15.96	0	723.15	2.49	0.34	5	320	13	226	214
1544	60.94	62.05	4325	6093.63	13.07	6204.86	14.12	0	0	45.81	3.95	122.49	0.94	116.51	11.45	125.78	12.35	0	183.90	2.30	0.45	4	320	14	226	213
1545	60.85	61.14	4327	6084.70	34.61	6113.67	34.88	0	0	19.78	3.24	125.06	1.09	164.04	30.96	165.32	31.21	0	103.15	1.06	0.16	5	320	15	226	212
1546	60.05	60.94	4328	6004.89	15.69	6094.30	23.52	0	0	31.56	2.96	121.12	0.95	129.68	13.96	192.78	21.32	0	459.77	2.68	0.37	5	320	16	226	211
1547	60.48	61.48	4329	6047.67	13.45	6148.16	12.66	0	0	35.72	1.87	115.55	0.74	197.60	12.62	186.95	11.78	0	379.44	2.33	0.61	5	320	17	226	210
1548	60.28	60.96	4330	6027.73	14.97	6096.45	17.24	0	0	35.85	2.38	116.22	0.93	175.85	13.69	201.22	15.93	0	215.06	2.12	0.49	5	320	18	226	209
1549	61.39	60.96	4332	6139.28	14.66	6095.59	19.53	0	0	30.53	1.44	112.04	0.75	235.14	14.49	280.90	20.00	1	448.67	2.58	0.57	5	320	19	226	208
1550	61.22	61.62	4333	6122.36	21.30	6162.44	27.60	0	0	23.62	2.24	117.60	0.86	174.75	19.20	206.49	27.19	0	747.12	2.15	0.35	5	320	20	226	207
1551	61.39	61.89	4334	6139.15	15.57	6188.54	23.25	0	0	32.10	3.07	119.76	0.95	125.95	13.83	186.74	20.97	0	656.33	3.02	0.37	5	320	21	226	206
1552	61.58	61.62	4335	6158.46	14.00	6162.48	16.54	0	0	37.50	2.70	119.74	0.90	151.10	12.49	177.18	15.01	0	490.31	3.37	0.49	5	320	22	226	205
1553	61.91	62.32	4336	6191.30	19.80	6231.83	18.29	0	0	35.94	3.69	121.84	1.06	148.69	17.50	137.39	16.17	0	655.83	3.08	0.34	3	320	23	226	204
1554	61.89	62.18	4337	6189.03	14.90	6218.03	15.26	0	0	42.60	3.87	121.59	0.97	126.24	13.08	129.27	13.39	0	660.50	3.52	0.42	3	320	24	226	203
1555	61.86	61.95	4338	6186.40	15.52	6194.61	12.18	0	0	48.34	4.30	120.87	1.00	134.19	13.57	105.30	10.68	1	621.54	5.07	0.44	5	320	25	226	202
1556	62.15	61.64	4339	6215.23	8.42	6163.55	13.72	0	0	53.69	4.17	123.62	0.85	84.07	7.57	135.97	11.95	1	662.06	5.78	0.52	4	320	26	226	201
1557	62.06	61.14	4340	6206.16	13.04	6113.76	21.34	0	0	38.40	2.85	121.36	1.01	136.75	11.69	219.67	19.91	1	784.65	3.68	0.46	4	320	27	226	200
1558	61.46	61.47	4341	6146.27	14.67	6146.83	25.25	0	0	36.68	4.67	123.61	1.05	87.79	12.39	152.23	22.04	1	523.00	5.32	0.29	5	320	28	226	199
1559	61.46	61.62	4342	6146.17	12.97	6162.37	20.25	0	0	38.95	4.60	124.76	0.92	82.67	10.63	131.05	17.60	1	509.75	4.25	0.32	5	320	29	226	198
1560	61.02	62.10	4343	6102.02	11.66	6210.04	12.68	0	0	40.37	3.39	120.39	0.73	106.76	10.19	116.06	11.06	1	340.54	4.01	0.48	5	320	30	226	197
1561	61.21	61.99	4344	6121.38	9.30	6199.16	11.46	0	0	51.06	4.17	121.98	0.77	87.51	8.14	107.73	9.97	1	441.21	5.75	0.51	4	320	31	226	196
1562	60.75	61.39	4345	6075.40	13.82	6138.59	15.75	0	0	36.87	2.24	115.41	0.87	177.99	12.51	197.84	14.87	0	798.58	3.75	0.54	5	320	32	226	195
1563	60.27	61.15	4346	6026.62	10.33	6114.99	9.58	0	0	60.98	4.08	121.20	0.90	118.69	9.02	110.14	8.37	1	716.67	6.45	0.59	4	320	33	226	194
1564	60.28	60.20	4347	6027.92	12.51	6019.76	25.28	0	0	34.94	2.95	127.51	0.95	115.20	11.14	225.47	23.88	1	1038.46	5.93	0.42	4	320	34	226	193
1565	61.08	61.04	4348	6107.92	11.74	6104.25	11.53	0	0	52.02	4.48	128.52	0.89	104.69	10.24	102.85	10.07	1	934.46	5.82	0.47	4	320	35	226	192
1566	60.84	60.82	4349	6083.66	13.30	6082.40	12.16	0	0	46.03	2.52	117.72	0.94	188.82	12.09	172.80	11.04	0	880.23	5.16	0.59	5	320	36	226	191
1567	60.27	61.23	4350	6027.17	13.25	6123.17	11.54	0	0	48.81	3.60	121.96	0.92	138.46	11.63	120.57	10.13	0	757.17	3.99	0.52	5	320	37	226	190
1568	59.67	61.43	4351	5967.49	10.28	6142.59	11.08	0	0	50.29	3.40	121.94	0.81	117.08	9.00	126.13	9.70	0	780.42	4.25	0.57	4	320	38	226	189
1569	59.31	61.41	4352	5930.52	9.49	6141.32	10.53	0	0	46.75	3.36	120.77	0.69	101.39	8.25	112.53	9.16	1	707.23	4.80	0.56	4	320	39	226	188
1570	59.00	61.52	4353	5899.80	16.44	6151.96	19.78	0	0	27.57	2.39	116.10	0.78	146.83	14.65	175.17	17.97	0	378.52	2.71	0.41	5	320	40	226	187
1571	59.34	61.20	4354	5934.18	16.26	6120.03	28.35	0	0	28.15	3.66	120.76	0.91	96.30	14.18	167.87	24.93	1	155.33	3.16	0.26	5	320	41	226	186
1572	58.65	60.81	4355	5865.16	15.22	6080.69	19.06	0	0	29.31	2.68	118.72	0.77	128.61	13.46	160.70	16.92	0	583.04	2.86	0.40	5	320	42	226	185
1573	58.94	60.18	4356	5894.45	19.21	6018.46	22.28	0	0	22.52	1.86	118.11	0.73	181.06	17.46	202.33	21.38	0	636.56	2.19	0.41	5	320	43	226	184
1574	59.25	61.81	4358	5925.02	14.94	6181.32	12.73	0	0	37.84	3.23	118.68	0.79	134.57	13.09	114.73	11.16	0	536.50	3.81	0.45	3	320	44	226	183
1575	59.46	60.97	4359	5946.19	17.03	6097.00	30.28	0	0	23.86	2.19	117.17	0.81	144.91	15.28	234.31	29.84	1	473.75	3.13	0.36	5	320	45	226	182
1576	59.79	61.74	4362	5978.56	16.05	6173.65	11.68	0	0	40.64	4.35	123.21	0.81	114.92	13.93	83.49	10.09	1	642.44	3.66	0.37	4	320	46	226	181
1577	60.62	61.19	4363	6061.99	17.67	6119.07	21.59	0	0	28.05	2.21	117.52	0.86	175.65	15.97	205.69	20.77	0	542.06	2.20	0.43	5	320	47	226	180
1578	59.84	61.99	4365	5984.08	13.05	6199.47	13.58	0	0	37.68	2.89	117.09	0.77	131.33	11.49	136.60	11.95	0	566.52	3.87	0.49	3	320	48	226	179
1579	60.20	61.43	4366	6019.80	15.02	6143.44	17.88	0	0	36.34	2.79	118.11	0.95	151.76	13.45	180.52	16.04	0	879.94	3.53	0.45	5	320	49	226	178
1580	60.40	61.29	4367	6040.09	14.06	6128.77	14.87	0	0	34.24	2.45	121.46	0.78	151.93	12.51	160.61	13.23	0	797.42	3.03	0.49	4	320	50	226	177
1581	60.20	61.39	4368	6020.50	14.82	6138.86	13.68	0	0	44.19	3.86	122.90	0.95	130.57	12.99	120.56	12.00	0	639.21	4.06	0.44	4	320	51	226	176
1582	60.62	61.38	4369	6062.34	16.59	6138.40	17.10	0	0	35.49	2.83	118.89	0.94	161.54	14.80	165.27	15.52	0	868.33	4.06	0.44	5	320	52	226	175
1583	60.73	61.50	4370	6073.25	19.01	6150.35	14.88	0	0	38.32	3.56	120.08	0.99	157.68	16.77	123.42	13.13	0	757.12	4.11	0.39	4	320	53	226	174
1584	60.76	61.20	4371	6075.97	23.06	6119.72	17.18	0	0	30.87	2.27	114.99	0.97	240.06	22.38	180.74	16.25	1	535.04	3.65	0.43	5	320	54	226	173
1585	59.81	61.86	4372	5981.32	12.27	6186.29	10.62	0	0	51.24	3.93	121.60	0.87	122.85	10.71	106.30	9.28	1	585.46	5.65	0.52	4	320	55	226	172
1586	59.88	61.60	4373	5988.42	9.47	6159.82	9.02	0	0	60.16	4.11	122.76	0.82	106.37	8.26	101.22	7.82	1	733.12	6.86	0.59	5	320	56	226	171
1587	61.23	62.15	4374	6123.35	24.05	6214.81	17.23	0	0	30.58	3.33	118.52	0.96	170.63	21.31	122.44	15.25	0	249.62	2.58	0.31	4	320	57	226	170
1588	60.24	61.08	4375	6024.00	15.32	6107.86	20.20	0	0	34.41	2.76	117.67	0.96	148.71	13.74	194.70	18.37	0	760.98	2.97	0.43	5	320	58	226	169
1589	60.61	61.53	4376	6061.47	10.59	6153.23	8.31	0	0	63.36	5.28	124.33	0.80	95.38	9.04	63.61	5.45	1	746.52	6.54	0.51	5	320	59	226	168
1590	60.92	61.26	4377	6091.90	16.61	6125.92	18.78	0	0	30.20	2.28	117.96	0.84	171.48	14.98	189.29	17.65	0	637.48	2.70	0.46	5	320	60	226	167
1591	61.22	61.56	4378	6121.81	12.05	6156.47	14.35	0	0	40.63	2.52	116.74	0.84	150.74	10.77	178.02	13.06	0	629.48	3.64	0.56	5	320	61	226	166
1592	60.84	61.81	4379	6084.13	14.40	6181.28	15.90	0	0	38.68	3.45	121.10	0.89	124.41	12.66	137.37	13.98	0	431.44	2.76	0.42	3	320	62	226	165
1593	61.30	61.14	4381	6130.26	21.59	6113.98	16.82	0	0	34.05	1.85	114.20	0.91	265.70	21.60	227.46	16.68	1	921.00	4.00	0.56	5	320	63	226	164
1594	61.38	62.17	4382	6137.70	17.27	6216.63	11.06	0	0	38.67	3.12	123.48	0.81	164.97	15.19	105.79	9.74	1	640.52	4.66	0.47	4	320	64	226	163
1595	60.94	61.96	4383	6094.01	15.09	6195.77	21.14	0	0	32.18	3.40	119.29	0.87	110.11	13.27	154.13	18.59	1	179.06	3.19	0.35	5	320	65	226	162
1596	61.35	60.90	4384	6135.19	15.38	6089.54	16.02	0	0	34.54	2.40	119.59	0.86	171.33	13.97	178.56	14.51	0	957.73	3.35	0.48	5	320	66	226	161
1597	61.45	59.25	4385	6145.15	10.11	5924.75	45.54	0	0	34.17	2.26	127.13	0.95	121.01	9.14	411.85	62.97	1	1219.73	5.53	0.51	4	320	67	226	160
1598	61.30	61.93	4386	6129.66	15.51	6192.82	20.22	0	0	40.82	5.45	122.68	1.06	88.98	13.37	116.21	17.58	1	306.88	3.35	0.28	5	320	68	226	159
1599	61.10	61.32	4387	6110.45	12.01	6132.31	13.86	0	0	40.65	2.64	118.94	0.81	143.03	10.66	163.82	12.54	0	561.00	2.38	0.55	5	320	69	226	158
1600	60.82	60.89	4388	6082.20	13.42	6088.82	16.05	0	0	42.62	3.53	121.74	0.96	125.11	11.83	149.50	14.15	0	360.42	2.90	0.45	4	320	70	226	157
1601	60.75	61.52	4389	6074.78	10.56	6152.23	11.98	0	0	55.45	4.29	122.85	0.93	105.00	9.21	119.07	10.44	1	544.96	5.59	0.52	5	320	71	226	156
1602	61.10	60.75	4390	6110.17	16.26	6074.80	18.26	0	0	34.78	2.83	122.44	0.95	155.36	14.52	173.65	16.48	0	849.85	2.90	0.42	5	320	72	226	155
1603	61.10	61.36	4391	6109.76	7.70	6135.89	8.40	0	0	75.02	4.36	122.74	0.89	101.78	6.73	110.93	7.31	1	733.96	5.69	0.66	4	320	73	226	154
1604	61.38	60.59	4392	6138.44	11.22	6058.75	15.84	0	0	41.72	2.82	120.68	0.86	128.48	9.96	179.63	14.35	0	653.33	3.98	0.54	4	320	74	226	153
1605	61.34	60.98	4393	6133.89	13.24	6098.35	11.62	0	0	54.39	4.71	126.90	1.00	117.42	11.54	103.10	10.17	1	682.60	5.37	0.46	4	320	75	226	152
1606	61.51	60.43	4394	6150.59	29.01	6043.12	26.06	0	0	34.51	4.45	126.66	1.48	173.46	26.38	156.58	23.47	0	1303.92	2.66	0.26	5	320	76	226	151
1607	60.70	58.84	4395	6069.86	10.47	5884.16	26.52	0	0	46.62	2.52	126.87	1.14	153.39	9.55	330.69	30.42	1	1924.85	8.10	0.56	5	320	77	226	150
1608	60.16	59.40	4396	6016.16	7.76	5939.76	10.67	0	0	67.48	2.99	123.68	0.97	136.10	6.92	186.36	9.56	0	1584.42	7.05	0.72	3	320	78	226	149
1609	59.88	59.64	4397	5987.78	8.42	5964.25	11.66	0	0	61.67	2.74	122.59	0.96	147.76	7.55	200.72	10.83	0	1498.33	5.79	0.70	4	320	79	226	148
1610	60.87	59.20	4398	6087.22	10.85	5920.39	13.73	0	0	51.41	2.34	122.85	1.02	187.17	9.99	231.82	13.19	1	1576.38	7.66	0.63	4	320	80	226	147
1611	60.80	61.16	4399	6079.68	19.76	6115.62	19.78	0	0	45.69	6.16	125.95	1.34	112.57	17.24	112.68	17.26	0	936.33	2.47	0.26	4	320	81	226	146
1612	60.52	61.03	4400	6051.60	17.63	6102.78	17.55	0	0	48.86	6.33	127.47	1.26	104.32	15.29	103.97	15.32	1	1226.15	3.82	0.28	4	320	82	226	145
1613	61.08	60.44	4402	6107.59	14.30	6044.01	15.12	0	0	35.83	2.17	118.60	0.84	183.97	13.05	191.70	14.15	0	421.81	2.29	0.54	5	320	83	226	144
1614	60.97	60.42	4403	6097.29	13.60	6041.75	14.24	0	0	43.70	2.56	117.65	0.97	180.70	12.34	186.56	13.26	0	818.69	3.79	0.56	5	320	84	226	143
1615	60.74	60.72	4404	6073.53	10.05	6072.14	9.90	0	0	52.02	2.58	119.90	0.81	156.77	8.93	154.20	8.83	0	1034.40	4.52	0.67	4	320	85	226	142
1616	60.88	61.07	4405	6088.01	12.30	6106.60	11.48	0	0	52.28	2.93	118.86	0.99	169.88	11.01	158.77	10.27	0	495.94	4.31	0.60	4	320	86	226	141
1617	60.17	60.47	4406	6016.87	8.66	6047.20	10.98	0	0	59.34	3.56	124.51	0.87	111.13	7.60	140.94	9.62	1	905.62	5.50	0.63	3	320	87	226	140
1618	60.49	60.66	4407	6048.85	8.06	6065.90	7.82	0	0	80.28	4.34	125.72	0.95	114.44	7.03	110.99	6.82	1	753.81	6.14	0.68	3	320	88	226	139
1619	60.96	59.80	4408	6096.39	8.81	5979.65	13.42	0	0	51.12	2.62	121.30	0.87	133.59	7.86	201.74	12.21	0	1056.19	4.90	0.65	3	320	89	226	138
1620	60.78	60.01	4409	6077.74	10.34	6000.85	10.66	0	0	54.10	3.07	125.55	0.88	140.79	9.13	145.15	9.42	0	977.65	4.27	0.63	3	320	90	226	137
1621	60.64	60.08	4410	6064.20	8.22	6008.04	9.44	0	0	64.58	3.39	124.39	0.86	120.59	7.22	138.49	8.29	0	887.48	3.87	0.68	3	320	91	226	136
1622	60.33	60.02	4411	6032.80	8.15	6002.02	8.17	0	0	72.22	4.11	126.91	0.87	110.04	7.10	110.40	7.13	1	1288.75	8.68	0.67	4	320	92	226	135
1623	61.05	59.89	4412	6105.25	8.39	5988.64	10.74	0	0	61.03	3.07	122.81	0.90	128.90	7.42	164.81	9.55	0	1084.62	5.81	0.68	3	320	93	226	134
1624	61.07	60.30	4413	6107.03	6.16	6030.36	7.37	0	0	84.87	4.15	126.93	0.84	96.90	5.41	115.85	6.42	1	1182.21	11.88	0.74	5	320	94	226	133
1625	60.87	60.06	4414	6087.33	8.46	6006.01	13.89	0	0	59.29	3.57	123.22	0.98	108.55	7.47	177.57	12.33	1	1194.96	7.70	0.61	4	320	95	226	132
1626	60.60	60.70	4415	6059.82	11.55	6070.26	10.56	0	0	57.96	3.10	118.80	1.01	167.05	10.29	152.62	9.43	0	951.62	5.38	0.63	4	320	96	226	131
1627	60.99	60.24	4416	6099.27	11.15	6023.73	10.07	0	0	60.51	3.37	120.74	1.00	154.36	9.87	139.53	8.91	0	782.73	5.50	0.63	3	320	97	226	130
1628	60.92	60.29	4417	6091.89	9.28	6029.24	8.37	0	0	78.53	4.04	123.47	1.06	138.89	8.15	125.38	7.36	0	1302.00	8.86	0.69	4	320	98	226	129
1629	60.93	60.13	4418	6093.06	9.14	6013.17	10.65	0	0	63.57	3.76	124.73	0.95	119.11	8.03	138.83	9.35	0	1049.33	5.75	0.63	4	320	99	226	128
1630	60.34	60.60	4419	6034.08	8.14	6059.96	11.04	0	0	63.71	3.62	124.34	0.92	110.28	7.14	149.64	9.69	1	965.44	7.19	0.65	4	320	100	226	127
1631	60.73	60.73	4420	6073.39	10.92	6072.88	12.47	0	0	51.51	3.45	124.33	0.92	125.78	9.62	143.59	10.97	0	762.17	4.66	0.56	3	320	101	226	126
1632	61.14	60.21	4421	6113.88	16.53	6020.53	13.25	0	0	43.52	2.58	119.40	1.04	213.83	15.57	174.81	12.04	1	1088.44	5.92	0.53	5	320	102	226	125
1633	59.92	61.01	4422	5991.85	12.73	6100.50	11.49	0	0	52.02	3.99	121.50	0.95	127.72	11.14	115.29	10.06	0	710.98	4.75	0.51	4	320	103	226	124
1634	59.59	61.57	4423	5958.95	21.14	6156.76	12.76	0	0	30.88	3.07	121.37	0.77	163.57	18.56	98.68	11.12	1	215.71	3.92	0.38	4	320	104	226	123
1635	59.98	60.56	4424	5997.56	15.46	6056.23	14.69	0	0	36.13	1.80	113.72	0.87	238.13	15.14	224.85	14.35	1	488.50	3.09	0.56	5	320	105	226	122
1636	59.91	60.69	4425	5991.02	15.32	6068.57	27.54	0	0	30.80	3.23	120.18	0.97	113.18	13.58	199.94	25.29	0	696.71	2.88	0.33	5	320	106	226	121
1637	60.22	60.69	4426	6021.82	13.52	6069.46	15.50	0	0	42.40	3.33	120.49	0.95	132.84	11.94	152.17	13.74	0	704.35	3.48	0.47	4	320	107	226	120
1638	60.80	60.57	4427	6079.94	15.75	6057.31	15.54	0	0	36.72	2.82	122.23	0.90	158.88	14.02	156.41	13.92	0	659.58	3.31	0.46	4	320	108	226	119
1639	60.85	60.86	4428	6085.30	10.52	6086.03	14.89	0	0	53.07	4.25	122.98	1.00	101.14	9.24	143.02	13.04	1	582.85	4.67	0.49	4	320	109	226	118
1640	60.63	61.35	4429	6063.44	10.13	6134.67	11.80	0	0	52.60	3.74	120.71	0.86	109.56	8.85	127.60	10.32	1	561.02	5.53	0.55	4	320	110	226	117
1641	60.66	61.26	4430	6065.55	11.37	6126.47	10.70	0	0	47.70	3.50	122.04	0.79	118.96	9.93	112.02	9.35	0	736.52	4.63	0.54	4	320	111	226	116
1642	60.91	61.20	4431	6091.01	14.62	6120.12	19.55	0	0	35.83	3.01	120.77	0.95	134.69	13.01	179.56	17.47	0	446.00	3.13	0.42	5	320	112	226	115
1643	61.24	61.64	4432	6124.03	12.08	6164.28	12.58	0	0	50.53	5.16	126.33	0.91	90.71	10.48	94.34	10.81	1	381.04	3.95	0.40	4	320	113	226	114
1644	61.19	60.94	4433	6119.20	18.39	6094.24	14.20	0	0	36.85	1.86	113.85	0.90	268.03	18.87	208.91	14.05	1	716.29	3.46	0.60	5	320	114	226	113
1645	60.47	61.61	4434	6047.19	18.57	6160.97	16.62	0	0	32.60	2.80	117.23	0.90	167.71	16.54	149.93	14.84	0	338.65	2.82	0.41	5	320	115	226	112
1646	61.30	61.31	4435	6130.02	11.45	6131.21	13.61	0	0	41.27	2.70	120.81	0.80	135.27	10.14	160.78	12.05	0	800.08	3.95	0.56	5	320	116	226	111
1647	61.20	61.32	4436	6120.42	15.74	6131.96	16.06	0	0	33.54	2.03	114.64	0.85	201.17	14.69	201.56	15.34	0	455.27	2.64	0.52	5	320	117	226	110
1648	61.36	62.03	4437	6135.63	20.01	6203.49	15.15	0	0	33.90	3.43	122.84	0.90	152.40	17.60	115.40	13.34	0	421.98	2.01	0.36	3	320	118	226	109
1649	60.92	62.30	4438	6092.38	22.50	6229.54	24.28	0	0	28.81	4.02	122.81	1.02	124.37	19.77	134.16	21.32	0	168.69	1.64	0.23	5	320	119	226	108
1650	61.62	61.36	4441	6161.51	23.53	6136.10	21.81	0	0	23.45	1.92	115.75	0.83	217.09	22.77	203.46	20.87	1	320.73	2.69	0.39	5	320	120	226	107
1651	61.21	61.77	4442	6121.15	13.16	6176.80	15.87	0	0	37.78	2.83	117.75	0.85	136.05	11.66	163.66	14.14	0	368.29	3.18	0.49	3	320	121	226	106
1652	61.12	61.52	4443	6112.12	21.82	6151.83	21.94	0	0	23.97	2.06	116.70	0.84	197.45	20.22	196.65	20.63	0	227.44	1.78	0.39	5	320	122	226	105
1653	62.26	61.33	4444	6226.43	27.31	6132.91	16.65	0	0	30.51	2.36	116.57	1.02	263.91	27.66	168.44	15.46	1	668.81	5.02	0.40	5	320	123	226	104
1654	61.18	61.80	4445	6117.80	14.53	6179.91	17.52	0	0	46.90	4.61	122.18	1.13	113.88	12.75	137.22	15.36	0	612.00	3.38	0.38	3	320	124	226	103
1655	60.74	61.38	4446	6073.54	18.77	6138.23	22.02	0	0	27.69	2.87	119.75	0.87	140.30	16.65	163.46	19.85	0	393.46	2.24	0.33	5	320	125	226	102
1656	60.62	62.61	4447	6061.75	19.15	6261.40	15.26	0	0	35.06	3.78	122.29	0.90	136.53	16.76	108.83	13.35	1	343.46	4.39	0.35	5	320	126	226	101
1657	61.33	61.37	4448	6133.09	20.90	6137.14	15.67	0	0	30.53	1.90	115.88	0.86	249.61	20.85	194.04	14.91	1	871.73	4.13	0.49	5	320	127	226	100
1658	60.43	61.54	4449	6043.29	14.95	6153.75	16.84	0	0	39.42	3.52	121.64	0.96	129.07	13.18	145.37	14.84	0	875.52	4.16	0.41	4	320	128	226	99
1659	60.20	61.53	4450	6020.45	15.73	6152.66	15.92	0	0	27.81	1.96	115.74	0.70	172.69	14.22	174.08	14.53	0	184.21	2.65	0.49	5	320	129	226	98
1660	59.10	61.51	4453	5910.43	14.61	6151.31	12.99	0	0	35.38	3.14	119.44	0.73	126.50	12.78	112.51	11.36	0	483.69	2.84	0.44	5	320	130	226	97
1661	58.99	60.76	4455	5899.20	14.11	6076.36	16.09	0	0	35.06	2.45	116.88	0.84	157.01	12.63	178.13	14.58	0	609.12	2.97	0.49	4	320	131	226	96
1662	59.29	61.75	4456	5929.21	20.92	6174.86	13.20	0	0	34.15	4.15	122.47	0.84	132.30	18.20	83.43	11.48	1	325.38	3.62	0.31	4	320	132	226	95
1663	59.74	60.71	4457	5974.21	18.99	6070.64	20.57	0	0	30.06	2.59	119.33	0.95	171.85	17.10	184.74	18.86	0	503.58	2.52	0.39	5	320	133	226	94
1664	59.14	60.99	4458	5914.24	17.90	6098.52	20.69	0	0	31.71	2.97	116.14	0.96	148.04	15.96	170.83	18.52	0	617.33	2.77	0.36	5	320	134	226	93
1665	59.23	60.62	4459	5922.98	17.10	6062.34	14.52	0	0	25.75	1.63	117.19	0.65	208.18	16.05	178.80	13.36	1	541.69	2.56	0.51	5	320	135	226	92
1666	58.98	60.58	4460	5897.77	21.74	6058.05	22.92	0	0	27.43	2.44	117.21	0.98	190.33	19.95	197.99	21.49	0	739.06	2.80	0.35	5	320	136	226	91
1667	58.47	60.76	4462	5846.77	21.11	6076.36	14.74	0	0	35.58	3.81	122.21	0.95	151.78	18.51	106.01	12.94	1	509.06	5.18	0.34	4	320	137	226	90
1668	58.62	60.13	4463	5862.07	17.01	6012.53	18.40	0	0	32.49	2.95	121.15	0.90	145.02	15.09	156.81	16.33	0	632.50	3.18	0.39	4	320	138	226	89
1669	58.96	60.59	4464	5896.31	14.12	6058.67	14.52	0	0	37.69	2.90	119.61	0.84	141.81	12.48	145.84	12.83	0	494.75	3.08	0.48	4	320	139	226	88
1670	58.60	60.35	4465	5859.74	15.10	6035.26	18.76	0	0	30.05	2.89	121.45	0.77	121.09	13.30	150.45	16.51	0	863.54	2.68	0.38	3	320	140	226	87
1671	58.86	60.41	4466	5886.46	23.77	6041.23	15.93	0	0	27.66	2.17	118.11	0.85	231.36	22.68	158.60	14.55	1	792.00	3.10	0.42	5	320	141	226	86
1672	58.63	60.74	4467	5863.24	22.61	6073.68	17.86	0	0	25.59	2.96	123.18	0.79	150.71	19.89	119.06	15.72	0	771.50	2.47	0.30	4	320	142	226	85
1673	58.15	60.98	4468	5814.86	12.63	6098.10	11.87	0	0	46.47	2.54	115.31	0.91	179.08	11.46	168.78	10.69	0	648.40	4.67	0.60	4	320	143	226	84
1674	58.33	60.32	4469	5832.69	9.15	6032.39	12.50	0	0	59.87	3.85	121.85	0.97	109.47	8.03	149.51	10.96	1	958.73	5.99	0.59	4	320	144	226	83
1675	57.99	60.37	4470	5798.95	13.09	6036.78	14.27	0	0	46.52	2.51	116.03	1.04	189.67	12.05	206.17	13.22	0	1086.96	4.08	0.57	5	320	145	226	82
1676	57.79	60.23	4471	5778.63	19.83	6023.10	13.92	0	0	31.07	2.46	120.35	0.81	192.99	17.91	136.20	12.42	0	782.29	3.22	0.44	3	320	146	226	81
1677	57.78	60.11	4472	5778.40	12.75	6010.83	18.95	0	0	38.14	3.09	123.37	0.92	121.88	11.30	180.53	16.91	0	914.25	3.49	0.45	4	320	147	226	80
1678	57.95	60.34	4473	5794.59	22.55	6033.85	22.69	0	0	32.90	4.81	124.11	1.12	118.64	19.72	119.40	19.85	0	892.12	2.67	0.24	5	320	148	226	79
1679	59.39	61.15	4474	5938.50	21.93	6114.71	18.30	0	0	30.49	2.10	117.75	1.00	244.72	21.60	208.86	17.24	1	838.23	3.88	0.39	4	320	149	226	78
1680	58.87	60.91	4475	5886.68	10.86	6091.33	7.97	0	0	64.37	3.44	122.42	0.91	156.45	9.56	114.92	7.02	0	1034.02	6.01	0.67	3	320	150	226	77
1681	58.64	60.37	4476	5863.97	9.39	6037.09	11.77	0	0	56.64	3.81	120.65	0.89	107.35	8.21	134.61	10.30	1	1049.94	5.80	0.58	4	320	151	226	76
1682	58.72	60.05	4477	5872.22	15.90	6005.07	14.68	0	0	41.76	3.32	120.23	1.00	154.75	14.09	142.90	13.01	0	958.21	3.35	0.46	5	320	152	226	75
1683	58.49	59.93	4478	5849.20	11.36	5992.79	14.90	0	0	52.70	4.22	123.97	1.03	109.15	9.94	143.20	13.06	1	875.31	6.78	0.48	4	320	153	226	74
1684	58.85	59.96	4479	5885.44	13.57	5996.15	12.87	0	0	41.55	2.69	117.06	0.87	162.47	12.09	154.22	11.48	0	465.60	3.72	0.54	4	320	154	226	73
1685	58.88	60.11	4480	5888.46	7.94	6010.76	8.78	0	0	70.28	4.01	121.77	0.87	106.81	6.93	118.10	7.66	1	1055.44	6.55	0.66	4	320	155	226	72
1686	58.69	60.54	4481	5868.98	11.97	6053.52	9.04	0	0	58.90	3.89	120.13	0.92	139.28	10.47	105.19	7.89	1	672.98	6.91	0.59	5	320	156	226	71
1687	58.90	60.46	4482	5890.08	9.35	6046.00	10.17	0	0	61.99	4.21	121.83	0.90	105.73	8.17	114.88	8.86	1	942.42	6.09	0.58	4	320	157	226	70
1688	59.56	60.62	4483	5955.71	13.56	6062.14	13.15	0	0	41.47	2.59	119.54	0.88	168.32	12.12	162.87	11.85	0	602.27	4.37	0.56	5	320	158	226	69
1689	59.34	60.14	4484	5934.30	8.23	6013.67	11.11	0	0	51.79	3.81	124.12	0.72	85.17	6.97	115.69	9.65	1	943.71	5.80	0.56	4	320	159	226	68
1690	59.58	60.23	4485	5957.88	12.43	6022.51	14.68	0	0	46.95	3.42	120.86	0.98	131.60	10.99	155.40	12.97	0	828.38	4.18	0.51	4	320	160	226	67
1691	60.34	60.07	4486	6034.13	10.69	6006.55	10.66	0	0	56.94	3.67	123.90	0.92	127.74	9.39	127.33	9.35	0	899.08	6.38	0.59	3	320	161	226	66
1692	59.85	60.38	4487	5985.08	8.40	6038.08	10.44	0	0	64.69	3.79	122.15	0.91	110.43	7.37	137.21	9.14	1	779.71	5.07	0.64	4	320	162	226	65
1693	60.34	60.78	4488	6034.45	8.21	6077.68	9.10	0	0	59.18	3.56	123.01	0.76	104.70	7.15	116.04	7.93	1	504.75	5.96	0.64	4	320	163	226	64
1694	60.40	60.55	4489	6040.39	14.17	6055.22	10.20	0	0	45.04	3.31	124.85	0.82	148.27	12.42	106.71	8.93	1	862.38	4.19	0.53	3	320	164	226	63
1695	59.74	60.37	4490	5974.13	9.29	6037.44	12.18	0	0	48.89	3.06	121.02	0.79	114.41	8.17	149.97	10.70	0	626.25	4.37	0.60	3	320	165	226	62
1696	60.00	60.73	4491	5999.64	13.19	6073.32	12.93	0	0	51.43	4.09	123.97	1.02	127.53	11.57	125.09	11.35	0	771.33	3.87	0.49	4	320	166	226	61
1697	59.74	60.62	4492	5973.82	10.10	6062.36	9.87	0	0	55.67	3.55	122.32	0.83	121.73	8.84	118.96	8.64	0	902.88	5.52	0.60	5	320	167	226	60
1698	59.85	60.92	4493	5984.59	11.69	6091.51	11.96	0	0	47.21	2.81	117.69	0.88	152.05	10.38	155.54	10.64	0	746.65	4.72	0.59	4	320	168	226	59
1699	59.39	60.95	4494	5939.39	9.32	6094.91	9.23	0	0	54.86	3.84	124.67	0.75	102.18	8.07	101.28	8.06	1	689.92	4.73	0.58	4	320	169	226	58
1700	59.54	60.85	4495	5953.98	7.49	6084.78	8.52	0	0	71.57	4.43	121.01	0.84	92.42	6.38	105.55	7.41	1	832.31	7.20	0.64	5	320	170	226	57
1701	59.68	60.30	4496	5967.97	12.27	6030.07	15.81	0	0	37.15	2.90	119.73	0.79	121.38	10.82	156.32	13.94	0	628.85	3.39	0.48	5	320	171	226	56
1702	59.39	60.97	4497	5939.46	12.68	6096.69	15.70	0	0	41.60	3.81	121.19	0.88	106.47	11.07	131.88	13.73	1	805.50	4.85	0.43	4	320	172	226	55
1703	60.27	61.07	4498	6027.38	9.59	6106.87	12.64	0	0	49.17	3.37	119.33	0.82	107.58	8.40	141.86	11.07	1	553.96	4.70	0.56	3	320	173	226	54
1704	60.02	61.29	4499	6002.48	11.57	6128.90	9.90	0	0	53.21	4.04	122.61	0.84	116.97	10.08	100.12	8.61	1	509.75	4.84	0.53	5	320	174	226	53
1705	60.61	61.33	4500	6061.15	12.92	6133.20	14.94	0	0	46.25	3.87	122.23	0.97	118.71	11.34	137.29	13.11	0	1170.58	4.87	0.46	5	320	175	226	52
1706	60.87	61.45	4501	6087.24	18.18	6145.00	14.15	0	0	37.20	3.39	121.79	0.91	153.65	16.02	119.64	12.47	0	1017.29	3.58	0.41	4	320	176	226	51
1707	61.06	60.62	4502	6106.16	14.99	6062.35	23.66	0	0	28.44	1.83	116.27	0.78	182.14	13.71	248.25	23.46	1	773.10	2.79	0.51	5	320	177	226	50
1708	61.74	61.24	4504	6173.79	15.55	6124.33	19.10	0	0	28.46	1.60	113.29	0.77	216.06	14.70	246.90	19.21	1	607.00	3.22	0.53	5	320	178	226	49
1709	61.72	62.01	4506	6172.33	17.56	6201.48	29.25	0	0	25.58	3.05	118.52	0.89	114.03	15.55	188.75	26.26	0	306.98	2.24	0.28	5	320	179	226	48
1710	61.62	62.10	4507	6162.10	20.96	6210.29	20.96	0	0	26.73	3.26	119.57	0.86	132.50	18.43	132.51	18.43	0	346.67	2.61	0.28	4	320	180	226	47
1711	62.57	62.04	4508	6257.32	11.31	6204.40	16.35	0	0	37.46	3.06	121.62	0.77	106.59	9.91	154.13	14.36	1	223.71	3.07	0.47	4	320	181	226	46
1712	61.87	61.84	4509	6187.42	12.12	6183.67	16.05	0	0	44.53	5.02	124.85	0.91	83.46	10.96	109.45	13.93	1	637.94	4.44	0.35	4	320	182	226	45
1713	62.05	61.77	4510	6205.29	16.17	6176.55	14.63	0	0	35.62	3.21	120.93	0.83	138.36	14.22	125.15	12.86	0	640.48	2.92	0.42	3	320	183	226	44
1714	61.68	61.49	4512	6168.38	21.21	6149.39	20.69	0	0	29.18	2.89	119.84	0.97	166.16	18.94	161.49	18.67	0	579.71	2.46	0.33	4	320	184	226	43
1715	62.23	62.21	4513	6223.14	14.41	6221.36	10.99	0	0	48.56	4.00	121.56	0.91	134.47	12.60	102.55	9.62	1	737.21	4.92	0.48	5	320	185	226	42
1716	60.99	61.64	4514	6098.77	13.58	6164.25	14.18	0	0	52.53	3.87	118.98	1.13	142.38	12.01	148.51	12.58	0	723.10	4.70	0.50	4	320	186	226	41
1717	61.01	61.72	4515	6101.11	13.90	6172.24	14.69	0	0	47.02	4.38	123.38	1.01	114.61	12.16	121.11	12.84	0	645.27	3.98	0.42	5	320	187	226	40
1718	60.93	61.02	4516	6092.76	19.41	6101.61	19.66	0	0	30.36	2.66	119.81	0.95	172.15	17.48	174.28	17.73	0	805.29	2.55	0.38	5	320	188	226	39
1719	60.49	61.40	4517	6048.67	18.60	6139.68	16.76	0	0	35.20	3.81	123.17	0.94	132.38	16.31	119.26	14.70	0	860.12	3.09	0.34	3	320	189	226	38
1720	60.61	61.67	4518	6061.19	15.03	6167.17	13.89	0	0	39.86	3.47	122.32	0.87	132.88	13.19	122.87	12.20	0	402.71	3.24	0.44	4	320	190	226	37
1721	60.61	61.09	4519	6061.20	17.31	6108.71	19.51	0	0	30.77	2.89	120.58	0.88	142.49	15.36	160.43	17.33	0	587.23	2.76	0.37	5	320	191	226	36
1722	60.42	61.15	4520	6042.29	22.44	6115.05	17.06	0	0	30.98	3.64	123.94	0.92	146.91	19.69	111.72	14.99	1	933.75	3.47	0.30	4	320	192	226	35
1723	60.88	61.02	4521	6088.26	11.51	6101.55	7.86	0	0	45.89	2.52	120.89	0.66	161.35	10.14	110.29	6.93	1	738.79	4.41	0.66	3	320	193	226	34
1724	60.76	61.66	4522	6075.59	15.38	6165.86	9.73	0	0	48.38	4.67	123.66	0.85	121.59	13.33	74.98	7.86	1	749.06	6.76	0.43	5	320	194	226	33
1725	60.74	60.98	4523	6073.67	12.15	6098.44	10.48	0	0	54.82	3.48	121.08	0.95	147.79	10.71	127.53	9.24	0	770.73	4.39	0.58	3	320	195	226	32
1726	60.74	61.27	4524	6074.18	12.11	6127.38	14.93	0	0	41.77	3.41	122.23	0.85	114.11	10.62	140.66	13.09	0	626.90	3.52	0.47	4	320	196	226	31
1727	60.90	61.06	4525	6090.47	10.81	6105.58	9.89	0	0	54.64	3.18	121.14	0.87	143.20	9.53	130.99	8.71	0	1117.21	6.39	0.62	3	320	197	226	30
1728	60.83	60.77	4526	6083.48	9.10	6077.11	9.37	0	0	58.00	3.23	120.77	0.81	125.95	7.99	129.61	8.22	0	802.69	4.76	0.66	4	320	198	226	29
1729	60.77	60.82	4527	6076.85	14.26	6081.54	11.44	0	0	40.87	2.79	121.76	0.81	161.26	12.61	129.44	10.11	0	696.19	3.42	0.54	4	320	199	226	28
1730	61.31	60.86	4528	6130.56	16.71	6086.16	15.45	0	0	34.41	2.45	119.90	0.89	182.61	15.08	168.87	13.96	0	645.58	3.46	0.47	5	320	200	226	27
1731	61.48	61.20	4529	6148.03	17.69	6119.70	18.16	0	0	36.58	3.48	122.75	1.02	143.49	15.65	147.26	16.06	0	701.73	3.39	0.37	4	320	201	226	26
1732	60.87	61.01	4530	6087.15	9.68	6100.96	15.71	0	0	47.79	2.79	119.94	0.92	129.08	8.64	206.56	14.42	0	569.15	3.88	0.59	5	320	202	226	25
1733	61.29	61.33	4531	6128.77	14.26	6133.08	11.72	0	0	42.00	3.24	123.05	0.82	142.39	12.52	117.02	10.29	0	710.85	3.89	0.50	4	320	203	226	24
1734	61.69	60.98	4532	6169.20	14.00	6098.06	16.27	0	0	39.03	2.97	123.98	0.92	142.30	12.44	165.06	14.49	0	1049.67	3.48	0.47	5	320	204	226	23
1735	61.47	61.49	4533	6147.32	18.12	6149.03	22.95	0	0	33.44	2.87	119.66	1.08	164.81	16.32	203.34	21.62	0	731.35	2.83	0.39	5	320	205	226	22
1736	60.69	61.80	4534	6069.38	10.81	6179.69	16.16	0	0	40.98	3.60	123.55	0.81	94.55	9.40	141.41	14.11	1	734.27	3.88	0.45	4	320	206	226	21
1737	61.16	61.67	4535	6115.90	17.01	6166.69	25.51	0	0	30.03	3.57	120.13	0.95	110.29	14.99	164.76	22.66	1	480.77	4.08	0.29	5	320	207	226	20
1738	60.49	62.58	4536	6048.61	21.08	6257.60	17.49	0	0	30.44	4.23	121.50	0.86	116.44	18.34	96.43	15.07	1	317.90	3.12	0.26	4	320	208	226	19
1739	60.14	62.03	4538	6014.13	10.04	6202.74	15.84	0	0	37.15	2.76	119.88	0.71	104.16	8.84	164.07	13.96	1	277.67	3.69	0.52	4	320	209	226	18
1740	60.43	61.89	4539	6043.31	14.94	6189.22	16.58	0	0	40.79	3.51	119.13	0.99	133.97	13.19	148.54	14.64	0	628.46	3.75	0.43	3	320	210	226	17
1741	60.46	62.51	4540	6045.78	16.47	6251.21	15.97	0	0	36.66	4.13	121.39	0.88	112.36	14.35	108.93	13.90	1	332.15	4.34	0.34	5	320	211	226	16
1742	61.17	59.68	4542	6116.76	22.11	5968.25	56.56	0	0	17.61	2.20	121.80	0.86	137.84	19.88	289.58	56.15	1	669.46	3.39	0.25	5	320	212	226	15
1743	61.11	62.10	4546	6111.20	12.69	6210.31	14.69	0	0	37.04	2.77	120.51	0.78	130.81	11.21	151.30	12.97	0	578.25	2.99	0.50	5	320	213	226	14
1744	60.83	61.81	4548	6082.68	19.22	6180.55	19.58	0	0	27.74	1.48	111.32	0.79	269.55	19.88	254.59	19.80	1	383.25	2.75	0.52	5	320	214	226	13
1745	60.37	59.56	4550	6037.31	18.38	5955.53	29.90	0	0	24.80	2.33	124.18	0.91	152.93	16.59	235.98	29.13	1	695.12	3.15	0.33	5	320	215	226	12
1746	59.97	62.39	4551	5997.33	22.53	6238.79	18.82	0	0	24.70	2.26	115.85	0.81	190.55	20.48	159.36	17.09	0	442.04	2.47	0.36	5	320	216	226	11
1747	60.62	62.65	4552	6062.45	14.81	6265.01	23.65	0	0	28.22	3.66	121.21	0.78	87.10	12.57	139.94	20.61	1	80.38	3.70	0.29	5	320	217	226	10
1748	60.27	61.88	4555	6027.32	20.67	6188.43	27.21	0	0	21.73	2.49	118.83	0.81	139.81	18.42	183.00	24.55	0	530.79	1.97	0.29	5	320	218	226	9
1749	59.16	62.06	4556	5915.84	30.24	6206.27	25.03	0	0	19.40	2.64	118.38	0.84	171.93	26.98	142.51	22.27	0	166.06	1.49	0.22	5	320	219	226	8
1750	59.48	61.90	4559	5948.11	13.84	6189.51	26.84	0	0	28.87	3.47	119.08	0.83	87.64	11.70	170.81	23.68	1	337.38	3.54	0.30	5	320	220	226	7
1751	59.98	62.49	4560	5998.49	11.86	6248.95	20.30	0	0	34.04	2.93	116.16	0.80	106.44	10.48	179.88	18.37	1	366.27	3.70	0.44	4	320	221	226	6
1752	60.17	61.83	4561	6017.24	33.71	6182.71	31.75	0	0	19.73	2.98	121.55	1.02	172.57	30.39	162.81	28.51	0	689.65	1.69	0.20	5	320	222	226	5
1753	60.82	61.73	4565	6082.10	16.37	6172.91	17.58	0	0	32.43	2.34	119.90	0.89	177.19	14.81	188.70	16.18	0	835.65	3.39	0.46	5	320	223	226	4
1754	60.23	61.19	4566	6023.50	13.91	6118.89	25.67	0	0	25.55	1.65	114.62	0.72	168.77	12.74	275.04	26.22	1	616.94	2.72	0.49	5	320	224	226	3
1755	60.35	61.87	4567	6034.97	21.95	6187.02	21.26	0	0	26.47	2.80	119.51	0.90	160.52	19.66	155.78	18.96	0	496.65	2.31	0.32	5	320	225	226	2
1756	60.60	62.24	4568	6060.41	22.34	6223.84	19.76	0	0	29.19	4.15	119.60	0.91	120.80	19.50	106.85	17.25	1	379.42	2.81	0.24	3	320	226	226	1
1757	61.77	53.80	4314	6177.09	11.31	5380.31	24.26	0	0	34.85	5.27	123.59	0.83	58.06	10.19	124.86	21.02	1	457.65	3.39	0.26	5	321	1	4	4
1758	61.37	53.68	4317	6136.95	14.93	5368.48	12.48	0	0	49.49	2.24	115.40	1.05	246.16	14.86	209.65	12.11	1	1446.56	6.30	0.62	5	321	2	4	3
1759	59.48	56.02	4318	5948.41	8.78	5601.60	9.28	0	0	62.03	3.25	127.93	0.85	129.28	7.73	136.56	8.16	0	1139.81	5.06	0.68	3	321	3	4	2
1760	58.89	58.27	4319	5889.44	16.46	5827.10	20.70	0	0	43.38	2.26	115.85	1.19	232.93	16.52	286.59	21.99	1	1805.35	6.43	0.55	5	321	4	4	1
1761	71.30	56.37	4317	7129.69	25.51	5636.83	15.41	0	0	27.67	1.95	115.24	0.84	258.61	25.71	171.18	14.16	1	633.75	3.33	0.45	5	322	1	1	1
1762	66.39	60.38	4322	6639.11	10.05	6038.01	8.66	0	0	74.36	4.70	128.85	1.03	122.14	8.77	105.23	7.54	1	1135.35	6.30	0.62	5	323	1	12	12
1763	66.83	59.92	4323	6682.67	10.54	5991.84	21.75	0	0	43.21	3.24	125.79	1.00	109.16	9.37	219.84	20.28	1	657.92	3.43	0.49	4	323	2	12	11
1764	66.46	59.62	4324	6645.90	21.05	5961.68	21.77	0	0	30.63	2.42	127.33	1.06	207.99	19.60	211.30	20.79	1	992.42	3.01	0.38	5	323	3	12	10
1765	67.61	57.23	4325	6761.18	14.96	5723.09	9.61	0	0	55.34	2.85	131.12	1.04	219.40	14.22	145.80	8.63	1	1949.50	6.16	0.63	4	323	4	12	9
1766	65.45	56.91	4326	6545.45	14.37	5691.26	12.52	0	0	45.79	2.18	123.82	1.00	233.36	13.86	206.03	11.74	1	1272.67	4.75	0.59	5	323	5	12	8
1767	67.82	58.39	4327	6782.44	14.67	5839.27	10.13	0	0	57.70	2.11	118.26	1.10	290.13	15.74	218.72	9.67	1	1916.23	8.49	0.66	4	323	6	12	7
1768	68.41	60.95	4328	6841.38	12.28	6095.04	18.69	0	0	40.31	2.62	122.35	0.97	147.82	11.05	219.82	17.57	1	937.21	3.59	0.52	5	323	7	12	6
1769	67.18	61.07	4329	6718.38	14.25	6106.83	15.87	0	0	44.87	2.49	122.37	1.10	200.98	13.24	221.05	15.08	1	1314.90	5.07	0.53	4	323	8	12	5
1770	67.39	60.80	4330	6739.00	13.71	6080.46	12.01	0	0	45.23	3.27	126.12	0.89	146.29	12.08	128.13	10.58	0	934.88	3.40	0.52	3	323	9	12	4
1771	68.05	60.56	4331	6804.80	14.92	6056.27	19.58	0	0	33.51	2.00	116.49	0.91	196.46	13.86	244.48	19.46	1	797.10	3.37	0.50	5	323	10	12	3
1772	71.35	60.89	4333	7135.46	25.75	6088.73	39.94	0	0	19.24	2.81	115.78	0.97	137.18	23.05	209.02	37.00	1	199.60	3.22	0.20	5	323	11	12	2
1773	72.27	58.82	4335	7226.55	21.01	5881.90	21.99	0	0	28.26	3.26	118.97	0.94	140.77	18.57	147.32	19.44	0	485.35	2.81	0.29	5	323	12	12	1
1774	71.27	54.43	4323	7127.45	22.32	5443.10	30.96	0	0	22.94	2.52	116.44	0.96	158.87	20.12	213.56	29.37	1	217.79	1.93	0.28	5	324	1	1	1
1775	70.12	62.24	4339	7012.48	16.48	6224.21	23.70	0	0	26.46	1.95	113.98	0.81	175.32	15.00	235.02	23.39	1	501.25	3.61	0.43	5	325	1	2	2
1776	69.48	61.07	4340	6948.13	15.15	6106.63	16.75	0	0	32.02	1.83	112.51	0.82	203.49	14.46	225.69	16.01	1	270.15	2.60	0.52	5	325	2	2	1
1777	65.26	56.53	4346	6526.50	28.73	5652.54	29.23	0	0	19.89	1.96	121.31	0.92	226.90	27.52	225.13	28.62	1	888.65	2.51	0.26	5	326	1	1	1
1778	64.12	61.51	4347	6411.54	34.24	6150.86	25.13	0	0	24.42	1.68	115.09	0.92	324.40	36.76	246.91	25.10	1	647.00	3.26	0.44	5	327	1	1	1
1779	64.55	55.42	4359	6454.72	25.55	5541.92	19.65	0	0	26.21	1.71	116.93	0.89	282.11	26.87	230.91	19.40	1	604.65	3.30	0.42	5	328	1	1	1
1780	67.54	55.51	4374	6753.63	39.91	5551.38	49.76	0	0	15.07	3.42	125.74	1.05	136.00	35.44	169.39	44.19	0	828.71	1.39	0.11	5	329	1	1	1
1781	63.58	54.58	4378	6357.71	19.33	5458.23	10.65	0	0	40.45	3.23	127.68	0.88	186.55	17.18	103.13	9.37	1	1016.56	5.26	0.47	4	330	1	3	3
1782	61.54	55.30	4379	6154.29	12.94	5530.48	11.40	0	0	49.33	3.11	126.30	0.94	158.42	11.47	139.64	10.11	0	1275.40	4.70	0.57	3	330	2	3	2
1783	62.40	57.77	4380	6239.97	11.28	5777.47	12.59	0	0	54.02	3.25	130.01	1.01	145.02	10.02	161.72	11.18	0	1464.02	5.48	0.59	3	330	3	3	1
1784	64.94	57.09	4386	6493.67	14.39	5708.93	17.38	0	0	38.19	1.99	121.33	0.97	215.97	13.74	252.51	17.45	1	1179.10	5.80	0.53	5	331	1	6	6
1785	64.68	56.42	4387	6468.26	12.14	5642.21	10.51	0	0	54.98	3.49	131.30	0.95	147.66	10.70	127.87	9.27	0	1319.54	4.59	0.58	3	331	2	6	5
1786	64.71	54.46	4388	6471.05	16.04	5446.33	12.71	0	0	40.64	3.86	129.70	0.87	129.69	14.01	102.68	11.06	1	569.71	4.54	0.41	4	331	3	6	4
1787	62.19	54.14	4389	6218.78	21.44	5414.17	22.23	0	0	25.85	2.70	123.98	0.89	159.06	19.19	164.80	19.91	0	959.33	2.17	0.31	5	331	4	6	3
1788	64.23	53.62	4390	6422.57	18.75	5361.95	20.91	0	0	30.79	1.99	117.57	0.96	225.55	17.97	239.89	20.86	1	667.56	3.47	0.46	5	331	5	6	2
1789	64.49	57.40	4394	6449.21	11.62	5739.60	13.22	0	0	52.78	3.92	136.87	0.99	120.50	10.20	137.15	11.61	0	1731.98	5.16	0.52	3	331	6	6	1
1790	66.31	57.39	4393	6630.63	20.29	5739.09	23.06	0	0	26.70	3.02	128.28	0.90	138.59	17.96	157.16	20.55	0	1000.10	2.28	0.30	5	332	1	1	1
1791	64.46	56.70	4399	6445.54	9.78	5670.23	9.47	0	0	62.65	2.93	128.70	0.96	162.21	8.72	157.17	8.44	0	1860.96	7.12	0.69	3	333	1	14	14
1792	64.81	57.59	4400	6481.16	11.49	5758.76	15.52	0	0	53.09	3.98	134.14	1.09	118.12	10.13	159.57	13.68	0	1504.52	4.93	0.50	3	333	2	14	13
1793	64.91	57.78	4401	6491.30	105.07	5778.49	25.43	0	0	30.57	2.40	125.79	1.51	602.05	165.33	233.73	25.79	1	1515.38	7.28	0.28	5	333	3	14	12
1794	67.18	55.39	4402	6718.44	15.86	5538.97	11.89	0	0	41.81	2.33	124.49	0.93	219.32	14.89	167.26	10.77	1	1094.19	4.79	0.56	4	333	4	14	11
1795	68.61	55.99	4403	6861.13	14.10	5598.66	16.12	0	0	34.78	1.86	121.16	0.84	204.32	13.40	231.61	15.58	1	1333.27	4.74	0.55	5	333	5	14	10
1796	70.76	54.54	4404	7076.23	12.55	5453.57	12.96	0	0	48.08	2.37	115.94	1.00	197.50	11.72	205.15	12.00	0	928.35	4.40	0.60	4	333	6	14	9
1797	68.91	55.32	4405	6891.38	14.47	5532.37	12.02	0	0	44.91	2.96	125.39	0.93	169.48	12.93	141.16	10.68	0	1035.60	3.96	0.54	3	333	7	14	8
1798	70.22	53.35	4406	7022.15	12.05	5334.91	9.08	0	0	51.00	2.47	118.99	0.85	192.38	10.90	145.84	8.13	0	801.44	3.84	0.67	4	333	8	14	7
1799	68.77	54.38	4407	6876.83	15.81	5437.94	12.40	0	0	48.38	2.42	118.66	1.09	239.23	15.54	195.24	11.46	1	1294.65	7.07	0.58	5	333	9	14	6
1800	69.69	54.10	4408	6969.45	8.98	5410.47	8.36	0	0	60.74	2.13	116.88	0.85	197.70	8.36	185.77	7.66	0	1093.98	5.97	0.77	5	333	10	14	5
1801	69.16	55.66	4409	6915.75	6.39	5566.42	6.98	0	0	82.19	3.07	126.55	0.84	132.03	5.63	144.24	6.15	0	1281.25	7.63	0.80	3	333	11	14	4
1802	68.60	54.28	4410	6859.69	10.58	5428.18	9.82	0	0	64.92	3.29	131.41	1.04	161.42	9.41	149.85	8.73	0	1728.04	5.31	0.66	4	333	12	14	3
1803	66.37	51.80	4411	6636.87	8.52	5179.68	11.05	0	0	52.58	2.56	119.13	0.80	135.56	7.58	175.33	9.85	0	489.60	3.83	0.68	4	333	13	14	2
1804	68.38	49.67	4412	6838.20	20.56	4966.97	24.48	0	0	20.81	2.33	115.47	0.73	142.19	18.28	169.14	21.78	0	325.27	1.94	0.29	5	333	14	14	1
1805	69.57	54.55	4403	6956.55	17.55	5455.15	25.57	0	0	34.75	1.54	110.26	0.79	262.11	17.41	333.76	22.15	1	990.23	3.69	0.66	5	334	1	1	1
1806	68.50	58.67	4412	6850.17	28.20	5866.73	18.04	0	0	26.40	2.83	122.63	0.92	199.88	26.23	130.93	16.08	0	701.85	2.35	0.31	5	335	1	2	2
1807	69.96	56.31	4413	6996.27	16.81	5630.55	16.93	0	0	33.74	2.74	119.26	0.90	160.19	15.01	161.12	15.18	0	591.54	3.23	0.43	4	335	2	2	1
1808	63.77	54.78	4419	6376.61	23.11	5477.54	26.17	0	0	26.11	2.21	120.83	1.00	211.36	21.94	228.90	25.86	1	652.04	2.13	0.35	5	336	1	3	3
1809	62.21	53.10	4421	6220.80	23.88	5310.01	27.01	0	0	24.22	1.84	114.71	0.93	242.25	23.48	250.56	27.28	1	539.96	2.48	0.38	5	336	2	3	2
1810	61.47	54.34	4422	6147.15	16.18	5433.87	21.05	0	0	27.97	1.42	114.68	0.74	244.78	15.97	274.78	21.13	1	567.98	2.31	0.56	5	336	3	3	1
1811	69.45	55.59	4432	6944.75	10.73	5558.61	13.58	0	0	42.22	1.88	116.92	0.82	186.75	10.09	234.16	13.06	1	1314.10	4.87	0.65	5	337	1	12	12
1812	68.21	54.38	4433	6820.62	22.01	5437.76	15.38	0	0	34.27	2.81	124.82	1.00	207.01	20.22	146.24	13.81	0	923.40	3.24	0.41	5	337	2	12	11
1813	69.74	54.34	4434	6974.30	13.54	5434.00	14.62	0	0	40.99	2.20	114.74	0.93	195.85	12.62	209.25	13.85	1	794.98	4.53	0.57	5	337	3	12	10
1814	70.70	54.21	4435	7070.06	19.03	5421.05	18.15	0	0	29.14	1.60	109.42	0.79	240.86	19.10	248.56	18.09	1	530.69	3.72	0.53	5	337	4	12	9
1815	71.41	56.62	4436	7141.41	10.81	5662.11	11.71	0	0	49.40	3.44	119.86	0.84	119.56	9.48	129.41	10.26	0	735.79	5.63	0.55	3	337	5	12	8
1816	68.33	57.65	4437	6833.30	21.04	5764.75	18.06	0	0	36.80	2.35	119.44	1.13	242.98	21.07	221.06	17.17	1	1335.00	6.65	0.46	5	337	6	12	7
1817	68.07	56.56	4438	6806.55	12.23	5656.01	12.05	0	0	47.51	2.76	126.13	0.92	163.33	10.93	161.04	10.75	0	1057.40	3.93	0.59	4	337	7	12	6
1818	68.63	57.09	4439	6862.60	14.85	5709.42	10.98	0	0	45.80	3.77	132.09	0.88	138.57	12.98	102.54	9.64	1	1253.88	5.62	0.48	5	337	8	12	5
1819	69.81	55.94	4441	6981.33	15.41	5594.42	17.89	0	0	36.44	2.42	119.14	0.98	181.34	14.15	208.90	16.66	1	837.12	4.84	0.48	5	337	9	12	4
1820	69.60	57.73	4442	6960.26	12.81	5773.41	9.39	0	0	47.88	2.20	118.39	0.83	211.39	12.11	159.36	8.46	1	886.04	3.93	0.67	5	337	10	12	3
1821	70.10	57.83	4443	7009.60	15.78	5782.85	12.33	0	0	38.82	2.04	114.28	0.84	220.93	15.49	184.06	11.25	1	646.94	3.60	0.59	5	337	11	12	2
1822	70.64	54.73	4444	7063.93	15.35	5472.63	22.15	0	0	34.60	1.69	111.51	0.93	239.74	15.32	308.59	23.80	1	1079.02	3.90	0.53	5	337	12	12	1
1823	59.10	54.77	4443	5910.24	19.50	5477.21	16.49	0	0	33.74	1.93	115.57	0.94	256.05	19.65	217.30	16.22	1	692.73	3.26	0.52	5	338	1	2	2
1824	57.57	58.33	4445	5757.21	24.33	5833.00	19.07	0	0	36.18	3.50	120.64	1.23	191.69	22.63	153.42	17.07	0	1199.88	3.63	0.34	5	338	2	2	1
1825	65.12	57.01	4450	6512.05	20.75	5700.70	27.58	0	0	20.46	2.28	124.78	0.77	144.68	18.56	190.92	25.03	0	811.04	2.05	0.28	3	339	1	1	1
1826	65.33	57.09	4458	6532.85	34.90	5708.91	15.79	0	0	21.40	1.74	123.13	0.76	305.07	38.54	153.76	14.40	1	791.56	3.30	0.37	4	340	1	1	1
1827	64.06	54.98	4464	6406.01	34.66	5497.90	17.70	0	0	19.82	2.12	124.42	0.76	242.31	33.59	129.08	15.88	1	686.02	2.34	0.29	5	341	1	1	1
1828	62.05	61.03	4473	6204.61	26.40	6102.99	17.07	0	0	28.00	2.43	124.45	0.95	231.52	25.23	154.11	15.43	1	858.94	3.64	0.36	4	342	1	1	1
1829	69.33	51.22	4491	6933.00	16.57	5121.95	21.36	0	0	35.32	6.18	118.20	0.94	68.40	12.91	92.91	18.50	1	154.46	3.66	0.20	5	343	1	1	1
1830	67.21	57.05	4505	6720.73	30.64	5704.68	23.71	0	0	22.00	2.57	123.04	0.93	197.34	29.06	158.05	21.28	0	350.25	2.20	0.26	5	344	1	1	1
1831	71.31	52.73	4505	7130.83	31.49	5272.63	19.19	0	0	24.80	3.14	114.61	0.94	191.65	28.23	117.37	17.02	0	91.71	2.16	0.25	5	345	1	6	6
1832	70.50	53.54	4507	7049.87	21.06	5354.45	15.96	0	0	26.01	2.11	114.64	0.75	198.10	19.66	153.55	14.31	0	515.31	2.53	0.42	5	345	2	6	5
1833	71.36	53.40	4509	7135.53	15.08	5340.41	26.83	0	0	29.63	4.36	118.59	0.87	76.41	12.22	139.18	23.31	1	563.42	4.61	0.25	5	345	3	6	4
1834	70.33	53.60	4510	7033.25	24.15	5359.98	21.72	0	0	26.60	3.00	119.07	0.96	165.62	21.50	149.01	19.33	0	754.48	2.43	0.29	5	345	4	6	3
1835	71.76	52.34	4512	7176.31	16.54	5234.30	15.52	0	0	26.82	2.37	113.53	0.66	144.49	14.61	135.64	13.70	0	119.77	2.44	0.42	4	345	5	6	2
1836	71.21	52.34	4516	7120.59	13.68	5234.38	17.60	0	0	34.67	3.34	114.75	0.81	109.17	12.00	140.45	15.42	1	104.04	3.14	0.39	4	345	6	6	1
1837	65.93	57.72	4539	6592.70	59.48	5771.71	26.92	0	0	15.48	2.25	124.92	0.89	274.40	59.78	144.55	24.26	1	722.96	3.14	0.20	5	346	1	1	1
1838	65.60	57.19	4546	6559.79	29.56	5719.48	14.46	0	0	23.36	2.47	125.14	0.73	210.72	27.56	106.02	12.81	1	695.31	2.89	0.33	5	347	1	1	1
1839	69.73	51.89	4559	6972.67	23.29	5188.78	32.69	0	0	20.78	3.16	116.12	0.88	118.18	20.56	165.70	28.90	0	113.33	2.03	0.20	5	348	1	1	1
1840	67.79	57.64	4590	6779.34	32.96	5763.78	17.05	0	0	24.04	2.52	120.14	0.83	221.56	32.24	126.14	15.17	1	778.83	3.34	0.34	5	349	1	2	2
1841	65.57	58.07	4592	6556.67	15.96	5806.89	16.20	0	0	26.59	2.33	123.08	0.66	140.71	14.10	142.78	14.31	0	552.52	2.70	0.42	3	349	2	2	1
1842	64.69	56.09	4610	6468.89	13.13	5608.90	28.51	0	0	25.59	3.72	128.01	0.70	64.71	10.31	149.65	24.78	1	761.15	3.54	0.25	5	350	1	1	1
1843	71.63	53.08	4610	7163.32	10.15	5307.92	14.00	0	0	43.47	4.11	118.31	0.75	80.99	8.38	113.24	12.15	1	400.83	6.05	0.43	4	351	1	3	3
1844	71.51	52.90	4612	7150.84	16.92	5289.69	24.30	0	0	25.82	2.49	115.00	0.80	136.14	15.05	189.10	22.86	0	298.12	1.94	0.36	5	351	2	3	2
1845	71.87	52.85	4614	7186.77	19.54	5284.83	17.52	0	0	27.04	3.15	114.93	0.75	128.86	17.11	115.57	15.35	0	323.52	2.64	0.31	4	351	3	3	1
1846	64.96	57.52	4622	6496.31	40.52	5751.84	17.54	0	0	21.09	2.89	124.91	0.85	223.45	37.84	99.07	15.40	1	899.02	4.90	0.23	4	352	1	1	1
1847	69.38	55.69	4629	6937.90	20.21	5569.36	17.49	0	0	29.94	1.81	114.39	0.89	246.91	20.33	225.94	16.77	1	665.83	3.60	0.48	5	353	1	11	11
1848	71.63	55.28	4630	7162.88	12.63	5527.79	14.16	0	0	39.64	2.66	113.52	0.83	145.80	11.24	163.17	12.66	0	497.83	4.40	0.54	5	353	2	11	10
1849	71.82	54.86	4631	7181.60	14.53	5485.81	17.14	0	0	36.12	4.14	119.89	0.84	97.51	12.70	114.95	14.93	1	554.96	4.77	0.33	4	353	3	11	9
1850	70.59	55.19	4633	7058.83	14.33	5519.27	13.35	0	0	30.99	1.81	113.31	0.68	189.21	13.26	177.85	12.16	0	466.44	2.65	0.56	5	353	4	11	8
1851	70.57	54.80	4634	7056.78	12.32	5479.99	9.50	0	0	50.18	3.83	120.10	0.80	123.93	10.73	95.63	8.31	1	712.96	5.95	0.53	4	353	5	11	7
1852	70.00	54.41	4635	6999.64	20.06	5440.66	11.41	0	0	38.88	2.94	119.65	0.91	203.19	18.30	117.00	10.14	0	910.48	3.61	0.48	5	353	6	11	6
1853	70.06	54.57	4636	7005.70	14.81	5456.88	14.04	0	0	40.12	3.00	118.98	0.90	153.13	13.13	145.19	12.44	0	621.12	3.48	0.49	4	353	7	11	5
1854	69.50	54.66	4637	6950.16	28.97	5465.71	16.42	0	0	31.49	2.96	119.69	1.06	229.06	27.93	136.33	14.73	1	679.31	3.77	0.37	5	353	8	11	4
1855	69.70	54.69	4638	6970.28	15.90	5469.00	15.92	0	0	35.20	1.84	111.92	0.87	231.51	15.53	227.61	15.72	1	866.08	4.35	0.56	5	353	9	11	3
1856	70.35	54.31	4639	7035.47	10.12	5430.99	12.66	0	0	52.44	4.09	118.46	0.88	99.50	8.79	124.51	11.04	1	267.85	4.27	0.52	5	353	10	11	2
1857	70.52	54.56	4640	7052.07	35.30	5455.64	49.07	0	0	14.22	2.48	118.68	0.95	158.61	31.88	217.34	45.73	1	356.54	2.16	0.16	5	353	11	11	1
1858	60.22	59.50	4637	6021.59	16.76	5950.25	18.87	0	0	32.87	2.12	119.66	0.93	201.71	15.73	221.33	18.28	1	1157.71	4.61	0.48	5	354	1	12	12
1859	61.24	61.41	4638	6123.60	11.46	6140.89	13.79	0	0	52.00	5.15	125.92	0.96	88.77	9.98	106.75	11.95	1	799.54	5.83	0.41	5	354	2	12	11
1860	63.08	62.21	4641	6308.13	23.84	6220.66	23.24	0	0	26.00	2.98	122.06	0.97	161.17	21.26	157.22	20.71	0	376.98	2.04	0.28	5	354	3	12	10
1861	65.26	61.76	4642	6525.64	15.78	6175.88	18.87	0	0	35.29	2.84	120.03	0.96	152.58	14.11	181.19	17.12	0	754.79	3.18	0.43	5	354	4	12	9
1862	65.31	61.01	4643	6530.56	21.84	6101.10	22.86	0	0	26.32	2.45	122.89	0.95	183.43	19.83	191.26	20.95	0	1012.35	2.34	0.34	5	354	5	12	8
1863	67.77	59.60	4644	6777.10	10.92	5959.81	12.09	0	0	45.67	1.87	115.87	0.84	206.54	10.32	224.10	11.72	1	960.75	4.56	0.67	4	354	6	12	7
1864	66.78	59.93	4645	6677.61	19.69	5992.74	23.48	0	0	28.04	2.59	123.47	0.97	166.22	17.83	196.71	21.57	0	793.35	2.68	0.36	5	354	7	12	6
1865	65.88	59.39	4646	6588.19	18.44	5939.22	15.61	0	0	32.06	1.65	119.01	0.84	266.84	18.98	229.26	15.47	1	766.67	2.91	0.53	5	354	8	12	5
1866	66.45	59.63	4647	6645.46	14.09	5962.92	14.32	0	0	43.70	2.38	120.73	1.01	202.00	13.01	202.50	13.51	0	1042.94	3.61	0.56	5	354	9	12	4
1867	67.33	59.18	4648	6733.07	12.64	5918.31	11.77	0	0	59.98	3.31	123.51	1.17	177.95	11.37	165.92	10.57	0	1539.88	6.10	0.60	4	354	10	12	3
1868	67.83	58.82	4649	6782.97	9.32	5882.39	12.08	0	0	60.42	2.55	119.11	1.03	172.87	8.51	219.10	11.46	1	1207.33	5.51	0.69	5	354	11	12	2
1869	66.91	57.28	4650	6690.85	12.96	5728.12	12.86	0	0	52.67	1.99	116.94	1.07	260.05	13.26	260.61	13.15	1	2060.56	6.86	0.61	4	354	12	12	1
1870	69.63	53.90	4645	6963.25	17.41	5390.00	20.41	0	0	31.14	3.12	118.77	0.91	134.13	15.40	157.22	18.06	0	459.31	2.37	0.35	5	355	1	2	2
1871	69.27	54.14	4646	6927.46	18.69	5414.13	16.75	0	0	32.54	3.08	120.73	0.89	152.47	16.52	136.66	14.81	0	488.17	2.33	0.38	5	355	2	2	1
1872	63.47	54.39	4651	6347.35	9.06	5439.46	11.72	0	0	66.05	3.86	127.04	1.04	119.44	7.98	154.58	10.32	0	1175.69	7.14	0.62	4	356	1	3	3
1873	61.16	56.60	4652	6115.53	11.00	5660.20	9.43	0	0	48.95	2.06	123.88	0.81	202.03	10.22	175.61	8.54	0	1433.79	6.75	0.70	4	356	2	3	2
1874	58.32	59.37	4653	5832.41	26.28	5937.48	28.42	0	0	23.66	2.25	118.11	1.02	212.62	25.08	224.21	27.81	1	899.44	5.81	0.30	5	356	3	3	1
1875	68.54	54.77	4657	6853.51	18.59	5477.46	21.30	0	0	28.17	2.89	122.20	0.88	140.30	16.49	160.65	18.89	0	833.88	2.99	0.33	5	357	1	11	11
1876	68.96	54.86	4658	6896.02	20.34	5486.25	24.00	0	0	30.37	2.85	119.95	1.08	169.07	18.42	198.24	21.99	0	828.52	2.65	0.34	5	357	2	11	10
1877	68.83	54.82	4659	6883.17	11.33	5482.15	15.39	0	0	45.18	2.99	120.72	0.93	132.68	10.07	179.70	13.75	0	970.42	3.88	0.54	4	357	3	11	9
1878	68.43	54.69	4660	6843.15	13.77	5469.20	14.73	0	0	43.13	2.94	122.79	0.98	156.56	12.29	167.35	13.15	0	1106.27	4.26	0.51	4	357	4	11	8
1879	68.15	54.59	4661	6814.86	13.39	5458.66	12.85	0	0	50.26	2.71	118.42	1.07	193.22	12.27	185.98	11.69	0	1327.71	5.53	0.58	5	357	5	11	7
1880	66.84	56.12	4662	6684.46	19.16	5611.99	19.91	0	0	26.49	2.11	122.37	0.84	186.77	17.60	193.67	18.36	0	1170.65	3.34	0.40	5	357	6	11	6
1881	66.23	55.00	4665	6623.26	12.54	5499.59	14.74	0	0	44.84	2.46	123.47	0.99	179.16	11.41	207.96	13.73	0	1276.04	4.87	0.57	5	357	7	11	5
1882	66.26	55.51	4666	6625.86	12.82	5550.77	10.62	0	0	52.55	2.93	126.84	0.97	178.07	11.48	147.89	9.48	0	1495.58	6.10	0.61	5	357	8	11	4
1883	66.25	55.74	4667	6625.37	9.66	5574.37	10.11	0	0	60.21	3.07	128.38	0.93	146.45	8.56	153.33	8.97	0	1760.06	6.40	0.67	3	357	9	11	3
1884	66.07	55.86	4668	6607.49	11.56	5585.90	11.11	0	0	54.40	2.49	124.13	1.00	196.67	10.64	189.62	10.17	0	1687.60	5.51	0.65	5	357	10	11	2
1885	66.21	55.85	4669	6621.38	7.81	5585.03	7.85	0	0	77.36	3.76	130.89	0.91	123.52	6.84	124.17	6.88	0	1682.48	9.58	0.72	4	357	11	11	1
1886	64.80	59.24	4686	6479.72	25.66	5923.71	12.18	0	0	31.12	4.31	122.98	0.80	142.70	22.32	67.68	10.77	1	380.25	3.75	0.28	5	358	1	24	24
1887	63.96	56.17	4688	6395.99	14.60	5616.51	17.61	0	0	39.08	3.02	126.26	0.99	146.61	13.03	176.41	15.76	0	1049.27	3.79	0.45	3	358	2	24	23
1888	63.80	55.21	4689	6380.29	9.18	5520.99	8.79	0	0	63.89	3.69	129.63	0.86	122.34	8.03	117.15	7.69	0	1600.81	7.10	0.65	3	358	3	24	22
1889	63.56	55.07	4690	6355.99	10.85	5507.24	11.65	0	0	58.79	3.64	128.04	1.02	135.22	9.58	145.14	10.29	0	1651.21	6.35	0.59	4	358	4	24	21
1890	64.09	57.15	4693	6408.85	30.64	5715.47	19.39	0	0	19.25	1.79	123.27	0.75	246.84	30.16	163.65	17.63	1	565.15	3.85	0.31	4	358	5	24	20
1891	62.51	55.79	4695	6250.94	15.38	5579.36	16.35	0	0	35.17	2.26	121.86	0.89	187.14	13.97	193.39	15.55	0	1095.29	3.53	0.52	5	358	6	24	19
1892	62.04	55.55	4696	6203.76	8.12	5555.27	8.02	0	0	74.92	3.01	123.19	0.95	156.51	7.23	154.60	7.13	0	1718.44	9.61	0.76	3	358	7	24	18
1893	62.37	55.47	4697	6236.54	10.17	5546.94	10.74	0	0	73.47	4.63	130.23	1.16	124.35	8.93	131.23	9.42	0	1692.06	8.04	0.60	5	358	8	24	17
1894	62.35	55.44	4698	6234.55	8.22	5544.42	9.11	0	0	71.85	3.82	129.90	0.94	118.86	7.20	131.75	7.98	0	1506.48	7.54	0.68	4	358	9	24	16
1895	62.53	55.35	4699	6252.69	8.16	5535.04	9.17	0	0	78.03	4.38	129.96	1.01	111.89	7.13	125.69	8.02	1	1493.98	9.87	0.66	4	358	10	24	15
1896	62.42	55.13	4700	6242.41	10.01	5512.83	8.97	0	0	66.90	3.49	129.80	0.98	148.14	8.83	132.74	7.92	0	1669.83	6.78	0.67	3	358	11	24	14
1897	62.99	55.75	4701	6298.79	11.64	5575.16	14.80	0	0	55.91	3.30	126.87	1.17	153.37	10.45	193.94	13.43	0	1739.79	7.06	0.56	3	358	12	24	13
1898	63.04	55.43	4702	6303.61	7.40	5543.25	8.29	0	0	74.99	3.18	127.28	0.91	134.54	6.54	150.68	7.32	0	1342.65	6.93	0.75	4	358	13	24	12
1899	63.12	55.25	4703	6312.29	11.62	5524.84	10.06	0	0	66.66	3.17	125.05	1.15	189.73	10.55	164.72	9.10	0	1811.90	7.64	0.66	4	358	14	24	11
1900	63.53	55.27	4704	6352.96	9.63	5526.76	9.09	0	0	80.01	4.98	130.67	1.12	118.76	8.41	112.09	7.94	0	1927.69	10.52	0.62	4	358	15	24	10
1901	64.01	55.60	4705	6400.94	10.20	5560.39	11.58	0	0	53.62	2.80	124.76	0.92	151.23	9.10	171.63	10.34	0	1412.00	6.42	0.64	3	358	16	24	9
1902	64.07	55.65	4706	6407.11	10.64	5564.56	9.55	0	0	60.56	2.91	126.08	0.97	171.48	9.53	154.18	8.52	0	1635.17	7.93	0.68	4	358	17	24	8
1903	64.20	55.11	4707	6420.15	11.29	5511.13	10.37	0	0	55.67	3.01	125.76	0.95	161.87	10.05	148.76	9.23	0	1507.75	6.69	0.63	3	358	18	24	7
1904	64.29	54.95	4708	6429.39	8.15	5494.59	9.24	0	0	69.06	3.34	125.64	0.92	129.97	7.19	147.26	8.14	0	1601.52	10.22	0.71	4	358	19	24	6
1905	64.39	54.69	4709	6439.23	9.01	5469.13	8.48	0	0	69.94	3.64	126.08	0.93	133.33	7.91	125.48	7.45	0	1232.44	6.84	0.69	5	358	20	24	5
1906	63.87	54.66	4710	6386.63	11.04	5466.45	10.19	0	0	59.66	3.58	125.73	0.97	141.78	9.72	130.99	8.98	0	1604.38	6.43	0.61	3	358	21	24	4
1907	63.59	54.96	4711	6359.34	13.39	5495.54	13.62	0	0	50.40	3.22	127.37	1.08	162.65	11.96	165.31	12.19	0	1934.08	5.99	0.54	4	358	22	24	3
1908	62.89	56.43	4712	6288.63	8.85	5643.26	9.92	0	0	63.17	3.16	130.23	0.92	136.51	7.83	152.95	8.77	0	1660.71	7.63	0.68	3	358	23	24	2
1909	63.42	57.75	4713	6341.99	12.46	5775.38	22.29	0	0	37.31	1.70	123.12	0.94	217.94	11.93	337.68	26.68	1	1601.06	4.74	0.53	4	358	24	24	1
1910	63.25	59.51	4724	6324.66	21.91	5950.54	14.96	0	0	32.14	4.66	127.26	0.83	114.92	18.98	75.06	11.43	1	725.71	3.75	0.24	4	359	1	1	1
1911	65.91	58.50	4730	6591.29	23.92	5849.65	29.58	0	0	21.66	3.27	127.19	0.88	122.25	21.08	151.16	26.04	0	1074.06	2.34	0.20	4	360	1	1	1
1912	64.19	58.46	4767	6418.88	37.65	5846.43	31.14	0	0	21.25	1.42	117.80	0.89	370.62	48.32	300.17	30.91	1	1047.33	3.58	0.41	5	361	1	1	1
1913	65.16	58.41	4776	6516.32	21.52	5841.30	21.52	0	0	25.40	2.01	120.63	0.88	211.77	20.16	207.57	20.65	1	919.58	4.34	0.39	5	362	1	4	4
1914	64.47	59.64	4779	6446.72	19.81	5964.13	18.78	0	0	29.91	1.94	120.08	0.93	236.93	19.26	222.78	18.25	1	693.21	3.34	0.43	5	362	2	4	3
1915	64.30	59.72	4780	6429.86	19.56	5971.57	16.77	0	0	33.02	2.24	119.82	0.94	216.61	18.98	192.50	15.59	1	1175.54	5.55	0.46	5	362	3	4	2
1916	62.84	59.68	4781	6283.66	20.64	5968.28	19.91	0	0	25.17	2.05	122.86	0.83	197.01	18.97	189.15	18.45	0	804.15	2.78	0.38	5	362	4	4	1
1917	65.93	55.23	4791	6593.00	21.50	5523.08	23.15	0	0	24.39	1.74	118.35	0.87	233.26	21.01	246.50	23.13	1	995.10	4.57	0.36	4	363	1	2	2
1918	64.17	55.40	4792	6416.94	23.20	5539.63	28.69	0	0	20.65	1.74	123.53	0.84	214.23	22.17	252.93	28.91	1	924.52	4.23	0.33	5	363	2	2	1
1919	56.91	60.02	4800	5691.37	34.52	6002.25	15.41	0	0	21.22	2.23	115.77	0.74	245.54	33.45	114.17	13.76	1	352.90	2.44	0.32	5	364	1	1	1
1920	57.52	59.39	4806	5751.77	27.22	5938.66	23.88	0	0	25.26	2.67	119.17	1.03	197.15	25.55	176.58	21.59	0	1105.35	2.59	0.30	5	365	1	3	3
1921	56.53	59.75	4807	5652.66	11.98	5974.87	13.14	0	0	42.20	3.89	120.66	0.78	99.70	10.36	109.42	11.43	1	412.58	4.06	0.44	5	365	2	3	2
1922	58.66	58.39	4808	5865.58	30.10	5838.80	19.43	0	0	22.66	1.76	115.91	0.84	274.94	31.07	197.83	18.05	1	829.52	3.16	0.37	5	365	3	3	1
1923	66.90	58.32	4814	6690.45	46.08	5832.39	12.13	0	0	26.40	3.69	124.72	0.84	242.78	44.07	56.62	8.93	1	745.08	3.57	0.26	5	366	1	1	1
1924	72.51	56.44	4826	7250.87	24.13	5644.37	10.27	0	0	27.57	2.40	114.83	0.64	208.12	22.45	90.81	8.84	1	9.17	3.29	0.44	5	367	1	1	1
1925	61.59	55.97	4831	6158.84	20.17	5596.79	20.93	0	0	24.23	2.26	120.34	0.80	167.75	18.09	173.77	18.85	0	776.10	2.52	0.35	4	368	1	1	1
1926	66.70	57.57	4858	6670.24	27.19	5756.60	36.97	0	0	17.72	1.76	121.87	0.87	212.49	26.09	270.29	38.16	1	847.33	4.23	0.29	5	369	1	1	1
1927	63.18	57.84	4866	6317.87	41.44	5784.39	16.76	0	0	22.55	1.74	122.48	0.85	351.92	49.60	172.52	15.50	1	927.90	4.43	0.38	5	370	1	1	1
1928	62.92	57.26	4884	6292.03	28.38	5726.33	23.65	0	0	20.75	2.73	126.19	0.84	166.53	25.25	138.95	21.00	0	940.50	2.27	0.23	3	371	1	1	1
1929	64.37	57.05	4893	6437.22	36.39	5705.23	15.38	0	0	19.97	3.00	127.39	0.71	186.90	32.20	80.80	14.55	1	874.94	4.63	0.22	5	372	1	1	1
1930	59.56	57.20	4946	5955.69	26.88	5720.15	22.28	0	0	21.79	1.79	120.59	0.85	242.98	26.82	212.55	21.00	1	1034.81	5.67	0.35	5	373	1	1	1
1931	57.90	58.92	4951	5790.29	26.86	5892.39	12.77	0	0	24.97	1.23	111.16	0.65	345.35	29.50	204.24	12.09	1	641.06	2.39	0.54	5	374	1	1	1
1932	64.55	53.42	4962	6455.17	19.66	5342.33	26.98	0	0	24.66	1.58	113.31	0.81	237.41	19.15	276.22	26.87	1	734.21	2.87	0.46	5	375	1	1	1
1933	65.55	55.95	4971	6555.34	20.24	5594.52	17.69	0	0	25.49	1.86	119.02	0.77	211.66	19.30	189.66	16.25	1	762.12	3.79	0.42	4	376	1	1	1
1934	60.39	59.66	4979	6038.71	19.81	5966.16	23.89	0	0	25.14	2.02	120.35	0.87	192.05	18.54	226.26	23.08	1	801.83	3.08	0.38	5	377	1	4	4
1935	59.24	58.72	4980	5923.82	17.48	5872.47	14.69	0	0	35.83	2.64	121.77	0.91	183.04	15.89	154.78	13.18	0	1038.96	3.41	0.47	5	377	2	4	3
1936	58.26	57.91	4981	5825.87	15.67	5790.72	12.94	0	0	37.75	1.98	118.53	0.86	227.46	15.14	192.89	12.00	1	1033.31	4.58	0.57	5	377	3	4	2
1937	57.98	56.68	4982	5798.45	17.75	5667.88	17.88	0	0	29.92	2.08	120.78	0.87	198.76	16.45	200.74	16.50	0	1112.10	3.13	0.44	5	377	4	4	1
1938	64.54	55.70	4995	6453.63	28.71	5569.59	22.68	0	0	20.75	2.56	127.14	0.84	179.93	25.68	142.43	20.22	0	979.31	2.28	0.25	5	378	1	1	1
1939	59.53	58.74	5008	5952.73	26.49	5873.98	15.05	0	0	28.42	1.59	117.51	0.84	320.12	29.29	210.28	14.44	1	1107.77	4.06	0.50	5	379	1	3	3
1940	60.56	59.19	5009	6056.21	30.10	5918.66	25.42	0	0	23.59	2.28	121.64	1.03	239.90	29.26	200.74	24.61	1	1142.08	4.22	0.32	5	379	2	3	2
1941	63.69	59.54	5010	6369.44	25.22	5954.29	23.46	0	0	26.94	1.71	117.83	0.92	290.19	27.18	249.95	23.48	1	793.50	3.15	0.46	5	379	3	3	1
1942	62.63	58.45	5021	6263.29	46.01	5844.66	17.90	0	0	20.44	3.49	125.19	0.86	204.72	41.36	78.14	14.32	1	775.38	4.50	0.22	5	380	1	1	1
1943	55.94	56.05	5023	5593.72	21.31	5605.23	12.56	0	0	26.04	2.31	116.22	0.65	184.58	19.03	109.31	11.11	1	532.40	3.26	0.41	4	381	1	2	2
1944	58.11	57.10	5025	5811.22	39.16	5709.83	24.86	0	0	25.04	1.87	111.70	1.08	333.78	41.51	254.75	25.20	1	898.46	4.26	0.31	5	381	2	2	1
1945	56.07	55.20	5030	5607.48	12.52	5520.22	10.13	0	0	44.95	4.21	121.75	0.74	102.65	10.89	83.38	8.94	1	691.50	4.81	0.44	4	382	1	3	3
1946	56.26	55.16	5031	5625.61	17.63	5516.21	13.09	0	0	31.81	2.24	117.31	0.76	192.70	16.14	144.79	11.70	0	518.35	3.18	0.50	5	382	2	3	2
1947	55.99	55.10	5032	5599.34	16.57	5510.46	12.40	0	0	36.17	2.45	117.33	0.82	188.80	14.99	142.16	11.07	0	661.12	3.23	0.51	4	382	3	3	1
1948	61.91	55.05	5037	6190.54	14.58	5504.60	15.07	0	0	47.14	2.72	121.97	1.14	197.33	13.47	202.92	14.03	0	1389.75	4.27	0.53	4	383	1	1	1
1949	62.74	53.45	5042	6274.09	29.58	5345.20	23.59	0	0	26.02	3.50	124.04	1.08	170.00	26.30	135.72	20.95	0	769.38	2.45	0.23	5	384	1	4	4
1950	63.10	54.84	5043	6310.47	9.92	5484.45	11.19	0	0	54.88	3.15	127.45	0.89	133.20	8.76	150.28	9.88	0	1321.85	5.38	0.62	3	384	2	4	3
1951	63.24	52.72	5044	6324.38	16.04	5272.32	19.65	0	0	35.41	3.41	122.34	0.97	128.48	14.18	157.33	17.36	0	946.04	3.39	0.37	5	384	3	4	2
1952	64.86	56.08	5047	6486.09	8.60	5607.91	9.35	0	0	58.79	2.73	128.44	0.82	143.43	7.63	155.79	8.30	0	1560.44	5.42	0.71	3	384	4	4	1
1953	59.96	55.84	5045	5995.88	17.49	5584.40	21.13	0	0	28.19	2.03	121.98	0.88	190.36	16.15	226.18	20.15	1	1157.46	4.81	0.41	4	385	1	11	11
1954	63.53	56.83	5046	6352.66	8.72	5683.38	9.64	0	0	70.20	3.29	127.79	1.01	144.11	7.74	159.18	8.55	0	1703.21	7.29	0.70	3	385	2	11	10
1955	60.60	55.25	5048	6060.44	28.89	5525.35	13.82	0	0	29.61	2.07	123.36	0.89	287.09	30.09	155.87	12.56	1	1145.06	4.18	0.45	5	385	3	11	9
1956	60.23	54.51	5049	6022.92	18.63	5451.07	18.18	0	0	37.09	3.71	126.57	1.06	143.88	16.46	140.37	16.06	0	1209.50	4.07	0.35	3	385	4	11	8
1957	60.31	56.00	5050	6030.65	16.75	5600.21	18.33	0	0	35.58	1.65	118.95	0.94	269.52	17.45	291.05	19.87	1	1489.54	6.01	0.51	5	385	5	11	7
1958	60.49	56.11	5051	6049.27	25.13	5611.48	23.47	0	0	26.84	1.49	116.65	0.88	312.94	27.67	286.89	24.14	1	971.25	3.34	0.46	5	385	6	11	6
1959	58.58	55.90	5052	5857.96	26.16	5589.71	15.66	0	0	32.82	2.89	122.59	1.02	221.55	25.10	138.83	14.03	1	1089.77	5.53	0.38	4	385	7	11	5
1960	60.82	54.47	5053	6082.46	33.49	5446.79	16.08	0	0	28.26	3.57	125.16	0.99	203.09	30.28	98.34	14.07	1	857.27	5.22	0.27	5	385	8	11	4
1961	62.52	53.90	5055	6252.11	29.86	5390.13	21.62	0	0	25.65	1.79	116.80	0.94	298.97	32.02	229.56	21.65	1	1023.12	4.33	0.42	5	385	9	11	3
1962	60.44	52.27	5056	6044.03	25.78	5227.34	33.17	0	0	24.47	4.53	120.82	1.07	107.00	22.53	137.67	29.05	1	435.44	3.51	0.15	5	385	10	11	2
1963	59.00	55.36	5057	5900.22	18.59	5535.54	11.94	0	0	32.02	1.94	120.82	0.76	232.73	17.82	154.32	10.80	1	1036.04	3.75	0.53	4	385	11	11	1
1964	65.13	58.24	5070	6512.91	22.79	5823.86	20.85	0	0	21.73	1.65	120.45	0.75	231.14	21.94	207.96	20.26	1	828.08	3.12	0.38	4	386	1	2	2
1965	67.29	57.61	5074	6729.38	20.24	5760.93	19.54	0	0	29.67	2.62	122.81	0.94	178.48	18.23	171.60	17.78	0	1136.33	2.96	0.37	5	386	2	2	1
1966	59.61	55.31	5077	5960.71	18.79	5530.88	21.77	0	0	25.55	1.86	118.23	0.82	198.08	17.89	227.06	21.05	1	926.00	3.66	0.43	5	387	1	93	93
1967	57.37	56.69	5079	5736.99	27.37	5668.87	26.68	0	0	20.32	1.41	116.47	0.77	264.99	27.49	283.82	28.42	1	761.04	2.53	0.40	5	387	2	93	92
1968	57.73	56.81	5080	5773.03	25.87	5681.26	18.32	0	0	26.08	1.87	117.63	0.88	258.76	26.23	200.66	17.05	1	969.75	3.75	0.39	4	387	3	93	91
1969	56.98	59.24	5081	5697.79	11.90	5923.74	10.17	0	0	47.48	3.31	121.46	0.78	131.47	10.42	112.30	8.90	0	732.85	4.30	0.56	5	387	4	93	90
1970	57.92	57.75	5082	5792.05	20.73	5774.50	18.27	0	0	27.83	2.07	120.07	0.88	215.38	19.51	192.18	16.80	1	807.08	2.66	0.39	4	387	5	93	89
1971	57.65	55.96	5083	5765.17	21.18	5595.98	14.02	0	0	33.91	1.67	113.16	0.88	298.23	22.56	223.19	13.52	1	868.46	3.05	0.53	5	387	6	93	88
1972	58.34	57.41	5084	5833.54	46.20	5741.08	38.08	0	0	20.69	2.34	120.31	1.22	271.71	46.33	250.33	38.30	1	1645.10	5.45	0.31	5	387	7	93	87
1973	59.93	57.38	5085	5992.68	13.20	5737.79	11.85	0	0	57.17	3.71	129.53	1.12	157.16	11.71	141.08	10.50	0	1842.85	6.24	0.56	4	387	8	93	86
1974	57.90	57.46	5086	5790.18	11.95	5745.95	8.31	0	0	55.86	2.25	120.39	0.89	226.67	11.35	161.50	7.53	1	1524.75	6.02	0.71	3	387	9	93	85
1975	57.75	58.18	5087	5775.26	13.12	5818.47	12.55	0	0	48.74	2.44	121.76	1.02	204.11	12.15	194.77	11.66	0	1673.10	4.54	0.60	4	387	10	93	84
1976	58.43	58.27	5088	5843.05	16.77	5827.23	12.80	0	0	48.89	2.98	127.05	1.16	212.55	15.54	164.16	11.58	1	1797.79	7.47	0.52	3	387	11	93	83
1977	57.62	57.01	5089	5761.88	10.34	5701.15	10.25	0	0	68.41	3.23	123.21	1.13	170.33	9.27	168.65	9.21	0	2081.81	7.88	0.68	4	387	12	93	82
1978	57.28	57.19	5090	5727.81	7.30	5718.87	8.56	0	0	87.48	3.73	124.10	1.07	132.10	6.45	154.98	7.57	0	1689.60	7.73	0.75	3	387	13	93	81
1979	58.19	55.68	5091	5818.84	11.82	5568.36	13.13	0	0	45.44	2.97	124.21	0.88	139.54	10.47	154.97	11.63	0	1016.58	4.68	0.55	3	387	14	93	80
1980	56.30	57.75	5092	5629.76	15.03	5774.68	9.68	0	0	43.65	2.93	122.42	0.81	172.86	13.29	111.48	8.54	1	947.69	5.50	0.56	5	387	15	93	79
1981	57.22	57.37	5093	5722.34	15.22	5737.24	14.48	0	0	32.81	2.06	118.12	0.79	187.68	13.98	179.81	13.10	0	701.92	2.86	0.52	4	387	16	93	78
1982	58.41	57.00	5094	5840.96	16.24	5700.25	9.65	0	0	47.68	2.37	121.05	0.93	241.44	15.92	151.84	8.72	1	1239.10	6.30	0.63	4	387	17	93	77
1983	58.21	57.13	5095	5821.20	35.15	5712.99	38.57	0	0	24.36	3.19	120.23	1.33	197.47	34.40	217.58	37.64	1	1124.19	7.27	0.28	5	387	18	93	76
1984	58.70	56.56	5096	5870.28	21.10	5655.96	15.70	0	0	28.02	1.55	118.70	0.77	271.03	21.70	217.98	15.24	1	1111.50	3.94	0.52	5	387	19	93	75
1985	58.40	54.90	5097	5839.63	13.09	5489.71	23.37	0	0	33.75	3.46	123.52	0.89	98.29	11.43	175.24	20.66	1	777.23	4.75	0.36	5	387	20	93	74
1986	56.55	56.37	5099	5655.37	15.17	5637.46	23.25	0	0	28.43	2.55	122.19	0.84	131.32	13.54	199.86	21.07	0	963.46	3.01	0.38	4	387	21	93	73
1987	56.42	58.55	5100	5641.74	18.60	5854.94	18.27	0	0	29.18	2.89	120.15	0.83	144.86	16.44	142.26	16.15	0	251.67	2.80	0.36	4	387	22	93	72
1988	57.43	59.24	5102	5743.34	18.19	5924.44	24.80	0	0	26.14	1.73	113.39	0.84	211.79	17.50	266.26	25.33	1	476.56	3.27	0.44	5	387	23	93	71
1989	58.29	58.66	5103	5828.73	8.76	5866.10	12.05	0	0	56.16	4.06	126.61	0.85	92.96	7.61	127.95	10.50	1	1113.62	8.46	0.56	4	387	24	93	70
1990	57.14	59.76	5104	5713.63	11.93	5976.03	10.39	0	0	59.84	3.49	118.52	1.03	158.09	10.59	137.87	9.20	0	1215.83	7.20	0.61	4	387	25	93	69
1991	57.21	58.65	5105	5720.97	9.72	5864.79	12.90	0	0	62.11	4.37	127.73	1.05	106.44	8.52	141.13	11.29	1	1256.52	10.10	0.55	4	387	26	93	68
1992	57.25	59.78	5106	5724.76	12.40	5977.59	18.43	0	0	39.53	3.86	126.24	0.89	97.65	10.85	145.13	16.12	1	740.44	4.41	0.40	4	387	27	93	67
1993	57.74	60.36	5107	5773.97	19.94	6035.59	19.64	0	0	26.73	2.88	123.00	0.82	142.74	17.61	140.61	17.34	0	1123.29	2.67	0.32	5	387	28	93	66
1994	58.36	60.34	5108	5836.14	17.25	6033.93	15.01	0	0	36.21	2.08	117.41	0.94	227.93	16.78	204.76	13.97	1	1113.08	4.47	0.51	5	387	29	93	65
1995	57.11	59.75	5109	5710.86	15.57	5974.62	21.88	0	0	33.58	3.39	119.47	0.95	119.05	13.76	167.11	19.34	0	197.81	1.78	0.35	4	387	30	93	64
1996	58.47	59.58	5110	5846.68	24.54	5958.16	18.36	0	0	29.93	2.64	120.67	1.01	211.29	23.28	162.98	16.55	1	656.71	2.49	0.38	5	387	31	93	63
1997	57.45	59.45	5111	5744.61	20.19	5944.76	17.83	0	0	30.26	2.48	118.80	0.92	189.11	18.69	169.40	16.04	0	553.21	1.90	0.41	5	387	32	93	62
1998	57.87	58.76	5113	5786.98	14.51	5876.22	11.73	0	0	39.30	2.44	118.17	0.81	180.92	13.03	146.75	10.47	0	752.46	3.32	0.56	4	387	33	93	61
1999	57.77	58.27	5114	5777.04	20.71	5826.77	13.20	0	0	38.13	3.00	120.42	0.99	202.63	18.85	130.31	11.78	0	1105.94	4.11	0.45	5	387	34	93	60
[truncated: 3,356 more rows]
