# Supplementary material for: Single-lipid tracking reveals heterogeneities in the nanoscale dynamics of colloid-supported lipid bilayers
Source: Soft Matter. 2025 Mar 26;21(16):3058–66. doi: 10.1039/d4sm01299b (PMC11957375; doi:10.1039/d4sm01299b)
Supplement: SM-021-D4SM01299B-s001 [file SM-021-D4SM01299B-s001.zip › RAW_DOM_tracks/DOPC_CSLB_DOM/S02R07_Results_pix@100_SNR@4_PSF@1p6_link@4_gap@3-bottom.csv]

	X_(px)	Y_(px)	Frame_Number	X_(nm)	X_loc_error(nm)	Y_(nm)	Y_loc_error(nm)	Z_(nm)	Z_loc_error(nm)	Amplitude_fit	Amp_error	BGfit	BGfit_error	SD_X_(nm)	SD_X_error(nm)	SD_Y_(nm)	SD_Y_error(nm)	False_positive	IntegratedInt	SNR	R2_fit	Iterations_fit	Track_ID	Particle_ID	Track_Length	Reverse_numbering
1	86.03	70.11	9	8603.44	26.80	7010.67	17.27	0	0	25.06	2.52	120.51	0.85	204.76	24.56	133.57	15.42	0	1017.58	2.95	0.33	5	1	1	1	1
2	87.04	70.29	27	8704.46	28.57	7029.06	19.13	0	0	21.83	2.18	115.41	0.78	209.94	27.63	149.08	17.13	1	545.52	3.55	0.33	5	2	1	1	1
3	88.01	69.66	43	8800.74	21.29	6966.29	19.98	0	0	26.42	3.18	118.23	0.83	136.43	18.72	128.03	17.57	0	586.21	2.54	0.29	5	3	1	1	1
4	86.31	70.10	49	8630.99	23.26	7010.27	20.70	0	0	24.40	2.90	120.11	0.83	151.05	20.54	134.43	18.29	0	787.08	2.39	0.28	3	4	1	1	1
5	87.45	69.89	68	8744.82	11.31	6989.42	13.96	0	0	47.10	5.19	118.18	0.84	74.55	8.64	96.35	12.17	1	464.19	6.69	0.40	5	5	1	1	1
6	87.00	70.64	89	8699.99	18.57	7063.68	17.45	0	0	28.54	2.14	117.02	0.83	192.33	17.03	181.66	15.83	0	610.62	3.20	0.42	4	6	1	2	2
7	87.56	70.50	90	8755.86	20.28	7049.80	17.57	0	0	27.78	2.39	117.54	0.83	181.69	18.57	159.15	15.73	0	369.19	3.02	0.39	5	6	2	2	1
8	87.67	70.10	105	8767.32	20.68	7009.53	17.61	0	0	26.07	1.98	114.71	0.80	208.54	19.51	180.94	16.11	1	567.23	3.93	0.43	5	7	1	2	2
9	86.14	70.72	107	8613.71	23.29	7071.81	17.36	0	0	24.70	2.32	120.05	0.79	191.47	21.07	143.55	15.52	0	752.67	2.56	0.35	5	7	2	2	1
10	87.68	70.23	114	8767.75	16.83	7022.68	13.66	0	0	35.32	3.57	120.46	0.80	128.03	14.70	103.88	11.94	1	535.88	4.10	0.38	3	8	1	3	3
11	87.13	70.17	118	8713.28	11.97	7016.90	11.93	0	0	37.07	2.90	120.79	0.66	117.78	10.46	117.38	10.43	0	1012.50	4.66	0.51	5	8	2	3	2
12	87.12	69.93	119	8712.34	16.61	6992.52	24.49	0	0	25.66	2.84	119.62	0.79	116.01	14.67	170.73	21.70	0	689.23	2.59	0.31	5	8	3	3	1
13	77.03	74.37	145	7703.15	19.08	7436.65	13.44	0	0	30.28	1.82	115.80	0.74	227.56	18.85	174.61	12.17	1	947.21	4.75	0.54	5	9	1	16	16
14	76.65	74.90	147	7665.08	16.06	7489.76	15.82	0	0	30.68	2.02	111.81	0.78	187.40	15.04	187.08	14.47	0	347.12	2.69	0.50	5	9	2	16	15
15	76.77	74.14	148	7676.59	13.39	7414.45	20.62	0	0	28.48	2.95	119.74	0.71	99.47	11.75	153.04	18.07	1	554.42	4.20	0.37	4	9	3	16	14
16	76.68	74.62	151	7667.52	16.85	7462.43	10.04	0	0	43.19	3.68	119.24	0.84	151.76	14.72	90.16	8.62	1	591.29	5.25	0.46	5	9	4	16	13
17	76.17	74.51	152	7616.76	15.30	7451.01	15.11	0	0	36.20	2.77	113.62	0.86	154.85	13.62	153.06	13.42	0	570.04	3.81	0.47	5	9	5	16	12
18	76.61	75.28	154	7661.40	15.84	7528.37	14.95	0	0	38.66	3.97	117.47	0.89	118.57	13.83	111.87	13.05	1	425.31	4.01	0.37	3	9	6	16	11
19	76.65	75.04	155	7665.02	19.18	7503.71	19.45	0	0	29.35	3.44	119.17	0.86	126.01	16.83	127.80	17.07	0	522.10	2.49	0.30	4	9	7	16	10
20	76.62	75.04	158	7661.52	21.08	7503.89	18.05	0	0	24.81	2.16	114.86	0.76	184.98	19.54	161.08	16.19	0	461.35	2.23	0.38	5	9	8	16	9
21	75.89	75.27	160	7588.59	13.87	7527.02	13.95	0	0	37.75	3.74	117.06	0.78	107.48	12.10	108.06	12.15	1	624.21	5.61	0.41	5	9	9	16	8
22	75.97	75.13	161	7597.33	15.44	7513.12	14.84	0	0	31.59	2.85	116.68	0.73	131.93	13.56	126.83	13.04	0	540.27	3.23	0.42	4	9	10	16	7
23	75.75	75.24	163	7575.01	19.72	7523.74	19.70	0	0	25.89	3.10	117.20	0.77	126.85	17.30	126.72	17.28	0	618.58	3.32	0.29	3	9	11	16	6
24	75.76	75.13	167	7576.30	18.47	7512.51	14.68	0	0	28.22	2.55	115.46	0.72	157.97	16.30	125.65	12.97	0	276.77	2.75	0.40	4	9	12	16	5
25	76.01	75.37	170	7601.11	17.07	7537.44	21.57	0	0	28.38	2.43	113.34	0.85	155.38	15.30	192.07	20.14	0	216.96	2.45	0.40	5	9	13	16	4
26	77.17	74.68	171	7717.06	16.86	7467.97	18.31	0	0	26.84	2.13	116.03	0.75	164.92	15.18	178.22	16.66	0	521.00	2.22	0.43	5	9	14	16	3
27	76.73	74.73	172	7673.50	19.16	7472.88	20.67	0	0	28.28	2.33	115.49	0.91	181.53	17.39	193.78	19.14	0	403.23	2.68	0.38	5	9	15	16	2
28	76.93	75.96	174	7693.09	16.50	7596.46	16.95	0	0	25.52	1.93	113.95	0.68	169.29	14.83	173.66	15.28	0	133.60	2.26	0.45	5	9	16	16	1
29	87.36	70.06	170	8736.26	23.69	7005.67	14.48	0	0	27.38	2.49	115.50	0.79	200.40	21.43	123.42	12.89	0	285.35	2.96	0.38	4	10	1	1	1
30	77.58	77.14	181	7757.65	15.67	7714.43	13.96	0	0	33.08	3.19	115.83	0.73	124.98	13.69	111.41	12.22	1	497.94	3.80	0.40	4	11	1	1	1
31	77.19	75.20	190	7719.20	18.32	7519.92	17.99	0	0	31.28	2.69	116.24	0.90	164.76	16.44	162.10	16.07	0	553.00	3.24	0.40	5	12	1	12	12
32	76.67	75.61	191	7667.28	15.01	7561.29	15.93	0	0	33.93	2.92	116.83	0.81	134.34	13.23	142.59	14.04	0	640.06	4.08	0.43	3	12	2	12	11
33	77.40	76.16	195	7740.39	19.64	7615.63	13.49	0	0	32.19	2.71	116.47	0.81	178.65	17.75	123.77	11.95	0	538.35	3.40	0.43	5	12	3	12	10
34	76.87	76.54	197	7686.56	11.98	7653.57	10.07	0	0	48.74	3.77	118.53	0.79	118.93	10.44	99.89	8.72	1	533.94	6.13	0.52	5	12	4	12	9
35	78.81	76.15	200	7880.85	14.31	7615.05	16.76	0	0	28.13	1.81	117.68	0.71	174.14	12.98	202.30	15.44	0	983.12	2.71	0.50	5	12	5	12	8
36	78.38	76.85	202	7837.95	19.89	7685.46	18.15	0	0	27.96	2.49	116.80	0.85	173.22	17.81	158.07	16.27	0	591.00	2.88	0.38	5	12	6	12	7
37	79.24	77.37	204	7924.21	11.61	7736.55	12.25	0	0	49.80	4.90	118.73	0.86	90.36	10.07	95.23	10.53	1	386.15	4.99	0.42	5	12	7	12	6
38	79.50	77.14	205	7949.84	11.50	7713.96	10.90	0	0	53.40	5.02	120.05	0.87	93.39	9.80	89.20	9.63	1	164.85	4.08	0.45	5	12	8	12	5
39	79.27	76.96	206	7927.49	11.18	7695.86	16.45	0	0	38.75	2.90	116.70	0.81	115.39	9.87	169.32	14.58	0	678.90	3.77	0.50	4	12	9	12	4
40	79.26	78.96	208	7926.08	14.58	7895.60	11.64	0	0	37.92	3.01	114.82	0.75	141.22	12.78	112.82	10.22	0	411.62	3.73	0.49	5	12	10	12	3
41	79.34	77.59	209	7933.80	18.03	7758.90	17.02	0	0	30.02	3.34	119.76	0.79	124.67	15.78	117.68	14.90	0	643.92	3.02	0.34	5	12	11	12	2
42	79.09	77.67	210	7908.60	16.19	7766.87	17.06	0	0	33.25	2.89	113.42	0.86	143.95	14.34	151.45	15.15	0	371.46	3.39	0.42	5	12	12	12	1
43	86.47	70.61	217	8647.16	21.71	7060.72	16.99	0	0	27.99	1.85	113.68	0.84	243.55	21.58	198.20	16.20	1	860.83	4.38	0.49	5	13	1	1	1
44	87.33	70.20	234	8732.88	16.34	7020.10	26.69	0	0	26.47	2.63	120.01	0.86	127.86	14.58	206.57	24.40	0	786.73	2.54	0.34	5	14	1	5	5
45	87.73	69.75	236	8773.12	17.88	6974.61	32.04	0	0	23.82	3.74	121.18	0.85	87.42	15.56	156.78	28.01	1	726.92	4.30	0.20	4	14	2	5	4
46	87.16	70.51	237	8715.87	18.55	7050.57	17.60	0	0	27.86	2.19	117.23	0.81	183.05	16.81	174.06	15.87	0	628.56	3.43	0.41	5	14	3	5	3
47	87.16	69.66	239	8716.43	27.49	6966.29	13.51	0	0	30.69	3.51	119.18	0.89	184.59	24.39	90.85	11.72	1	542.83	3.24	0.31	5	14	4	5	2
48	87.02	69.80	242	8702.12	24.11	6979.69	12.62	0	0	29.08	3.08	117.53	0.76	174.86	21.30	91.91	11.14	1	532.35	4.13	0.35	5	14	5	5	1
49	86.74	70.50	279	8673.54	20.64	7050.12	15.40	0	0	27.60	1.87	115.82	0.78	230.62	19.95	177.04	14.27	1	893.67	3.62	0.49	5	15	1	1	1
50	81.13	72.23	298	8113.45	14.77	7222.91	13.81	0	0	46.22	2.38	121.62	1.06	220.77	14.12	207.70	13.06	1	1614.52	10.22	0.56	4	16	1	2	2
51	81.96	72.40	299	8195.67	12.09	7239.92	17.97	0	0	39.46	2.22	124.49	0.94	169.14	11.04	243.36	17.51	1	1506.65	6.13	0.54	3	16	2	2	1
52	77.97	69.56	300	7796.85	13.18	6956.36	10.80	0	0	42.39	2.26	118.13	0.81	191.48	12.00	157.93	9.69	0	952.02	4.28	0.61	4	17	1	3	3
53	81.43	69.92	304	8142.96	31.25	6991.89	12.24	0	0	33.60	1.94	121.69	0.95	357.72	38.94	168.94	11.28	1	1537.35	6.54	0.49	4	17	2	3	2
54	81.68	70.86	305	8168.17	8.22	7085.98	6.86	0	0	74.26	2.51	121.61	0.89	188.35	7.43	157.67	6.16	0	1673.77	9.81	0.80	3	17	3	3	1
55	85.75	71.36	306	8574.79	13.88	7136.09	12.53	0	0	36.61	2.37	124.13	0.76	165.76	12.37	149.77	11.16	0	1153.04	3.87	0.54	3	18	1	1	1
56	85.82	71.33	372	8582.19	17.62	7133.44	19.67	0	0	30.13	2.60	117.39	0.89	158.28	15.81	176.64	17.64	0	611.48	3.32	0.39	5	19	1	1	1
57	80.24	72.86	593	8024.47	14.18	7286.45	14.98	0	0	51.26	4.27	126.68	1.14	131.05	12.48	138.44	13.18	0	1697.29	6.13	0.45	4	20	1	7	7
58	81.87	73.10	594	8187.21	12.72	7309.62	13.33	0	0	47.42	2.96	123.47	0.98	157.84	11.35	165.28	11.91	0	1260.31	5.16	0.55	2	20	2	7	6
59	82.46	72.71	595	8246.28	14.33	7271.35	10.75	0	0	44.57	2.88	126.70	0.86	171.62	12.72	128.82	9.53	0	1339.98	6.94	0.56	3	20	3	7	5
60	83.97	71.66	596	8396.68	11.08	7165.95	10.28	0	0	51.07	2.17	118.93	0.89	201.86	10.29	188.78	9.39	0	1378.71	5.82	0.68	3	20	4	7	4
61	83.16	70.47	597	8316.19	11.85	7046.62	21.38	0	0	43.74	2.18	118.77	1.07	188.32	11.09	307.01	23.87	1	1576.88	9.56	0.55	4	20	5	7	3
62	82.66	70.65	598	8265.64	10.52	7065.11	12.63	0	0	47.43	2.40	126.31	0.88	161.98	9.46	193.69	11.48	0	1380.48	6.12	0.63	4	20	6	7	2
63	80.88	69.09	599	8088.17	10.17	6909.25	12.24	0	0	50.81	4.10	126.45	0.84	96.98	8.93	116.51	10.66	1	1146.54	6.14	0.50	4	20	7	7	1
64	79.21	68.31	611	7921.13	14.75	6831.34	14.88	0	0	36.71	3.50	121.54	0.82	119.15	12.91	120.17	13.02	0	988.31	3.82	0.41	3	21	1	2	2
65	79.70	68.60	612	7970.38	15.83	6859.99	21.04	0	0	30.08	2.82	119.35	0.86	130.67	14.05	173.41	18.69	0	1016.00	4.08	0.38	5	21	2	2	1
66	85.27	69.37	614	8527.24	7.05	6937.32	10.30	0	0	60.05	2.32	120.52	0.81	142.18	6.32	205.76	9.42	0	1233.60	6.02	0.76	4	22	1	5	5
67	86.83	70.03	615	8683.30	15.45	7003.09	17.72	0	0	36.73	2.03	116.69	0.98	216.84	14.81	244.52	17.52	1	1021.83	6.29	0.51	5	22	2	5	4
68	84.70	70.06	616	8469.72	12.10	7006.10	14.87	0	0	46.04	2.21	119.09	0.99	196.44	11.37	236.28	14.47	1	1472.81	5.76	0.60	5	22	3	5	3
69	85.07	71.81	617	8506.92	11.39	7181.49	9.56	0	0	53.15	2.22	122.83	0.90	211.32	10.64	179.46	8.71	1	1776.83	7.61	0.69	4	22	4	5	2
70	88.60	70.14	621	8859.97	14.80	7014.35	11.35	0	0	42.77	2.22	112.53	0.88	216.46	14.10	170.97	10.33	1	640.02	6.25	0.61	5	22	5	5	1
71	81.38	70.13	618	8137.74	13.52	7013.24	17.61	0	0	41.39	2.87	124.71	1.02	151.84	12.12	195.62	16.14	0	1395.15	5.01	0.49	4	23	1	1	1
72	89.75	74.23	622	8974.85	14.47	7422.55	14.84	0	0	36.05	2.75	113.94	0.82	146.52	12.83	150.32	13.14	0	291.48	3.71	0.48	4	24	1	1	1
73	80.97	76.40	631	8097.40	17.17	7640.45	17.55	0	0	33.08	2.50	117.31	0.93	176.76	15.55	180.83	15.85	0	587.56	4.01	0.43	5	25	1	1	1
74	80.26	75.24	808	8025.83	19.16	7523.62	21.41	0	0	32.74	3.26	121.07	1.05	148.86	17.06	166.24	19.08	0	692.79	3.48	0.34	5	26	1	10	10
75	79.62	75.43	809	7962.10	15.24	7542.79	16.97	0	0	32.96	2.00	115.26	0.85	196.26	14.01	211.88	16.31	1	680.08	5.05	0.51	5	26	2	10	9
76	79.81	75.84	810	7980.77	12.20	7583.82	13.64	0	0	45.98	3.53	118.64	0.90	122.51	10.72	136.91	11.98	0	737.44	4.61	0.50	4	26	3	10	8
77	80.64	75.20	811	8064.47	19.85	7519.55	18.39	0	0	29.90	2.04	116.50	0.91	219.04	19.34	210.14	17.21	1	828.00	4.51	0.45	5	26	4	10	7
78	79.98	75.96	812	7997.87	14.18	7596.34	19.69	0	0	31.87	3.11	119.09	0.81	111.97	12.48	155.30	17.33	1	833.10	4.74	0.38	5	26	5	10	6
79	80.47	76.37	814	8046.93	6.86	7637.29	12.54	0	0	55.09	3.72	119.75	0.73	72.70	5.13	140.95	10.89	1	802.98	7.42	0.60	5	26	6	10	5
80	80.50	76.40	815	8050.22	22.30	7639.60	19.10	0	0	30.95	3.23	121.11	1.00	165.45	19.81	141.77	16.97	0	741.19	2.98	0.32	4	26	7	10	4
81	80.41	76.17	816	8040.79	13.70	7617.36	9.64	0	0	44.60	2.97	119.35	0.78	158.47	12.05	111.54	8.49	1	929.90	6.19	0.57	3	26	8	10	3
82	80.71	76.54	817	8071.36	20.78	7654.12	23.98	0	0	28.80	3.44	118.01	0.99	134.67	18.38	154.98	21.34	0	488.35	3.15	0.28	5	26	9	10	2
83	81.17	75.54	818	8116.78	18.74	7553.67	16.41	0	0	30.08	2.31	119.99	0.84	189.43	17.01	165.80	14.92	0	797.31	3.82	0.43	5	26	10	10	1
84	78.99	72.48	1170	7899.46	15.76	7247.82	13.82	0	0	42.25	2.05	116.57	1.01	247.98	15.71	223.44	13.22	1	1327.56	5.49	0.54	5	27	1	7	7
85	76.18	70.35	1171	7618.23	13.60	7034.89	12.27	0	0	37.94	1.75	112.65	0.79	226.56	13.12	206.35	11.66	1	974.77	4.08	0.62	5	27	2	7	6
86	76.17	69.33	1173	7616.96	9.61	6932.96	10.70	0	0	45.97	2.55	115.19	0.72	133.49	8.49	148.62	9.45	0	390.19	5.17	0.64	3	27	3	7	5
87	75.93	69.31	1174	7593.17	14.07	6930.66	12.23	0	0	45.80	3.31	116.47	0.93	150.08	12.42	130.44	10.79	0	913.17	6.03	0.51	3	27	4	7	4
88	76.20	69.32	1175	7620.09	17.31	6932.19	19.46	0	0	32.69	3.41	119.20	0.92	127.86	15.25	143.69	17.13	0	744.38	3.20	0.34	3	27	5	7	3
89	76.27	69.34	1176	7626.59	13.99	6934.26	16.27	0	0	35.20	3.05	119.27	0.81	124.35	12.31	144.51	14.34	0	797.12	3.47	0.43	4	27	6	7	2
90	76.28	69.26	1177	7627.93	14.44	6925.95	12.72	0	0	35.92	2.44	113.97	0.76	164.52	12.84	144.89	11.31	0	487.19	4.48	0.53	4	27	7	7	1
91	85.48	71.56	1175	8547.83	22.99	7156.25	27.80	0	0	22.45	3.43	121.62	0.86	115.79	20.17	139.99	24.39	0	557.40	2.29	0.22	5	28	1	1	1
92	75.98	68.78	1188	7598.08	14.53	6877.93	13.03	0	0	37.73	2.82	115.65	0.80	149.76	12.84	134.34	11.51	0	939.04	3.85	0.50	4	29	1	8	8
93	77.00	69.35	1190	7699.77	23.25	6935.01	14.86	0	0	29.26	1.75	111.90	0.85	283.90	24.62	194.96	14.05	1	434.25	4.05	0.47	5	29	2	8	7
94	76.29	68.79	1192	7628.72	15.68	6879.24	16.35	0	0	30.06	2.84	116.45	0.73	127.80	13.78	133.26	14.37	0	532.25	2.97	0.40	3	29	3	8	6
95	75.95	69.10	1193	7594.67	13.79	6909.92	12.38	0	0	34.13	2.74	113.36	0.67	132.05	12.09	118.51	10.86	0	209.17	2.82	0.48	4	29	4	8	5
96	75.69	68.51	1194	7569.09	11.93	6851.49	9.20	0	0	42.94	3.60	115.41	0.65	108.59	10.33	82.39	7.49	1	365.10	3.49	0.49	4	29	5	8	4
97	76.38	69.03	1195	7638.00	20.49	6902.58	14.19	0	0	34.92	3.73	117.14	0.90	147.77	17.94	102.39	12.48	1	258.38	3.68	0.35	3	29	6	8	3
98	75.91	70.00	1196	7590.66	15.29	7000.09	19.86	0	0	26.87	2.17	115.59	0.74	147.28	13.68	190.03	18.01	0	540.54	2.60	0.43	5	29	7	8	2
99	75.96	69.26	1197	7595.80	13.60	6925.76	16.72	0	0	29.21	2.01	113.91	0.70	153.80	12.18	187.32	15.27	0	311.40	2.72	0.50	3	29	8	8	1
100	76.13	69.32	1202	7613.15	11.05	6932.16	12.11	0	0	43.59	2.98	115.04	0.77	124.30	9.71	136.22	10.64	0	656.27	4.55	0.56	4	30	1	10	10
101	75.69	69.16	1206	7569.16	15.67	6915.52	17.64	0	0	31.31	2.91	118.48	0.80	130.23	13.82	146.55	15.55	0	587.23	4.07	0.39	3	30	2	10	9
102	76.02	68.88	1210	7602.38	11.19	6887.71	11.97	0	0	45.89	3.63	118.26	0.79	108.56	9.77	116.11	10.44	1	580.60	5.55	0.51	4	30	3	10	8
103	75.90	69.39	1211	7590.22	12.50	6939.13	14.22	0	0	34.63	3.29	118.82	0.68	101.20	10.94	115.00	12.38	1	476.46	4.06	0.42	5	30	4	10	7
104	76.32	69.62	1212	7632.47	13.94	6962.00	13.96	0	0	30.38	1.75	114.30	0.68	187.01	12.87	188.66	12.70	0	652.08	3.17	0.56	5	30	5	10	6
105	76.00	68.91	1213	7600.07	20.13	6891.03	15.47	0	0	31.13	2.83	113.85	0.85	171.15	17.93	131.83	13.72	0	124.58	3.43	0.39	5	30	6	10	5
106	75.80	69.04	1216	7580.20	12.70	6904.34	10.04	0	0	43.19	3.00	115.47	0.74	140.49	11.13	111.06	8.81	1	744.71	7.89	0.55	4	30	7	10	4
107	76.25	68.92	1220	7624.70	14.41	6892.39	15.99	0	0	28.54	1.95	114.30	0.69	164.04	13.00	181.90	14.45	0	569.21	2.85	0.51	5	30	8	10	3
108	76.39	69.20	1222	7638.56	14.15	6919.71	14.72	0	0	42.80	3.77	115.56	0.93	123.64	12.41	128.64	12.91	0	415.88	4.06	0.44	3	30	9	10	2
109	76.19	69.29	1224	7619.41	15.17	6928.91	15.67	0	0	29.35	2.01	112.66	0.72	171.68	13.71	176.94	14.25	0	423.25	3.42	0.49	5	30	10	10	1
110	78.64	69.81	1230	7864.27	9.64	6980.59	12.03	0	0	55.23	2.87	119.58	0.94	143.88	8.60	179.05	10.78	0	1012.04	5.33	0.64	4	31	1	16	16
111	78.78	69.70	1231	7878.44	12.96	6969.85	14.76	0	0	43.47	2.87	121.17	0.95	152.03	11.57	172.91	13.19	0	1190.23	4.16	0.53	4	31	2	16	15
112	77.50	70.86	1232	7749.97	14.59	7085.52	11.61	0	0	42.90	3.01	121.48	0.86	160.53	12.89	127.78	10.27	0	977.83	4.46	0.53	3	31	3	16	14
113	75.91	71.19	1233	7590.83	9.79	7118.88	8.55	0	0	50.54	2.62	119.34	0.71	145.61	8.63	127.19	7.54	0	812.52	5.28	0.68	3	31	4	16	13
114	75.61	71.02	1234	7561.21	10.14	7101.68	10.11	0	0	58.07	3.74	117.44	0.88	121.00	8.87	120.64	8.85	0	570.88	5.96	0.60	4	31	5	16	12
115	75.72	71.46	1235	7572.05	9.25	7145.84	9.79	0	0	54.64	2.96	119.10	0.80	131.83	8.15	139.49	8.62	0	970.48	5.37	0.66	3	31	6	16	11
116	75.75	72.42	1236	7575.33	11.39	7241.84	12.23	0	0	45.79	3.11	119.85	0.83	129.14	10.03	138.63	10.76	0	1044.35	5.51	0.55	4	31	7	16	10
117	75.39	72.14	1237	7538.68	11.92	7213.60	11.48	0	0	49.01	3.43	117.77	0.87	131.15	10.47	126.27	10.08	0	729.62	5.33	0.55	3	31	8	16	9
118	76.16	72.07	1238	7615.95	10.97	7206.73	11.25	0	0	46.24	3.83	121.71	0.76	101.66	9.56	104.23	9.81	1	528.27	4.94	0.49	4	31	9	16	8
119	76.27	72.76	1239	7627.16	13.43	7276.34	11.99	0	0	45.06	3.21	116.49	0.88	145.39	11.85	129.93	10.57	0	627.48	4.40	0.53	4	31	10	16	7
120	78.54	74.71	1240	7853.96	14.71	7470.90	13.39	0	0	39.06	2.05	115.19	0.87	212.85	14.12	197.76	12.53	1	1103.17	5.15	0.58	5	31	11	16	6
121	81.04	75.39	1242	8103.84	19.61	7538.91	20.40	0	0	28.39	2.20	121.88	0.93	197.66	18.16	205.70	18.92	0	962.52	3.45	0.38	4	31	12	16	5
122	82.13	75.61	1243	8213.47	17.82	7561.33	18.91	0	0	35.85	2.13	117.57	1.05	232.86	17.31	240.72	18.81	1	1021.85	5.53	0.46	5	31	13	16	4
123	82.99	75.61	1244	8299.20	11.35	7561.46	16.73	0	0	48.73	3.56	126.04	1.04	120.13	10.05	176.70	14.84	0	1132.71	4.48	0.50	3	31	14	16	3
124	85.53	75.77	1245	8553.19	11.98	7576.65	10.93	0	0	54.04	3.88	121.83	0.93	128.28	10.49	117.02	9.57	0	990.52	6.12	0.54	4	31	15	16	2
125	84.84	74.80	1246	8484.33	9.39	7480.35	8.80	0	0	55.65	2.14	118.01	0.82	189.63	8.55	177.55	8.02	0	1162.44	4.79	0.74	4	31	16	16	1
126	78.36	68.20	1291	7835.87	21.74	6820.03	13.67	0	0	25.69	1.49	113.28	0.69	271.78	22.40	185.46	12.71	1	498.94	2.08	0.52	5	32	1	24	24
127	80.48	69.55	1292	8047.59	11.18	6955.30	12.07	0	0	46.54	2.00	115.36	0.87	203.34	10.35	213.19	11.62	1	999.96	5.76	0.66	4	32	2	24	23
128	80.42	69.28	1293	8041.52	13.18	6927.65	22.33	0	0	28.79	2.27	122.55	0.77	129.80	11.77	214.30	20.91	1	1316.27	5.07	0.44	4	32	3	24	22
129	82.24	70.91	1294	8223.56	10.62	7090.83	8.86	0	0	66.79	2.72	121.57	1.05	202.40	9.76	170.17	8.03	0	1923.52	7.37	0.71	3	32	4	24	21
130	79.68	70.06	1295	7967.74	15.52	7006.09	19.03	0	0	32.59	1.67	114.13	0.86	228.49	15.42	275.00	19.87	1	914.02	5.64	0.54	5	32	5	24	20
131	82.99	68.27	1297	8299.18	11.80	6826.96	13.75	0	0	47.83	2.56	118.04	0.98	171.70	10.68	197.59	12.76	0	1124.40	4.75	0.60	5	32	6	24	19
132	85.02	70.21	1298	8502.11	8.74	7021.04	10.84	0	0	59.00	2.59	122.10	0.92	154.66	7.84	191.05	9.82	0	1367.58	7.02	0.70	4	32	7	24	18
133	88.02	70.25	1299	8802.16	12.40	7024.55	13.70	0	0	41.76	2.57	117.29	0.87	156.62	11.09	172.91	12.27	0	912.25	4.34	0.56	4	32	8	24	17
134	88.96	70.98	1300	8895.93	13.72	7097.85	15.61	0	0	35.15	2.22	113.88	0.83	169.42	12.41	191.83	14.26	0	754.04	4.11	0.52	5	32	9	24	16
135	87.67	68.16	1302	8767.30	17.90	6816.43	18.48	0	0	28.04	1.93	113.85	0.82	201.26	16.83	207.88	17.37	0	662.31	2.64	0.46	5	32	10	24	15
136	87.58	68.38	1304	8758.30	14.68	6838.23	19.13	0	0	32.38	1.89	109.83	0.86	195.17	13.84	244.26	18.97	1	403.92	3.58	0.52	5	32	11	24	14
137	85.41	68.19	1305	8540.57	12.25	6819.45	11.31	0	0	42.40	2.87	120.98	0.76	139.71	10.78	128.92	9.95	0	918.56	4.03	0.56	3	32	12	24	13
138	83.00	67.03	1306	8300.07	17.02	6702.94	16.16	0	0	29.84	2.12	118.36	0.80	186.39	15.51	177.27	14.66	0	669.00	2.36	0.48	5	32	13	24	12
139	81.12	68.84	1307	8111.51	18.98	6884.30	19.47	0	0	33.28	2.05	114.53	0.99	235.64	18.55	232.48	19.41	1	1026.69	4.19	0.47	5	32	14	24	11
140	82.16	68.66	1308	8215.77	9.96	6865.68	11.46	0	0	50.82	2.60	121.92	0.86	150.90	8.89	173.41	10.24	0	1426.19	4.81	0.65	5	32	15	24	10
141	80.77	71.30	1309	8077.27	15.04	7129.64	15.99	0	0	40.95	2.67	127.10	1.03	179.84	13.64	190.76	14.56	0	1763.71	5.87	0.49	4	32	16	24	9
142	80.33	71.30	1310	8032.89	11.99	7130.38	8.71	0	0	51.48	1.92	119.84	0.85	244.78	11.74	182.76	8.09	1	1596.69	6.32	0.71	4	32	17	24	8
143	77.53	70.80	1313	7753.32	7.80	7079.88	7.79	0	0	64.12	2.84	119.77	0.77	135.70	6.87	135.56	6.86	0	1310.38	7.10	0.74	4	32	18	24	7
144	77.95	70.87	1314	7794.59	15.13	7086.69	17.82	0	0	40.67	2.72	117.78	1.08	176.90	13.77	206.52	16.51	0	1063.08	4.60	0.47	5	32	19	24	6
145	77.23	70.87	1315	7722.97	10.19	7087.19	12.07	0	0	58.06	4.05	122.23	0.97	112.25	8.92	132.96	10.57	0	1295.48	6.77	0.56	4	32	20	24	5
146	77.25	70.94	1316	7725.46	11.61	7093.61	12.79	0	0	43.93	2.47	116.61	0.85	160.43	10.44	176.58	11.50	0	1075.73	5.28	0.60	5	32	21	24	4
147	78.45	69.73	1317	7844.90	14.16	6973.45	16.48	0	0	35.65	2.82	121.97	0.85	138.36	12.55	160.96	14.61	0	951.04	3.76	0.46	3	32	22	24	3
148	77.38	70.73	1318	7738.14	12.43	7073.08	14.24	0	0	41.96	3.11	120.82	0.86	129.29	10.96	148.10	12.55	0	950.62	4.73	0.51	4	32	23	24	2
149	77.69	72.73	1319	7768.84	15.96	7272.76	13.74	0	0	36.77	2.09	118.54	0.89	217.36	14.99	189.29	12.62	1	1285.42	5.23	0.53	4	32	24	24	1
150	76.09	72.43	1311	7609.42	15.27	7242.86	10.94	0	0	41.07	2.74	117.97	0.82	176.47	13.65	126.93	9.70	0	1009.42	5.54	0.54	4	33	1	2	2
151	75.65	72.39	1312	7564.86	9.88	7238.66	10.46	0	0	48.32	3.08	117.40	0.74	119.08	8.65	126.18	9.16	0	790.69	5.26	0.60	3	33	2	2	1
152	81.11	72.45	1324	8111.29	9.59	7244.99	7.95	0	0	57.84	2.16	124.02	0.82	198.89	8.80	166.06	7.16	0	1747.42	6.71	0.75	3	34	1	7	7
153	80.61	71.31	1325	8061.18	13.83	7131.49	11.09	0	0	50.01	2.59	123.18	1.00	206.89	12.75	167.36	10.03	0	1631.17	7.20	0.60	3	34	2	7	6
154	78.84	71.41	1326	7884.45	10.69	7141.36	18.55	0	0	43.85	2.58	119.53	0.96	141.87	9.61	234.32	17.98	1	1316.23	7.45	0.56	4	34	3	7	5
155	78.06	73.87	1327	7805.53	10.96	7387.33	11.64	0	0	48.18	3.08	123.21	0.83	132.33	9.65	140.57	10.25	0	1189.15	5.15	0.58	3	34	4	7	4
156	78.85	73.26	1328	7885.44	13.59	7325.98	16.27	0	0	40.89	2.67	120.76	0.98	162.39	12.23	193.53	14.79	0	1139.73	4.64	0.51	4	34	5	7	3
157	79.87	75.16	1329	7987.06	10.77	7515.64	10.83	0	0	50.41	2.89	122.15	0.85	145.19	9.53	145.98	9.58	0	1387.58	5.78	0.62	3	34	6	7	2
158	80.18	73.62	1330	8017.64	7.73	7361.54	8.21	0	0	65.78	3.36	127.03	0.79	116.41	6.77	123.66	7.19	0	1391.04	7.80	0.70	3	34	7	7	1
159	83.77	66.61	1332	8376.94	15.42	6661.44	15.66	0	0	37.52	3.34	117.72	0.89	133.73	13.58	135.82	13.79	0	759.21	4.04	0.42	4	35	1	1	1
160	78.22	69.15	1397	7821.92	12.91	6914.98	27.14	0	0	29.78	2.92	119.45	0.84	101.95	11.43	210.15	25.00	1	651.35	4.15	0.37	5	36	1	1	1
161	75.79	68.65	1402	7579.06	17.82	6865.33	24.93	0	0	24.52	2.58	115.44	0.81	131.14	15.85	182.94	22.27	0	220.83	2.17	0.32	4	37	1	4	4
162	76.49	67.92	1404	7648.91	9.96	6791.77	11.80	0	0	47.77	4.53	117.06	0.74	77.28	7.77	94.88	10.33	1	481.29	7.35	0.45	5	37	2	4	3
163	75.58	68.98	1407	7557.59	13.96	6897.84	9.20	0	0	41.78	2.89	115.13	0.72	155.26	12.24	102.34	8.10	1	475.08	4.06	0.55	4	37	3	4	2
164	75.81	69.80	1408	7580.90	15.48	6980.25	18.99	0	0	29.56	2.85	116.82	0.78	123.92	13.65	151.93	16.73	0	683.98	3.52	0.38	4	37	4	4	1
165	75.47	69.88	1413	7546.96	13.10	6987.57	18.90	0	0	34.81	4.24	117.12	0.79	80.26	10.53	118.38	16.40	1	521.10	6.11	0.32	5	38	1	1	1
166	75.98	70.95	1450	7597.72	14.73	7094.50	13.09	0	0	44.36	3.53	117.26	0.94	142.85	12.97	126.95	11.53	0	896.62	5.43	0.48	4	39	1	6	6
167	75.66	71.04	1451	7566.00	7.55	7104.36	9.52	0	0	62.94	3.10	115.52	0.81	118.21	6.64	149.03	8.38	0	749.04	8.71	0.70	4	39	2	6	5
168	75.50	71.45	1452	7550.49	11.64	7144.61	11.51	0	0	45.15	3.11	116.74	0.79	130.10	10.23	128.67	10.11	0	399.77	5.18	0.55	4	39	3	6	4
169	76.56	71.25	1453	7655.53	19.35	7125.13	14.91	0	0	33.41	2.12	112.62	0.90	227.90	18.86	183.26	13.75	1	766.65	3.93	0.50	5	39	4	6	3
170	75.39	71.33	1455	7539.12	9.52	7132.87	9.34	0	0	51.24	3.62	119.75	0.71	103.34	8.25	101.36	8.10	1	718.06	7.57	0.57	4	39	5	6	2
171	76.95	71.21	1456	7694.86	19.91	7121.13	14.90	0	0	28.13	1.74	113.49	0.75	233.00	19.76	189.16	13.66	1	763.75	3.86	0.51	5	39	6	6	1
172	76.21	70.63	1461	7620.66	14.71	7063.49	12.86	0	0	29.77	1.84	117.11	0.65	183.53	13.39	161.54	11.53	0	725.62	2.86	0.55	5	40	1	7	7
173	75.29	71.26	1462	7529.17	10.69	7126.00	10.34	0	0	56.48	4.01	118.44	0.88	115.68	9.33	111.90	9.02	1	688.77	7.01	0.56	4	40	2	7	6
174	75.70	71.01	1463	7570.30	13.20	7100.92	12.21	0	0	49.38	3.29	117.82	0.98	153.13	11.69	141.61	10.81	0	947.25	4.76	0.54	3	40	3	7	5
175	76.02	70.85	1464	7602.31	10.95	7085.33	10.73	0	0	54.12	3.39	118.51	0.90	134.55	9.63	131.94	9.44	0	1010.92	5.49	0.60	4	40	4	7	4
176	75.58	71.00	1465	7558.33	5.71	7100.01	7.90	0	0	82.53	4.27	119.33	0.81	83.33	4.72	116.75	6.86	1	749.67	10.06	0.72	5	40	5	7	3
177	75.46	71.30	1466	7545.57	15.14	7129.73	14.72	0	0	39.91	2.62	114.62	0.95	178.18	13.88	174.66	13.25	0	923.75	4.34	0.51	4	40	6	7	2
178	75.72	70.49	1467	7571.52	15.89	7048.75	11.90	0	0	36.73	2.70	118.03	0.78	166.89	14.06	125.16	10.53	0	748.12	3.93	0.50	4	40	7	7	1
179	75.72	69.39	1472	7572.34	10.50	6939.47	9.40	0	0	50.03	3.63	116.70	0.73	111.25	9.14	99.50	8.14	1	447.29	5.67	0.56	5	41	1	14	14
180	77.96	70.33	1474	7795.57	19.41	7033.13	14.77	0	0	34.43	2.83	120.01	0.92	182.16	17.44	139.15	13.16	0	775.88	3.77	0.42	4	41	2	14	13
181	76.03	69.64	1478	7603.22	13.39	6964.16	13.79	0	0	38.46	2.91	116.74	0.80	136.60	11.80	140.68	12.16	0	650.35	4.53	0.49	4	41	3	14	12
182	76.33	69.48	1479	7633.32	11.19	6948.03	10.84	0	0	40.14	1.87	110.99	0.70	185.76	10.28	179.86	9.98	0	470.85	3.99	0.67	5	41	4	14	11
183	75.95	70.04	1480	7595.08	13.37	7004.42	16.45	0	0	38.51	3.01	115.90	0.89	132.40	11.84	162.70	14.60	0	732.27	4.31	0.47	4	41	5	14	10
184	76.12	69.17	1481	7612.10	10.41	6917.05	13.44	0	0	40.60	2.73	116.42	0.73	119.42	9.17	153.98	11.86	0	754.67	4.11	0.56	3	41	6	14	9
185	76.26	69.28	1482	7625.96	22.95	6927.70	14.20	0	0	26.84	2.30	114.61	0.75	204.06	21.21	128.60	12.65	0	384.27	2.75	0.41	5	41	7	14	8
186	76.76	69.75	1483	7675.92	20.98	6975.12	15.13	0	0	31.14	2.68	118.00	0.87	188.14	18.86	136.30	13.49	0	854.44	2.90	0.40	5	41	8	14	7
187	76.39	70.46	1484	7638.92	16.28	7045.92	21.94	0	0	26.05	1.64	113.67	0.77	200.69	15.44	255.78	22.14	1	732.92	3.93	0.49	5	41	9	14	6
188	76.08	69.40	1485	7608.11	12.46	6940.38	14.19	0	0	34.90	2.31	114.35	0.72	145.60	11.08	165.06	12.74	0	452.00	4.05	0.54	4	41	10	14	5
189	78.11	69.90	1487	7811.11	13.93	6990.35	19.74	0	0	32.80	2.51	119.06	0.86	141.78	12.46	199.16	17.99	0	916.33	3.92	0.45	5	41	11	14	4
190	80.63	69.74	1488	8062.88	15.45	6974.45	14.43	0	0	41.86	2.87	123.31	1.00	175.04	13.87	163.63	12.94	0	1141.19	4.33	0.49	4	41	12	14	3
191	79.90	71.30	1489	7989.98	8.17	7129.71	11.18	0	0	54.13	2.09	120.04	0.82	165.94	7.40	220.34	10.65	1	1615.75	6.92	0.73	3	41	13	14	2
192	81.63	72.19	1490	8163.46	10.95	7218.99	10.57	0	0	55.40	2.48	121.04	0.96	190.49	9.97	183.28	9.68	0	1464.38	5.59	0.67	4	41	14	14	1
193	84.16	75.59	1493	8416.21	12.82	7558.82	13.07	0	0	44.09	1.71	110.99	0.90	253.61	12.91	252.70	13.24	1	963.29	5.24	0.63	5	42	1	6	6
194	83.60	76.20	1494	8359.90	13.98	7619.97	11.93	0	0	44.14	2.58	119.33	0.91	185.59	12.60	158.82	10.70	0	698.04	4.51	0.57	4	42	2	6	5
195	82.50	74.83	1495	8250.14	10.60	7483.49	13.07	0	0	54.26	3.47	126.57	0.98	128.08	9.36	157.78	11.58	0	1375.50	5.55	0.58	4	42	3	6	4
196	81.02	73.49	1496	8101.69	8.62	7348.58	7.54	0	0	60.43	2.31	124.11	0.77	174.32	7.74	152.83	6.73	0	1609.50	7.15	0.77	3	42	4	6	3
197	80.93	73.68	1497	8093.15	11.37	7368.48	9.93	0	0	56.11	2.79	123.71	0.95	177.01	10.22	154.97	8.88	0	1418.27	6.84	0.66	3	42	5	6	2
198	83.67	75.99	1498	8367.10	10.32	7598.88	14.91	0	0	43.64	2.28	118.57	0.86	154.75	9.31	218.85	14.01	1	1174.08	5.52	0.61	5	42	6	6	1
199	87.65	74.80	1513	8765.42	14.96	7479.61	12.57	0	0	42.12	3.50	120.66	0.87	138.56	13.12	116.42	11.03	0	627.38	4.17	0.46	4	43	1	4	4
200	86.50	74.23	1514	8649.89	16.33	7422.98	15.96	0	0	34.98	2.08	116.26	0.91	209.74	15.64	209.08	14.89	1	975.88	7.58	0.52	5	43	2	4	3
201	84.48	74.95	1515	8448.17	19.54	7494.66	39.88	0	0	25.77	2.20	121.99	1.09	182.72	18.06	324.01	45.83	1	1147.54	4.78	0.30	4	43	3	4	2
202	81.42	77.18	1516	8142.15	20.79	7718.45	21.35	0	0	23.56	2.38	119.53	0.79	159.29	18.54	163.45	19.06	0	494.96	2.12	0.33	5	43	4	4	1
203	76.17	74.64	1531	7617.13	8.64	7463.74	9.42	0	0	57.12	3.74	118.13	0.76	101.24	7.54	110.38	8.20	1	417.88	5.43	0.60	3	44	1	8	8
204	76.35	74.80	1532	7634.71	9.19	7480.47	12.29	0	0	48.48	3.08	118.86	0.78	111.37	8.06	148.92	10.78	1	761.85	5.77	0.59	4	44	2	8	7
205	76.23	74.43	1533	7623.11	10.79	7442.69	13.50	0	0	42.84	3.62	119.17	0.77	98.14	9.42	122.71	11.76	1	730.92	7.31	0.48	5	44	3	8	6
206	76.22	74.49	1534	7621.61	12.72	7449.45	10.56	0	0	56.07	4.55	118.05	0.96	120.38	11.09	99.78	9.14	1	775.08	8.20	0.50	5	44	4	8	5
207	76.41	74.56	1535	7640.86	15.86	7455.64	14.96	0	0	37.88	3.46	119.74	0.89	133.77	13.93	126.12	13.14	0	736.38	3.88	0.41	3	44	5	8	4
208	76.15	74.47	1536	7614.58	13.91	7447.46	11.09	0	0	43.69	3.07	118.92	0.83	152.31	12.27	121.62	9.77	0	786.54	4.86	0.53	3	44	6	8	3
209	76.42	74.71	1537	7642.28	13.45	7471.13	10.79	0	0	43.71	3.51	119.29	0.79	128.70	11.74	103.20	9.41	1	648.02	6.02	0.50	5	44	7	8	2
210	77.48	75.37	1539	7747.72	12.78	7537.22	11.64	0	0	34.89	2.96	118.82	0.63	115.80	11.14	105.44	10.13	1	477.62	4.76	0.48	5	44	8	8	1
211	82.59	70.61	1576	8259.15	11.61	7061.45	13.05	0	0	43.16	3.29	126.32	0.80	117.20	10.17	131.78	11.44	0	1133.71	5.38	0.51	3	45	1	2	2
212	80.84	68.87	1577	8084.39	11.03	6886.80	17.16	0	0	36.70	2.61	118.42	0.78	120.02	9.78	185.92	15.36	0	1005.50	4.42	0.52	5	45	2	2	1
213	79.62	74.80	1643	7962.05	13.61	7480.37	11.46	0	0	45.72	2.67	120.83	0.91	180.34	12.20	152.05	10.26	0	1009.48	5.06	0.58	4	46	1	2	2
214	81.70	74.24	1644	8170.05	10.00	7424.31	10.24	0	0	56.95	2.41	120.99	0.94	183.99	9.09	188.21	9.33	0	1741.40	7.51	0.69	3	46	2	2	1
215	75.96	73.60	1647	7595.62	22.26	7360.29	14.13	0	0	28.60	2.89	116.97	0.77	169.80	19.68	107.94	12.43	1	432.77	4.72	0.36	5	47	1	8	8
216	76.03	74.14	1648	7603.37	14.23	7413.62	12.52	0	0	41.66	2.96	115.71	0.86	154.50	12.60	136.07	11.08	0	674.35	4.44	0.52	4	47	2	8	7
217	76.02	73.62	1649	7601.83	10.07	7362.36	11.33	0	0	45.94	2.77	118.01	0.75	128.90	8.87	145.09	9.98	0	447.54	4.67	0.61	4	47	3	8	6
218	75.85	73.91	1651	7585.11	7.21	7390.68	12.26	0	0	47.53	2.58	118.80	0.68	102.56	6.36	173.98	10.84	1	1054.02	6.66	0.66	4	47	4	8	5
219	76.31	73.79	1652	7631.17	11.82	7379.37	14.28	0	0	44.19	5.01	118.99	0.83	78.95	9.89	96.42	12.39	1	606.88	5.78	0.35	5	47	5	8	4
220	76.45	73.70	1655	7644.94	13.80	7369.59	12.66	0	0	38.88	3.28	121.63	0.77	125.69	12.08	115.22	11.07	0	866.92	3.57	0.46	3	47	6	8	3
221	76.02	74.18	1658	7601.85	14.34	7418.40	14.04	0	0	35.40	2.50	115.47	0.79	156.77	12.76	153.61	12.48	0	512.25	3.59	0.50	5	47	7	8	2
222	75.84	74.04	1659	7583.95	11.80	7404.11	13.08	0	0	41.96	3.31	117.58	0.78	115.07	10.33	127.49	11.44	0	689.85	5.06	0.50	4	47	8	8	1
223	79.37	72.17	1772	7937.50	16.48	7216.78	23.09	0	0	24.78	1.99	122.10	0.77	160.50	14.99	221.17	21.70	1	561.65	2.70	0.40	5	48	1	1	1
224	76.71	74.82	1836	7670.91	11.07	7481.73	11.32	0	0	56.82	5.21	126.46	0.93	92.39	9.55	94.69	9.87	1	870.73	5.32	0.45	4	49	1	3	3
225	76.01	73.62	1837	7600.55	7.08	7361.58	8.93	0	0	87.17	4.15	121.00	1.05	114.61	6.22	144.53	7.84	0	1221.44	9.75	0.72	4	49	2	3	2
226	79.11	71.81	1838	7910.78	14.06	7181.44	9.63	0	0	47.41	2.09	124.35	0.88	241.25	13.75	172.29	8.79	1	1685.62	6.55	0.66	4	49	3	3	1
227	84.30	69.32	1839	8429.88	11.11	6931.66	13.85	0	0	73.41	4.75	129.88	1.42	132.62	9.85	165.15	12.27	0	1798.33	7.20	0.56	4	50	1	2	2
228	83.17	68.04	1840	8316.94	11.72	6804.25	14.74	0	0	47.43	2.81	123.50	0.99	153.99	10.51	192.17	13.43	0	1416.04	4.12	0.57	4	50	2	2	1
229	83.28	73.20	1877	8328.26	31.83	7319.69	22.20	0	0	21.62	1.84	123.54	0.89	265.99	32.53	204.59	20.77	1	921.75	3.93	0.32	5	51	1	1	1
230	88.65	71.91	1945	8864.88	21.38	7190.76	16.54	0	0	31.97	2.32	118.38	0.96	223.00	20.54	178.27	15.09	1	631.90	4.06	0.44	5	52	1	2	2
231	86.88	71.45	1946	8688.47	7.19	7144.78	7.11	0	0	87.20	3.17	126.61	0.98	153.05	6.39	151.42	6.31	0	2035.04	7.40	0.80	3	52	2	2	1
232	88.61	71.33	1953	8861.28	15.37	7132.81	13.76	0	0	46.37	2.79	120.76	1.08	196.77	14.34	178.97	12.47	0	990.35	3.27	0.54	5	53	1	2	2
233	87.88	70.88	1954	8787.85	12.40	7087.90	10.38	0	0	48.67	2.24	119.59	0.89	207.32	11.58	175.98	9.43	0	992.56	4.25	0.65	5	53	2	2	1
234	90.21	73.72	1960	9021.42	18.26	7372.11	12.93	0	0	37.15	3.57	120.66	0.86	146.39	15.99	103.65	11.32	1	330.10	3.18	0.40	3	54	1	1	1
235	90.75	74.67	1967	9075.12	13.39	7466.79	11.67	0	0	42.15	3.47	117.29	0.79	125.10	11.70	109.06	10.19	1	-93.79	3.07	0.48	5	55	1	3	3
236	88.95	74.80	1968	8894.94	23.39	7480.43	18.04	0	0	31.98	2.39	117.09	1.01	225.69	23.14	188.13	16.64	1	818.00	6.79	0.44	5	55	2	3	2
237	85.76	74.41	1969	8575.73	22.44	7441.14	14.94	0	0	30.61	1.68	120.18	0.85	292.50	24.06	209.72	14.51	1	1016.94	3.57	0.51	5	55	3	3	1
238	86.18	77.82	1988	8617.91	11.81	7782.44	11.37	0	0	44.77	2.73	118.28	0.81	149.66	10.46	143.96	10.07	0	261.94	3.24	0.59	3	56	1	1	1
239	82.78	67.36	2015	8277.92	15.21	6736.29	14.44	0	0	40.75	2.35	118.92	0.98	205.48	14.10	194.09	13.50	0	772.31	3.12	0.53	4	57	1	7	7
240	84.15	68.57	2016	8414.89	11.97	6856.81	20.85	0	0	42.21	2.30	119.47	1.02	172.82	10.95	271.84	21.39	1	1218.62	4.99	0.56	5	57	2	7	6
241	82.65	68.92	2017	8264.50	11.36	6891.83	13.44	0	0	54.70	2.63	121.01	1.10	185.09	10.38	215.89	12.64	1	1504.94	6.77	0.62	4	57	3	7	5
242	81.16	67.25	2018	8115.97	23.44	6724.64	20.13	0	0	30.10	2.61	118.10	1.05	208.12	21.95	180.73	18.49	1	939.94	3.92	0.37	5	57	4	7	4
243	84.37	68.03	2020	8436.74	13.87	6803.48	12.09	0	0	51.49	2.72	121.71	1.08	204.22	12.79	178.75	11.03	0	1322.25	4.08	0.59	5	57	5	7	3
244	83.47	68.62	2021	8346.82	12.54	6861.58	14.83	0	0	52.16	2.75	120.18	1.14	186.33	11.44	212.46	14.27	1	1313.48	6.77	0.59	5	57	6	7	2
245	85.25	68.10	2022	8524.67	20.53	6810.00	16.72	0	0	34.55	2.97	121.97	1.02	185.08	18.49	151.18	14.98	0	632.02	3.01	0.39	5	57	7	7	1
246	80.75	73.40	2028	8074.54	9.26	7340.23	16.30	0	0	63.10	3.22	130.19	1.22	141.86	8.35	241.85	15.74	1	1945.02	9.67	0.62	4	58	1	9	9
247	84.04	74.70	2029	8403.83	9.49	7469.91	8.92	0	0	65.52	2.06	120.60	0.97	232.90	9.21	218.98	8.60	1	2009.21	5.94	0.76	4	58	2	9	8
248	80.34	74.92	2030	8034.30	15.58	7491.70	22.02	0	0	40.86	2.51	121.60	1.19	198.03	14.74	266.07	22.55	1	1543.90	6.48	0.47	5	58	3	9	7
249	78.44	75.31	2031	7844.36	14.23	7530.65	20.50	0	0	31.33	2.39	125.77	0.85	145.26	12.78	207.06	18.81	0	699.60	2.68	0.44	4	58	4	9	6
250	80.86	75.87	2032	8085.78	11.36	7587.18	29.45	0	0	35.61	2.42	127.23	0.97	131.88	10.27	305.30	32.30	1	1165.02	5.28	0.49	4	58	5	9	5
251	81.47	74.50	2033	8146.71	8.92	7450.31	10.73	0	0	64.78	3.46	133.38	0.98	128.79	7.88	154.97	9.47	0	1659.15	6.34	0.66	3	58	6	9	4
252	83.55	71.91	2034	8354.87	6.87	7191.36	7.46	0	0	90.33	3.01	132.42	1.03	159.91	6.14	173.32	6.69	0	2841.40	10.79	0.81	3	58	7	9	3
253	83.92	71.67	2035	8391.67	8.07	7166.77	8.64	0	0	100.30	4.28	130.86	1.31	146.21	7.16	156.52	7.66	0	2303.21	12.27	0.74	3	58	8	9	2
254	82.81	73.83	2036	8280.73	7.64	7383.49	7.34	0	0	80.57	3.32	136.70	0.93	143.29	6.74	137.68	6.48	0	1915.90	7.81	0.77	3	58	9	9	1
255	86.80	76.74	2038	8679.51	19.10	7673.75	20.00	0	0	35.09	3.03	119.85	1.09	171.89	17.29	179.46	18.22	0	654.60	2.77	0.39	5	59	1	14	14
256	86.60	77.59	2039	8660.10	12.50	7759.44	13.65	0	0	49.97	3.70	121.88	1.00	130.02	11.01	142.00	12.02	0	375.29	4.11	0.51	5	59	2	14	13
257	86.86	77.63	2040	8686.17	6.90	7763.34	7.43	0	0	70.13	3.26	123.01	0.75	114.20	6.04	122.83	6.49	0	574.81	5.39	0.74	4	59	3	14	12
258	86.67	77.59	2041	8667.26	18.08	7758.99	17.38	0	0	38.13	4.46	123.77	1.01	118.96	15.80	114.33	15.18	0	476.33	3.14	0.31	3	59	4	14	11
259	86.30	77.12	2043	8630.02	18.15	7712.36	15.36	0	0	38.60	2.53	118.51	1.02	214.54	16.91	179.74	14.51	1	814.02	4.25	0.50	5	59	5	14	10
260	84.21	75.38	2044	8421.29	8.42	7537.52	9.70	0	0	74.48	3.02	125.75	1.08	161.51	7.56	185.71	8.76	0	1643.29	6.08	0.73	4	59	6	14	9
261	82.14	73.37	2045	8213.81	6.54	7337.05	7.27	0	0	75.50	2.43	133.01	0.83	157.63	5.85	175.00	6.51	0	2071.19	7.29	0.82	3	59	7	14	8
262	85.58	74.52	2046	8558.40	10.12	7452.06	9.82	0	0	67.86	2.99	128.13	1.09	178.39	9.12	173.23	8.84	0	1380.98	5.82	0.69	4	59	8	14	7
263	88.63	74.55	2047	8863.13	15.25	7455.19	8.53	0	0	57.30	3.88	125.37	0.99	173.17	13.43	96.84	7.42	1	842.17	7.77	0.56	4	59	9	14	6
264	87.06	71.38	2049	8705.97	11.75	7138.50	10.14	0	0	54.23	2.03	118.03	0.96	240.47	11.54	212.55	9.55	1	1603.92	6.57	0.68	4	59	10	14	5
265	84.89	71.85	2050	8489.38	7.16	7184.84	8.48	0	0	90.05	3.54	132.52	1.10	141.09	6.36	166.73	7.57	0	2093.50	7.22	0.77	4	59	11	14	4
266	85.99	68.88	2051	8598.57	10.54	6888.02	14.50	0	0	59.18	3.24	122.72	1.17	149.80	9.47	204.04	13.31	0	1460.46	4.82	0.60	5	59	12	14	3
267	89.00	67.81	2053	8899.98	18.45	6780.73	16.31	0	0	31.60	3.18	120.59	0.84	141.04	16.22	124.72	14.35	0	631.08	3.09	0.36	4	59	13	14	2
268	89.35	71.55	2055	8935.08	15.15	7155.09	12.63	0	0	44.19	3.52	124.00	0.93	146.72	13.32	122.40	11.12	0	993.69	3.82	0.48	4	59	14	14	1
269	81.56	72.59	2127	8156.47	21.47	7258.92	19.52	0	0	23.86	1.88	123.61	0.80	211.82	20.03	193.90	17.95	1	774.27	3.50	0.37	4	60	1	1	1
270	83.60	71.43	2260	8360.49	49.10	7143.25	22.35	0	0	20.94	1.95	123.43	1.01	352.76	60.65	189.57	21.19	1	771.35	4.38	0.26	4	61	1	1	1
271	88.47	69.57	2286	8847.43	16.66	6957.09	16.11	0	0	33.26	2.15	118.44	0.88	197.93	15.72	194.89	14.75	0	699.77	2.53	0.50	5	62	1	2	2
272	87.98	68.73	2287	8798.29	16.72	6872.60	19.68	0	0	31.74	2.82	120.41	0.91	145.78	14.89	171.46	17.55	0	614.42	2.64	0.39	5	62	2	2	1
273	83.03	73.07	2325	8303.38	16.15	7307.34	16.62	0	0	33.86	2.55	131.02	0.89	166.22	14.49	170.96	14.92	0	1622.02	4.17	0.45	3	63	1	5	5
274	82.96	75.37	2326	8295.84	21.55	7536.56	18.20	0	0	31.30	2.02	120.62	0.97	252.95	21.60	215.40	17.76	1	924.23	3.22	0.47	5	63	2	5	4
275	85.07	73.58	2327	8507.25	12.21	7358.21	13.10	0	0	47.78	2.71	128.40	0.97	167.15	10.98	179.19	11.79	0	1414.73	4.67	0.58	4	63	3	5	3
276	85.17	74.15	2328	8516.61	29.64	7414.72	15.24	0	0	31.29	1.75	120.11	0.88	317.14	28.11	211.70	14.36	1	1074.83	3.11	0.54	5	63	4	5	2
277	86.01	70.62	2330	8601.04	22.56	7061.79	15.36	0	0	28.98	3.05	123.94	0.82	165.13	19.93	112.58	13.53	0	765.75	2.51	0.34	5	63	5	5	1
278	85.23	68.19	2345	8522.74	11.51	6819.36	11.30	0	0	63.39	3.76	123.37	1.13	150.02	10.19	147.19	10.02	0	1230.21	5.77	0.60	4	64	1	2	2
279	84.90	68.43	2346	8490.35	15.47	6843.15	12.99	0	0	44.44	3.10	123.86	0.99	171.12	13.85	144.14	11.56	0	846.56	3.83	0.51	4	64	2	2	1
280	85.84	70.82	2370	8584.11	14.70	7082.07	10.29	0	0	51.12	2.41	124.98	1.01	235.63	14.27	171.23	9.37	1	1751.58	6.83	0.63	4	65	1	11	11
281	84.76	71.17	2371	8475.78	5.77	7117.50	6.47	0	0	103.42	3.42	131.50	0.98	134.70	5.10	150.98	5.72	0	2149.27	10.12	0.83	3	65	2	11	10
282	84.63	71.20	2372	8463.28	6.25	7120.26	4.29	0	0	111.57	3.43	133.81	0.88	156.30	5.49	107.50	3.78	1	2084.62	12.14	0.86	4	65	3	11	9
283	85.76	70.88	2373	8576.41	8.02	7088.22	7.29	0	0	91.07	3.88	129.35	1.07	145.32	7.07	132.02	6.43	0	1653.62	7.63	0.75	3	65	4	11	8
284	85.38	70.80	2374	8537.85	7.17	7079.93	6.30	0	0	94.68	3.65	130.49	0.97	143.26	6.31	125.74	5.54	0	2123.67	11.04	0.79	4	65	5	11	7
285	85.45	71.62	2375	8544.62	6.65	7161.55	5.86	0	0	108.31	3.82	134.56	1.04	145.36	5.86	128.20	5.17	0	2346.67	10.11	0.82	4	65	6	11	6
286	85.33	72.99	2376	8532.59	9.41	7298.71	10.71	0	0	67.51	2.59	123.86	1.11	191.92	8.64	215.31	10.10	1	1859.38	9.77	0.71	3	65	7	11	5
287	87.38	73.16	2377	8738.03	8.84	7316.42	10.76	0	0	69.23	3.07	124.78	1.08	154.90	7.92	187.70	9.73	0	1592.02	6.54	0.70	4	65	8	11	4
288	88.80	72.06	2378	8880.19	8.20	7205.63	9.93	0	0	73.10	4.00	125.18	1.00	115.38	7.20	139.78	8.71	0	1034.02	6.67	0.67	4	65	9	11	3
289	86.96	73.85	2379	8696.07	11.00	7384.72	11.75	0	0	54.45	2.46	122.40	1.01	190.20	10.13	202.69	10.87	0	1302.90	4.07	0.65	4	65	10	11	2
290	83.62	75.01	2381	8362.29	15.36	7500.83	14.13	0	0	51.01	3.22	129.54	1.22	189.24	13.94	174.37	12.81	0	1591.62	4.78	0.52	4	65	11	11	1
291	79.63	76.25	2383	7962.75	24.45	7624.51	19.82	0	0	27.32	2.28	122.96	0.98	226.12	23.24	186.38	18.19	1	867.19	3.71	0.34	5	66	1	3	3
292	79.64	76.45	2384	7964.40	18.11	7645.37	18.24	0	0	35.70	2.51	119.46	1.04	201.12	16.69	199.03	17.27	0	722.29	3.28	0.46	5	66	2	3	2
293	79.19	74.72	2387	7919.47	11.08	7472.33	10.26	0	0	55.57	3.26	129.09	0.91	145.80	9.79	135.06	9.06	0	1377.00	4.55	0.62	3	66	3	3	1
294	85.11	75.04	2386	8510.82	13.10	7503.90	12.98	0	0	55.80	2.82	119.90	1.19	202.19	12.15	200.38	12.05	0	888.98	4.57	0.59	5	67	1	24	24
295	83.80	77.73	2389	8380.15	15.09	7772.68	18.37	0	0	34.03	2.42	119.20	0.91	165.68	13.61	198.64	17.03	0	498.10	3.07	0.47	5	67	2	24	23
296	85.06	76.47	2390	8505.65	9.97	7647.44	10.09	0	0	71.68	4.44	127.05	1.09	124.02	8.74	125.50	8.85	0	1575.65	7.19	0.61	4	67	3	24	22
297	86.04	75.57	2392	8604.33	12.76	7557.28	19.56	0	0	41.53	2.31	119.58	1.03	180.81	11.73	257.83	19.74	1	864.98	3.97	0.54	5	67	4	24	21
298	84.84	75.81	2393	8484.13	11.93	7580.61	11.80	0	0	53.25	2.37	120.65	1.03	207.98	11.24	207.04	11.00	0	1508.90	4.13	0.64	4	67	5	24	20
299	84.42	77.33	2394	8441.58	16.13	7733.28	22.97	0	0	31.03	2.31	118.57	0.94	169.75	14.61	228.16	22.43	1	520.46	3.78	0.43	5	67	6	24	19
300	84.58	76.17	2395	8458.36	13.97	7616.51	13.26	0	0	46.07	2.61	122.85	1.01	190.45	12.97	182.91	12.05	0	1147.94	4.54	0.57	5	67	7	24	18
301	84.56	75.53	2396	8456.28	9.75	7553.48	12.59	0	0	49.66	2.54	126.71	0.88	148.49	8.73	190.87	11.36	0	1135.00	4.62	0.64	4	67	8	24	17
302	84.85	74.51	2397	8485.44	8.53	7451.32	16.11	0	0	55.97	3.01	130.99	1.02	123.72	7.63	228.50	15.13	1	1408.60	5.32	0.63	4	67	9	24	16
303	84.77	72.78	2398	8476.53	3.99	7277.52	4.72	0	0	163.41	4.69	136.03	1.06	106.83	3.48	126.42	4.12	1	2321.42	15.97	0.88	4	67	10	24	15
304	84.64	72.61	2399	8464.26	4.66	7261.09	5.44	0	0	152.69	4.67	134.93	1.16	117.35	4.09	137.10	4.77	0	2337.52	12.31	0.86	4	67	11	24	14
305	84.49	72.80	2400	8448.69	4.81	7279.93	4.59	0	0	131.40	3.70	132.42	0.94	131.37	4.22	125.57	4.03	0	2150.00	11.72	0.88	4	67	12	24	13
306	84.19	72.75	2401	8418.93	4.39	7274.66	4.71	0	0	112.00	3.25	136.52	0.76	116.41	3.84	124.84	4.12	0	2347.75	10.91	0.88	4	67	13	24	12
307	81.99	73.43	2402	8198.88	8.29	7342.65	9.59	0	0	76.33	2.81	126.95	1.11	176.13	7.55	202.75	8.82	0	2224.15	7.78	0.75	4	67	14	24	11
308	83.51	71.95	2403	8351.45	8.31	7194.66	7.36	0	0	92.77	3.67	133.60	1.14	162.44	7.38	143.93	6.54	0	2165.77	8.24	0.77	4	67	15	24	10
309	84.22	72.17	2404	8421.95	6.58	7216.81	7.04	0	0	105.52	3.73	132.04	1.12	144.03	5.84	153.89	6.24	0	2231.44	11.07	0.81	3	67	16	24	9
310	84.65	72.13	2405	8464.86	6.49	7212.65	5.98	0	0	111.21	3.97	131.15	1.06	140.09	5.71	129.20	5.27	0	2182.94	11.22	0.82	3	67	17	24	8
311	84.36	72.15	2406	8435.68	5.49	7215.13	5.82	0	0	125.64	4.57	138.67	1.07	115.99	4.80	123.00	5.09	0	2643.44	14.06	0.82	4	67	18	24	7
312	84.14	72.07	2407	8414.33	4.42	7207.06	4.37	0	0	141.04	4.14	137.41	0.92	115.91	3.86	114.43	3.81	0	2577.98	20.38	0.88	5	67	19	24	6
313	85.19	72.20	2408	8519.05	7.28	7219.96	7.29	0	0	81.04	2.63	130.45	0.95	174.37	6.56	174.54	6.57	0	2320.60	9.10	0.81	4	67	20	24	5
314	84.71	72.57	2409	8470.89	4.34	7257.30	4.88	0	0	153.94	4.19	138.58	1.08	122.93	3.82	138.17	4.29	0	2676.96	12.88	0.89	3	67	21	24	4
315	83.16	72.46	2410	8315.57	4.50	7246.48	4.00	0	0	147.94	3.85	137.67	0.95	133.18	3.95	118.26	3.51	0	2361.38	13.31	0.90	4	67	22	24	3
316	82.21	73.34	2411	8221.23	9.19	7334.02	11.18	0	0	64.37	2.80	132.94	1.05	164.63	8.33	199.28	10.21	0	2420.08	6.94	0.69	3	67	23	24	2
317	80.67	75.77	2412	8067.15	13.34	7576.97	10.64	0	0	51.28	2.52	122.08	0.99	210.31	12.35	169.10	9.69	1	992.29	4.96	0.63	5	67	24	24	1
318	77.03	73.08	2413	7702.51	20.00	7308.46	15.29	0	0	30.59	1.74	116.57	0.82	248.12	20.10	209.49	14.36	1	904.04	3.55	0.52	5	68	1	12	12
319	76.69	72.50	2414	7668.85	9.74	7249.92	9.73	0	0	62.60	3.63	125.40	0.93	129.49	8.56	129.33	8.55	0	1357.60	6.54	0.64	3	68	2	12	11
320	75.64	71.71	2415	7564.36	8.15	7170.52	8.29	0	0	84.86	4.47	123.48	1.05	118.97	7.13	121.01	7.25	0	934.31	7.01	0.69	4	68	3	12	10
321	75.59	71.78	2416	7559.35	9.84	7178.49	8.93	0	0	63.23	2.95	120.43	0.93	163.25	8.75	148.15	7.94	0	789.54	6.32	0.70	4	68	4	12	9
322	75.71	71.68	2417	7570.77	6.10	7168.29	7.47	0	0	75.15	3.53	122.71	0.75	99.50	5.30	121.90	6.51	1	1059.35	9.40	0.74	4	68	5	12	8
323	75.57	71.62	2418	7557.47	7.51	7162.36	8.84	0	0	72.36	3.72	121.00	0.89	112.53	6.58	132.36	7.74	0	891.60	6.52	0.70	4	68	6	12	7
324	75.60	72.06	2419	7559.97	8.42	7206.31	6.97	0	0	80.78	4.04	122.81	0.93	129.55	7.36	107.32	6.11	1	1085.77	8.83	0.71	4	68	7	12	6
325	75.74	71.80	2420	7573.61	4.54	7179.54	4.56	0	0	106.71	3.24	123.81	0.72	114.66	3.96	115.27	3.98	0	1364.96	10.85	0.87	4	68	8	12	5
326	75.38	72.02	2421	7538.25	7.53	7201.50	7.25	0	0	93.12	4.40	122.37	1.03	122.72	6.59	118.11	6.34	0	937.77	9.22	0.73	4	68	9	12	4
327	75.55	71.84	2422	7555.11	6.89	7184.32	4.86	0	0	103.84	3.90	122.80	0.90	141.14	6.02	99.69	4.27	1	1056.50	7.16	0.81	3	68	10	12	3
328	76.90	72.33	2423	7689.81	10.43	7233.39	7.89	0	0	59.16	2.60	122.83	0.84	183.11	9.36	139.11	7.03	0	1331.54	6.22	0.72	4	68	11	12	2
329	78.05	73.34	2424	7805.12	11.14	7333.65	7.86	0	0	72.89	3.50	125.31	1.06	178.98	9.97	126.88	6.98	0	1629.62	6.47	0.70	4	68	12	12	1
330	82.50	76.00	2866	8250.27	21.07	7599.88	13.68	0	0	39.46	2.52	129.61	1.07	249.81	20.77	168.38	12.49	1	1338.85	4.77	0.48	5	69	1	114	114
331	82.64	74.14	2867	8263.91	7.39	7413.53	6.59	0	0	97.59	3.24	135.80	1.08	172.21	6.60	153.78	5.88	0	2456.73	9.13	0.81	3	69	2	114	113
332	84.89	74.00	2868	8488.91	10.49	7400.32	14.30	0	0	73.48	2.58	120.24	1.39	232.41	10.31	295.69	15.59	1	2533.69	8.10	0.65	4	69	3	114	112
333	83.32	72.84	2869	8331.93	7.80	7284.30	7.74	0	0	83.25	2.85	140.01	1.04	177.19	7.04	175.71	6.99	0	2489.00	6.37	0.79	3	69	4	114	111
334	82.78	73.40	2870	8277.69	15.94	7340.22	10.35	0	0	64.81	2.65	131.66	1.32	286.09	17.02	200.60	9.68	1	2671.38	10.76	0.63	4	69	5	114	110
335	82.31	73.70	2871	8231.10	10.40	7370.07	10.67	0	0	71.98	2.29	123.25	1.20	251.38	10.43	252.52	10.79	1	2373.88	7.04	0.71	4	69	6	114	109
336	82.29	73.53	2872	8229.02	5.84	7353.22	5.36	0	0	125.50	3.99	141.46	1.08	141.48	5.14	129.99	4.72	0	2628.90	10.81	0.85	3	69	7	114	108
337	82.12	73.61	2873	8211.68	4.76	7360.57	5.75	0	0	126.44	3.85	139.96	1.01	120.40	4.19	145.30	5.05	0	2335.33	11.59	0.86	3	69	8	114	107
338	81.79	72.67	2874	8179.30	9.51	7266.67	12.77	0	0	79.43	3.51	136.86	1.42	168.61	8.64	222.45	12.02	1	2749.88	15.12	0.67	4	69	9	114	106
339	80.01	70.12	2875	8000.93	9.57	7012.37	13.20	0	0	67.59	3.41	134.40	1.20	147.55	8.58	200.96	12.15	0	2271.48	5.41	0.64	3	69	10	114	105
340	80.03	67.69	2876	8002.53	11.15	6769.35	11.74	0	0	60.70	3.56	128.81	1.09	146.94	9.90	154.75	10.42	0	1195.90	4.48	0.60	4	69	11	114	104
341	80.87	69.17	2877	8087.32	13.99	6917.36	17.58	0	0	47.47	2.89	129.58	1.20	179.84	12.77	220.59	16.74	1	1695.60	4.30	0.51	5	69	12	114	103
342	80.42	68.84	2878	8042.00	12.51	6884.24	16.78	0	0	50.31	2.43	121.04	1.11	200.16	11.84	248.83	16.84	1	1537.88	5.36	0.61	5	69	13	114	102
343	78.92	67.14	2879	7891.69	10.86	6714.22	15.86	0	0	46.96	3.46	124.96	0.94	113.63	9.57	165.67	14.06	0	747.29	3.56	0.51	3	69	14	114	101
344	75.96	68.43	2883	7595.65	8.49	6843.45	8.90	0	0	81.08	3.72	124.32	1.10	142.92	7.52	149.77	7.88	0	1509.10	7.83	0.72	3	69	15	114	100
345	76.15	68.16	2884	7614.54	9.79	6816.49	9.29	0	0	64.06	3.86	126.91	0.92	125.03	8.58	118.65	8.14	0	861.12	5.92	0.63	4	69	16	114	99
346	76.18	68.74	2885	7617.61	13.30	6873.70	16.69	0	0	39.93	2.65	121.19	0.95	156.21	11.97	195.04	15.17	0	696.31	2.85	0.51	5	69	17	114	98
347	75.95	68.98	2886	7595.39	12.50	6898.19	19.25	0	0	43.45	3.67	122.58	1.03	114.23	11.05	175.31	17.11	0	599.12	3.62	0.44	5	69	18	114	97
348	76.20	68.70	2888	7620.08	12.43	6869.83	10.48	0	0	58.11	4.86	126.22	0.98	114.03	10.82	96.11	9.09	1	640.10	5.96	0.49	4	69	19	114	96
349	76.05	68.29	2889	7604.61	9.72	6828.69	11.08	0	0	67.76	4.85	129.57	1.04	104.41	8.50	118.94	9.66	1	1020.12	4.96	0.56	3	69	20	114	95
350	76.27	68.45	2891	7627.40	14.89	6845.42	14.06	0	0	53.67	5.56	126.34	1.15	110.35	12.96	104.16	12.20	1	394.40	5.32	0.39	5	69	21	114	94
351	75.93	68.16	2892	7592.97	6.98	6815.66	8.09	0	0	88.22	4.77	127.49	0.98	99.26	6.12	114.98	7.05	1	1024.40	8.61	0.69	4	69	22	114	93
352	76.03	69.12	2894	7602.66	8.20	6911.96	9.57	0	0	75.86	3.64	122.39	1.04	131.96	7.24	153.89	8.46	0	1014.83	5.92	0.70	3	69	23	114	92
353	75.68	68.91	2895	7567.64	7.38	6890.56	8.21	0	0	93.63	4.79	125.16	1.09	110.95	6.45	123.29	7.17	1	851.98	5.61	0.71	4	69	24	114	91
354	76.04	68.88	2896	7603.98	7.81	6888.16	7.01	0	0	81.67	3.78	126.35	0.91	129.93	6.84	116.70	6.15	0	1071.73	6.49	0.74	4	69	25	114	90
355	75.89	69.03	2897	7588.51	9.62	6903.36	9.27	0	0	74.91	4.07	125.30	1.08	136.38	8.46	131.40	8.15	0	1268.81	6.69	0.66	4	69	26	114	89
356	75.74	69.01	2898	7574.20	7.42	6901.39	5.25	0	0	118.77	5.70	128.66	1.09	119.00	6.45	85.15	4.79	1	1209.15	10.79	0.74	4	69	27	114	88
357	76.05	69.10	2899	7604.76	9.92	6910.00	8.59	0	0	64.99	3.37	126.29	0.92	147.36	8.74	127.72	7.57	0	983.21	6.13	0.68	3	69	28	114	87
358	75.93	69.26	2900	7593.07	6.45	6925.72	7.01	0	0	104.86	4.96	128.99	1.04	104.71	5.63	113.80	6.11	1	1536.79	10.51	0.74	4	69	29	114	86
359	75.70	68.78	2901	7569.66	4.18	6877.98	5.32	0	0	126.19	4.50	126.15	0.87	89.64	3.60	114.40	4.62	1	1408.19	10.54	0.84	4	69	30	114	85
360	75.85	69.30	2902	7585.04	9.30	6930.26	11.11	0	0	69.83	4.71	126.24	1.06	105.90	8.14	126.48	9.70	1	699.33	6.81	0.58	5	69	31	114	84
361	75.76	69.26	2903	7576.15	8.10	6926.08	9.68	0	0	85.91	4.54	126.89	1.16	118.18	7.12	141.22	8.50	0	1393.44	7.17	0.68	4	69	32	114	83
362	75.99	69.03	2904	7598.75	7.42	6902.96	7.88	0	0	73.69	2.90	119.94	0.88	146.00	6.58	154.91	6.99	0	526.06	5.15	0.77	3	69	33	114	82
363	75.70	68.74	2905	7569.64	6.69	6873.96	6.83	0	0	113.92	5.81	126.05	1.13	100.58	5.80	102.78	5.94	1	1167.58	8.53	0.72	4	69	34	114	81
364	75.71	68.89	2906	7570.89	6.53	6888.60	7.17	0	0	101.76	4.38	124.17	1.05	116.81	5.72	128.23	6.28	0	1187.54	7.01	0.77	5	69	35	114	80
365	75.95	69.10	2907	7594.97	5.46	6910.36	7.20	0	0	98.28	4.09	126.75	0.92	101.12	4.80	133.15	6.29	1	1163.42	7.44	0.78	4	69	36	114	79
366	75.83	69.04	2908	7583.13	7.35	6904.04	7.38	0	0	92.26	4.24	124.50	1.02	123.14	6.44	123.64	6.46	0	780.33	5.48	0.74	4	69	37	114	78
367	76.02	68.95	2909	7602.12	8.19	6895.47	11.63	0	0	65.33	4.05	125.75	0.96	101.75	7.21	144.37	10.18	1	514.69	2.04	0.62	5	69	38	114	77
368	75.78	68.98	2910	7577.80	9.00	6898.09	9.17	0	0	80.48	4.67	125.94	1.10	119.38	7.87	121.70	8.03	0	1068.48	5.77	0.65	5	69	39	114	76
369	75.92	69.44	2911	7592.33	9.27	6944.49	10.46	0	0	73.22	4.77	128.23	1.08	109.33	8.11	123.29	9.14	1	615.02	4.80	0.60	4	69	40	114	75
370	75.77	69.10	2912	7577.35	9.75	6909.67	8.72	0	0	70.23	3.68	124.60	0.99	143.32	8.59	128.12	7.68	0	1277.35	4.96	0.67	3	69	41	114	74
371	75.80	69.33	2913	7580.22	13.95	6932.58	15.27	0	0	62.54	7.45	131.45	1.33	89.99	12.20	98.30	13.20	1	651.65	3.39	0.33	4	69	42	114	73
372	75.94	69.32	2914	7594.21	7.17	6931.59	8.33	0	0	78.57	3.57	125.59	0.92	121.61	6.30	141.31	7.32	0	738.94	5.24	0.74	3	69	43	114	72
373	76.01	69.17	2915	7600.63	10.74	6916.58	8.57	0	0	73.32	4.53	127.44	1.05	133.68	9.39	106.71	7.50	1	713.25	5.82	0.62	4	69	44	114	71
374	75.65	72.36	2916	7565.09	7.51	7235.62	13.14	0	0	79.59	3.90	130.60	1.23	118.79	6.68	205.86	11.95	0	1825.33	6.03	0.68	4	69	45	114	70
375	75.98	73.09	2917	7598.35	6.56	7308.81	11.29	0	0	91.42	3.63	126.54	1.22	128.48	5.86	216.42	10.53	1	1672.19	6.58	0.76	3	69	46	114	69
376	75.72	72.71	2918	7571.95	4.70	7270.65	7.31	0	0	118.52	3.50	128.41	1.08	123.31	4.18	190.82	6.56	0	2009.98	10.50	0.86	3	69	47	114	68
377	75.36	71.81	2919	7535.62	6.70	7181.09	8.36	0	0	107.45	6.11	134.85	1.18	90.05	5.73	112.76	7.27	1	1468.54	10.05	0.68	5	69	48	114	67
378	75.58	72.09	2920	7558.39	7.00	7208.95	12.66	0	0	97.25	4.64	130.66	1.41	113.71	6.21	203.35	11.52	0	1800.79	8.43	0.70	4	69	49	114	66
379	76.25	72.65	2921	7625.32	15.11	7265.37	26.01	0	0	60.11	4.19	131.42	1.89	171.46	13.84	275.77	27.04	1	2223.12	11.09	0.41	5	69	50	114	65
380	77.49	72.46	2922	7749.10	22.37	7246.04	12.23	0	0	85.63	4.01	121.68	2.15	332.30	26.52	208.61	11.58	1	2441.85	9.03	0.53	4	69	51	114	64
381	76.51	72.08	2923	7651.50	17.93	7207.57	10.91	0	0	115.96	7.33	133.04	2.50	213.21	16.97	134.30	9.75	1	3192.15	15.18	0.57	5	69	52	114	63
382	75.40	71.35	2924	7540.07	4.70	7134.92	4.99	0	0	140.03	4.85	131.96	1.00	104.06	4.08	110.49	4.34	1	1102.69	7.62	0.84	4	69	53	114	62
383	75.56	71.48	2925	7555.70	5.61	7148.32	5.91	0	0	124.86	4.32	128.42	1.09	124.86	4.93	131.43	5.19	0	1298.81	10.34	0.83	4	69	54	114	61
384	75.52	71.48	2926	7552.44	4.53	7147.66	4.75	0	0	163.31	4.71	125.64	1.14	120.92	3.97	126.68	4.16	0	1846.27	11.60	0.88	4	69	55	114	60
385	75.39	71.51	2927	7538.55	4.36	7151.08	5.00	0	0	158.87	4.86	127.82	1.11	109.54	3.81	125.54	4.37	1	1687.35	12.93	0.87	4	69	56	114	59
386	75.39	71.37	2928	7539.27	6.60	7137.10	7.69	0	0	115.22	5.50	127.60	1.22	106.24	5.75	123.79	6.71	1	966.33	11.16	0.74	5	69	57	114	58
387	75.68	71.18	2929	7568.11	5.01	7117.89	4.88	0	0	131.91	4.36	129.14	0.97	116.53	4.38	113.40	4.26	0	1567.25	10.05	0.85	4	69	58	114	57
388	75.43	71.07	2930	7542.84	4.79	7106.90	5.94	0	0	123.16	4.27	127.68	0.98	106.00	4.18	131.50	5.19	1	1416.46	12.30	0.84	3	69	59	114	56
389	75.39	71.28	2931	7539.14	5.51	7127.52	6.70	0	0	113.95	4.65	128.46	1.03	103.81	4.80	126.21	5.85	1	1368.67	9.94	0.79	4	69	60	114	55
390	75.55	71.21	2932	7554.71	5.49	7120.97	6.33	0	0	130.16	4.82	129.34	1.15	113.99	4.80	131.44	5.54	0	1794.02	9.66	0.82	4	69	61	114	54
391	75.43	71.28	2933	7542.97	6.26	7128.12	6.31	0	0	87.39	3.80	128.23	0.81	110.45	5.45	111.35	5.50	1	1237.48	7.13	0.77	4	69	62	114	53
392	75.48	71.10	2934	7547.63	6.06	7110.17	6.73	0	0	108.53	4.84	130.20	1.03	104.15	5.26	115.86	5.87	1	1706.31	12.01	0.76	4	69	63	114	52
393	75.44	71.08	2935	7544.28	5.73	7107.69	4.93	0	0	148.68	5.34	127.98	1.18	122.74	5.00	105.61	4.31	1	1651.73	15.95	0.83	4	69	64	114	51
394	75.29	70.96	2936	7529.49	5.76	7096.25	5.57	0	0	126.18	4.82	127.66	1.06	115.91	5.02	112.26	4.87	0	1348.81	11.84	0.81	4	69	65	114	50
395	75.62	71.10	2937	7562.24	6.44	7110.20	6.35	0	0	98.57	3.67	127.16	0.96	133.11	5.66	131.39	5.59	0	1298.04	8.99	0.81	4	69	66	114	49
396	75.51	71.18	2938	7551.46	6.53	7117.77	7.77	0	0	95.30	4.46	129.48	1.02	107.40	5.70	127.80	6.79	1	1478.35	6.76	0.74	4	69	67	114	48
397	75.69	70.95	2939	7569.02	8.05	7094.61	7.68	0	0	85.62	3.61	125.91	1.04	147.25	7.11	140.52	6.79	0	1603.92	6.69	0.75	3	69	68	114	47
398	75.61	71.11	2940	7561.26	6.99	7110.73	8.47	0	0	81.24	3.70	124.38	0.95	118.21	6.15	143.20	7.44	0	1318.96	7.35	0.74	4	69	69	114	46
399	75.12	71.42	2941	7511.53	5.97	7142.48	7.37	0	0	90.73	4.26	129.98	0.89	97.75	5.23	120.62	6.42	1	1184.29	7.78	0.75	4	69	70	114	45
400	75.51	71.39	2942	7551.23	8.20	7138.89	6.35	0	0	91.14	4.51	128.89	0.98	127.28	7.15	98.44	5.51	1	1167.02	9.31	0.72	3	69	71	114	44
401	75.73	71.33	2943	7572.91	7.34	7132.95	6.67	0	0	95.63	4.00	128.14	1.02	135.17	6.44	122.89	5.86	0	1489.15	10.05	0.77	4	69	72	114	43
402	75.68	71.33	2944	7568.14	5.71	7132.79	5.38	0	0	119.40	4.14	126.25	1.00	126.62	5.00	119.25	4.71	0	1196.29	9.52	0.83	4	69	73	114	42
403	75.47	71.59	2945	7547.29	5.61	7159.12	5.18	0	0	133.97	4.42	128.07	1.09	130.97	4.92	121.09	4.55	0	1542.10	11.68	0.85	3	69	74	114	41
404	75.45	71.65	2946	7544.96	5.10	7164.70	6.27	0	0	137.01	5.06	129.09	1.16	106.07	4.44	130.49	5.48	1	1408.02	12.39	0.82	5	69	75	114	40
405	75.64	71.66	2947	7563.85	9.14	7165.52	8.56	0	0	81.72	4.75	128.06	1.08	120.89	7.99	113.14	7.48	0	1210.54	6.24	0.65	4	69	76	114	39
406	75.49	71.48	2948	7548.76	2.93	7148.43	3.39	0	0	191.36	4.26	130.50	0.89	101.05	2.54	116.84	2.95	1	1807.90	19.67	0.93	4	69	77	114	38
407	75.53	71.55	2949	7552.80	4.31	7154.85	4.47	0	0	137.14	3.83	129.51	0.91	118.82	3.78	123.22	3.91	0	2119.83	11.05	0.89	3	69	78	114	37
408	75.53	71.49	2950	7553.41	3.17	7148.83	3.30	0	0	187.70	4.36	129.03	0.90	104.52	2.75	108.85	2.87	1	1850.27	17.36	0.92	4	69	79	114	36
409	75.46	71.62	2951	7545.77	9.62	7161.58	13.50	0	0	63.14	5.63	128.61	1.04	80.74	7.77	115.55	11.71	1	984.12	6.00	0.47	5	69	80	114	35
410	75.38	71.42	2952	7538.18	3.86	7141.70	4.02	0	0	174.44	4.66	128.86	1.02	111.04	3.37	115.73	3.51	1	1535.96	13.50	0.90	4	69	81	114	34
411	75.59	71.58	2953	7559.36	4.80	7158.14	5.24	0	0	145.83	4.85	128.62	1.09	110.83	4.19	121.04	4.58	1	1506.23	10.94	0.85	4	69	82	114	33
412	75.36	71.42	2954	7536.33	3.62	7142.31	3.47	0	0	181.21	4.72	133.13	0.94	106.60	3.14	102.32	3.01	1	1801.21	14.38	0.91	4	69	83	114	32
413	75.46	71.48	2955	7545.66	2.88	7147.84	3.28	0	0	195.61	4.50	129.81	0.88	95.81	2.48	109.19	2.85	1	2036.33	20.61	0.93	4	69	84	114	31
414	75.81	71.49	2957	7581.28	11.00	7148.95	8.56	0	0	66.02	3.97	127.70	0.97	140.71	9.64	109.55	7.50	1	1028.77	6.16	0.63	3	69	85	114	30
415	75.53	71.38	2958	7552.66	4.83	7138.43	5.28	0	0	138.39	4.43	127.14	1.05	116.02	4.22	126.95	4.62	0	1717.73	14.71	0.86	3	69	86	114	29
416	75.50	71.45	2959	7550.25	4.65	7145.02	5.10	0	0	140.28	4.69	129.90	1.01	106.69	4.04	117.11	4.45	1	1940.33	11.81	0.85	4	69	87	114	28
417	75.49	71.46	2960	7549.35	5.90	7145.97	7.19	0	0	109.37	5.13	128.28	1.05	96.38	5.08	117.58	6.25	1	1095.08	9.95	0.75	4	69	88	114	27
418	75.43	71.46	2962	7543.13	6.27	7145.81	5.91	0	0	104.63	3.93	126.17	0.96	128.54	5.50	121.11	5.18	0	871.52	8.24	0.81	4	69	89	114	26
419	75.47	71.59	2963	7547.50	3.89	7159.41	4.13	0	0	172.04	4.71	127.93	1.03	109.29	3.39	115.89	3.60	1	1611.48	14.40	0.89	4	69	90	114	25
420	75.36	71.62	2964	7536.22	5.63	7162.44	6.19	0	0	110.83	4.33	128.01	0.98	110.59	4.91	121.70	5.41	1	1589.33	12.60	0.80	4	69	91	114	24
421	75.73	71.52	2965	7573.45	6.94	7152.12	5.47	0	0	90.75	3.35	126.87	0.85	144.60	6.09	114.07	4.80	0	1384.00	7.02	0.81	3	69	92	114	23
422	75.43	71.45	2966	7543.11	2.54	7144.99	3.08	0	0	243.45	4.78	129.42	1.01	99.09	2.20	120.27	2.68	1	2176.90	21.30	0.94	4	69	93	114	22
423	75.51	71.56	2967	7550.65	4.34	7155.73	4.17	0	0	162.47	4.50	127.42	1.03	120.24	3.79	115.74	3.65	0	1677.56	15.04	0.89	4	69	94	114	21
424	75.41	71.59	2968	7540.87	5.61	7158.72	5.60	0	0	152.12	5.42	128.46	1.28	121.03	4.91	120.77	4.90	0	1748.44	12.10	0.83	4	69	95	114	20
425	75.54	71.55	2969	7554.43	4.57	7154.88	5.76	0	0	144.39	4.81	129.41	1.11	105.46	3.99	132.94	5.04	1	1743.10	14.15	0.85	4	69	96	114	19
426	75.39	71.55	2970	7539.29	5.20	7154.53	6.32	0	0	146.12	6.21	130.88	1.23	93.56	4.46	113.98	5.49	1	1279.19	11.41	0.78	4	69	97	114	18
427	75.51	71.40	2971	7550.95	5.68	7140.18	5.88	0	0	124.96	4.65	129.08	1.08	117.39	4.97	121.39	5.14	0	1856.25	12.04	0.82	3	69	98	114	17
428	75.55	71.60	2972	7554.92	2.75	7160.47	2.74	0	0	256.37	4.86	128.96	1.04	111.25	2.39	110.83	2.38	1	2258.88	18.93	0.95	4	69	99	114	16
429	75.31	71.49	2973	7530.97	2.71	7149.14	3.13	0	0	244.41	5.38	133.26	1.05	94.47	2.35	109.19	2.72	1	2279.65	18.85	0.93	5	69	100	114	15
430	75.60	71.60	2974	7559.64	4.87	7160.26	5.13	0	0	128.79	4.08	127.74	0.97	118.43	4.27	124.64	4.49	0	1724.42	9.48	0.86	3	69	101	114	14
431	75.32	71.54	2975	7531.67	4.11	7154.17	4.49	0	0	183.53	5.70	131.81	1.16	101.50	3.57	111.06	3.91	1	1782.92	15.63	0.87	4	69	102	114	13
432	75.47	71.54	2976	7546.55	4.56	7154.00	5.09	0	0	135.90	3.84	124.85	1.00	124.04	4.00	138.56	4.47	0	1635.35	10.57	0.88	3	69	103	114	12
433	75.63	71.53	2977	7563.36	4.03	7152.80	4.27	0	0	128.13	3.47	127.15	0.80	114.45	3.52	121.33	3.73	0	1206.48	10.13	0.89	4	69	104	114	11
434	75.63	71.61	2978	7563.47	5.04	7160.56	5.22	0	0	133.10	4.33	128.66	1.03	119.03	4.41	123.37	4.57	0	1913.79	11.24	0.85	4	69	105	114	10
435	75.54	71.52	2979	7553.90	5.42	7152.15	5.39	0	0	98.60	3.29	128.26	0.81	125.14	4.75	124.38	4.72	0	1387.54	8.14	0.84	4	69	106	114	9
436	75.73	72.11	2980	7572.92	8.03	7211.08	6.87	0	0	90.88	3.97	127.53	1.03	141.73	7.06	121.28	6.04	0	1039.00	9.13	0.75	3	69	107	114	8
437	75.61	71.67	2981	7561.35	7.59	7167.03	9.55	0	0	65.68	3.61	125.86	0.84	105.99	6.63	133.46	8.35	1	859.56	5.16	0.67	4	69	108	114	7
438	75.79	72.01	2982	7578.70	7.23	7201.00	7.95	0	0	89.99	4.03	126.77	1.04	124.34	6.35	136.80	6.99	0	1204.31	7.33	0.74	3	69	109	114	6
439	75.67	71.94	2983	7567.24	7.28	7193.76	6.58	0	0	97.41	3.73	126.49	1.04	146.64	6.42	132.42	5.80	0	1474.67	9.12	0.79	3	69	110	114	5
440	76.05	72.37	2984	7605.18	14.35	7236.59	16.42	0	0	50.80	4.16	126.55	1.21	135.50	12.70	154.94	14.51	0	852.10	3.74	0.45	3	69	111	114	4
441	75.56	72.12	2985	7556.28	5.32	7212.18	5.79	0	0	122.85	4.60	128.75	1.02	109.24	4.64	118.90	5.05	1	1507.27	12.11	0.82	4	69	112	114	3
442	75.59	71.90	2986	7559.29	5.45	7189.59	6.66	0	0	129.29	5.05	128.20	1.17	107.22	4.76	131.11	5.82	1	1706.79	10.27	0.80	4	69	113	114	2
443	76.01	71.68	2987	7601.29	9.47	7168.06	11.22	0	0	68.07	4.87	129.25	1.04	101.83	8.30	120.63	9.79	1	1431.06	6.81	0.56	5	69	114	114	1
444	87.26	73.90	2907	8726.03	14.13	7389.91	12.18	0	0	49.97	2.01	119.16	1.01	255.18	14.35	233.75	11.91	1	1243.25	5.06	0.65	5	70	1	3	3
445	84.42	74.03	2908	8441.94	6.91	7402.89	8.16	0	0	99.91	3.60	133.17	1.19	148.91	6.17	175.28	7.32	0	2409.90	7.38	0.79	3	70	2	3	2
446	82.26	74.54	2909	8225.65	10.74	7453.63	6.98	0	0	83.58	4.01	142.56	1.11	172.63	9.50	112.28	6.15	0	1946.04	6.18	0.71	4	70	3	3	1
447	76.99	73.59	2910	7698.54	14.87	7359.35	12.32	0	0	46.76	2.71	125.59	1.01	198.20	13.65	165.11	11.20	0	842.15	2.43	0.57	5	71	1	4	4
448	76.25	74.43	2911	7624.79	12.42	7442.62	13.23	0	0	59.07	5.53	130.43	1.12	101.90	10.81	108.53	11.50	1	522.85	3.72	0.44	5	71	2	4	3
449	76.22	74.54	2912	7621.73	13.24	7454.44	12.83	0	0	53.91	5.20	133.16	1.03	105.46	11.52	102.09	11.11	1	506.31	3.34	0.42	4	71	3	4	2
450	76.88	74.32	2913	7688.07	11.35	7432.37	9.28	0	0	77.51	4.50	128.68	1.22	150.63	10.00	123.14	8.18	0	1252.23	5.44	0.63	4	71	4	4	1
451	82.76	75.79	2924	8275.54	7.51	7578.61	8.38	0	0	79.52	2.99	130.75	1.00	155.16	6.71	172.39	7.55	0	1458.35	5.73	0.77	3	72	1	3	3
452	85.55	73.10	2925	8555.34	9.72	7309.68	22.03	0	0	61.62	3.07	135.06	1.36	153.97	8.85	308.11	24.25	1	2149.96	6.15	0.60	4	72	2	3	2
453	88.14	71.68	2926	8813.88	24.05	7167.52	15.25	0	0	35.37	1.92	119.03	1.01	299.81	25.30	220.58	14.57	1	858.54	3.02	0.49	5	72	3	3	1
454	83.58	73.28	2997	8358.41	19.25	7328.10	16.22	0	0	31.08	2.74	133.53	0.86	169.12	17.12	142.65	14.43	0	1271.38	3.94	0.39	3	73	1	1	1
455	76.72	67.23	2999	7671.68	12.83	6723.25	16.49	0	0	43.25	3.56	125.80	0.96	120.32	11.30	154.43	14.57	0	775.94	3.53	0.46	3	74	1	6	6
456	77.93	67.72	3000	7792.76	17.21	6771.95	14.59	0	0	43.07	2.05	120.23	1.01	255.87	17.40	228.28	14.43	1	1399.81	3.84	0.62	5	74	2	6	5
457	79.18	69.23	3001	7917.78	5.86	6923.11	6.42	0	0	78.68	2.97	133.75	0.73	119.50	5.14	130.92	5.63	0	1272.65	6.84	0.81	3	74	3	6	4
458	78.88	68.87	3002	7888.26	7.60	6887.17	8.34	0	0	82.61	3.96	130.22	1.00	122.10	6.68	133.98	7.32	0	1749.25	8.18	0.72	5	74	4	6	3
459	81.90	67.80	3003	8190.01	29.11	6779.83	17.44	0	0	33.85	3.77	132.99	1.18	200.19	26.57	121.44	15.51	0	1012.42	2.39	0.31	5	74	5	6	2
460	79.36	70.41	3004	7936.46	7.51	7040.55	12.98	0	0	77.14	3.60	141.19	1.19	125.20	6.70	213.72	11.94	1	2306.69	8.64	0.69	4	74	6	6	1
461	81.69	74.91	3005	8168.97	11.45	7490.60	12.05	0	0	65.57	3.28	132.33	1.24	178.18	10.35	186.55	11.01	0	1887.58	5.24	0.63	3	75	1	4	4
462	78.61	76.88	3006	7861.16	10.90	7687.95	11.31	0	0	54.99	3.68	127.08	0.93	125.29	9.57	130.04	9.93	0	923.79	4.38	0.57	3	75	2	4	3
463	79.30	75.77	3007	7929.91	16.83	7576.59	14.65	0	0	46.42	2.53	123.21	1.16	234.40	16.48	208.80	13.90	1	1063.10	5.46	0.53	5	75	3	4	2
464	79.26	75.71	3008	7925.77	11.80	7571.46	12.94	0	0	53.52	3.70	133.66	1.02	131.48	10.40	144.20	11.40	0	1345.46	4.68	0.54	3	75	4	4	1
465	85.30	76.89	3009	8529.87	14.89	7689.41	14.18	0	0	43.55	2.68	124.37	1.02	188.43	13.53	179.26	12.92	0	1039.46	3.42	0.53	5	76	1	13	13
466	83.26	76.79	3010	8325.82	13.96	7678.65	13.34	0	0	43.82	2.31	126.30	0.97	206.66	12.97	196.83	12.44	0	1194.92	3.10	0.58	5	76	2	13	12
467	86.21	77.65	3011	8621.44	11.84	7764.66	18.16	0	0	42.36	3.80	126.76	0.94	101.65	10.40	155.85	15.92	1	569.21	3.23	0.43	5	76	3	13	11
468	86.72	77.59	3014	8672.05	10.42	7758.81	12.05	0	0	45.06	2.31	118.78	0.80	157.88	9.36	181.11	11.01	0	-101.73	2.72	0.64	5	76	4	13	10
469	86.92	76.99	3016	8691.79	11.58	7699.45	17.81	0	0	46.34	3.40	124.03	1.03	122.20	10.28	186.81	16.00	0	836.21	3.44	0.50	5	76	5	13	9
470	86.96	77.53	3017	8696.43	12.68	7753.13	9.68	0	0	63.73	5.23	128.06	1.04	118.46	11.03	89.89	8.20	1	451.81	5.52	0.50	4	76	6	13	8
471	85.70	76.00	3018	8569.65	14.76	7599.75	19.16	0	0	36.41	1.88	119.24	0.92	219.61	14.23	259.31	19.39	1	931.73	3.13	0.58	5	76	7	13	7
472	84.39	73.63	3019	8439.13	8.72	7362.55	8.97	0	0	88.03	3.26	130.93	1.27	183.70	7.92	188.81	8.17	0	2198.98	10.95	0.75	4	76	8	13	6
473	84.54	72.02	3020	8453.54	6.43	7201.55	8.50	0	0	86.54	3.66	136.12	0.98	117.25	5.66	154.97	7.49	0	2130.00	7.98	0.76	5	76	9	13	5
474	84.07	72.01	3021	8406.83	6.21	7201.01	6.72	0	0	86.82	2.69	136.84	0.89	155.41	5.54	167.88	6.01	0	2483.88	7.77	0.84	3	76	10	13	4
475	84.99	72.32	3022	8498.56	7.74	7232.17	8.55	0	0	99.32	4.23	136.69	1.26	140.61	6.86	155.29	7.57	0	2236.98	10.38	0.75	3	76	11	13	3
476	85.02	72.30	3023	8502.41	5.70	7230.33	6.70	0	0	117.16	4.03	137.44	1.11	127.72	5.03	150.21	5.91	0	2118.62	9.83	0.83	4	76	12	13	2
477	84.71	72.35	3024	8470.56	6.77	7235.32	7.58	0	0	106.11	4.77	140.90	1.14	115.75	5.93	129.64	6.64	0	1911.79	8.02	0.75	4	76	13	13	1
478	78.17	65.29	3024	7816.82	15.68	6528.76	16.35	0	0	37.14	3.28	119.33	0.92	137.16	13.83	142.99	14.44	0	-261.15	1.50	0.42	4	77	1	2	2
479	78.70	65.76	3025	7869.82	15.15	6576.11	17.83	0	0	36.52	3.82	123.45	0.90	111.48	13.26	131.16	15.60	1	637.73	2.69	0.36	5	77	2	2	1
480	82.26	75.59	3025	8226.25	15.76	7559.15	11.70	0	0	53.73	2.82	132.87	1.18	230.81	15.07	175.38	10.66	1	1533.04	4.96	0.57	4	78	1	1	1
481	78.65	65.56	3030	7865.34	15.45	6555.96	14.48	0	0	35.61	3.37	124.94	0.80	125.63	13.53	117.71	12.67	0	566.25	2.89	0.41	4	79	1	2	2
482	78.54	65.20	3031	7853.92	10.30	6520.22	10.58	0	0	54.24	4.42	124.85	0.83	96.78	8.85	99.67	9.21	1	169.35	3.28	0.50	4	79	2	2	1
483	78.38	65.42	3036	7838.04	10.55	6541.92	14.08	0	0	52.70	5.17	126.41	0.93	80.93	8.67	109.62	12.19	1	392.48	4.80	0.41	4	80	1	3	3
484	78.54	65.56	3039	7854.42	14.72	6556.07	19.96	0	0	33.62	2.80	119.40	0.90	137.18	13.10	183.23	18.31	0	422.21	2.06	0.43	5	80	2	3	2
485	78.43	65.34	3041	7842.66	12.29	6534.27	13.82	0	0	37.70	2.51	118.99	0.77	142.57	10.90	159.87	12.33	0	255.77	2.54	0.54	3	80	3	3	1
486	78.28	65.33	3064	7827.98	11.53	6533.50	14.34	0	0	44.26	4.05	122.26	0.84	96.78	10.02	120.43	12.49	1	289.77	4.36	0.44	4	81	1	1	1
487	78.04	66.07	3082	7804.30	20.69	6606.81	18.53	0	0	31.95	2.81	122.90	1.00	182.07	18.74	163.54	16.66	0	422.98	2.34	0.38	5	82	1	5	5
488	77.53	65.49	3083	7753.32	15.35	6549.12	14.29	0	0	39.89	4.16	122.34	0.87	112.88	13.36	105.02	12.41	1	199.52	2.61	0.37	4	82	2	5	4
489	78.18	66.51	3087	7818.22	15.56	6650.57	14.85	0	0	36.20	2.51	120.74	0.87	173.88	14.05	165.66	13.47	0	571.35	2.23	0.50	5	82	3	5	3
490	78.53	66.04	3088	7852.86	14.69	6604.39	16.69	0	0	34.86	2.78	124.50	0.85	142.51	13.04	161.75	14.85	0	696.96	2.23	0.45	4	82	4	5	2
491	78.17	65.77	3091	7816.95	15.59	6577.27	14.22	0	0	40.61	4.32	123.83	0.89	112.49	13.58	102.64	12.40	1	87.94	3.13	0.37	4	82	5	5	1
492	78.20	66.79	3098	7819.55	17.83	6679.40	19.22	0	0	32.43	2.19	115.04	0.94	204.20	16.71	212.86	18.70	1	437.35	3.90	0.46	5	83	1	4	4
493	78.04	65.76	3099	7803.88	14.56	6575.57	11.82	0	0	41.54	2.89	121.14	0.84	161.49	12.91	131.36	10.47	0	556.54	3.09	0.53	3	83	2	4	3
494	78.22	65.36	3100	7822.18	10.70	6535.78	9.23	0	0	63.01	5.47	124.03	0.90	94.15	9.28	79.97	7.59	1	413.81	4.97	0.48	4	83	3	4	2
495	78.32	65.32	3102	7831.89	17.03	6531.67	19.81	0	0	39.79	5.45	125.17	1.07	95.20	14.72	110.85	17.21	1	138.62	4.55	0.27	5	83	4	4	1
496	79.10	66.92	3135	7910.39	17.87	6692.44	29.71	0	0	28.50	2.28	119.43	0.99	174.75	16.35	259.26	29.91	1	402.40	2.89	0.43	5	84	1	1	1
497	78.30	65.49	3202	7830.46	11.23	6549.19	18.19	0	0	37.74	3.57	123.65	0.80	90.93	9.73	147.54	15.88	1	446.31	3.31	0.41	4	85	1	42	42
498	78.37	65.16	3203	7837.30	7.20	6515.91	11.07	0	0	60.05	3.75	124.76	0.79	87.92	6.13	135.78	9.64	1	620.75	7.06	0.63	5	85	2	42	41
499	78.53	65.13	3204	7853.35	9.01	6513.45	11.99	0	0	60.54	3.70	119.86	0.96	113.69	7.92	151.22	10.55	0	168.25	4.67	0.61	4	85	3	42	40
500	78.29	65.19	3205	7828.84	8.20	6519.42	9.58	0	0	50.87	2.51	120.36	0.69	128.04	7.23	149.53	8.46	0	695.62	4.40	0.70	3	85	4	42	39
501	78.32	64.81	3206	7832.06	10.54	6480.78	9.38	0	0	65.37	4.56	123.32	0.96	115.98	9.18	103.31	8.19	1	766.90	4.84	0.57	3	85	5	42	38
502	78.44	65.26	3207	7844.13	9.27	6525.73	9.94	0	0	64.31	4.51	125.33	0.91	101.42	8.03	108.85	8.65	1	842.02	5.99	0.57	4	85	6	42	37
503	78.52	65.00	3208	7851.85	9.22	6500.46	10.20	0	0	62.21	3.57	120.80	0.92	123.79	8.10	136.88	8.96	0	843.02	5.48	0.64	3	85	7	42	36
504	78.25	65.13	3209	7824.84	12.51	6513.20	10.93	0	0	60.59	4.97	125.42	1.05	117.06	10.90	102.33	9.56	1	290.50	5.66	0.49	4	85	8	42	35
505	78.05	65.26	3210	7805.33	7.78	6525.79	8.54	0	0	74.83	4.84	124.16	0.89	92.63	6.87	101.39	7.41	1	474.71	5.20	0.62	4	85	9	42	34
506	78.41	65.24	3211	7840.86	9.26	6523.93	11.76	0	0	58.46	4.43	125.76	0.90	93.55	7.95	119.06	10.23	1	534.62	4.54	0.53	3	85	10	42	33
507	78.32	65.03	3212	7831.83	6.42	6502.72	7.81	0	0	81.51	4.72	124.92	0.84	84.47	5.45	103.42	6.80	1	669.48	7.22	0.67	4	85	11	42	32
508	78.33	65.35	3213	7833.24	10.14	6534.61	11.27	0	0	51.83	3.11	121.49	0.85	130.29	8.94	144.68	9.95	0	544.10	4.82	0.61	3	85	12	42	31
509	78.61	65.37	3214	7860.60	13.37	6536.96	15.29	0	0	46.99	3.48	124.66	1.05	139.70	11.86	159.69	13.55	0	915.04	4.32	0.49	4	85	13	42	30
510	78.31	65.01	3215	7831.26	8.33	6501.41	10.05	0	0	67.04	3.98	121.76	0.92	107.89	7.28	130.22	8.78	1	473.83	5.21	0.64	4	85	14	42	29
511	78.31	65.46	3216	7830.54	7.36	6545.55	7.32	0	0	71.96	3.67	126.17	0.78	110.86	6.42	110.15	6.37	1	681.25	6.40	0.71	4	85	15	42	28
512	78.00	65.14	3217	7800.08	10.37	6513.65	9.10	0	0	65.34	4.31	124.96	0.94	120.97	9.05	106.17	7.96	1	761.71	6.13	0.59	3	85	16	42	27
513	78.48	65.30	3218	7848.32	13.12	6529.62	15.04	0	0	40.10	3.30	126.12	0.86	122.73	11.54	140.61	13.21	0	277.35	2.79	0.46	3	85	17	42	26
514	77.93	65.52	3220	7792.54	11.55	6552.48	13.97	0	0	55.83	4.75	125.62	1.06	104.33	10.12	126.10	12.20	1	873.31	4.73	0.47	4	85	18	42	25
515	78.05	65.30	3221	7805.33	9.25	6530.25	12.11	0	0	52.33	3.67	121.93	0.83	101.46	8.12	132.66	10.58	1	418.35	3.50	0.56	4	85	19	42	24
516	77.91	65.43	3222	7791.00	9.72	6542.88	8.99	0	0	68.73	4.84	124.60	0.94	105.96	8.46	97.84	7.75	1	606.12	6.57	0.57	4	85	20	42	23
517	78.29	65.59	3223	7829.19	14.99	6558.93	14.82	0	0	41.45	3.15	121.43	0.97	152.36	13.30	150.61	13.15	0	554.81	3.49	0.47	4	85	21	42	22
518	78.36	65.38	3225	7835.74	13.27	6538.07	11.18	0	0	58.51	4.90	125.76	1.06	121.74	11.57	102.55	9.72	1	834.73	7.43	0.48	4	85	22	42	21
519	78.04	65.30	3226	7803.93	7.99	6530.34	8.60	0	0	74.76	4.19	121.63	0.92	109.74	6.99	118.03	7.51	1	524.40	5.62	0.67	4	85	23	42	20
520	78.32	65.45	3227	7832.40	15.19	6545.08	14.65	0	0	41.22	3.26	123.85	0.95	148.07	13.46	142.99	12.96	0	448.31	3.56	0.46	4	85	24	42	19
521	78.14	65.44	3228	7814.33	8.27	6544.42	10.68	0	0	67.33	3.84	125.03	0.96	111.65	7.26	144.23	9.37	1	629.60	5.46	0.65	4	85	25	42	18
522	78.43	65.34	3229	7842.69	10.71	6534.15	9.34	0	0	65.55	4.51	124.42	0.97	119.68	9.34	104.28	8.13	1	542.08	4.85	0.57	4	85	26	42	17
523	78.33	65.52	3230	7832.96	10.35	6552.25	13.19	0	0	62.47	4.03	124.12	1.12	123.80	9.14	157.64	11.63	0	878.15	4.34	0.57	4	85	27	42	16
524	78.63	65.57	3231	7862.90	9.09	6557.10	10.42	0	0	62.56	3.30	123.11	0.94	133.07	8.03	152.58	9.20	0	717.06	4.95	0.66	3	85	28	42	15
525	78.53	66.02	3232	7853.13	8.77	6601.79	11.37	0	0	67.53	3.90	123.75	1.03	116.98	7.72	151.47	10.00	0	525.35	5.25	0.63	4	85	29	42	14
526	78.53	65.86	3233	7853.10	11.03	6585.65	11.89	0	0	50.66	3.15	121.76	0.90	136.83	9.75	147.40	10.50	0	493.29	3.59	0.59	4	85	30	42	13
527	78.29	65.86	3234	7829.42	11.82	6586.24	14.43	0	0	53.89	4.06	123.31	1.07	121.04	10.41	147.69	12.69	0	638.19	3.80	0.50	4	85	31	42	12
528	78.05	65.47	3235	7805.24	11.97	6547.28	14.18	0	0	54.84	4.43	127.04	1.08	113.99	10.49	135.05	12.42	0	697.90	3.79	0.48	4	85	32	42	11
529	78.27	65.72	3236	7827.26	9.96	6571.63	12.10	0	0	54.30	3.45	123.24	0.91	120.72	8.76	146.70	10.64	0	498.04	4.27	0.59	3	85	33	42	10
530	78.27	65.98	3237	7827.30	6.87	6597.83	15.02	0	0	63.42	4.28	123.98	0.95	77.86	5.91	170.72	13.19	1	620.08	4.67	0.59	5	85	34	42	9
531	77.97	65.71	3238	7796.57	11.80	6571.05	13.40	0	0	48.99	3.37	123.42	0.95	132.38	10.42	150.31	11.83	0	843.25	3.57	0.54	3	85	35	42	8
532	77.72	65.84	3239	7772.09	6.55	6584.08	10.14	0	0	71.21	4.28	125.83	0.85	83.39	5.63	129.55	8.82	1	1100.04	6.14	0.65	5	85	36	42	7
533	78.27	65.37	3240	7827.17	8.26	6536.73	9.69	0	0	68.89	4.34	125.56	0.91	100.53	7.19	117.95	8.44	1	563.12	5.36	0.62	3	85	37	42	6
534	78.28	65.90	3241	7828.26	10.15	6589.92	15.33	0	0	42.42	3.37	123.49	0.79	98.30	8.87	148.55	13.42	1	490.25	4.00	0.49	4	85	38	42	5
535	78.10	65.32	3242	7810.06	8.67	6532.48	9.72	0	0	71.74	5.64	123.75	0.96	85.54	7.80	95.03	8.38	1	179.00	7.26	0.53	5	85	39	42	4
536	79.27	65.45	3243	7927.33	13.91	6545.45	13.64	0	0	44.64	4.07	125.86	0.92	117.21	12.15	114.91	11.91	0	358.31	3.48	0.43	5	85	40	42	3
537	78.52	64.92	3244	7852.41	15.71	6492.03	11.92	0	0	44.70	3.60	121.53	0.93	150.25	13.80	114.02	10.48	0	291.81	3.72	0.48	4	85	41	42	2
538	78.26	65.98	3245	7826.07	15.23	6597.61	23.33	0	0	32.15	3.38	125.23	0.93	111.98	13.44	171.13	20.67	1	868.96	2.90	0.34	5	85	42	42	1
539	79.24	65.59	3267	7924.29	11.82	6559.40	11.06	0	0	54.64	3.61	123.13	0.95	137.71	10.39	128.93	9.73	0	486.94	3.36	0.57	3	86	1	1	1
540	79.20	66.10	3278	7919.90	16.50	6609.50	18.38	0	0	37.33	3.32	120.65	1.01	143.41	14.64	159.63	16.34	0	288.54	2.75	0.40	5	87	1	2	2
541	78.93	66.70	3279	7893.36	14.93	6669.57	19.56	0	0	34.03	2.60	120.50	0.91	152.06	13.37	193.86	18.35	0	648.83	2.30	0.46	5	87	2	2	1
542	78.92	65.55	3295	7892.36	11.55	6555.42	13.69	0	0	46.90	4.18	123.42	0.87	99.65	10.12	118.05	11.93	1	464.52	3.22	0.45	3	88	1	1	1
543	79.97	65.99	3315	7997.09	13.81	6599.30	23.12	0	0	33.09	3.07	120.29	0.91	115.01	12.24	191.19	20.81	0	287.15	2.45	0.39	5	89	1	2	2
544	79.41	65.88	3316	7941.46	7.62	6587.72	11.84	0	0	58.12	3.15	121.32	0.84	108.38	6.70	168.09	10.45	1	538.10	5.03	0.66	4	89	2	2	1
545	79.31	66.65	3339	7931.12	17.94	6664.56	16.30	0	0	37.68	2.94	120.34	1.01	177.52	16.28	161.32	14.80	0	659.12	2.85	0.44	5	90	1	361	361
546	78.74	66.46	3341	7873.89	11.88	6646.05	11.26	0	0	62.42	6.18	128.08	1.04	91.73	10.27	86.10	9.36	1	705.19	5.46	0.41	4	90	2	361	360
547	78.71	66.51	3342	7871.21	12.80	6651.29	14.83	0	0	46.84	4.50	126.14	0.96	102.42	11.15	118.69	12.93	1	575.75	5.14	0.41	3	90	3	361	359
548	78.64	67.02	3343	7864.36	12.37	6702.00	17.60	0	0	36.74	2.84	124.01	0.84	123.75	10.95	175.55	15.69	0	678.06	2.63	0.47	5	90	4	361	358
549	79.29	66.90	3344	7929.09	11.37	6690.02	11.56	0	0	58.26	3.87	126.10	1.02	131.84	10.00	134.14	10.17	0	745.08	3.93	0.57	3	90	5	361	357
550	79.45	67.60	3345	7945.44	5.56	6760.13	8.26	0	0	91.43	4.68	130.06	0.90	81.55	4.52	123.38	7.18	1	937.38	7.22	0.72	4	90	6	361	356
551	79.69	67.96	3346	7969.42	8.73	6796.35	10.24	0	0	76.62	3.68	124.95	1.13	140.84	7.75	164.91	9.11	0	1328.73	6.91	0.69	4	90	7	361	355
552	79.37	67.40	3347	7936.66	9.41	6739.63	11.74	0	0	75.80	5.06	128.40	1.20	108.33	8.23	135.12	10.27	1	974.31	6.94	0.58	5	90	8	361	354
553	79.63	67.94	3348	7962.57	10.16	6793.98	13.77	0	0	54.92	3.02	124.70	1.03	143.49	9.09	193.14	12.50	0	939.54	5.12	0.61	5	90	9	361	353
554	79.22	67.96	3349	7921.55	11.06	6796.03	14.28	0	0	61.27	4.19	125.72	1.19	124.75	9.77	160.89	12.63	0	1005.85	5.85	0.54	4	90	10	361	352
555	79.74	67.55	3350	7973.54	10.67	6755.36	11.20	0	0	59.91	3.80	127.78	1.00	129.76	9.38	136.29	9.85	0	1141.94	4.86	0.59	4	90	11	361	351
556	79.27	67.89	3351	7926.61	7.31	6789.12	7.64	0	0	90.07	4.17	126.60	1.02	121.52	6.41	126.97	6.69	0	1204.54	8.06	0.74	4	90	12	361	350
557	79.22	68.30	3352	7922.13	6.81	6829.93	8.56	0	0	81.44	3.62	127.30	0.95	118.21	5.99	148.43	7.55	0	1170.38	6.43	0.75	3	90	13	361	349
558	78.88	68.40	3353	7888.37	7.87	6840.17	9.05	0	0	91.06	4.89	130.43	1.15	112.75	6.89	129.69	7.92	0	1585.33	7.94	0.68	4	90	14	361	348
559	78.58	68.61	3354	7857.65	8.04	6861.47	9.95	0	0	89.86	5.17	131.67	1.21	107.42	7.02	133.03	8.71	1	1489.17	8.16	0.65	4	90	15	361	347
560	78.85	68.54	3355	7885.33	9.09	6854.44	11.83	0	0	79.51	4.75	129.33	1.26	117.39	8.01	152.62	10.40	0	1422.21	6.56	0.62	3	90	16	361	346
561	78.19	68.68	3356	7818.69	8.61	6868.44	8.49	0	0	92.00	4.89	128.90	1.19	124.80	7.55	122.99	7.44	0	1515.17	7.61	0.68	4	90	17	361	345
562	78.66	68.84	3357	7866.30	9.15	6884.49	8.13	0	0	92.28	4.41	126.42	1.23	147.63	8.07	131.21	7.18	0	1356.83	7.70	0.71	3	90	18	361	344
563	79.05	68.94	3358	7905.02	8.69	6893.56	9.05	0	0	74.84	3.62	125.91	1.02	138.69	7.68	144.40	7.99	0	1267.00	6.62	0.70	3	90	19	361	343
564	78.80	69.20	3359	7879.87	6.99	6919.81	7.88	0	0	103.55	4.91	132.60	1.15	113.35	6.12	127.68	6.89	0	1421.98	7.44	0.73	3	90	20	361	342
565	78.52	69.15	3360	7852.10	8.52	6915.02	8.35	0	0	91.95	4.14	127.45	1.20	146.19	7.53	143.18	7.38	0	1805.92	8.94	0.73	3	90	21	361	341
566	78.22	68.90	3361	7821.91	6.08	6890.17	8.76	0	0	90.06	3.63	125.72	1.01	116.46	5.37	167.51	7.75	0	1392.00	8.60	0.77	4	90	22	361	340
567	78.28	68.89	3362	7828.48	10.88	6888.74	10.92	0	0	76.96	4.75	128.13	1.29	135.88	9.58	136.35	9.62	0	910.60	5.82	0.60	3	90	23	361	339
568	77.84	69.21	3363	7784.29	8.69	6921.21	9.91	0	0	64.48	3.39	129.38	0.92	127.62	7.66	145.49	8.73	0	1074.65	4.77	0.67	3	90	24	361	338
569	77.38	68.93	3364	7738.49	10.65	6892.97	11.52	0	0	67.10	4.66	126.90	1.12	118.02	9.32	127.71	10.09	0	892.02	5.73	0.56	4	90	25	361	337
570	77.19	69.19	3365	7718.84	8.86	6919.27	11.03	0	0	64.86	3.84	126.82	0.97	115.16	7.78	143.36	9.69	0	1189.58	5.42	0.63	3	90	26	361	336
571	77.40	69.46	3366	7740.11	7.94	6945.86	9.07	0	0	81.92	4.09	129.29	1.06	122.50	6.98	139.81	7.96	0	1393.19	8.25	0.70	4	90	27	361	335
572	77.64	69.34	3367	7764.41	8.50	6934.49	8.17	0	0	84.99	3.89	128.32	1.09	143.39	7.50	137.88	7.21	0	1426.17	7.32	0.73	4	90	28	361	334
573	78.11	69.86	3368	7811.03	10.23	6985.69	9.36	0	0	64.93	2.93	125.81	1.01	175.90	9.24	161.41	8.38	0	1433.29	4.84	0.70	5	90	29	361	333
574	77.48	69.37	3369	7747.62	7.62	6936.83	7.67	0	0	85.55	3.86	127.91	1.00	129.98	6.70	130.80	6.74	0	1364.42	7.84	0.74	4	90	30	361	332
575	77.38	69.15	3370	7737.79	10.33	6915.38	9.95	0	0	75.10	5.09	132.07	1.14	117.08	9.02	112.85	8.70	0	1401.35	6.75	0.58	5	90	31	361	331
576	76.92	69.00	3371	7691.86	7.08	6899.81	7.39	0	0	93.10	4.83	127.23	0.99	104.85	6.18	109.38	6.44	1	854.62	6.78	0.71	5	90	32	361	330
577	77.03	68.84	3372	7703.12	9.93	6883.99	11.12	0	0	71.47	4.42	126.25	1.14	123.57	8.72	138.48	9.77	0	1245.12	4.85	0.60	4	90	33	361	329
578	76.32	69.34	3373	7632.20	8.02	6934.25	9.50	0	0	83.25	5.33	130.16	1.07	96.01	6.94	113.83	8.26	1	952.15	5.74	0.62	4	90	34	361	328
579	76.44	69.61	3374	7644.43	9.23	6961.07	8.84	0	0	75.29	4.06	127.32	1.03	131.78	8.10	126.24	7.76	0	1121.42	6.67	0.67	3	90	35	361	327
580	76.11	69.27	3375	7610.56	7.10	6926.69	7.78	0	0	88.70	4.29	125.53	0.99	112.92	6.21	123.72	6.80	0	1208.44	6.65	0.73	4	90	36	361	326
581	76.94	69.75	3376	7693.70	8.45	6975.48	7.33	0	0	93.20	4.66	126.30	1.10	129.91	7.40	112.58	6.41	0	1108.35	7.80	0.71	4	90	37	361	325
582	77.07	69.78	3377	7706.72	6.02	6977.90	6.51	0	0	107.32	4.59	130.27	1.00	108.05	5.26	116.84	5.68	1	1666.65	12.57	0.78	5	90	38	361	324
583	77.06	69.73	3378	7705.98	8.99	6972.77	10.30	0	0	76.21	3.92	126.43	1.14	135.17	7.96	154.83	9.11	0	1347.44	6.38	0.67	4	90	39	361	323
584	76.92	69.42	3379	7691.84	6.89	6941.77	7.67	0	0	92.80	4.47	130.27	1.01	110.08	6.03	122.38	6.70	1	1546.62	7.66	0.73	4	90	40	361	322
585	76.98	69.49	3380	7698.19	13.26	6948.66	11.53	0	0	55.62	3.39	126.48	1.08	168.23	11.84	146.61	10.26	0	954.75	4.24	0.58	5	90	41	361	321
586	77.51	68.97	3381	7751.18	6.82	6897.20	6.44	0	0	97.05	4.11	127.77	0.97	123.90	5.97	116.93	5.63	0	1231.19	7.70	0.77	4	90	42	361	320
587	77.35	69.42	3382	7734.50	11.02	6942.18	9.91	0	0	66.32	4.16	132.26	1.05	135.09	9.67	121.51	8.70	0	1421.27	5.04	0.60	4	90	43	361	319
588	76.92	69.64	3383	7691.89	8.74	6964.46	9.66	0	0	77.22	4.27	125.65	1.08	121.64	7.67	134.39	8.47	0	922.50	5.58	0.66	4	90	44	361	318
589	76.01	69.44	3384	7601.49	9.58	6943.58	9.78	0	0	68.02	4.45	126.19	0.98	112.40	8.36	114.80	8.53	0	963.12	7.38	0.60	4	90	45	361	317
590	76.71	69.48	3385	7671.13	9.00	6947.66	11.24	0	0	77.19	4.75	127.00	1.17	112.70	7.89	140.78	9.86	0	1198.88	6.76	0.61	4	90	46	361	316
591	76.77	69.40	3386	7677.32	8.80	6939.97	8.54	0	0	77.38	3.52	123.30	1.05	149.47	7.79	145.06	7.56	0	1303.25	6.81	0.72	3	90	47	361	315
592	76.81	69.65	3387	7680.94	6.69	6964.90	5.89	0	0	114.43	4.91	128.86	1.07	119.74	5.83	105.42	5.13	1	1437.79	14.06	0.78	5	90	48	361	314
593	76.95	69.37	3388	7695.20	8.74	6937.45	7.19	0	0	84.89	4.53	129.14	1.00	125.97	7.63	103.53	6.26	1	1227.25	8.00	0.69	4	90	49	361	313
594	76.58	69.24	3389	7658.00	8.88	6924.42	10.04	0	0	67.82	3.76	127.94	0.98	123.49	7.81	139.54	8.82	0	1005.79	5.26	0.65	4	90	50	361	312
595	77.00	69.76	3390	7699.84	7.67	6975.83	9.00	0	0	77.32	3.41	125.39	1.00	134.53	6.79	157.69	7.96	0	1004.58	5.55	0.73	3	90	51	361	311
596	77.58	69.71	3391	7757.95	7.58	6971.00	9.59	0	0	87.73	4.50	127.83	1.13	113.83	6.65	144.09	8.42	0	1190.50	5.86	0.69	4	90	52	361	310
597	77.50	70.15	3392	7750.32	6.41	7014.69	6.49	0	0	103.66	4.00	128.07	1.01	127.74	5.63	129.37	5.70	0	1541.58	7.30	0.80	4	90	53	361	309
598	77.34	69.92	3393	7734.30	6.14	6991.94	7.31	0	0	98.14	4.25	127.61	0.98	108.95	5.37	129.69	6.39	1	1058.21	8.06	0.77	4	90	54	361	308
599	77.39	69.71	3394	7738.92	11.43	6970.65	9.26	0	0	82.26	5.05	130.30	1.29	143.38	10.03	116.25	8.14	0	1156.46	7.31	0.61	4	90	55	361	307
600	77.78	69.68	3395	7778.39	5.89	6968.48	6.85	0	0	123.91	5.03	129.33	1.18	111.62	5.16	129.78	5.99	1	1523.73	10.31	0.79	5	90	56	361	306
601	77.66	70.09	3396	7766.34	6.01	7008.52	8.61	0	0	100.87	4.38	131.71	1.10	106.49	5.27	152.54	7.56	1	1758.46	10.42	0.76	4	90	57	361	305
602	77.65	69.90	3397	7765.08	6.20	6989.85	8.17	0	0	109.01	5.36	130.48	1.15	96.73	5.37	127.55	7.12	1	1367.10	9.68	0.73	5	90	58	361	304
603	77.86	69.81	3398	7786.00	7.08	6981.37	7.46	0	0	92.96	3.64	125.44	1.05	139.68	6.26	147.06	6.59	0	1458.65	6.65	0.78	3	90	59	361	303
604	77.66	70.24	3399	7765.97	8.01	7024.28	7.68	0	0	92.57	4.46	132.06	1.10	127.87	7.02	122.66	6.74	0	1790.25	9.05	0.72	3	90	60	361	302
605	77.23	70.53	3400	7722.86	4.60	7053.31	5.92	0	0	128.99	4.57	129.89	1.00	99.94	4.02	128.54	5.17	1	1752.23	11.05	0.83	4	90	61	361	301
606	77.28	70.70	3401	7727.62	5.35	7069.56	6.24	0	0	128.97	4.99	131.63	1.11	106.17	4.67	123.95	5.45	1	1841.92	11.87	0.81	4	90	62	361	300
607	77.61	71.00	3402	7760.82	5.63	7099.58	5.26	0	0	127.18	4.32	131.17	1.04	127.71	4.94	119.33	4.61	0	1804.67	9.97	0.84	3	90	63	361	299
608	77.53	71.14	3403	7753.41	5.00	7114.18	4.57	0	0	119.88	3.49	129.10	0.87	132.19	4.39	120.83	4.01	0	1387.52	11.05	0.88	4	90	64	361	298
609	77.25	71.35	3404	7724.91	6.20	7134.59	6.31	0	0	117.38	5.14	133.52	1.09	108.75	5.41	110.60	5.49	1	1499.19	12.06	0.77	4	90	65	361	297
610	77.38	71.32	3405	7737.63	7.50	7132.49	6.49	0	0	103.43	4.18	129.33	1.10	142.98	6.59	123.80	5.71	0	1753.42	9.64	0.78	3	90	66	361	296
611	77.11	70.83	3406	7710.90	5.56	7082.69	6.34	0	0	131.89	5.47	131.60	1.16	102.93	4.86	117.34	5.52	1	1892.12	12.46	0.79	4	90	67	361	295
612	77.78	70.68	3407	7778.07	7.10	7068.50	6.24	0	0	96.21	3.72	129.82	0.98	141.60	6.25	124.50	5.49	0	1502.69	7.99	0.79	3	90	68	361	294
613	77.78	70.71	3408	7778.37	5.58	7071.32	7.30	0	0	100.75	3.82	128.99	0.98	113.46	4.91	148.39	6.41	0	1964.88	9.62	0.80	3	90	69	361	293
614	77.87	70.79	3409	7786.73	5.65	7079.22	6.74	0	0	127.20	5.06	131.64	1.18	109.34	4.95	130.30	5.89	1	1691.81	13.99	0.80	4	90	70	361	292
615	77.76	70.51	3410	7776.25	5.05	7050.83	5.01	0	0	137.36	4.73	133.41	1.03	112.67	4.41	111.87	4.37	1	1916.42	12.15	0.84	4	90	71	361	291
616	77.86	70.64	3411	7786.28	5.64	7063.83	5.72	0	0	126.41	4.58	132.25	1.08	119.70	4.93	121.53	5.01	0	1904.42	12.94	0.82	4	90	72	361	290
617	77.64	70.34	3412	7764.39	6.73	7033.79	6.22	0	0	98.79	3.81	128.58	0.97	134.40	5.91	124.19	5.47	0	1277.79	8.14	0.80	3	90	73	361	289
618	77.87	70.24	3413	7787.40	6.01	7024.33	6.02	0	0	105.67	3.95	130.93	0.96	123.68	5.27	123.80	5.28	0	1796.33	9.07	0.81	3	90	74	361	288
619	77.82	70.36	3414	7781.80	4.99	7035.62	4.56	0	0	141.53	4.61	132.99	1.00	117.86	4.36	107.60	3.97	1	1889.71	11.60	0.86	4	90	75	361	287
620	78.54	70.80	3415	7853.74	8.22	7079.86	8.28	0	0	111.57	5.47	134.14	1.40	129.02	7.22	129.97	7.27	0	1894.67	9.84	0.71	5	90	76	361	286
621	78.66	70.89	3416	7865.67	6.18	7089.43	6.37	0	0	119.83	4.38	130.82	1.15	130.14	5.43	134.26	5.60	0	1808.04	9.23	0.81	4	90	77	361	285
622	78.86	70.77	3417	7885.89	5.35	7077.37	5.59	0	0	112.15	3.47	131.83	0.94	133.13	4.71	139.01	4.92	0	2081.58	8.93	0.86	3	90	78	361	284
623	78.81	70.49	3418	7881.48	5.32	7049.03	5.44	0	0	141.61	5.23	133.54	1.13	110.81	4.65	113.22	4.74	1	1915.60	11.74	0.82	4	90	79	361	283
624	78.70	70.67	3419	7870.06	5.53	7067.49	6.79	0	0	108.58	3.90	131.39	1.01	118.48	4.86	145.58	5.97	0	1867.02	11.79	0.82	4	90	80	361	282
625	79.10	71.09	3420	7909.72	5.59	7109.38	6.04	0	0	119.29	4.49	138.45	1.04	114.10	4.89	123.30	5.28	0	2133.65	12.36	0.81	4	90	81	361	281
626	79.08	71.09	3421	7908.23	5.84	7109.31	5.91	0	0	115.12	4.20	135.55	1.02	123.36	5.12	124.80	5.18	0	1852.29	9.66	0.82	4	90	82	361	280
627	78.87	70.99	3422	7887.25	5.71	7098.58	6.62	0	0	125.19	4.36	131.45	1.18	126.37	5.03	146.39	5.83	0	1991.29	8.98	0.82	3	90	83	361	279
628	79.15	71.37	3423	7915.22	6.72	7137.45	7.23	0	0	101.04	4.23	136.94	1.07	123.76	5.90	133.17	6.35	0	1948.40	8.91	0.77	3	90	84	361	278
629	78.74	71.47	3424	7873.51	3.58	7147.32	4.15	0	0	147.05	3.54	133.55	0.85	114.42	3.14	132.49	3.63	0	2553.85	13.91	0.91	3	90	85	361	277
630	78.64	71.60	3425	7863.82	4.77	7159.96	5.78	0	0	131.16	4.28	134.75	1.04	112.32	4.17	136.25	5.06	0	2061.12	10.76	0.85	4	90	86	361	276
631	78.91	71.37	3426	7890.93	5.46	7136.54	5.20	0	0	130.26	3.94	131.69	1.06	139.26	4.81	132.76	4.58	0	2222.42	10.95	0.86	3	90	87	361	275
632	79.20	71.15	3427	7920.14	4.43	7114.57	4.78	0	0	136.70	4.03	134.20	0.94	115.68	3.88	124.91	4.18	0	2161.46	13.00	0.88	4	90	88	361	274
633	79.25	71.71	3428	7924.67	6.15	7170.55	5.74	0	0	118.68	4.13	136.91	1.07	136.21	5.41	127.14	5.05	0	2351.56	8.96	0.83	3	90	89	361	273
634	79.54	71.76	3429	7954.29	4.24	7175.59	4.87	0	0	170.25	4.83	133.94	1.17	114.83	3.71	131.97	4.26	0	2075.42	18.32	0.88	4	90	90	361	272
635	80.32	72.30	3430	8031.73	5.15	7229.78	5.85	0	0	139.92	5.09	137.56	1.15	108.78	4.50	123.48	5.11	1	2140.29	15.33	0.83	5	90	91	361	271
636	79.69	72.46	3431	7969.45	5.77	7246.33	6.24	0	0	127.21	4.79	138.34	1.15	117.76	5.05	127.28	5.46	0	2080.48	13.34	0.81	4	90	92	361	270
637	79.80	72.48	3432	7980.21	5.01	7248.47	5.59	0	0	137.49	4.38	137.34	1.10	121.22	4.40	135.12	4.90	0	2385.98	13.00	0.85	4	90	93	361	269
638	79.72	72.74	3433	7972.36	5.26	7274.12	5.58	0	0	129.09	4.01	136.73	1.07	130.64	4.63	138.48	4.91	0	2374.00	12.24	0.86	3	90	94	361	268
639	79.93	72.66	3434	7992.63	5.14	7266.43	5.92	0	0	151.56	5.23	137.05	1.26	114.59	4.50	132.01	5.18	0	2216.00	14.19	0.84	4	90	95	361	267
640	79.84	72.83	3435	7984.40	4.84	7283.42	4.99	0	0	136.15	4.19	138.54	1.01	120.89	4.24	124.75	4.37	0	2423.62	14.08	0.86	3	90	96	361	266
641	80.21	73.32	3436	8021.24	5.84	7331.91	5.66	0	0	121.70	4.25	139.73	1.06	128.89	5.13	124.81	4.96	0	2237.08	11.54	0.83	4	90	97	361	265
642	80.10	72.89	3437	8009.54	5.36	7288.69	5.88	0	0	125.23	3.98	135.83	1.08	130.16	4.72	142.81	5.18	0	2218.29	11.85	0.85	3	90	98	361	264
643	80.11	73.05	3438	8011.10	5.45	7305.09	5.33	0	0	126.51	3.80	135.08	1.05	139.77	4.80	136.78	4.70	0	2436.35	11.63	0.86	4	90	99	361	263
644	80.03	73.06	3439	8002.90	5.77	7306.47	5.15	0	0	129.23	4.00	134.71	1.08	143.91	5.08	128.42	4.54	0	2326.23	11.06	0.86	3	90	100	361	262
645	80.03	72.92	3440	8002.81	5.04	7291.57	5.49	0	0	127.73	3.79	134.19	1.03	131.22	4.44	142.79	4.84	0	2130.12	9.73	0.87	3	90	101	361	261
646	80.11	73.00	3441	8011.15	4.74	7299.84	4.64	0	0	140.75	3.78	138.16	1.01	136.07	4.17	133.20	4.08	0	2119.08	13.06	0.89	3	90	102	361	260
647	80.21	73.22	3442	8020.73	4.83	7321.79	5.04	0	0	135.95	4.09	138.92	1.01	123.54	4.23	129.01	4.42	0	2511.38	14.45	0.87	4	90	103	361	259
648	79.62	73.25	3443	7962.13	5.02	7324.56	5.46	0	0	133.99	4.66	137.82	1.05	110.98	4.38	120.61	4.77	1	2238.17	12.80	0.84	4	90	104	361	258
649	79.54	73.35	3444	7954.23	5.30	7334.69	4.74	0	0	148.83	4.76	138.59	1.12	127.55	4.64	113.97	4.14	0	2384.04	14.16	0.86	4	90	105	361	257
650	79.40	73.54	3445	7939.87	7.31	7353.89	7.26	0	0	119.47	5.24	137.47	1.32	128.30	6.42	127.30	6.37	0	2164.58	10.17	0.75	3	90	106	361	256
651	79.13	73.52	3446	7912.62	4.25	7351.61	4.42	0	0	149.70	4.01	135.59	0.98	121.93	3.72	126.78	3.87	0	2303.27	14.24	0.89	4	90	107	361	255
652	79.23	73.42	3447	7922.82	5.41	7342.02	6.64	0	0	129.54	5.15	139.73	1.16	104.67	4.73	128.38	5.80	1	2051.92	15.12	0.80	4	90	108	361	254
653	79.95	73.66	3448	7995.41	5.56	7365.92	5.93	0	0	103.13	3.18	133.92	0.92	139.43	4.92	148.64	5.24	0	1836.79	8.77	0.85	3	90	109	361	253
654	79.91	73.62	3449	7991.14	7.39	7361.71	7.39	0	0	100.02	4.36	138.28	1.12	130.66	6.49	130.63	6.49	0	1984.67	10.25	0.75	4	90	110	361	252
655	79.57	73.19	3450	7957.22	5.84	7318.98	5.55	0	0	123.41	3.97	138.45	1.08	139.74	5.14	132.83	4.89	0	2618.88	11.30	0.85	3	90	111	361	251
656	80.19	72.80	3451	8018.61	4.12	7280.44	4.51	0	0	137.68	3.57	138.08	0.90	122.58	3.62	134.00	3.96	0	2538.81	14.02	0.90	3	90	112	361	250
657	80.29	72.97	3452	8028.75	3.59	7297.03	4.13	0	0	159.23	3.90	138.32	0.92	112.70	3.14	129.71	3.61	0	2456.25	18.61	0.91	4	90	113	361	249
658	79.97	72.94	3453	7997.16	4.87	7293.98	4.74	0	0	144.00	4.04	137.04	1.05	133.69	4.28	130.01	4.17	0	2673.67	18.22	0.88	3	90	114	361	248
659	79.97	72.44	3454	7996.98	5.73	7244.43	6.38	0	0	121.23	4.29	137.61	1.12	124.72	5.04	138.96	5.61	0	2305.35	11.37	0.82	4	90	115	361	247
660	79.86	72.91	3455	7985.93	4.14	7291.30	5.22	0	0	150.92	4.34	137.24	1.06	110.86	3.63	139.84	4.58	1	2488.69	16.66	0.88	4	90	116	361	246
661	79.83	72.64	3456	7983.18	4.84	7264.43	5.25	0	0	111.49	3.22	134.77	0.86	129.05	4.26	140.17	4.62	0	2001.92	10.77	0.87	3	90	117	361	245
662	80.05	72.91	3457	8004.70	5.07	7290.67	5.41	0	0	125.94	4.50	140.99	0.98	109.22	4.43	116.42	4.72	1	1970.60	15.30	0.83	4	90	118	361	244
663	79.95	72.49	3458	7994.66	5.56	7249.30	5.43	0	0	125.42	4.11	137.53	1.05	130.66	4.88	127.65	4.77	0	2171.04	10.78	0.85	3	90	119	361	243
664	79.71	72.51	3459	7971.40	5.37	7250.93	5.52	0	0	131.31	4.38	138.34	1.08	123.90	4.71	127.24	4.84	0	2312.75	13.33	0.84	4	90	120	361	242
665	79.77	72.48	3460	7977.47	4.95	7248.07	4.41	0	0	140.90	4.39	138.83	0.98	122.29	4.32	108.94	3.85	1	2395.15	17.15	0.87	4	90	121	361	241
666	80.06	72.05	3461	8005.91	5.95	7204.86	5.69	0	0	138.47	4.98	137.71	1.22	127.33	5.22	121.74	4.99	0	2647.54	12.42	0.82	3	90	122	361	240
667	80.36	71.71	3462	8036.13	4.78	7170.95	5.41	0	0	115.49	3.27	137.42	0.90	130.21	4.21	147.40	4.77	0	2543.98	10.27	0.87	4	90	123	361	239
668	80.04	71.86	3463	8003.64	4.96	7186.14	5.04	0	0	140.92	4.41	138.02	1.06	121.99	4.35	124.02	4.42	0	2451.38	10.80	0.86	4	90	124	361	238
669	80.36	71.52	3464	8035.74	4.37	7151.68	4.63	0	0	128.61	3.31	135.07	0.89	130.87	3.85	138.63	4.08	0	2278.75	11.60	0.90	3	90	125	361	237
670	80.41	71.25	3465	8041.30	5.78	7124.54	6.37	0	0	126.06	4.61	138.57	1.16	121.73	5.08	134.04	5.59	0	2554.94	12.39	0.82	3	90	126	361	236
671	80.55	71.03	3466	8055.50	4.66	7103.01	5.36	0	0	147.68	5.02	139.89	1.10	105.19	4.05	121.08	4.68	1	2370.85	12.42	0.85	4	90	127	361	235
672	80.66	70.99	3467	8066.00	5.76	7099.40	5.08	0	0	148.76	5.07	140.18	1.21	129.89	5.04	114.59	4.45	0	2572.52	16.65	0.84	4	90	128	361	234
673	80.57	70.76	3468	8056.90	6.06	7075.59	5.40	0	0	142.26	5.18	140.57	1.22	127.92	5.30	113.95	4.72	0	2656.25	14.24	0.82	5	90	129	361	233
674	80.86	70.70	3469	8085.76	5.63	7070.24	6.50	0	0	127.48	4.15	135.60	1.19	133.32	4.97	154.00	5.74	0	2533.83	13.37	0.84	3	90	130	361	232
675	80.82	70.54	3470	8081.62	6.20	7053.59	6.05	0	0	128.62	4.57	137.16	1.20	134.45	5.45	131.15	5.32	0	2672.58	12.93	0.82	4	90	131	361	231
676	81.18	70.51	3471	8118.13	4.99	7051.43	5.99	0	0	114.30	3.52	138.51	0.96	125.04	4.40	150.28	5.28	0	2506.73	12.86	0.86	3	90	132	361	230
677	81.07	70.85	3472	8106.87	6.67	7085.31	7.14	0	0	112.66	3.95	133.61	1.22	147.10	5.92	157.24	6.34	0	2545.98	14.32	0.81	3	90	133	361	229
678	81.07	71.02	3473	8107.12	4.43	7101.92	4.97	0	0	147.42	4.28	139.51	1.04	117.48	3.89	131.74	4.36	0	2746.73	12.56	0.88	4	90	134	361	228
679	81.17	70.68	3474	8117.32	5.28	7068.22	5.78	0	0	118.79	3.97	138.71	0.99	121.50	4.63	133.11	5.07	0	2445.67	12.54	0.84	3	90	135	361	227
680	81.37	70.81	3475	8137.15	4.22	7080.67	5.30	0	0	170.95	5.00	138.63	1.22	111.14	3.70	139.50	4.64	1	2953.42	18.98	0.88	4	90	136	361	226
681	81.54	70.83	3476	8153.99	4.49	7083.41	4.93	0	0	127.95	3.50	140.75	0.92	126.69	3.95	139.05	4.33	0	2713.96	16.51	0.89	3	90	137	361	225
682	80.88	70.79	3477	8087.56	6.47	7078.74	4.94	0	0	132.09	4.40	137.37	1.14	149.67	5.69	114.37	4.35	0	2480.46	12.83	0.84	4	90	138	361	224
683	80.67	71.08	3478	8066.52	6.05	7108.13	5.08	0	0	131.39	4.39	139.03	1.10	139.39	5.31	117.10	4.46	0	2318.56	12.42	0.84	4	90	139	361	223
684	80.16	70.97	3479	8015.56	3.89	7097.35	4.63	0	0	171.38	5.00	141.31	1.08	102.66	3.40	122.20	4.04	1	2653.71	16.18	0.88	4	90	140	361	222
685	80.40	70.96	3480	8039.67	6.83	7096.06	7.36	0	0	102.39	4.11	138.35	1.11	131.19	6.02	141.28	6.48	0	2501.06	10.39	0.78	3	90	141	361	221
686	80.35	71.39	3481	8035.19	7.13	7138.77	7.74	0	0	111.95	4.51	137.50	1.29	136.64	6.30	148.35	6.84	0	2423.08	11.82	0.77	3	90	142	361	220
687	80.26	71.55	3482	8025.86	5.23	7155.38	6.56	0	0	120.11	4.35	139.20	1.06	111.12	4.58	139.44	5.75	1	2344.60	13.59	0.82	4	90	143	361	219
688	80.44	71.57	3483	8043.53	5.27	7156.73	5.30	0	0	135.34	4.27	137.75	1.09	128.67	4.63	129.49	4.66	0	2253.98	13.71	0.86	4	90	144	361	218
689	80.22	71.61	3484	8022.24	5.74	7161.31	6.67	0	0	122.03	4.36	139.29	1.15	123.80	5.05	143.76	5.86	0	2416.81	11.23	0.82	4	90	145	361	217
690	80.21	71.50	3485	8020.82	5.73	7150.02	5.79	0	0	120.86	4.20	140.29	1.06	127.06	5.03	128.37	5.08	0	2575.27	11.74	0.83	4	90	146	361	216
691	80.15	71.73	3486	8015.15	4.53	7172.73	4.57	0	0	138.95	3.90	138.45	0.95	124.10	3.97	125.19	4.00	0	2544.79	16.23	0.88	3	90	147	361	215
692	79.74	71.86	3487	7973.96	5.22	7186.28	5.78	0	0	122.26	3.85	135.51	1.03	127.80	4.60	141.56	5.09	0	2271.33	11.21	0.85	3	90	148	361	214
693	79.74	71.33	3488	7974.31	4.05	7132.90	4.15	0	0	150.39	4.04	137.90	0.92	115.89	3.54	118.84	3.63	0	2534.79	14.25	0.90	4	90	149	361	213
694	79.75	71.45	3489	7974.94	7.09	7145.09	7.18	0	0	115.17	4.80	139.78	1.25	131.14	6.23	132.79	6.31	0	2653.69	12.32	0.77	4	90	150	361	212
695	79.65	71.41	3490	7965.21	5.69	7141.08	6.89	0	0	126.18	4.78	141.24	1.20	115.62	4.99	140.00	6.04	0	2687.31	11.86	0.81	3	90	151	361	211
696	79.74	71.42	3491	7973.61	4.90	7141.93	4.44	0	0	144.89	3.98	137.15	1.03	137.37	4.31	124.29	3.90	0	2861.46	13.78	0.89	4	90	152	361	210
697	79.39	71.76	3492	7938.94	6.07	7176.46	6.08	0	0	125.82	4.85	139.45	1.15	121.05	5.31	121.30	5.32	0	1999.94	10.68	0.80	4	90	153	361	209
698	79.35	72.36	3493	7935.47	5.33	7236.12	5.66	0	0	125.61	3.91	135.79	1.06	131.94	4.70	140.16	4.99	0	2468.33	13.49	0.85	3	90	154	361	208
699	79.36	72.02	3494	7936.17	4.82	7202.21	5.36	0	0	136.94	4.29	136.74	1.05	118.32	4.23	131.60	4.70	0	2265.29	12.88	0.86	3	90	155	361	207
700	79.18	71.62	3495	7917.83	5.45	7162.12	5.85	0	0	121.81	3.96	138.03	1.05	129.11	4.80	138.63	5.15	0	2544.60	12.68	0.84	3	90	156	361	206
701	78.76	71.64	3496	7875.77	5.45	7164.22	5.78	0	0	127.90	4.24	133.43	1.09	126.76	4.79	134.47	5.08	0	2207.10	11.54	0.84	4	90	157	361	205
702	78.35	72.13	3497	7835.09	4.35	7213.39	5.02	0	0	133.42	3.99	137.44	0.94	111.91	3.80	129.18	4.39	1	2186.29	11.74	0.87	4	90	158	361	204
703	78.11	71.68	3498	7811.34	5.25	7167.88	5.51	0	0	119.27	4.15	133.23	0.96	115.98	4.60	121.64	4.82	0	2054.06	10.79	0.84	4	90	159	361	203
704	77.94	71.17	3499	7794.24	4.63	7116.95	5.40	0	0	130.72	4.08	131.85	0.99	114.22	4.06	133.31	4.73	0	1983.98	12.45	0.86	4	90	160	361	202
705	78.16	71.03	3500	7816.02	4.86	7102.94	5.10	0	0	133.76	4.16	133.30	1.00	120.18	4.26	126.05	4.46	0	1929.50	12.02	0.86	4	90	161	361	201
706	78.01	70.81	3501	7801.31	5.55	7080.97	6.42	0	0	112.97	4.01	132.25	1.02	120.46	4.87	139.31	5.64	0	1946.40	8.89	0.82	3	90	162	361	200
707	77.97	70.71	3502	7796.58	5.56	7070.66	5.13	0	0	116.81	3.92	129.08	0.94	127.44	4.87	117.59	4.49	0	1557.00	10.58	0.84	4	90	163	361	199
708	78.16	70.59	3503	7816.40	4.52	7059.27	5.26	0	0	139.79	4.56	132.25	1.02	106.56	3.95	124.05	4.60	1	1531.56	10.60	0.86	5	90	164	361	198
709	78.37	70.54	3504	7837.03	5.49	7054.13	6.89	0	0	124.63	4.79	134.62	1.16	109.97	4.81	138.02	6.04	1	2151.94	13.25	0.80	4	90	165	361	197
710	78.15	71.10	3505	7815.43	7.58	7110.07	7.09	0	0	96.97	4.30	134.84	1.08	131.62	6.65	123.02	6.22	0	2057.94	8.59	0.75	3	90	166	361	196
711	77.70	71.45	3506	7770.22	5.02	7144.80	6.28	0	0	137.12	4.98	132.42	1.15	106.36	4.39	132.95	5.49	1	1766.12	11.19	0.82	4	90	167	361	195
712	77.72	70.97	3507	7772.05	5.29	7097.22	5.59	0	0	123.04	4.36	131.08	1.00	114.84	4.62	121.41	4.89	0	1620.58	9.28	0.83	4	90	168	361	194
713	77.55	71.04	3508	7754.74	6.24	7104.26	6.48	0	0	143.84	6.16	130.56	1.36	112.05	5.45	116.29	5.66	0	1460.12	11.58	0.78	5	90	169	361	193
714	77.54	71.25	3509	7754.02	6.20	7124.94	7.00	0	0	118.64	4.84	133.32	1.18	116.81	5.43	131.99	6.14	0	2354.85	9.21	0.79	5	90	170	361	192
715	78.17	70.92	3510	7817.37	6.55	7091.57	5.88	0	0	104.63	3.58	129.03	1.00	147.57	5.78	132.61	5.19	0	2047.29	7.77	0.83	3	90	171	361	191
716	78.77	70.82	3511	7876.75	5.62	7082.28	5.82	0	0	111.43	3.76	131.12	0.97	128.37	4.94	133.10	5.12	0	1816.69	10.17	0.84	3	90	172	361	190
717	78.82	70.84	3512	7881.53	5.74	7084.14	6.62	0	0	131.50	5.21	132.24	1.22	111.48	5.03	128.46	5.79	1	1759.92	11.70	0.80	4	90	173	361	189
718	79.19	70.79	3513	7918.69	5.56	7078.80	6.07	0	0	115.63	3.86	133.94	1.03	128.21	4.89	139.97	5.34	0	2113.79	11.02	0.84	3	90	174	361	188
719	79.03	70.84	3514	7902.60	6.62	7083.78	7.03	0	0	127.16	4.83	131.62	1.33	134.48	5.84	142.67	6.20	0	2016.83	13.95	0.79	3	90	175	361	187
720	79.40	70.89	3515	7939.85	5.19	7088.78	5.14	0	0	140.37	4.52	135.53	1.09	124.07	4.55	122.84	4.51	0	2450.15	12.80	0.85	4	90	176	361	186
721	79.73	71.08	3516	7973.44	5.20	7107.56	5.76	0	0	155.71	5.45	140.13	1.28	114.25	4.55	126.61	5.04	0	2692.71	13.70	0.83	4	90	177	361	185
722	79.40	71.06	3517	7940.12	5.03	7105.59	5.70	0	0	131.45	4.12	132.86	1.07	123.75	4.42	140.30	5.01	0	2142.50	12.70	0.86	4	90	178	361	184
723	79.21	70.90	3518	7921.06	4.52	7089.89	4.77	0	0	135.93	3.76	133.56	0.96	125.90	3.97	132.65	4.18	0	2218.79	11.30	0.88	4	90	179	361	183
724	79.07	71.21	3519	7906.90	5.62	7120.85	6.25	0	0	118.76	4.10	134.40	1.07	125.41	4.94	139.38	5.49	0	2362.15	10.87	0.83	4	90	180	361	182
725	79.44	71.25	3520	7944.44	9.17	7124.81	9.19	0	0	69.85	3.22	132.25	1.01	153.90	8.15	154.21	8.17	0	1687.69	6.88	0.71	3	90	181	361	181
726	79.02	71.27	3521	7902.26	6.35	7126.98	5.99	0	0	121.09	4.47	135.17	1.13	132.60	5.58	125.03	5.26	0	2186.44	13.79	0.81	3	90	182	361	180
727	78.88	71.42	3522	7888.38	5.56	7141.61	6.22	0	0	123.12	4.24	135.33	1.10	124.19	4.88	138.96	5.46	0	2481.73	12.59	0.83	3	90	183	361	179
728	79.22	71.29	3523	7921.84	4.87	7128.55	5.49	0	0	131.97	4.22	135.99	1.03	117.28	4.27	132.06	4.81	0	2074.46	10.89	0.85	4	90	184	361	178
729	79.37	71.38	3524	7937.30	5.08	7138.41	6.12	0	0	127.92	4.36	137.61	1.08	114.58	4.45	138.21	5.37	0	2202.94	10.37	0.84	4	90	185	361	177
730	79.58	71.17	3525	7957.79	5.49	7116.72	5.68	0	0	131.59	4.67	136.45	1.10	119.08	4.81	123.17	4.97	0	1781.04	13.59	0.83	4	90	186	361	176
731	80.02	70.68	3526	8001.60	5.60	7068.15	5.53	0	0	124.88	4.04	137.20	1.06	133.31	4.93	131.55	4.86	0	2825.96	11.53	0.85	4	90	187	361	175
732	80.20	70.12	3527	8019.75	5.57	7012.46	5.71	0	0	135.79	4.59	134.44	1.16	126.85	4.89	129.99	5.01	0	2552.33	12.61	0.84	4	90	188	361	174
733	79.78	69.53	3528	7977.54	5.98	6953.13	6.58	0	0	126.86	4.71	130.78	1.21	124.02	5.25	136.45	5.78	0	2163.52	12.00	0.81	4	90	189	361	173
734	79.30	69.46	3529	7930.29	5.49	6945.76	6.10	0	0	117.89	4.44	133.12	1.02	112.06	4.80	124.61	5.34	0	1707.25	9.89	0.81	3	90	190	361	172
735	79.49	69.61	3530	7949.48	7.53	6961.24	6.52	0	0	116.43	4.74	131.02	1.25	142.71	6.62	123.60	5.74	0	2321.38	12.57	0.78	4	90	191	361	171
736	79.68	69.36	3531	7968.35	5.88	6936.08	6.80	0	0	131.10	5.39	135.48	1.24	109.91	5.14	127.26	5.95	1	1946.79	10.52	0.79	4	90	192	361	170
737	79.85	69.66	3532	7985.18	7.26	6966.31	6.81	0	0	99.71	3.77	131.86	1.09	148.07	6.41	139.01	6.02	0	2351.67	8.71	0.79	3	90	193	361	169
738	80.43	69.04	3533	8043.00	9.32	6903.91	9.15	0	0	98.77	5.37	134.62	1.39	132.08	8.19	129.56	8.04	0	1843.06	7.05	0.66	4	90	194	361	168
739	80.19	71.67	3534	8019.39	19.59	7167.27	30.36	0	0	73.31	3.76	127.11	2.37	283.49	20.97	373.44	36.00	1	3573.67	9.33	0.41	5	90	195	361	167
740	80.30	69.81	3535	8029.81	8.51	6981.11	11.17	0	0	108.12	4.65	141.97	1.68	154.22	7.64	199.66	10.31	0	3335.81	9.42	0.71	4	90	196	361	166
741	79.19	69.15	3536	7918.69	15.17	6914.55	7.36	0	0	90.55	3.49	123.87	1.46	282.69	15.86	150.58	6.69	1	2168.85	6.60	0.73	4	90	197	361	165
742	79.27	68.28	3537	7926.76	7.63	6827.56	5.58	0	0	121.83	4.58	134.67	1.21	156.51	6.72	114.48	4.91	0	2239.60	9.73	0.80	3	90	198	361	164
743	79.85	68.37	3538	7984.87	5.53	6836.84	5.08	0	0	139.41	4.59	134.30	1.11	129.18	4.84	118.65	4.45	0	2086.60	12.51	0.85	4	90	199	361	163
744	79.14	68.24	3539	7914.39	6.54	6824.43	7.84	0	0	98.66	4.51	130.79	1.06	109.97	5.73	131.81	6.86	1	1395.19	8.32	0.75	3	90	200	361	162
745	79.30	68.29	3540	7930.39	9.80	6829.48	10.34	0	0	72.65	3.83	128.35	1.13	143.81	8.69	151.58	9.18	0	1602.35	5.33	0.66	4	90	201	361	161
746	81.11	69.43	3541	8110.67	39.94	6942.96	9.98	0	0	61.28	2.11	120.74	1.33	563.93	72.93	227.20	9.91	1	2523.79	6.76	0.65	5	90	202	361	160
747	79.91	70.13	3542	7990.83	10.57	7012.82	14.40	0	0	76.81	3.26	127.27	1.52	196.06	9.84	254.21	14.45	1	2684.50	10.79	0.64	4	90	203	361	159
748	79.13	71.10	3543	7913.05	11.80	7110.06	29.94	0	0	61.29	3.02	127.35	1.61	190.92	11.09	383.43	38.46	1	2230.10	12.25	0.54	5	90	204	361	158
749	79.24	69.15	3544	7924.08	7.13	6915.04	5.76	0	0	94.73	3.78	134.80	0.91	137.59	6.24	111.19	5.05	1	1546.08	5.95	0.79	4	90	205	361	157
750	79.39	69.32	3545	7938.95	6.24	6932.30	6.12	0	0	120.75	4.75	132.74	1.12	122.19	5.47	119.77	5.36	0	1752.15	9.92	0.80	4	90	206	361	156
751	79.63	69.22	3546	7962.84	6.21	6921.66	6.84	0	0	114.83	4.84	136.20	1.12	113.33	5.43	124.90	5.98	0	1953.08	10.35	0.78	4	90	207	361	155
752	79.26	69.03	3547	7925.91	5.75	6902.94	7.14	0	0	116.21	4.98	130.99	1.11	103.14	5.02	128.05	6.24	1	1775.25	10.43	0.77	4	90	208	361	154
753	79.25	69.29	3548	7924.61	5.89	6929.46	6.84	0	0	128.07	5.44	134.36	1.21	106.64	5.15	123.73	5.97	1	1536.33	12.81	0.78	4	90	209	361	153
754	79.20	69.72	3549	7920.20	7.52	6972.23	7.05	0	0	110.10	4.59	131.35	1.23	138.98	6.62	130.42	6.21	0	1909.02	7.60	0.77	3	90	210	361	152
755	79.06	69.50	3550	7905.75	7.43	6949.81	7.73	0	0	91.44	4.28	132.30	1.05	122.00	6.51	127.00	6.78	0	1339.67	7.69	0.73	3	90	211	361	151
756	78.95	69.62	3551	7894.77	6.74	6962.46	7.28	0	0	113.35	4.55	128.19	1.22	129.37	5.94	139.61	6.40	0	1688.62	10.15	0.78	4	90	212	361	150
757	79.54	70.25	3552	7953.58	6.79	7024.64	7.52	0	0	117.30	5.17	136.06	1.27	118.60	5.95	131.40	6.60	0	2008.02	9.16	0.76	4	90	213	361	149
758	79.19	70.47	3553	7919.37	4.51	7047.01	5.11	0	0	158.67	5.13	135.04	1.13	107.02	3.94	121.38	4.46	1	2159.00	17.32	0.86	4	90	214	361	148
759	79.23	70.43	3554	7922.59	4.51	7042.70	5.26	0	0	168.46	5.21	139.69	1.23	112.29	3.95	130.92	4.60	0	2626.00	16.55	0.86	4	90	215	361	147
760	79.24	70.48	3555	7923.70	6.78	7048.48	7.28	0	0	131.59	5.64	136.06	1.40	121.71	5.95	130.69	6.38	0	2125.52	11.60	0.77	5	90	216	361	146
761	79.34	70.43	3556	7934.45	4.81	7043.03	5.56	0	0	127.78	4.37	137.84	0.99	108.04	4.20	124.86	4.86	1	2015.35	12.52	0.84	4	90	217	361	145
762	79.09	70.64	3557	7908.59	5.07	7064.21	5.56	0	0	143.21	5.25	139.37	1.13	106.13	4.43	116.54	4.85	1	1838.67	9.09	0.83	3	90	218	361	144
763	79.19	71.19	3558	7918.90	6.95	7118.57	7.22	0	0	107.21	4.33	137.22	1.16	132.59	6.12	137.83	6.36	0	1691.48	10.17	0.78	3	90	219	361	143
764	79.09	71.07	3559	7909.12	5.42	7106.96	5.36	0	0	126.33	4.31	136.47	1.02	122.30	4.75	120.89	4.70	0	1865.06	10.92	0.84	3	90	220	361	142
765	78.95	71.12	3560	7895.20	4.55	7111.77	4.82	0	0	146.19	4.14	133.58	1.04	123.72	3.99	131.23	4.23	0	1749.56	9.18	0.88	3	90	221	361	141
766	79.37	71.27	3561	7936.85	5.20	7127.47	5.19	0	0	149.92	5.30	142.13	1.16	113.14	4.54	112.92	4.53	0	2151.44	6.95	0.84	3	90	222	361	140
767	79.86	71.20	3562	7986.05	6.08	7119.87	6.02	0	0	134.32	5.12	139.33	1.22	122.88	5.33	121.68	5.28	0	2410.56	5.62	0.81	4	90	223	361	139
768	79.95	71.62	3563	7994.79	5.68	7162.07	5.30	0	0	126.05	3.83	135.03	1.06	143.98	5.01	134.47	4.68	0	2249.62	10.57	0.86	3	90	224	361	138
769	80.12	72.01	3564	8011.80	4.65	7200.63	5.52	0	0	135.34	4.22	139.10	1.03	114.64	4.08	136.14	4.84	0	2685.38	12.05	0.86	4	90	225	361	137
770	80.29	71.92	3565	8028.96	7.39	7191.66	6.22	0	0	103.96	3.54	132.78	1.11	167.70	6.57	141.29	5.53	0	1979.33	9.33	0.81	3	90	226	361	136
771	80.32	72.04	3566	8032.36	5.38	7204.19	5.44	0	0	123.16	3.64	134.34	1.03	140.61	4.75	142.21	4.81	0	2262.90	10.33	0.86	3	90	227	361	135
772	80.28	72.01	3567	8027.76	4.63	7201.01	6.12	0	0	123.18	3.74	135.53	1.00	117.60	4.08	155.34	5.40	0	2057.56	13.02	0.86	4	90	228	361	134
773	80.42	71.91	3568	8042.31	6.89	7190.64	8.02	0	0	114.17	4.73	137.32	1.30	128.28	6.07	149.42	7.07	0	2133.77	8.77	0.77	4	90	229	361	133
774	79.92	71.61	3569	7992.25	5.21	7161.29	5.84	0	0	119.61	3.96	135.51	1.00	121.21	4.57	135.84	5.12	0	2369.08	10.73	0.84	3	90	230	361	132
775	80.28	71.35	3570	8028.13	5.69	7135.13	5.59	0	0	128.98	4.27	136.38	1.11	132.36	5.00	130.13	4.91	0	2278.79	13.38	0.84	3	90	231	361	131
776	80.42	70.92	3571	8042.08	7.87	7092.01	7.57	0	0	115.94	5.17	137.22	1.37	136.05	6.92	130.93	6.66	0	2041.12	8.15	0.74	3	90	232	361	130
777	80.64	71.29	3572	8063.64	4.82	7128.58	5.20	0	0	144.49	4.68	139.02	1.08	114.32	4.21	123.40	4.55	0	2465.12	16.09	0.85	4	90	233	361	129
778	80.57	71.62	3573	8057.35	5.21	7161.70	5.36	0	0	128.68	4.06	140.73	1.03	127.28	4.58	130.89	4.71	0	2655.17	10.78	0.86	4	90	234	361	128
779	80.96	71.37	3574	8096.11	4.31	7136.84	5.61	0	0	139.84	4.19	137.22	1.04	110.80	3.79	144.07	4.92	1	2518.04	16.64	0.87	4	90	235	361	127
780	81.13	71.11	3575	8113.22	5.85	7111.16	6.06	0	0	139.03	5.36	140.43	1.24	116.54	5.11	120.70	5.30	0	2444.62	12.48	0.81	4	90	236	361	126
781	80.89	71.34	3576	8089.07	6.66	7133.67	6.55	0	0	118.89	4.56	139.45	1.20	133.64	5.86	131.45	5.76	0	2342.71	11.27	0.80	4	90	237	361	125
782	81.23	71.67	3577	8122.55	6.44	7166.60	5.33	0	0	112.08	3.45	137.84	1.02	161.41	5.70	133.71	4.72	0	2691.77	12.51	0.85	3	90	238	361	124
783	81.10	71.87	3578	8110.03	4.08	7187.47	4.47	0	0	146.04	3.87	139.39	0.94	118.42	3.57	129.91	3.92	0	2583.83	14.03	0.90	4	90	239	361	123
784	81.39	71.64	3579	8138.54	5.19	7163.91	4.88	0	0	118.00	3.42	138.82	0.91	137.95	4.57	129.58	4.29	0	2279.19	13.66	0.87	3	90	240	361	122
785	81.30	72.15	3580	8130.01	6.20	7214.66	5.54	0	0	150.40	5.22	141.27	1.34	137.79	5.45	123.00	4.87	0	3043.60	17.78	0.83	4	90	241	361	121
786	81.06	72.46	3581	8106.46	5.85	7246.49	5.64	0	0	140.55	4.71	144.04	1.23	134.41	5.14	129.81	4.96	0	2945.15	14.68	0.84	3	90	242	361	120
787	81.40	72.45	3582	8139.63	5.12	7244.76	5.57	0	0	132.46	4.01	141.17	1.09	130.60	4.51	142.12	4.91	0	2801.62	13.97	0.86	4	90	243	361	119
788	81.23	72.34	3583	8122.68	5.10	7234.41	4.86	0	0	129.90	3.64	137.78	0.99	140.28	4.49	133.61	4.28	0	2197.79	11.87	0.88	4	90	244	361	118
789	81.37	72.25	3584	8136.80	5.24	7224.91	4.96	0	0	150.13	4.58	139.19	1.16	132.07	4.60	125.07	4.35	0	2651.02	17.03	0.86	3	90	245	361	117
790	81.43	71.58	3585	8142.88	5.35	7158.46	5.50	0	0	121.93	3.52	137.07	1.03	143.27	4.73	147.27	4.86	0	2490.52	14.04	0.87	3	90	246	361	116
791	81.40	71.28	3586	8139.73	5.92	7128.01	5.95	0	0	127.82	4.15	140.51	1.17	140.76	5.23	141.34	5.25	0	2681.06	13.16	0.84	3	90	247	361	115
792	81.53	71.03	3587	8152.65	5.83	7103.39	5.78	0	0	132.37	4.72	139.52	1.16	125.69	5.11	124.63	5.07	0	2435.19	11.91	0.82	4	90	248	361	114
793	81.66	71.37	3588	8165.82	4.99	7136.63	5.20	0	0	147.12	4.45	140.49	1.14	127.17	4.39	132.35	4.56	0	2442.85	12.93	0.87	4	90	249	361	113
794	81.34	70.97	3589	8134.16	5.87	7097.16	5.66	0	0	134.97	4.47	140.05	1.19	136.62	5.17	131.69	4.98	0	2524.02	15.16	0.84	4	90	250	361	112
795	81.41	71.13	3590	8141.27	6.28	7113.05	6.84	0	0	119.55	5.29	144.10	1.17	109.04	5.47	118.75	5.97	1	2293.40	18.71	0.77	4	90	251	361	111
796	81.55	71.44	3591	8154.92	5.04	7144.33	5.64	0	0	154.12	4.81	139.32	1.25	124.42	4.43	139.26	4.96	0	2696.71	17.39	0.86	4	90	252	361	110
797	81.01	71.58	3592	8100.86	4.97	7157.59	5.24	0	0	153.41	4.81	139.61	1.18	122.12	4.36	128.61	4.59	0	2668.85	14.62	0.86	3	90	253	361	109
798	80.88	71.52	3593	8088.10	5.00	7152.43	5.57	0	0	143.92	4.80	140.67	1.14	115.28	4.38	128.38	4.87	0	2461.98	11.76	0.85	4	90	254	361	108
799	81.19	71.30	3594	8118.98	5.72	7130.32	6.41	0	0	123.75	4.05	139.41	1.16	134.99	5.06	151.09	5.66	0	2304.60	11.66	0.84	3	90	255	361	107
800	81.11	71.20	3595	8111.01	4.78	7119.89	5.61	0	0	139.09	3.98	139.37	1.11	129.03	4.22	151.29	4.95	0	2634.42	11.61	0.87	3	90	256	361	106
801	80.96	70.81	3596	8096.18	4.70	7080.51	4.79	0	0	158.92	4.63	138.26	1.14	124.21	4.12	126.37	4.20	0	2687.35	17.12	0.88	4	90	257	361	105
802	81.51	70.89	3597	8151.14	4.86	7088.86	5.14	0	0	141.23	4.33	138.16	1.07	121.97	4.26	128.95	4.50	0	2520.29	15.11	0.86	4	90	258	361	104
803	81.57	70.74	3598	8156.79	4.80	7073.94	5.48	0	0	130.25	3.97	137.64	1.01	121.05	4.21	138.33	4.81	0	2499.50	15.21	0.86	4	90	259	361	103
804	81.53	70.30	3599	8153.04	5.54	7029.70	6.07	0	0	143.84	5.25	140.77	1.25	116.62	4.85	127.80	5.31	0	2625.48	14.18	0.82	5	90	260	361	102
805	82.04	70.41	3600	8203.86	7.21	7041.02	7.47	0	0	107.07	4.02	137.25	1.23	148.63	6.40	154.06	6.63	0	2541.96	10.47	0.79	3	90	261	361	101
806	82.63	70.60	3601	8262.91	7.08	7060.11	6.28	0	0	106.83	3.78	141.30	1.11	154.47	6.27	137.00	5.56	0	2818.67	12.23	0.81	3	90	262	361	100
807	82.37	70.55	3602	8236.75	6.53	7055.21	7.15	0	0	110.46	3.97	138.57	1.17	140.24	5.78	153.45	6.32	0	2416.73	11.73	0.80	3	90	263	361	99
808	82.04	70.61	3603	8204.44	6.35	7060.55	6.62	0	0	95.44	3.11	132.60	0.97	150.80	5.64	157.25	5.88	0	1846.12	9.14	0.83	3	90	264	361	98
809	82.40	70.70	3604	8240.27	4.60	7069.74	4.84	0	0	139.09	3.93	138.11	1.00	125.33	4.04	131.98	4.25	0	2616.35	14.43	0.88	4	90	265	361	97
810	82.42	70.73	3605	8241.72	6.75	7072.76	6.63	0	0	109.13	3.41	134.06	1.17	167.61	6.04	164.82	5.94	0	2395.71	10.54	0.83	3	90	266	361	96
811	81.97	70.56	3606	8196.75	5.13	7055.71	4.62	0	0	139.98	4.35	140.16	1.02	127.09	4.49	114.34	4.04	0	2992.46	18.86	0.86	5	90	267	361	95
812	81.66	70.81	3607	8166.20	6.10	7081.09	6.09	0	0	136.92	4.78	137.90	1.28	134.82	5.37	134.42	5.36	0	2617.77	14.99	0.82	3	90	268	361	94
813	81.95	70.87	3608	8194.98	5.39	7087.33	6.77	0	0	107.60	3.38	136.83	1.01	132.87	4.78	166.71	6.01	0	2346.10	12.13	0.84	3	90	269	361	93
814	81.74	70.36	3609	8174.26	6.02	7036.36	6.16	0	0	139.75	5.14	137.82	1.29	125.90	5.28	128.76	5.40	0	2460.00	12.05	0.81	4	90	270	361	92
815	81.56	70.58	3610	8155.56	5.12	7058.40	6.20	0	0	117.99	3.76	138.01	1.02	123.74	4.51	149.87	5.46	0	2228.21	11.25	0.85	4	90	271	361	91
816	81.33	70.24	3611	8133.01	6.02	7023.97	6.31	0	0	129.16	4.94	142.13	1.20	121.04	5.28	126.80	5.53	0	2745.83	13.02	0.80	4	90	272	361	90
817	81.26	70.11	3612	8126.03	6.59	7010.54	7.49	0	0	106.59	3.96	136.36	1.16	137.06	5.83	155.74	6.64	0	2350.00	9.63	0.80	3	90	273	361	89
818	81.33	70.37	3613	8132.60	6.17	7036.88	6.64	0	0	120.02	4.24	135.50	1.18	134.81	5.44	145.05	5.85	0	2233.85	11.59	0.82	3	90	274	361	88
819	81.38	70.52	3614	8138.49	6.11	7052.16	6.50	0	0	118.36	4.12	135.37	1.15	135.58	5.40	144.22	5.74	0	2284.94	10.35	0.82	4	90	275	361	87
820	80.99	70.21	3615	8099.08	5.79	7020.57	6.77	0	0	129.91	4.45	138.69	1.25	130.45	5.11	152.67	5.98	0	2458.21	10.86	0.82	3	90	276	361	86
821	80.92	69.93	3616	8092.49	6.48	6992.92	6.67	0	0	112.30	3.80	129.12	1.15	148.01	5.75	152.33	5.91	0	1924.02	10.96	0.82	3	90	277	361	85
822	80.33	70.10	3617	8032.83	8.35	7010.44	8.96	0	0	83.08	3.24	130.83	1.15	166.53	7.49	178.09	8.11	0	1848.65	7.06	0.75	4	90	278	361	84
823	80.00	69.83	3618	7999.75	6.01	6983.16	5.61	0	0	120.51	4.19	133.29	1.06	133.00	5.28	124.05	4.92	0	2434.81	12.51	0.83	4	90	279	361	83
824	80.36	69.88	3619	8035.62	5.74	6988.08	6.16	0	0	124.07	4.20	133.12	1.13	130.74	5.06	140.11	5.42	0	2179.00	11.01	0.83	3	90	280	361	82
825	80.38	69.86	3620	8038.46	4.35	6986.15	5.19	0	0	148.78	5.06	137.20	1.04	98.01	3.76	117.00	4.52	1	1844.06	12.85	0.85	5	90	281	361	81
826	81.21	69.86	3621	8121.48	7.07	6986.40	6.25	0	0	121.51	4.47	134.99	1.24	148.39	6.24	131.12	5.51	0	2336.54	10.58	0.80	4	90	282	361	80
827	81.21	69.35	3622	8120.62	6.25	6934.82	6.80	0	0	115.84	4.39	135.56	1.15	126.91	5.50	138.02	5.98	0	1800.25	10.82	0.80	4	90	283	361	79
828	81.09	69.44	3623	8109.09	8.27	6944.07	8.62	0	0	100.29	4.75	136.39	1.30	134.48	7.29	140.25	7.60	0	2257.96	9.01	0.71	3	90	284	361	78
829	81.08	69.52	3624	8107.99	5.48	6952.08	6.37	0	0	102.00	3.54	136.04	0.92	121.60	4.82	141.24	5.60	0	2168.58	10.70	0.83	4	90	285	361	77
830	80.98	69.60	3625	8097.70	6.19	6959.95	7.37	0	0	118.94	4.50	136.62	1.23	126.08	5.46	150.26	6.50	0	2337.44	9.93	0.80	4	90	286	361	76
831	80.57	69.03	3626	8056.52	7.84	6903.35	7.93	0	0	122.15	4.41	131.34	1.54	168.62	7.02	170.28	7.13	0	2566.40	9.88	0.78	4	90	287	361	75
832	80.67	69.03	3627	8066.74	7.19	6902.74	8.95	0	0	98.69	3.71	136.29	1.26	148.64	6.43	183.95	8.08	0	2546.75	9.66	0.77	3	90	288	361	74
833	80.67	68.94	3628	8066.91	7.21	6894.06	8.31	0	0	104.79	4.63	131.99	1.24	125.72	6.35	144.99	7.32	0	1923.48	11.14	0.75	4	90	289	361	73
834	80.45	69.01	3629	8044.79	6.97	6901.23	7.41	0	0	105.33	4.71	134.87	1.14	119.86	6.10	127.47	6.49	0	1804.60	9.64	0.75	5	90	290	361	72
835	80.78	68.98	3630	8077.60	8.68	6898.37	8.53	0	0	92.00	4.16	133.19	1.23	148.51	7.69	145.91	7.55	0	2129.29	8.28	0.72	3	90	291	361	71
836	80.52	68.94	3631	8052.36	5.94	6893.62	6.84	0	0	114.13	4.48	132.67	1.10	116.42	5.20	134.14	6.00	0	1746.02	9.71	0.80	4	90	292	361	70
837	80.04	69.01	3632	8004.23	7.13	6900.83	8.49	0	0	87.31	3.59	131.99	1.05	134.21	6.31	159.69	7.53	0	1998.71	7.01	0.76	3	90	293	361	69
838	80.19	68.38	3633	8018.58	3.47	6837.88	3.61	0	0	183.66	4.42	136.07	0.97	110.67	3.03	115.14	3.15	1	2272.08	13.20	0.92	4	90	294	361	68
839	80.23	68.37	3634	8022.81	4.55	6836.51	5.04	0	0	163.26	4.58	134.30	1.19	124.89	4.00	138.34	4.43	0	2195.50	14.39	0.88	3	90	295	361	67
840	80.20	68.41	3635	8020.41	4.93	6841.34	5.89	0	0	146.30	4.52	131.79	1.21	123.01	4.34	146.86	5.18	0	1832.23	11.95	0.86	4	90	296	361	66
841	80.15	68.74	3636	8014.62	6.39	6874.02	6.18	0	0	127.52	5.84	136.17	1.18	107.15	5.57	103.56	5.38	1	1732.79	9.67	0.76	4	90	297	361	65
842	79.83	69.13	3637	7983.29	7.06	6912.66	8.85	0	0	101.41	4.28	128.01	1.24	129.28	6.25	161.68	7.85	0	2004.54	8.16	0.75	3	90	298	361	64
843	79.74	68.72	3638	7974.39	6.63	6872.44	6.41	0	0	112.20	4.12	128.50	1.12	139.42	5.84	134.74	5.65	0	1686.65	8.60	0.81	4	90	299	361	63
844	79.58	68.71	3639	7957.71	6.46	6871.35	6.64	0	0	101.44	4.26	132.86	1.00	118.14	5.65	121.44	5.81	0	1872.25	8.84	0.78	4	90	300	361	62
845	79.49	68.27	3640	7949.11	6.91	6827.47	6.76	0	0	106.74	4.83	132.44	1.09	117.51	6.04	114.85	5.90	0	1441.00	8.60	0.75	4	90	301	361	61
846	79.53	68.35	3641	7952.65	8.53	6834.93	9.47	0	0	77.31	4.49	134.47	1.04	112.93	7.46	125.34	8.28	0	1538.44	5.91	0.65	3	90	302	361	60
847	79.74	68.41	3642	7973.91	5.63	6840.81	5.60	0	0	115.61	4.58	133.88	0.96	109.16	4.90	108.58	4.87	1	1707.79	9.99	0.80	4	90	303	361	59
848	79.60	68.58	3643	7959.99	12.36	6858.46	11.15	0	0	67.70	3.97	129.50	1.25	162.95	10.98	147.10	9.91	0	1602.31	5.25	0.60	5	90	304	361	58
849	79.42	68.29	3644	7942.25	10.03	6829.42	10.03	0	0	75.31	4.84	132.25	1.13	119.93	8.78	119.93	8.78	0	1134.19	6.40	0.60	4	90	305	361	57
850	79.40	68.71	3645	7940.13	8.05	6871.47	8.86	0	0	101.08	5.74	133.27	1.27	108.78	7.02	119.85	7.74	1	1542.79	9.45	0.66	5	90	306	361	56
851	79.36	68.80	3646	7936.14	8.54	6880.29	9.31	0	0	89.80	4.64	131.09	1.22	127.41	7.51	138.88	8.19	0	1517.33	7.93	0.68	3	90	307	361	55
852	79.45	68.29	3647	7944.88	7.80	6829.09	9.28	0	0	83.06	3.97	126.48	1.08	125.92	6.88	149.61	8.20	0	1317.62	7.11	0.71	3	90	308	361	54
853	79.30	67.83	3648	7930.50	6.76	6782.64	8.76	0	0	100.14	5.07	129.97	1.15	102.71	5.90	133.09	7.66	1	1360.94	11.70	0.71	4	90	309	361	53
854	79.30	67.76	3649	7929.76	7.40	6775.92	9.63	0	0	83.79	4.68	130.94	1.06	101.93	6.46	132.58	8.41	1	1363.58	8.95	0.67	3	90	310	361	52
855	78.87	68.49	3650	7886.83	7.47	6849.24	10.82	0	0	79.23	4.36	129.34	1.08	104.61	6.57	151.32	9.48	1	1011.17	5.25	0.66	4	90	311	361	51
856	79.16	68.12	3651	7916.07	8.24	6812.16	9.85	0	0	89.98	5.09	129.32	1.22	112.02	7.22	133.99	8.63	0	1229.27	7.51	0.66	5	90	312	361	50
857	79.51	68.09	3652	7951.04	7.30	6809.10	10.43	0	0	89.22	4.58	129.61	1.18	109.43	6.41	156.23	9.18	1	1485.50	7.93	0.69	4	90	313	361	49
858	79.75	67.93	3653	7975.15	7.42	6793.47	9.68	0	0	78.34	3.45	126.10	1.03	130.24	6.58	169.63	8.61	0	1269.79	5.83	0.73	3	90	314	361	48
859	79.98	67.56	3654	7998.23	7.49	6755.62	11.41	0	0	83.56	5.58	131.90	1.15	87.06	6.78	131.52	9.93	1	1409.75	7.96	0.60	4	90	315	361	47
860	79.91	67.91	3655	7991.05	9.96	6790.70	10.47	0	0	71.44	3.97	128.12	1.13	138.41	8.80	145.54	9.25	0	1291.62	6.15	0.64	3	90	316	361	46
861	79.92	67.86	3656	7991.93	6.85	6786.24	8.41	0	0	94.07	4.14	125.46	1.09	119.92	6.03	147.10	7.39	0	1283.06	7.73	0.75	3	90	317	361	45
862	79.95	67.71	3657	7994.56	7.51	6770.87	8.55	0	0	93.10	4.48	128.61	1.13	120.13	6.60	136.76	7.50	0	1551.71	7.55	0.72	3	90	318	361	44
863	79.49	68.01	3658	7949.19	5.94	6800.67	7.08	0	0	101.22	4.03	125.22	0.99	114.88	5.21	136.81	6.21	0	1245.40	8.23	0.79	4	90	319	361	43
864	79.42	67.43	3659	7942.28	7.21	6742.67	6.72	0	0	103.17	4.84	129.96	1.07	118.21	6.29	110.21	5.86	1	1098.00	8.37	0.74	4	90	320	361	42
865	79.48	67.43	3660	7947.50	8.37	6743.31	10.03	0	0	64.36	2.95	123.05	0.92	141.25	7.43	168.33	9.03	0	779.67	4.35	0.71	4	90	321	361	41
866	79.76	67.80	3661	7975.56	14.33	6779.66	12.46	0	0	57.27	3.59	129.07	1.22	177.12	12.85	154.22	11.14	0	1434.48	5.19	0.55	5	90	322	361	40
867	79.01	68.00	3662	7900.88	7.29	6800.32	7.52	0	0	93.86	5.16	129.54	1.02	102.00	6.37	105.10	6.56	1	846.46	6.58	0.69	4	90	323	361	39
868	79.21	67.37	3663	7920.68	10.11	6737.28	9.54	0	0	75.59	5.07	131.08	1.10	115.90	8.82	109.29	8.31	1	1082.00	6.25	0.59	4	90	324	361	38
869	79.08	67.91	3664	7908.14	10.56	6790.60	11.30	0	0	67.67	4.00	126.01	1.14	137.98	9.33	147.61	9.98	0	1079.69	4.52	0.61	3	90	325	361	37
870	78.99	68.23	3665	7899.36	10.73	6822.59	12.21	0	0	61.26	3.38	124.19	1.10	150.95	9.57	171.21	10.98	0	810.44	4.69	0.62	5	90	326	361	36
871	78.84	67.26	3666	7883.88	14.08	6725.96	10.23	0	0	62.50	5.11	130.47	1.11	132.42	12.28	96.20	8.92	1	599.83	3.46	0.50	5	90	327	361	35
872	79.37	67.47	3667	7936.66	5.48	6746.71	5.84	0	0	126.50	4.56	131.85	1.08	116.81	4.79	124.58	5.11	0	999.31	7.95	0.82	4	90	328	361	34
873	79.34	67.35	3668	7933.59	4.08	6735.01	4.98	0	0	174.65	6.25	135.39	1.15	87.01	3.47	106.64	4.32	1	1240.25	7.77	0.84	4	90	329	361	33
874	79.84	67.56	3669	7983.86	12.27	6756.18	15.30	0	0	64.84	6.01	133.77	1.32	101.89	10.74	126.96	13.35	1	1020.21	2.99	0.43	5	90	330	361	32
875	80.08	68.21	3670	8008.18	13.37	6821.08	20.26	0	0	53.56	4.12	129.44	1.38	134.95	11.94	201.34	18.66	0	1381.71	2.23	0.47	5	90	331	361	31
876	79.71	67.17	3671	7971.12	11.93	6716.83	10.68	0	0	57.03	3.35	125.99	1.00	156.80	10.57	140.41	9.47	0	325.79	3.16	0.60	4	90	332	361	30
877	79.47	67.21	3672	7947.06	13.94	6721.01	17.35	0	0	51.88	4.19	127.42	1.25	133.49	12.36	165.67	15.47	0	1212.23	2.91	0.45	5	90	333	361	29
878	79.64	67.06	3673	7964.37	13.10	6706.19	14.49	0	0	57.44	4.87	129.04	1.19	118.81	11.48	131.41	12.70	0	787.19	3.47	0.46	4	90	334	361	28
879	79.67	67.23	3674	7966.95	10.92	6722.64	16.25	0	0	67.42	5.87	131.00	1.34	96.35	9.49	143.50	14.22	1	850.19	5.18	0.45	4	90	335	361	27
880	80.16	67.27	3675	8015.78	14.92	6727.13	17.22	0	0	54.25	6.48	137.31	1.28	95.97	13.06	110.66	14.97	1	1100.19	4.01	0.32	5	90	336	361	26
881	79.52	66.98	3676	7952.27	10.37	6697.70	16.94	0	0	62.81	5.73	131.70	1.23	86.33	8.68	142.30	14.77	1	1102.17	4.14	0.44	4	90	337	361	25
882	79.37	67.04	3677	7936.52	9.32	6704.19	11.85	0	0	70.18	5.14	130.35	1.09	97.64	8.08	124.20	10.33	1	977.35	5.48	0.55	5	90	338	361	24
883	78.70	67.46	3678	7869.86	15.68	6745.58	12.90	0	0	54.69	5.42	130.47	1.15	121.53	13.66	99.94	11.18	1	1193.94	4.66	0.40	4	90	339	361	23
884	79.05	66.86	3679	7905.35	13.09	6685.66	14.02	0	0	51.47	3.86	123.71	1.07	134.54	11.55	144.10	12.37	0	603.08	3.75	0.50	4	90	340	361	22
885	79.07	66.86	3680	7907.20	13.10	6686.37	15.30	0	0	52.86	4.96	128.07	1.12	107.36	11.46	125.37	13.36	1	1143.96	4.48	0.42	4	90	341	361	21
886	79.20	67.61	3681	7919.65	24.01	6761.26	26.74	0	0	32.04	3.71	128.70	1.28	161.13	21.48	177.25	24.57	0	1157.81	2.74	0.28	5	90	342	361	20
887	79.48	70.55	3685	7947.98	16.21	7055.38	18.55	0	0	43.85	3.39	138.34	1.22	163.14	14.56	186.20	16.75	0	1694.75	3.96	0.43	3	90	343	361	19
888	76.10	70.14	3686	7610.42	17.95	7014.03	15.01	0	0	39.07	3.11	127.03	1.01	174.31	16.11	146.30	13.38	0	1083.42	3.94	0.44	5	90	344	361	18
889	75.51	70.16	3687	7550.98	12.33	7015.96	9.47	0	0	74.36	4.36	129.59	1.24	162.22	10.89	124.58	8.36	0	1671.54	7.11	0.62	4	90	345	361	17
890	76.08	70.49	3688	7608.49	14.13	7049.28	11.21	0	0	51.01	2.83	123.62	1.03	196.69	12.97	157.57	10.07	0	1035.88	4.43	0.60	5	90	346	361	16
891	75.50	70.17	3689	7550.18	7.68	7017.39	10.27	0	0	75.10	4.20	126.42	1.00	105.61	6.71	141.36	8.99	1	1198.31	8.61	0.66	4	90	347	361	15
892	75.81	70.29	3690	7581.14	10.91	7028.75	9.48	0	0	62.81	3.30	124.19	1.00	160.57	9.68	139.60	8.41	0	939.27	4.97	0.66	4	90	348	361	14
893	75.88	70.93	3691	7588.06	18.97	7093.03	16.33	0	0	36.61	3.85	128.74	0.98	138.87	16.66	119.52	14.34	0	991.46	2.74	0.35	3	90	349	361	13
894	76.59	70.47	3692	7658.64	16.50	7047.13	14.64	0	0	48.31	3.02	123.52	1.20	200.80	15.63	182.83	13.29	0	1418.08	4.45	0.52	5	90	350	361	12
895	76.18	70.04	3693	7617.50	11.50	7003.54	11.76	0	0	51.47	2.96	124.25	0.94	154.70	10.25	158.16	10.48	0	961.31	5.42	0.60	5	90	351	361	11
896	76.19	69.97	3694	7618.52	12.97	6996.85	8.90	0	0	52.01	3.06	124.99	0.86	169.83	11.54	116.94	7.86	0	427.83	3.87	0.62	4	90	352	361	10
897	75.98	69.44	3695	7598.38	9.21	6944.15	7.49	0	0	61.74	3.09	125.99	0.78	141.67	8.08	115.23	6.57	0	972.77	5.39	0.70	3	90	353	361	9
898	75.39	70.83	3697	7538.55	12.04	7082.68	13.50	0	0	54.82	4.68	126.79	1.04	108.40	10.50	121.55	11.79	1	587.94	4.60	0.47	4	90	354	361	8
899	75.72	69.69	3698	7571.90	8.58	6969.34	10.49	0	0	64.95	3.76	129.09	0.93	114.08	7.52	139.50	9.20	0	998.04	4.95	0.64	3	90	355	361	7
900	75.81	69.56	3699	7581.12	8.47	6955.83	7.90	0	0	81.33	4.02	126.58	1.01	131.81	7.43	122.96	6.93	0	1042.77	5.98	0.71	4	90	356	361	6
901	76.15	70.00	3700	7614.64	10.11	7000.19	13.89	0	0	49.53	3.78	128.05	0.88	101.86	8.87	139.79	12.14	1	785.23	3.87	0.52	5	90	357	361	5
902	76.05	70.12	3701	7604.66	18.62	7011.90	17.31	0	0	39.65	3.96	126.91	1.09	143.77	16.42	133.66	15.27	0	811.08	4.06	0.36	4	90	358	361	4
903	78.77	70.26	3702	7877.24	9.70	7025.73	7.74	0	0	77.24	3.46	131.40	1.04	167.54	8.62	133.75	6.86	0	1568.62	7.36	0.72	3	90	359	361	3
904	79.93	68.87	3703	7992.85	14.35	6887.42	15.72	0	0	55.93	3.93	133.05	1.34	158.59	12.85	173.52	14.10	0	1763.04	4.48	0.49	3	90	360	361	2
905	77.65	68.79	3704	7764.76	16.93	6879.40	15.22	0	0	43.38	2.95	127.25	1.13	193.75	15.43	174.81	13.78	0	1344.23	3.70	0.48	5	90	361	361	1
906	81.55	74.14	3534	8155.17	20.49	7414.36	14.85	0	0	62.10	2.77	125.75	1.45	292.99	20.34	241.18	14.91	1	1932.73	3.10	0.63	5	91	1	1	1
907	81.46	75.66	3544	8146.21	18.58	7566.23	18.49	0	0	36.67	2.70	127.88	1.10	196.98	17.04	194.20	17.24	0	497.08	2.11	0.44	5	92	1	2	2
908	83.02	76.77	3545	8301.51	12.17	7676.73	14.54	0	0	51.07	3.59	127.75	1.05	133.82	10.77	159.51	12.92	0	909.92	3.69	0.52	4	92	2	2	1
909	87.49	69.46	3550	8749.28	24.60	6945.54	17.10	0	0	34.75	2.83	125.87	1.13	226.31	23.80	164.76	15.47	1	969.31	3.22	0.40	5	93	1	1	1
910	83.81	66.51	3557	8381.37	18.53	6650.89	12.92	0	0	47.17	2.78	119.02	1.15	237.04	18.02	170.99	11.92	1	511.56	1.59	0.54	5	94	1	3	3
911	85.01	69.88	3561	8500.55	13.92	6987.89	16.07	0	0	53.49	3.40	137.30	1.29	170.75	12.60	196.08	14.71	0	1138.62	1.47	0.52	5	94	2	3	2
912	85.70	71.67	3562	8569.62	7.72	7166.89	8.57	0	0	107.76	5.19	141.43	1.33	123.50	6.78	137.13	7.53	0	1392.94	3.43	0.72	4	94	3	3	1
913	88.17	69.15	3559	8817.22	15.76	6915.38	15.29	0	0	46.62	2.51	118.38	1.13	218.53	15.48	219.34	14.59	1	984.21	3.82	0.57	5	95	1	2	2
914	86.83	69.90	3560	8682.77	9.95	6989.64	8.57	0	0	73.89	2.94	126.57	1.10	193.52	9.15	168.26	7.74	0	1474.75	5.93	0.73	5	95	2	2	1
915	89.02	69.54	3663	8902.02	15.05	6954.03	15.25	0	0	45.53	3.14	123.41	1.11	169.34	13.53	171.78	13.68	0	714.77	3.13	0.49	4	96	1	6	6
916	88.70	70.76	3665	8870.42	14.64	7076.00	12.24	0	0	47.96	2.59	123.67	1.03	207.79	13.78	177.14	11.11	0	1089.56	3.68	0.58	5	96	2	6	5
917	86.42	69.80	3666	8641.71	10.98	6980.07	11.61	0	0	70.62	3.89	132.56	1.26	154.40	9.78	163.23	10.35	0	1679.73	5.21	0.62	3	96	3	6	4
918	87.28	72.45	3667	8727.98	11.17	7245.30	14.81	0	0	65.96	3.94	132.96	1.35	145.42	10.00	191.97	13.37	0	1587.44	4.17	0.57	3	96	4	6	3
919	85.00	74.27	3668	8500.36	8.64	7427.06	9.36	0	0	86.89	3.36	129.41	1.26	173.98	7.83	188.22	8.50	0	1735.96	3.96	0.74	4	96	5	6	2
920	84.65	74.16	3669	8464.92	9.19	7416.10	8.87	0	0	87.08	3.92	137.88	1.24	157.79	8.17	152.36	7.89	0	2039.56	5.94	0.71	4	96	6	6	1
921	80.67	73.46	3670	8067.38	6.62	7345.72	7.90	0	0	94.18	3.68	140.39	1.05	130.66	5.85	155.94	6.98	0	1902.65	5.51	0.78	3	97	1	7	7
922	77.34	73.87	3671	7734.23	12.03	7387.34	12.58	0	0	50.35	3.21	130.02	0.97	145.99	10.66	152.57	11.17	0	777.38	3.53	0.56	3	97	2	7	6
923	75.99	72.47	3672	7598.96	10.35	7247.08	14.68	0	0	63.07	4.21	129.91	1.20	119.76	9.15	169.77	12.99	0	926.85	4.37	0.55	4	97	3	7	5
924	76.06	71.44	3673	7605.75	18.03	7143.64	23.29	0	0	40.45	4.17	129.80	1.30	135.40	16.03	174.62	20.73	0	958.85	2.81	0.33	4	97	4	7	4
925	75.75	71.00	3674	7574.79	17.90	7100.31	17.78	0	0	49.14	4.92	131.69	1.35	137.77	15.77	136.83	15.67	0	1170.31	3.37	0.36	5	97	5	7	3
926	76.78	70.63	3675	7678.00	18.14	7063.04	16.48	0	0	38.90	2.52	127.79	1.05	209.97	17.56	196.49	15.42	1	1277.60	3.47	0.50	5	97	6	7	2
927	75.65	70.83	3676	7564.87	15.42	7082.88	21.38	0	0	53.71	8.66	134.56	1.37	68.16	11.73	100.74	18.52	1	1126.83	3.59	0.22	4	97	7	7	1
928	75.80	70.46	3681	7579.92	16.74	7046.35	17.14	0	0	44.95	4.50	130.46	1.16	128.88	14.71	131.95	15.06	0	1058.96	3.36	0.37	5	98	1	4	4
929	75.45	70.52	3682	7544.53	7.85	7051.78	8.23	0	0	84.20	4.38	127.15	1.01	116.06	6.86	121.75	7.20	0	866.50	6.49	0.70	5	98	2	4	3
930	75.78	70.96	3683	7577.95	13.14	7095.70	11.43	0	0	48.68	3.12	127.94	0.93	158.61	11.64	138.01	10.13	0	1223.71	4.20	0.56	4	98	3	4	2
931	76.12	71.13	3684	7611.73	9.16	7112.61	7.26	0	0	76.86	4.19	134.57	0.93	129.02	8.00	102.34	6.36	1	1249.31	6.80	0.68	4	98	4	4	1
932	82.13	71.60	3733	8213.19	14.86	7160.36	32.83	0	0	27.82	4.13	137.82	0.92	78.72	13.88	170.71	28.76	1	1505.81	5.62	0.24	5	99	1	1	1
933	86.67	76.86	3747	8667.19	11.98	7686.04	15.07	0	0	44.42	2.71	121.72	0.94	152.81	10.77	190.75	13.75	0	495.17	3.27	0.56	5	100	1	4	4
934	86.95	77.18	3748	8695.43	10.50	7718.48	11.18	0	0	63.39	4.10	124.85	1.04	125.06	9.22	133.19	9.82	0	579.79	4.79	0.58	4	100	2	4	3
935	85.96	75.86	3751	8596.10	12.72	7585.61	10.26	0	0	54.33	2.98	125.37	0.98	179.18	11.44	145.09	9.15	0	1156.69	4.44	0.62	4	100	3	4	2
936	85.76	74.31	3752	8576.23	14.47	7430.79	14.35	0	0	43.67	3.14	132.97	0.99	155.50	12.86	154.29	12.76	0	1187.96	3.31	0.49	3	100	4	4	1
937	78.93	65.71	3810	7893.47	8.12	6571.11	12.93	0	0	60.51	4.72	124.65	0.92	81.61	7.55	127.84	11.24	1	765.21	4.46	0.52	4	101	1	183	183
938	79.48	66.15	3811	7947.64	12.65	6615.43	25.47	0	0	34.28	3.55	123.59	0.92	94.03	10.95	188.33	22.86	1	268.40	2.34	0.36	4	101	2	183	182
939	79.50	66.30	3814	7949.88	16.42	6629.87	19.63	0	0	34.76	3.40	123.25	0.96	129.54	14.51	154.61	17.40	0	549.94	2.88	0.37	4	101	3	183	181
940	78.99	66.40	3815	7898.82	10.36	6640.05	20.50	0	0	48.02	5.11	125.22	1.05	77.68	10.08	149.16	17.86	1	291.25	4.19	0.37	5	101	4	183	180
941	78.89	66.50	3816	7889.16	12.13	6650.30	12.51	0	0	44.96	3.79	125.20	0.82	110.67	10.59	114.09	10.91	1	559.00	3.38	0.48	4	101	5	183	179
942	78.37	67.47	3817	7836.68	14.48	6746.84	17.99	0	0	36.72	2.93	123.72	0.92	140.71	12.87	173.35	16.28	0	495.02	2.73	0.45	5	101	6	183	178
943	77.95	67.21	3819	7794.91	10.44	6721.41	11.18	0	0	54.40	3.58	125.18	0.89	122.20	9.16	130.95	9.81	0	678.38	3.98	0.58	4	101	7	183	177
944	78.29	67.02	3820	7828.87	19.87	6702.44	15.17	0	0	38.20	3.46	125.21	1.03	169.47	17.63	129.57	13.45	0	706.96	3.04	0.39	5	101	8	183	176
945	78.25	67.43	3821	7825.23	11.01	6743.03	14.55	0	0	56.23	4.73	128.32	1.06	100.67	9.62	133.09	12.71	1	756.71	3.75	0.47	5	101	9	183	175
946	78.80	67.55	3822	7879.67	15.59	6755.32	22.63	0	0	33.87	3.66	126.95	0.97	111.23	13.73	161.40	19.91	1	849.62	3.40	0.33	4	101	10	183	174
947	78.87	68.22	3823	7886.96	14.89	6821.80	9.59	0	0	55.42	3.36	124.35	1.03	189.38	13.37	122.62	8.51	0	1379.75	4.97	0.59	4	101	11	183	173
948	78.60	68.45	3824	7859.99	9.29	6845.31	16.03	0	0	69.61	5.72	129.83	1.26	85.96	7.83	149.44	13.98	1	984.21	7.28	0.49	5	101	12	183	172
949	78.43	68.22	3825	7843.01	9.32	6821.93	10.21	0	0	73.96	4.24	125.52	1.10	125.19	8.19	137.11	8.97	0	922.44	5.40	0.64	4	101	13	183	171
950	78.15	68.00	3826	7815.24	10.50	6800.26	10.44	0	0	63.37	3.77	123.23	1.02	136.17	9.25	135.43	9.20	0	901.12	6.11	0.62	3	101	14	183	170
951	78.16	67.97	3827	7815.73	9.97	6796.76	10.75	0	0	60.79	3.55	127.46	0.97	131.58	8.78	141.93	9.47	0	1095.19	4.43	0.62	4	101	15	183	169
952	78.23	67.76	3828	7823.11	14.64	6775.79	13.30	0	0	51.24	4.83	129.32	1.06	119.41	12.78	108.54	11.62	1	784.60	4.80	0.42	4	101	16	183	168
953	79.09	68.05	3829	7908.91	14.59	6805.06	19.47	0	0	38.22	2.97	124.67	1.02	145.88	13.05	193.14	17.73	0	892.42	2.76	0.45	5	101	17	183	167
954	79.47	67.67	3830	7947.14	14.59	6766.57	26.53	0	0	36.97	3.19	124.94	1.11	131.63	13.05	226.34	25.63	1	956.65	5.93	0.42	5	101	18	183	166
955	79.13	67.10	3831	7913.41	10.48	6710.15	10.02	0	0	66.58	4.41	126.65	1.02	121.58	9.16	116.32	8.77	0	854.85	4.84	0.59	4	101	19	183	165
956	80.08	67.76	3832	8007.56	13.67	6776.33	12.92	0	0	44.04	2.02	116.22	0.92	228.60	13.18	212.24	12.60	1	790.88	3.07	0.62	5	101	20	183	164
957	79.18	67.30	3834	7918.25	15.19	6729.93	16.14	0	0	39.85	2.70	120.61	1.00	173.97	13.78	184.02	14.79	0	829.35	3.33	0.49	5	101	21	183	163
958	79.25	66.57	3835	7925.01	19.50	6657.15	15.13	0	0	45.30	5.21	127.62	1.16	130.22	17.02	100.97	13.14	1	535.02	5.04	0.33	4	101	22	183	162
959	78.71	66.96	3836	7871.39	12.68	6695.63	22.69	0	0	32.29	2.87	121.23	0.82	110.40	11.19	190.30	21.33	1	261.73	2.74	0.42	4	101	23	183	161
960	79.30	66.33	3838	7929.87	13.38	6632.98	14.76	0	0	48.34	4.22	124.88	1.02	117.95	11.73	130.08	12.93	0	382.62	3.64	0.44	5	101	24	183	160
961	80.02	66.70	3839	8001.98	9.46	6670.20	9.37	0	0	74.12	5.77	131.05	1.02	93.59	8.34	92.27	8.07	1	1042.38	6.14	0.54	5	101	25	183	159
962	80.07	67.22	3840	8007.45	9.24	6722.15	9.77	0	0	67.29	3.54	124.58	0.98	135.73	8.15	143.50	8.63	0	1200.02	5.14	0.67	3	101	26	183	158
963	80.44	66.73	3841	8044.40	9.80	6673.41	8.69	0	0	76.53	5.38	130.60	1.04	106.87	8.50	94.78	7.54	1	1255.10	6.27	0.58	5	101	27	183	157
964	80.89	66.77	3842	8088.74	9.97	6676.96	10.05	0	0	68.91	4.33	127.22	1.04	122.13	8.74	123.09	8.80	0	1095.33	6.23	0.61	4	101	28	183	156
965	80.50	67.09	3843	8049.85	11.08	6708.68	13.54	0	0	55.43	3.30	124.44	1.07	144.35	9.87	175.70	12.15	0	1163.52	4.20	0.59	5	101	29	183	155
966	80.02	67.70	3844	8002.10	11.88	6769.77	13.00	0	0	60.14	4.15	128.60	1.15	132.73	10.48	145.16	11.46	0	1127.25	5.26	0.54	4	101	30	183	154
967	79.70	67.52	3845	7970.10	8.01	6751.75	8.05	0	0	90.35	4.73	129.51	1.09	117.75	7.01	118.29	7.04	0	1579.52	7.54	0.69	4	101	31	183	153
968	80.06	68.17	3846	8006.03	10.66	6816.73	12.01	0	0	63.06	4.46	129.07	1.07	116.02	9.35	130.60	10.52	0	735.75	4.89	0.55	4	101	32	183	152
969	79.85	68.19	3847	7984.72	8.93	6819.25	8.89	0	0	70.41	2.91	123.36	1.00	167.80	8.00	166.77	7.99	0	1287.88	6.29	0.73	4	101	33	183	151
970	79.47	67.96	3848	7946.74	7.28	6795.80	9.02	0	0	86.93	4.29	129.19	1.07	113.53	6.38	140.63	7.91	0	1415.79	7.65	0.71	4	101	34	183	150
971	80.07	67.85	3849	8007.40	9.59	6784.51	9.06	0	0	76.09	4.45	130.03	1.07	126.14	8.40	119.17	7.94	0	1418.62	6.32	0.64	3	101	35	183	149
972	79.76	68.07	3850	7975.75	8.00	6806.94	9.31	0	0	78.41	4.24	128.11	1.02	113.87	7.01	132.41	8.15	0	1094.50	6.46	0.68	4	101	36	183	148
973	80.26	68.25	3851	8026.14	8.79	6824.88	10.62	0	0	75.83	4.35	132.94	1.11	118.06	7.72	142.59	9.32	0	1448.56	5.49	0.64	3	101	37	183	147
974	80.39	68.37	3852	8039.46	9.10	6836.68	12.02	0	0	65.70	3.04	124.12	1.09	153.06	8.16	198.61	11.16	0	1338.62	5.57	0.68	5	101	38	183	146
975	80.52	68.27	3853	8051.54	10.68	6826.52	10.88	0	0	64.65	3.61	126.61	1.09	147.80	9.46	150.44	9.66	0	1216.94	5.72	0.63	3	101	39	183	145
976	80.15	68.64	3854	8015.07	6.92	6863.75	7.88	0	0	87.42	3.59	131.30	0.99	129.83	6.10	147.90	6.95	0	1379.31	7.82	0.77	3	101	40	183	144
977	80.24	68.75	3855	8024.43	7.22	6874.60	8.99	0	0	106.66	4.99	132.09	1.31	118.93	6.35	148.12	7.91	0	1608.08	8.19	0.73	3	101	41	183	143
978	80.73	68.43	3856	8072.89	10.21	6842.98	10.18	0	0	65.95	3.42	130.45	1.05	152.09	9.06	151.77	9.04	0	1488.73	5.42	0.66	3	101	42	183	142
979	80.91	68.64	3857	8091.05	6.27	6864.28	7.11	0	0	94.93	4.37	134.89	0.94	104.73	5.49	118.70	6.20	1	1658.77	9.17	0.75	4	101	43	183	141
980	80.87	68.67	3858	8087.18	10.06	6867.43	8.76	0	0	83.10	3.99	135.03	1.22	162.03	8.93	141.27	7.78	0	2064.69	7.06	0.69	3	101	44	183	140
981	80.16	69.27	3859	8016.08	10.63	6926.64	8.01	0	0	84.64	3.20	130.99	1.25	214.98	10.01	165.62	7.25	1	2469.27	7.45	0.74	3	101	45	183	139
982	79.75	70.36	3860	7975.40	17.20	7036.49	11.17	0	0	88.88	4.08	130.46	1.96	277.57	18.02	192.96	10.37	1	2989.56	12.82	0.58	4	101	46	183	138
983	80.43	71.07	3861	8042.67	7.54	7106.84	15.19	0	0	93.25	4.36	140.02	1.54	125.99	6.76	242.98	14.73	1	3211.96	11.47	0.69	5	101	47	183	137
984	80.99	70.85	3862	8098.81	19.58	7084.56	20.79	0	0	61.87	5.08	147.30	1.95	180.86	18.60	195.98	19.16	0	2848.08	5.55	0.42	5	101	48	183	136
985	80.38	69.98	3863	8038.43	8.17	6997.70	8.25	0	0	105.05	4.98	138.38	1.32	132.68	7.19	134.10	7.26	0	1956.06	7.61	0.72	3	101	49	183	135
986	80.96	69.80	3864	8096.18	5.39	6980.18	5.62	0	0	125.18	4.11	134.21	1.05	126.55	4.73	131.90	4.93	0	2327.60	11.57	0.85	3	101	50	183	134
987	80.55	69.81	3865	8054.53	7.07	6981.37	7.47	0	0	117.33	4.97	134.83	1.30	128.79	6.22	135.96	6.57	0	2114.21	9.71	0.76	4	101	51	183	133
988	79.99	70.22	3866	7999.31	5.67	7021.83	5.10	0	0	131.87	4.31	136.22	1.07	133.49	4.97	120.05	4.47	0	2210.27	13.12	0.85	4	101	52	183	132
989	79.72	70.09	3867	7972.20	8.05	7009.04	6.99	0	0	104.91	4.22	131.62	1.22	154.38	7.11	134.00	6.18	0	2105.48	11.19	0.77	3	101	53	183	131
990	79.68	70.24	3868	7968.19	4.94	7024.30	5.70	0	0	131.89	4.73	136.44	1.04	105.76	4.31	122.05	4.98	1	1918.88	12.93	0.83	4	101	54	183	130
991	79.64	70.81	3869	7963.61	5.94	7080.70	6.91	0	0	104.76	3.98	136.14	1.02	120.47	5.22	140.13	6.07	0	1765.54	9.84	0.80	3	101	55	183	129
992	79.46	70.60	3870	7945.55	5.09	7060.40	5.74	0	0	132.34	5.20	137.26	1.05	99.32	4.40	112.11	4.99	1	1998.48	13.16	0.81	4	101	56	183	128
993	79.77	70.72	3871	7977.37	6.98	7072.47	7.40	0	0	99.41	4.12	135.09	1.09	129.71	6.14	137.63	6.51	0	2482.52	10.79	0.77	3	101	57	183	127
994	80.06	69.88	3872	8006.31	6.12	6987.74	6.45	0	0	105.12	4.20	136.12	0.99	117.97	5.36	124.38	5.65	0	1854.85	7.21	0.79	4	101	58	183	126
995	80.20	69.85	3873	8020.07	7.66	6985.26	8.96	0	0	97.74	4.63	132.61	1.24	124.58	6.75	145.69	7.89	0	1684.23	8.24	0.72	3	101	59	183	125
996	80.54	69.40	3874	8053.71	7.72	6940.03	8.84	0	0	101.79	5.32	139.15	1.26	113.56	6.76	130.00	7.74	0	2175.96	9.21	0.69	4	101	60	183	124
997	81.34	69.02	3875	8134.02	9.98	6901.59	11.57	0	0	71.56	4.54	133.05	1.17	121.16	8.77	140.33	10.16	0	1443.15	6.44	0.59	3	101	61	183	123
998	81.27	68.82	3876	8127.30	5.73	6881.55	7.13	0	0	118.62	4.89	132.02	1.14	107.05	5.01	133.10	6.23	1	1847.83	14.09	0.79	4	101	62	183	122
999	81.19	68.12	3877	8119.31	7.10	6811.55	8.55	0	0	95.38	5.01	132.23	1.11	103.89	6.20	125.14	7.46	1	1469.62	8.74	0.70	5	101	63	183	121
1000	80.95	68.18	3878	8094.70	9.86	6817.61	11.05	0	0	70.14	4.10	130.63	1.12	130.23	8.69	145.83	9.75	0	1295.92	5.17	0.62	3	101	64	183	120
1001	80.91	68.18	3879	8090.86	9.67	6817.51	8.40	0	0	93.14	5.92	132.32	1.24	116.88	8.42	101.57	7.33	1	1326.85	8.94	0.62	4	101	65	183	119
1002	80.67	68.24	3880	8066.56	7.65	6824.15	7.62	0	0	90.95	4.27	131.53	1.05	125.45	6.71	124.92	6.68	0	1046.12	6.72	0.73	4	101	66	183	118
1003	80.60	67.89	3881	8059.84	8.05	6789.48	7.34	0	0	91.49	4.39	128.42	1.06	129.24	7.06	117.76	6.43	0	1116.75	6.68	0.73	4	101	67	183	117
1004	81.02	67.90	3882	8102.43	8.39	6790.45	10.06	0	0	76.56	4.44	131.61	1.06	111.22	7.35	133.31	8.80	1	1523.75	6.70	0.64	4	101	68	183	116
1005	81.40	68.20	3883	8139.52	11.91	6819.80	12.35	0	0	58.54	2.96	126.02	1.14	182.68	10.97	189.50	11.35	0	1479.25	4.58	0.62	5	101	69	183	115
1006	81.80	67.57	3884	8180.33	8.53	6756.53	9.32	0	0	82.18	4.48	131.56	1.11	120.64	7.49	131.69	8.17	0	1490.69	7.61	0.67	4	101	70	183	114
1007	82.12	67.52	3885	8211.72	8.70	6752.39	15.79	0	0	64.09	4.88	133.79	1.13	88.50	7.80	159.70	13.81	1	1239.02	6.44	0.52	4	101	71	183	113
1008	81.69	67.61	3886	8168.96	8.23	6761.01	11.73	0	0	74.37	4.58	129.83	1.10	102.84	7.20	146.53	10.27	1	1452.19	8.73	0.62	4	101	72	183	112
1009	81.38	67.08	3887	8138.33	10.58	6707.65	9.58	0	0	70.29	3.77	124.22	1.10	152.44	9.35	138.10	8.48	0	879.96	5.99	0.65	3	101	73	183	111
1010	81.42	67.22	3888	8142.08	10.12	6722.26	10.41	0	0	69.43	4.35	127.65	1.08	124.34	8.88	127.92	9.13	0	1000.69	4.89	0.60	3	101	74	183	110
1011	82.22	67.09	3889	8222.35	8.81	6709.32	9.36	0	0	75.89	4.35	130.97	1.04	118.23	7.72	125.56	8.19	0	1225.12	6.67	0.65	3	101	75	183	109
1012	81.88	67.76	3890	8187.51	14.57	6776.28	15.91	0	0	54.15	4.19	129.48	1.29	145.54	12.93	158.87	14.12	0	1218.00	4.87	0.46	5	101	76	183	108
1013	81.84	67.00	3891	8183.74	7.39	6699.87	7.33	0	0	101.09	6.39	132.55	1.08	90.22	6.49	89.72	6.53	1	1084.25	8.97	0.64	5	101	77	183	107
1014	81.52	66.69	3892	8152.37	11.78	6669.35	18.30	0	0	52.47	4.41	127.46	1.17	108.02	10.35	167.73	16.13	1	993.90	5.18	0.45	4	101	78	183	106
1015	81.68	67.83	3893	8167.89	12.10	6782.55	17.86	0	0	51.60	3.06	123.34	1.17	159.21	10.89	221.06	17.38	1	1079.52	5.19	0.56	5	101	79	183	105
1016	81.64	67.18	3894	8164.12	9.00	6718.48	9.83	0	0	78.98	4.65	126.21	1.12	117.57	7.88	128.31	8.60	0	1209.19	6.13	0.64	4	101	80	183	104
1017	81.58	67.69	3895	8157.54	8.70	6768.83	10.22	0	0	77.40	4.18	130.17	1.12	124.24	7.66	146.08	9.00	0	1387.04	6.02	0.66	3	101	81	183	103
1018	81.68	68.22	3896	8168.46	8.66	6822.49	8.78	0	0	87.53	4.48	133.07	1.16	130.49	7.61	132.26	7.72	0	1468.12	7.16	0.69	3	101	82	183	102
1019	82.00	68.04	3897	8200.12	6.17	6803.67	7.54	0	0	107.94	5.02	130.93	1.09	102.10	5.41	124.65	6.57	1	1590.27	7.40	0.75	4	101	83	183	101
1020	82.31	68.04	3898	8231.16	9.06	6803.63	9.75	0	0	85.06	4.24	126.71	1.24	140.38	8.01	151.10	8.63	0	1131.42	5.80	0.68	3	101	84	183	100
1021	82.08	67.81	3899	8208.17	7.46	6781.22	7.39	0	0	88.10	4.04	129.63	0.99	125.31	6.54	124.08	6.48	0	1503.46	6.15	0.74	4	101	85	183	99
1022	82.06	68.69	3900	8205.74	9.61	6869.06	10.51	0	0	76.82	4.05	132.91	1.20	140.79	8.51	153.87	9.30	0	1740.29	6.19	0.66	3	101	86	183	98
1023	81.99	68.80	3901	8199.40	7.62	6880.18	8.29	0	0	93.53	4.72	135.27	1.12	116.09	6.67	126.19	7.25	0	2235.69	8.10	0.71	4	101	87	183	97
1024	82.12	68.61	3902	8211.60	6.95	6861.16	8.83	0	0	98.30	5.02	135.07	1.15	104.60	6.09	132.90	7.72	1	1470.40	9.40	0.71	5	101	88	183	96
1025	81.80	69.43	3903	8179.61	6.98	6942.51	8.75	0	0	96.79	4.15	134.72	1.17	125.75	6.17	157.59	7.73	0	2010.85	9.03	0.75	3	101	89	183	95
1026	81.73	69.72	3904	8172.62	6.94	6971.87	7.20	0	0	102.67	4.15	134.17	1.11	132.25	6.11	137.35	6.34	0	2180.48	10.75	0.78	3	101	90	183	94
1027	81.96	69.59	3905	8196.32	9.54	6959.07	8.60	0	0	80.75	3.58	135.11	1.15	166.41	8.52	150.41	7.66	0	2093.19	7.95	0.72	3	101	91	183	93
1028	81.76	69.63	3906	8175.87	6.83	6963.38	7.43	0	0	99.18	3.75	132.81	1.10	139.42	6.04	151.72	6.58	0	2280.88	9.66	0.79	3	101	92	183	92
1029	81.33	69.65	3907	8132.57	7.18	6964.52	7.01	0	0	110.38	4.75	135.93	1.19	128.61	6.30	125.43	6.15	0	2306.02	10.17	0.76	3	101	93	183	91
1030	81.06	69.24	3908	8106.01	6.92	6924.11	7.02	0	0	117.48	5.69	137.64	1.21	109.63	6.04	111.31	6.12	1	1670.33	10.93	0.73	4	101	94	183	90
1031	81.41	69.28	3909	8140.95	7.88	6927.64	10.75	0	0	83.65	4.15	134.60	1.19	122.74	6.97	167.12	9.51	0	1648.58	6.46	0.69	4	101	95	183	89
1032	80.82	69.64	3910	8082.00	8.45	6963.62	7.62	0	0	92.61	3.83	133.18	1.16	158.04	7.50	142.51	6.76	0	1992.65	8.44	0.75	3	101	96	183	88
1033	80.92	69.54	3911	8092.17	8.14	6953.80	8.38	0	0	90.13	4.30	134.54	1.14	131.35	7.16	135.34	7.38	0	2008.23	7.26	0.72	4	101	97	183	87
1034	81.19	69.50	3912	8119.00	5.72	6949.90	6.19	0	0	117.34	4.60	136.41	1.04	112.07	5.00	121.34	5.41	0	1965.44	8.71	0.80	4	101	98	183	86
1035	81.56	68.98	3913	8156.15	7.85	6898.40	8.09	0	0	95.42	4.11	131.00	1.18	140.57	6.94	144.78	7.15	0	1969.65	8.75	0.75	3	101	99	183	85
1036	81.30	68.76	3914	8130.10	8.85	6875.91	8.31	0	0	92.66	5.00	133.00	1.20	126.27	7.75	118.57	7.28	0	1741.75	8.76	0.68	4	101	100	183	84
1037	81.54	68.76	3915	8153.77	8.34	6876.43	8.28	0	0	94.56	4.57	134.57	1.20	132.78	7.33	131.91	7.28	0	1733.25	7.05	0.71	3	101	101	183	83
1038	81.72	68.68	3916	8172.13	7.27	6867.79	7.59	0	0	98.87	4.05	132.07	1.13	137.15	6.42	143.24	6.70	0	2394.00	8.55	0.77	3	101	102	183	82
1039	81.99	68.88	3917	8199.25	6.50	6888.10	9.11	0	0	113.65	5.83	136.65	1.31	97.74	5.73	136.76	7.96	1	2133.65	12.33	0.71	4	101	103	183	81
1040	82.22	69.69	3918	8222.23	7.49	6968.68	8.90	0	0	87.65	3.29	131.58	1.14	154.90	6.71	183.56	8.01	0	2420.96	10.70	0.77	4	101	104	183	80
1041	82.91	68.80	3919	8291.37	6.61	6879.82	8.00	0	0	95.87	4.09	134.36	1.06	119.43	5.81	144.45	7.03	0	1984.98	9.13	0.76	3	101	105	183	79
1042	83.52	68.82	3920	8351.90	7.53	6882.00	8.49	0	0	96.10	4.37	135.92	1.18	127.47	6.63	143.82	7.48	0	2291.06	8.19	0.73	3	101	106	183	78
1043	83.55	68.83	3921	8354.85	7.69	6882.63	9.23	0	0	81.89	4.59	143.56	1.03	105.32	6.70	126.48	8.06	1	2286.98	8.59	0.67	4	101	107	183	77
1044	83.79	68.42	3922	8378.53	6.44	6841.62	6.46	0	0	106.11	4.81	139.39	1.01	109.06	5.61	109.42	5.63	1	1920.15	8.41	0.76	4	101	108	183	76
1045	83.37	68.59	3923	8336.68	8.71	6859.47	11.64	0	0	77.98	4.44	132.52	1.20	117.87	7.68	157.41	10.25	0	1706.56	6.40	0.64	4	101	109	183	75
1046	83.73	68.09	3924	8372.55	8.19	6809.33	11.77	0	0	78.64	3.77	127.39	1.21	132.34	7.29	188.87	10.65	0	1113.02	5.40	0.69	4	101	110	183	74
1047	84.13	68.11	3925	8413.22	9.57	6810.91	14.45	0	0	66.21	4.26	130.60	1.19	114.79	8.45	172.80	12.86	0	1366.12	4.85	0.57	4	101	111	183	73
1048	84.09	67.98	3926	8409.12	8.58	6797.52	11.18	0	0	87.49	4.97	131.31	1.31	116.44	7.55	151.70	9.84	0	1527.92	6.98	0.64	4	101	112	183	72
1049	84.67	67.94	3927	8467.44	8.80	6794.06	8.77	0	0	79.25	3.71	130.93	1.08	145.33	7.78	144.79	7.76	0	1670.46	6.19	0.71	3	101	113	183	71
1050	85.07	68.46	3928	8507.10	9.00	6846.00	9.53	0	0	91.10	5.49	132.89	1.26	114.84	7.87	121.52	8.33	0	1720.65	7.34	0.63	4	101	114	183	70
1051	85.23	68.16	3929	8523.13	7.11	6815.95	8.46	0	0	98.79	5.12	133.81	1.14	105.49	6.21	125.59	7.39	1	1503.56	8.25	0.70	4	101	115	183	69
1052	85.51	68.23	3930	8551.12	9.40	6822.78	10.26	0	0	75.52	3.27	122.37	1.19	169.37	8.45	183.53	9.36	0	1207.60	6.40	0.71	5	101	116	183	68
1053	85.57	68.05	3931	8556.97	7.98	6804.87	11.19	0	0	77.70	4.14	126.64	1.12	115.66	7.03	161.93	9.89	0	1385.12	6.44	0.67	3	101	117	183	67
1054	86.01	68.14	3932	8600.72	7.35	6813.64	8.13	0	0	86.60	4.76	132.14	0.99	102.80	6.43	113.62	7.09	1	1259.17	6.90	0.68	4	101	118	183	66
1055	86.02	68.92	3933	8602.37	10.40	6891.99	11.04	0	0	67.95	3.22	123.86	1.17	170.57	9.38	180.78	9.99	0	1270.46	5.52	0.66	4	101	119	183	65
1056	85.89	68.70	3934	8589.24	9.89	6870.38	9.09	0	0	75.34	3.80	128.93	1.11	151.34	8.76	139.10	8.04	0	1505.44	5.92	0.68	3	101	120	183	64
1057	86.58	68.81	3935	8657.88	8.14	6880.91	8.85	0	0	76.08	3.41	128.85	1.00	140.41	7.20	152.74	7.84	0	1218.12	6.31	0.73	4	101	121	183	63
1058	85.85	68.99	3936	8585.41	6.51	6899.41	6.31	0	0	107.73	4.29	131.04	1.04	125.88	5.70	122.03	5.53	0	1744.73	8.13	0.79	3	101	122	183	62
1059	85.67	69.13	3937	8567.47	9.10	6913.49	8.78	0	0	81.35	4.07	134.14	1.12	140.35	8.02	135.47	7.74	0	1549.98	6.69	0.69	3	101	123	183	61
1060	85.79	68.87	3938	8579.28	7.04	6886.94	7.35	0	0	104.55	4.30	130.54	1.15	131.85	6.19	137.71	6.47	0	1988.40	7.63	0.77	4	101	124	183	60
1061	86.25	69.31	3939	8624.56	8.14	6931.20	8.93	0	0	98.33	5.24	133.96	1.26	117.46	7.13	128.88	7.82	0	1544.90	7.57	0.68	4	101	125	183	59
1062	86.68	69.65	3940	8668.36	7.42	6965.35	9.65	0	0	80.03	3.83	133.24	1.04	119.62	6.54	155.56	8.50	0	1889.58	8.18	0.71	3	101	126	183	58
1063	87.02	69.73	3941	8702.24	7.74	6972.60	9.45	0	0	85.33	3.58	124.73	1.15	143.04	6.89	174.29	8.43	0	1470.00	6.65	0.74	4	101	127	183	57
1064	86.94	69.58	3942	8694.22	6.96	6957.94	7.55	0	0	97.94	3.68	125.07	1.11	143.19	6.17	155.38	6.69	0	1758.06	7.75	0.79	3	101	128	183	56
1065	86.54	69.13	3943	8653.52	10.25	6912.61	9.64	0	0	83.01	4.36	126.68	1.28	150.73	9.07	141.63	8.53	0	1307.81	5.45	0.66	3	101	129	183	55
1066	86.65	69.05	3944	8664.99	7.08	6905.03	7.10	0	0	103.10	5.44	133.67	1.07	102.91	6.14	103.29	6.20	1	1111.77	9.06	0.70	4	101	130	183	54
1067	87.18	69.64	3945	8717.54	11.67	6964.15	9.75	0	0	69.29	4.34	131.17	1.12	143.46	10.25	119.85	8.57	0	1345.48	4.77	0.60	4	101	131	183	53
1068	87.18	69.34	3946	8717.84	12.37	6934.47	10.77	0	0	66.70	3.35	122.74	1.23	191.31	11.25	166.77	9.78	0	1201.83	5.29	0.64	5	101	132	183	52
1069	87.91	68.78	3947	8791.44	8.74	6878.08	11.12	0	0	66.69	3.21	123.31	1.03	140.73	7.78	178.72	9.95	0	1025.23	4.84	0.68	5	101	133	183	51
1070	87.75	69.05	3948	8774.91	10.16	6904.78	9.46	0	0	76.88	4.04	121.82	1.16	149.24	8.99	139.05	8.36	0	988.10	5.95	0.66	3	101	134	183	50
1071	87.89	69.26	3949	8789.35	7.83	6926.48	8.14	0	0	83.32	3.95	127.15	1.01	127.01	6.87	132.09	7.15	0	1103.17	5.83	0.72	3	101	135	183	49
1072	87.90	69.58	3950	8790.36	7.56	6957.79	9.59	0	0	77.39	4.05	128.65	1.00	111.25	6.64	141.04	8.40	1	964.54	6.06	0.69	4	101	136	183	48
1073	88.14	69.60	3951	8813.98	7.45	6959.77	8.47	0	0	81.39	4.22	128.47	0.97	110.38	6.52	125.41	7.40	1	1334.83	5.86	0.70	4	101	137	183	47
1074	87.62	69.36	3952	8761.77	7.87	6935.90	6.16	0	0	108.04	5.74	132.61	1.10	113.40	6.83	88.34	5.24	1	1157.06	8.65	0.70	4	101	138	183	46
1075	87.88	69.57	3953	8788.38	6.09	6956.90	7.40	0	0	90.40	4.03	126.31	0.91	105.06	5.34	127.45	6.46	1	1187.79	8.52	0.76	5	101	139	183	45
1076	87.64	69.55	3954	8764.24	11.69	6955.45	10.82	0	0	54.65	3.25	128.92	0.96	152.08	10.35	140.70	9.58	0	1102.54	4.85	0.60	4	101	140	183	44
1077	87.82	69.72	3955	8781.77	14.86	6971.71	14.23	0	0	48.56	2.95	125.32	1.14	189.85	13.67	183.06	12.92	0	939.88	3.44	0.54	5	101	141	183	43
1078	87.36	69.78	3956	8735.95	13.90	6978.32	14.30	0	0	54.23	3.77	129.06	1.21	154.83	12.37	159.34	12.73	0	1149.46	4.16	0.51	4	101	142	183	42
1079	87.42	70.00	3957	8742.29	8.98	7000.10	11.59	0	0	73.94	4.07	128.51	1.16	125.96	7.93	162.48	10.27	0	1418.33	5.47	0.64	3	101	143	183	41
1080	87.36	69.62	3958	8735.80	8.84	6961.93	9.60	0	0	72.92	3.70	129.36	1.04	134.33	7.80	145.96	8.47	0	1621.10	6.36	0.68	4	101	144	183	40
1081	87.66	69.03	3959	8766.29	9.15	6903.13	10.44	0	0	74.17	3.63	122.34	1.13	144.54	8.14	164.86	9.30	0	1288.71	6.88	0.68	4	101	145	183	39
1082	87.65	69.08	3960	8764.61	7.19	6907.57	7.52	0	0	86.74	3.56	125.56	0.98	135.19	6.34	141.51	6.63	0	1283.33	7.34	0.77	3	101	146	183	38
1083	86.73	69.15	3961	8673.47	12.73	6914.63	14.21	0	0	59.99	3.46	124.02	1.29	171.46	11.57	190.47	13.02	0	970.58	4.08	0.57	5	101	147	183	37
1084	87.22	69.12	3962	8721.97	11.93	6912.04	13.38	0	0	63.38	3.89	126.46	1.26	150.86	10.63	168.81	11.99	0	1441.60	5.31	0.57	5	101	148	183	36
1085	87.68	68.73	3963	8767.92	12.07	6872.72	11.83	0	0	59.90	3.63	125.27	1.12	154.00	10.75	151.20	10.50	0	1421.44	4.25	0.59	4	101	149	183	35
1086	87.68	68.16	3964	8767.87	12.96	6815.54	15.67	0	0	40.88	2.57	120.76	0.93	160.56	11.71	192.64	14.36	0	324.33	2.38	0.54	5	101	150	183	34
1087	87.31	67.50	3965	8730.96	9.40	6750.34	11.80	0	0	53.06	3.76	126.11	0.83	101.94	8.20	127.95	10.30	1	831.23	5.27	0.56	4	101	151	183	33
1088	87.24	67.28	3966	8723.82	18.64	6728.48	15.92	0	0	48.37	5.32	128.35	1.25	130.34	16.31	111.32	13.93	1	601.60	3.75	0.34	4	101	152	183	32
1089	87.59	66.66	3967	8758.61	9.96	6665.68	14.17	0	0	55.21	4.33	122.86	0.98	97.47	8.63	138.87	12.37	1	310.48	3.76	0.51	5	101	153	183	31
1090	86.78	67.61	3968	8677.83	14.97	6760.95	19.30	0	0	38.68	3.45	126.31	1.02	129.79	13.26	167.22	17.10	0	755.52	2.47	0.40	5	101	154	183	30
1091	86.59	66.87	3969	8658.70	9.06	6686.51	8.97	0	0	84.06	6.21	127.21	1.10	93.76	7.75	93.23	7.87	1	468.10	6.11	0.56	5	101	155	183	29
1092	87.35	66.73	3970	8734.78	10.45	6673.05	11.85	0	0	51.97	3.36	123.21	0.88	124.67	9.20	141.35	10.42	0	628.96	4.70	0.58	3	101	156	183	28
1093	87.22	67.51	3971	8722.31	17.78	6751.05	16.74	0	0	39.17	2.89	120.42	1.08	187.44	16.13	175.52	15.38	0	861.67	2.71	0.46	5	101	157	183	27
1094	86.30	67.39	3972	8630.10	15.92	6739.22	18.53	0	0	48.20	4.14	123.60	1.29	143.74	14.14	166.50	16.64	0	1039.75	4.20	0.41	5	101	158	183	26
1095	85.83	67.63	3973	8583.04	9.94	6762.82	13.87	0	0	60.26	3.52	124.68	1.11	132.05	8.84	183.77	12.40	0	761.23	4.94	0.60	4	101	159	183	25
1096	85.97	68.12	3974	8596.79	9.62	6812.25	12.51	0	0	72.18	4.23	128.97	1.22	126.89	8.51	164.64	11.11	0	1647.10	6.08	0.61	3	101	160	183	24
1097	86.06	67.83	3975	8606.15	10.62	6783.15	9.75	0	0	67.27	3.86	127.14	1.05	142.59	9.36	130.92	8.59	0	1412.48	5.19	0.63	3	101	161	183	23
1098	86.30	67.57	3976	8630.40	11.43	6757.06	12.59	0	0	56.93	4.08	128.96	1.04	122.69	10.04	135.18	11.05	0	973.75	3.79	0.53	4	101	162	183	22
1099	86.35	67.36	3977	8634.66	9.99	6735.70	11.89	0	0	62.84	4.54	128.36	1.02	106.27	8.71	126.56	10.39	1	810.04	5.04	0.55	4	101	163	183	21
1100	86.44	67.05	3978	8644.08	11.78	6705.26	10.97	0	0	55.65	3.17	123.62	0.99	160.01	10.47	149.06	9.76	0	1002.40	4.40	0.61	4	101	164	183	20
1101	86.22	67.85	3979	8621.73	13.02	6784.97	11.04	0	0	60.60	3.15	122.51	1.17	194.43	11.86	165.74	9.96	0	1380.54	5.18	0.62	5	101	165	183	19
1102	86.14	67.99	3980	8613.98	7.19	6798.99	7.74	0	0	91.72	4.07	126.32	1.04	124.84	6.32	134.32	6.80	0	1126.88	6.45	0.75	4	101	166	183	18
1103	86.57	67.53	3981	8657.42	6.30	6753.09	8.07	0	0	89.47	4.34	127.99	0.95	99.58	5.46	127.76	7.04	1	1343.29	7.87	0.73	4	101	167	183	17
1104	86.20	67.48	3982	8620.01	11.09	6748.48	15.98	0	0	64.52	6.49	131.15	1.26	84.99	9.79	122.00	13.89	1	868.77	7.12	0.40	5	101	168	183	16
1105	86.73	68.13	3983	8672.78	10.16	6813.06	10.70	0	0	66.05	4.56	132.86	1.03	112.98	8.87	118.99	9.35	0	1324.69	5.41	0.57	4	101	169	183	15
1106	86.86	68.31	3984	8686.21	8.70	6831.24	9.09	0	0	83.54	5.13	132.00	1.10	108.89	7.60	113.68	7.92	1	1106.50	6.37	0.63	4	101	170	183	14
1107	86.81	68.26	3985	8680.79	6.54	6826.36	6.37	0	0	101.29	4.55	133.15	0.97	111.68	5.70	108.90	5.56	1	1146.15	8.96	0.76	4	101	171	183	13
1108	86.63	68.34	3986	8663.07	8.79	6834.21	10.64	0	0	77.52	4.97	130.39	1.12	105.28	7.67	127.49	9.30	1	1004.12	5.90	0.60	4	101	172	183	12
1109	87.00	68.11	3987	8700.06	9.00	6811.46	9.62	0	0	71.77	4.53	131.95	0.99	109.52	7.87	117.02	8.40	1	1002.23	4.99	0.61	4	101	173	183	11
1110	87.63	68.15	3988	8763.49	7.94	6814.83	7.13	0	0	77.19	4.10	128.81	0.86	114.92	6.92	103.18	6.22	1	584.81	5.13	0.70	3	101	174	183	10
1111	87.82	68.11	3989	8781.86	9.44	6810.83	10.78	0	0	69.90	4.35	125.88	1.06	116.70	8.28	133.23	9.45	0	755.42	5.21	0.61	4	101	175	183	9
1112	87.60	68.04	3990	8760.26	9.02	6803.88	9.78	0	0	68.81	3.83	125.80	0.98	124.70	7.93	135.21	8.59	0	676.27	5.26	0.65	3	101	176	183	8
1113	87.08	67.69	3991	8708.06	10.83	6769.18	13.70	0	0	53.48	3.45	124.87	1.01	129.82	9.59	164.16	12.13	0	1010.54	4.12	0.56	5	101	177	183	7
1114	87.07	67.82	3992	8707.28	15.85	6782.29	14.43	0	0	42.45	2.96	123.84	1.02	175.96	14.26	160.56	12.93	0	508.42	3.12	0.49	5	101	178	183	6
1115	87.08	67.93	3993	8707.52	12.23	6792.62	17.45	0	0	49.56	3.60	121.73	1.13	130.63	10.88	185.48	15.67	0	767.25	3.67	0.49	5	101	179	183	5
1116	86.97	67.13	3994	8697.07	10.67	6713.40	10.03	0	0	59.91	3.60	122.99	0.94	136.76	9.38	128.58	8.82	0	697.92	4.19	0.62	3	101	180	183	4
1117	86.30	67.32	3995	8630.19	14.32	6732.32	15.49	0	0	43.54	3.21	123.13	1.02	150.24	12.73	162.09	13.87	0	1096.58	3.48	0.48	5	101	181	183	3
1118	86.64	66.99	3996	8663.80	9.50	6698.75	11.01	0	0	63.41	4.75	126.83	0.95	97.16	8.21	112.80	9.59	1	795.31	4.46	0.54	4	101	182	183	2
1119	86.46	66.24	3998	8646.39	12.36	6623.53	13.12	0	0	45.15	3.34	122.50	0.88	128.76	10.87	136.61	11.54	0	388.62	3.16	0.51	3	101	183	183	1
1120	80.87	73.14	3861	8086.71	8.89	7313.66	14.89	0	0	77.42	2.75	127.56	1.22	194.70	8.17	261.25	14.21	1	2954.12	6.87	0.76	5	102	1	2	2
1121	84.13	74.33	3863	8413.41	14.62	7433.38	21.59	0	0	48.49	2.04	119.83	1.10	249.45	14.77	314.17	20.96	1	1496.02	2.50	0.64	5	102	2	2	1
1122	86.95	65.90	4009	8695.12	14.66	6590.19	16.32	0	0	38.17	3.34	120.32	0.91	129.12	12.91	143.80	14.38	0	468.44	2.64	0.43	3	103	1	4	4
1123	86.82	66.84	4010	8682.16	16.18	6683.68	15.37	0	0	41.43	3.22	121.86	1.03	161.16	14.45	153.31	13.68	0	686.17	3.32	0.46	4	103	2	4	3
1124	86.36	66.10	4011	8636.04	12.63	6610.46	11.89	0	0	45.67	3.12	121.56	0.86	142.78	11.14	134.38	10.49	0	241.52	3.63	0.55	3	103	3	4	2
1125	86.65	65.86	4015	8665.27	13.75	6586.30	15.81	0	0	39.50	3.70	121.34	0.88	113.04	12.03	130.00	13.84	0	210.96	3.60	0.41	3	103	4	4	1
1126	87.60	66.73	4020	8759.67	14.30	6673.38	17.27	0	0	42.91	4.43	124.11	1.01	106.37	12.47	128.48	15.09	1	403.42	3.71	0.37	3	104	1	64	64
1127	86.60	67.05	4021	8659.90	19.83	6704.62	17.72	0	0	37.81	3.25	122.35	1.12	178.12	18.07	160.41	15.89	0	876.23	3.31	0.40	5	104	2	64	63
1128	87.07	67.22	4022	8707.33	14.54	6722.37	17.63	0	0	41.24	3.39	121.51	1.03	137.04	12.90	165.68	15.73	0	569.35	3.16	0.44	5	104	3	64	62
1129	86.52	67.56	4023	8652.15	17.62	6756.02	19.16	0	0	33.20	2.65	124.17	0.97	172.08	15.85	184.43	17.75	0	788.54	2.77	0.42	5	104	4	64	61
1130	85.87	67.37	4024	8586.82	12.88	6736.54	13.87	0	0	58.13	4.41	129.50	1.19	130.75	11.34	140.82	12.21	0	865.62	3.64	0.50	3	104	5	64	60
1131	85.46	67.26	4025	8546.26	9.13	6726.29	9.45	0	0	77.85	4.94	129.40	1.07	110.51	7.96	114.39	8.25	1	1160.50	7.51	0.61	4	104	6	64	59
1132	85.55	67.56	4026	8555.38	10.98	6756.23	11.86	0	0	67.78	4.71	129.80	1.17	121.64	9.63	131.48	10.41	0	1236.00	4.72	0.55	3	104	7	64	58
1133	85.65	67.26	4027	8565.44	10.05	6725.69	9.84	0	0	66.11	4.21	130.64	0.99	121.42	8.79	118.91	8.61	0	972.58	5.98	0.60	4	104	8	64	57
1134	85.82	67.32	4028	8582.16	7.62	6732.48	9.89	0	0	89.44	5.10	129.99	1.16	102.86	6.68	133.36	8.64	1	1157.35	8.10	0.66	3	104	9	64	56
1135	85.79	67.67	4029	8579.33	7.56	6767.24	8.85	0	0	76.90	4.29	127.68	0.94	104.15	6.60	121.90	7.72	1	787.73	5.64	0.67	4	104	10	64	55
1136	85.51	67.46	4030	8550.66	10.33	6746.38	11.41	0	0	70.45	5.08	130.63	1.14	110.07	9.02	121.59	9.97	1	1000.88	7.28	0.55	3	104	11	64	54
1137	85.25	67.19	4031	8524.77	11.53	6718.60	13.63	0	0	47.48	2.70	121.93	0.95	157.90	10.34	185.20	12.40	0	903.69	3.91	0.59	5	104	12	64	53
1138	85.07	67.33	4032	8507.19	9.31	6733.11	9.81	0	0	82.24	5.54	131.11	1.16	106.03	8.13	111.71	8.54	1	1214.35	6.26	0.59	4	104	13	64	52
1139	84.83	67.58	4033	8482.75	7.53	6757.89	11.35	0	0	79.36	4.11	128.77	1.12	112.14	6.64	168.90	10.01	0	1453.79	6.37	0.68	4	104	14	64	51
1140	84.66	67.69	4034	8466.44	8.04	6768.64	9.43	0	0	78.15	3.87	129.70	1.04	125.13	7.08	146.85	8.30	0	1403.65	7.15	0.70	3	104	15	64	50
1141	84.93	68.32	4035	8492.94	11.26	6832.08	9.52	0	0	70.12	3.98	132.51	1.12	153.25	9.95	129.53	8.40	0	1531.00	6.10	0.63	4	104	16	64	49
1142	84.85	68.42	4036	8484.64	10.87	6841.57	11.28	0	0	61.78	3.76	133.61	1.06	137.61	9.59	142.87	9.95	0	1402.88	5.38	0.60	3	104	17	64	48
1143	84.64	68.81	4037	8464.17	7.97	6881.13	7.63	0	0	90.69	4.07	131.08	1.08	136.95	7.02	131.11	6.72	0	1623.00	6.88	0.74	4	104	18	64	47
1144	84.51	68.50	4038	8451.07	9.78	6850.39	10.71	0	0	81.22	4.85	135.07	1.27	126.18	8.60	138.21	9.41	0	1846.92	6.60	0.62	3	104	19	64	46
1145	84.44	68.67	4039	8443.88	7.66	6867.19	8.03	0	0	104.99	5.19	132.92	1.24	119.19	6.71	125.05	7.04	0	1563.38	7.59	0.71	3	104	20	64	45
1146	84.74	68.93	4040	8474.39	7.25	6892.53	9.29	0	0	93.02	3.97	128.77	1.19	131.19	6.42	167.94	8.26	0	1806.56	8.53	0.74	3	104	21	64	44
1147	84.95	68.80	4041	8494.60	5.45	6880.36	6.37	0	0	107.85	3.75	133.42	0.97	120.93	4.79	141.13	5.59	0	1931.46	8.62	0.83	3	104	22	64	43
1148	85.04	68.93	4042	8504.19	5.69	6892.57	5.43	0	0	136.63	4.58	131.44	1.15	130.81	5.00	124.78	4.77	0	2074.21	13.52	0.84	4	104	23	64	42
1149	85.17	69.04	4043	8517.46	6.12	6904.08	6.84	0	0	107.44	4.06	133.83	1.06	124.73	5.38	139.39	6.01	0	1682.31	7.95	0.80	3	104	24	64	41
1150	84.94	69.20	4044	8493.56	7.54	6920.38	9.47	0	0	92.51	3.62	126.29	1.24	149.75	6.75	186.56	8.62	0	1815.96	7.59	0.76	4	104	25	64	40
1151	84.96	69.18	4045	8495.82	7.88	6918.46	7.50	0	0	92.45	3.27	126.85	1.13	172.81	7.09	164.52	6.74	0	2041.25	7.49	0.79	4	104	26	64	39
1152	84.88	68.90	4046	8488.45	7.69	6890.27	8.73	0	0	95.20	4.54	131.17	1.19	124.42	6.77	141.20	7.68	0	1803.79	7.03	0.72	3	104	27	64	38
1153	84.88	68.98	4047	8488.24	6.89	6898.07	8.53	0	0	89.71	3.98	130.16	1.05	119.77	6.06	148.21	7.51	0	1485.58	7.30	0.75	5	104	28	64	37
1154	84.62	68.83	4048	8462.34	10.42	6883.11	9.24	0	0	74.44	3.32	128.21	1.17	181.27	9.38	160.96	8.29	0	2012.52	6.63	0.70	5	104	29	64	36
1155	84.91	68.45	4049	8491.23	7.93	6844.60	9.24	0	0	98.46	4.92	132.51	1.28	122.22	6.97	142.37	8.12	0	1523.62	8.00	0.70	4	104	30	64	35
1156	84.75	68.82	4050	8474.66	7.89	6881.56	12.93	0	0	78.31	4.40	133.32	1.21	108.49	6.96	177.37	11.46	1	1706.35	8.72	0.64	4	104	31	64	34
1157	84.23	68.41	4051	8423.12	9.07	6840.93	6.70	0	0	94.53	4.12	133.06	1.13	160.25	7.99	118.58	5.91	0	1925.23	8.78	0.75	4	104	32	64	33
1158	83.81	68.50	4052	8380.61	8.14	6849.63	8.95	0	0	89.60	4.12	129.71	1.18	136.69	7.20	150.20	7.90	0	1657.27	6.73	0.72	3	104	33	64	32
1159	83.91	68.97	4053	8391.48	7.53	6896.60	7.94	0	0	99.30	3.90	128.82	1.20	148.28	6.69	156.48	7.06	0	1630.56	6.65	0.77	3	104	34	64	31
1160	84.63	68.93	4054	8463.08	7.87	6892.74	8.17	0	0	85.91	3.88	131.39	1.06	134.34	6.94	139.30	7.19	0	1612.52	6.86	0.73	3	104	35	64	30
1161	84.55	68.71	4055	8455.10	6.12	6870.79	7.04	0	0	115.13	5.07	133.89	1.13	106.81	5.34	122.85	6.15	1	1811.27	9.67	0.77	4	104	36	64	29
1162	84.60	68.46	4056	8460.38	7.75	6845.63	7.96	0	0	91.61	4.08	133.13	1.10	134.28	6.83	137.91	7.01	0	1582.65	6.29	0.74	4	104	37	64	28
1163	84.36	68.33	4057	8436.39	8.20	6832.88	8.60	0	0	80.53	3.75	132.17	1.04	135.84	7.23	142.52	7.59	0	1528.44	5.82	0.72	3	104	38	64	27
1164	84.27	68.44	4058	8426.59	9.40	6843.69	12.37	0	0	76.96	4.40	132.06	1.29	126.97	8.32	166.90	10.95	0	1787.92	7.21	0.62	5	104	39	64	26
1165	84.04	67.98	4059	8404.37	7.66	6798.40	7.42	0	0	98.03	4.19	128.64	1.13	138.33	6.75	134.04	6.54	0	1727.56	8.31	0.76	3	104	40	64	25
1166	84.13	68.21	4060	8412.50	7.35	6821.37	10.53	0	0	86.91	4.57	129.24	1.16	107.69	6.46	154.13	9.27	1	1604.33	8.30	0.68	3	104	41	64	24
1167	83.88	68.31	4061	8387.52	8.63	6830.61	8.97	0	0	89.38	3.88	126.07	1.23	154.20	7.68	159.87	8.02	0	1509.10	7.35	0.73	4	104	42	64	23
1168	84.59	68.19	4062	8458.76	7.59	6819.24	8.09	0	0	94.70	4.63	135.66	1.12	119.39	6.65	127.33	7.09	0	1631.40	7.66	0.72	4	104	43	64	22
1169	84.90	68.66	4063	8490.09	9.98	6866.45	11.24	0	0	69.93	3.31	127.06	1.19	164.05	8.99	184.58	10.15	0	1471.90	5.21	0.67	5	104	44	64	21
1170	84.86	68.57	4064	8486.02	8.93	6856.86	10.81	0	0	65.66	2.90	127.29	1.01	157.41	8.01	187.37	10.01	0	1575.73	6.15	0.71	5	104	45	64	20
1171	84.67	68.58	4065	8466.82	8.25	6857.62	8.49	0	0	87.06	4.08	132.07	1.12	135.73	7.27	139.68	7.48	0	1738.60	7.47	0.72	3	104	46	64	19
1172	84.26	68.59	4066	8425.51	8.61	6858.73	9.32	0	0	84.83	3.79	131.21	1.20	149.24	7.66	161.56	8.29	0	2126.02	7.24	0.72	4	104	47	64	18
1173	84.81	68.35	4067	8480.65	11.59	6834.93	12.22	0	0	71.92	4.48	130.31	1.33	143.63	10.27	151.48	10.82	0	1603.12	6.34	0.58	3	104	48	64	17
1174	85.00	68.12	4068	8499.66	6.28	6811.82	8.27	0	0	97.14	4.25	127.56	1.06	110.60	5.52	145.55	7.26	1	1357.90	9.09	0.76	3	104	49	64	16
1175	84.89	68.04	4069	8488.69	7.73	6803.93	7.27	0	0	97.65	5.25	135.19	1.08	110.48	6.74	103.96	6.35	1	1718.88	12.25	0.69	4	104	50	64	15
1176	85.03	68.06	4070	8502.95	8.77	6806.43	8.06	0	0	80.17	3.33	122.58	1.06	163.50	7.81	150.47	7.18	0	1197.04	5.64	0.74	3	104	51	64	14
1177	85.02	68.13	4071	8502.28	9.47	6813.00	10.69	0	0	75.71	3.70	124.01	1.20	150.26	8.44	169.25	9.58	0	1365.62	6.21	0.68	4	104	52	64	13
1178	85.27	68.11	4072	8527.17	7.20	6811.21	10.86	0	0	86.97	4.71	130.87	1.16	102.35	6.31	154.37	9.53	1	1473.38	7.12	0.67	3	104	53	64	12
1179	85.02	67.55	4073	8502.20	8.88	6755.45	10.41	0	0	77.62	4.28	127.84	1.14	123.94	7.81	145.37	9.16	0	1326.48	5.90	0.65	3	104	54	64	11
1180	85.84	67.29	4074	8583.75	8.38	6729.20	7.94	0	0	93.95	6.09	132.10	1.12	99.22	7.30	93.86	6.86	1	976.56	6.76	0.62	4	104	55	64	10
1181	85.84	67.31	4075	8583.75	9.42	6731.01	12.31	0	0	68.96	5.07	129.36	1.10	98.60	8.25	128.82	10.74	1	514.23	4.79	0.54	3	104	56	64	9
1182	86.00	67.41	4076	8599.56	8.46	6741.49	10.89	0	0	72.13	4.81	128.82	1.03	97.74	7.45	125.54	9.49	1	705.71	5.98	0.60	5	104	57	64	8
1183	85.68	67.32	4077	8567.59	9.78	6732.17	12.72	0	0	59.92	3.69	127.64	1.03	122.44	8.63	159.23	11.22	0	915.56	3.95	0.59	3	104	58	64	7
1184	85.99	67.21	4078	8598.62	13.27	6721.02	12.94	0	0	50.24	3.19	123.01	1.04	161.93	11.85	157.87	11.57	0	811.56	3.78	0.55	5	104	59	64	6
1185	86.29	67.25	4079	8628.94	14.12	6725.37	11.86	0	0	52.43	4.01	126.58	1.03	142.31	12.40	119.55	10.42	0	929.10	3.96	0.50	3	104	60	64	5
1186	85.86	67.29	4080	8585.82	12.06	6729.27	14.14	0	0	52.21	3.51	125.19	1.06	138.73	10.69	162.32	12.62	0	1042.69	3.68	0.54	4	104	61	64	4
1187	85.75	66.85	4081	8574.89	9.66	6685.48	12.87	0	0	66.35	4.55	126.63	1.12	108.36	8.47	144.36	11.28	1	742.19	5.97	0.56	3	104	62	64	3
1188	86.09	67.06	4082	8609.37	15.32	6706.01	18.50	0	0	36.65	2.92	122.81	0.98	149.38	13.68	179.67	16.67	0	474.69	2.77	0.44	5	104	63	64	2
1189	86.70	65.62	4083	8670.36	13.68	6562.36	14.21	0	0	47.56	5.48	125.56	0.96	90.76	11.78	94.22	12.19	1	609.65	3.89	0.35	5	104	64	64	1
1190	87.82	65.96	4088	8781.63	17.30	6596.33	5.98	0	0	60.83	6.53	122.53	0.96	131.54	15.09	56.74	7.30	1	356.31	3.97	0.41	5	105	1	3	3
1191	87.24	66.20	4089	8724.41	14.69	6619.61	15.43	0	0	38.93	3.32	119.12	0.90	132.70	12.94	139.29	13.59	0	505.79	3.54	0.44	3	105	2	3	2
1192	87.36	67.02	4091	8736.46	14.03	6701.92	17.48	0	0	40.04	3.04	121.95	0.99	143.25	12.50	177.82	15.69	0	585.98	3.04	0.46	5	105	3	3	1
1193	88.76	66.73	4133	8875.84	18.48	6672.58	12.88	0	0	30.52	2.79	120.15	0.71	155.43	16.29	108.54	11.32	1	215.48	3.43	0.41	4	106	1	1	1
1194	90.17	66.80	4138	9016.78	10.49	6679.99	10.82	0	0	51.66	4.79	121.40	0.80	87.25	9.25	89.80	9.45	1	376.38	4.21	0.45	4	107	1	1	1
1195	84.35	72.28	4142	8435.36	17.28	7227.77	33.62	0	0	29.26	3.54	132.24	1.07	110.57	15.31	210.22	31.18	1	1055.21	5.25	0.28	4	108	1	1	1
1196	82.77	68.89	4193	8277.02	19.70	6889.20	18.98	0	0	34.73	4.68	129.56	1.00	112.30	17.17	108.19	16.56	1	822.85	4.11	0.27	5	109	1	1	1
1197	78.21	70.77	4222	7821.40	10.11	7077.17	13.17	0	0	51.41	3.16	129.60	0.92	127.23	8.94	165.66	11.66	0	936.96	5.01	0.59	3	110	1	7	7
1198	78.32	70.62	4223	7831.87	6.60	7062.15	8.17	0	0	88.07	4.37	134.05	0.96	102.19	5.75	126.65	7.13	1	1904.83	9.55	0.72	4	110	2	7	6
1199	78.54	70.88	4224	7854.21	13.60	7088.29	12.72	0	0	56.78	4.25	133.50	1.14	140.19	11.98	131.13	11.21	0	1424.38	5.48	0.50	4	110	3	7	5
1200	78.83	70.92	4225	7882.51	11.09	7092.08	9.10	0	0	69.80	4.23	132.70	1.06	140.94	9.73	115.68	7.99	0	1514.88	7.01	0.62	4	110	4	7	4
1201	78.49	70.76	4226	7848.56	11.22	7076.21	6.50	0	0	72.79	3.95	132.56	0.93	159.17	9.82	92.19	5.69	1	1314.48	8.41	0.68	5	110	5	7	3
1202	78.55	70.73	4227	7855.15	9.08	7072.84	9.85	0	0	74.32	3.72	131.19	1.09	140.04	8.04	151.82	8.71	0	1663.10	5.82	0.68	4	110	6	7	2
1203	78.58	70.88	4229	7858.35	11.40	7088.38	10.27	0	0	61.55	3.67	132.34	1.03	147.48	10.05	132.91	9.06	0	1706.92	5.44	0.61	3	110	7	7	1
1204	85.13	65.41	4236	8512.60	14.26	6541.05	19.39	0	0	35.66	3.15	123.32	0.91	125.00	12.62	168.98	17.38	0	795.44	3.01	0.41	5	111	1	7	7
1205	85.23	66.18	4238	8522.85	15.87	6617.65	18.98	0	0	34.46	2.71	121.35	0.95	156.86	14.22	186.20	17.29	0	635.94	2.81	0.44	5	111	2	7	6
1206	85.62	65.91	4239	8561.71	16.99	6590.87	21.12	0	0	34.67	3.80	124.45	1.00	119.59	14.95	148.61	18.58	0	739.58	2.59	0.33	5	111	3	7	5
1207	85.03	65.90	4240	8503.40	13.99	6590.10	13.57	0	0	49.82	3.82	124.02	1.06	140.81	12.34	136.61	11.97	0	999.75	3.93	0.49	3	111	4	7	4
1208	84.42	65.89	4241	8441.80	18.44	6589.07	20.79	0	0	32.14	2.94	123.28	1.00	156.59	16.48	176.16	18.67	0	543.31	2.24	0.36	5	111	5	7	3
1209	84.79	65.52	4242	8479.02	9.38	6552.16	15.10	0	0	55.40	4.99	126.24	0.97	80.46	8.32	128.89	13.12	1	866.27	6.77	0.45	4	111	6	7	2
1210	84.92	65.74	4243	8492.16	11.85	6574.40	25.93	0	0	34.57	3.57	124.25	0.91	89.07	10.70	192.86	23.12	1	448.52	2.36	0.36	5	111	7	7	1
1211	85.70	65.68	4259	8569.61	15.62	6568.02	11.31	0	0	41.51	3.74	124.06	0.82	133.36	13.63	96.52	9.83	1	444.33	2.99	0.44	4	112	1	32	32
1212	85.38	65.91	4261	8538.22	11.29	6591.28	12.68	0	0	59.83	4.83	125.77	1.07	107.47	9.84	120.76	11.07	1	750.38	4.09	0.49	4	112	2	32	31
1213	85.60	66.17	4262	8560.36	17.45	6617.14	16.29	0	0	42.36	3.83	122.44	1.11	148.96	15.43	138.98	14.40	0	368.27	2.46	0.40	5	112	3	32	30
1214	85.39	66.39	4263	8538.83	14.15	6638.67	17.31	0	0	32.74	2.26	120.17	0.81	159.94	12.70	192.67	16.00	0	542.96	2.67	0.49	5	112	4	32	29
1215	85.05	66.41	4265	8504.55	14.93	6640.64	18.20	0	0	40.84	3.15	119.78	1.06	150.35	13.34	181.47	16.61	0	394.56	3.03	0.46	5	112	5	32	28
1216	84.46	65.11	4267	8445.54	12.98	6510.52	12.84	0	0	42.29	3.49	121.21	0.82	121.01	11.36	119.75	11.24	0	205.40	2.91	0.47	4	112	6	32	27
1217	85.68	66.01	4268	8568.34	15.84	6600.89	23.25	0	0	35.66	3.25	121.34	1.07	135.04	14.13	196.41	21.15	0	746.83	2.91	0.38	5	112	7	32	26
1218	85.90	65.06	4269	8589.75	13.70	6505.92	13.87	0	0	42.48	3.79	120.97	0.88	117.97	11.99	119.40	12.13	0	360.17	3.26	0.44	3	112	8	32	25
1219	85.37	65.69	4271	8537.03	25.28	6569.49	15.30	0	0	37.63	4.30	125.30	1.12	170.35	22.27	103.17	13.44	1	501.04	2.93	0.32	5	112	9	32	24
1220	85.45	66.52	4272	8545.23	15.60	6652.08	18.77	0	0	31.89	2.11	118.83	0.86	182.63	14.51	214.94	17.99	1	835.19	2.90	0.50	5	112	10	32	23
1221	85.64	65.86	4273	8563.92	14.60	6585.50	16.73	0	0	38.17	3.29	125.15	0.92	130.62	12.89	149.58	14.76	0	531.12	2.56	0.43	3	112	11	32	22
1222	86.18	65.49	4274	8617.96	14.43	6548.64	17.97	0	0	38.20	3.83	121.69	0.93	110.68	12.65	137.83	15.74	1	64.96	3.39	0.37	4	112	12	32	21
1223	86.34	65.51	4276	8634.02	15.26	6551.15	13.97	0	0	40.07	4.23	124.42	0.86	110.99	13.28	101.54	12.10	1	321.96	3.04	0.37	4	112	13	32	20
1224	86.39	66.23	4277	8639.26	10.70	6623.30	10.18	0	0	60.55	3.90	121.91	0.95	127.79	9.38	121.58	8.92	0	552.10	4.75	0.59	3	112	14	32	19
1225	86.56	66.36	4278	8655.60	14.46	6636.24	12.80	0	0	52.92	5.30	127.04	1.06	110.75	12.57	97.91	11.07	1	681.83	4.06	0.40	5	112	15	32	18
1226	86.36	66.37	4279	8635.76	8.93	6636.82	16.46	0	0	52.42	3.95	123.00	0.95	90.81	7.70	167.08	14.59	1	999.42	5.13	0.52	4	112	16	32	17
1227	85.93	66.57	4280	8592.66	14.29	6657.17	16.50	0	0	39.70	3.31	124.58	0.94	132.30	12.62	152.71	14.57	0	698.17	2.72	0.44	3	112	17	32	16
1228	86.04	66.22	4281	8604.05	10.85	6621.94	16.60	0	0	52.43	4.90	125.99	1.05	89.90	9.72	136.76	14.47	1	1011.69	4.49	0.43	5	112	18	32	15
1229	85.45	66.36	4282	8545.19	11.56	6635.61	13.56	0	0	52.39	3.17	118.44	1.03	148.42	10.30	172.98	12.24	0	604.65	5.04	0.58	5	112	19	32	14
1230	85.69	65.63	4283	8568.84	7.49	6563.09	9.07	0	0	74.70	5.42	124.74	0.88	77.75	6.23	95.28	7.78	1	933.90	7.16	0.58	5	112	20	32	13
1231	85.78	67.16	4284	8578.31	13.99	6715.91	18.64	0	0	36.66	2.40	119.25	0.95	167.10	12.73	217.82	17.61	1	591.40	4.05	0.50	5	112	21	32	12
1232	85.90	66.38	4285	8590.30	15.04	6638.25	20.88	0	0	33.73	2.61	121.69	0.94	151.40	13.51	205.43	19.53	0	530.08	2.53	0.45	5	112	22	32	11
1233	85.33	66.01	4286	8533.39	11.05	6600.88	15.02	0	0	49.40	3.89	122.35	0.96	108.14	9.68	146.97	13.17	1	572.92	4.91	0.49	4	112	23	32	10
1234	84.73	66.19	4287	8473.19	11.01	6618.70	14.20	0	0	55.04	4.33	122.78	1.03	107.76	9.64	138.88	12.43	1	636.73	6.58	0.50	4	112	24	32	9
1235	84.98	66.67	4288	8498.30	12.19	6667.06	18.11	0	0	40.36	2.95	121.35	0.92	129.13	10.82	187.77	16.76	0	417.42	3.19	0.50	5	112	25	32	8
1236	85.15	66.75	4289	8514.57	16.75	6674.90	24.49	0	0	32.70	3.57	125.30	1.02	118.63	14.81	173.17	21.70	0	506.19	2.38	0.32	5	112	26	32	7
1237	85.14	66.64	4290	8513.69	17.71	6663.85	21.68	0	0	39.80	4.24	125.95	1.21	128.40	15.65	157.14	19.15	0	655.23	3.03	0.33	5	112	27	32	6
1238	84.55	65.77	4291	8454.97	11.36	6576.97	10.43	0	0	56.87	5.26	126.62	0.90	93.80	9.69	86.44	9.08	1	677.54	4.78	0.46	5	112	28	32	5
1239	84.25	65.68	4292	8425.26	13.56	6568.34	15.86	0	0	41.81	3.61	122.67	0.93	120.86	11.92	141.35	13.93	0	608.27	3.63	0.44	3	112	29	32	4
1240	84.11	66.00	4293	8411.14	14.07	6599.94	19.43	0	0	30.57	2.10	117.08	0.78	159.67	12.64	207.86	18.84	0	336.48	2.05	0.49	5	112	30	32	3
1241	83.93	66.53	4296	8392.62	12.85	6652.66	25.29	0	0	34.17	2.40	120.74	0.94	143.52	11.60	259.45	25.38	1	558.50	3.46	0.47	4	112	31	32	2
1242	83.61	66.05	4297	8361.16	10.82	6604.76	17.90	0	0	46.89	3.69	124.65	0.99	105.99	9.52	174.78	15.89	1	565.56	3.92	0.48	5	112	32	32	1
1243	83.76	66.69	4304	8375.85	11.52	6668.63	18.15	0	0	39.27	2.75	121.91	0.87	127.92	10.25	195.88	16.97	0	647.48	2.88	0.52	5	113	1	38	38
1244	84.40	65.71	4306	8439.95	14.26	6570.87	12.55	0	0	46.63	3.90	123.06	0.94	131.08	12.49	115.39	11.00	0	531.19	4.14	0.46	5	113	2	38	37
1245	84.39	66.03	4307	8438.99	11.58	6602.54	14.11	0	0	43.22	3.08	125.30	0.85	125.46	10.22	152.68	12.45	0	947.90	3.30	0.52	5	113	3	38	36
1246	83.77	65.72	4308	8377.41	11.79	6572.04	11.24	0	0	58.40	5.50	126.57	0.98	96.02	10.24	91.48	9.71	1	614.50	4.21	0.44	4	113	4	38	35
1247	83.44	65.47	4309	8344.04	11.19	6547.43	12.89	0	0	51.05	4.29	124.66	0.91	102.17	9.71	117.79	11.23	1	482.35	4.24	0.48	4	113	5	38	34
1248	83.56	65.97	4310	8356.32	9.85	6596.54	13.02	0	0	53.26	3.48	122.80	0.92	116.31	8.66	153.68	11.46	0	501.69	4.27	0.57	4	113	6	38	33
1249	83.92	66.31	4312	8392.09	9.98	6631.05	10.16	0	0	60.85	4.00	127.72	0.92	116.69	8.72	118.88	8.88	0	534.29	4.24	0.59	3	113	7	38	32
1250	83.83	65.97	4314	8383.02	12.94	6597.11	18.30	0	0	41.40	3.80	124.94	0.97	108.63	11.38	153.57	16.09	1	502.60	3.56	0.41	4	113	8	38	31
1251	83.89	66.10	4315	8389.39	9.86	6610.03	14.14	0	0	54.60	4.50	129.02	0.96	92.31	8.73	131.94	12.32	1	918.31	4.50	0.49	4	113	9	38	30
1252	84.52	66.40	4316	8452.15	12.67	6640.28	16.90	0	0	42.48	2.85	120.37	0.98	146.80	11.33	192.74	15.59	0	701.15	3.20	0.52	5	113	10	38	29
1253	84.34	66.28	4317	8434.22	8.53	6628.33	17.52	0	0	54.98	3.77	122.76	1.01	95.87	7.46	194.50	15.91	1	638.58	3.79	0.55	4	113	11	38	28
1254	83.46	66.24	4318	8345.78	14.77	6623.72	17.50	0	0	41.10	3.03	122.86	1.05	156.09	13.22	183.52	15.93	0	561.40	3.04	0.47	5	113	12	38	27
1255	83.66	66.63	4319	8365.96	13.06	6663.26	21.34	0	0	39.90	2.78	122.80	1.03	146.58	11.74	226.73	20.67	1	992.90	5.65	0.49	5	113	13	38	26
1256	83.22	66.64	4320	8321.92	16.76	6664.02	26.48	0	0	30.34	2.78	122.68	0.99	142.26	15.01	215.25	25.31	1	572.60	2.71	0.38	5	113	14	38	25
1257	83.49	66.99	4321	8348.78	15.81	6698.87	17.83	0	0	46.95	4.22	128.04	1.22	135.76	13.98	153.07	15.77	0	1028.94	3.95	0.40	4	113	15	38	24
1258	83.25	66.47	4322	8325.25	8.66	6646.92	9.59	0	0	70.41	4.34	126.44	0.96	108.06	7.56	119.61	8.37	1	758.67	7.09	0.63	4	113	16	38	23
1259	82.96	66.21	4323	8296.34	8.22	6620.52	9.39	0	0	78.93	4.96	127.94	1.03	100.70	7.20	114.86	8.18	1	1067.27	7.35	0.62	4	113	17	38	22
1260	82.46	67.19	4324	8245.53	10.46	6718.65	16.47	0	0	53.48	3.65	126.49	1.08	118.68	9.26	185.46	14.85	0	743.17	4.20	0.54	4	113	18	38	21
1261	81.93	67.20	4325	8193.36	9.90	6720.04	13.30	0	0	58.95	3.42	127.10	1.05	132.09	8.79	176.60	11.95	0	1527.48	5.29	0.61	5	113	19	38	20
1262	81.81	66.90	4326	8180.85	8.59	6690.15	13.88	0	0	68.96	4.62	129.87	1.13	98.70	7.56	159.24	12.18	1	1366.54	5.51	0.57	5	113	20	38	19
1263	82.07	67.13	4327	8206.79	9.66	6713.46	10.99	0	0	58.28	3.04	124.25	0.94	143.12	8.57	162.58	9.79	0	816.98	4.62	0.65	3	113	21	38	18
1264	82.03	67.03	4328	8203.10	9.41	6703.01	14.04	0	0	66.71	4.59	127.85	1.16	105.43	8.28	157.15	12.35	1	1278.65	5.87	0.56	4	113	22	38	17
1265	81.53	67.43	4329	8152.93	11.09	6743.06	13.26	0	0	61.49	3.69	124.37	1.17	143.27	9.86	170.21	11.96	0	888.21	4.04	0.59	5	113	23	38	16
1266	81.60	66.60	4330	8159.56	13.23	6659.56	11.23	0	0	61.00	5.12	128.45	1.10	121.07	11.54	102.67	9.76	1	576.27	3.38	0.48	4	113	24	38	15
1267	82.39	66.63	4331	8239.45	7.93	6662.53	10.58	0	0	74.67	5.34	130.32	0.99	83.92	6.59	113.21	9.18	1	550.85	3.44	0.57	4	113	25	38	14
1268	82.53	66.93	4332	8253.19	9.06	6692.82	10.37	0	0	77.54	4.23	125.64	1.15	128.09	7.98	146.65	9.14	0	1064.50	4.90	0.65	3	113	26	38	13
1269	82.67	66.75	4333	8267.16	9.90	6674.95	12.82	0	0	53.86	3.07	125.00	0.95	134.51	8.79	173.90	11.41	0	570.94	3.52	0.61	4	113	27	38	12
1270	82.91	66.47	4334	8291.14	8.89	6646.72	9.02	0	0	78.95	4.53	126.30	1.06	119.22	7.78	120.95	7.89	0	662.94	5.85	0.65	4	113	28	38	11
1271	82.38	67.36	4335	8237.86	11.24	6735.84	15.88	0	0	43.24	2.47	125.42	0.91	153.59	10.11	211.29	14.95	1	1059.15	3.89	0.58	5	113	29	38	10
1272	82.80	66.45	4336	8280.10	13.02	6644.86	14.14	0	0	51.42	4.05	127.52	1.06	127.20	11.45	138.12	12.43	0	485.31	3.64	0.48	3	113	30	38	9
1273	83.06	66.57	4337	8305.74	12.07	6657.22	11.08	0	0	56.49	3.86	128.37	0.99	136.12	10.61	124.90	9.73	0	912.85	4.62	0.56	5	113	31	38	8
1274	82.90	66.69	4338	8289.57	9.23	6668.62	13.62	0	0	64.69	4.66	129.30	1.09	98.70	8.13	145.43	11.91	1	932.69	5.60	0.54	4	113	32	38	7
1275	83.33	66.46	4339	8333.31	7.55	6645.87	10.01	0	0	71.36	3.90	128.34	0.93	106.18	6.61	140.66	8.76	1	983.31	5.83	0.67	3	113	33	38	6
1276	83.25	66.86	4340	8324.69	13.75	6685.60	17.74	0	0	44.42	3.65	126.31	1.08	129.37	12.18	166.66	15.73	0	694.75	3.36	0.44	5	113	34	38	5
1277	83.36	65.83	4341	8335.75	10.80	6582.94	13.53	0	0	49.81	3.79	125.38	0.91	109.21	9.45	136.78	11.85	1	653.79	5.29	0.51	3	113	35	38	4
1278	83.01	65.82	4342	8300.72	13.21	6581.63	16.88	0	0	42.22	3.72	124.04	0.96	115.49	11.61	147.57	14.83	0	719.85	3.46	0.43	3	113	36	38	3
1279	82.57	64.64	4343	8257.28	11.67	6463.68	13.45	0	0	51.67	5.77	124.71	0.92	76.98	9.16	91.31	11.46	1	418.73	4.56	0.37	5	113	37	38	2
1280	81.89	64.78	4344	8188.92	14.84	6478.44	21.09	0	0	31.23	2.70	121.54	0.87	133.11	13.22	188.28	18.95	0	271.71	2.36	0.40	5	113	38	38	1
1281	76.07	72.70	4329	7606.72	13.03	7269.85	16.70	0	0	40.01	3.18	124.99	0.91	126.69	11.52	162.32	14.76	0	259.96	2.28	0.46	4	114	1	9	9
1282	75.54	72.05	4330	7553.96	7.56	7204.82	8.33	0	0	91.87	4.16	129.79	1.12	128.71	6.66	141.75	7.33	0	1392.65	4.98	0.74	4	114	2	9	8
1283	75.62	72.13	4331	7561.73	7.84	7213.42	8.27	0	0	80.95	3.75	128.35	1.00	130.20	6.90	137.44	7.28	0	410.06	4.36	0.73	4	114	3	9	7
1284	76.03	70.08	4332	7603.26	13.08	7007.97	11.75	0	0	51.79	2.94	123.96	1.02	178.67	11.81	160.96	10.55	0	800.06	2.32	0.59	5	114	4	9	6
1285	75.59	69.47	4333	7558.87	5.96	6947.33	7.02	0	0	112.18	4.75	128.65	1.09	108.26	5.20	127.56	6.14	1	1035.94	6.19	0.78	3	114	5	9	5
1286	76.53	70.24	4334	7653.24	16.72	7023.53	20.33	0	0	34.76	2.14	121.10	1.01	208.73	16.10	248.06	20.25	1	792.00	1.70	0.49	5	114	6	9	4
1287	76.04	69.22	4335	7604.20	17.81	6921.60	15.32	0	0	30.30	2.46	124.84	0.79	169.71	15.92	146.25	13.65	0	478.15	1.82	0.44	5	114	7	9	3
1288	75.47	71.71	4337	7546.98	10.64	7170.77	10.18	0	0	58.93	3.68	125.75	0.93	131.35	9.34	125.69	8.94	0	555.42	4.40	0.60	3	114	8	9	2
1289	76.13	72.59	4338	7613.10	19.90	7259.06	17.64	0	0	31.85	2.54	126.72	0.96	192.89	18.29	172.48	15.92	0	820.29	2.44	0.41	5	114	9	9	1
1290	84.89	65.67	4405	8489.09	14.34	6566.59	21.33	0	0	33.81	3.23	124.74	0.91	116.05	12.67	172.42	18.87	0	679.54	2.52	0.38	5	115	1	2	2
1291	84.34	65.61	4406	8434.41	17.14	6561.37	17.72	0	0	40.57	3.77	122.69	1.10	142.63	15.16	147.47	15.67	0	551.46	3.43	0.38	5	115	2	2	1
1292	85.47	65.73	4459	8547.49	11.55	6573.38	18.80	0	0	39.57	3.52	124.91	0.88	99.77	10.07	162.38	16.50	1	303.25	2.88	0.43	4	116	1	36	36
1293	85.05	66.75	4461	8505.15	14.64	6674.96	22.10	0	0	34.72	2.28	119.86	0.97	174.51	13.35	243.39	21.98	1	887.29	3.15	0.49	5	116	2	36	35
1294	84.91	64.81	4464	8491.03	16.85	6480.71	13.25	0	0	34.97	2.99	121.94	0.80	152.01	14.84	119.54	11.67	0	332.77	2.80	0.44	4	116	3	36	34
1295	85.27	64.62	4465	8527.38	6.56	6461.65	7.53	0	0	77.08	5.44	123.05	0.76	69.33	5.48	79.75	6.11	1	439.73	6.00	0.60	5	116	4	36	33
1296	85.27	65.95	4467	8527.49	13.53	6594.58	15.40	0	0	42.92	3.49	123.46	0.95	128.38	11.93	146.11	13.57	0	613.52	3.31	0.46	4	116	5	36	32
1297	84.81	66.26	4469	8481.45	12.89	6625.68	23.18	0	0	35.07	2.70	120.25	0.94	130.36	11.53	226.44	22.05	1	714.96	3.45	0.46	5	116	6	36	31
1298	84.14	66.80	4470	8413.89	13.30	6679.94	21.08	0	0	38.27	2.62	121.18	0.99	151.91	11.96	225.69	20.55	1	724.79	3.30	0.52	5	116	7	36	30
1299	84.76	66.07	4471	8476.21	12.74	6606.93	14.64	0	0	47.54	4.43	125.89	0.96	105.05	11.12	120.71	12.77	1	605.96	4.08	0.42	3	116	8	36	29
1300	84.34	66.32	4472	8433.65	12.11	6632.32	23.80	0	0	39.42	4.01	124.81	1.00	91.68	10.51	179.11	21.29	1	906.04	3.36	0.37	5	116	9	36	28
1301	84.26	66.10	4473	8425.62	10.50	6610.19	13.71	0	0	47.02	2.97	121.89	0.87	128.29	9.29	167.22	12.20	0	544.52	3.89	0.57	4	116	10	36	27
1302	84.28	65.53	4474	8428.35	11.44	6553.35	13.20	0	0	60.57	5.05	125.82	1.11	105.49	9.97	121.80	11.52	1	971.23	4.76	0.48	4	116	11	36	26
1303	84.07	66.05	4475	8406.93	12.63	6605.12	11.56	0	0	51.21	3.16	120.52	0.97	158.14	11.22	144.73	10.26	0	517.77	3.94	0.58	5	116	12	36	25
1304	83.90	66.07	4476	8390.34	12.02	6607.19	13.31	0	0	50.61	3.49	122.16	0.99	134.51	10.62	148.82	11.76	0	977.27	3.66	0.54	4	116	13	36	24
1305	83.53	65.68	4477	8353.09	8.87	6568.17	13.64	0	0	55.41	4.19	124.32	0.90	89.54	7.53	138.44	11.89	1	830.33	6.01	0.53	5	116	14	36	23
1306	83.52	66.25	4478	8352.25	9.06	6625.34	14.43	0	0	55.74	4.06	123.91	0.95	95.27	7.82	151.96	12.66	1	464.00	5.53	0.54	4	116	15	36	22
1307	83.68	66.20	4479	8367.57	11.34	6619.51	16.24	0	0	49.68	4.46	126.43	1.00	97.05	9.86	139.05	14.19	1	486.42	4.06	0.44	4	116	16	36	21
1308	83.32	66.18	4480	8332.04	14.40	6617.69	13.67	0	0	55.76	4.06	123.58	1.22	152.97	12.76	145.19	12.12	0	1095.29	4.71	0.50	5	116	17	36	20
1309	82.97	66.77	4481	8297.47	12.69	6676.55	22.49	0	0	45.45	4.49	128.26	1.16	99.20	11.24	175.29	19.85	1	1141.60	5.23	0.38	5	116	18	36	19
1310	83.46	66.77	4482	8345.58	10.11	6676.87	12.24	0	0	69.01	4.57	129.02	1.17	117.74	8.88	142.53	10.75	0	1428.96	5.79	0.57	4	116	19	36	18
1311	83.56	66.28	4483	8355.67	12.18	6627.67	9.41	0	0	61.27	4.10	127.02	0.99	139.90	10.66	108.15	8.25	1	965.50	5.94	0.58	4	116	20	36	17
1312	83.99	66.64	4484	8398.86	7.75	6664.33	12.49	0	0	65.02	4.44	128.68	0.95	88.05	7.00	140.99	10.89	1	615.85	4.89	0.58	4	116	21	36	16
1313	83.74	66.63	4485	8374.43	9.02	6663.29	12.30	0	0	63.72	4.85	128.37	0.99	90.84	7.84	123.97	10.71	1	622.60	4.67	0.53	4	116	22	36	15
1314	84.18	66.18	4487	8418.14	10.45	6618.44	15.52	0	0	50.87	3.84	123.42	0.98	106.67	9.19	158.11	13.68	1	668.81	3.13	0.51	4	116	23	36	14
1315	83.88	66.76	4488	8388.09	15.26	6676.18	18.53	0	0	41.29	4.24	127.70	1.05	114.39	13.40	138.88	16.25	0	687.96	3.14	0.37	3	116	24	36	13
1316	83.83	66.87	4489	8383.45	13.46	6687.43	17.28	0	0	55.07	4.62	128.13	1.29	123.83	11.88	158.89	15.26	0	1054.38	4.05	0.44	4	116	25	36	12
1317	83.69	66.61	4490	8369.03	11.10	6660.71	9.46	0	0	70.81	3.99	127.77	1.12	151.98	9.79	129.56	8.35	0	1291.17	5.57	0.64	3	116	26	36	11
1318	84.05	66.73	4491	8404.52	9.22	6673.15	12.11	0	0	57.40	3.18	125.16	0.94	128.55	8.16	168.71	10.74	0	786.10	4.17	0.63	4	116	27	36	10
1319	83.67	66.18	4492	8366.63	10.06	6617.83	10.28	0	0	70.40	4.48	124.87	1.08	121.80	8.82	124.47	9.01	0	864.98	6.29	0.60	5	116	28	36	9
1320	83.42	66.47	4493	8342.50	10.43	6647.07	14.75	0	0	50.86	3.59	122.88	0.96	114.13	9.18	160.74	13.13	0	595.04	4.53	0.54	4	116	29	36	8
1321	83.12	66.02	4494	8311.95	15.28	6602.49	17.77	0	0	36.52	2.83	124.30	0.95	152.89	13.65	177.26	15.99	0	816.10	3.56	0.45	5	116	30	36	7
1322	83.22	66.45	4495	8322.01	13.40	6644.66	20.33	0	0	41.87	3.05	121.60	1.08	143.24	12.01	210.91	19.17	1	807.27	4.52	0.48	5	116	31	36	6
1323	83.86	65.23	4496	8385.89	14.28	6522.88	17.96	0	0	39.86	3.46	120.45	0.98	126.90	12.62	159.31	15.93	0	480.40	2.94	0.42	5	116	32	36	5
1324	83.42	65.26	4499	8341.92	12.49	6526.02	15.27	0	0	43.30	4.52	122.64	0.88	91.27	10.65	112.01	13.27	1	426.69	3.55	0.38	5	116	33	36	4
1325	83.08	66.22	4500	8307.50	13.92	6622.28	18.73	0	0	35.30	2.48	121.45	0.91	154.58	12.52	204.40	17.40	0	821.46	2.76	0.48	5	116	34	36	3
1326	83.16	65.84	4504	8315.57	13.49	6584.48	23.88	0	0	33.08	2.42	120.04	0.90	144.14	12.12	235.49	23.47	1	646.94	2.86	0.47	5	116	35	36	2
1327	82.64	65.28	4507	8263.75	17.09	6527.58	18.97	0	0	33.68	2.68	120.89	0.97	167.36	15.35	184.29	17.34	0	857.31	3.09	0.43	5	116	36	36	1
1328	75.48	74.78	4506	7548.46	12.74	7478.36	16.11	0	0	41.40	3.28	127.09	0.91	124.12	11.24	156.90	14.21	0	610.56	3.33	0.47	3	117	1	3	3
1329	78.62	75.34	4507	7862.06	15.53	7533.85	12.05	0	0	46.74	2.97	130.90	1.02	189.46	14.00	147.67	10.79	0	1522.65	4.16	0.54	5	117	2	3	2
1330	80.89	72.67	4508	8088.86	7.09	7266.74	11.54	0	0	75.09	3.16	138.99	1.07	131.04	6.34	210.75	10.59	1	2272.77	8.64	0.73	3	117	3	3	1
1331	76.15	71.43	4509	7615.15	13.69	7142.85	12.84	0	0	56.12	3.73	126.67	1.17	159.40	12.21	149.61	11.40	0	965.92	4.38	0.54	5	118	1	13	13
1332	76.41	70.83	4512	7640.67	21.61	7083.36	17.56	0	0	32.44	2.79	124.97	1.00	192.89	20.00	159.17	15.77	0	1161.02	2.47	0.39	5	118	2	13	12
1333	75.30	70.01	4513	7530.47	6.33	7000.54	6.87	0	0	92.52	3.81	127.15	0.92	118.34	5.55	128.43	6.02	0	1152.52	6.91	0.78	4	118	3	13	11
1334	75.35	69.98	4514	7535.32	11.95	6998.03	12.98	0	0	57.79	4.72	130.65	1.08	112.44	10.44	122.16	11.34	0	1130.77	4.50	0.48	4	118	4	13	10
1335	75.29	69.99	4515	7528.65	9.05	6999.19	8.42	0	0	82.64	4.51	127.89	1.09	127.57	7.93	118.70	7.38	0	1349.56	7.77	0.67	3	118	5	13	9
1336	75.39	70.11	4516	7539.36	6.21	7011.44	7.69	0	0	98.04	4.40	128.36	1.01	106.38	5.42	131.60	6.72	1	1067.17	8.49	0.75	4	118	6	13	8
1337	75.33	70.26	4517	7533.03	8.77	7026.06	7.19	0	0	85.55	4.63	130.82	1.01	124.57	7.65	102.12	6.27	1	1299.60	8.22	0.68	3	118	7	13	7
1338	76.75	70.45	4518	7675.46	18.53	7044.94	13.68	0	0	40.43	2.39	119.06	1.00	230.38	18.21	180.05	12.66	1	738.40	3.48	0.54	5	118	8	13	6
1339	76.21	69.67	4519	7621.43	11.85	6967.33	14.14	0	0	48.47	3.06	122.68	0.99	145.29	10.56	173.22	12.61	0	682.77	4.39	0.56	5	118	9	13	5
1340	75.89	69.70	4520	7588.56	10.74	6969.77	12.04	0	0	63.62	4.10	123.75	1.11	128.42	9.46	144.01	10.60	0	1085.60	5.94	0.58	3	118	10	13	4
1341	75.76	70.30	4521	7576.29	13.60	7029.72	12.33	0	0	53.76	4.16	126.04	1.06	135.19	11.94	122.61	10.83	0	988.31	4.62	0.50	3	118	11	13	3
1342	75.86	70.71	4522	7586.05	18.02	7070.65	13.86	0	0	39.76	3.15	125.33	0.98	175.91	16.09	135.61	12.33	0	1040.67	3.94	0.45	5	118	12	13	2
1343	76.98	71.06	4523	7698.40	27.04	7106.33	18.89	0	0	31.44	2.56	123.59	1.09	237.50	26.87	181.59	17.30	1	1204.21	4.94	0.43	5	118	13	13	1
1344	87.81	74.11	4644	8780.89	15.41	7411.32	12.02	0	0	48.32	2.98	127.10	1.04	192.49	14.10	151.71	10.77	0	1113.98	4.09	0.55	5	119	1	1	1
1345	87.15	69.17	4649	8714.81	17.75	6917.00	14.17	0	0	41.59	2.39	124.64	1.07	236.93	17.22	193.19	13.21	1	1158.38	4.09	0.52	5	120	1	2	2
1346	87.51	68.63	4650	8750.52	18.92	6862.82	12.70	0	0	46.88	2.89	123.74	1.14	229.26	18.35	161.54	11.48	1	1151.62	5.48	0.53	5	120	2	2	1
1347	86.50	73.09	4664	8649.97	10.89	7308.50	12.18	0	0	53.49	2.23	124.30	0.99	201.70	10.36	224.90	11.67	1	1627.33	4.60	0.67	5	121	1	24	24
1348	85.48	70.31	4668	8548.19	10.78	7030.53	7.41	0	0	84.54	3.62	137.55	1.19	194.54	9.72	134.47	6.61	0	2390.69	6.78	0.73	3	121	2	24	23
1349	86.99	72.67	4669	8699.49	6.59	7266.60	9.49	0	0	103.23	4.46	134.63	1.26	117.84	5.82	169.48	8.39	0	2169.15	10.28	0.75	5	121	3	24	22
1350	86.24	71.67	4670	8624.49	8.18	7167.08	7.82	0	0	82.18	2.78	136.18	1.07	187.98	7.44	179.93	7.08	0	2558.94	5.98	0.78	3	121	4	24	21
1351	85.35	71.46	4671	8535.00	14.89	7145.54	9.25	0	0	86.57	3.34	130.96	1.61	284.22	15.82	190.41	8.57	1	3126.54	10.54	0.67	4	121	5	24	20
1352	85.93	72.68	4672	8593.34	12.33	7268.35	9.41	0	0	71.68	2.58	128.77	1.24	257.43	12.46	206.29	8.83	1	2365.58	6.90	0.70	4	121	6	24	19
1353	87.45	70.04	4673	8744.70	9.66	7004.09	11.82	0	0	71.73	3.94	130.36	1.20	136.08	8.57	166.17	10.52	0	1185.46	4.93	0.63	3	121	7	24	18
1354	86.74	72.04	4674	8674.35	9.37	7204.25	11.30	0	0	72.81	2.72	126.84	1.21	195.53	8.78	231.45	10.91	1	2132.92	8.37	0.71	5	121	8	24	17
1355	84.56	72.47	4675	8456.41	9.62	7246.86	20.70	0	0	76.27	2.55	127.95	1.31	224.46	9.19	357.34	18.26	1	2612.67	6.45	0.75	5	121	9	24	16
1356	82.76	72.64	4676	8276.33	10.21	7264.10	10.57	0	0	75.46	2.81	133.76	1.26	211.58	9.69	217.15	10.15	1	2113.46	5.68	0.71	4	121	10	24	15
1357	82.06	72.13	4678	8206.13	8.64	7212.97	7.44	0	0	97.40	3.50	136.33	1.25	186.14	7.82	161.01	6.70	0	2754.10	11.15	0.78	3	121	11	24	14
1358	83.84	72.07	4679	8383.75	6.67	7207.15	7.93	0	0	104.72	4.31	142.24	1.17	125.17	5.88	148.64	6.98	0	2098.42	8.91	0.77	4	121	12	24	13
1359	82.15	72.21	4680	8215.27	14.23	7221.02	8.16	0	0	64.14	2.32	133.71	1.09	286.40	15.13	178.64	7.52	1	2164.96	8.14	0.71	4	121	13	24	12
1360	79.52	69.20	4681	7952.01	10.83	6920.46	9.57	0	0	67.03	2.94	128.84	1.10	191.78	9.83	169.67	8.68	0	1810.12	5.39	0.69	5	121	14	24	11
1361	77.23	70.56	4683	7722.87	10.93	7056.26	11.09	0	0	58.35	2.41	121.27	1.05	205.39	10.31	209.95	10.34	1	1231.71	4.95	0.68	5	121	15	24	10
1362	76.97	71.53	4684	7697.08	10.30	7152.93	10.48	0	0	72.15	3.90	128.05	1.17	147.19	9.12	149.83	9.28	0	1423.75	6.27	0.64	3	121	16	24	9
1363	78.69	68.76	4686	7869.41	17.74	6875.83	16.52	0	0	42.07	3.10	128.03	1.17	187.11	16.09	174.56	14.92	0	758.19	1.98	0.45	5	121	17	24	8
1364	81.44	69.62	4687	8144.40	27.79	6961.96	24.32	0	0	44.35	4.52	134.15	1.82	208.23	26.32	184.12	22.72	1	2763.10	7.39	0.34	5	121	18	24	7
1365	82.70	70.81	4688	8269.77	15.61	7080.85	8.74	0	0	76.97	2.54	134.52	1.23	292.46	15.04	206.14	8.16	1	3300.90	8.07	0.76	5	121	19	24	6
1366	80.47	72.16	4689	8047.02	7.57	7216.38	8.60	0	0	85.25	2.96	136.01	1.11	170.05	6.83	192.12	7.84	0	2110.35	5.25	0.78	3	121	20	24	5
1367	78.50	71.76	4690	7850.37	7.30	7176.33	6.61	0	0	99.99	3.80	134.58	1.07	148.50	6.45	134.42	5.84	0	1598.40	6.85	0.79	3	121	21	24	4
1368	76.27	71.57	4691	7627.10	9.22	7156.98	8.25	0	0	68.81	2.99	122.74	0.94	163.82	8.25	147.00	7.34	0	832.48	6.79	0.73	4	121	22	24	3
1369	75.79	73.13	4693	7578.76	15.89	7312.59	10.37	0	0	51.86	3.88	126.52	1.01	163.44	13.99	106.72	9.13	1	979.06	6.10	0.51	5	121	23	24	2
1370	75.62	72.77	4694	7561.90	9.88	7277.42	12.66	0	0	60.36	4.46	128.96	1.01	102.84	8.61	131.78	11.06	1	1119.40	6.20	0.54	5	121	24	24	1
1371	80.61	68.35	4665	8060.97	18.34	6834.71	16.70	0	0	47.63	3.07	126.45	1.35	221.21	17.34	201.08	15.77	1	1167.73	4.65	0.47	5	122	1	3	3
1372	79.77	68.35	4666	7976.70	9.59	6834.85	9.64	0	0	69.27	3.49	131.89	1.04	147.30	8.50	148.10	8.54	0	1880.96	6.68	0.68	3	122	2	3	2
1373	81.06	70.04	4667	8105.93	9.46	7003.83	15.75	0	0	60.72	3.17	136.58	1.16	141.36	8.50	228.69	14.97	1	2229.40	6.74	0.62	4	122	3	3	1
1374	82.31	68.94	4676	8230.83	14.01	6893.60	20.78	0	0	55.55	2.60	123.13	1.28	230.21	13.44	272.78	19.65	1	2630.79	4.10	0.64	5	123	1	2	2
1375	81.94	67.54	4677	8193.95	21.26	6753.89	22.50	0	0	42.33	5.29	138.64	1.42	131.08	18.72	138.67	19.80	0	1726.40	2.41	0.27	4	123	2	2	1
1376	77.78	72.14	4677	7778.09	9.82	7213.78	8.17	0	0	73.19	3.62	134.33	1.01	153.10	8.66	127.52	7.21	0	1450.29	4.55	0.69	3	124	1	1	1
1377	80.78	73.44	4685	8078.29	22.58	7343.68	9.23	0	0	55.05	2.60	134.35	1.18	328.75	26.23	155.36	8.43	1	2048.90	6.94	0.62	4	125	1	6	6
1378	84.34	72.96	4687	8433.76	9.38	7296.34	13.11	0	0	79.99	4.22	139.35	1.40	138.10	8.37	191.43	11.89	0	2305.83	4.95	0.64	4	125	2	6	5
1379	83.92	71.51	4688	8392.09	17.14	7151.12	13.64	0	0	71.10	3.44	138.95	1.62	248.81	17.22	215.32	13.16	1	3097.21	6.95	0.61	5	125	3	6	4
1380	87.50	71.07	4689	8750.25	5.81	7106.63	8.10	0	0	109.76	5.14	135.67	1.12	94.93	5.00	132.71	7.06	1	1218.73	8.36	0.75	5	125	4	6	3
1381	87.23	68.63	4690	8722.83	12.11	6862.78	13.69	0	0	52.94	2.58	121.73	1.09	194.48	11.13	212.57	13.20	1	1243.98	4.57	0.62	5	125	5	6	2
1382	86.02	69.68	4691	8602.28	15.47	6967.70	14.20	0	0	45.38	3.21	133.69	1.07	169.42	13.86	155.76	12.67	0	1584.48	3.72	0.49	5	125	6	6	1
1383	84.77	75.38	4686	8477.35	10.95	7537.65	15.23	0	0	56.45	4.29	136.39	1.11	110.95	9.63	154.21	13.38	1	1402.23	7.86	0.50	4	126	1	1	1
1384	75.89	70.91	4699	7589.45	9.93	7090.95	11.74	0	0	54.81	3.38	126.70	0.91	124.12	8.74	146.72	10.33	0	939.04	4.52	0.60	4	127	1	20	20
1385	75.24	70.95	4700	7524.01	8.74	7095.15	7.71	0	0	70.68	3.43	126.40	0.88	138.71	7.68	122.38	6.78	0	969.62	6.22	0.71	3	127	2	20	19
1386	75.55	70.90	4701	7555.09	11.22	7090.34	10.89	0	0	65.02	4.31	128.60	1.09	130.31	9.85	126.51	9.56	0	1357.81	6.26	0.57	4	127	3	20	18
1387	75.81	72.18	4702	7580.85	14.64	7217.75	16.41	0	0	38.85	2.08	120.33	0.94	206.86	14.24	233.67	15.96	1	1248.81	5.32	0.56	5	127	4	20	17
1388	76.18	71.91	4703	7618.08	20.02	7190.70	15.67	0	0	38.44	3.11	124.43	1.08	190.87	18.28	150.82	14.03	0	708.44	3.04	0.42	4	127	5	20	16
1389	75.43	71.62	4704	7543.05	6.44	7161.76	7.50	0	0	87.05	4.28	130.05	0.89	100.63	5.58	117.15	6.53	1	1279.48	7.51	0.73	4	127	6	20	15
1390	76.28	71.59	4705	7627.57	16.28	7159.31	13.59	0	0	42.40	2.60	122.11	1.01	203.73	15.22	173.03	12.29	0	762.21	3.30	0.53	5	127	7	20	14
1391	75.46	72.03	4706	7545.91	6.27	7203.33	5.87	0	0	98.65	4.93	130.61	0.87	96.13	5.37	90.63	5.21	1	1306.71	9.25	0.73	4	127	8	20	13
1392	75.54	71.94	4707	7553.67	8.83	7194.22	8.12	0	0	91.47	5.03	128.97	1.16	123.39	7.72	113.55	7.11	0	1473.60	7.97	0.67	3	127	9	20	12
1393	75.58	72.01	4708	7557.82	12.67	7201.37	8.65	0	0	65.83	4.08	127.24	1.05	157.40	11.12	107.59	7.62	1	1054.46	6.40	0.60	3	127	10	20	11
1394	75.68	71.87	4709	7567.98	8.95	7186.56	7.88	0	0	76.57	3.64	123.31	0.99	145.32	7.88	128.01	6.95	0	1049.17	7.60	0.72	4	127	11	20	10
1395	75.42	72.08	4710	7541.91	5.58	7207.50	6.77	0	0	121.17	5.22	131.62	1.10	99.42	4.83	120.79	5.90	1	1821.98	11.40	0.78	4	127	12	20	9
1396	75.70	71.90	4711	7570.01	16.60	7189.62	17.31	0	0	42.41	4.00	128.80	1.11	135.67	14.64	141.45	15.27	0	1265.73	4.14	0.39	3	127	13	20	8
1397	75.76	73.76	4712	7575.60	8.01	7376.42	7.04	0	0	92.10	5.00	132.00	1.02	113.21	6.97	99.54	6.13	1	1320.94	7.64	0.69	4	127	14	20	7
1398	77.24	75.17	4713	7723.52	12.21	7516.85	16.64	0	0	61.41	2.73	118.22	1.38	214.49	11.75	277.92	17.49	1	1450.90	6.09	0.58	4	127	15	20	6
1399	77.99	75.12	4714	7798.91	24.01	7511.88	19.12	0	0	65.96	3.73	116.03	2.15	306.72	26.85	260.32	19.62	1	1951.67	9.10	0.38	5	127	16	20	5
1400	76.37	73.96	4715	7636.72	22.94	7395.58	21.77	0	0	55.24	6.71	132.84	1.90	145.76	20.31	138.44	19.23	0	1711.48	4.96	0.27	5	127	17	20	4
1401	75.87	73.47	4716	7587.31	16.68	7346.56	17.98	0	0	69.12	9.22	135.51	1.75	96.17	14.61	103.45	15.56	1	1696.15	8.65	0.27	3	127	18	20	3
1402	76.44	69.99	4719	7643.69	19.74	6998.76	17.92	0	0	29.80	2.20	124.68	0.90	205.14	18.68	189.66	16.45	0	312.42	1.18	0.45	5	127	19	20	2
1403	75.97	67.82	4720	7596.59	15.83	6781.51	12.60	0	0	42.25	4.44	124.55	0.88	115.62	13.77	92.16	11.05	1	255.83	2.46	0.37	4	127	20	20	1
1404	84.88	77.60	4711	8487.73	8.96	7759.62	11.80	0	0	52.58	2.31	120.04	0.86	159.19	8.08	204.94	11.07	0	803.50	3.90	0.70	5	128	1	1	1
1405	79.84	76.37	4715	7984.20	13.13	7636.83	12.46	0	0	84.12	6.95	138.57	1.61	122.28	11.48	116.03	10.90	0	1783.90	6.36	0.48	5	129	1	19	19
1406	79.59	76.40	4716	7958.71	13.28	7639.59	14.73	0	0	77.14	7.15	138.08	1.61	110.15	11.59	122.24	12.87	1	1402.54	6.99	0.42	5	129	2	19	18
1407	80.27	76.57	4717	8026.79	10.34	7656.91	8.16	0	0	75.96	4.18	132.04	1.06	144.79	9.07	114.32	7.16	0	1069.06	5.59	0.66	3	129	3	19	17
1408	81.55	75.85	4718	8155.24	6.28	7584.96	6.38	0	0	104.79	3.86	129.85	1.01	131.29	5.52	133.32	5.61	0	1224.83	7.92	0.81	4	129	4	19	16
1409	81.69	75.62	4719	8169.32	7.17	7561.98	7.62	0	0	98.03	4.55	137.40	1.09	118.77	6.28	126.18	6.67	0	1637.85	6.92	0.74	4	129	5	19	15
1410	81.62	76.39	4720	8161.92	6.28	7639.34	6.82	0	0	109.66	4.56	130.97	1.08	116.31	5.50	126.19	5.97	0	1532.06	8.16	0.78	4	129	6	19	14
1411	81.25	75.88	4721	8125.12	9.85	7588.34	8.80	0	0	83.75	4.07	130.27	1.21	156.61	8.72	140.03	7.80	0	1284.77	6.21	0.69	3	129	7	19	13
1412	79.67	72.75	4722	7967.46	7.49	7274.82	7.05	0	0	89.69	3.16	137.27	1.03	164.45	6.67	154.87	6.28	0	2338.67	9.64	0.80	3	129	8	19	12
1413	75.86	72.62	4723	7585.77	7.17	7262.10	6.70	0	0	97.88	4.05	129.14	1.03	133.31	6.29	124.62	5.88	0	1432.75	9.57	0.77	3	129	9	19	11
1414	75.71	72.78	4724	7571.00	5.46	7278.32	6.26	0	0	114.50	4.38	128.22	1.00	109.73	4.77	125.77	5.47	1	1078.46	10.34	0.81	4	129	10	19	10
1415	76.66	72.89	4725	7665.66	9.25	7288.52	8.79	0	0	81.00	3.66	131.65	1.15	158.43	8.22	150.53	7.82	0	1773.96	6.88	0.71	3	129	11	19	9
1416	75.69	72.87	4726	7568.59	7.33	7286.73	8.62	0	0	83.35	3.87	128.24	1.01	121.82	6.45	143.24	7.58	0	1520.38	6.76	0.73	4	129	12	19	8
1417	76.53	73.07	4727	7653.31	4.97	7307.34	6.33	0	0	113.65	4.33	130.66	0.95	100.16	4.31	127.80	5.53	1	1256.83	11.77	0.81	4	129	13	19	7
1418	76.16	74.04	4728	7615.77	10.86	7404.10	9.19	0	0	70.23	3.70	124.13	1.09	159.10	9.64	134.78	8.13	0	1044.50	5.06	0.66	3	129	14	19	6
1419	76.05	74.19	4729	7605.46	8.47	7418.72	10.17	0	0	71.38	3.84	126.27	1.01	121.32	7.45	145.76	8.95	0	958.17	6.16	0.67	4	129	15	19	5
1420	76.09	74.08	4730	7609.07	11.21	7408.16	9.73	0	0	60.43	3.55	122.96	0.97	147.13	9.89	127.70	8.57	0	613.50	4.54	0.62	3	129	16	19	4
1421	76.11	74.85	4732	7610.81	8.19	7484.51	8.39	0	0	78.46	3.82	128.43	0.99	129.69	7.20	132.74	7.37	0	1160.10	6.62	0.71	3	129	17	19	3
1422	76.29	74.47	4733	7629.42	14.46	7447.29	11.48	0	0	53.08	3.10	124.58	1.08	190.39	13.26	152.92	10.28	0	1071.88	4.27	0.58	4	129	18	19	2
1423	78.41	75.67	4734	7840.67	28.85	7566.90	18.18	0	0	33.81	2.46	122.58	1.19	283.24	30.29	195.60	17.16	1	674.65	3.69	0.40	5	129	19	19	1
1424	86.75	77.68	4738	8674.75	11.07	7768.01	11.19	0	0	53.26	3.83	123.91	0.89	118.47	9.68	119.75	9.79	0	468.73	4.16	0.54	3	130	1	8	8
1425	86.80	77.43	4739	8680.37	13.39	7742.78	13.76	0	0	52.38	4.64	125.79	1.06	116.29	11.71	119.56	12.03	0	438.00	4.12	0.44	5	130	2	8	7
1426	86.68	77.03	4740	8667.55	18.90	7703.40	20.02	0	0	34.69	3.02	122.15	1.08	168.63	17.12	178.74	18.08	0	-22.48	2.40	0.38	5	130	3	8	6
1427	86.87	76.95	4741	8686.85	13.39	7695.36	17.20	0	0	41.61	3.11	121.29	0.99	138.89	11.91	177.77	15.43	0	424.98	3.05	0.48	5	130	4	8	5
1428	86.77	77.34	4743	8676.53	9.49	7734.47	14.66	0	0	53.85	4.45	127.48	0.94	88.34	8.30	136.36	12.78	1	763.46	4.12	0.49	4	130	5	8	4
1429	86.73	76.72	4744	8673.22	12.41	7672.30	20.13	0	0	36.44	2.93	123.88	0.89	119.46	11.01	191.40	18.31	0	577.46	2.59	0.45	5	130	6	8	3
1430	87.10	74.13	4745	8709.96	13.47	7413.11	12.20	0	0	44.63	2.75	129.50	0.91	169.55	12.05	153.72	10.88	0	953.56	3.08	0.56	3	130	7	8	2
1431	88.24	74.64	4746	8823.97	36.59	7464.30	20.84	0	0	26.87	2.17	120.37	1.09	305.84	38.90	201.54	19.83	1	615.15	3.57	0.36	5	130	8	8	1
1432	85.66	72.97	4763	8566.17	23.22	7296.93	22.31	0	0	30.41	2.70	128.80	1.12	201.67	21.81	195.73	20.61	0	799.12	2.40	0.36	5	131	1	1	1
1433	81.33	70.22	4779	8133.32	13.84	7021.73	12.85	0	0	62.65	2.69	126.99	1.34	247.68	13.75	230.30	12.57	1	2273.77	9.08	0.60	5	132	1	10	10
1434	84.27	72.01	4780	8427.22	7.28	7201.46	6.79	0	0	97.04	3.00	130.76	1.10	182.84	6.58	170.58	6.13	0	2374.12	10.77	0.82	4	132	2	10	9
1435	84.66	70.85	4781	8466.32	8.54	7085.46	8.46	0	0	99.76	4.46	137.09	1.32	147.68	7.56	146.29	7.49	0	1878.98	8.52	0.73	3	132	3	10	8
1436	84.82	71.83	4782	8482.29	8.12	7182.98	9.11	0	0	93.26	4.19	138.88	1.25	139.89	7.20	156.85	8.07	0	2277.62	7.73	0.72	3	132	4	10	7
1437	84.08	73.62	4783	8408.29	8.66	7362.10	12.58	0	0	77.91	2.64	125.96	1.28	201.53	8.11	270.43	12.97	1	2273.75	7.64	0.73	4	132	5	10	6
1438	84.61	75.56	4784	8461.08	12.50	7555.84	13.31	0	0	55.68	2.55	126.27	1.16	210.41	11.97	225.72	12.69	1	1377.08	6.70	0.61	5	132	6	10	5
1439	86.80	77.03	4785	8680.24	10.19	7703.26	14.45	0	0	54.64	4.89	125.70	0.98	87.78	8.97	124.13	12.57	1	537.60	6.51	0.46	5	132	7	10	4
1440	86.75	77.27	4786	8674.88	11.05	7727.22	14.18	0	0	57.17	4.54	126.64	1.07	106.95	9.67	137.24	12.41	1	619.48	6.67	0.49	4	132	8	10	3
1441	86.43	77.18	4788	8643.01	10.52	7717.92	19.09	0	0	52.10	4.38	125.65	1.11	96.17	9.14	174.52	16.85	1	766.00	5.09	0.46	4	132	9	10	2
1442	85.95	77.20	4789	8594.91	25.95	7720.46	22.25	0	0	31.95	4.42	127.84	1.17	144.60	22.84	124.00	19.58	0	554.90	2.49	0.23	3	132	10	10	1
1443	82.22	67.33	4823	8221.64	23.40	6733.35	14.23	0	0	36.56	1.95	121.07	1.02	311.95	26.42	208.90	13.70	1	1038.08	3.77	0.50	5	133	1	1	1
1444	77.29	75.07	4834	7728.61	11.77	7506.83	15.59	0	0	45.29	2.64	124.26	0.98	157.55	10.64	206.46	14.39	0	873.17	3.90	0.57	5	134	1	3	3
1445	77.46	73.49	4835	7745.61	16.38	7349.17	13.97	0	0	48.43	2.57	123.56	1.18	232.91	16.10	206.93	13.03	1	1545.33	6.50	0.54	5	134	2	3	2
1446	80.80	74.65	4836	8080.32	9.41	7465.18	9.47	0	0	63.74	3.07	138.54	0.94	150.90	8.35	151.90	8.40	0	1921.98	5.42	0.69	3	134	3	3	1
1447	77.00	71.78	4846	7699.71	12.01	7178.12	8.83	0	0	65.29	3.31	125.62	1.05	183.00	10.79	135.21	7.86	0	1110.92	5.73	0.66	4	135	1	2	2
1448	75.84	71.02	4847	7584.37	21.55	7101.62	14.53	0	0	38.37	3.21	126.63	1.07	198.84	19.58	135.13	12.97	0	917.08	3.34	0.42	5	135	2	2	1
1449	79.88	66.55	4851	7988.38	14.25	6654.76	15.32	0	0	39.36	2.15	120.17	0.93	204.00	13.25	213.66	14.76	1	1284.90	4.10	0.55	5	136	1	1	1
1450	84.61	66.64	4853	8461.49	20.16	6664.37	21.61	0	0	33.88	2.68	123.02	1.13	199.58	18.57	207.71	20.76	0	1022.12	2.61	0.43	5	137	1	1	1
1451	80.72	75.49	4889	8071.77	14.50	7548.75	9.74	0	0	50.55	1.76	122.41	0.92	301.56	16.03	216.42	9.52	1	1617.06	5.49	0.70	5	138	1	5	5
1452	83.27	74.29	4890	8327.35	12.16	7428.79	7.63	0	0	73.95	2.48	126.33	1.14	270.10	12.52	180.05	7.02	1	2196.71	8.35	0.75	4	138	2	5	4
1453	84.33	74.89	4891	8433.23	9.90	7488.96	10.93	0	0	68.79	3.68	131.69	1.12	143.00	8.78	157.58	9.71	0	1523.83	5.63	0.65	3	138	3	5	3
1454	84.47	74.74	4892	8447.05	10.11	7474.14	11.81	0	0	58.18	3.02	128.65	1.00	151.08	9.02	175.52	10.66	0	1372.44	4.20	0.64	3	138	4	5	2
1455	83.60	75.09	4893	8359.88	16.06	7508.78	12.75	0	0	51.02	3.03	132.10	1.18	209.54	14.85	167.92	11.56	1	1407.21	7.15	0.54	5	138	5	5	1
1456	80.97	73.46	4911	8097.49	19.08	7345.53	23.74	0	0	28.53	3.12	130.19	0.94	135.04	16.91	166.85	21.38	0	1083.10	2.64	0.31	3	139	1	1	1
1457	81.92	75.01	4916	8192.38	18.07	7500.90	18.51	0	0	39.41	2.24	126.93	1.10	243.15	17.80	235.64	18.57	1	1631.58	5.27	0.51	5	140	1	2	2
1458	82.23	73.30	4917	8223.42	15.47	7329.54	14.84	0	0	45.09	3.27	135.41	1.09	165.32	13.82	158.67	13.25	0	1848.33	4.68	0.48	4	140	2	2	1
1459	78.94	69.32	4979	7894.08	15.90	6932.47	10.80	0	0	46.55	2.88	129.80	0.96	198.15	14.47	135.87	9.65	0	1326.08	3.17	0.56	4	141	1	4	4
1460	79.47	68.39	4980	7946.61	7.59	6838.99	10.30	0	0	77.60	3.87	132.10	1.05	117.32	6.69	159.04	9.07	0	1518.79	7.16	0.69	4	141	2	4	3
1461	81.29	69.69	4981	8128.90	11.90	6968.66	8.99	0	0	69.75	2.85	131.97	1.17	224.78	11.27	172.90	8.17	1	2458.50	8.90	0.70	4	141	3	4	2
1462	83.55	71.13	4982	8354.74	7.47	7113.32	8.66	0	0	101.30	4.40	138.46	1.26	132.74	6.61	153.59	7.66	0	2325.52	12.04	0.74	3	141	4	4	1
1463	80.40	76.05	5079	8039.84	14.46	7604.67	16.55	0	0	43.27	3.15	131.08	1.06	154.27	12.92	176.02	14.86	0	1571.33	4.12	0.48	5	142	1	3	3
1464	83.42	76.29	5081	8341.89	21.89	7628.98	12.29	0	0	42.64	2.01	121.15	1.04	325.36	25.48	202.22	11.95	1	1053.15	3.26	0.58	5	142	2	3	2
1465	83.88	75.81	5082	8387.82	12.95	7581.33	9.72	0	0	61.48	2.23	120.25	1.09	265.99	13.29	209.77	9.26	1	1218.04	4.78	0.69	4	142	3	3	1
1466	79.92	71.74	5083	7991.50	9.96	7173.78	11.08	0	0	66.55	2.50	127.57	1.14	207.92	9.36	228.94	10.63	1	2478.04	8.59	0.69	4	143	1	6	6
1467	79.45	71.28	5084	7945.43	6.02	7127.63	5.94	0	0	119.56	4.38	136.79	1.08	126.56	5.28	124.76	5.21	0	1923.12	9.58	0.82	4	143	2	6	5
1468	79.30	73.10	5085	7930.09	7.82	7310.06	9.23	0	0	72.47	2.59	134.46	1.00	171.30	7.08	200.33	8.49	0	2442.69	7.25	0.76	4	143	3	6	4
1469	76.31	75.56	5086	7631.02	16.85	7555.53	17.13	0	0	39.90	3.17	123.90	1.08	164.26	15.17	167.42	15.31	0	733.79	3.02	0.43	5	143	4	6	3
1470	76.31	73.52	5087	7631.17	19.35	7351.92	16.82	0	0	42.82	4.10	125.29	1.20	156.06	17.19	135.90	14.88	0	411.08	2.91	0.37	5	143	5	6	2
1471	75.82	73.47	5088	7581.71	9.95	7346.98	11.41	0	0	61.92	4.47	128.68	0.98	106.02	8.69	121.56	9.95	1	1113.00	6.06	0.55	4	143	6	6	1
1472	74.99	73.04	5112	7499.29	17.47	7303.95	12.38	0	0	39.02	2.88	125.89	0.89	182.39	15.67	129.85	11.00	0	641.96	3.01	0.49	5	144	1	50	50
1473	76.02	73.44	5114	7602.44	16.38	7343.94	11.26	0	0	51.66	3.30	123.20	1.10	197.22	14.93	136.90	10.06	0	845.19	3.84	0.55	5	144	2	50	49
1474	75.78	73.07	5115	7577.55	11.65	7306.57	10.36	0	0	60.84	4.17	127.90	1.01	130.75	10.20	116.35	9.08	0	971.58	5.18	0.56	4	144	3	50	48
1475	75.73	72.68	5116	7572.92	8.75	7267.82	9.89	0	0	72.19	3.55	126.10	1.04	137.33	7.74	155.29	8.75	0	1329.02	6.78	0.69	3	144	4	50	47
1476	75.80	72.67	5119	7579.88	9.52	7266.90	9.22	0	0	67.61	3.41	125.15	0.98	145.53	8.41	141.02	8.15	0	811.79	5.19	0.68	3	144	5	50	46
1477	76.71	72.36	5120	7670.81	10.82	7235.97	11.52	0	0	53.50	2.39	123.89	0.98	189.74	9.90	201.25	10.61	0	1104.33	3.84	0.66	5	144	6	50	45
1478	77.65	69.95	5121	7765.09	10.43	6995.49	12.68	0	0	71.03	4.36	130.06	1.26	131.12	9.23	159.27	11.22	0	1511.48	6.30	0.59	3	144	7	50	44
1479	77.56	70.63	5122	7755.98	7.57	7062.70	7.70	0	0	68.59	3.04	129.48	0.80	131.67	6.66	133.84	6.77	0	1374.04	5.79	0.75	4	144	8	50	43
1480	76.71	72.88	5123	7670.87	10.48	7288.14	10.08	0	0	68.36	3.56	128.87	1.10	155.42	9.30	149.58	8.95	0	1476.17	6.81	0.65	3	144	9	50	42
1481	76.58	72.45	5124	7657.88	13.43	7244.98	11.59	0	0	46.20	2.35	121.37	0.92	200.87	12.70	177.97	10.49	0	1275.88	3.75	0.62	5	144	10	50	41
1482	76.22	72.74	5125	7621.97	10.25	7274.15	8.09	0	0	74.03	3.57	127.30	1.05	163.90	9.08	129.54	7.17	0	971.98	7.32	0.70	3	144	11	50	40
1483	77.88	72.78	5126	7788.14	7.33	7277.96	6.90	0	0	88.60	3.01	130.03	1.00	167.43	6.56	157.62	6.16	0	2339.06	7.96	0.81	3	144	12	50	39
1484	76.62	73.11	5127	7662.07	9.66	7311.41	11.28	0	0	55.32	2.35	123.26	0.94	177.78	8.77	205.54	10.45	0	1417.48	4.65	0.69	5	144	13	50	38
1485	76.35	73.31	5128	7634.98	12.29	7331.03	13.85	0	0	53.09	3.13	123.62	1.10	161.79	11.09	182.44	12.47	0	962.50	5.11	0.57	5	144	14	50	37
1486	75.37	70.25	5129	7537.31	5.93	7025.04	8.83	0	0	84.58	4.56	129.46	0.89	83.32	4.95	125.30	7.67	1	968.77	7.06	0.70	4	144	15	50	36
1487	76.15	70.42	5130	7615.44	14.87	7041.93	13.55	0	0	46.37	2.84	123.21	1.06	187.85	13.61	172.33	12.21	0	825.96	3.35	0.54	5	144	16	50	35
1488	75.78	69.85	5131	7577.68	11.32	6984.88	15.66	0	0	53.59	4.36	126.76	1.08	107.26	9.94	148.37	13.74	1	906.73	4.96	0.48	4	144	17	50	34
1489	75.98	69.05	5133	7598.41	8.83	6905.49	10.52	0	0	69.00	3.82	123.74	1.02	122.86	7.78	146.24	9.26	0	952.81	5.17	0.65	3	144	18	50	33
1490	75.91	68.98	5134	7590.89	10.79	6898.04	8.39	0	0	71.30	3.88	123.35	1.04	152.85	9.50	118.91	7.39	0	470.96	3.06	0.66	3	144	19	50	32
1491	75.89	68.93	5135	7588.60	11.40	6893.06	14.05	0	0	49.77	3.68	125.90	0.96	118.89	10.03	146.49	12.36	0	130.77	2.07	0.51	4	144	20	50	31
1492	76.03	68.86	5136	7603.15	13.13	6885.54	12.82	0	0	47.62	3.02	122.42	0.98	160.40	11.72	156.72	11.42	0	502.21	2.46	0.55	4	144	21	50	30
1493	75.91	69.44	5137	7591.31	14.11	6943.67	19.37	0	0	43.09	3.38	123.34	1.13	139.85	12.60	191.19	17.44	0	612.67	3.05	0.44	5	144	22	50	29
1494	76.16	69.38	5139	7615.61	16.27	6937.60	15.41	0	0	41.89	2.62	120.50	1.07	201.54	15.15	190.96	14.35	0	741.17	2.92	0.51	5	144	23	50	28
1495	75.92	68.81	5140	7592.32	9.47	6880.83	10.06	0	0	66.82	3.63	123.82	1.00	134.42	8.35	142.79	8.87	0	1056.73	5.68	0.65	3	144	24	50	27
1496	75.85	69.14	5141	7585.38	16.47	6914.44	19.28	0	0	38.94	3.65	124.11	1.08	135.99	14.58	159.01	17.12	0	718.06	2.94	0.38	5	144	25	50	26
1497	75.69	69.05	5142	7568.81	9.16	6904.86	10.48	0	0	70.38	3.89	124.37	1.06	127.77	8.07	146.14	9.23	0	1194.52	5.10	0.65	4	144	26	50	25
1498	75.71	69.04	5143	7571.06	20.30	6903.84	21.04	0	0	38.99	4.26	126.64	1.25	143.56	17.96	148.73	18.63	0	1098.71	3.39	0.31	5	144	27	50	24
1499	75.83	68.85	5144	7582.83	6.72	6884.82	8.15	0	0	75.87	3.53	125.08	0.85	111.21	5.89	134.79	7.14	1	775.15	6.34	0.74	4	144	28	50	23
1500	75.83	68.83	5145	7582.96	6.82	6883.29	6.87	0	0	89.30	3.69	124.21	0.93	127.17	5.98	128.11	6.03	0	1119.33	6.70	0.78	4	144	29	50	22
1501	75.83	68.86	5146	7582.62	7.70	6886.36	9.28	0	0	74.82	4.09	123.23	0.95	108.36	6.74	130.55	8.12	1	521.58	5.65	0.67	4	144	30	50	21
1502	75.64	68.98	5147	7563.55	7.47	6897.69	8.19	0	0	72.87	3.85	123.67	0.85	108.55	6.51	119.06	7.15	1	1054.50	6.31	0.69	4	144	31	50	20
1503	75.59	69.06	5149	7559.00	9.72	6906.21	8.95	0	0	56.58	3.89	125.07	0.78	108.49	8.45	99.97	7.83	1	632.04	5.17	0.58	4	144	32	50	19
1504	76.12	68.88	5150	7611.79	17.80	6888.50	15.28	0	0	39.27	3.48	122.69	1.00	154.83	15.76	133.01	13.51	0	172.10	3.19	0.41	4	144	33	50	18
1505	75.91	68.88	5151	7590.99	7.44	6887.55	6.76	0	0	92.65	4.15	124.17	0.99	127.76	6.51	116.19	5.92	0	996.27	7.30	0.75	4	144	34	50	17
1506	75.78	69.13	5152	7578.35	11.84	6913.39	14.16	0	0	48.66	3.69	122.98	0.96	120.27	10.41	143.84	12.45	0	693.90	3.46	0.50	4	144	35	50	16
1507	76.20	69.37	5153	7620.09	13.66	6937.44	11.44	0	0	43.75	2.26	119.18	0.87	203.57	12.71	172.34	10.46	0	741.77	3.49	0.62	5	144	36	50	15
1508	75.91	69.21	5154	7591.42	12.84	6920.93	11.99	0	0	46.97	3.17	125.35	0.90	146.91	11.34	137.21	10.59	0	742.60	3.94	0.55	3	144	37	50	14
1509	75.73	69.35	5155	7572.97	8.88	6934.88	11.98	0	0	62.03	5.12	128.98	0.93	82.28	7.64	111.28	10.39	1	737.00	5.45	0.50	4	144	38	50	13
1510	76.02	69.88	5156	7601.87	12.03	6987.67	8.41	0	0	59.26	2.91	121.16	0.93	188.40	10.86	132.62	7.49	0	1027.29	5.56	0.68	5	144	39	50	12
1511	75.95	70.03	5157	7595.42	11.85	7003.37	12.27	0	0	49.37	2.91	122.85	0.94	155.94	10.56	161.31	10.95	0	580.88	3.77	0.59	5	144	40	50	11
1512	76.53	70.45	5158	7652.59	13.80	7044.87	13.19	0	0	38.87	2.01	120.79	0.85	207.98	12.80	196.94	12.43	0	781.04	3.23	0.59	5	144	41	50	10
1513	75.68	70.02	5159	7568.44	10.67	7001.77	14.46	0	0	42.59	2.83	124.93	0.82	124.02	9.44	167.77	12.84	0	873.85	3.28	0.55	3	144	42	50	9
1514	75.38	70.19	5160	7537.64	16.07	7019.15	11.01	0	0	46.78	4.37	127.62	0.92	132.13	14.01	90.65	9.68	1	777.19	4.45	0.44	5	144	43	50	8
1515	75.63	70.89	5161	7563.17	17.41	7088.59	12.34	0	0	47.37	3.99	125.89	1.06	159.25	15.32	112.95	10.87	0	618.92	3.54	0.45	5	144	44	50	7
1516	75.61	71.28	5162	7561.28	10.68	7127.51	9.60	0	0	67.87	4.30	128.83	1.04	129.66	9.36	116.52	8.41	0	1098.00	5.77	0.60	4	144	45	50	6
1517	75.81	70.82	5163	7581.16	11.50	7082.20	11.07	0	0	60.85	3.88	126.18	1.05	139.10	10.13	133.86	9.75	0	878.75	4.91	0.58	3	144	46	50	5
1518	75.22	71.01	5164	7521.57	6.95	7101.44	7.53	0	0	79.49	4.25	130.88	0.85	99.92	6.06	108.20	6.56	1	1187.40	6.81	0.70	4	144	47	50	4
1519	75.90	68.81	5166	7589.91	10.64	6880.54	12.41	0	0	45.99	2.79	122.60	0.82	135.51	9.42	157.99	10.98	0	663.46	3.90	0.59	4	144	48	50	3
1520	75.86	68.81	5167	7585.78	9.01	6880.82	12.82	0	0	54.52	3.26	123.98	0.90	116.47	7.96	165.46	11.32	0	873.48	4.11	0.61	3	144	49	50	2
1521	76.20	68.84	5168	7620.30	10.84	6883.64	9.92	0	0	46.57	2.33	121.81	0.76	167.24	9.72	153.50	8.84	0	728.71	2.58	0.66	4	144	50	50	1
1522	88.38	74.10	5132	8838.44	11.29	7410.45	12.63	0	0	56.27	3.81	129.06	1.03	128.70	9.95	143.99	11.13	0	884.90	4.36	0.55	3	145	1	6	6
1523	85.72	72.50	5133	8571.61	10.65	7250.49	9.34	0	0	78.18	3.04	127.96	1.26	210.38	10.07	188.28	8.53	1	2079.60	8.19	0.71	4	145	2	6	5
1524	83.92	73.64	5134	8391.92	9.24	7363.68	7.18	0	0	87.92	3.17	135.27	1.14	197.66	8.48	155.17	6.45	0	2300.75	8.05	0.78	3	145	3	6	4
1525	81.92	74.82	5135	8191.93	24.90	7482.26	9.96	0	0	59.58	2.33	125.88	1.30	397.22	33.43	202.77	9.50	1	1733.77	4.50	0.63	5	145	4	6	3
1526	81.31	76.07	5136	8130.54	11.17	7607.24	11.58	0	0	63.74	3.47	129.85	1.15	159.08	9.97	164.77	10.35	0	1059.90	4.64	0.62	4	145	5	6	2
1527	84.98	76.06	5140	8497.68	17.26	7606.11	23.45	0	0	33.01	2.25	124.74	1.02	197.79	16.05	245.37	23.49	1	1126.94	3.61	0.46	5	145	6	6	1
1528	86.78	70.55	5137	8677.85	15.25	7055.32	11.97	0	0	55.66	3.09	129.81	1.21	210.22	14.32	168.43	10.82	1	1555.46	5.34	0.57	5	146	1	1	1
1529	86.82	68.07	5145	8681.81	20.91	6806.59	19.39	0	0	34.08	2.78	122.61	1.11	198.34	19.41	185.26	17.76	0	836.54	2.57	0.40	5	147	1	1	1
1530	87.08	76.24	5146	8707.70	18.58	7624.16	22.15	0	0	30.63	2.85	122.65	0.97	155.48	16.61	181.60	20.58	0	732.29	2.01	0.37	5	148	1	2	2
1531	86.57	75.08	5147	8656.56	16.33	7507.67	17.54	0	0	37.23	1.91	121.94	0.99	240.42	16.30	258.93	17.83	1	1126.04	3.80	0.51	5	148	2	2	1
1532	89.76	75.42	5157	8976.48	18.70	7542.20	28.73	0	0	29.08	3.73	125.99	1.03	112.66	16.50	172.88	25.39	0	460.94	2.28	0.26	3	149	1	3	3
1533	86.27	75.47	5161	8627.32	12.39	7546.79	11.87	0	0	63.94	3.49	130.03	1.25	176.57	11.16	169.30	10.66	0	1459.85	3.72	0.60	4	149	2	3	2
1534	86.14	74.55	5162	8614.29	9.14	7454.85	8.84	0	0	79.96	3.73	133.76	1.12	151.28	8.10	146.36	7.83	0	1291.48	5.64	0.71	3	149	3	3	1
1535	82.98	66.77	5168	8297.59	14.99	6676.99	17.63	0	0	45.93	3.51	127.66	1.19	152.09	13.40	178.53	15.81	0	926.67	3.16	0.46	5	150	1	4	4
1536	81.78	69.29	5169	8178.21	17.74	6928.91	16.77	0	0	42.28	3.10	135.52	1.17	187.97	16.11	177.36	15.32	0	1524.67	2.38	0.45	5	150	2	4	3
1537	82.59	67.24	5170	8259.38	13.62	6723.91	15.88	0	0	53.08	3.41	123.99	1.25	164.99	12.24	190.47	14.58	0	886.17	3.27	0.52	5	150	3	4	2
1538	84.52	66.35	5171	8451.57	20.26	6634.98	16.17	0	0	37.94	3.75	126.84	1.05	157.85	18.05	126.39	14.27	0	875.79	2.95	0.36	5	150	4	4	1
1539	85.82	75.97	5169	8582.12	11.58	7596.50	15.01	0	0	62.71	3.90	130.94	1.31	144.56	10.34	186.28	13.57	0	1090.73	3.72	0.56	5	151	1	4	4
1540	85.18	75.54	5170	8518.05	13.60	7553.55	10.54	0	0	53.71	3.29	134.27	1.00	171.44	12.09	133.11	9.36	0	1121.60	3.52	0.58	3	151	2	4	3
1541	85.88	76.74	5171	8588.18	14.62	7674.12	18.89	0	0	39.98	2.73	122.79	1.06	167.28	13.27	211.56	17.78	1	884.48	4.36	0.48	5	151	3	4	2
1542	84.40	74.72	5172	8439.71	7.28	7472.36	8.77	0	0	79.31	2.68	130.42	1.02	168.52	6.57	199.79	8.15	0	1865.92	6.62	0.79	4	151	4	4	1
1543	74.34	72.89	5172	7433.86	18.03	7288.99	14.03	0	0	36.20	2.62	122.38	0.91	191.20	16.57	150.75	12.57	0	361.21	3.01	0.48	5	152	1	21	21
1544	76.27	74.25	5173	7627.28	16.20	7425.38	11.12	0	0	47.08	3.10	126.41	0.98	188.80	14.74	130.96	9.89	0	1048.79	4.09	0.54	3	152	2	21	20
1545	76.36	73.98	5174	7636.10	13.84	7397.99	10.62	0	0	57.85	4.44	125.91	1.05	138.61	12.13	106.39	9.31	1	569.35	4.75	0.51	4	152	3	21	19
1546	76.52	73.82	5175	7652.03	12.19	7382.47	13.08	0	0	44.92	2.16	117.74	0.91	195.73	11.50	210.31	12.32	1	639.23	3.16	0.63	5	152	4	21	18
1547	76.74	73.81	5176	7674.11	18.60	7380.82	15.10	0	0	40.73	2.69	122.73	1.07	210.73	17.92	177.92	13.79	1	1017.17	3.73	0.50	5	152	5	21	17
1548	76.11	73.27	5177	7611.26	15.30	7326.84	12.42	0	0	53.42	4.57	131.53	1.11	137.76	13.41	111.82	10.88	1	1176.79	4.69	0.45	3	152	6	21	16
1549	75.99	73.37	5178	7599.23	10.99	7337.26	10.00	0	0	58.83	3.05	126.49	0.97	164.18	9.80	149.66	8.90	0	1167.67	4.69	0.65	4	152	7	21	15
1550	75.62	73.19	5179	7561.84	7.18	7318.62	7.06	0	0	77.52	3.34	126.44	0.84	128.24	6.30	125.98	6.19	0	1050.00	5.98	0.76	4	152	8	21	14
1551	76.16	73.02	5180	7615.82	11.89	7302.13	12.38	0	0	57.55	4.09	128.85	1.06	128.90	10.45	134.19	10.88	0	1207.52	5.46	0.54	4	152	9	21	13
1552	75.96	73.76	5181	7595.70	9.04	7375.82	6.84	0	0	82.33	4.49	129.71	0.96	127.36	7.88	96.39	5.97	1	1185.75	7.67	0.68	4	152	10	21	12
1553	75.85	73.89	5182	7584.57	17.22	7389.17	12.51	0	0	39.59	2.09	121.99	0.90	236.61	17.08	185.35	11.51	1	812.50	3.15	0.58	5	152	11	21	11
1554	75.99	69.94	5185	7599.46	17.24	6993.91	16.64	0	0	41.37	3.35	125.40	1.11	164.73	15.42	159.03	14.86	0	858.15	3.15	0.43	5	152	12	21	10
1555	76.11	69.86	5186	7610.59	8.81	6985.90	9.73	0	0	61.29	2.81	122.09	0.89	148.78	7.84	164.16	8.66	0	1190.75	5.82	0.71	4	152	13	21	9
1556	75.64	69.61	5187	7563.96	10.05	6961.03	12.17	0	0	57.82	4.45	126.00	0.95	100.26	8.73	121.46	10.61	1	981.08	5.13	0.52	4	152	14	21	8
1557	76.06	70.23	5188	7606.03	10.81	7022.97	11.97	0	0	51.76	3.47	126.15	0.90	124.25	9.50	137.63	10.52	0	1050.00	3.80	0.57	4	152	15	21	7
1558	75.98	70.03	5189	7597.91	11.84	7002.94	10.96	0	0	54.69	2.75	121.95	1.00	182.33	10.72	169.28	9.89	0	1029.65	4.05	0.64	5	152	16	21	6
1559	75.58	70.03	5190	7557.86	13.07	7003.38	11.84	0	0	61.93	4.55	127.98	1.17	137.06	11.48	124.19	10.41	0	957.31	3.93	0.52	4	152	17	21	5
1560	75.26	69.98	5191	7526.13	8.87	6997.92	11.28	0	0	72.83	4.71	128.70	1.09	105.45	7.76	134.16	9.86	1	1037.21	6.98	0.60	4	152	18	21	4
1561	76.07	70.07	5192	7606.61	14.22	7006.69	11.82	0	0	51.93	3.22	123.13	1.06	177.37	12.79	148.02	10.55	0	940.81	4.44	0.56	5	152	19	21	3
1562	75.90	70.08	5193	7589.70	11.44	7008.44	14.47	0	0	46.90	2.52	120.53	0.97	166.53	10.35	207.47	13.46	0	868.44	4.19	0.60	5	152	20	21	2
1563	75.96	69.82	5194	7596.35	15.03	6982.03	14.30	0	0	44.74	3.91	124.56	1.00	132.32	13.20	125.86	12.56	0	1026.35	3.85	0.44	4	152	21	21	1
1564	79.58	77.50	5177	7957.79	19.45	7749.51	20.08	0	0	40.10	3.70	125.71	1.25	163.79	17.38	168.05	18.22	0	733.29	2.62	0.37	5	153	1	1	1
1565	80.04	69.49	5210	8004.14	17.79	6949.35	15.45	0	0	44.12	2.37	128.07	1.16	251.97	17.81	220.51	15.08	1	1552.79	4.64	0.52	5	154	1	3	3
1566	83.16	68.86	5211	8316.13	14.34	6885.84	11.35	0	0	60.86	2.87	130.52	1.26	233.27	13.83	189.01	10.47	1	2034.02	6.86	0.62	5	154	2	3	2
1567	84.44	69.51	5214	8444.07	30.47	6951.42	97.99	0	0	25.35	4.24	136.11	1.02	34.31	25.84	375.95	117.92	1	1186.17	4.13	0.25	5	154	3	3	1
1568	83.20	68.10	5236	8319.53	15.00	6809.69	20.68	0	0	43.77	2.65	122.22	1.17	193.69	13.80	240.63	20.66	1	1246.73	4.51	0.52	5	155	1	4	4
1569	81.81	67.23	5238	8180.61	15.46	6723.36	29.25	0	0	33.01	3.12	127.47	1.08	127.34	13.84	231.81	28.00	1	575.81	3.52	0.36	5	155	2	4	3
1570	84.41	69.12	5239	8441.33	8.34	6912.20	8.53	0	0	103.13	4.55	134.00	1.35	146.05	7.39	149.36	7.56	0	2453.88	8.63	0.73	3	155	3	4	2
1571	85.40	69.52	5240	8540.01	12.85	6952.16	18.80	0	0	38.09	1.55	119.84	0.86	238.17	12.89	316.32	20.72	1	1505.77	4.16	0.61	5	155	4	4	1
1572	87.78	68.99	5264	8778.40	15.04	6899.31	23.52	0	0	32.01	2.66	123.95	0.95	141.27	13.50	216.65	21.94	1	452.56	3.40	0.41	5	156	1	2	2
1573	85.31	68.29	5265	8530.68	13.15	6828.93	14.77	0	0	51.34	2.75	123.97	1.16	191.94	12.06	211.46	14.00	1	1489.40	6.44	0.57	5	156	2	2	1
1574	87.20	67.13	5320	8720.03	18.92	6713.14	13.02	0	0	44.34	3.29	121.80	1.10	196.51	17.14	136.20	11.63	0	1017.46	3.74	0.47	5	157	1	3	3
1575	86.75	66.37	5321	8674.51	11.49	6636.79	16.38	0	0	44.03	3.65	124.54	0.91	106.73	10.08	152.22	14.37	1	215.54	3.22	0.46	4	157	2	3	2
1576	84.97	66.64	5322	8496.93	15.91	6663.96	18.54	0	0	38.86	2.51	117.99	1.06	192.37	14.68	216.10	17.94	1	945.90	3.57	0.50	5	157	3	3	1
1577	91.63	71.56	5336	9162.73	13.18	7155.92	15.15	0	0	38.47	3.49	121.93	0.82	111.57	11.52	128.25	13.25	1	472.15	4.57	0.43	4	158	1	1	1
1578	75.45	70.20	5391	7545.20	6.86	7020.46	8.91	0	0	87.14	3.63	128.57	1.05	127.20	6.07	164.67	7.92	0	1283.62	6.11	0.76	3	159	1	64	64
1579	75.29	70.30	5392	7528.86	5.90	7029.63	6.86	0	0	117.10	4.59	130.15	1.13	115.83	5.17	134.65	6.01	0	1410.38	9.55	0.80	4	159	2	64	63
1580	75.86	70.17	5394	7586.14	10.24	7016.81	11.15	0	0	57.09	2.76	122.04	0.97	164.47	9.19	178.34	10.10	0	706.21	4.31	0.66	4	159	3	64	62
1581	76.88	70.95	5395	7687.51	10.42	7095.11	11.97	0	0	61.41	2.96	126.40	1.10	168.39	9.40	192.43	10.93	0	1728.00	5.39	0.65	4	159	4	64	61
1582	76.48	71.75	5396	7648.27	16.49	7175.48	15.36	0	0	46.51	3.59	129.15	1.16	164.89	14.87	154.41	13.68	0	1042.42	3.43	0.46	5	159	5	64	60
1583	77.62	73.83	5400	7761.51	13.42	7382.90	12.43	0	0	51.90	2.86	129.92	1.08	189.34	12.18	175.28	11.31	0	1358.67	4.74	0.58	4	159	6	64	59
1584	76.89	73.98	5401	7688.57	10.27	7397.60	8.70	0	0	65.53	3.20	128.53	0.97	162.47	9.12	137.79	7.72	0	1272.15	6.77	0.69	3	159	7	64	58
1585	76.27	74.31	5402	7627.37	11.58	7431.14	12.13	0	0	58.59	4.89	129.73	1.03	106.66	10.09	111.71	10.57	1	1096.10	5.37	0.49	5	159	8	64	57
1586	75.87	74.11	5403	7586.63	8.58	7411.01	10.39	0	0	77.79	4.50	125.87	1.11	114.04	7.53	138.14	9.11	0	1338.31	8.49	0.64	5	159	9	64	56
1587	75.95	74.17	5404	7595.18	10.52	7417.16	9.74	0	0	58.28	3.20	125.03	0.91	147.89	9.29	136.93	8.60	0	825.23	4.21	0.64	3	159	10	64	55
1588	76.29	74.03	5405	7628.71	13.78	7402.56	12.16	0	0	49.25	3.04	123.61	1.01	172.57	12.43	152.97	10.85	0	1091.17	4.10	0.56	5	159	11	64	54
1589	75.85	74.19	5406	7585.01	2.97	7419.12	3.42	0	0	188.23	3.84	124.27	0.90	111.85	2.60	128.80	2.99	1	1512.21	16.49	0.94	4	159	12	64	53
1590	76.08	74.24	5407	7607.85	7.97	7424.47	8.06	0	0	93.59	4.50	126.87	1.14	127.54	7.00	128.97	7.07	0	1353.79	8.25	0.72	4	159	13	64	52
1591	76.41	73.87	5408	7640.75	10.22	7386.62	9.21	0	0	67.73	3.40	126.48	1.03	157.55	9.05	141.99	8.17	0	1153.60	5.87	0.68	4	159	14	64	51
1592	76.27	73.34	5409	7627.08	18.16	7333.59	15.96	0	0	38.55	4.08	130.65	0.99	132.19	15.91	116.12	13.98	0	758.02	3.25	0.35	3	159	15	64	50
1593	75.96	73.52	5410	7596.11	16.39	7352.01	12.39	0	0	43.89	3.61	128.31	0.95	153.63	14.43	116.20	10.90	0	1042.46	3.32	0.46	4	159	16	64	49
1594	76.28	72.13	5411	7628.45	11.96	7213.01	13.89	0	0	65.74	3.85	125.83	1.35	158.48	10.76	183.69	12.53	0	1176.19	5.19	0.57	4	159	17	64	48
1595	75.91	71.14	5412	7591.08	17.96	7113.99	13.25	0	0	63.20	5.46	131.38	1.50	160.43	15.85	118.48	11.69	0	1594.69	4.12	0.43	5	159	18	64	47
1596	76.01	71.28	5413	7601.37	12.45	7128.28	11.61	0	0	52.07	3.20	126.72	0.98	156.77	11.06	146.23	10.30	0	774.33	3.47	0.58	4	159	19	64	46
1597	75.14	70.81	5414	7513.51	10.48	7081.06	12.88	0	0	52.96	4.88	127.09	0.90	87.81	9.31	107.47	11.19	1	849.85	4.57	0.45	4	159	20	64	45
1598	76.70	70.97	5415	7669.70	20.47	7097.46	13.01	0	0	39.93	2.60	122.90	1.01	230.92	20.01	156.31	11.74	1	926.73	5.30	0.51	4	159	21	64	44
1599	75.68	71.28	5416	7568.01	10.49	7127.67	9.50	0	0	58.79	2.65	123.38	0.94	180.63	9.44	163.65	8.57	0	1162.25	4.70	0.69	4	159	22	64	43
1600	75.62	71.05	5417	7562.09	9.01	7104.76	6.72	0	0	80.27	4.02	126.70	0.94	138.58	7.88	103.39	5.90	1	1252.31	7.61	0.71	4	159	23	64	42
1601	75.19	71.12	5418	7519.34	5.06	7111.86	6.20	0	0	118.04	4.86	128.88	0.97	94.40	4.42	115.70	5.40	1	1040.35	8.09	0.79	4	159	24	64	41
1602	75.62	71.54	5419	7561.66	8.74	7153.68	12.52	0	0	67.90	4.17	128.95	1.08	109.54	7.67	156.93	11.00	1	1045.94	6.64	0.61	5	159	25	64	40
1603	75.09	71.15	5420	7508.87	9.60	7114.99	8.66	0	0	66.31	3.97	125.87	0.90	123.44	8.39	111.40	7.58	1	1084.62	7.41	0.64	4	159	26	64	39
1604	75.50	71.11	5421	7550.32	8.93	7110.56	7.97	0	0	80.00	4.49	129.09	1.01	122.27	7.80	109.14	6.97	1	764.52	4.81	0.66	3	159	27	64	38
1605	75.34	71.23	5422	7533.76	10.59	7123.12	8.78	0	0	62.60	4.10	127.71	0.90	124.16	9.24	103.00	7.67	1	962.85	6.33	0.60	3	159	28	64	37
1606	75.87	71.48	5423	7587.43	8.69	7147.80	7.28	0	0	89.01	4.79	127.62	1.05	124.02	7.58	103.84	6.33	1	968.94	9.48	0.69	5	159	29	64	36
1607	75.71	72.04	5424	7571.04	8.89	7203.54	9.57	0	0	78.45	3.98	125.77	1.12	135.15	7.85	145.50	8.45	0	1328.54	7.33	0.68	3	159	30	64	35
1608	75.71	71.68	5425	7571.03	10.19	7168.25	8.56	0	0	71.99	4.05	127.74	1.02	139.53	8.95	117.11	7.51	0	1310.46	6.34	0.65	3	159	31	64	34
1609	75.62	71.43	5426	7561.94	7.70	7143.49	8.87	0	0	66.79	3.10	123.62	0.85	127.93	6.79	147.26	7.81	0	827.85	5.30	0.72	3	159	32	64	33
1610	75.50	71.77	5427	7549.73	7.51	7176.51	9.59	0	0	74.77	4.45	127.83	0.94	96.67	6.47	123.70	8.35	1	513.58	6.58	0.65	5	159	33	64	32
1611	75.53	71.83	5428	7553.28	9.48	7183.28	11.57	0	0	54.24	3.36	125.68	0.86	117.86	8.33	143.78	10.16	0	1013.79	3.70	0.61	5	159	34	64	31
1612	76.01	71.87	5429	7601.27	11.88	7186.65	13.70	0	0	50.76	2.86	122.24	1.04	163.92	10.70	188.40	12.43	0	884.90	4.73	0.58	4	159	35	64	30
1613	75.14	71.86	5432	7513.52	8.33	7185.55	10.57	0	0	67.91	4.58	130.09	0.94	95.05	7.32	120.30	9.20	1	1167.33	7.49	0.59	5	159	36	64	29
1614	75.43	71.68	5433	7542.70	8.22	7167.59	7.55	0	0	84.20	4.31	127.58	0.99	123.51	7.18	113.43	6.60	0	1383.58	6.81	0.70	4	159	37	64	28
1615	75.68	71.94	5434	7568.12	7.83	7193.69	8.06	0	0	83.18	4.06	126.84	1.00	123.62	6.87	127.13	7.06	0	1170.94	6.90	0.72	3	159	38	64	27
1616	75.61	72.05	5435	7561.39	10.73	7204.58	11.62	0	0	53.87	3.45	125.16	0.92	129.35	9.45	140.05	10.23	0	893.56	4.34	0.58	3	159	39	64	26
1617	75.41	71.68	5436	7541.29	8.31	7167.73	8.18	0	0	89.23	4.58	128.48	1.11	124.59	7.28	122.59	7.17	0	1145.67	8.19	0.70	4	159	40	64	25
1618	75.51	71.90	5437	7551.30	13.73	7190.35	12.19	0	0	60.72	4.60	129.18	1.20	139.51	12.06	123.90	10.72	0	1257.69	4.50	0.50	4	159	41	64	24
1619	75.68	72.11	5438	7568.26	9.05	7211.08	8.32	0	0	79.15	4.02	125.47	1.05	137.30	7.95	126.33	7.32	0	1148.67	6.64	0.69	3	159	42	64	23
1620	75.63	72.04	5440	7562.86	8.66	7203.64	6.68	0	0	83.81	3.81	126.56	0.97	146.71	7.60	113.10	5.87	0	1108.96	6.46	0.74	3	159	43	64	22
1621	75.73	72.04	5441	7572.88	11.36	7203.77	11.68	0	0	55.76	3.55	128.17	0.99	137.73	10.02	141.63	10.31	0	974.88	4.72	0.58	3	159	44	64	21
1622	75.52	72.14	5442	7551.56	7.64	7214.00	8.06	0	0	80.38	3.78	126.46	0.96	125.04	6.71	131.93	7.07	0	1266.58	7.02	0.73	4	159	45	64	20
1623	75.36	71.98	5443	7535.68	5.15	7197.52	5.68	0	0	120.87	4.06	129.19	0.99	117.90	4.51	129.95	4.97	0	1732.88	9.61	0.84	4	159	46	64	19
1624	75.31	71.92	5444	7531.01	6.34	7191.96	6.53	0	0	110.93	5.12	129.05	1.05	105.46	5.52	108.68	5.70	1	1326.79	8.43	0.75	4	159	47	64	18
1625	75.44	72.02	5445	7543.54	5.28	7202.43	5.28	0	0	117.90	4.11	128.70	0.93	116.34	4.61	116.35	4.61	0	1564.67	10.98	0.84	4	159	48	64	17
1626	75.51	71.89	5446	7550.75	4.97	7189.33	5.20	0	0	133.86	4.97	132.91	1.00	102.54	4.30	107.43	4.53	1	1609.21	11.54	0.83	4	159	49	64	16
1627	75.61	71.93	5447	7561.26	9.39	7193.39	9.45	0	0	74.10	4.31	126.87	1.05	124.32	8.23	125.07	8.28	0	1051.08	6.40	0.64	4	159	50	64	15
1628	75.49	71.96	5448	7549.45	6.57	7195.68	7.98	0	0	85.97	4.51	128.57	0.92	95.74	5.65	116.68	6.95	1	887.04	7.60	0.70	4	159	51	64	14
1629	75.42	72.03	5449	7542.37	5.13	7202.97	5.65	0	0	109.68	3.71	128.40	0.89	116.61	4.50	128.35	4.95	0	1033.44	9.47	0.84	4	159	52	64	13
1630	75.66	72.17	5450	7565.68	8.64	7217.43	8.58	0	0	76.27	4.30	129.49	0.98	117.88	7.55	117.07	7.50	0	1307.88	6.71	0.66	3	159	53	64	12
1631	75.35	72.31	5451	7534.88	8.41	7231.07	7.76	0	0	80.06	4.41	129.68	0.96	117.27	7.33	108.17	6.76	1	1043.38	6.53	0.68	4	159	54	64	11
1632	75.53	72.27	5452	7552.90	8.11	7226.77	8.64	0	0	80.52	4.20	127.35	1.02	119.49	7.10	127.44	7.57	0	961.17	7.07	0.69	4	159	55	64	10
1633	75.51	72.39	5453	7550.76	6.65	7238.52	6.38	0	0	111.01	4.56	130.74	1.09	124.52	5.82	119.41	5.59	0	1268.48	5.94	0.78	4	159	56	64	9
1634	75.45	72.22	5454	7545.17	8.77	7221.73	9.71	0	0	100.11	6.76	132.80	1.36	99.61	7.58	110.39	8.45	1	1151.25	6.29	0.59	4	159	57	64	8
1635	75.65	72.91	5455	7565.07	6.47	7290.65	8.79	0	0	87.12	3.91	126.96	1.00	110.96	5.68	150.77	7.73	1	1344.12	7.36	0.75	4	159	58	64	7
1636	75.98	72.77	5456	7598.25	11.89	7276.55	10.61	0	0	62.14	4.18	129.24	1.06	136.23	10.44	121.49	9.31	0	1000.48	5.77	0.57	3	159	59	64	6
1637	75.96	73.21	5457	7596.48	7.58	7321.23	7.85	0	0	82.44	3.75	128.06	0.97	128.51	6.66	132.99	6.89	0	1031.27	7.44	0.74	3	159	60	64	5
1638	76.14	73.20	5458	7614.43	10.55	7319.65	10.72	0	0	68.59	3.77	125.97	1.14	148.43	9.36	150.80	9.50	0	1326.73	5.42	0.63	3	159	61	64	4
1639	78.62	75.38	5459	7861.81	14.51	7537.81	14.83	0	0	55.47	3.75	130.12	1.30	166.71	13.00	170.28	13.29	0	1195.33	3.79	0.51	5	159	62	64	3
1640	78.06	75.84	5460	7806.05	12.33	7583.69	13.02	0	0	44.63	2.49	124.06	0.90	171.51	11.13	180.48	11.83	0	1078.25	3.52	0.59	5	159	63	64	2
1641	80.05	76.16	5461	8004.58	10.15	7615.94	12.96	0	0	65.20	4.09	132.73	1.15	124.85	8.96	159.34	11.45	0	1368.40	5.83	0.58	3	159	64	64	1
1642	78.68	69.57	5411	7868.33	30.24	6957.15	44.00	0	0	33.13	3.76	129.64	1.74	207.61	28.14	253.94	43.31	1	1633.23	8.57	0.31	5	160	1	2	2
1643	80.88	69.96	5412	8087.60	17.42	6996.37	10.11	0	0	50.78	2.26	130.03	1.05	283.50	18.36	179.83	9.33	1	1910.50	3.39	0.63	4	160	2	2	1
1644	83.93	67.35	5413	8393.15	12.99	6735.03	11.94	0	0	52.96	3.67	132.49	1.01	144.66	11.45	133.03	10.53	0	906.48	3.78	0.54	3	161	1	6	6
1645	87.21	67.38	5415	8721.44	16.30	6738.05	16.04	0	0	39.98	2.90	122.27	1.03	174.68	14.66	171.19	14.57	0	731.58	2.89	0.47	5	161	2	6	5
1646	85.98	68.05	5419	8598.25	10.38	6805.41	11.71	0	0	64.40	3.17	124.03	1.14	163.98	9.34	184.26	10.63	0	1295.60	5.08	0.65	4	161	3	6	4
1647	85.44	68.86	5420	8543.72	11.41	6886.42	11.63	0	0	60.45	3.08	128.81	1.12	174.48	10.27	177.69	10.50	0	1527.65	4.59	0.63	5	161	4	6	3
1648	84.18	69.11	5421	8418.27	8.62	6910.95	10.67	0	0	77.86	3.47	131.28	1.19	150.36	7.71	185.26	9.62	0	1937.35	6.97	0.70	4	161	5	6	2
1649	85.97	69.70	5422	8596.84	10.46	6969.58	10.82	0	0	65.49	2.92	130.41	1.13	182.79	9.54	189.16	9.85	0	1833.17	5.56	0.68	5	161	6	6	1
1650	81.30	68.08	5453	8130.42	14.54	6808.25	17.64	0	0	51.26	3.58	129.41	1.32	162.14	13.08	194.90	16.17	0	906.65	1.89	0.48	5	162	1	2	2
1651	79.65	68.06	5454	7965.31	14.33	6806.48	17.35	0	0	60.91	5.36	132.39	1.47	125.62	12.64	152.05	15.31	0	1481.35	2.87	0.42	3	162	2	2	1
1652	78.96	74.21	5470	7896.26	13.51	7421.33	15.50	0	0	52.77	4.01	132.72	1.19	137.43	11.97	157.63	13.73	0	1459.44	6.00	0.48	4	163	1	6	6
1653	78.25	72.16	5472	7824.93	24.47	7216.05	16.56	0	0	31.69	3.16	130.45	0.99	188.54	22.23	128.91	14.72	0	1071.00	3.05	0.34	5	163	2	6	5
1654	79.48	72.16	5473	7948.48	22.58	7215.81	19.62	0	0	32.35	2.34	128.39	1.09	234.98	22.28	212.52	18.49	1	1521.31	4.74	0.39	5	163	3	6	4
1655	80.99	74.60	5474	8099.25	13.71	7459.58	18.35	0	0	37.30	2.52	132.51	0.95	158.64	12.38	210.22	16.94	1	1347.10	4.87	0.48	4	163	4	6	3
1656	80.48	74.31	5475	8048.25	18.09	7430.63	17.36	0	0	36.19	2.70	133.36	1.04	188.78	16.44	181.40	15.75	0	1298.85	3.47	0.43	4	163	5	6	2
1657	79.18	74.73	5476	7918.08	13.60	7473.04	11.98	0	0	53.95	3.10	129.24	1.09	183.16	12.37	162.10	10.80	0	1492.60	5.04	0.58	4	163	6	6	1
1658	82.53	71.13	5477	8252.84	29.54	7113.08	22.47	0	0	33.98	2.12	131.76	1.19	300.17	29.23	269.83	23.31	1	2147.12	5.99	0.46	5	164	1	4	4
1659	85.06	73.07	5479	8506.18	16.12	7307.37	15.67	0	0	45.12	2.63	130.32	1.17	215.25	15.24	209.92	14.72	1	1689.46	5.68	0.51	5	164	2	4	3
1660	84.93	72.13	5480	8493.30	13.11	7212.73	14.69	0	0	44.13	2.42	131.36	1.00	186.50	12.05	207.74	13.66	0	1704.92	3.77	0.56	5	164	3	4	2
1661	88.44	71.20	5482	8843.67	16.99	7120.11	13.48	0	0	39.61	2.55	120.60	0.95	200.45	15.98	163.05	12.17	0	875.15	3.89	0.53	5	164	4	4	1
1662	83.16	70.92	5477	8316.10	23.82	7092.34	14.89	0	0	41.59	2.29	130.01	1.17	295.11	24.95	212.64	14.13	1	2147.12	5.99	0.54	5	165	1	2	2
1663	86.68	71.25	5478	8668.49	15.66	7125.08	14.95	0	0	41.49	2.35	125.84	1.03	212.67	14.93	206.28	13.92	1	892.69	5.18	0.54	5	165	2	2	1
1664	84.99	70.85	5500	8498.54	18.98	7084.73	18.05	0	0	39.83	2.11	124.46	1.11	254.13	19.26	258.67	18.31	1	1375.19	4.46	0.53	5	166	1	1	1
1665	84.79	75.58	5505	8479.10	14.09	7557.85	17.92	0	0	39.45	4.57	130.42	0.92	93.54	12.31	118.92	15.60	1	912.69	4.94	0.34	5	167	1	1	1
1666	78.70	72.37	5534	7869.59	26.29	7237.11	21.72	0	0	29.28	2.27	124.72	1.10	248.04	26.47	219.29	20.61	1	1152.62	3.87	0.36	5	168	1	2	2
1667	82.35	70.99	5538	8235.36	33.62	7098.73	25.59	0	0	23.00	2.55	132.73	1.09	233.13	32.28	181.27	23.50	1	1280.44	5.77	0.23	5	168	2	2	1
1668	75.44	70.54	5547	7543.52	13.91	7054.17	12.99	0	0	50.73	4.04	130.29	1.04	134.50	12.22	125.61	11.41	0	1088.17	4.29	0.48	4	169	1	4	4
1669	75.25	70.27	5548	7524.81	11.02	7027.08	11.61	0	0	49.60	3.06	124.72	0.87	137.71	9.73	145.17	10.25	0	817.25	4.05	0.59	3	169	2	4	3
1670	75.41	70.01	5549	7541.18	12.78	7000.75	9.19	0	0	72.51	5.09	128.63	1.18	139.89	11.17	100.68	8.08	1	1072.29	7.52	0.56	3	169	3	4	2
1671	75.65	70.26	5550	7564.50	13.85	7025.96	11.52	0	0	64.47	4.41	129.77	1.26	156.18	12.23	129.92	10.18	0	1343.44	6.29	0.54	4	169	4	4	1
1672	78.87	73.48	5666	7886.88	9.84	7348.21	10.29	0	0	69.21	3.43	130.33	1.10	153.64	8.76	160.70	9.16	0	1714.79	7.02	0.67	2	170	1	1	1
1673	86.25	77.50	5672	8624.50	12.78	7750.43	11.89	0	0	46.42	2.49	118.23	0.91	184.98	11.56	171.31	10.86	0	637.73	3.70	0.61	5	171	1	6	6
1674	86.92	74.98	5673	8692.45	24.66	7497.89	13.53	0	0	41.66	2.26	119.84	1.10	299.29	25.37	195.85	12.62	1	1001.04	4.77	0.53	5	171	2	6	5
1675	87.53	71.65	5675	8753.34	12.13	7164.56	12.20	0	0	64.85	3.23	130.76	1.29	189.93	11.06	190.86	11.13	0	1843.71	4.87	0.61	4	171	3	6	4
1676	86.54	71.42	5676	8654.46	8.22	7141.52	10.55	0	0	88.19	4.06	134.12	1.29	138.45	7.32	177.27	9.41	0	1995.77	7.37	0.70	3	171	4	6	3
1677	87.74	74.50	5677	8774.40	10.93	7449.99	10.82	0	0	53.87	2.33	121.78	0.95	195.42	10.16	195.06	9.91	0	1106.62	4.02	0.67	4	171	5	6	2
1678	87.72	73.93	5678	8772.12	15.37	7392.63	15.64	0	0	48.41	2.62	123.60	1.21	219.02	14.78	223.70	15.02	1	1228.21	7.22	0.55	5	171	6	6	1
1679	91.61	73.40	5674	9160.70	14.60	7339.71	13.38	0	0	40.68	4.08	121.33	0.84	111.74	12.70	102.34	11.61	1	282.58	4.25	0.39	5	172	1	1	1
1680	89.99	70.52	5679	8999.05	12.42	7052.44	12.37	0	0	48.76	3.18	122.12	0.94	146.97	11.00	146.44	10.95	0	498.46	3.63	0.56	4	173	1	2	2
1681	92.26	70.73	5682	9226.40	10.91	7073.24	11.78	0	0	45.19	3.49	118.52	0.76	108.48	9.52	117.22	10.28	1	335.17	6.14	0.52	5	173	2	2	1
1682	79.62	71.63	5681	7962.35	12.81	7163.40	10.70	0	0	53.61	2.42	128.04	1.03	219.88	12.07	186.09	9.80	1	1427.83	5.76	0.64	4	174	1	1	1
1683	88.96	72.66	5715	8895.86	12.81	7265.61	11.20	0	0	47.06	2.85	123.52	0.88	163.39	11.41	143.03	9.94	0	526.38	3.91	0.58	3	175	1	4	4
1684	88.68	73.30	5716	8867.78	16.18	7330.17	13.11	0	0	40.95	2.74	124.67	0.94	186.07	14.79	152.31	11.73	0	646.62	2.88	0.52	5	175	2	4	3
1685	87.72	72.75	5719	8772.01	11.72	7275.38	13.65	0	0	45.76	1.96	119.56	0.93	212.88	11.23	245.09	13.47	1	855.75	4.43	0.63	5	175	3	4	2
1686	88.93	69.59	5720	8893.05	18.67	6959.43	18.55	0	0	33.46	3.22	123.14	0.97	150.07	16.56	149.15	16.44	0	564.83	2.82	0.36	5	175	4	4	1
1687	84.53	68.81	5773	8453.20	15.65	6881.39	11.98	0	0	43.07	1.76	117.60	0.90	283.56	16.64	220.68	11.88	1	915.38	4.17	0.64	5	176	1	1	1
1688	82.78	78.88	5817	8278.24	8.97	7888.01	16.82	0	0	43.60	3.21	123.88	0.81	93.95	7.90	175.39	14.92	1	615.38	3.81	0.52	5	177	1	5	5
1689	82.32	78.16	5818	8231.85	14.16	7816.36	23.12	0	0	36.55	3.27	120.89	1.00	122.92	12.56	193.94	21.73	0	263.73	2.73	0.40	5	177	2	5	4
1690	82.65	78.88	5819	8264.51	17.43	7888.38	16.31	0	0	35.93	3.46	125.16	0.93	139.69	15.34	130.71	14.36	0	821.46	3.04	0.38	3	177	3	5	3
1691	82.17	77.32	5821	8216.73	13.43	7731.87	16.77	0	0	35.58	1.72	118.22	0.83	216.91	12.74	252.22	16.94	1	406.92	3.12	0.59	5	177	4	5	2
1692	82.83	78.22	5822	8282.77	15.96	7821.62	17.72	0	0	33.29	2.19	119.33	0.89	189.92	14.59	203.47	17.03	0	625.15	2.45	0.49	5	177	5	5	1
1693	83.30	78.73	5827	8329.92	9.36	7872.85	13.11	0	0	48.96	2.89	120.86	0.84	122.78	8.28	171.15	11.72	0	542.81	4.15	0.61	4	178	1	14	14
1694	82.62	78.90	5828	8261.96	9.78	7889.91	9.45	0	0	58.86	5.22	127.19	0.82	83.74	8.12	82.80	8.60	1	280.83	4.36	0.48	4	178	2	14	13
1695	82.49	78.88	5829	8248.98	12.60	7887.84	13.62	0	0	51.65	4.35	123.48	1.01	115.06	11.02	124.32	11.91	0	-2.90	3.81	0.47	4	178	3	14	12
1696	82.26	78.71	5831	8226.22	8.46	7870.87	14.19	0	0	60.39	4.57	124.23	0.98	85.93	7.36	144.08	12.39	1	415.15	4.80	0.53	4	178	4	14	11
1697	82.10	78.75	5832	8210.17	19.30	7875.00	13.98	0	0	42.75	5.29	128.53	1.03	119.71	16.78	86.72	12.16	1	395.38	3.49	0.32	5	178	5	14	10
1698	81.98	78.07	5833	8198.22	12.04	7807.12	14.25	0	0	47.77	3.57	126.95	0.96	124.13	10.60	146.93	12.55	0	415.92	3.34	0.50	4	178	6	14	9
1699	81.13	78.66	5834	8112.58	9.85	7865.87	11.87	0	0	56.26	4.89	128.42	0.89	87.59	8.77	104.93	10.28	1	489.90	4.83	0.48	4	178	7	14	8
1700	81.07	77.93	5835	8107.10	19.25	7792.66	14.31	0	0	39.03	3.02	124.60	1.02	191.53	17.50	143.57	12.79	0	556.06	2.58	0.45	4	178	8	14	7
1701	81.01	77.63	5837	8100.76	14.52	7762.66	13.66	0	0	48.54	4.10	129.08	1.04	132.37	12.74	124.55	11.99	0	627.17	3.68	0.45	4	178	9	14	6
1702	80.61	78.13	5838	8060.61	13.05	7813.43	18.96	0	0	43.91	4.31	125.92	1.04	102.36	11.40	148.71	16.61	1	849.54	3.92	0.39	4	178	10	14	5
1703	80.32	78.13	5839	8031.57	7.23	7812.88	10.93	0	0	69.40	4.36	125.81	0.91	88.05	6.21	133.47	9.52	1	596.15	6.20	0.62	4	178	11	14	4
1704	79.59	77.46	5841	7959.05	17.51	7746.19	21.63	0	0	36.21	3.92	129.29	1.08	124.82	15.45	154.17	19.06	0	496.29	3.38	0.32	4	178	12	14	3
1705	80.80	77.39	5842	8079.95	17.71	7739.30	20.42	0	0	35.70	2.80	121.88	1.08	176.18	16.03	198.11	19.27	0	585.02	2.93	0.43	5	178	13	14	2
1706	80.86	77.41	5843	8085.90	14.48	7741.12	13.60	0	0	38.68	1.95	121.06	0.87	223.00	13.77	206.88	13.07	1	1030.40	3.32	0.59	5	178	14	14	1
1707	79.85	78.31	5853	7985.23	13.76	7830.81	22.65	0	0	32.54	3.71	126.59	0.86	93.07	12.17	152.85	19.80	1	524.46	2.88	0.32	4	179	1	4	4
1708	80.23	77.60	5855	8023.28	14.71	7759.97	15.76	0	0	39.50	2.64	122.14	0.96	171.12	13.23	181.80	14.46	0	351.83	2.74	0.50	5	179	2	4	3
1709	79.75	77.76	5856	7974.82	14.84	7776.36	17.55	0	0	39.91	3.81	127.06	0.98	119.79	13.04	141.68	15.42	0	657.98	2.94	0.39	3	179	3	4	2
1710	80.16	79.06	5858	8015.63	12.79	7905.89	15.55	0	0	37.58	3.00	121.83	0.81	123.70	11.27	150.35	13.70	0	426.54	2.87	0.47	4	179	4	4	1
1711	81.56	78.44	5865	8155.96	16.96	7843.60	18.68	0	0	40.70	3.02	119.54	1.16	178.35	15.33	192.60	17.49	0	415.25	2.90	0.45	5	180	1	13	13
1712	81.32	78.55	5866	8132.06	13.94	7855.46	18.49	0	0	39.83	3.54	122.44	0.98	121.24	12.30	160.23	16.46	0	375.98	3.18	0.42	3	180	2	13	12
1713	80.77	78.20	5867	8077.23	19.80	7819.88	15.18	0	0	34.99	3.58	126.88	0.92	149.07	17.39	114.29	13.34	0	616.35	2.71	0.36	4	180	3	13	11
1714	80.99	78.56	5868	8098.66	7.43	7855.77	11.58	0	0	55.08	4.10	128.92	0.76	79.18	7.10	120.33	10.06	1	798.52	5.78	0.55	4	180	4	13	10
1715	80.86	77.98	5869	8086.01	17.04	7797.74	19.51	0	0	37.85	3.49	123.94	1.08	142.87	15.14	163.35	17.36	0	310.17	2.75	0.38	5	180	5	13	9
1716	80.97	78.25	5870	8096.73	10.37	7825.19	10.75	0	0	57.72	3.94	125.58	0.91	116.73	9.07	121.00	9.40	0	514.15	4.12	0.57	4	180	6	13	8
1717	81.10	77.58	5871	8109.55	17.47	7757.60	19.95	0	0	37.07	3.13	126.04	1.10	160.74	15.66	181.77	18.27	0	820.67	2.65	0.40	5	180	7	13	7
1718	81.16	78.09	5872	8116.21	9.09	7809.49	15.61	0	0	54.02	4.27	126.45	0.96	88.72	8.07	151.80	13.64	1	693.04	4.42	0.50	3	180	8	13	6
1719	81.36	77.98	5873	8135.86	16.25	7797.85	19.41	0	0	40.23	3.90	127.80	1.10	129.56	14.36	154.58	17.15	0	794.83	3.26	0.37	5	180	9	13	5
1720	81.05	77.79	5874	8104.64	12.82	7778.65	15.39	0	0	44.39	3.29	123.81	0.97	133.81	11.35	160.23	13.67	0	511.46	3.90	0.49	3	180	10	13	4
1721	80.92	78.23	5875	8092.49	13.13	7823.44	14.69	0	0	49.22	4.32	125.55	1.03	115.01	11.50	128.67	12.86	0	315.25	3.69	0.44	4	180	11	13	3
1722	80.73	78.05	5876	8073.32	13.80	7805.36	17.73	0	0	41.96	4.13	126.88	0.99	107.76	12.08	138.46	15.52	1	672.79	6.59	0.39	4	180	12	13	2
1723	81.11	78.66	5877	8111.13	16.61	7866.48	22.91	0	0	37.02	4.36	125.67	1.09	108.65	14.59	149.67	20.16	1	446.92	2.75	0.30	5	180	13	13	1
1724	81.68	79.18	5920	8167.75	14.44	7917.98	28.73	0	0	32.37	3.21	120.01	0.98	113.13	12.80	213.50	27.47	1	596.42	4.31	0.36	5	181	1	140	140
1725	81.93	78.58	5922	8192.55	20.53	7857.69	19.67	0	0	33.49	3.47	125.19	1.05	153.14	18.21	146.70	17.49	0	697.73	2.69	0.33	4	181	2	140	139
1726	82.32	78.45	5923	8231.54	11.64	7845.49	13.82	0	0	58.71	5.56	126.62	1.09	94.13	10.06	111.92	12.01	1	758.94	6.88	0.43	5	181	3	140	138
1727	83.16	78.30	5924	8316.16	9.20	7830.30	16.58	0	0	45.73	3.22	123.48	0.85	101.05	8.12	179.03	15.12	1	814.54	4.61	0.54	5	181	4	140	137
1728	83.25	78.45	5926	8324.67	11.30	7844.76	14.48	0	0	53.93	4.18	126.90	1.04	112.38	9.92	143.99	12.70	0	695.17	3.76	0.50	5	181	5	140	136
1729	83.72	78.27	5927	8371.97	15.56	7827.46	19.60	0	0	42.36	4.40	127.35	1.12	115.36	13.67	145.31	17.21	0	682.96	3.28	0.35	3	181	6	140	135
1730	84.04	78.62	5928	8404.35	11.36	7862.09	12.11	0	0	49.98	3.41	125.78	0.89	128.47	9.99	136.90	10.65	0	651.56	4.10	0.55	3	181	7	140	134
1731	83.38	78.00	5930	8337.92	10.89	7799.88	12.08	0	0	64.68	4.16	125.90	1.14	130.55	9.60	144.76	10.65	0	940.44	4.57	0.58	3	181	8	140	133
1732	83.71	75.51	5931	8370.76	9.87	7550.58	17.13	0	0	57.55	2.29	124.38	1.14	196.59	9.20	299.61	18.38	1	1629.00	7.45	0.65	4	181	9	140	132
1733	83.22	77.34	5932	8321.84	11.79	7733.85	15.95	0	0	69.86	4.90	129.09	1.47	130.24	10.45	173.98	14.53	0	1424.23	3.38	0.52	5	181	10	140	131
1734	83.51	77.49	5933	8351.11	6.73	7749.44	7.46	0	0	94.71	4.41	131.31	1.00	110.95	5.87	123.01	6.52	1	1148.12	7.96	0.74	4	181	11	140	130
1735	83.47	77.52	5934	8346.60	11.50	7751.61	11.03	0	0	56.86	3.26	126.08	1.00	154.88	10.20	148.62	9.79	0	723.40	4.59	0.61	4	181	12	140	129
1736	83.04	77.58	5935	8303.93	16.65	7757.93	17.09	0	0	39.77	2.82	122.96	1.08	182.75	15.13	186.02	15.79	0	574.42	3.29	0.47	5	181	13	140	128
1737	83.28	77.62	5936	8328.48	10.80	7762.11	12.41	0	0	60.10	3.44	125.47	1.09	146.05	9.60	167.15	11.16	0	890.67	4.36	0.61	5	181	14	140	127
1738	82.79	77.80	5937	8279.36	8.52	7780.28	9.68	0	0	73.36	4.29	125.76	1.00	112.13	7.46	127.38	8.47	0	799.75	5.78	0.65	4	181	15	140	126
1739	82.54	76.54	5938	8254.14	12.01	7654.41	16.48	0	0	49.71	2.97	125.70	1.11	156.82	10.80	209.14	15.56	1	886.29	5.10	0.55	5	181	16	140	125
1740	82.60	76.73	5939	8259.99	7.84	7672.82	9.18	0	0	70.83	3.09	126.23	0.94	139.25	6.96	162.63	8.19	0	954.44	6.05	0.73	3	181	17	140	124
1741	82.59	76.50	5940	8259.14	8.34	7650.18	13.49	0	0	66.26	3.66	133.67	1.09	116.94	7.39	188.38	12.05	0	1305.83	4.99	0.64	4	181	18	140	123
1742	82.76	77.16	5941	8275.72	7.56	7715.86	7.09	0	0	82.48	3.63	128.24	0.92	132.17	6.64	123.86	6.22	0	1011.42	6.10	0.75	3	181	19	140	122
1743	82.56	77.26	5942	8255.73	10.43	7726.11	8.65	0	0	81.06	5.47	130.82	1.14	118.74	9.08	98.47	7.53	1	1110.77	6.37	0.59	5	181	20	140	121
1744	82.26	76.99	5943	8226.36	6.04	7698.55	6.32	0	0	101.47	4.08	129.19	0.94	115.58	5.28	120.93	5.53	0	945.65	6.48	0.79	4	181	21	140	120
1745	82.34	76.72	5944	8233.95	7.70	7672.37	9.45	0	0	82.87	4.66	132.74	1.06	105.30	6.72	129.31	8.26	1	978.06	6.32	0.66	3	181	22	140	119
1746	82.51	76.72	5945	8250.85	7.67	7672.25	9.82	0	0	73.65	3.08	124.57	1.00	142.25	6.84	180.66	8.89	0	1207.06	5.06	0.74	4	181	23	140	118
1747	82.23	77.29	5946	8222.68	8.70	7729.41	9.80	0	0	63.57	3.07	127.08	0.91	139.16	7.71	156.73	8.68	0	954.50	5.41	0.69	4	181	24	140	117
1748	82.12	77.10	5947	8211.65	8.02	7710.12	11.26	0	0	70.33	3.41	124.88	1.04	128.06	7.12	179.06	10.05	0	867.92	5.16	0.69	4	181	25	140	116
1749	82.34	76.92	5948	8233.59	9.57	7692.30	11.15	0	0	69.13	4.16	129.83	1.09	122.55	8.42	142.67	9.80	0	676.79	4.40	0.61	3	181	26	140	115
1750	82.38	76.92	5949	8238.15	6.54	7692.42	10.47	0	0	87.25	4.68	131.72	1.08	93.57	5.65	150.08	9.16	1	1096.08	7.66	0.68	4	181	27	140	114
1751	82.04	76.50	5950	8204.09	7.56	7649.96	8.21	0	0	71.17	3.16	130.89	0.86	131.18	6.66	142.44	7.23	0	1288.40	5.29	0.74	3	181	28	140	113
1752	81.78	76.80	5951	8177.87	10.15	7679.54	12.08	0	0	66.13	3.57	127.34	1.15	146.02	9.04	172.93	10.85	0	1116.60	5.18	0.63	5	181	29	140	112
1753	82.13	77.06	5952	8213.47	8.42	7706.31	9.96	0	0	80.18	5.01	131.59	1.09	103.49	7.36	122.40	8.69	1	1134.04	8.67	0.62	4	181	30	140	111
1754	82.71	77.22	5953	8271.32	10.96	7721.76	11.58	0	0	66.68	4.52	130.05	1.14	124.51	9.62	131.55	10.17	0	1135.00	5.95	0.56	3	181	31	140	110
1755	82.86	77.33	5954	8286.48	7.34	7732.72	10.93	0	0	80.63	4.46	132.08	1.09	102.20	6.46	151.99	9.58	1	1316.35	6.79	0.66	4	181	32	140	109
1756	82.31	77.74	5955	8230.88	10.91	7774.34	10.41	0	0	65.63	3.79	125.95	1.08	145.80	9.63	139.11	9.20	0	1023.58	5.08	0.62	4	181	33	140	108
1757	82.73	77.18	5956	8272.84	8.11	7717.67	12.18	0	0	67.20	4.32	134.02	1.00	96.97	7.08	145.71	10.65	1	916.15	3.90	0.60	4	181	34	140	107
1758	83.17	77.20	5957	8316.51	9.83	7719.64	13.14	0	0	75.92	5.01	131.07	1.31	114.78	8.65	153.26	11.55	0	254.10	2.65	0.57	4	181	35	140	106
1759	82.81	77.66	5958	8280.94	12.74	7765.99	21.20	0	0	53.44	5.66	130.26	1.31	92.77	11.22	153.83	18.63	1	516.67	3.25	0.36	4	181	36	140	105
1760	82.88	77.92	5959	8288.06	10.32	7791.84	10.04	0	0	55.88	3.27	125.18	0.87	136.05	9.08	132.39	8.84	0	214.73	3.72	0.63	3	181	37	140	104
1761	83.45	78.08	5960	8344.91	13.46	7808.36	15.94	0	0	43.87	3.64	124.96	0.98	124.98	11.86	147.90	14.04	0	724.35	3.09	0.45	5	181	38	140	103
1762	82.77	78.19	5961	8277.40	10.76	7818.80	12.71	0	0	55.23	3.72	125.84	0.99	122.99	9.47	145.27	11.18	0	619.83	3.77	0.56	4	181	39	140	102
1763	82.96	78.30	5962	8295.55	10.58	7830.38	16.45	0	0	49.24	3.72	124.50	0.99	108.16	9.33	168.01	14.50	1	164.65	3.60	0.50	5	181	40	140	101
1764	82.98	76.79	5963	8297.65	9.57	7678.63	21.93	0	0	44.05	2.43	124.39	0.96	136.18	8.65	283.35	22.88	1	813.17	3.88	0.59	5	181	41	140	100
1765	83.06	77.37	5964	8305.54	14.02	7737.30	16.77	0	0	42.48	2.75	123.12	1.03	169.08	12.65	197.19	15.79	0	1152.56	3.78	0.52	5	181	42	140	99
1766	82.97	77.77	5965	8297.14	12.71	7776.87	20.48	0	0	38.15	3.16	127.90	0.95	118.76	11.27	189.39	18.56	0	854.58	3.16	0.44	5	181	43	140	98
1767	83.23	77.69	5966	8323.13	10.94	7768.75	13.67	0	0	46.25	2.79	124.12	0.88	140.53	9.73	174.54	12.32	0	679.48	3.90	0.58	4	181	44	140	97
1768	83.73	78.32	5967	8372.82	7.36	7832.16	10.06	0	0	68.19	3.76	125.60	0.88	102.55	6.44	140.17	8.80	1	767.65	4.90	0.67	4	181	45	140	96
1769	84.21	78.31	5968	8420.97	16.13	7831.30	14.47	0	0	43.17	4.07	126.98	0.99	131.70	14.13	118.18	12.68	0	306.81	2.84	0.40	5	181	46	140	95
1770	84.45	77.23	5969	8445.10	11.73	7722.50	19.37	0	0	43.64	2.86	121.61	1.01	139.47	10.50	218.07	18.67	1	656.25	3.68	0.53	5	181	47	140	94
1771	84.08	78.04	5970	8408.00	13.24	7804.30	20.58	0	0	40.62	3.29	122.86	1.04	126.67	11.79	195.28	18.64	0	780.77	3.37	0.44	5	181	48	140	93
1772	83.55	78.37	5971	8355.34	14.57	7837.23	19.70	0	0	40.77	3.06	121.59	1.08	151.21	13.05	198.78	18.52	0	591.15	3.23	0.46	5	181	49	140	92
1773	82.86	79.13	5973	8285.87	12.39	7912.73	15.60	0	0	43.97	4.24	125.37	0.91	98.74	10.85	124.22	13.60	1	208.71	3.11	0.41	5	181	50	140	91
1774	82.72	78.01	5974	8272.45	10.27	7800.88	15.48	0	0	40.24	2.34	124.78	0.80	137.10	9.18	204.14	14.20	0	469.00	2.78	0.59	5	181	51	140	90
1775	82.57	78.59	5975	8257.07	21.58	7859.09	20.57	0	0	32.36	2.88	122.30	1.10	188.89	19.59	179.06	18.91	0	503.50	2.18	0.37	5	181	52	140	89
1776	82.30	78.72	5978	8230.29	23.51	7871.76	23.20	0	0	29.71	2.87	122.60	1.12	189.43	21.41	185.89	21.36	0	642.12	2.14	0.33	5	181	53	140	88
1777	82.47	77.35	5979	8246.83	17.66	7735.16	28.76	0	0	32.89	2.71	122.78	1.15	168.19	16.04	251.90	28.77	1	983.73	5.11	0.37	5	181	54	140	87
1778	82.96	78.15	5980	8296.27	10.31	7814.72	11.22	0	0	52.79	3.45	127.19	0.86	121.25	9.04	131.97	9.84	0	891.38	4.81	0.58	3	181	55	140	86
1779	82.97	78.12	5981	8296.85	9.94	7811.86	12.62	0	0	57.12	3.68	126.36	0.98	118.91	8.75	151.04	11.11	0	669.90	3.87	0.58	4	181	56	140	85
1780	83.17	77.83	5982	8316.84	9.73	7783.45	14.60	0	0	60.28	4.24	127.20	1.09	106.74	8.56	159.88	12.88	1	712.79	4.15	0.54	3	181	57	140	84
1781	82.59	77.66	5983	8259.49	15.32	7765.55	14.89	0	0	44.86	3.22	124.16	1.07	165.60	13.67	160.67	13.38	0	468.52	3.21	0.49	5	181	58	140	83
1782	82.46	77.95	5984	8245.83	10.56	7794.74	11.66	0	0	55.89	3.24	123.74	0.97	140.99	9.35	155.60	10.34	0	646.23	4.52	0.61	5	181	59	140	82
1783	82.57	77.33	5985	8257.35	12.29	7733.10	16.31	0	0	51.23	3.34	123.67	1.13	146.33	10.97	189.88	15.20	0	843.85	4.01	0.54	5	181	60	140	81
1784	82.51	77.34	5986	8251.43	12.52	7733.98	11.93	0	0	57.65	4.03	130.62	1.08	137.96	11.02	131.47	10.51	0	928.85	4.21	0.54	3	181	61	140	80
1785	82.33	77.28	5987	8232.65	8.82	7728.36	11.24	0	0	63.19	3.86	127.68	0.95	111.17	7.73	141.71	9.85	1	910.27	4.81	0.62	4	181	62	140	79
1786	82.12	77.83	5988	8212.42	7.17	7782.64	9.49	0	0	74.12	4.27	131.99	0.91	95.71	6.31	126.44	8.27	1	569.54	5.09	0.66	4	181	63	140	78
1787	82.21	77.21	5989	8220.89	9.26	7720.81	11.96	0	0	58.96	3.77	129.84	0.94	111.66	8.13	144.22	10.49	1	1098.00	6.54	0.59	4	181	64	140	77
1788	82.61	77.41	5990	8260.74	9.47	7741.28	10.76	0	0	67.56	3.54	128.95	1.06	139.53	8.39	158.57	9.54	0	877.25	5.74	0.66	4	181	65	140	76
1789	83.09	77.23	5991	8308.76	7.76	7722.59	7.83	0	0	94.07	4.89	129.51	1.09	114.79	6.78	115.86	6.84	0	982.94	7.76	0.70	4	181	66	140	75
1790	83.31	77.18	5992	8330.54	7.35	7717.80	8.73	0	0	76.78	3.69	127.07	0.93	118.02	6.46	140.05	7.66	0	1122.15	7.06	0.72	4	181	67	140	74
1791	83.83	76.60	5993	8382.78	7.98	7659.86	9.19	0	0	83.73	4.95	134.82	1.07	103.84	6.97	119.54	8.02	1	1338.83	6.52	0.65	5	181	68	140	73
1792	83.93	76.50	5994	8392.66	8.60	7649.59	9.06	0	0	83.16	4.51	132.12	1.11	121.90	7.54	128.47	7.94	0	1307.85	6.49	0.67	4	181	69	140	72
1793	83.49	76.06	5995	8348.99	7.78	7605.89	6.77	0	0	98.85	4.28	133.69	1.09	138.34	6.83	120.40	5.95	0	1548.21	7.64	0.76	4	181	70	140	71
1794	83.57	75.92	5996	8357.03	7.83	7592.39	7.85	0	0	94.39	4.76	131.74	1.11	119.54	6.85	119.79	6.87	0	1139.06	5.99	0.71	4	181	71	140	70
1795	83.32	75.95	5997	8332.09	6.73	7595.32	7.13	0	0	86.57	3.07	127.46	0.94	146.79	5.97	155.40	6.34	0	1471.65	6.83	0.80	3	181	72	140	69
1796	83.07	76.43	5998	8307.14	9.20	7643.03	8.24	0	0	88.25	5.00	135.26	1.15	124.89	8.04	111.94	7.20	1	1727.46	9.47	0.66	5	181	73	140	68
1797	82.70	76.77	5999	8270.10	7.93	7676.60	8.20	0	0	86.13	4.13	132.48	1.06	127.47	6.97	131.81	7.20	0	1272.56	7.34	0.72	3	181	74	140	67
1798	82.08	76.96	6000	8208.28	10.60	7696.38	12.18	0	0	66.69	4.38	129.55	1.16	124.38	9.32	143.00	10.72	0	936.98	4.73	0.57	4	181	75	140	66
1799	81.94	77.41	6001	8193.55	8.50	7741.08	9.15	0	0	84.58	4.76	129.86	1.12	116.22	7.44	125.11	8.01	0	1054.92	6.13	0.66	4	181	76	140	65
1800	82.08	77.42	6002	8208.22	11.96	7742.22	11.68	0	0	63.24	4.93	131.24	1.12	117.94	10.45	115.20	10.20	0	1196.52	4.43	0.51	4	181	77	140	64
1801	82.34	78.65	6003	8234.46	12.07	7864.52	14.85	0	0	50.93	5.52	128.74	0.99	84.64	10.18	104.76	12.85	1	762.21	3.99	0.37	5	181	78	140	63
1802	81.91	77.77	6004	8191.34	13.48	7776.60	16.92	0	0	47.92	3.58	126.09	1.13	139.96	11.99	174.71	15.21	0	1151.10	4.03	0.48	5	181	79	140	62
1803	81.76	78.03	6005	8176.22	8.51	7803.35	10.50	0	0	71.14	3.82	124.99	1.03	122.15	7.49	150.79	9.25	0	569.25	4.62	0.66	4	181	80	140	61
1804	82.14	78.12	6006	8213.68	17.50	7812.08	14.47	0	0	46.37	4.32	130.22	1.12	144.65	15.38	119.62	12.72	0	877.12	3.44	0.40	4	181	81	140	60
1805	82.75	77.63	6007	8274.50	15.64	7763.47	21.15	0	0	34.41	2.91	127.12	0.98	143.66	13.97	191.56	19.43	0	849.04	2.48	0.42	5	181	82	140	59
1806	82.82	78.05	6008	8281.51	8.67	7804.83	12.05	0	0	58.14	3.60	124.73	0.90	108.00	7.62	150.03	10.58	1	433.65	5.23	0.61	4	181	83	140	58
1807	82.75	77.86	6009	8275.16	9.15	7785.87	8.15	0	0	80.17	4.83	129.86	1.03	116.52	7.97	103.86	7.12	1	613.77	6.55	0.64	4	181	84	140	57
1808	82.62	77.79	6010	8261.64	11.22	7778.78	11.33	0	0	64.12	3.74	124.04	1.13	148.54	9.94	149.92	10.06	0	728.96	4.87	0.61	4	181	85	140	56
1809	82.62	77.25	6011	8261.95	6.73	7724.92	7.77	0	0	76.96	3.38	127.38	0.84	117.92	5.90	136.20	6.81	0	1067.21	6.10	0.76	4	181	86	140	55
1810	82.39	76.48	6012	8239.22	9.56	7648.48	12.83	0	0	65.09	4.03	132.14	1.11	119.13	8.43	159.79	11.30	0	1491.25	6.20	0.59	3	181	87	140	54
1811	82.59	77.36	6013	8258.69	7.97	7735.98	11.06	0	0	78.62	4.61	129.58	1.11	104.62	6.97	145.26	9.69	1	986.50	6.77	0.64	3	181	88	140	53
1812	83.47	77.24	6014	8347.27	15.08	7723.52	19.13	0	0	47.60	4.01	129.89	1.27	138.71	13.42	175.62	17.07	0	1051.06	3.31	0.42	5	181	89	140	52
1813	83.05	77.27	6015	8305.14	13.47	7726.73	17.92	0	0	47.83	2.91	121.77	1.17	173.34	12.23	219.12	17.39	1	1086.73	4.96	0.55	5	181	90	140	51
1814	83.60	77.07	6016	8359.71	15.21	7706.61	15.28	0	0	48.08	3.55	127.40	1.16	159.60	13.56	160.29	13.64	0	1179.65	3.81	0.47	5	181	91	140	50
1815	83.43	77.97	6017	8343.16	8.14	7797.21	10.08	0	0	73.80	3.94	125.99	1.02	117.51	7.15	145.54	8.86	0	1133.71	5.66	0.67	3	181	92	140	49
1816	82.99	77.92	6018	8299.04	9.61	7791.98	10.06	0	0	69.32	3.88	124.28	1.04	132.52	8.46	138.67	8.86	0	1004.29	5.54	0.65	3	181	93	140	48
1817	83.36	78.07	6019	8335.62	9.06	7806.94	8.69	0	0	68.32	3.52	124.41	0.93	135.68	7.97	130.13	7.64	0	561.69	4.75	0.69	3	181	94	140	47
1818	83.26	77.89	6020	8325.60	12.57	7789.42	11.64	0	0	53.06	3.32	123.56	1.00	155.43	11.14	143.92	10.32	0	703.31	3.80	0.57	5	181	95	140	46
1819	83.33	77.99	6021	8333.03	10.57	7799.28	10.87	0	0	60.84	3.72	125.06	1.00	133.09	9.30	136.97	9.57	0	1033.58	5.52	0.60	3	181	96	140	45
1820	83.60	77.64	6022	8359.75	11.29	7764.41	12.69	0	0	55.30	3.54	126.46	1.02	136.26	9.98	152.90	11.26	0	588.35	4.69	0.57	3	181	97	140	44
1821	83.97	77.32	6023	8397.23	8.76	7732.24	11.15	0	0	71.32	4.59	129.62	1.06	104.81	7.68	133.36	9.75	1	1064.19	7.36	0.60	4	181	98	140	43
1822	84.49	77.15	6024	8449.22	6.86	7714.97	9.48	0	0	74.57	3.61	127.77	0.91	109.08	6.01	150.71	8.32	1	913.94	6.76	0.72	3	181	99	140	42
1823	84.26	77.16	6025	8426.38	8.65	7716.08	8.50	0	0	83.56	5.13	132.06	1.06	108.12	7.53	106.24	7.41	1	1251.65	6.65	0.63	4	181	100	140	41
1824	85.18	76.86	6026	8518.35	9.06	7686.37	9.40	0	0	74.45	3.45	123.48	1.08	151.50	8.05	157.12	8.37	0	776.67	5.74	0.70	4	181	101	140	40
1825	85.31	76.59	6027	8530.59	9.80	7658.69	10.37	0	0	74.50	4.34	129.77	1.15	129.61	8.62	137.23	9.12	0	836.23	6.25	0.63	3	181	102	140	39
1826	85.53	76.41	6028	8553.06	9.67	7640.54	10.10	0	0	79.82	4.90	130.98	1.19	121.16	8.48	126.55	8.85	0	1122.15	7.05	0.62	4	181	103	140	38
1827	85.28	76.83	6029	8527.70	8.50	7683.07	8.06	0	0	88.22	4.63	129.54	1.10	124.64	7.44	118.13	7.05	0	916.46	7.19	0.69	4	181	104	140	37
1828	85.30	77.13	6030	8530.27	7.96	7712.52	8.35	0	0	67.12	3.46	127.16	0.82	118.71	6.97	124.50	7.31	0	604.67	4.92	0.70	4	181	105	140	36
1829	85.77	77.44	6031	8577.04	8.47	7743.57	15.73	0	0	60.44	4.85	128.73	1.03	81.20	7.45	150.61	13.71	1	720.69	4.10	0.50	4	181	106	140	35
1830	86.17	77.54	6032	8616.65	10.21	7754.44	15.95	0	0	46.49	3.42	123.57	0.90	107.24	9.00	166.51	14.23	1	839.92	4.87	0.52	4	181	107	140	34
1831	86.63	77.38	6033	8662.84	8.56	7738.44	13.61	0	0	59.99	4.97	126.90	0.94	76.89	6.89	125.42	11.81	1	498.25	4.79	0.49	4	181	108	140	33
1832	86.42	76.52	6034	8641.85	21.96	7651.85	22.11	0	0	34.04	3.07	125.40	1.21	190.10	19.99	189.12	20.60	0	896.79	3.20	0.36	5	181	109	140	32
1833	86.47	76.83	6035	8646.99	15.67	7683.29	14.78	0	0	42.74	3.22	123.25	1.02	161.08	13.93	151.86	13.17	0	664.25	3.23	0.47	4	181	110	140	31
1834	86.82	75.92	6036	8682.46	10.53	7592.42	19.11	0	0	50.87	3.73	126.53	1.11	111.23	9.33	199.59	17.38	1	885.54	4.15	0.50	4	181	111	140	30
1835	86.59	76.51	6037	8659.41	12.18	7650.71	14.24	0	0	51.78	3.41	123.17	1.06	143.38	10.82	166.66	12.83	0	704.33	3.80	0.54	5	181	112	140	29
1836	86.89	76.50	6038	8688.86	11.85	7649.53	16.13	0	0	47.04	2.76	120.23	1.02	157.67	10.68	208.43	15.26	1	723.42	4.28	0.57	5	181	113	140	28
1837	86.78	76.49	6039	8677.98	19.75	7649.15	19.18	0	0	37.75	5.13	129.40	1.09	111.57	17.22	108.33	16.69	1	479.04	3.22	0.26	5	181	114	140	27
1838	86.66	76.38	6040	8666.15	17.99	7638.18	17.36	0	0	39.63	2.95	121.77	1.13	186.91	16.59	181.93	15.72	0	442.31	2.79	0.45	5	181	115	140	26
1839	87.39	76.11	6041	8739.46	13.64	7611.35	10.40	0	0	52.00	3.45	125.04	0.95	158.42	12.03	120.82	9.18	0	780.85	3.72	0.56	3	181	116	140	25
1840	86.37	76.35	6042	8637.14	8.59	7635.33	9.45	0	0	71.21	3.90	128.05	0.97	120.72	7.53	132.93	8.29	0	1303.31	6.09	0.67	4	181	117	140	24
1841	86.73	76.30	6043	8672.91	8.54	7629.80	9.72	0	0	70.56	4.07	127.12	0.97	113.78	7.48	129.53	8.51	0	977.10	5.57	0.65	4	181	118	140	23
1842	87.00	76.46	6044	8700.29	14.48	7646.47	11.86	0	0	51.43	3.62	124.84	1.04	158.61	12.82	130.04	10.49	0	773.90	3.49	0.52	4	181	119	140	22
1843	86.78	75.30	6045	8677.70	8.03	7529.53	10.28	0	0	65.40	2.43	118.99	0.96	168.74	7.32	213.76	9.56	1	923.06	5.03	0.75	5	181	120	140	21
1844	86.49	75.41	6046	8649.11	10.90	7540.96	9.76	0	0	72.21	4.08	129.89	1.15	148.90	9.62	133.36	8.62	0	1385.83	5.23	0.63	3	181	121	140	20
1845	86.91	74.85	6047	8690.73	9.85	7485.04	10.34	0	0	71.68	3.82	129.72	1.12	142.72	8.72	149.89	9.15	0	1578.00	5.65	0.65	3	181	122	140	19
1846	86.56	74.72	6048	8655.80	7.28	7471.81	7.90	0	0	93.34	4.48	135.88	1.06	116.71	6.37	126.69	6.92	0	1453.17	7.15	0.73	4	181	123	140	18
1847	86.23	74.61	6049	8622.60	7.39	7460.65	6.97	0	0	96.78	3.74	131.11	1.08	147.74	6.53	139.19	6.16	0	1618.02	7.45	0.78	3	181	124	140	17
1848	86.16	74.74	6050	8616.02	6.55	7473.73	6.24	0	0	87.15	2.98	128.99	0.86	148.11	5.79	141.18	5.52	0	1658.44	8.48	0.82	3	181	125	140	16
1849	85.63	74.95	6051	8563.24	8.10	7495.19	8.22	0	0	96.14	4.37	130.18	1.21	137.46	7.14	139.41	7.25	0	1262.04	7.05	0.73	3	181	126	140	15
1850	85.29	74.97	6052	8529.42	7.55	7496.94	6.88	0	0	97.59	3.58	129.73	1.10	159.06	6.70	145.01	6.11	0	1492.83	6.19	0.79	3	181	127	140	14
1851	85.21	74.64	6053	8520.64	6.19	7463.97	6.01	0	0	120.75	4.67	137.15	1.11	123.24	5.42	119.60	5.26	0	2108.58	9.64	0.80	4	181	128	140	13
1852	85.81	74.68	6054	8580.89	6.07	7468.09	6.46	0	0	127.73	6.25	139.01	1.17	95.38	5.30	101.36	5.60	1	1812.65	11.08	0.74	5	181	129	140	12
1853	85.62	74.99	6055	8561.93	5.35	7499.45	5.96	0	0	113.90	4.02	132.79	0.97	116.64	4.69	129.90	5.22	0	1670.46	8.81	0.83	3	181	130	140	11
1854	85.68	75.11	6056	8567.88	7.34	7511.35	8.03	0	0	88.34	3.80	132.43	1.04	131.44	6.47	143.85	7.08	0	1238.62	6.37	0.75	3	181	131	140	10
1855	85.61	75.16	6057	8560.60	6.09	7515.53	6.15	0	0	119.42	4.67	133.77	1.10	119.65	5.33	120.93	5.38	0	1720.38	8.61	0.80	4	181	132	140	9
1856	85.51	74.89	6058	8550.85	5.89	7488.96	5.72	0	0	122.99	4.43	135.86	1.08	125.84	5.17	122.15	5.01	0	1657.10	8.82	0.82	3	181	133	140	8
1857	85.11	74.43	6059	8510.65	5.73	7443.36	6.42	0	0	118.06	4.01	134.60	1.10	130.19	5.05	145.98	5.66	0	2270.00	12.60	0.83	3	181	134	140	7
1858	85.38	74.47	6060	8538.10	6.04	7446.54	8.02	0	0	94.52	3.85	136.00	1.00	114.23	5.31	151.66	7.04	0	1946.85	7.30	0.78	3	181	135	140	6
1859	85.60	74.79	6061	8559.66	9.23	7478.95	8.91	0	0	91.79	4.28	129.58	1.30	152.93	8.18	147.69	7.91	0	1649.52	8.18	0.71	3	181	136	140	5
1860	85.78	74.76	6062	8578.28	7.63	7476.04	7.14	0	0	103.36	5.24	139.13	1.13	115.67	6.65	108.22	6.23	1	1761.77	10.06	0.71	4	181	137	140	4
1861	86.21	74.90	6063	8620.76	8.06	7490.24	9.20	0	0	82.73	3.46	125.41	1.12	149.44	7.18	170.17	8.25	0	1590.85	6.85	0.74	3	181	138	140	3
1862	87.13	74.60	6064	8712.63	7.54	7460.39	7.94	0	0	87.50	3.87	127.94	1.04	131.63	6.64	138.51	6.99	0	1200.56	6.15	0.74	3	181	139	140	2
1863	87.28	74.84	6065	8728.17	9.98	7484.46	10.58	0	0	69.44	4.03	130.91	1.10	132.56	8.80	140.50	9.32	0	1385.56	4.81	0.63	3	181	140	140	1
1864	82.39	72.90	5932	8239.46	10.50	7289.97	12.41	0	0	61.45	3.22	139.69	1.12	155.69	9.41	183.23	11.20	0	2762.94	5.74	0.63	4	182	1	1	1
1865	89.47	71.43	5955	8947.33	12.93	7142.61	13.07	0	0	47.16	3.12	127.37	0.96	151.12	11.47	152.74	11.60	0	642.06	3.03	0.54	3	183	1	4	4
1866	89.13	73.43	5956	8912.91	14.53	7342.97	16.61	0	0	46.29	2.39	117.98	1.13	211.38	14.27	246.17	16.35	1	304.81	3.10	0.57	5	183	2	4	3
1867	87.02	71.24	5957	8702.38	10.79	7124.11	10.42	0	0	86.25	4.32	132.76	1.45	166.97	9.67	161.33	9.31	0	1774.44	4.13	0.66	4	183	3	4	2
1868	87.68	74.32	5958	8767.66	13.62	7432.05	12.62	0	0	51.16	2.72	128.68	1.08	197.50	12.71	185.47	11.49	0	1094.29	2.84	0.59	5	183	4	4	1
1869	86.01	69.74	6025	8600.82	14.08	6974.24	14.58	0	0	43.89	2.26	121.99	1.00	212.42	13.25	213.26	14.19	1	781.25	2.38	0.59	5	184	1	2	2
1870	85.92	68.92	6026	8591.91	27.44	6891.86	17.32	0	0	31.76	2.57	127.59	1.10	253.68	27.35	168.79	15.80	1	1065.38	3.37	0.40	5	184	2	2	1
1871	81.36	72.27	6109	8135.62	30.46	7226.56	17.06	0	0	27.33	2.60	131.85	0.98	242.68	29.46	140.56	15.38	1	966.94	5.09	0.33	5	185	1	1	1
1872	82.80	69.32	6136	8280.35	12.14	6931.83	36.37	0	0	33.09	5.11	130.07	1.03	63.29	11.63	182.10	32.48	1	840.29	3.64	0.22	5	186	1	1	1
1873	85.88	70.52	6174	8588.26	25.11	7051.94	17.51	0	0	27.39	2.41	127.71	0.92	217.87	23.64	155.58	15.79	1	672.94	2.90	0.36	5	187	1	1	1
1874	85.82	70.47	6180	8582.05	18.63	7046.82	16.49	0	0	35.83	1.58	115.48	0.87	283.69	18.98	271.89	17.12	1	630.00	3.00	0.58	5	188	1	2	2
1875	86.56	70.58	6182	8656.47	12.78	7058.45	9.30	0	0	58.16	3.49	129.73	0.98	164.46	11.28	119.72	8.21	0	922.88	4.95	0.61	4	188	2	2	1
1876	82.37	70.60	6243	8237.34	13.31	7059.68	13.40	0	0	54.48	3.27	132.76	1.17	172.44	11.96	173.68	12.05	0	1579.92	4.66	0.55	4	189	1	2	2
1877	82.25	69.24	6244	8224.57	14.82	6924.16	16.12	0	0	46.26	4.52	136.67	1.08	116.58	12.98	126.83	14.12	0	1242.75	3.59	0.39	3	189	2	2	1
1878	86.45	75.01	6246	8644.89	14.80	7500.81	15.40	0	0	46.32	2.29	117.46	1.11	226.38	14.54	238.68	15.09	1	1301.50	5.26	0.57	5	190	1	50	50
1879	87.76	75.38	6247	8776.09	17.01	7538.27	17.77	0	0	42.71	3.92	125.32	1.15	142.97	15.06	149.41	15.72	0	722.67	3.65	0.39	5	190	2	50	49
1880	87.59	75.57	6248	8759.15	15.80	7557.19	12.13	0	0	48.81	4.35	127.77	1.01	136.41	13.81	104.67	10.58	1	664.85	4.59	0.44	4	190	3	50	48
1881	87.11	75.64	6249	8711.18	9.23	7563.65	13.00	0	0	57.42	4.26	127.32	0.94	95.73	8.13	134.59	11.34	1	813.00	4.49	0.53	4	190	4	50	47
1882	86.23	75.31	6250	8622.79	10.54	7531.40	11.29	0	0	55.71	3.33	128.28	0.94	136.14	9.30	145.86	9.97	0	941.04	4.31	0.61	3	190	5	50	46
1883	86.31	75.47	6251	8631.48	15.94	7546.89	20.08	0	0	40.59	3.38	128.28	1.16	148.63	14.26	186.61	18.06	0	987.04	3.09	0.41	5	190	6	50	45
1884	86.45	75.50	6252	8644.75	10.03	7550.19	13.10	0	0	59.34	3.61	128.57	1.06	127.50	8.88	166.36	11.59	0	830.02	4.48	0.59	3	190	7	50	44
1885	85.59	75.76	6253	8559.22	11.76	7575.69	13.16	0	0	50.12	2.28	118.87	1.00	200.23	11.11	221.89	12.62	1	691.67	3.66	0.64	5	190	8	50	43
1886	85.44	75.60	6254	8544.25	9.47	7560.47	13.86	0	0	61.88	4.51	132.98	1.06	99.80	8.24	146.07	12.12	1	1119.56	7.07	0.54	4	190	9	50	42
1887	85.55	75.92	6255	8555.25	16.03	7591.64	15.11	0	0	45.67	3.50	128.97	1.12	161.84	14.26	152.58	13.46	0	986.92	2.99	0.47	5	190	10	50	41
1888	85.42	76.11	6256	8541.65	15.13	7610.63	21.49	0	0	35.64	3.58	129.86	0.99	116.38	13.35	165.08	18.98	0	888.54	2.57	0.36	4	190	11	50	40
1889	85.19	75.97	6257	8518.63	15.48	7596.73	17.84	0	0	40.07	2.78	125.70	1.08	174.11	14.02	198.82	16.45	0	649.25	3.08	0.48	5	190	12	50	39
1890	85.48	76.20	6258	8547.71	14.12	7619.63	15.23	0	0	43.44	2.32	119.22	0.99	203.07	13.41	213.54	14.81	1	1010.19	4.02	0.58	5	190	13	50	38
1891	85.16	76.96	6259	8515.74	18.35	7695.63	16.47	0	0	41.59	4.26	126.79	1.10	138.05	16.12	123.91	14.47	0	711.81	3.44	0.36	3	190	14	50	37
1892	85.15	76.29	6261	8514.63	10.14	7628.67	17.53	0	0	52.08	3.61	127.00	1.07	113.25	8.99	194.68	15.75	0	825.77	4.07	0.53	5	190	15	50	36
1893	84.87	77.57	6263	8486.60	16.26	7756.71	11.88	0	0	54.29	5.38	129.35	1.11	125.82	14.15	91.62	10.15	1	623.50	4.01	0.41	5	190	16	50	35
1894	85.00	77.10	6265	8500.38	16.63	7709.80	17.88	0	0	39.07	3.35	123.17	1.06	150.19	14.80	161.35	15.91	0	527.02	3.30	0.41	5	190	17	50	34
1895	84.29	76.66	6266	8428.51	16.47	7666.19	21.01	0	0	34.52	1.88	118.07	0.94	234.25	15.96	260.55	21.04	1	748.83	3.47	0.55	5	190	18	50	33
1896	84.27	76.09	6267	8427.21	17.70	7609.14	25.79	0	0	30.00	2.27	124.21	0.99	183.61	16.18	243.72	25.74	1	669.69	4.33	0.44	5	190	19	50	32
1897	84.90	76.71	6269	8490.20	15.00	7670.87	28.14	0	0	35.21	3.31	124.52	1.11	124.00	13.39	224.74	26.70	1	543.12	4.00	0.37	5	190	20	50	31
1898	85.05	77.19	6271	8505.48	16.75	7719.12	18.71	0	0	41.01	4.10	125.49	1.11	129.14	14.76	144.21	16.48	0	494.00	3.16	0.36	5	190	21	50	30
1899	85.26	77.19	6272	8525.54	27.52	7719.11	20.31	0	0	29.13	3.21	125.87	1.09	193.03	24.88	143.22	18.16	0	1109.48	3.05	0.28	5	190	22	50	29
1900	85.47	77.28	6273	8546.72	10.17	7727.94	11.00	0	0	54.66	4.27	128.68	0.85	99.82	8.79	108.10	9.56	1	685.94	3.86	0.52	4	190	23	50	28
1901	85.54	76.08	6274	8554.34	10.40	7608.00	13.14	0	0	55.47	3.95	129.87	0.98	112.33	9.12	141.94	11.52	0	1193.73	4.18	0.54	3	190	24	50	27
1902	85.77	76.03	6275	8577.18	14.84	7603.06	15.04	0	0	54.12	4.53	129.40	1.24	136.85	13.08	138.71	13.26	0	920.21	3.92	0.45	4	190	25	50	26
1903	85.71	75.96	6276	8571.31	12.18	7595.54	16.61	0	0	46.78	2.89	124.85	1.06	153.80	10.98	206.90	15.37	0	861.25	2.80	0.55	5	190	26	50	25
1904	84.67	75.22	6277	8466.67	15.42	7522.13	19.40	0	0	42.06	3.26	132.08	1.17	154.81	13.84	193.66	17.62	0	1430.73	3.14	0.43	5	190	27	50	24
1905	85.03	75.34	6278	8503.12	12.15	7534.04	17.28	0	0	51.52	2.94	125.72	1.17	166.37	11.01	224.45	16.79	1	1438.92	5.24	0.57	5	190	28	50	23
1906	85.63	75.92	6279	8562.81	7.40	7592.35	10.38	0	0	82.44	4.48	128.97	1.09	104.93	6.48	147.12	9.10	1	895.33	5.85	0.67	4	190	29	50	22
1907	85.23	75.51	6280	8523.18	13.69	7550.83	15.90	0	0	47.64	3.97	130.52	1.08	126.73	12.07	147.17	14.01	0	859.21	3.67	0.45	5	190	30	50	21
1908	85.12	75.78	6281	8512.46	11.85	7578.29	13.95	0	0	57.24	4.15	132.60	1.13	126.18	10.45	148.51	12.29	0	947.83	4.44	0.52	4	190	31	50	20
1909	85.00	76.12	6282	8499.57	7.94	7612.12	10.87	0	0	69.43	4.31	129.60	0.96	98.55	6.99	134.66	9.49	1	1092.88	6.00	0.62	4	190	32	50	19
1910	84.73	76.07	6283	8472.92	15.06	7606.69	13.41	0	0	48.54	3.67	129.72	1.07	153.97	13.32	137.11	11.87	0	813.17	3.51	0.49	3	190	33	50	18
1911	84.90	76.19	6284	8490.24	10.39	7619.16	13.78	0	0	57.67	3.38	125.50	1.08	137.22	9.25	181.46	12.34	0	1035.33	4.05	0.59	5	190	34	50	17
1912	84.80	77.55	6285	8479.62	16.10	7754.93	11.75	0	0	47.23	4.21	127.42	0.97	138.83	14.07	101.27	10.23	1	669.58	3.46	0.44	4	190	35	50	16
1913	85.01	76.40	6286	8501.22	13.04	7639.73	18.54	0	0	44.56	3.33	125.82	1.07	135.47	11.61	188.81	17.14	0	852.98	3.30	0.48	5	190	36	50	15
1914	84.51	77.11	6287	8450.55	14.12	7711.23	13.99	0	0	50.61	3.98	125.84	1.09	138.56	12.45	137.29	12.34	0	450.65	2.93	0.48	4	190	37	50	14
1915	84.69	77.13	6288	8468.50	11.05	7712.68	15.25	0	0	53.70	4.44	128.34	1.05	102.68	9.65	141.77	13.34	1	295.15	4.09	0.47	4	190	38	50	13
1916	84.28	77.04	6289	8427.54	10.02	7703.84	14.28	0	0	51.16	4.35	129.35	0.90	90.37	8.69	128.95	12.44	1	654.92	4.19	0.47	4	190	39	50	12
1917	84.32	76.43	6290	8432.03	12.88	7642.66	13.55	0	0	47.02	2.42	122.73	1.00	195.13	11.81	200.84	12.86	0	1132.92	4.89	0.60	5	190	40	50	11
1918	84.28	76.26	6291	8427.73	13.56	7625.97	19.89	0	0	37.39	2.54	125.64	0.95	155.92	12.19	217.27	19.20	1	1038.06	4.33	0.51	5	190	41	50	10
1919	84.60	77.58	6292	8460.46	17.09	7757.80	21.66	0	0	33.47	3.20	125.60	1.00	138.33	15.19	174.02	19.57	0	504.10	2.39	0.37	5	190	42	50	9
1920	84.14	77.50	6293	8414.39	13.03	7750.22	15.65	0	0	44.30	2.77	122.00	1.00	162.08	11.70	191.40	14.53	0	665.35	3.28	0.54	5	190	43	50	8
1921	83.85	77.44	6294	8385.10	13.64	7743.72	12.00	0	0	50.47	4.64	129.53	0.95	113.88	11.88	100.10	10.39	1	879.38	4.66	0.44	4	190	44	50	7
1922	83.20	77.11	6295	8320.37	12.81	7710.71	19.79	0	0	40.87	2.67	123.24	1.00	153.16	11.51	221.35	19.29	1	855.75	4.15	0.53	5	190	45	50	6
1923	83.88	77.60	6296	8387.69	12.23	7759.89	15.32	0	0	49.40	3.47	122.97	1.05	134.87	10.84	168.10	13.75	0	403.38	3.51	0.52	4	190	46	50	5
1924	84.00	77.50	6297	8399.54	14.88	7749.52	15.81	0	0	40.75	2.97	123.57	0.98	158.56	13.29	167.58	14.31	0	864.50	3.02	0.48	4	190	47	50	4
1925	83.71	77.16	6298	8370.57	10.56	7716.01	16.47	0	0	53.59	4.29	126.38	1.07	101.39	9.25	158.10	14.45	1	206.62	3.73	0.48	4	190	48	50	3
1926	83.70	77.93	6299	8370.38	11.67	7793.10	10.85	0	0	57.31	4.57	126.01	0.95	112.55	10.17	104.69	9.48	1	546.81	4.62	0.50	4	190	49	50	2
1927	84.57	77.94	6300	8457.16	10.49	7794.09	11.99	0	0	55.70	4.41	122.99	0.92	101.71	9.10	116.38	10.45	1	208.29	4.03	0.51	5	190	50	50	1
1928	82.50	72.47	6296	8250.13	26.02	7246.85	21.33	0	0	28.02	2.91	134.05	1.06	194.53	23.63	160.22	19.18	0	1116.58	1.93	0.29	3	191	1	2	2
1929	83.76	72.36	6299	8375.58	31.76	7235.52	20.24	0	0	23.69	2.77	133.65	0.94	206.98	29.47	134.56	18.09	0	973.44	1.63	0.27	5	191	2	2	1
1930	85.02	77.62	6341	8502.36	12.56	7762.16	35.49	0	0	30.78	3.38	123.91	0.96	89.39	11.41	238.51	34.17	1	286.54	3.22	0.34	5	192	1	1	1
1931	83.89	77.46	6346	8389.27	21.17	7746.41	21.28	0	0	30.92	2.36	118.44	1.05	214.58	20.06	212.57	20.50	1	334.83	2.67	0.41	5	193	1	13	13
1932	85.08	77.55	6347	8508.21	11.75	7755.08	20.66	0	0	41.15	3.73	123.63	0.97	100.17	10.39	174.52	18.53	1	45.98	4.24	0.42	5	193	2	13	12
1933	84.19	77.64	6348	8419.21	16.70	7763.54	18.54	0	0	38.62	2.86	121.52	1.09	176.19	15.11	193.13	17.20	0	373.19	2.60	0.45	5	193	3	13	11
1934	84.34	76.80	6350	8433.77	12.16	7680.40	22.10	0	0	39.54	3.36	127.53	0.99	110.92	10.76	198.88	20.16	1	576.40	3.31	0.44	5	193	4	13	10
1935	84.58	76.70	6351	8457.91	19.17	7670.46	20.47	0	0	34.95	2.91	125.61	1.12	179.77	17.35	190.05	18.90	0	446.58	2.52	0.39	5	193	5	13	9
1936	85.58	77.11	6353	8557.95	12.86	7710.51	17.93	0	0	47.72	4.31	128.30	1.10	109.75	11.28	153.04	15.75	1	854.33	4.45	0.42	5	193	6	13	8
1937	84.60	77.86	6354	8460.00	16.70	7785.95	10.00	0	0	49.18	5.73	128.39	0.94	111.41	14.47	69.72	9.89	1	210.94	3.30	0.36	5	193	7	13	7
1938	85.13	76.48	6355	8513.34	15.45	7647.57	21.37	0	0	35.46	2.66	123.53	1.02	160.99	13.94	214.77	20.40	1	963.04	4.15	0.45	5	193	8	13	6
1939	85.13	76.92	6356	8512.59	15.10	7691.71	14.30	0	0	49.52	3.95	126.89	1.12	146.06	13.34	138.25	12.63	0	680.81	3.00	0.46	3	193	9	13	5
1940	85.01	75.67	6357	8501.12	14.17	7566.69	14.01	0	0	40.58	2.11	122.52	0.92	211.75	13.33	207.92	13.29	1	817.90	3.56	0.58	5	193	10	13	4
1941	85.15	75.84	6358	8514.69	21.62	7583.93	20.62	0	0	35.65	2.41	120.44	1.10	233.70	21.44	220.29	20.48	1	828.27	3.00	0.50	5	193	11	13	3
1942	86.20	76.26	6359	8619.53	13.27	7626.04	17.50	0	0	38.76	2.68	121.23	0.92	149.44	11.86	191.72	16.41	0	538.44	2.43	0.51	5	193	12	13	2
1943	87.07	76.02	6361	8706.81	15.73	7602.39	22.09	0	0	32.38	2.83	121.79	0.95	139.78	14.05	194.68	20.07	0	413.10	2.45	0.39	5	193	13	13	1
1944	85.37	76.89	6366	8537.47	24.09	7688.78	20.64	0	0	31.38	3.00	124.90	1.13	195.64	21.95	168.18	18.70	0	682.17	2.62	0.33	5	194	1	3	3
1945	85.28	77.14	6367	8528.08	19.96	7713.73	18.30	0	0	33.71	2.45	122.62	1.02	207.50	19.23	196.59	16.85	0	772.33	2.93	0.45	5	194	2	3	2
1946	85.52	76.49	6368	8551.90	19.95	7649.39	24.96	0	0	29.95	2.29	120.70	1.05	202.00	19.00	242.91	24.80	1	731.44	3.50	0.43	5	194	3	3	1
1947	85.90	76.70	6379	8590.10	17.79	7669.65	19.25	0	0	31.54	2.36	123.86	0.94	185.34	16.30	198.53	17.95	0	677.69	2.94	0.44	5	195	1	44	44
1948	86.69	76.97	6380	8669.01	9.02	7697.12	14.27	0	0	54.31	4.22	125.49	0.91	88.97	7.78	141.14	12.45	1	498.62	5.09	0.52	4	195	2	44	43
1949	86.20	75.53	6381	8620.06	17.59	7552.60	21.77	0	0	33.54	2.63	124.86	1.05	175.69	15.96	211.17	20.71	1	913.27	4.29	0.42	5	195	3	44	42
1950	86.35	76.58	6382	8635.34	16.70	7658.47	16.19	0	0	49.92	5.01	129.39	1.24	128.01	14.64	124.16	14.20	0	707.31	3.83	0.37	3	195	4	44	41
1951	85.95	75.80	6383	8594.84	15.30	7580.25	14.51	0	0	38.00	2.44	124.35	0.91	184.64	13.93	175.20	13.18	0	1096.33	3.00	0.53	5	195	5	44	40
1952	85.86	75.81	6384	8586.23	12.29	7581.19	10.14	0	0	62.99	4.27	131.58	1.06	139.48	10.78	115.17	8.90	0	1144.38	4.73	0.56	3	195	6	44	39
1953	85.99	75.04	6385	8598.71	10.53	7503.63	10.97	0	0	57.48	3.07	128.15	0.97	152.90	9.37	159.25	9.77	0	1025.44	4.16	0.64	3	195	7	44	38
1954	86.22	75.25	6386	8621.65	9.40	7525.16	11.70	0	0	64.91	3.87	127.80	1.04	121.68	8.28	151.36	10.30	0	666.90	3.88	0.62	4	195	8	44	37
1955	86.37	75.35	6387	8636.68	14.05	7534.80	14.85	0	0	54.82	4.79	128.92	1.20	123.73	12.33	130.85	13.03	0	1387.81	5.54	0.44	4	195	9	44	36
1956	86.14	75.73	6388	8613.84	8.20	7572.69	14.81	0	0	63.90	3.73	128.73	1.08	108.63	7.26	195.02	13.29	1	1013.44	6.27	0.62	4	195	10	44	35
1957	85.21	75.39	6389	8521.12	13.26	7538.57	13.81	0	0	49.13	2.72	126.24	1.06	186.74	12.06	191.12	12.97	0	1303.79	3.58	0.58	5	195	11	44	34
1958	85.42	75.75	6390	8541.87	12.16	7575.27	14.09	0	0	56.85	3.47	127.14	1.18	154.92	10.87	178.32	12.76	0	985.06	4.25	0.56	5	195	12	44	33
1959	85.48	75.67	6391	8548.13	10.97	7567.12	10.90	0	0	65.04	4.22	130.02	1.08	130.15	9.63	129.34	9.57	0	1069.33	5.57	0.58	3	195	13	44	32
1960	85.77	75.02	6392	8577.46	13.86	7501.55	13.41	0	0	52.30	4.10	130.80	1.09	136.39	12.19	132.02	11.80	0	812.98	4.07	0.48	3	195	14	44	31
1961	85.88	75.10	6393	8588.02	12.24	7509.99	12.69	0	0	61.96	4.10	129.43	1.20	142.98	10.83	148.20	11.23	0	1364.88	5.60	0.55	4	195	15	44	30
1962	85.98	74.76	6394	8598.34	13.07	7475.51	15.63	0	0	49.81	3.29	129.32	1.13	153.85	11.71	183.55	14.07	0	1122.38	4.03	0.52	4	195	16	44	29
1963	85.87	75.80	6395	8586.59	10.39	7580.22	9.09	0	0	77.98	5.19	133.53	1.13	119.93	9.07	104.85	7.93	1	856.33	6.60	0.59	4	195	17	44	28
1964	85.67	75.07	6396	8566.89	9.79	7506.85	12.21	0	0	66.57	4.22	132.08	1.11	119.09	8.62	148.46	10.74	0	1444.23	6.04	0.59	3	195	18	44	27
1965	85.31	75.70	6397	8531.20	16.09	7570.31	13.90	0	0	51.42	4.08	132.59	1.19	156.57	14.23	135.29	12.30	0	1193.21	3.55	0.46	5	195	19	44	26
1966	85.29	75.92	6398	8528.70	14.59	7592.37	13.96	0	0	53.12	3.84	126.82	1.19	156.05	12.95	149.30	12.40	0	799.77	3.51	0.50	5	195	20	44	25
1967	85.00	75.90	6399	8500.13	10.99	7590.03	11.43	0	0	60.92	3.11	125.00	1.09	167.02	9.87	173.35	10.31	0	1324.15	4.63	0.64	4	195	21	44	24
1968	85.07	75.31	6400	8506.53	8.63	7530.57	9.90	0	0	71.42	3.94	131.98	1.00	120.64	7.58	138.31	8.69	0	1580.85	5.95	0.66	4	195	22	44	23
1969	84.93	75.68	6401	8493.21	9.53	7568.40	10.91	0	0	74.26	4.82	134.11	1.14	113.02	8.35	129.37	9.55	0	1350.04	5.87	0.59	3	195	23	44	22
1970	84.69	75.88	6402	8469.03	10.05	7587.72	9.77	0	0	77.54	4.76	133.09	1.16	125.86	8.81	122.41	8.57	0	1121.65	7.01	0.62	4	195	24	44	21
1971	84.72	75.34	6403	8471.60	7.72	7534.27	9.13	0	0	78.06	3.46	131.54	1.02	134.47	6.83	159.00	8.08	0	1345.88	7.40	0.73	3	195	25	44	20
1972	85.13	75.24	6404	8513.39	9.33	7524.35	7.59	0	0	85.01	4.38	129.82	1.08	139.33	8.18	113.43	6.66	0	1377.65	7.50	0.69	4	195	26	44	19
1973	84.90	74.63	6405	8489.74	12.99	7462.96	14.03	0	0	52.72	3.52	134.13	1.12	150.44	11.57	162.50	12.48	0	1372.60	4.39	0.53	4	195	27	44	18
1974	84.71	75.05	6406	8471.03	8.31	7504.94	7.35	0	0	77.02	3.10	126.58	0.94	159.12	7.40	141.20	6.52	0	1456.19	8.56	0.76	3	195	28	44	17
1975	84.96	74.25	6407	8495.68	11.27	7424.92	18.93	0	0	50.87	2.88	127.85	1.18	156.28	10.23	251.64	18.69	1	1449.73	7.23	0.56	5	195	29	44	16
1976	84.79	75.40	6408	8479.08	9.39	7540.18	10.11	0	0	61.09	2.12	118.37	0.94	209.69	8.88	220.03	9.83	1	1320.19	5.87	0.75	5	195	30	44	15
1977	85.42	75.87	6409	8542.00	13.93	7587.29	11.53	0	0	54.22	3.78	127.32	1.06	154.30	12.29	127.69	10.17	0	767.69	4.87	0.53	4	195	31	44	14
1978	85.59	75.92	6410	8559.18	12.32	7591.50	13.52	0	0	53.67	3.38	129.25	1.09	151.76	10.97	166.23	12.09	0	765.02	3.65	0.56	4	195	32	44	13
1979	85.28	76.18	6411	8527.95	14.59	7618.20	14.27	0	0	45.09	3.12	127.61	1.03	163.36	13.02	159.76	12.74	0	699.33	3.23	0.51	5	195	33	44	12
1980	85.23	76.28	6412	8523.32	18.10	7628.24	11.80	0	0	45.66	3.77	131.61	1.02	169.00	15.98	110.33	10.40	1	1009.71	4.08	0.46	4	195	34	44	11
1981	85.47	75.34	6413	8547.04	11.74	7534.18	21.45	0	0	41.94	2.64	123.74	1.02	145.93	10.58	246.51	21.24	1	718.46	4.33	0.53	5	195	35	44	10
1982	85.11	76.50	6414	8510.55	10.90	7650.22	12.87	0	0	55.30	3.97	130.68	0.99	116.86	9.57	137.99	11.29	0	890.25	4.04	0.54	4	195	36	44	9
1983	84.55	75.73	6415	8454.61	11.32	7572.53	13.90	0	0	50.77	3.20	127.72	0.99	139.11	10.06	170.14	12.47	0	788.35	3.45	0.56	3	195	37	44	8
1984	84.71	76.99	6416	8471.29	10.29	7698.77	11.58	0	0	55.13	3.53	124.92	0.92	124.00	9.05	139.51	10.18	0	725.35	4.11	0.59	3	195	38	44	7
1985	85.41	76.87	6417	8541.32	9.19	7686.82	11.79	0	0	56.45	3.13	123.12	0.91	127.97	8.13	163.81	10.47	0	818.02	4.57	0.64	5	195	39	44	6
1986	84.97	76.37	6418	8497.24	14.79	7636.96	13.02	0	0	41.63	2.02	118.54	0.92	233.54	14.33	205.36	12.53	1	616.62	3.34	0.61	5	195	40	44	5
1987	85.79	76.72	6419	8579.13	14.09	7671.86	20.15	0	0	37.02	3.15	124.37	0.97	128.27	12.50	181.95	18.20	0	604.08	2.80	0.42	5	195	41	44	4
1988	86.11	76.56	6421	8611.12	13.96	7656.33	13.90	0	0	48.41	3.14	121.35	1.07	167.11	12.50	165.75	12.56	0	578.73	3.33	0.54	5	195	42	44	3
1989	86.38	76.29	6422	8638.20	14.16	7628.86	20.66	0	0	36.45	3.20	127.40	0.97	124.68	12.56	181.50	18.42	0	750.08	2.59	0.41	5	195	43	44	2
1990	86.14	76.28	6423	8614.46	19.18	7627.83	13.61	0	0	39.34	3.32	126.02	0.99	175.13	17.06	124.55	12.06	0	649.56	3.59	0.43	4	195	44	44	1
1991	85.08	77.45	6428	8508.08	13.84	7745.27	23.16	0	0	34.68	2.47	120.66	0.96	151.98	12.49	239.01	22.71	1	463.48	2.50	0.48	5	196	1	66	66
1992	85.31	76.51	6429	8531.40	19.76	7651.16	25.62	0	0	29.98	2.92	126.22	1.07	158.32	17.75	200.54	24.00	0	827.90	1.78	0.35	5	196	2	66	65
1993	85.35	76.82	6430	8534.84	16.07	7681.70	22.72	0	0	33.22	2.85	124.76	1.00	145.93	14.40	203.05	20.99	0	828.60	2.62	0.40	5	196	3	66	64
1994	85.72	76.69	6431	8571.60	12.08	7668.54	17.62	0	0	45.66	3.25	124.19	1.04	131.79	10.75	189.98	16.08	0	312.98	2.94	0.50	5	196	4	66	63
1995	86.13	77.03	6432	8613.08	12.60	7702.57	14.68	0	0	46.84	4.10	125.71	0.95	110.75	11.03	129.02	12.84	1	697.77	5.90	0.45	4	196	5	66	62
1996	85.72	76.04	6433	8572.25	11.56	7603.97	12.49	0	0	50.62	2.67	124.50	0.97	170.27	10.49	183.91	11.33	0	1017.69	3.47	0.62	5	196	6	66	61
1997	86.33	76.00	6434	8633.09	14.82	7599.78	15.41	0	0	47.10	4.44	129.12	1.07	120.88	12.99	125.63	13.50	0	812.58	3.90	0.40	3	196	7	66	60
1998	86.30	75.59	6435	8630.14	15.03	7559.40	14.86	0	0	46.70	3.28	125.72	1.11	166.21	13.44	163.71	13.39	0	802.58	3.02	0.50	5	196	8	66	59
1999	86.63	75.67	6436	8662.75	11.13	7566.51	12.03	0	0	48.93	3.00	126.94	0.88	140.28	9.85	151.35	10.67	0	832.27	3.51	0.59	3	196	9	66	58
[truncated: 2,719 more rows]
