# Supplementary material for: Single-lipid tracking reveals heterogeneities in the nanoscale dynamics of colloid-supported lipid bilayers
Source: Soft Matter. 2025 Mar 26;21(16):3058–66. doi: 10.1039/d4sm01299b (PMC11957375; doi:10.1039/d4sm01299b)
Supplement: SM-021-D4SM01299B-s001 [file SM-021-D4SM01299B-s001.zip › RAW_DOM_tracks/DOPC_CSLB_DOM/S02R07_Results_pix@100_SNR@4_PSF@1p6_link@4_gap@3-top.csv]

	X_(px)	Y_(px)	Frame_Number	X_(nm)	X_loc_error(nm)	Y_(nm)	Y_loc_error(nm)	Z_(nm)	Z_loc_error(nm)	Amplitude_fit	Amp_error	BGfit	BGfit_error	SD_X_(nm)	SD_X_error(nm)	SD_Y_(nm)	SD_Y_error(nm)	False_positive	IntegratedInt	SNR	R2_fit	Iterations_fit	Track_ID	Particle_ID	Track_Length	Reverse_numbering
1	55.35	58.05	1	5535.36	10.62	5805.12	10.39	0	0	52.20	2.40	121.90	0.88	179.50	9.58	175.40	9.41	0	1210.38	5.78	0.67	3	1	1	2	2
2	55.54	58.69	2	5553.63	13.76	5868.71	11.06	0	0	43.13	3.24	127.50	0.81	141.24	12.07	113.54	9.71	0	1153.58	5.86	0.52	4	1	2	2	1
3	55.84	58.31	8	5584.43	31.69	5831.34	15.76	0	0	24.09	2.37	122.92	0.83	240.45	30.65	124.92	14.11	1	616.04	5.03	0.34	5	2	1	1	1
4	60.39	51.94	19	6039.37	20.63	5194.45	30.27	0	0	22.69	3.68	115.63	0.85	97.59	17.91	143.33	26.46	1	356.19	3.21	0.19	5	3	1	1	1
5	54.09	57.96	45	5408.84	77.94	5795.96	17.50	0	0	17.66	2.71	124.80	0.89	338.21	91.12	89.94	15.98	1	856.21	5.23	0.19	4	4	1	1	1
6	49.06	54.43	50	4906.04	10.59	5442.88	12.44	0	0	42.50	2.96	117.77	0.74	117.02	9.29	137.48	10.91	0	541.69	3.95	0.55	3	5	1	75	75
7	50.12	55.02	51	5011.92	28.97	5502.22	18.61	0	0	27.91	2.17	114.14	0.97	256.40	29.05	187.11	17.14	1	805.83	4.22	0.41	5	5	2	75	74
8	51.92	56.09	52	5192.38	9.70	5609.08	10.37	0	0	63.34	3.12	122.46	1.00	152.44	8.63	162.90	9.26	0	1657.21	8.43	0.67	3	5	3	75	73
9	51.51	59.21	53	5150.78	9.80	5920.99	12.18	0	0	54.00	2.60	119.71	0.95	158.80	8.81	196.16	11.10	0	1161.67	5.06	0.65	3	5	4	75	72
10	51.98	59.48	54	5197.87	13.33	5948.30	16.64	0	0	44.98	3.03	126.18	1.07	154.23	11.97	191.71	15.05	0	1358.92	5.13	0.50	3	5	5	75	71
11	54.04	56.62	55	5403.83	11.67	5662.36	10.70	0	0	54.28	2.22	118.41	0.99	220.26	11.12	204.90	9.96	1	1456.44	9.08	0.66	4	5	6	75	70
12	52.37	58.22	56	5237.11	20.77	5822.48	10.41	0	0	46.02	2.90	126.63	1.05	247.58	20.21	128.96	9.36	1	1244.27	7.54	0.54	4	5	7	75	69
13	48.66	58.67	58	4865.90	20.72	5867.02	11.51	0	0	34.28	2.21	116.82	0.83	243.34	20.06	139.84	10.37	1	573.10	3.98	0.52	5	5	8	75	68
14	48.16	58.57	59	4815.92	15.23	5857.06	16.23	0	0	32.34	2.25	117.19	0.82	170.42	13.78	181.70	14.63	0	730.54	3.11	0.48	4	5	9	75	67
15	48.23	58.98	60	4823.50	16.01	5898.29	18.79	0	0	33.85	2.68	117.72	0.93	157.23	14.38	183.94	17.01	0	518.52	2.96	0.43	5	5	10	75	66
16	47.90	58.77	61	4790.22	16.42	5877.07	10.80	0	0	36.28	2.31	116.67	0.76	198.17	14.91	131.55	9.64	0	465.88	4.04	0.55	3	5	11	75	65
17	47.39	58.58	62	4739.26	15.28	5858.08	12.05	0	0	36.82	3.23	119.23	0.75	133.88	13.36	105.48	10.51	1	387.21	3.90	0.45	4	5	12	75	64
18	47.74	58.84	63	4774.00	13.56	5884.26	10.99	0	0	46.38	3.41	119.52	0.86	141.85	11.90	114.97	9.65	0	802.38	4.17	0.52	3	5	13	75	63
19	47.86	58.63	64	4785.72	16.09	5862.76	12.78	0	0	38.09	2.70	117.87	0.86	175.15	14.37	139.41	11.37	0	652.67	3.43	0.50	5	5	14	75	62
20	47.71	58.63	65	4771.45	9.49	5863.21	11.96	0	0	48.27	3.14	118.18	0.78	112.36	8.33	141.58	10.49	0	685.04	4.29	0.59	4	5	15	75	61
21	48.03	58.68	66	4803.27	12.30	5868.28	9.46	0	0	45.00	2.58	119.35	0.75	165.16	10.91	127.30	8.37	0	430.35	4.43	0.62	4	5	16	75	60
22	47.60	58.70	67	4759.89	12.15	5869.82	13.33	0	0	46.53	3.91	120.37	0.88	111.13	10.61	121.93	11.64	1	895.50	6.13	0.47	5	5	17	75	59
23	48.03	58.81	68	4803.33	14.52	5880.98	11.78	0	0	39.05	2.40	115.10	0.81	182.44	13.10	148.75	10.52	0	201.17	3.41	0.56	5	5	18	75	58
24	47.87	58.55	69	4787.17	18.65	5855.39	14.02	0	0	42.87	3.50	118.55	1.08	176.57	16.64	133.10	12.46	0	1003.08	5.34	0.44	5	5	19	75	57
25	47.56	58.74	70	4756.02	13.92	5873.77	11.70	0	0	39.80	2.78	117.36	0.78	153.95	12.29	129.37	10.33	0	729.52	4.42	0.53	4	5	20	75	56
26	47.84	58.48	71	4783.91	13.33	5847.90	15.16	0	0	44.23	3.36	117.62	0.98	135.69	11.79	154.29	13.40	0	816.52	5.48	0.48	3	5	21	75	55
27	48.19	59.04	72	4819.27	14.44	5904.00	15.78	0	0	37.50	2.88	119.38	0.88	145.56	12.82	159.09	14.02	0	566.21	3.31	0.47	3	5	22	75	54
28	47.88	58.36	73	4787.90	12.06	5835.95	11.79	0	0	40.61	2.81	119.03	0.74	134.19	10.60	131.19	10.37	0	807.54	3.94	0.55	3	5	23	75	53
29	47.59	58.89	74	4758.97	8.31	5888.69	11.71	0	0	51.04	3.55	117.21	0.74	91.35	7.10	129.27	10.20	1	651.65	6.61	0.57	4	5	24	75	52
30	47.84	58.88	75	4783.65	10.44	5887.71	11.70	0	0	50.14	3.22	118.37	0.85	125.47	9.19	140.62	10.29	0	781.81	5.07	0.58	3	5	25	75	51
31	47.55	58.74	76	4754.58	10.92	5873.65	10.05	0	0	44.37	2.69	118.62	0.71	139.03	9.61	127.95	8.85	0	881.44	5.06	0.61	3	5	26	75	50
32	47.54	58.81	77	4753.56	12.48	5880.83	11.45	0	0	45.85	2.99	118.70	0.85	147.67	11.02	135.46	10.11	0	577.46	4.54	0.56	3	5	27	75	49
33	48.11	58.40	78	4811.13	12.86	5839.99	11.37	0	0	41.81	2.72	118.15	0.78	152.52	11.38	134.91	10.05	0	696.25	4.03	0.56	3	5	28	75	48
34	48.20	58.76	79	4819.73	13.84	5876.09	11.52	0	0	36.28	2.53	119.61	0.70	153.08	12.24	127.56	10.17	0	758.15	3.59	0.53	4	5	29	75	47
35	47.64	58.52	80	4763.90	11.00	5851.66	11.00	0	0	42.92	3.60	119.95	0.69	100.37	9.52	100.33	9.50	1	330.02	3.41	0.49	4	5	30	75	46
36	47.71	58.84	81	4770.59	12.64	5884.21	9.73	0	0	48.12	3.52	118.21	0.80	132.77	11.04	102.26	8.53	1	863.58	6.90	0.54	5	5	31	75	45
37	47.44	58.78	82	4743.51	7.06	5878.34	6.21	0	0	69.07	4.07	120.18	0.66	91.37	5.99	80.97	5.46	1	493.17	8.11	0.67	5	5	32	75	44
38	48.10	58.61	83	4809.82	11.52	5861.43	8.03	0	0	52.16	2.87	117.64	0.76	161.38	10.18	112.67	7.07	0	769.19	5.73	0.66	5	5	33	75	43
39	47.24	58.93	84	4724.46	10.29	5892.87	9.89	0	0	52.08	3.76	119.71	0.78	109.58	8.97	105.33	8.64	1	607.48	5.99	0.56	5	5	34	75	42
40	47.87	58.96	85	4786.68	12.11	5896.17	9.05	0	0	40.68	2.96	120.21	0.63	127.80	10.56	95.71	7.99	1	343.17	3.48	0.55	4	5	35	75	41
41	48.42	58.91	86	4841.86	19.92	5891.24	17.02	0	0	28.86	2.30	118.10	0.85	192.33	18.47	166.70	15.33	0	820.71	3.46	0.42	5	5	36	75	40
42	47.23	58.84	87	4722.53	9.50	5883.89	10.16	0	0	55.55	4.34	120.83	0.80	93.22	8.26	99.80	8.85	1	408.48	6.48	0.53	5	5	37	75	39
43	47.93	58.95	88	4793.09	10.91	5894.88	8.21	0	0	47.83	2.46	116.96	0.70	163.29	9.65	123.04	7.25	0	501.58	5.30	0.68	3	5	38	75	38
44	48.12	58.72	89	4812.45	11.81	5871.81	12.34	0	0	39.13	2.66	119.50	0.73	134.07	10.41	140.12	10.88	0	658.19	3.76	0.55	3	5	39	75	37
45	48.12	58.62	90	4811.92	17.74	5861.55	15.17	0	0	33.35	3.26	120.19	0.83	139.94	15.58	119.69	13.33	0	417.48	2.83	0.38	4	5	40	75	36
46	48.10	58.44	91	4809.74	12.74	5843.72	11.04	0	0	45.97	2.84	117.01	0.85	159.16	11.31	138.10	9.78	0	821.58	5.36	0.58	3	5	41	75	35
47	47.80	58.55	92	4780.21	14.13	5854.76	13.66	0	0	41.90	2.99	119.30	0.91	153.11	12.54	148.03	12.12	0	725.75	4.07	0.51	3	5	42	75	34
48	47.61	58.64	93	4761.43	10.42	5863.81	8.04	0	0	53.95	3.08	117.46	0.74	140.50	9.13	108.42	7.04	1	456.81	5.15	0.65	3	5	43	75	33
49	47.47	58.94	94	4747.08	12.06	5894.32	13.74	0	0	34.89	2.65	118.00	0.68	122.09	10.60	139.10	12.07	0	609.75	3.83	0.50	4	5	44	75	32
50	47.97	58.67	95	4796.69	14.17	5866.80	9.47	0	0	40.44	2.73	119.74	0.71	161.63	12.48	108.10	8.32	1	793.56	6.16	0.56	4	5	45	75	31
51	48.21	58.75	96	4821.33	12.78	5875.06	10.43	0	0	41.55	2.66	119.69	0.74	153.95	11.27	125.68	9.21	0	604.25	3.91	0.58	3	5	46	75	30
52	48.06	58.66	97	4806.01	14.19	5865.98	12.29	0	0	37.52	2.43	116.16	0.78	169.13	12.69	146.86	10.94	0	198.98	3.67	0.54	4	5	47	75	29
53	47.80	58.87	98	4780.01	9.02	5886.77	14.08	0	0	48.17	3.55	120.11	0.81	94.32	7.92	147.07	12.30	1	636.62	5.11	0.54	5	5	48	75	28
54	47.81	58.56	99	4781.07	25.75	5855.63	19.65	0	0	24.17	2.97	121.79	0.84	161.51	22.75	123.33	17.36	0	629.90	2.33	0.27	4	5	49	75	27
55	47.94	58.61	100	4794.15	16.88	5861.09	15.00	0	0	33.35	2.84	120.17	0.82	152.96	14.93	135.98	13.26	0	747.04	3.24	0.43	3	5	50	75	26
56	47.68	58.52	101	4768.35	14.66	5851.85	12.33	0	0	37.87	2.88	118.90	0.78	148.83	12.91	125.18	10.87	0	484.85	4.09	0.49	3	5	51	75	25
57	47.46	58.67	102	4745.69	14.48	5867.39	13.48	0	0	36.39	2.99	120.94	0.77	135.78	12.73	126.33	11.85	0	600.92	4.61	0.46	3	5	52	75	24
58	47.59	58.36	103	4759.04	14.70	5836.08	15.62	0	0	38.94	3.45	119.81	0.90	127.99	12.93	135.96	13.73	0	701.23	3.47	0.42	3	5	53	75	23
59	47.69	58.58	104	4768.72	14.33	5857.66	16.27	0	0	36.20	3.36	120.64	0.84	118.75	12.57	134.88	14.27	0	348.12	4.36	0.41	5	5	54	75	22
60	48.05	59.09	105	4805.03	16.89	5908.82	10.65	0	0	39.28	2.54	117.89	0.82	200.76	15.43	128.12	9.49	0	806.10	4.36	0.55	5	5	55	75	21
61	47.56	58.72	106	4755.88	10.06	5871.54	13.89	0	0	43.98	3.31	119.46	0.78	102.75	8.77	141.90	12.15	1	569.44	5.66	0.53	5	5	56	75	20
62	47.41	59.00	107	4741.31	8.70	5899.83	8.96	0	0	58.10	4.00	120.63	0.75	96.83	7.49	100.04	7.83	1	751.33	6.15	0.59	4	5	57	75	19
63	47.87	58.91	108	4787.27	13.46	5890.55	14.20	0	0	41.98	3.12	117.74	0.90	139.70	11.90	147.35	12.55	0	561.85	3.67	0.50	3	5	58	75	18
64	47.49	58.68	109	4748.93	10.15	5867.67	10.39	0	0	45.14	2.83	118.79	0.70	124.75	8.90	127.69	9.11	0	796.10	4.84	0.60	3	5	59	75	17
65	47.86	58.65	110	4786.39	14.66	5864.81	15.08	0	0	35.92	2.65	119.19	0.84	153.62	13.04	158.08	13.41	0	740.10	3.49	0.48	4	5	60	75	16
66	47.79	58.95	111	4778.74	11.56	5894.97	9.14	0	0	54.49	3.49	118.68	0.84	139.09	10.13	110.02	8.02	1	875.94	8.38	0.60	5	5	61	75	15
67	47.95	58.86	112	4795.13	8.30	5886.40	8.67	0	0	51.38	2.60	118.09	0.66	126.44	7.29	132.01	7.61	0	605.96	5.62	0.70	4	5	62	75	14
68	47.44	58.98	113	4743.63	10.56	5898.26	8.86	0	0	53.65	3.84	120.56	0.76	113.27	9.18	95.25	7.81	1	470.67	5.03	0.56	3	5	63	75	13
69	47.78	58.66	114	4778.03	9.19	5865.65	7.76	0	0	57.10	3.29	117.37	0.72	122.70	8.02	103.56	6.76	1	428.12	6.54	0.66	4	5	64	75	12
70	47.78	58.68	115	4778.27	13.21	5868.25	10.60	0	0	43.79	2.47	116.42	0.82	181.32	11.86	145.87	9.46	0	864.83	5.13	0.60	4	5	65	75	11
71	47.79	58.53	116	4779.02	16.35	5852.73	12.20	0	0	37.12	2.71	118.21	0.82	172.69	14.53	129.05	10.82	0	500.46	3.68	0.50	5	5	66	75	10
72	47.90	58.41	117	4790.43	19.95	5841.02	12.55	0	0	37.40	3.43	117.23	0.90	167.25	17.60	105.33	11.02	1	482.92	4.69	0.41	4	5	67	75	9
73	48.21	58.75	118	4821.06	13.91	5874.85	10.41	0	0	38.86	2.24	116.29	0.73	185.63	12.62	140.10	9.28	0	267.10	3.56	0.60	4	5	68	75	8
74	47.99	58.89	119	4799.24	15.23	5889.00	11.94	0	0	40.39	2.60	117.93	0.86	182.86	13.71	144.03	10.65	0	657.02	3.40	0.54	3	5	69	75	7
75	47.72	58.49	120	4772.14	11.73	5849.40	16.27	0	0	45.38	3.32	120.65	0.97	123.84	10.38	171.68	14.42	0	850.02	3.81	0.50	5	5	70	75	6
76	48.10	58.43	121	4809.55	17.72	5842.87	16.42	0	0	38.81	3.36	120.58	1.04	158.35	15.77	146.84	14.57	0	726.23	4.63	0.41	5	5	71	75	5
77	47.63	58.77	122	4762.68	16.55	5877.06	12.36	0	0	45.08	4.25	124.64	0.96	134.80	14.46	100.70	10.81	1	1048.96	4.79	0.41	3	5	72	75	4
78	49.86	58.91	123	4986.11	25.39	5890.93	11.61	0	0	36.47	2.01	117.72	0.83	281.00	23.93	164.22	10.49	1	1132.88	2.58	0.60	5	5	73	75	3
79	52.39	58.11	124	5238.62	20.78	5810.91	13.24	0	0	47.56	2.62	122.98	1.23	273.34	21.49	190.12	12.27	1	1464.17	4.80	0.52	5	5	74	75	2
80	53.50	56.06	125	5349.97	17.71	5605.99	15.66	0	0	34.18	2.72	124.89	0.90	172.42	15.82	152.58	13.99	0	785.42	2.48	0.44	5	5	75	75	1
81	55.17	64.26	64	5517.12	17.96	6426.44	15.86	0	0	28.18	1.51	110.10	0.74	254.40	18.02	222.50	15.67	1	180.06	2.95	0.52	5	6	1	10	10
82	54.89	63.84	66	5488.62	19.99	6384.43	23.57	0	0	26.37	2.85	119.46	0.90	143.47	17.77	168.70	21.09	0	426.15	2.31	0.31	5	6	2	10	9
83	55.35	64.51	68	5534.75	18.45	6450.65	13.74	0	0	35.49	4.28	120.42	0.82	117.15	16.02	86.47	11.47	1	351.02	4.25	0.32	5	6	3	10	8
84	57.35	65.04	70	5735.29	25.51	6503.87	20.41	0	0	22.34	2.45	117.67	0.80	178.96	23.14	144.35	18.19	0	480.33	2.17	0.29	5	6	4	10	7
85	57.38	65.51	71	5738.34	19.09	6550.56	16.13	0	0	26.46	1.62	109.93	0.75	239.54	18.58	203.28	15.41	1	551.62	3.25	0.47	4	6	5	10	6
86	56.99	65.04	74	5698.83	18.43	6504.13	32.73	0	0	19.27	2.73	118.29	0.72	100.57	16.32	177.83	29.02	1	370.73	2.75	0.23	4	6	6	10	5
87	57.34	64.98	75	5733.65	10.45	6498.18	15.88	0	0	39.99	4.41	118.16	0.73	68.18	8.09	109.62	13.75	1	318.29	4.36	0.36	5	6	7	10	4
88	57.44	64.56	77	5743.73	11.15	6455.71	13.14	0	0	42.97	3.47	119.16	0.78	106.16	9.72	125.19	11.48	1	403.88	5.55	0.49	4	6	8	10	3
89	57.36	65.14	78	5735.79	14.18	6513.95	17.13	0	0	30.90	2.40	115.40	0.76	141.65	12.61	170.86	15.28	0	475.77	2.96	0.46	4	6	9	10	2
90	57.65	64.49	80	5764.83	20.83	6449.16	22.34	0	0	24.17	1.64	110.27	0.81	234.17	20.51	245.85	22.39	1	424.73	3.97	0.42	5	6	10	10	1
91	57.23	65.24	91	5722.95	26.84	6523.97	17.96	0	0	24.09	3.20	117.23	0.80	155.63	23.55	104.21	15.77	1	110.85	2.55	0.26	5	7	1	3	3
92	56.76	65.89	92	5676.37	19.07	6588.83	13.52	0	0	32.75	3.36	116.41	0.79	142.82	16.68	101.31	11.88	1	358.60	4.64	0.38	5	7	2	3	2
93	56.71	65.34	96	5670.65	18.50	6534.45	17.67	0	0	29.78	3.09	116.44	0.82	137.45	16.28	131.29	15.55	0	360.27	2.84	0.35	4	7	3	3	1
94	56.05	64.63	102	5605.45	17.68	6462.95	23.44	0	0	25.18	2.28	116.45	0.81	152.13	15.86	198.10	21.74	0	589.21	2.86	0.36	5	8	1	201	201
95	56.16	63.90	104	5616.33	12.46	6390.25	15.44	0	0	39.37	3.41	119.69	0.82	110.84	10.92	137.40	13.53	1	746.77	4.42	0.45	4	8	2	201	200
96	56.34	64.09	108	5633.97	15.34	6409.24	14.27	0	0	34.80	2.62	116.56	0.81	157.44	13.61	146.54	12.67	0	308.50	3.01	0.48	3	8	3	201	199
97	56.47	64.95	110	5647.50	12.34	6494.64	16.02	0	0	36.52	3.20	116.76	0.77	108.56	10.80	140.89	14.04	1	-32.56	4.23	0.44	3	8	4	201	198
98	56.43	64.78	111	5642.72	16.28	6478.20	15.41	0	0	28.29	1.91	116.66	0.72	188.15	14.78	177.72	14.06	0	583.71	2.47	0.48	5	8	5	201	197
99	56.46	64.81	113	5646.19	24.54	6481.39	15.45	0	0	24.37	1.76	112.33	0.76	256.57	24.51	168.62	14.16	1	328.83	3.46	0.42	5	8	6	201	196
100	55.99	63.61	116	5598.86	15.24	6361.31	18.96	0	0	33.81	2.85	118.82	0.90	140.04	13.54	173.09	17.10	0	452.94	3.44	0.42	5	8	7	201	195
101	55.45	63.42	117	5545.23	20.74	6342.01	22.23	0	0	26.90	1.95	113.81	0.90	218.05	20.13	230.35	21.86	1	691.25	3.96	0.41	5	8	8	201	194
102	56.14	63.72	118	5614.19	14.84	6372.25	16.37	0	0	37.75	3.23	117.79	0.91	133.68	13.09	147.36	14.47	0	628.00	4.18	0.43	4	8	9	201	193
103	55.98	63.37	119	5598.12	9.86	6336.72	9.67	0	0	48.16	3.13	120.27	0.70	116.44	8.61	114.25	8.44	0	823.58	4.63	0.60	4	8	10	201	192
104	56.37	64.24	120	5637.13	15.75	6424.23	17.35	0	0	33.79	3.59	119.26	0.84	113.92	13.77	125.48	15.18	0	268.69	3.30	0.35	3	8	11	201	191
105	56.94	64.52	123	5694.19	12.19	6452.04	19.14	0	0	52.64	7.19	126.65	1.19	72.96	12.36	109.09	16.58	1	338.85	2.84	0.29	5	8	12	201	190
106	56.45	63.74	124	5645.10	19.29	6374.38	16.84	0	0	39.15	4.65	125.72	1.05	124.94	16.85	109.09	14.72	1	345.38	3.20	0.31	4	8	13	201	189
107	57.69	64.07	125	5769.21	10.89	6407.43	14.78	0	0	38.05	2.83	117.38	0.73	112.85	9.57	153.09	12.99	0	245.25	3.45	0.51	4	8	14	201	188
108	57.41	63.56	126	5740.96	13.64	6356.00	13.90	0	0	39.33	3.18	119.65	0.83	129.81	11.99	132.25	12.22	0	602.29	3.95	0.47	4	8	15	201	187
109	57.03	63.46	127	5703.40	12.37	6345.64	19.05	0	0	38.07	3.23	118.46	0.89	112.75	10.91	172.12	17.16	0	983.17	3.87	0.44	4	8	16	201	186
110	57.01	62.93	128	5701.02	13.94	6292.81	15.43	0	0	36.02	2.20	117.02	0.85	178.15	12.67	195.98	14.22	0	737.54	3.43	0.53	5	8	17	201	185
111	57.44	63.02	129	5744.11	10.93	6301.57	15.65	0	0	48.56	4.21	123.03	0.95	96.65	9.46	138.53	13.66	1	773.65	7.00	0.46	4	8	18	201	184
112	57.31	62.97	130	5730.53	9.01	6296.63	10.53	0	0	49.59	2.04	116.85	0.78	170.56	8.14	197.63	9.69	0	1099.60	5.16	0.71	4	8	19	201	183
113	57.32	62.97	131	5731.80	8.66	6296.93	11.53	0	0	42.90	2.33	119.56	0.66	122.88	7.65	163.33	10.21	0	508.38	3.70	0.65	4	8	20	201	182
114	57.10	62.74	132	5709.73	8.68	6273.52	13.83	0	0	47.12	3.18	119.71	0.78	99.24	7.66	157.65	12.18	1	646.92	5.11	0.57	4	8	21	201	181
115	57.25	62.52	133	5725.43	14.23	6252.22	16.54	0	0	37.62	2.89	119.73	0.90	143.43	12.64	165.77	14.88	0	620.06	3.42	0.47	4	8	22	201	180
116	57.35	62.49	134	5735.32	10.04	6248.83	10.87	0	0	54.74	3.82	123.15	0.85	110.50	8.76	119.70	9.49	1	835.17	5.45	0.56	5	8	23	201	179
117	57.31	62.17	135	5731.30	8.26	6216.50	9.38	0	0	64.01	3.41	122.53	0.85	119.17	7.25	135.30	8.22	0	1176.88	5.88	0.68	3	8	24	201	178
118	57.52	62.46	136	5752.11	11.03	6246.42	16.06	0	0	46.35	3.78	123.46	0.93	103.97	9.64	151.40	14.08	1	940.75	5.98	0.48	4	8	25	201	177
119	57.88	62.48	137	5787.65	9.64	6247.73	9.33	0	0	61.33	3.99	121.47	0.86	113.77	8.41	110.08	8.13	1	821.98	8.06	0.60	5	8	26	201	176
120	57.14	62.72	138	5714.14	16.45	6271.57	12.62	0	0	43.60	3.58	122.67	0.96	154.30	14.49	118.34	11.11	0	882.94	4.50	0.46	4	8	27	201	175
121	57.22	62.22	139	5721.60	11.36	6222.44	17.46	0	0	44.64	3.59	122.18	0.96	108.94	10.01	167.30	15.40	1	717.60	6.76	0.47	5	8	28	201	174
122	57.28	62.72	140	5727.93	8.63	6271.67	11.46	0	0	59.11	4.02	123.19	0.87	97.56	7.52	129.64	10.00	1	690.94	7.58	0.58	4	8	29	201	173
123	57.48	62.32	141	5747.80	9.45	6231.73	11.67	0	0	52.36	3.57	124.43	0.82	106.35	8.24	131.40	10.20	1	970.40	4.74	0.57	4	8	30	201	172
124	57.59	62.33	142	5758.57	9.17	6233.30	13.68	0	0	51.41	3.24	120.38	0.88	112.31	8.08	167.46	12.07	0	792.08	5.98	0.59	3	8	31	201	171
125	57.50	62.63	143	5750.13	7.11	6263.33	11.68	0	0	57.85	3.29	122.92	0.79	96.02	6.16	158.03	10.23	1	674.85	5.95	0.65	4	8	32	201	170
126	56.70	62.44	144	5669.68	11.65	6244.32	11.68	0	0	55.32	4.07	124.09	0.97	121.77	10.20	122.06	10.23	0	995.75	5.94	0.53	3	8	33	201	169
127	56.53	62.83	145	5653.35	6.56	6283.42	6.17	0	0	84.15	4.72	126.10	0.77	89.17	5.52	84.81	5.47	1	648.96	6.14	0.69	4	8	34	201	168
128	56.53	62.39	146	5652.70	11.21	6239.10	11.87	0	0	52.27	3.58	125.65	0.92	125.97	9.85	133.31	10.42	0	852.38	3.90	0.55	4	8	35	201	167
129	56.49	62.52	147	5649.41	12.17	6251.60	10.38	0	0	51.97	3.93	125.68	0.87	123.68	10.63	105.41	9.04	1	613.29	5.65	0.53	4	8	36	201	166
130	56.47	62.72	148	5647.21	16.35	6272.24	16.76	0	0	39.31	4.42	128.79	0.97	111.77	14.26	114.60	14.63	1	749.83	3.25	0.34	5	8	37	201	165
131	55.83	62.20	149	5583.04	14.63	6220.48	17.83	0	0	36.89	2.40	122.43	0.94	175.65	13.25	205.40	17.12	0	974.71	1.55	0.51	5	8	38	201	164
132	56.11	61.33	150	5610.95	13.41	6133.15	20.55	0	0	40.65	2.38	118.41	0.96	177.96	12.19	231.76	20.16	1	1382.19	3.66	0.58	5	8	39	201	163
133	56.97	59.68	151	5697.05	10.49	5968.08	28.86	0	0	55.05	2.66	119.67	1.07	172.16	9.52	360.71	23.53	1	1685.54	5.81	0.70	5	8	40	201	162
134	56.65	60.73	152	5665.45	9.55	6072.97	17.35	0	0	53.61	2.60	123.29	1.07	154.64	8.66	261.59	17.50	1	1552.92	4.92	0.63	4	8	41	201	161
135	54.99	61.91	153	5498.96	20.97	6191.17	21.45	0	0	37.24	2.34	117.44	1.13	238.96	20.98	241.69	21.49	1	1181.98	5.81	0.52	5	8	42	201	160
136	55.27	62.86	154	5527.06	26.62	6285.89	24.57	0	0	31.67	4.08	122.64	1.27	159.74	23.65	147.46	21.85	0	464.23	2.00	0.24	5	8	43	201	159
137	55.81	63.72	155	5580.76	11.71	6372.14	12.30	0	0	50.21	4.60	121.03	0.88	98.21	10.21	103.06	10.68	1	311.17	4.53	0.45	5	8	44	201	158
138	55.96	63.28	156	5596.23	10.27	6328.37	13.74	0	0	49.76	4.67	122.73	0.87	85.07	9.36	112.61	11.93	1	536.58	4.21	0.45	5	8	45	201	157
139	56.12	62.78	157	5612.11	9.17	6277.59	9.25	0	0	65.37	4.72	126.23	0.88	97.68	8.02	98.46	8.04	1	887.08	6.52	0.56	4	8	46	201	156
140	56.60	62.73	158	5659.62	9.75	6273.25	9.49	0	0	58.05	3.93	123.59	0.83	110.56	8.49	107.64	8.27	1	241.94	4.23	0.58	4	8	47	201	155
141	55.99	62.96	159	5599.44	13.41	6296.20	15.45	0	0	42.52	3.68	121.53	0.93	119.25	11.77	137.36	13.56	0	148.85	2.14	0.44	3	8	48	201	154
142	56.18	63.54	160	5618.25	9.57	6354.09	7.93	0	0	58.67	4.45	120.57	0.73	96.13	8.32	76.84	6.18	1	75.15	5.00	0.55	5	8	49	201	153
143	56.02	63.44	161	5601.77	17.29	6344.11	26.35	0	0	26.30	3.32	121.86	0.85	105.68	15.24	160.95	23.15	1	583.29	3.14	0.27	4	8	50	201	152
144	56.37	63.75	162	5637.25	15.29	6375.11	13.20	0	0	38.09	2.76	116.59	0.85	163.18	13.57	140.92	11.72	0	514.73	4.22	0.50	3	8	51	201	151
145	55.91	63.18	163	5591.31	14.92	6317.65	12.49	0	0	40.75	2.86	118.43	0.87	163.87	13.27	137.47	11.08	0	317.79	3.88	0.52	4	8	52	201	150
146	56.84	63.36	164	5683.64	9.82	6335.72	13.45	0	0	51.80	4.03	121.52	0.89	97.20	8.62	133.01	11.74	1	573.50	5.79	0.52	5	8	53	201	149
147	57.18	63.74	165	5718.14	11.06	6374.10	16.02	0	0	36.14	2.55	116.07	0.74	121.28	9.79	174.69	14.35	0	333.96	3.28	0.52	4	8	54	201	148
148	57.03	63.58	166	5703.43	12.66	6358.11	14.25	0	0	40.41	3.10	121.09	0.83	127.11	11.15	143.08	12.55	0	649.83	3.69	0.49	3	8	55	201	147
149	57.31	64.44	167	5730.94	11.10	6443.53	11.33	0	0	47.91	4.17	119.23	0.79	97.74	9.61	99.72	9.78	1	507.08	4.91	0.47	4	8	56	201	146
150	57.61	64.49	168	5760.77	13.68	6449.17	19.64	0	0	28.64	2.03	114.09	0.74	150.44	12.28	209.29	18.56	1	249.46	2.83	0.48	5	8	57	201	145
151	56.85	64.37	170	5684.84	12.53	6437.29	11.42	0	0	42.58	3.91	120.66	0.75	104.62	10.90	95.19	9.83	1	392.00	3.50	0.44	4	8	58	201	144
152	56.45	63.91	172	5645.47	12.40	6390.58	12.15	0	0	36.29	2.44	115.99	0.69	142.25	10.94	139.38	10.73	0	250.79	3.80	0.55	4	8	59	201	143
153	56.88	64.31	173	5688.46	15.60	6430.50	15.61	0	0	35.89	3.83	119.55	0.83	112.24	13.62	112.26	13.61	0	595.94	3.71	0.36	4	8	60	201	142
154	57.02	64.04	174	5702.19	22.94	6404.29	22.03	0	0	23.52	2.73	118.09	0.83	152.73	20.35	146.70	19.54	0	301.52	2.20	0.28	5	8	61	201	141
155	57.65	63.66	176	5765.09	12.24	6366.18	19.55	0	0	33.18	3.26	121.67	0.77	95.68	10.64	152.96	17.11	1	223.33	3.50	0.39	4	8	62	201	140
156	57.19	63.58	177	5719.20	12.66	6358.27	11.70	0	0	39.30	2.92	121.27	0.72	131.05	11.10	121.05	10.26	0	638.83	3.96	0.52	3	8	63	201	139
157	57.55	63.46	178	5755.07	12.83	6346.17	16.29	0	0	34.93	2.64	120.10	0.79	131.12	11.37	166.35	14.43	0	594.15	3.51	0.48	4	8	64	201	138
158	57.48	63.50	179	5747.53	13.27	6350.49	15.81	0	0	41.51	3.70	121.85	0.91	114.50	11.63	136.47	13.86	0	685.29	3.57	0.43	3	8	65	201	137
159	57.35	62.96	180	5734.58	11.02	6295.61	19.04	0	0	39.35	2.73	118.86	0.88	123.40	9.82	209.70	17.56	1	593.60	4.23	0.51	4	8	66	201	136
160	56.91	63.57	181	5690.94	15.01	6356.59	15.54	0	0	36.10	3.53	121.37	0.83	118.14	13.13	122.32	13.59	0	516.65	3.27	0.39	3	8	67	201	135
161	57.06	63.71	182	5706.45	10.64	6370.87	11.07	0	0	46.56	2.96	120.44	0.77	128.86	9.35	134.08	9.73	0	660.58	4.55	0.59	4	8	68	201	134
162	57.22	62.76	183	5722.01	14.72	6275.98	18.31	0	0	37.30	2.63	117.19	0.98	162.62	13.25	199.36	16.96	0	866.27	3.28	0.47	5	8	69	201	133
163	57.46	63.27	184	5746.12	10.28	6327.21	9.05	0	0	57.84	3.06	119.72	0.86	149.69	9.07	131.85	7.99	0	630.48	4.50	0.66	3	8	70	201	132
164	57.29	63.26	185	5728.84	8.85	6325.62	8.70	0	0	63.82	4.36	120.71	0.82	99.41	7.67	97.77	7.55	1	788.98	7.43	0.59	5	8	71	201	131
165	56.31	62.56	186	5631.23	16.17	6255.87	12.94	0	0	42.61	3.25	123.29	0.96	163.65	14.31	131.08	11.46	0	619.73	4.32	0.48	3	8	72	201	130
166	55.91	62.40	187	5590.93	15.34	6240.09	15.07	0	0	36.81	2.28	118.17	0.89	192.06	14.09	186.83	14.08	0	879.42	3.58	0.53	5	8	73	201	129
167	55.72	62.89	188	5572.42	11.09	6289.24	12.09	0	0	54.97	3.78	120.85	0.97	124.09	9.74	135.26	10.62	0	512.94	4.35	0.55	3	8	74	201	128
168	55.47	62.55	189	5546.56	7.38	6254.87	9.10	0	0	55.93	2.82	123.69	0.69	112.70	6.46	139.14	7.98	0	860.83	5.56	0.70	3	8	75	201	127
169	55.59	61.99	190	5558.62	10.91	6199.10	13.15	0	0	50.66	3.15	122.61	0.95	135.86	9.67	163.60	11.69	0	1263.19	5.43	0.58	3	8	76	201	126
170	55.00	62.19	191	5500.38	9.15	6218.93	10.59	0	0	62.32	3.96	123.17	0.92	110.81	8.01	128.31	9.27	1	726.00	6.04	0.61	5	8	77	201	125
171	54.72	61.91	192	5471.57	10.66	6190.99	13.00	0	0	46.13	2.79	121.84	0.85	136.46	9.46	166.08	11.58	0	588.75	3.97	0.59	3	8	78	201	124
172	55.00	61.84	193	5500.41	11.56	6184.13	15.13	0	0	41.42	2.50	120.81	0.87	149.22	10.36	193.23	13.83	0	753.00	3.32	0.56	4	8	79	201	123
173	54.69	62.58	194	5468.61	6.59	6257.65	9.51	0	0	72.11	4.20	125.30	0.84	86.32	5.64	125.10	8.27	1	419.33	6.04	0.66	5	8	80	201	122
174	54.92	62.38	195	5492.07	12.89	6238.31	10.08	0	0	51.39	3.50	123.53	0.89	145.49	11.32	113.80	8.85	0	586.83	2.91	0.56	4	8	81	201	121
175	54.82	62.35	196	5482.10	10.06	6234.71	11.67	0	0	60.16	3.71	123.06	1.00	125.71	8.86	145.79	10.27	0	609.62	3.37	0.60	4	8	82	201	120
176	54.57	62.13	197	5457.38	11.28	6213.27	11.30	0	0	54.67	3.71	123.47	0.94	128.10	9.90	128.37	9.92	0	406.06	4.05	0.56	3	8	83	201	119
177	54.80	61.53	198	5480.29	11.71	6153.49	13.35	0	0	44.88	3.13	125.17	0.86	129.55	10.33	147.65	11.76	0	493.79	2.65	0.54	3	8	84	201	118
178	54.53	62.21	199	5452.51	8.96	6221.02	8.37	0	0	67.68	3.72	123.70	0.88	125.26	7.84	117.12	7.33	0	505.60	4.07	0.67	4	8	85	201	117
179	54.30	62.57	200	5429.68	9.60	6257.37	8.58	0	0	65.40	4.02	125.13	0.88	120.06	8.38	107.29	7.48	1	544.31	3.54	0.63	4	8	86	201	116
180	54.73	61.93	201	5473.24	15.79	6193.16	18.15	0	0	34.19	3.02	123.27	0.90	138.01	13.98	158.48	16.10	0	137.85	2.26	0.41	5	8	87	201	115
181	54.93	61.95	202	5492.83	12.51	6194.91	14.87	0	0	41.31	3.14	121.63	0.87	127.09	11.03	151.04	13.12	0	797.08	3.52	0.49	4	8	88	201	114
182	54.31	62.34	203	5430.76	6.55	6233.70	8.20	0	0	82.25	4.21	123.29	0.89	98.24	5.69	123.11	7.15	1	783.79	5.75	0.71	5	8	89	201	113
183	54.13	62.25	204	5413.32	7.53	6225.22	8.02	0	0	69.12	3.53	123.96	0.80	113.25	6.58	120.72	7.01	0	1006.75	4.36	0.71	4	8	90	201	112
184	53.92	61.93	205	5392.02	8.08	6193.24	8.98	0	0	58.43	2.38	118.48	0.79	153.80	7.21	170.67	8.05	0	426.85	3.03	0.75	4	8	91	201	111
185	54.46	62.43	206	5445.76	6.86	6242.80	9.41	0	0	61.85	3.10	123.54	0.75	105.26	5.99	144.50	8.24	1	680.98	4.60	0.71	4	8	92	201	110
186	54.34	62.04	207	5434.12	16.15	6203.54	15.88	0	0	46.52	4.24	125.01	1.14	136.54	14.22	134.29	13.99	0	295.38	1.98	0.41	3	8	93	201	109
187	54.30	62.36	208	5429.92	17.01	6236.16	16.00	0	0	41.02	3.91	125.51	1.03	137.51	14.96	129.34	14.08	0	350.06	1.84	0.39	3	8	94	201	108
188	54.60	62.31	209	5459.90	12.17	6230.71	14.17	0	0	54.94	4.67	125.02	1.08	110.08	10.64	128.12	12.39	1	171.21	2.91	0.46	4	8	95	201	107
189	54.79	62.05	210	5479.06	15.60	6205.26	19.80	0	0	39.05	3.64	124.46	1.06	129.30	13.81	163.93	17.56	0	179.46	1.99	0.39	5	8	96	201	106
190	55.00	62.30	211	5500.01	9.62	6229.78	10.14	0	0	71.01	4.71	126.54	1.05	111.37	8.40	117.43	8.85	1	693.96	4.72	0.59	4	8	97	201	105
191	55.30	61.31	212	5530.44	11.14	6130.84	10.61	0	0	50.07	2.74	124.49	0.86	157.30	9.89	149.84	9.42	0	776.88	3.09	0.63	3	8	98	201	104
192	54.99	61.26	213	5498.50	12.49	6126.09	10.44	0	0	56.32	3.40	124.01	1.00	159.52	11.07	133.43	9.24	0	724.02	3.39	0.60	4	8	99	201	103
193	55.57	61.65	214	5557.46	7.67	6165.18	7.60	0	0	73.88	3.87	126.32	0.84	112.47	6.69	111.39	6.62	1	839.23	6.20	0.70	4	8	100	201	102
194	55.52	62.19	215	5551.93	8.42	6219.28	10.24	0	0	65.62	3.54	121.70	0.93	120.36	7.41	146.28	9.00	0	642.90	5.98	0.67	4	8	101	201	101
195	55.51	62.31	216	5551.11	7.01	6231.06	9.18	0	0	70.88	3.61	124.22	0.85	105.93	6.12	138.70	8.03	1	1017.75	6.46	0.70	4	8	102	201	100
196	55.44	62.69	217	5543.54	8.27	6268.94	10.90	0	0	65.53	4.72	125.47	0.91	87.32	6.95	115.96	9.47	1	245.35	3.74	0.56	4	8	103	201	99
197	55.59	62.54	218	5558.74	10.57	6254.44	9.23	0	0	60.54	3.88	123.49	0.90	126.93	9.24	110.84	8.06	1	634.08	4.97	0.60	3	8	104	201	98
198	56.20	62.57	219	5620.30	12.27	6256.68	13.43	0	0	53.51	4.40	123.00	1.03	114.67	10.74	125.51	11.75	0	271.29	4.26	0.48	3	8	105	201	97
199	55.69	62.84	220	5568.82	15.29	6284.37	14.11	0	0	39.16	3.65	123.25	0.87	126.33	13.39	116.59	12.36	0	124.08	2.95	0.41	3	8	106	201	96
200	55.20	63.09	221	5519.69	9.92	6309.13	11.45	0	0	51.44	3.26	121.16	0.83	120.71	8.72	139.23	10.05	0	579.73	4.07	0.59	4	8	107	201	95
201	55.50	62.43	222	5549.89	14.25	6242.67	16.58	0	0	37.09	3.18	123.41	0.88	128.27	12.57	149.23	14.62	0	373.92	2.28	0.43	4	8	108	201	94
202	55.47	62.61	223	5547.29	12.70	6260.72	18.83	0	0	44.62	3.96	124.34	1.05	110.27	11.17	163.48	16.58	1	366.54	4.51	0.42	4	8	109	201	93
203	55.33	62.91	224	5533.43	11.10	6290.66	14.34	0	0	42.96	3.39	123.49	0.82	108.10	9.72	139.62	12.55	1	251.35	3.08	0.49	3	8	110	201	92
204	55.80	62.97	225	5579.86	12.44	6296.76	17.81	0	0	37.58	3.17	120.06	0.85	113.86	10.97	162.75	15.74	0	203.77	2.65	0.45	4	8	111	201	91
205	55.29	63.11	226	5529.35	11.56	6311.01	11.50	0	0	49.22	3.87	122.23	0.84	113.13	10.09	112.49	10.04	0	-22.56	2.51	0.51	5	8	112	201	90
206	54.58	62.55	228	5457.72	13.80	6254.99	14.93	0	0	40.96	3.80	125.27	0.88	114.50	12.07	123.86	13.06	0	36.65	1.85	0.42	5	8	113	201	89
207	54.95	62.71	229	5495.49	10.13	6271.22	10.58	0	0	70.49	5.88	127.46	1.07	93.54	8.93	97.30	9.16	1	524.38	5.17	0.50	5	8	114	201	88
208	54.83	62.78	230	5482.81	13.16	6278.09	13.49	0	0	50.49	4.27	125.49	1.01	119.67	11.52	122.68	11.81	0	483.85	2.83	0.46	4	8	115	201	87
209	55.09	62.74	231	5509.03	7.99	6273.74	11.55	0	0	64.76	4.33	122.92	0.92	92.14	7.09	132.79	10.07	1	-32.65	2.84	0.59	4	8	116	201	86
210	55.12	63.18	232	5512.00	12.35	6317.81	14.84	0	0	52.74	4.18	122.48	1.09	120.07	10.86	144.19	13.04	0	521.08	2.39	0.48	4	8	117	201	85
211	55.28	63.10	233	5528.42	21.05	6309.73	25.29	0	0	27.95	3.19	122.35	1.01	143.03	18.73	171.50	22.57	0	-509.08	0.83	0.28	4	8	118	201	84
212	55.83	62.75	234	5582.64	13.62	6274.78	22.40	0	0	32.09	2.18	117.04	0.83	156.42	12.24	229.91	22.12	1	-441.85	0.87	0.50	5	8	119	201	83
213	55.35	63.30	235	5535.34	16.71	6329.61	16.72	0	0	31.64	1.96	113.75	0.85	210.04	15.56	204.81	16.10	1	115.40	1.69	0.50	5	8	120	201	82
214	55.71	63.37	236	5571.10	23.01	6336.75	14.46	0	0	28.49	1.60	113.70	0.80	297.87	25.16	200.55	13.96	1	157.15	1.57	0.50	5	8	121	201	81
215	55.16	64.27	237	5516.07	7.94	6427.17	14.39	0	0	52.97	5.00	120.15	0.83	68.18	7.78	118.48	12.48	1	23.19	2.20	0.45	5	8	122	201	80
216	55.59	64.68	240	5558.87	14.32	6467.94	16.02	0	0	34.36	3.01	116.24	0.79	126.21	12.60	141.05	14.10	0	68.85	3.04	0.43	3	8	123	201	79
217	55.46	63.63	241	5545.69	16.53	6362.85	13.48	0	0	32.84	2.24	117.66	0.78	187.47	14.89	153.18	12.12	0	171.06	2.04	0.50	5	8	124	201	78
218	54.28	63.07	242	5427.68	25.84	6306.57	18.05	0	0	23.99	1.53	115.18	0.76	282.68	26.82	211.84	17.80	1	-254.46	0.66	0.48	5	8	125	201	77
219	55.47	63.68	243	5546.81	14.08	6367.80	28.80	0	0	29.02	3.76	121.54	0.86	81.70	11.50	169.39	25.49	1	153.00	2.02	0.27	5	8	126	201	76
220	55.38	63.01	244	5538.39	13.46	6301.03	20.51	0	0	34.82	2.38	114.56	0.88	153.92	12.08	218.35	20.02	1	95.65	2.63	0.50	5	8	127	201	75
221	55.19	64.14	245	5519.10	13.01	6414.22	14.10	0	0	36.32	3.29	120.53	0.73	110.59	11.37	119.81	12.31	1	400.02	2.94	0.43	3	8	128	201	74
222	55.81	64.82	246	5581.31	17.50	6481.93	12.30	0	0	35.33	4.12	120.20	0.76	115.25	15.19	81.60	11.01	1	443.23	3.68	0.34	4	8	129	201	73
223	55.76	63.70	247	5575.82	17.23	6369.95	26.67	0	0	28.22	3.24	119.49	0.93	115.98	15.24	178.21	23.96	0	364.54	2.31	0.30	5	8	130	201	72
224	56.35	63.37	249	5634.88	29.50	6336.93	34.50	0	0	21.09	3.69	122.50	1.04	130.13	26.05	152.16	30.45	0	531.92	1.34	0.15	5	8	131	201	71
225	55.79	64.49	250	5579.29	13.20	6448.55	12.72	0	0	43.79	3.82	119.12	0.84	116.16	11.53	111.88	11.09	1	397.08	4.18	0.45	4	8	132	201	70
226	56.02	64.76	252	5601.83	18.04	6476.33	13.36	0	0	33.40	3.98	120.97	0.76	116.14	15.68	86.10	11.65	1	163.88	4.66	0.33	5	8	133	201	69
227	56.12	64.19	254	5612.06	15.28	6419.49	25.98	0	0	26.49	2.23	114.30	0.80	141.73	13.70	225.67	25.27	1	305.85	2.73	0.40	5	8	134	201	68
228	55.88	64.57	256	5587.81	22.22	6457.05	17.99	0	0	27.61	3.66	120.58	0.82	128.73	19.41	104.16	15.67	1	353.00	3.96	0.26	3	8	135	201	67
229	55.26	64.21	257	5525.69	10.45	6420.83	15.93	0	0	41.14	3.71	119.72	0.79	88.84	9.09	135.50	13.88	1	384.19	3.92	0.45	5	8	136	201	66
230	56.19	64.40	258	5618.62	12.25	6440.07	11.12	0	0	46.20	4.97	122.00	0.77	86.94	10.74	76.26	8.76	1	459.81	4.28	0.40	5	8	137	201	65
231	55.86	63.87	259	5585.83	20.80	6386.79	22.17	0	0	24.24	2.66	119.12	0.81	146.86	18.47	156.37	19.71	0	320.46	2.05	0.31	5	8	138	201	64
232	56.34	63.66	260	5634.17	15.50	6365.77	14.46	0	0	36.99	2.98	117.37	0.86	148.56	13.70	138.52	12.79	0	362.27	3.80	0.46	3	8	139	201	63
233	57.08	63.58	261	5708.39	12.34	6357.54	18.54	0	0	44.99	4.60	121.78	1.01	93.17	10.94	139.62	16.18	1	444.69	4.37	0.38	3	8	140	201	62
234	56.40	62.61	262	5639.94	17.34	6260.71	18.42	0	0	34.55	2.51	118.50	1.00	186.10	15.77	194.95	17.18	0	333.31	2.29	0.44	5	8	141	201	61
235	56.79	63.43	263	5679.03	16.08	6343.36	11.58	0	0	45.56	4.36	122.42	0.92	128.98	14.01	92.55	9.92	1	218.75	2.52	0.41	4	8	142	201	60
236	57.00	63.35	264	5700.04	16.95	6335.25	15.49	0	0	32.77	3.55	121.92	0.79	120.33	14.80	109.93	13.52	1	248.42	1.75	0.35	3	8	143	201	59
237	56.82	62.85	265	5681.73	9.57	6284.60	11.68	0	0	54.41	3.21	120.26	0.88	125.18	8.44	152.74	10.32	0	402.94	3.41	0.62	3	8	144	201	58
238	57.01	61.73	266	5701.26	11.69	6172.66	14.67	0	0	35.97	1.91	117.39	0.76	172.32	10.62	211.62	13.83	1	509.00	3.23	0.60	5	8	145	201	57
239	57.43	62.53	267	5742.98	11.10	6252.54	10.59	0	0	56.49	4.25	123.94	0.91	113.47	9.68	108.15	9.21	1	306.21	3.11	0.54	5	8	146	201	56
240	57.29	63.13	268	5729.26	9.26	6313.37	9.40	0	0	53.74	3.34	121.35	0.75	114.67	8.09	116.36	8.21	0	181.67	2.84	0.62	4	8	147	201	55
241	57.49	62.68	269	5748.51	9.94	6267.52	16.62	0	0	41.88	2.65	119.67	0.83	122.07	8.84	200.40	15.31	0	356.79	3.10	0.57	4	8	148	201	54
242	57.75	63.09	270	5775.18	16.13	6308.88	12.31	0	0	41.94	3.64	120.29	0.89	143.03	14.13	109.15	10.80	1	446.19	3.51	0.44	3	8	149	201	53
243	57.28	62.73	271	5728.37	9.69	6273.46	11.19	0	0	53.70	2.83	117.34	0.87	142.10	8.60	163.74	10.00	0	499.62	2.90	0.65	4	8	150	201	52
244	57.00	62.81	272	5699.99	9.52	6281.44	8.98	0	0	62.39	4.53	126.50	0.84	100.66	8.31	94.98	7.84	1	465.96	4.34	0.56	4	8	151	201	51
245	57.23	62.47	273	5723.15	9.96	6247.17	13.39	0	0	49.94	3.46	123.34	0.87	110.83	8.75	148.97	11.75	1	317.90	2.41	0.55	3	8	152	201	50
246	57.14	62.52	274	5714.05	10.87	6251.67	10.81	0	0	61.42	4.23	122.93	1.00	121.45	9.51	120.82	9.46	0	566.21	4.69	0.56	4	8	153	201	49
247	57.07	62.25	275	5707.27	7.23	6224.78	9.92	0	0	63.93	3.57	123.89	0.81	99.59	6.36	136.57	8.67	1	531.88	4.60	0.67	4	8	154	201	48
248	57.38	61.87	276	5738.07	10.58	6186.85	13.86	0	0	50.14	3.70	126.13	0.92	110.40	9.28	144.55	12.15	1	893.96	5.09	0.52	4	8	155	201	47
249	57.46	62.06	277	5745.99	9.45	6205.87	11.98	0	0	58.45	4.46	125.27	0.92	94.65	8.11	120.33	10.43	1	704.38	3.11	0.53	4	8	156	201	46
250	57.21	61.78	278	5721.39	6.58	6178.08	8.52	0	0	79.87	3.85	122.57	0.90	104.85	5.76	135.81	7.45	1	528.71	4.58	0.73	5	8	157	201	45
251	57.17	61.42	279	5716.53	8.41	6142.10	8.44	0	0	80.82	3.84	122.02	1.05	136.47	7.41	137.07	7.44	0	574.02	3.58	0.71	4	8	158	201	44
252	57.26	61.49	280	5725.78	7.52	6148.62	8.01	0	0	77.61	3.73	122.42	0.91	120.47	6.59	128.35	7.02	0	718.00	4.28	0.72	4	8	159	201	43
253	57.29	62.13	281	5729.45	8.00	6213.37	8.90	0	0	58.83	3.09	121.80	0.75	117.08	7.01	130.27	7.79	0	382.60	3.11	0.69	4	8	160	201	42
254	57.66	62.06	282	5766.02	13.60	6206.46	12.56	0	0	50.60	3.75	122.73	1.01	141.52	11.98	130.71	11.07	0	474.08	3.18	0.51	3	8	161	201	41
255	57.24	62.25	283	5723.77	9.51	6224.56	13.90	0	0	47.98	2.90	122.06	0.85	121.84	8.43	177.64	12.36	0	483.21	2.76	0.60	3	8	162	201	40
256	57.52	62.09	284	5752.41	8.03	6208.77	7.23	0	0	78.87	4.32	123.07	0.89	112.59	6.99	101.45	6.32	1	462.58	4.46	0.68	4	8	163	201	39
257	57.19	61.88	285	5718.81	9.31	6188.11	10.73	0	0	60.93	3.72	121.52	0.92	117.54	8.17	135.45	9.41	0	758.85	3.69	0.62	4	8	164	201	38
258	57.42	61.88	286	5742.24	9.81	6187.81	12.19	0	0	55.74	3.16	120.67	0.95	133.91	8.69	166.06	10.85	0	757.62	3.72	0.62	3	8	165	201	37
259	57.22	60.77	287	5721.58	9.13	6077.43	10.46	0	0	63.70	3.36	122.49	0.96	133.55	8.07	152.87	9.27	0	677.04	3.40	0.66	3	8	166	201	36
260	57.25	60.30	288	5724.82	10.60	6029.56	10.09	0	0	65.71	3.81	127.30	1.04	140.83	9.34	134.07	8.90	0	1019.81	3.81	0.63	3	8	167	201	35
261	57.67	60.06	289	5767.01	8.73	6005.66	7.32	0	0	88.59	4.75	128.05	1.06	125.20	7.62	105.08	6.41	1	781.33	5.68	0.69	4	8	168	201	34
262	57.29	59.57	290	5729.45	9.14	5956.66	10.43	0	0	68.36	3.79	127.85	1.02	127.25	8.06	145.13	9.18	0	1122.15	3.73	0.65	3	8	169	201	33
263	57.72	59.78	291	5771.83	10.48	5977.60	13.34	0	0	52.16	3.52	126.62	0.94	119.72	9.23	152.31	11.74	0	652.23	3.07	0.56	3	8	170	201	32
264	57.60	60.56	292	5759.94	9.63	6056.07	10.75	0	0	64.86	4.25	128.83	0.99	113.17	8.42	126.33	9.41	0	824.25	3.54	0.59	4	8	171	201	31
265	57.97	60.77	293	5797.34	9.02	6077.11	10.47	0	0	62.35	4.10	128.98	0.90	105.46	7.90	122.36	9.14	1	856.54	4.31	0.59	3	8	172	201	30
266	58.04	60.58	294	5804.24	10.25	6057.80	11.20	0	0	59.14	3.41	123.62	0.98	137.47	9.07	150.19	9.90	0	522.58	2.89	0.62	3	8	173	201	29
267	57.59	60.23	295	5759.47	11.29	6022.62	11.06	0	0	55.47	3.26	127.42	0.97	148.25	9.99	145.22	9.79	0	1165.00	3.80	0.61	3	8	174	201	28
268	57.86	60.93	296	5785.91	9.85	6092.87	13.05	0	0	51.07	2.65	119.92	0.92	147.42	8.82	193.61	11.90	0	425.12	2.33	0.64	4	8	175	201	27
269	58.01	61.61	297	5800.98	11.15	6160.62	12.92	0	0	55.14	4.04	123.40	1.00	117.15	9.78	135.75	11.33	0	627.88	2.92	0.53	3	8	176	201	26
270	58.65	61.57	298	5865.24	10.31	6157.14	12.13	0	0	57.44	5.00	125.15	0.94	90.41	8.82	106.62	10.51	1	95.88	3.87	0.47	4	8	177	201	25
271	57.90	61.56	299	5789.67	11.14	6155.95	11.60	0	0	46.45	2.24	118.08	0.84	179.44	10.13	185.41	10.72	0	643.52	2.21	0.65	5	8	178	201	24
272	58.16	62.43	300	5815.79	8.93	6242.64	10.01	0	0	64.15	3.56	121.59	0.92	123.76	7.85	138.81	8.80	0	627.35	3.81	0.65	3	8	179	201	23
273	57.93	61.96	301	5792.82	12.80	6196.36	13.61	0	0	45.78	2.93	120.99	0.95	155.17	11.42	164.83	12.16	0	591.04	2.75	0.55	4	8	180	201	22
274	57.85	62.85	302	5785.33	15.50	6284.52	13.77	0	0	47.71	4.93	125.75	1.03	115.22	13.51	102.44	12.03	1	726.00	5.03	0.38	5	8	181	201	21
275	57.48	62.26	303	5748.03	20.19	6225.67	19.60	0	0	32.17	2.47	118.44	1.02	204.77	18.64	194.48	18.67	0	744.92	3.15	0.42	5	8	182	201	20
276	57.72	62.32	304	5771.53	10.44	6232.18	12.04	0	0	56.44	3.60	123.56	0.97	126.14	9.20	145.44	10.60	0	865.15	5.03	0.58	3	8	183	201	19
277	57.13	62.53	305	5712.91	13.33	6253.34	12.92	0	0	45.75	3.99	124.73	0.90	117.35	11.64	113.71	11.27	0	863.31	3.34	0.46	5	8	184	201	18
278	57.51	62.33	306	5751.02	13.06	6233.25	17.65	0	0	36.25	2.67	121.33	0.87	137.39	11.64	185.10	15.82	0	301.21	3.01	0.48	5	8	185	201	17
279	58.06	62.82	307	5805.69	12.05	6282.34	13.35	0	0	45.77	3.05	116.99	0.90	139.86	10.67	154.73	11.84	0	609.52	3.39	0.55	4	8	186	201	16
280	58.34	63.22	308	5833.80	9.35	6322.43	9.85	0	0	56.43	3.62	119.00	0.81	111.89	8.16	117.81	8.60	1	557.10	7.12	0.61	4	8	187	201	15
281	57.48	62.66	309	5747.86	11.27	6266.42	16.50	0	0	48.49	3.94	120.60	1.00	106.73	9.88	155.93	14.56	1	622.35	5.40	0.47	4	8	188	201	14
282	57.86	63.27	310	5786.46	11.47	6326.56	13.69	0	0	45.90	4.37	121.91	0.84	92.61	10.09	110.30	11.90	1	545.19	4.69	0.43	5	8	189	201	13
283	57.60	62.91	311	5759.76	10.33	6291.01	11.59	0	0	43.60	2.69	119.39	0.73	129.28	9.11	144.99	10.22	0	433.15	4.28	0.60	3	8	190	201	12
284	58.17	62.78	312	5817.22	14.49	6278.23	12.89	0	0	39.33	2.96	118.11	0.83	148.47	12.78	132.06	11.37	0	462.27	4.01	0.50	3	8	191	201	11
285	59.00	62.92	313	5900.22	11.18	6292.05	11.10	0	0	50.92	3.33	117.28	0.86	131.83	9.83	130.95	9.76	0	618.27	4.90	0.58	5	8	192	201	10
286	58.96	63.06	314	5896.19	6.24	6306.05	15.67	0	0	46.02	4.61	121.77	0.70	59.94	7.54	126.49	13.65	1	410.83	5.50	0.44	5	8	193	201	9
287	58.83	62.00	315	5882.53	15.91	6199.54	24.64	0	0	31.31	2.55	117.30	0.94	152.05	14.27	218.89	24.06	1	771.12	3.91	0.42	5	8	194	201	8
288	59.82	62.52	316	5981.60	10.39	6251.81	11.98	0	0	50.96	4.30	120.07	0.83	94.68	9.08	109.00	10.39	1	482.56	4.77	0.48	4	8	195	201	7
289	59.52	62.38	317	5951.60	15.21	6237.60	14.28	0	0	40.05	3.44	121.12	0.90	136.44	13.37	128.05	12.55	0	589.12	3.47	0.44	4	8	196	201	6
290	59.30	61.82	318	5929.64	16.78	6181.65	17.40	0	0	33.61	2.13	113.58	0.91	201.21	16.07	211.39	16.42	1	702.67	6.05	0.51	5	8	197	201	5
291	59.70	62.93	320	5969.55	10.21	6292.81	13.29	0	0	48.44	4.24	120.87	0.83	89.23	8.79	116.40	11.56	1	531.00	6.11	0.47	5	8	198	201	4
292	59.80	62.90	321	5979.61	11.36	6290.30	15.32	0	0	36.82	3.40	118.05	0.72	94.66	9.95	127.52	13.35	1	284.46	4.05	0.43	4	8	199	201	3
293	59.99	62.34	322	5999.50	19.90	6234.45	22.31	0	0	28.02	3.27	117.43	0.91	131.58	17.56	147.55	19.68	0	373.42	2.33	0.29	3	8	200	201	2
294	60.08	62.28	323	6008.41	10.46	6228.32	11.75	0	0	46.34	2.95	116.09	0.79	126.73	9.21	142.30	10.34	0	401.42	4.44	0.59	4	8	201	201	1
295	60.27	56.69	108	6027.15	20.23	5669.18	15.69	0	0	32.39	2.05	113.42	0.91	235.38	20.05	194.89	14.46	1	394.65	2.64	0.48	5	9	1	3	3
296	57.59	55.36	109	5758.95	13.94	5536.44	12.52	0	0	45.29	3.77	127.37	0.90	128.71	12.20	115.61	10.96	0	1110.19	5.33	0.47	3	9	2	3	2
297	57.39	54.02	110	5739.15	16.97	5401.72	22.82	0	0	36.01	3.23	120.93	1.12	147.21	15.20	196.14	20.82	0	1124.27	2.99	0.37	5	9	3	3	1
298	52.69	59.68	122	5269.40	13.32	5968.28	8.78	0	0	58.14	4.41	131.67	0.93	134.82	11.61	88.54	7.55	1	1027.17	4.33	0.53	4	10	1	2	2
299	53.51	59.20	123	5351.45	11.71	5920.45	8.97	0	0	58.82	3.11	131.98	0.94	171.46	10.40	131.41	7.96	0	1630.88	3.91	0.65	3	10	2	2	1
300	47.76	58.68	125	4776.39	10.81	5868.42	10.83	0	0	52.40	4.02	121.90	0.84	108.18	9.42	108.40	9.43	1	516.92	4.08	0.53	5	11	1	413	413
301	48.18	58.55	126	4817.58	19.46	5855.19	12.08	0	0	38.59	2.86	118.20	0.92	200.62	17.84	126.34	10.76	0	839.94	4.93	0.48	4	11	2	413	412
302	47.33	58.69	127	4732.61	12.32	5869.13	13.49	0	0	41.75	3.40	120.40	0.81	116.42	10.79	127.53	11.81	0	354.04	4.83	0.48	3	11	3	413	411
303	47.89	58.81	128	4789.41	15.42	5880.61	11.63	0	0	36.28	2.62	118.01	0.75	164.63	13.65	124.34	10.29	0	957.81	4.48	0.51	4	11	4	413	410
304	47.30	59.11	129	4729.79	11.02	5910.64	12.06	0	0	47.22	3.88	120.26	0.80	102.95	9.59	112.68	10.51	1	155.85	4.18	0.49	5	11	5	413	409
305	47.82	58.46	130	4782.28	13.56	5845.98	18.33	0	0	33.15	2.59	119.25	0.82	134.68	12.07	181.60	16.37	0	550.77	3.13	0.45	3	11	6	413	408
306	47.77	58.41	131	4777.22	12.30	5840.71	11.33	0	0	44.39	3.49	118.90	0.78	120.29	10.74	110.82	9.89	1	522.27	9.13	0.51	5	11	7	413	407
307	47.50	58.83	132	4750.19	12.41	5882.86	12.72	0	0	44.29	3.43	118.68	0.84	123.40	10.88	126.54	11.15	0	380.38	4.20	0.50	4	11	8	413	406
308	47.56	58.54	133	4755.55	13.12	5853.99	10.85	0	0	47.96	3.57	121.36	0.86	135.64	11.49	112.15	9.50	0	946.92	5.38	0.52	3	11	9	413	405
309	48.02	58.57	134	4801.91	16.48	5857.40	12.06	0	0	45.07	3.30	120.60	0.99	173.72	14.69	127.46	10.69	0	811.56	4.79	0.50	4	11	10	413	404
310	47.36	58.51	135	4736.16	9.76	5851.30	11.56	0	0	52.83	3.46	118.77	0.85	114.79	8.55	135.99	10.13	0	510.98	5.87	0.58	4	11	11	413	403
311	47.93	58.86	136	4792.80	11.94	5886.19	13.37	0	0	41.95	3.00	118.84	0.81	128.58	10.52	144.02	11.78	0	684.98	4.26	0.53	3	11	12	413	402
312	48.09	58.31	137	4809.04	17.14	5831.27	13.32	0	0	34.37	2.39	119.55	0.82	190.14	15.59	148.91	11.92	0	890.17	2.86	0.50	5	11	13	413	401
313	47.94	58.45	138	4793.78	10.84	5845.07	14.41	0	0	36.41	2.09	117.64	0.72	146.92	9.71	194.28	13.04	0	741.06	3.64	0.59	5	11	14	413	400
314	47.38	58.75	139	4737.90	13.65	5875.37	17.27	0	0	34.62	3.35	120.20	0.80	108.34	11.94	137.10	15.11	1	496.29	4.16	0.40	5	11	15	413	399
315	48.32	58.54	140	4831.72	15.28	5853.62	10.68	0	0	37.22	2.44	119.94	0.73	178.92	13.78	126.03	9.47	0	775.73	4.14	0.55	4	11	16	413	398
316	47.94	58.68	141	4793.69	13.20	5868.15	11.89	0	0	37.19	2.35	118.66	0.73	161.75	11.74	145.84	10.56	0	670.71	3.89	0.56	4	11	17	413	397
317	47.83	58.67	142	4782.87	12.07	5866.75	10.97	0	0	42.89	2.80	118.38	0.76	142.81	10.63	129.74	9.66	0	917.06	5.68	0.57	4	11	18	413	396
318	47.60	58.71	143	4760.17	13.25	5870.67	13.50	0	0	42.15	3.09	120.03	0.87	139.64	11.70	142.23	11.92	0	873.35	4.55	0.51	3	11	19	413	395
319	47.79	58.47	144	4779.06	10.13	5846.76	10.66	0	0	47.21	3.22	121.13	0.73	114.19	8.86	120.18	9.32	0	859.71	4.52	0.57	4	11	20	413	394
320	47.60	58.31	145	4760.45	13.86	5830.82	10.91	0	0	45.42	3.44	119.77	0.84	140.90	12.15	110.88	9.56	1	781.29	4.73	0.51	3	11	21	413	393
321	47.59	58.75	146	4758.52	11.09	5875.36	11.65	0	0	52.46	4.19	121.00	0.88	106.65	9.65	112.00	10.15	1	833.90	4.96	0.50	4	11	22	413	392
322	48.04	58.65	147	4803.83	18.38	5864.59	15.53	0	0	35.60	3.01	120.57	0.94	168.02	16.40	142.24	13.80	0	753.35	2.71	0.42	5	11	23	413	391
323	48.01	58.66	148	4801.10	12.90	5866.11	10.80	0	0	48.00	2.86	116.39	0.89	167.42	11.49	140.45	9.59	0	599.40	4.44	0.59	3	11	24	413	390
324	48.55	58.84	149	4854.70	19.49	5883.84	14.53	0	0	32.41	2.32	119.34	0.86	205.96	18.42	158.14	13.06	0	526.31	2.02	0.47	5	11	25	413	389
325	48.57	58.60	150	4856.96	21.11	5859.76	20.67	0	0	29.62	2.38	117.31	0.99	201.00	20.06	200.87	19.04	0	319.71	1.93	0.38	5	11	26	413	388
326	47.84	58.62	151	4783.84	11.61	5862.34	11.85	0	0	43.95	4.00	122.75	0.75	97.97	10.13	99.84	10.24	1	488.21	2.58	0.45	5	11	27	413	387
327	47.48	58.52	152	4748.44	9.22	5851.57	9.59	0	0	52.52	3.79	120.38	0.72	97.78	7.94	101.85	8.29	1	581.08	5.04	0.57	5	11	28	413	386
328	47.97	58.88	153	4796.63	20.45	5887.59	11.79	0	0	49.53	4.17	122.87	1.18	186.92	18.30	108.36	10.43	1	1234.46	5.80	0.45	5	11	29	413	385
329	50.30	59.64	154	5029.71	20.16	5964.27	11.60	0	0	45.03	1.83	115.51	1.02	335.98	23.38	226.03	11.22	1	1751.56	4.97	0.58	4	11	30	413	384
330	49.32	57.81	155	4932.28	12.25	5781.37	10.31	0	0	47.55	1.51	110.48	0.83	282.14	12.97	251.30	10.38	1	1176.85	2.94	0.69	4	11	31	413	383
331	48.17	58.56	156	4817.16	12.12	5856.28	13.40	0	0	48.40	2.85	119.60	0.98	159.66	10.88	176.53	12.02	0	1081.29	4.59	0.57	4	11	32	413	382
332	47.59	58.84	157	4758.50	11.21	5884.23	11.42	0	0	45.08	2.94	119.53	0.78	132.49	9.86	134.94	10.04	0	507.27	3.76	0.58	5	11	33	413	381
333	49.54	59.44	158	4954.18	20.50	5944.19	10.71	0	0	45.49	2.45	117.23	1.05	280.01	21.45	157.41	9.76	1	812.10	4.37	0.56	4	11	34	413	380
334	50.47	59.20	159	5046.81	18.69	5919.88	10.34	0	0	55.99	1.96	109.77	1.12	349.88	21.85	232.35	10.12	1	1329.23	5.31	0.64	5	11	35	413	379
335	47.80	58.39	160	4780.49	17.73	5839.42	11.50	0	0	46.66	4.40	121.64	0.99	144.42	15.48	93.48	9.92	1	719.56	5.27	0.41	3	11	36	413	378
336	47.64	59.28	161	4764.50	14.42	5928.23	15.87	0	0	38.92	3.16	120.57	0.91	137.31	12.75	151.10	14.03	0	950.44	4.38	0.45	3	11	37	413	377
337	47.69	58.87	162	4768.55	8.78	5887.43	11.24	0	0	51.98	3.41	119.31	0.77	102.75	7.66	131.67	9.82	1	872.00	5.77	0.59	4	11	38	413	376
338	47.21	58.95	163	4721.43	10.62	5894.80	7.87	0	0	59.22	4.96	122.37	0.80	98.32	9.22	75.52	7.74	1	638.00	5.67	0.51	4	11	39	413	375
339	47.94	59.07	164	4794.36	11.77	5907.12	18.74	0	0	38.12	2.97	119.99	0.87	116.84	10.42	185.23	16.77	0	727.85	3.83	0.47	4	11	40	413	374
340	48.35	59.45	165	4835.49	11.06	5945.29	11.42	0	0	51.78	3.68	122.18	0.88	119.60	9.68	123.54	10.00	0	997.44	5.33	0.55	5	11	41	413	373
341	48.42	59.06	166	4841.93	13.13	5906.44	12.39	0	0	39.65	1.88	115.61	0.81	211.60	12.54	202.88	11.56	1	1044.06	4.70	0.62	4	11	42	413	372
342	48.01	58.37	167	4800.70	9.17	5837.09	6.72	0	0	61.07	2.36	118.32	0.75	183.25	8.24	134.93	5.98	0	1106.02	6.71	0.77	3	11	43	413	371
343	47.41	58.14	168	4741.08	11.75	5813.91	13.38	0	0	40.68	2.76	119.95	0.79	133.66	10.39	152.07	11.84	0	984.17	4.41	0.54	4	11	44	413	370
344	47.67	58.52	169	4766.86	11.69	5851.77	10.99	0	0	45.47	3.19	121.27	0.78	128.36	10.24	120.71	9.63	0	1010.02	5.28	0.55	4	11	45	413	369
345	47.81	58.42	170	4780.73	11.82	5841.82	14.25	0	0	40.65	2.87	119.65	0.82	129.37	10.44	155.90	12.58	0	760.17	4.13	0.53	4	11	46	413	368
346	47.72	59.05	171	4772.04	12.75	5904.95	9.55	0	0	50.86	3.86	121.02	0.83	129.29	11.12	96.97	8.41	1	990.77	5.88	0.53	5	11	47	413	367
347	47.59	58.60	172	4758.91	11.45	5860.08	11.76	0	0	44.81	2.63	117.00	0.82	150.71	10.17	154.77	10.44	0	667.38	4.54	0.60	3	11	48	413	366
348	47.67	58.84	173	4766.68	7.13	5884.12	7.89	0	0	68.10	3.27	120.01	0.77	114.30	6.24	126.47	6.90	0	742.35	8.10	0.73	3	11	49	413	365
349	47.55	58.49	174	4755.47	8.69	5848.73	9.07	0	0	57.21	3.30	122.35	0.76	115.98	7.60	120.96	7.93	0	1054.04	6.73	0.65	4	11	50	413	364
350	47.64	58.50	175	4764.31	5.66	5850.34	5.69	0	0	89.81	3.17	119.25	0.77	123.45	4.96	124.10	4.99	0	1018.75	11.28	0.83	3	11	51	413	363
351	47.86	57.92	176	4785.76	6.52	5792.02	6.75	0	0	72.66	2.69	119.81	0.74	135.95	5.75	140.71	5.95	0	1025.69	6.34	0.80	3	11	52	413	362
352	48.26	57.98	177	4825.87	6.28	5798.31	5.74	0	0	81.82	3.16	122.06	0.74	125.06	5.49	114.44	5.03	0	1145.06	8.04	0.81	4	11	53	413	361
353	47.85	58.21	178	4785.39	7.40	5820.71	7.20	0	0	78.77	3.29	118.75	0.88	136.64	6.51	132.94	6.34	0	1183.25	8.28	0.77	3	11	54	413	360
354	47.65	58.52	179	4764.55	9.67	5851.88	9.23	0	0	66.23	3.62	121.29	0.96	136.12	8.50	129.95	8.12	0	1323.73	7.88	0.66	3	11	55	413	359
355	47.87	58.08	180	4787.11	8.10	5807.69	8.54	0	0	70.45	3.40	121.28	0.89	129.34	7.12	136.35	7.51	0	1428.60	7.72	0.71	3	11	56	413	358
356	47.93	58.44	181	4792.93	4.70	5843.53	5.71	0	0	104.06	2.94	119.19	0.83	128.19	4.15	155.68	5.04	0	1231.00	8.90	0.87	4	11	57	413	357
357	47.62	58.29	182	4761.63	5.23	5828.89	6.53	0	0	93.64	3.29	120.11	0.83	114.79	4.59	143.31	5.73	0	1135.96	8.92	0.83	4	11	58	413	356
358	47.87	58.44	183	4787.30	7.26	5844.35	8.05	0	0	91.16	4.15	122.04	1.06	123.05	6.38	136.36	7.07	0	1429.54	8.99	0.74	3	11	59	413	355
359	47.72	58.47	184	4772.37	8.67	5846.85	8.54	0	0	81.51	4.26	124.59	1.06	127.68	7.60	125.77	7.49	0	1603.19	9.81	0.69	3	11	60	413	354
360	47.91	58.32	185	4790.68	7.50	5831.82	10.25	0	0	62.23	2.79	120.14	0.85	129.50	6.66	176.76	9.12	0	1404.85	6.56	0.72	3	11	61	413	353
361	47.86	58.06	186	4785.82	7.53	5805.83	9.88	0	0	63.45	2.48	116.59	0.87	149.96	6.75	194.98	9.02	0	950.85	5.31	0.75	3	11	62	413	352
362	47.66	58.38	187	4766.06	6.68	5838.37	8.64	0	0	80.61	3.47	121.48	0.94	119.74	5.89	154.72	7.60	0	1113.92	6.81	0.75	4	11	63	413	351
363	47.66	58.09	188	4766.43	6.84	5808.84	9.46	0	0	79.23	3.51	121.53	0.98	119.25	6.04	164.58	8.38	0	1233.00	6.07	0.74	4	11	64	413	350
364	48.02	58.01	189	4801.62	10.10	5801.33	14.84	0	0	42.24	1.88	116.82	0.83	179.00	9.28	251.54	14.75	1	982.62	3.03	0.64	4	11	65	413	349
365	47.59	58.37	190	4758.60	9.56	5836.53	13.00	0	0	55.34	3.34	121.69	0.95	122.35	8.45	166.16	11.49	0	950.56	4.16	0.60	3	11	66	413	348
366	47.68	58.29	191	4767.82	7.91	5829.15	11.88	0	0	70.77	3.97	122.56	1.04	108.68	6.96	163.08	10.46	1	1112.29	4.51	0.65	4	11	67	413	347
367	47.83	57.99	192	4782.64	4.06	5798.79	7.14	0	0	90.24	2.59	117.52	0.74	109.24	3.59	190.75	6.41	1	1072.65	5.84	0.87	4	11	68	413	346
368	48.05	57.92	193	4804.61	7.13	5791.55	8.60	0	0	85.70	3.81	120.11	1.03	123.63	6.28	148.96	7.58	0	923.94	5.63	0.74	4	11	69	413	345
369	48.15	58.22	194	4814.87	6.66	5821.94	7.48	0	0	79.08	3.00	121.52	0.86	135.56	5.89	152.13	6.61	0	648.56	4.06	0.79	3	11	70	413	344
370	48.13	58.41	195	4812.77	8.94	5840.51	9.35	0	0	84.05	4.10	120.90	1.19	141.64	7.91	148.07	8.27	0	1098.60	5.64	0.69	3	11	71	413	343
371	48.18	58.08	196	4817.98	6.80	5808.39	8.19	0	0	97.76	4.05	122.53	1.12	126.64	6.00	152.52	7.23	0	1329.50	5.35	0.77	4	11	72	413	342
372	48.08	58.15	197	4808.04	5.05	5814.69	7.56	0	0	97.59	3.73	124.06	0.91	101.84	4.45	152.25	6.63	1	1150.69	5.83	0.81	4	11	73	413	341
373	48.12	58.19	198	4811.87	7.19	5818.83	7.19	0	0	90.42	3.55	123.79	1.00	141.34	6.35	141.38	6.35	0	1529.56	6.71	0.78	3	11	74	413	340
374	48.08	58.00	199	4808.28	6.31	5800.23	7.02	0	0	93.37	3.08	117.56	0.98	148.39	5.62	164.92	6.26	0	1291.31	5.40	0.82	2	11	75	413	339
375	47.98	58.29	200	4797.79	5.51	5829.29	6.77	0	0	76.78	2.48	121.47	0.73	131.53	4.88	161.55	5.99	0	1280.96	4.37	0.84	3	11	76	413	338
376	48.28	58.02	201	4828.28	6.32	5802.08	7.09	0	0	81.52	2.49	115.31	0.87	160.38	5.69	179.68	6.40	0	997.04	6.53	0.83	4	11	77	413	337
377	48.54	57.57	202	4854.05	12.80	5756.64	12.61	0	0	37.08	2.28	117.78	0.74	161.04	11.54	159.28	11.23	0	929.06	2.82	0.57	5	11	78	413	336
378	48.77	57.71	203	4877.49	11.97	5770.90	9.18	0	0	52.38	4.03	122.38	0.81	119.51	10.42	91.53	7.94	1	883.85	4.60	0.53	4	11	79	413	335
379	48.94	57.82	204	4894.28	8.89	5782.19	8.82	0	0	62.61	3.37	120.63	0.84	127.12	7.80	126.11	7.74	0	1241.92	4.42	0.67	3	11	80	413	334
380	48.66	57.68	205	4865.99	8.30	5767.90	13.17	0	0	65.36	5.27	122.28	0.99	77.15	6.80	124.84	11.43	1	898.83	6.44	0.52	5	11	81	413	333
381	48.21	58.34	206	4821.40	8.30	5833.65	10.02	0	0	56.79	3.85	124.43	0.76	94.07	7.24	113.56	8.71	1	687.23	3.24	0.59	4	11	82	413	332
382	48.29	58.68	207	4829.06	7.30	5868.08	6.94	0	0	93.68	3.79	123.22	1.02	138.96	6.43	132.03	6.11	0	1156.42	6.14	0.78	3	11	83	413	331
383	48.57	58.72	208	4857.42	8.74	5871.95	7.87	0	0	82.83	3.65	122.17	1.07	153.35	7.73	138.10	6.97	0	1482.19	6.25	0.73	3	11	84	413	330
384	48.54	58.65	209	4854.30	7.71	5865.44	5.45	0	0	101.52	3.83	122.27	1.00	157.23	6.77	111.28	4.79	1	1495.94	6.55	0.80	3	11	85	413	329
385	48.51	58.66	210	4851.49	7.48	5866.16	5.65	0	0	99.09	3.53	121.39	0.99	161.90	6.60	122.52	4.99	0	1533.50	7.39	0.81	3	11	86	413	328
386	48.32	58.76	211	4831.77	6.76	5876.35	6.25	0	0	105.59	4.18	123.24	1.04	131.51	5.93	121.61	5.49	0	1129.98	5.71	0.79	3	11	87	413	327
387	48.21	58.75	212	4820.72	6.21	5875.25	5.36	0	0	86.06	2.45	119.53	0.78	168.74	5.56	146.06	4.77	0	1226.08	5.30	0.86	3	11	88	413	326
388	48.71	58.48	213	4871.22	9.12	5847.81	8.33	0	0	76.32	3.32	121.22	1.05	162.27	8.11	148.28	7.41	0	1166.65	4.71	0.73	4	11	89	413	325
389	48.11	58.58	214	4810.93	6.48	5858.27	5.53	0	0	110.71	3.95	123.04	1.01	139.88	5.69	119.37	4.85	0	1321.88	9.15	0.82	3	11	90	413	324
390	48.22	58.76	215	4821.64	9.33	5875.93	8.61	0	0	68.16	2.91	117.17	0.97	168.84	8.39	156.39	7.69	0	890.04	4.50	0.73	4	11	91	413	323
391	48.21	58.62	216	4820.63	6.79	5862.32	5.91	0	0	96.59	3.67	122.84	0.93	137.75	5.96	119.88	5.19	0	1168.88	6.09	0.80	3	11	92	413	322
392	48.35	58.72	217	4835.02	6.07	5871.81	5.58	0	0	110.87	4.03	122.68	0.97	128.33	5.31	117.95	4.88	0	1107.71	7.45	0.82	4	11	93	413	321
393	48.03	58.37	218	4803.42	7.29	5837.20	7.10	0	0	95.09	3.97	124.89	1.04	134.48	6.41	130.91	6.24	0	1419.12	6.69	0.77	4	11	94	413	320
394	48.01	58.50	219	4800.69	6.03	5849.94	6.18	0	0	93.58	3.24	119.28	0.88	134.15	5.31	137.53	5.45	0	1251.38	8.26	0.83	4	11	95	413	319
395	47.93	58.41	220	4792.93	7.53	5841.43	7.04	0	0	94.99	3.61	118.55	1.08	153.05	6.67	143.20	6.24	0	1445.06	8.80	0.79	3	11	96	413	318
396	48.05	57.96	221	4805.00	8.36	5796.36	10.24	0	0	85.94	3.81	116.30	1.26	146.16	7.46	178.49	9.19	0	1257.54	6.67	0.71	3	11	97	413	317
397	48.09	58.23	222	4809.34	7.35	5823.06	8.98	0	0	75.94	2.82	116.39	0.98	153.95	6.60	187.40	8.11	0	1041.27	5.51	0.77	3	11	98	413	316
398	48.13	58.02	223	4813.01	9.75	5801.66	12.32	0	0	69.20	3.81	121.56	1.19	137.00	8.66	172.67	11.00	0	1224.04	4.89	0.63	3	11	99	413	315
399	48.20	58.09	224	4820.27	7.19	5809.34	7.31	0	0	88.00	3.47	122.74	0.99	140.79	6.35	143.19	6.46	0	1233.69	7.21	0.78	3	11	100	413	314
400	48.31	58.28	225	4831.27	8.75	5827.91	7.76	0	0	78.50	3.53	122.45	1.00	150.01	7.72	133.05	6.85	0	1508.77	7.43	0.73	3	11	101	413	313
401	48.75	58.26	226	4874.76	8.52	5826.30	7.85	0	0	77.93	3.13	120.26	1.01	164.25	7.59	151.49	6.99	0	1158.56	5.39	0.76	2	11	102	413	312
402	49.20	58.16	227	4920.02	10.76	5815.58	8.58	0	0	71.60	2.66	115.19	1.11	221.39	10.26	181.12	7.84	1	1273.48	5.83	0.73	3	11	103	413	311
403	48.62	58.36	228	4861.74	13.04	5835.73	10.41	0	0	70.07	3.70	120.71	1.31	191.46	11.80	153.43	9.33	0	1403.67	6.15	0.62	4	11	104	413	310
404	48.56	58.26	229	4856.19	11.25	5826.11	8.35	0	0	72.71	3.26	120.22	1.12	193.97	10.17	144.59	7.47	0	1053.56	3.92	0.70	4	11	105	413	309
405	48.63	58.40	230	4863.39	10.37	5840.30	7.51	0	0	68.08	2.68	119.81	0.96	203.16	9.47	148.33	6.74	0	1222.35	5.02	0.74	4	11	106	413	308
406	49.14	57.86	231	4914.31	14.37	5785.51	11.44	0	0	77.82	3.76	115.23	1.61	227.40	13.82	186.03	10.50	1	1553.88	6.21	0.61	4	11	107	413	307
407	49.14	58.15	232	4914.06	12.01	5814.83	9.13	0	0	73.92	3.01	116.13	1.25	225.21	11.48	176.01	8.32	1	1173.88	4.46	0.70	3	11	108	413	306
408	49.86	57.79	233	4985.54	9.86	5778.76	7.52	0	0	119.60	4.94	123.21	1.63	184.41	8.86	141.22	6.71	0	2274.44	9.17	0.74	3	11	109	413	305
409	49.83	57.92	234	4982.50	9.91	5791.80	6.96	0	0	129.01	5.01	123.00	1.69	197.04	9.00	139.46	6.23	0	2512.46	9.37	0.76	4	11	110	413	304
410	49.34	58.19	235	4934.37	16.93	5818.52	7.68	0	0	71.29	3.12	119.90	1.24	282.15	17.72	138.31	6.95	1	1333.40	6.79	0.69	4	11	111	413	303
411	49.21	58.24	236	4920.59	13.40	5823.52	9.48	0	0	67.33	2.62	114.77	1.21	256.72	13.51	192.52	8.78	1	1404.88	6.90	0.68	4	11	112	413	302
412	49.69	58.24	237	4969.49	16.09	5824.35	8.52	0	0	69.84	3.43	124.15	1.28	246.80	15.66	135.69	7.67	1	2012.56	7.40	0.65	4	11	113	413	301
413	49.70	58.17	238	4969.73	19.87	5816.62	10.69	0	0	57.30	2.82	121.74	1.30	292.88	21.43	172.44	9.82	1	1803.17	7.29	0.58	4	11	114	413	300
414	50.07	57.86	239	5007.27	17.37	5786.47	9.33	0	0	67.14	3.63	124.15	1.33	241.07	16.83	134.89	8.38	1	1497.10	8.64	0.61	5	11	115	413	299
415	49.89	57.99	240	4988.73	20.71	5798.69	13.88	0	0	54.85	3.37	122.45	1.49	253.95	20.66	177.95	12.76	1	1718.15	8.20	0.48	4	11	116	413	298
416	49.82	57.87	241	4981.52	17.54	5786.78	12.05	0	0	62.55	3.11	115.67	1.45	264.88	17.90	191.19	11.25	1	1436.90	6.61	0.56	4	11	117	413	297
417	49.96	58.01	242	4996.20	14.97	5800.77	10.87	0	0	67.53	3.31	120.89	1.39	232.81	14.40	173.79	9.92	1	1878.52	9.02	0.61	4	11	118	413	296
418	50.45	57.66	243	5044.74	19.42	5766.32	13.87	0	0	54.89	3.09	118.58	1.43	254.41	19.57	194.54	12.83	1	1394.17	7.10	0.51	5	11	119	413	295
419	49.74	57.39	244	4974.22	23.57	5738.87	17.25	0	0	45.42	3.25	122.57	1.49	250.42	23.40	190.36	15.92	1	1424.81	6.32	0.39	4	11	120	413	294
420	49.18	58.20	245	4917.85	18.25	5819.61	14.61	0	0	54.06	2.56	113.11	1.37	282.79	19.36	238.06	14.48	1	1401.21	6.19	0.52	4	11	121	413	293
421	51.15	56.87	246	5114.67	8.61	5687.06	8.50	0	0	67.79	3.16	124.51	0.90	142.58	7.60	140.75	7.51	0	1401.17	7.00	0.72	3	11	122	413	292
422	49.99	57.73	247	4998.71	26.96	5773.33	15.88	0	0	54.35	2.98	112.22	1.68	337.94	32.04	229.49	15.47	1	1559.88	6.33	0.42	4	11	123	413	291
423	49.14	58.16	248	4914.32	45.13	5816.11	33.38	0	0	29.61	4.57	126.09	1.76	211.72	44.23	168.92	30.09	1	1536.65	9.35	0.25	5	11	124	413	290
424	51.52	56.47	249	5152.12	6.84	5646.76	10.00	0	0	71.45	3.71	127.39	0.88	101.28	5.96	147.88	8.80	1	1372.83	6.50	0.70	5	11	125	413	289
425	51.79	56.32	250	5179.19	13.24	5632.34	12.99	0	0	51.05	4.40	127.35	1.00	118.00	11.57	115.72	11.35	0	1268.44	5.19	0.46	4	11	126	413	288
426	51.61	56.45	251	5161.37	14.22	5644.76	16.16	0	0	58.85	5.45	128.35	1.35	118.21	12.47	134.33	14.17	0	1293.33	4.05	0.41	5	11	127	413	287
427	51.71	55.96	252	5170.53	10.07	5595.72	12.20	0	0	78.00	5.80	128.55	1.29	104.07	8.79	126.10	10.65	1	1194.10	7.59	0.53	4	11	128	413	286
428	52.16	56.09	253	5216.00	11.20	5609.43	8.34	0	0	76.89	4.94	127.77	1.11	134.15	9.78	99.99	7.33	1	1650.19	8.26	0.60	4	11	129	413	285
429	52.27	56.52	254	5227.13	9.17	5651.67	9.91	0	0	65.24	3.72	128.07	0.94	123.79	8.05	133.82	8.70	0	1304.58	5.05	0.64	4	11	130	413	284
430	52.11	56.41	255	5211.48	11.55	5640.59	12.28	0	0	59.92	4.39	129.88	1.08	121.31	10.13	128.97	10.76	0	1396.73	5.39	0.53	3	11	131	413	283
431	52.40	56.48	256	5239.67	10.45	5648.24	10.74	0	0	64.65	4.48	130.88	1.02	115.98	9.13	119.22	9.38	0	1808.62	6.06	0.57	4	11	132	413	282
432	52.41	56.38	257	5240.92	8.11	5638.36	10.52	0	0	71.58	4.57	129.01	0.98	97.39	7.01	126.53	9.17	1	1369.50	9.95	0.61	5	11	133	413	281
433	52.35	56.20	258	5234.64	7.91	5620.03	7.62	0	0	71.26	3.33	125.97	0.84	130.26	6.94	125.50	6.69	0	1270.54	7.29	0.73	3	11	134	413	280
434	52.75	56.25	259	5274.77	10.94	5624.89	9.17	0	0	53.39	2.94	127.06	0.82	153.36	9.68	128.68	8.09	0	1163.06	4.21	0.65	4	11	135	413	279
435	52.27	56.32	260	5227.29	11.30	5631.79	11.89	0	0	44.54	2.35	122.60	0.82	166.66	10.13	174.45	10.79	0	1042.46	3.72	0.62	4	11	136	413	278
436	52.23	56.28	261	5222.50	7.47	5628.04	9.70	0	0	76.99	4.91	131.80	0.96	89.93	6.52	116.74	8.43	1	1121.67	7.08	0.62	4	11	137	413	277
437	52.60	56.43	262	5259.94	9.69	5643.18	7.70	0	0	67.37	3.71	126.59	0.87	135.10	8.47	107.41	6.73	1	690.58	4.78	0.67	3	11	138	413	276
438	52.62	56.59	263	5261.54	10.65	5659.41	9.11	0	0	74.00	4.64	129.62	1.10	130.65	9.32	111.72	7.97	1	1153.19	5.64	0.61	4	11	139	413	275
439	52.75	57.13	264	5275.19	5.83	5713.20	6.26	0	0	75.92	3.03	127.19	0.69	112.31	5.09	120.76	5.47	0	1104.88	6.18	0.80	4	11	140	413	274
440	51.92	56.56	265	5192.49	11.95	5656.29	10.65	0	0	61.04	4.13	128.39	1.04	135.94	10.49	121.14	9.35	0	1197.15	4.01	0.56	3	11	141	413	273
441	52.16	56.34	266	5216.20	10.14	5634.05	14.45	0	0	49.20	3.63	127.36	0.90	105.75	8.91	150.66	12.67	1	848.02	4.91	0.52	4	11	142	413	272
442	52.29	56.38	267	5228.94	7.81	5637.69	8.78	0	0	71.30	3.51	125.01	0.90	122.30	6.86	137.40	7.72	0	1012.10	4.50	0.71	4	11	143	413	271
443	52.23	56.79	268	5223.10	8.69	5678.97	8.45	0	0	80.02	4.82	128.22	1.01	110.71	7.57	107.67	7.36	1	824.50	5.77	0.64	4	11	144	413	270
444	52.14	56.50	269	5214.40	10.21	5649.91	7.94	0	0	79.06	5.17	128.25	1.05	119.71	8.88	92.76	6.78	1	747.06	7.91	0.61	4	11	145	413	269
445	52.01	56.41	270	5200.75	10.66	5641.17	11.11	0	0	53.25	3.51	128.14	0.88	124.59	9.36	129.76	9.74	0	1096.27	4.38	0.58	4	11	146	413	268
446	51.79	56.74	271	5178.73	9.79	5674.32	8.26	0	0	69.63	3.48	125.12	0.96	151.33	8.64	127.59	7.28	0	833.77	4.24	0.69	3	11	147	413	267
447	51.91	56.47	272	5191.43	11.29	5647.09	10.56	0	0	64.37	5.31	132.12	1.03	105.13	9.84	98.14	9.10	1	849.38	4.57	0.49	4	11	148	413	266
448	52.40	56.24	273	5240.21	10.39	5624.25	12.05	0	0	57.89	3.69	128.36	0.99	125.85	9.15	145.85	10.62	0	1092.00	3.73	0.58	3	11	149	413	265
449	51.92	55.95	274	5192.01	5.82	5594.68	8.76	0	0	95.30	5.43	128.42	1.00	80.37	5.44	118.72	7.61	1	984.04	5.22	0.68	4	11	150	413	264
450	51.95	55.89	275	5195.01	9.16	5589.04	9.59	0	0	76.91	4.60	126.86	1.08	117.82	8.01	123.41	8.39	0	1153.08	4.34	0.63	3	11	151	413	263
451	52.22	56.07	276	5221.91	15.01	5607.24	23.52	0	0	32.59	4.28	128.67	0.91	87.97	13.17	137.67	20.50	1	542.88	2.05	0.28	4	11	152	413	262
452	51.68	56.40	277	5167.67	9.73	5640.04	10.86	0	0	64.62	4.40	128.23	0.99	109.93	8.50	122.63	9.48	1	626.50	4.44	0.58	4	11	153	413	261
453	51.73	56.12	278	5172.73	10.97	5611.62	12.29	0	0	72.04	6.42	131.05	1.23	94.39	9.51	105.82	10.70	1	832.83	3.71	0.46	5	11	154	413	260
454	51.75	56.01	279	5175.32	10.54	5601.15	10.45	0	0	68.23	4.15	126.52	1.09	133.65	9.27	132.53	9.19	0	1015.17	3.48	0.61	3	11	155	413	259
455	51.91	55.72	280	5191.20	10.79	5572.11	10.37	0	0	62.18	4.37	127.49	0.98	117.99	9.42	113.45	9.06	0	1199.58	3.34	0.56	3	11	156	413	258
456	51.95	56.44	281	5194.83	9.61	5643.50	10.58	0	0	68.12	4.23	127.68	1.04	119.11	8.43	131.10	9.27	0	923.40	4.07	0.61	4	11	157	413	257
457	51.94	55.97	282	5193.57	9.85	5596.99	8.21	0	0	76.38	3.78	123.55	1.06	153.49	8.70	128.00	7.24	0	1027.38	5.70	0.69	3	11	158	413	256
458	51.48	56.08	283	5148.39	10.69	5608.41	13.27	0	0	66.80	5.56	130.82	1.18	98.49	9.25	122.36	11.56	1	1266.10	5.49	0.48	4	11	159	413	255
459	51.89	56.30	284	5188.68	9.58	5630.10	9.10	0	0	63.62	3.48	127.49	0.90	134.96	8.42	128.19	8.00	0	928.21	3.40	0.66	3	11	160	413	254
460	51.90	56.58	285	5190.39	14.16	5657.88	12.25	0	0	52.56	3.67	127.10	1.07	156.71	12.55	135.77	10.85	0	1086.54	3.85	0.52	4	11	161	413	253
461	52.49	56.57	286	5248.64	18.79	5656.91	13.87	0	0	34.74	2.42	123.02	0.89	208.95	17.29	155.23	12.58	1	733.33	2.88	0.48	5	11	162	413	252
462	52.06	56.37	287	5205.87	11.46	5637.02	12.10	0	0	52.86	3.45	128.35	0.96	135.29	10.11	142.91	10.67	0	936.44	3.29	0.57	5	11	163	413	251
463	52.11	56.69	288	5211.20	11.71	5668.59	19.79	0	0	55.37	5.71	130.82	1.26	87.84	10.50	147.63	17.27	1	1022.92	4.05	0.37	4	11	164	413	250
464	51.74	56.27	289	5174.48	11.71	5626.72	13.09	0	0	71.50	5.87	128.94	1.32	109.68	10.23	122.67	11.44	1	942.12	3.47	0.48	4	11	165	413	249
465	51.56	56.28	290	5156.22	10.96	5628.08	9.39	0	0	75.31	5.83	131.41	1.12	108.53	9.51	92.94	8.13	1	1297.58	4.75	0.53	5	11	166	413	248
466	51.94	56.94	291	5193.78	10.63	5693.87	10.41	0	0	67.48	4.70	128.54	1.06	117.31	9.29	114.84	9.10	0	964.96	4.07	0.56	3	11	167	413	247
467	51.70	56.51	292	5170.43	7.22	5651.10	6.57	0	0	80.71	3.44	128.18	0.84	130.24	6.33	118.49	5.76	0	1494.52	5.72	0.77	4	11	168	413	246
468	52.00	56.55	293	5200.21	17.40	5654.97	12.85	0	0	42.01	3.04	126.52	0.99	185.75	15.69	137.88	11.45	0	1169.85	2.55	0.49	4	11	169	413	245
469	52.20	56.46	294	5219.61	10.85	5645.60	10.78	0	0	64.84	4.40	130.06	1.06	122.96	9.50	122.19	9.44	0	1250.75	3.47	0.57	3	11	170	413	244
470	51.71	56.36	295	5170.62	6.65	5636.17	8.47	0	0	84.63	5.13	127.05	0.92	83.66	5.68	106.97	7.34	1	777.21	5.28	0.65	5	11	171	413	243
471	52.43	56.38	296	5242.68	6.74	5638.25	7.51	0	0	86.92	4.54	128.22	0.91	98.94	5.83	110.35	6.53	1	872.85	6.21	0.71	4	11	172	413	242
472	52.29	56.26	297	5229.24	6.09	5626.07	6.36	0	0	86.89	3.86	128.47	0.80	105.27	5.30	109.90	5.54	1	802.15	4.63	0.77	3	11	173	413	241
473	52.60	56.86	298	5259.73	10.35	5685.78	9.06	0	0	76.71	4.27	127.94	1.14	143.28	9.11	125.41	7.97	0	1593.31	5.40	0.65	4	11	174	413	240
474	52.42	56.82	299	5242.02	9.66	5682.45	7.58	0	0	71.58	3.59	126.85	0.93	148.53	8.48	116.56	6.66	0	1111.90	5.04	0.70	3	11	175	413	239
475	52.35	56.45	300	5234.89	12.39	5644.75	14.88	0	0	49.74	3.60	129.37	1.05	132.23	10.97	158.66	13.15	0	1335.85	2.85	0.51	4	11	176	413	238
476	52.84	55.93	301	5284.13	10.52	5593.34	9.64	0	0	61.36	3.31	123.12	0.96	150.65	9.30	138.05	8.52	0	1099.67	4.20	0.65	3	11	177	413	237
477	52.63	55.65	302	5262.87	9.66	5565.09	9.59	0	0	65.95	4.03	128.17	0.95	121.47	8.45	120.61	8.39	0	1113.23	4.58	0.62	5	11	178	413	236
478	52.98	55.11	303	5297.95	5.81	5510.81	4.88	0	0	108.17	4.91	128.33	0.84	98.60	5.08	83.60	4.43	1	1099.90	7.43	0.77	4	11	179	413	235
479	53.01	55.07	304	5300.90	10.37	5506.84	9.36	0	0	63.87	3.50	122.72	0.97	146.16	9.15	131.89	8.25	0	799.27	4.38	0.65	3	11	180	413	234
480	53.30	54.49	305	5330.50	9.42	5449.34	8.93	0	0	83.28	4.93	126.08	1.14	122.43	8.24	116.03	7.81	0	1155.65	6.77	0.64	4	11	181	413	233
481	52.88	55.07	306	5288.44	7.44	5507.11	8.10	0	0	85.87	4.65	124.44	0.99	105.65	6.50	114.99	7.06	1	1055.73	5.72	0.69	4	11	182	413	232
482	52.66	55.19	307	5266.31	11.30	5519.01	10.86	0	0	59.13	3.88	123.32	1.00	132.77	9.93	127.49	9.54	0	970.90	4.75	0.58	3	11	183	413	231
483	52.25	55.13	308	5224.53	8.19	5513.33	7.39	0	0	81.62	3.36	122.29	0.99	153.46	7.24	138.47	6.54	0	1487.04	7.18	0.76	3	11	184	413	230
484	52.20	55.47	309	5220.35	10.49	5546.69	10.18	0	0	62.38	4.04	126.42	0.97	124.61	9.19	120.93	8.92	0	861.02	4.91	0.59	4	11	185	413	229
485	52.35	55.23	310	5235.11	7.16	5522.89	7.32	0	0	76.01	3.56	127.12	0.82	117.72	6.26	120.39	6.40	0	1223.88	7.33	0.74	3	11	186	413	228
486	51.89	55.30	311	5189.03	7.45	5530.21	10.78	0	0	72.35	5.72	129.94	0.95	75.17	7.17	105.58	9.34	1	814.48	6.45	0.53	4	11	187	413	227
487	52.13	55.01	312	5212.91	11.03	5500.74	14.65	0	0	53.43	4.35	125.13	1.02	104.13	9.67	138.29	12.81	1	1293.31	4.41	0.48	4	11	188	413	226
488	51.69	55.13	313	5168.67	13.12	5513.26	14.15	0	0	47.72	4.16	123.71	0.98	115.70	11.48	124.82	12.38	0	1084.71	4.55	0.45	3	11	189	413	225
489	51.52	54.90	314	5151.97	10.67	5490.38	13.46	0	0	54.19	4.63	125.08	0.96	95.63	9.18	120.84	11.72	1	768.65	6.62	0.47	4	11	190	413	224
490	51.41	54.69	315	5141.48	16.50	5468.51	14.18	0	0	42.18	4.68	124.69	0.95	114.19	14.35	98.11	12.30	1	722.02	4.81	0.35	4	11	191	413	223
491	52.14	55.01	316	5213.55	21.14	5501.45	17.83	0	0	34.26	3.36	122.70	1.04	166.61	18.87	140.81	15.83	0	684.56	3.23	0.35	4	11	192	413	222
492	52.00	54.61	317	5200.26	12.70	5461.15	11.43	0	0	64.65	6.03	124.53	1.14	104.42	11.06	93.75	9.81	1	910.60	6.12	0.44	4	11	193	413	221
493	51.88	55.03	318	5188.16	9.61	5502.53	14.81	0	0	51.99	4.85	125.28	0.91	80.62	8.87	122.36	12.87	1	879.44	5.03	0.45	4	11	194	413	220
494	52.31	55.29	319	5231.32	11.84	5528.58	12.97	0	0	52.74	3.86	126.96	0.99	124.73	10.40	136.65	11.40	0	1027.58	4.34	0.52	3	11	195	413	219
495	52.10	54.88	320	5210.43	9.47	5488.37	10.63	0	0	62.54	4.31	123.73	0.93	105.76	8.28	118.64	9.27	1	1120.19	6.76	0.58	5	11	196	413	218
496	52.22	55.33	321	5221.91	8.05	5533.38	10.26	0	0	61.79	3.68	124.42	0.84	103.87	7.04	132.46	8.97	1	952.38	6.05	0.64	4	11	197	413	217
497	51.28	55.69	322	5127.77	8.06	5569.02	9.91	0	0	73.68	4.53	125.65	0.98	100.81	7.02	124.00	8.65	1	1354.94	8.57	0.63	4	11	198	413	216
498	50.98	55.55	323	5098.24	10.30	5554.57	10.12	0	0	61.90	4.28	125.47	0.94	114.47	9.00	112.40	8.82	0	1245.00	6.74	0.57	4	11	199	413	215
499	51.47	55.30	324	5146.64	6.99	5530.21	8.97	0	0	74.51	4.47	124.37	0.86	88.54	5.89	114.47	7.79	1	958.10	9.68	0.65	4	11	200	413	214
500	50.56	56.73	325	5055.95	22.98	5672.71	19.20	0	0	37.12	2.67	118.83	1.24	237.97	22.79	209.21	17.99	1	1243.83	5.18	0.38	4	11	201	413	213
501	50.72	55.94	326	5071.63	15.94	5593.92	16.44	0	0	44.65	4.29	125.68	1.10	127.90	14.00	131.91	14.44	0	1231.23	4.46	0.39	5	11	202	413	212
502	50.40	56.19	327	5040.37	15.71	5618.85	16.79	0	0	44.65	3.71	124.93	1.12	146.05	13.95	155.21	15.14	0	1387.00	4.92	0.46	5	11	203	413	211
503	50.55	56.07	328	5055.50	11.46	5606.58	10.03	0	0	71.56	5.05	126.13	1.15	124.80	10.02	109.23	8.78	1	1465.06	8.57	0.56	4	11	204	413	210
504	50.94	56.02	329	5093.81	12.70	5601.74	9.94	0	0	67.19	5.02	124.13	1.13	130.62	11.09	102.33	8.73	1	998.19	6.34	0.53	4	11	205	413	209
505	50.58	56.20	330	5058.49	7.79	5620.49	11.23	0	0	76.76	5.00	124.77	1.06	91.49	6.66	132.32	9.78	1	1356.15	8.55	0.60	4	11	206	413	208
506	50.16	56.57	331	5016.24	13.63	5657.14	12.30	0	0	49.70	3.89	126.37	0.97	134.06	11.96	121.01	10.79	0	1338.27	4.93	0.52	5	11	207	413	207
507	49.27	57.45	332	4926.89	17.29	5744.85	22.46	0	0	36.94	2.28	115.45	1.15	218.42	16.73	273.53	23.41	1	1107.88	7.37	0.42	4	11	208	413	206
508	50.23	57.29	333	5022.88	24.15	5729.02	17.79	0	0	38.93	1.96	112.18	1.16	330.74	27.96	265.89	18.47	1	1401.62	7.36	0.44	5	11	209	413	205
509	50.33	56.24	334	5032.84	10.99	5624.08	10.11	0	0	67.51	5.26	128.45	1.05	108.35	9.56	99.65	8.80	1	1098.83	7.22	0.52	4	11	210	413	204
510	50.41	56.55	335	5040.84	13.83	5655.07	14.71	0	0	49.02	3.43	124.71	1.09	152.84	12.35	162.20	13.21	0	1492.31	5.35	0.51	5	11	211	413	203
511	50.82	55.81	336	5082.45	8.68	5581.03	11.27	0	0	74.75	5.85	126.08	1.08	85.54	7.70	110.53	9.79	1	1025.23	8.26	0.53	4	11	212	413	202
512	50.84	55.59	337	5083.54	9.81	5558.58	9.70	0	0	67.81	5.12	126.62	0.97	99.80	8.55	98.52	8.37	1	1046.48	6.89	0.54	4	11	213	413	201
513	51.30	55.43	338	5129.58	11.25	5543.11	12.51	0	0	49.36	3.62	125.69	0.88	118.05	9.86	131.29	10.96	0	1228.25	4.29	0.53	3	11	214	413	200
514	51.34	55.09	339	5133.83	10.51	5509.22	10.58	0	0	71.98	4.56	123.54	1.15	127.72	9.22	128.62	9.29	0	1393.79	7.57	0.60	3	11	215	413	199
515	51.85	55.77	340	5185.09	12.69	5576.54	14.00	0	0	46.21	3.41	123.78	0.95	132.74	11.20	146.43	12.35	0	797.19	3.09	0.51	3	11	216	413	198
516	51.68	55.27	341	5168.26	10.93	5526.89	10.83	0	0	46.62	2.53	122.04	0.80	155.77	9.71	154.24	9.66	0	943.56	3.17	0.63	4	11	217	413	197
517	51.18	56.28	342	5118.20	17.43	5628.45	15.85	0	0	45.72	3.37	122.75	1.22	183.82	15.76	167.14	14.35	0	1155.71	3.98	0.45	5	11	218	413	196
518	51.36	55.49	343	5136.34	11.75	5548.84	12.33	0	0	55.43	4.45	127.93	1.00	112.63	10.26	118.18	10.77	0	1055.25	4.35	0.49	3	11	219	413	195
519	51.42	55.54	344	5142.02	9.89	5554.41	9.86	0	0	66.09	4.42	127.24	0.97	113.52	8.63	113.20	8.60	0	1204.79	7.79	0.59	4	11	220	413	194
520	51.49	55.04	345	5148.96	13.53	5503.63	16.94	0	0	41.45	3.85	125.85	0.95	112.18	11.85	140.47	14.85	0	944.46	3.87	0.41	5	11	221	413	193
521	52.08	55.20	346	5208.14	12.79	5519.70	13.30	0	0	49.25	3.25	121.47	1.01	149.92	11.36	155.69	11.84	0	799.75	3.52	0.54	3	11	222	413	192
522	52.41	55.21	347	5241.40	10.88	5520.70	11.30	0	0	56.66	4.17	126.63	0.94	113.73	9.50	118.06	9.87	0	908.79	4.28	0.54	3	11	223	413	191
523	52.09	55.28	348	5208.87	9.26	5527.83	11.56	0	0	54.05	3.07	122.55	0.86	126.07	8.18	157.10	10.25	0	1038.69	4.03	0.63	3	11	224	413	190
524	52.56	55.39	349	5255.72	11.86	5538.83	12.11	0	0	50.26	3.67	125.90	0.91	125.01	10.40	127.68	10.62	0	587.69	3.58	0.53	3	11	225	413	189
525	52.61	55.71	350	5261.21	12.21	5570.78	14.89	0	0	48.71	2.94	121.35	1.05	157.71	10.96	191.48	13.50	0	809.44	3.06	0.55	4	11	226	413	188
526	52.75	54.83	351	5274.62	12.92	5483.16	14.36	0	0	50.74	3.98	124.44	1.06	126.77	11.37	140.93	12.63	0	569.75	3.01	0.48	4	11	227	413	187
527	52.77	54.85	352	5277.31	7.70	5485.22	9.44	0	0	90.41	5.24	124.47	1.15	102.06	6.72	125.20	8.24	1	1037.88	7.11	0.65	4	11	228	413	186
528	53.05	54.98	353	5305.49	7.48	5498.46	9.60	0	0	69.21	3.45	123.22	0.89	115.75	6.58	148.51	8.44	0	749.15	4.69	0.70	3	11	229	413	185
529	52.85	54.60	354	5284.87	8.83	5459.73	9.17	0	0	69.79	4.21	124.34	0.94	112.38	7.71	116.66	8.00	0	659.60	5.28	0.63	4	11	230	413	184
530	52.73	54.97	355	5273.03	10.13	5497.06	9.15	0	0	63.11	3.54	123.33	0.93	139.28	8.90	125.86	8.05	0	892.46	4.85	0.65	4	11	231	413	183
531	52.42	55.02	356	5241.67	11.26	5501.85	17.19	0	0	44.80	3.73	124.56	0.94	104.01	9.86	158.73	15.12	1	1034.67	5.39	0.46	4	11	232	413	182
532	52.72	54.26	357	5272.13	7.88	5426.46	8.75	0	0	78.43	4.36	126.58	0.97	108.93	6.88	120.85	7.64	1	836.19	4.60	0.67	4	11	233	413	181
533	52.91	54.27	358	5290.90	12.88	5426.51	10.07	0	0	57.96	4.51	126.27	0.98	127.28	11.23	99.55	8.78	1	716.33	4.97	0.52	5	11	234	413	180
534	53.19	55.09	359	5318.86	9.82	5509.10	13.51	0	0	48.81	2.63	122.66	0.89	141.48	8.77	192.88	12.30	0	769.71	3.35	0.62	4	11	235	413	179
535	53.29	55.17	360	5329.25	17.64	5516.78	16.77	0	0	37.32	2.94	121.82	1.03	174.22	15.83	165.43	15.09	0	310.44	2.25	0.43	5	11	236	413	178
536	53.10	54.95	361	5310.50	13.00	5495.34	11.08	0	0	53.12	3.27	120.70	1.00	163.14	11.54	139.23	9.83	0	687.75	3.95	0.58	3	11	237	413	177
537	53.74	54.82	362	5374.21	7.15	5482.37	9.02	0	0	87.64	4.41	126.14	1.06	109.36	6.26	138.03	7.90	1	1148.67	6.76	0.71	4	11	238	413	176
538	54.00	54.98	363	5400.09	9.59	5498.43	12.73	0	0	60.75	4.35	125.48	1.01	103.09	8.42	136.75	11.13	1	882.90	4.33	0.55	4	11	239	413	175
539	53.84	54.72	364	5383.58	11.61	5472.37	14.35	0	0	56.45	4.54	125.73	1.10	111.11	10.18	137.29	12.57	1	750.65	4.45	0.48	4	11	240	413	174
540	53.78	54.85	365	5378.48	11.62	5485.04	10.59	0	0	59.55	3.90	126.08	1.00	136.67	10.21	124.57	9.31	0	829.69	3.20	0.58	3	11	241	413	173
541	53.62	54.35	366	5361.72	13.63	5435.15	14.71	0	0	42.10	3.81	124.29	0.89	115.67	11.92	124.86	12.87	0	323.31	2.79	0.43	4	11	242	413	172
542	54.11	54.64	367	5411.39	13.77	5464.28	9.55	0	0	58.66	4.82	127.99	0.99	128.40	11.98	88.70	8.15	1	513.65	4.43	0.50	5	11	243	413	171
543	54.17	54.49	368	5417.20	7.68	5449.23	12.06	0	0	61.58	4.01	124.91	0.88	90.81	6.78	142.35	10.53	1	367.25	2.66	0.60	4	11	244	413	170
544	53.93	54.35	369	5393.34	10.75	5435.24	10.48	0	0	57.66	3.28	119.71	0.95	145.83	9.50	142.11	9.27	0	501.71	2.76	0.63	3	11	245	413	169
545	53.83	54.97	370	5382.97	10.02	5496.73	12.56	0	0	59.62	3.59	122.38	1.03	128.63	8.86	161.06	11.12	0	741.54	3.52	0.60	4	11	246	413	168
546	53.63	55.26	371	5363.26	10.87	5525.77	10.25	0	0	60.47	3.45	125.37	0.99	146.91	9.60	138.64	9.06	0	930.04	3.57	0.63	3	11	247	413	167
547	54.12	55.21	372	5411.55	10.40	5521.20	10.71	0	0	49.72	2.44	121.98	0.83	164.74	9.34	169.41	9.65	0	727.33	2.53	0.66	4	11	248	413	166
548	53.77	54.87	373	5376.72	9.29	5487.01	10.22	0	0	61.15	3.82	124.09	0.89	114.28	8.13	125.65	8.94	0	291.69	2.85	0.61	4	11	249	413	165
549	53.64	54.53	374	5364.35	8.09	5453.19	10.92	0	0	73.52	4.03	125.11	1.05	113.60	7.11	153.40	9.60	0	782.31	4.11	0.66	3	11	250	413	164
550	53.10	54.55	375	5309.62	9.95	5454.80	9.70	0	0	68.81	4.43	126.83	1.01	118.70	8.70	115.72	8.47	0	799.25	4.50	0.60	3	11	251	413	163
551	53.02	54.47	376	5302.24	7.07	5447.33	9.87	0	0	71.86	3.85	122.62	0.90	101.62	6.22	141.64	8.63	1	716.48	4.81	0.68	3	11	252	413	162
552	53.42	54.23	377	5341.77	10.00	5422.57	12.42	0	0	49.98	3.23	122.37	0.85	119.19	8.80	148.01	10.92	0	425.62	3.49	0.58	3	11	253	413	161
553	53.62	54.30	378	5362.32	10.50	5429.99	14.92	0	0	51.01	3.15	119.18	0.99	131.90	9.34	185.57	13.55	0	581.33	3.52	0.57	5	11	254	413	160
554	52.96	54.77	379	5295.99	11.80	5476.69	23.86	0	0	38.08	3.58	123.23	0.97	97.12	10.50	194.90	21.36	1	209.00	2.03	0.39	5	11	255	413	159
555	52.87	53.84	380	5286.83	14.79	5384.35	16.22	0	0	38.05	3.73	120.24	0.89	116.10	12.95	127.31	14.20	0	219.54	2.31	0.39	3	11	256	413	158
556	53.02	53.63	381	5302.35	13.40	5362.64	15.17	0	0	43.81	3.89	121.45	0.94	116.14	11.74	131.48	13.29	0	535.62	2.84	0.43	3	11	257	413	157
557	53.20	53.49	382	5319.57	9.74	5349.34	10.63	0	0	58.15	4.06	121.47	0.88	107.25	8.50	117.09	9.27	1	474.19	5.31	0.57	4	11	258	413	156
558	52.88	53.76	383	5287.54	11.03	5375.98	20.96	0	0	38.21	3.49	122.03	0.88	93.35	9.81	176.58	18.49	1	565.96	2.96	0.42	5	11	259	413	155
559	53.30	53.75	384	5329.64	14.50	5374.93	12.06	0	0	39.82	2.73	119.31	0.82	163.66	12.85	136.24	10.69	0	333.27	2.99	0.53	3	11	260	413	154
560	53.19	53.46	385	5319.18	19.00	5346.38	13.94	0	0	39.89	3.90	122.47	0.98	149.39	16.70	109.69	12.23	1	453.23	3.23	0.38	3	11	261	413	153
561	53.03	53.57	386	5303.36	10.52	5357.32	9.02	0	0	60.56	4.35	122.96	0.87	112.26	9.15	96.09	7.76	1	669.10	6.53	0.56	4	11	262	413	152
562	53.79	54.40	387	5379.37	16.51	5439.57	21.51	0	0	30.57	2.33	117.85	0.92	169.73	14.95	214.64	20.45	1	571.38	2.81	0.43	5	11	263	413	151
563	53.15	53.36	388	5314.55	11.10	5335.90	11.05	0	0	54.24	4.33	120.96	0.89	106.83	9.68	106.30	9.60	1	567.17	4.52	0.51	3	11	264	413	150
564	52.78	54.01	389	5278.46	14.64	5401.23	17.27	0	0	37.44	3.33	120.70	0.91	127.08	12.91	149.85	15.23	0	613.19	2.90	0.42	4	11	265	413	149
565	53.42	53.51	390	5341.85	15.42	5350.78	16.88	0	0	38.14	2.79	116.70	0.98	164.04	13.81	177.75	15.46	0	448.19	2.81	0.47	5	11	266	413	148
566	52.55	53.33	391	5254.70	11.17	5333.01	18.03	0	0	36.39	2.75	119.91	0.79	114.46	9.87	183.10	16.28	0	253.88	2.77	0.49	4	11	267	413	147
567	52.78	53.41	392	5278.35	13.96	5340.83	15.29	0	0	42.15	3.59	122.23	0.94	126.35	12.28	138.46	13.45	0	557.92	3.58	0.44	3	11	268	413	146
568	52.69	53.61	393	5269.35	9.62	5361.09	18.40	0	0	43.56	3.27	119.28	0.88	98.88	8.46	188.37	16.36	1	377.62	3.31	0.50	5	11	269	413	145
569	53.15	54.33	394	5315.18	19.36	5432.62	22.41	0	0	31.20	2.54	117.24	1.04	185.32	17.80	210.77	21.22	1	690.54	2.69	0.40	5	11	270	413	144
570	52.67	53.59	395	5266.73	11.20	5358.94	25.58	0	0	35.56	4.12	122.68	0.87	71.01	8.93	168.45	22.33	1	558.60	4.49	0.33	5	11	271	413	143
571	52.96	53.51	396	5295.55	22.52	5351.01	16.45	0	0	34.15	3.64	120.46	1.01	162.75	19.90	119.07	14.52	0	592.50	2.50	0.33	4	11	272	413	142
572	52.78	53.12	397	5277.57	14.11	5312.39	10.12	0	0	44.80	4.54	122.06	0.78	107.37	12.24	78.50	9.42	1	327.21	3.15	0.41	5	11	273	413	141
573	51.89	52.53	398	5188.63	9.50	5253.06	18.81	0	0	41.72	5.22	118.60	0.83	65.02	10.17	118.35	16.33	1	75.65	3.75	0.36	5	11	274	413	140
574	52.25	52.39	399	5225.37	13.24	5239.12	13.01	0	0	41.56	4.44	120.68	0.79	94.87	11.47	92.99	11.13	1	111.12	2.51	0.38	5	11	275	413	139
575	52.82	53.52	400	5281.56	14.80	5351.73	18.53	0	0	36.55	3.70	121.97	0.92	112.65	12.98	141.09	16.25	0	357.56	2.48	0.37	5	11	276	413	138
576	52.80	53.65	401	5280.06	13.25	5365.01	16.61	0	0	39.92	2.82	116.68	0.92	145.62	11.81	179.66	15.27	0	494.58	2.57	0.50	5	11	277	413	137
577	53.08	53.44	402	5307.77	10.11	5343.81	15.60	0	0	51.83	4.73	122.24	0.96	86.08	9.16	131.68	13.58	1	297.40	3.51	0.44	4	11	278	413	136
578	52.70	53.71	403	5269.98	17.15	5371.07	20.36	0	0	29.54	3.19	120.83	0.84	122.30	15.09	145.20	17.90	0	46.10	1.63	0.33	4	11	279	413	135
579	52.11	53.84	404	5211.48	7.91	5383.97	10.48	0	0	53.36	3.63	121.82	0.72	89.69	7.03	118.23	9.11	1	496.00	3.67	0.60	5	11	280	413	134
580	51.87	53.86	405	5186.82	11.34	5385.67	14.32	0	0	50.65	4.91	121.40	0.95	90.13	10.03	113.40	12.45	1	523.02	4.36	0.42	5	11	281	413	133
581	52.08	54.51	406	5208.03	14.32	5451.29	13.01	0	0	40.69	3.11	123.35	0.85	144.50	12.62	131.31	11.47	0	687.48	2.62	0.49	4	11	282	413	132
582	52.25	54.69	407	5225.04	7.92	5469.40	15.30	0	0	54.88	4.22	124.37	0.89	79.05	6.90	152.73	13.33	1	678.85	3.19	0.53	5	11	283	413	131
583	52.09	54.58	408	5209.24	15.13	5457.74	13.35	0	0	44.64	2.82	117.36	1.01	185.44	13.74	163.69	12.14	0	641.08	2.43	0.54	5	11	284	413	130
584	51.99	54.83	409	5198.91	12.40	5482.51	11.76	0	0	53.13	4.26	125.00	0.96	118.86	10.83	112.75	10.27	0	748.94	3.16	0.49	4	11	285	413	129
585	51.60	54.82	410	5159.80	12.49	5481.74	16.79	0	0	38.52	3.54	124.22	0.84	104.58	10.91	140.59	14.69	1	487.40	2.33	0.42	4	11	286	413	128
586	51.58	54.94	411	5158.18	15.27	5493.65	12.96	0	0	49.18	3.91	125.25	1.06	148.02	13.44	125.68	11.42	0	1070.62	3.10	0.47	3	11	287	413	127
587	51.54	55.18	412	5154.17	13.05	5517.71	12.94	0	0	51.00	4.15	126.37	1.00	123.48	11.43	122.39	11.33	0	789.69	3.69	0.48	4	11	288	413	126
588	51.73	55.16	413	5173.02	14.25	5516.29	15.34	0	0	42.29	3.04	121.16	0.99	153.64	12.69	165.03	13.73	0	753.42	2.92	0.49	4	11	289	413	125
589	51.50	54.43	414	5150.07	11.02	5443.11	13.62	0	0	56.20	4.11	125.32	1.04	115.94	9.67	143.32	11.95	0	742.00	3.85	0.52	3	11	290	413	124
590	51.35	54.21	415	5135.26	12.67	5420.70	16.52	0	0	44.83	4.99	123.08	0.95	86.81	10.75	113.79	14.35	1	803.48	5.70	0.36	4	11	291	413	123
591	51.13	54.54	416	5112.91	10.07	5453.53	14.32	0	0	50.07	3.92	123.35	0.90	99.09	8.85	140.80	12.51	1	918.40	3.69	0.50	3	11	292	413	122
592	50.98	54.29	417	5098.35	25.61	5429.42	17.44	0	0	29.47	3.97	122.51	0.93	146.14	22.41	99.53	15.24	1	419.33	2.92	0.25	4	11	293	413	121
593	51.63	55.04	418	5163.06	12.76	5504.46	17.26	0	0	44.45	3.79	123.64	1.01	115.47	11.23	156.02	15.21	0	728.94	2.84	0.44	4	11	294	413	120
594	50.89	54.67	419	5088.52	10.47	5466.52	11.35	0	0	62.35	4.80	124.33	1.01	104.37	9.14	113.12	9.89	1	970.17	4.00	0.52	4	11	295	413	119
595	51.44	55.44	420	5143.87	15.95	5543.77	18.89	0	0	37.86	3.33	121.26	1.02	140.28	14.16	165.30	16.96	0	498.40	2.07	0.40	4	11	296	413	118
596	51.15	55.19	421	5115.24	9.88	5519.03	9.40	0	0	63.26	4.81	127.63	0.89	99.69	8.61	94.94	8.20	1	564.60	3.36	0.54	4	11	297	413	117
597	51.06	55.36	422	5105.61	19.56	5536.04	17.62	0	0	36.70	3.06	120.71	1.08	181.84	17.71	163.99	15.92	0	879.88	2.50	0.41	5	11	298	413	116
598	51.12	55.16	423	5111.62	11.83	5516.06	10.96	0	0	64.57	5.92	131.47	1.07	99.16	10.32	91.98	9.61	1	1204.79	3.86	0.45	4	11	299	413	115
599	51.25	54.63	424	5125.05	12.22	5462.51	7.82	0	0	73.52	5.60	127.58	1.04	122.22	10.59	76.05	6.24	1	1020.67	5.66	0.54	5	11	300	413	114
600	51.01	55.79	425	5101.17	17.55	5579.17	17.38	0	0	35.79	2.74	122.21	0.99	177.91	15.85	173.84	16.10	0	810.44	2.05	0.44	5	11	301	413	113
601	51.36	55.26	426	5135.91	13.93	5526.24	12.66	0	0	46.58	3.48	123.85	0.95	143.70	12.27	130.56	11.15	0	718.21	2.59	0.50	3	11	302	413	112
602	51.21	55.74	427	5120.67	15.98	5573.68	18.00	0	0	41.55	3.87	126.69	1.09	132.26	14.11	148.97	15.88	0	1178.08	2.61	0.39	5	11	303	413	111
603	50.97	55.38	428	5096.98	12.25	5537.58	10.18	0	0	75.17	6.37	128.96	1.23	110.84	10.65	91.85	8.72	1	883.90	4.68	0.48	3	11	304	413	110
604	51.32	56.12	429	5131.77	25.90	5612.32	54.68	0	0	30.72	2.46	119.72	1.44	231.19	26.20	414.43	76.18	1	1011.17	3.87	0.20	5	11	305	413	109
605	50.96	55.42	430	5095.65	15.18	5542.10	12.79	0	0	44.33	3.06	121.52	0.97	170.32	13.55	143.64	11.40	0	771.71	2.21	0.52	5	11	306	413	108
606	50.60	56.04	431	5060.09	11.99	5603.61	12.33	0	0	59.64	5.47	127.35	1.06	100.21	10.37	103.21	10.76	1	1054.31	4.91	0.45	5	11	307	413	107
607	50.78	55.49	432	5078.27	12.73	5549.24	15.44	0	0	48.55	3.46	121.60	1.06	138.50	11.30	166.96	13.90	0	647.71	2.44	0.51	4	11	308	413	106
608	50.80	55.34	433	5080.09	11.41	5534.46	13.73	0	0	57.85	3.85	120.63	1.12	132.66	10.10	159.17	12.22	0	609.94	2.81	0.55	3	11	309	413	105
609	50.74	55.42	434	5074.04	8.65	5542.35	9.78	0	0	73.85	4.94	126.86	1.00	99.25	7.52	112.24	8.50	1	741.90	4.03	0.59	4	11	310	413	104
610	51.12	54.96	435	5111.51	11.49	5496.38	12.63	0	0	56.54	4.67	125.21	1.01	106.93	10.04	117.49	11.02	1	829.12	3.31	0.48	5	11	311	413	103
611	51.04	55.26	436	5104.45	10.06	5525.51	12.55	0	0	69.50	5.56	125.94	1.16	96.67	8.85	120.46	10.93	1	523.60	4.04	0.50	4	11	312	413	102
612	50.88	55.02	437	5088.08	12.89	5502.22	13.65	0	0	49.19	4.43	123.65	0.97	110.00	11.26	116.54	11.92	1	334.04	1.99	0.44	3	11	313	413	101
613	50.82	55.03	438	5082.17	22.80	5502.92	14.62	0	0	39.32	3.70	122.07	1.11	186.90	20.41	120.40	12.97	0	815.08	2.09	0.38	4	11	314	413	100
614	50.73	54.24	439	5072.86	9.92	5424.13	9.82	0	0	74.15	5.73	125.23	1.07	98.44	8.60	97.42	8.53	1	513.25	3.57	0.53	4	11	315	413	99
615	50.22	57.03	440	5022.22	21.81	5702.98	22.76	0	0	31.04	1.85	115.69	1.05	273.40	22.87	283.91	24.33	1	857.10	2.05	0.38	5	11	316	413	98
616	50.99	54.88	441	5098.90	15.99	5487.95	22.29	0	0	42.99	4.64	124.44	1.24	114.17	14.09	159.07	19.64	0	745.81	2.25	0.33	4	11	317	413	97
617	50.70	54.92	442	5069.70	15.01	5492.10	16.90	0	0	38.78	2.25	114.28	0.97	202.27	13.87	215.57	16.58	1	791.62	1.72	0.54	5	11	318	413	96
618	51.23	55.00	443	5122.91	28.89	5499.96	24.91	0	0	29.30	3.56	123.59	1.26	184.39	26.06	159.40	22.37	0	500.58	1.21	0.25	5	11	319	413	95
619	50.74	54.19	444	5074.19	15.64	5419.05	13.51	0	0	38.22	3.19	120.67	0.85	144.34	13.76	124.69	11.89	0	554.02	2.00	0.45	4	11	320	413	94
620	50.76	54.56	445	5075.60	18.00	5455.97	20.98	0	0	35.05	3.38	119.94	1.06	144.91	16.00	167.59	18.97	0	890.27	1.84	0.36	5	11	321	413	93
621	50.72	54.74	446	5071.77	19.08	5473.67	25.58	0	0	31.56	4.30	124.64	1.05	107.66	16.72	144.36	22.42	1	629.88	1.58	0.24	4	11	322	413	92
622	50.33	54.09	447	5033.15	12.42	5408.78	15.16	0	0	52.51	5.00	120.68	1.07	100.13	10.79	122.30	13.21	1	616.56	3.81	0.41	4	11	323	413	91
623	50.14	54.27	448	5013.82	18.59	5426.81	11.65	0	0	44.98	5.92	125.85	0.95	108.21	16.10	66.13	9.78	1	242.83	2.38	0.29	4	11	324	413	90
624	50.41	54.32	449	5041.32	9.22	5432.04	12.30	0	0	54.87	3.88	120.55	0.87	100.14	8.01	133.67	10.74	1	355.79	3.44	0.56	5	11	325	413	89
625	50.58	54.76	450	5058.35	16.88	5476.41	16.54	0	0	43.19	5.43	125.61	1.06	102.93	14.63	100.91	14.39	1	827.06	2.25	0.30	4	11	326	413	88
626	50.43	54.92	451	5043.12	15.72	5492.16	16.61	0	0	43.11	4.77	123.68	1.04	109.20	13.70	115.37	14.49	1	744.75	2.98	0.34	4	11	327	413	87
627	50.45	54.33	452	5045.25	12.52	5432.57	18.50	0	0	48.08	6.07	126.51	1.01	66.65	8.65	110.53	15.97	1	651.38	4.18	0.32	5	11	328	413	86
628	49.87	54.40	453	4987.47	11.96	5439.97	16.24	0	0	48.43	5.16	123.54	0.99	86.79	10.70	117.13	14.11	1	526.62	3.82	0.37	4	11	329	413	85
629	50.22	54.36	454	5021.79	17.37	5435.87	14.04	0	0	41.60	4.65	123.00	0.96	119.24	15.12	96.31	12.14	1	810.12	5.56	0.34	5	11	330	413	84
630	50.08	54.93	455	5007.85	13.97	5492.94	16.56	0	0	47.21	4.82	120.62	1.07	105.29	12.23	124.80	14.46	1	638.73	4.44	0.38	4	11	331	413	83
631	49.69	54.63	456	4969.43	13.75	5463.14	18.71	0	0	45.16	5.08	122.05	1.07	93.73	11.92	127.65	16.30	1	774.56	5.62	0.34	4	11	332	413	82
632	49.25	55.86	458	4925.38	16.45	5585.91	25.61	0	0	30.61	2.59	119.46	0.97	151.99	14.78	221.78	24.94	1	809.96	3.24	0.41	5	11	333	413	81
633	49.43	55.89	459	4942.71	19.21	5589.09	42.06	0	0	24.16	3.04	125.03	1.04	118.94	17.17	247.90	41.09	1	831.77	5.88	0.24	5	11	334	413	80
634	49.43	56.66	460	4943.43	16.33	5666.47	36.01	0	0	33.19	1.94	114.51	1.11	218.71	16.02	391.46	48.47	1	1040.27	5.02	0.42	5	11	335	413	79
635	50.14	54.78	461	5013.64	8.39	5477.77	13.75	0	0	56.65	5.06	122.27	0.90	74.56	8.00	119.00	11.94	1	783.12	5.22	0.47	5	11	336	413	78
636	49.96	55.40	462	4995.85	13.72	5539.78	16.63	0	0	44.96	3.59	123.32	1.06	132.97	12.15	161.08	14.72	0	978.12	4.66	0.46	3	11	337	413	77
637	50.31	55.44	463	5031.05	13.49	5544.04	18.24	0	0	40.67	4.89	126.27	0.93	85.63	11.53	116.23	15.84	1	763.02	4.01	0.32	3	11	338	413	76
638	50.22	55.71	464	5021.99	17.76	5571.11	15.30	0	0	42.80	3.76	125.50	1.09	156.02	15.71	134.51	13.54	0	1461.52	4.45	0.41	3	11	339	413	75
639	50.16	55.57	465	5015.68	15.03	5557.27	13.86	0	0	45.65	4.62	125.56	0.98	114.05	13.10	105.11	12.05	1	1087.85	6.02	0.39	4	11	340	413	74
640	49.92	55.81	466	4992.30	14.98	5581.16	14.58	0	0	46.50	4.34	123.96	1.03	123.50	13.12	120.21	12.77	0	1052.08	4.24	0.41	4	11	341	413	73
641	49.52	56.43	467	4952.04	19.63	5643.28	25.76	0	0	29.63	3.11	122.85	1.05	145.62	17.53	188.38	23.67	0	1317.12	3.31	0.32	5	11	342	413	72
642	50.65	55.41	468	5064.82	11.24	5541.42	14.83	0	0	57.64	6.24	127.22	1.07	77.78	9.17	104.57	12.81	1	1032.69	8.03	0.39	5	11	343	413	71
643	50.44	55.38	469	5044.19	18.47	5537.56	16.32	0	0	42.04	3.83	121.89	1.13	156.86	16.35	138.56	14.46	0	823.98	4.08	0.39	5	11	344	413	70
644	50.55	54.82	470	5055.22	19.39	5482.24	19.33	0	0	38.87	4.61	125.13	1.14	125.72	17.00	125.34	16.95	0	1028.15	4.29	0.30	4	11	345	413	69
645	50.36	55.11	471	5036.38	12.99	5510.68	14.47	0	0	45.91	4.50	123.25	0.93	101.70	11.28	113.30	12.61	1	1003.19	5.36	0.41	5	11	346	413	68
646	50.40	55.29	472	5040.45	12.15	5529.44	13.80	0	0	50.47	5.78	126.85	0.93	79.03	9.77	91.70	11.87	1	1007.21	5.85	0.35	5	11	347	413	67
647	50.35	55.22	473	5035.45	13.52	5521.91	11.21	0	0	50.54	3.53	120.19	0.95	149.29	11.90	123.77	9.87	0	1145.23	5.92	0.54	3	11	348	413	66
648	50.93	55.36	474	5092.95	16.53	5536.00	14.66	0	0	42.05	3.22	122.14	1.03	167.12	14.77	148.39	13.08	0	816.15	3.41	0.46	5	11	349	413	65
649	51.02	55.33	475	5102.26	13.09	5533.19	17.19	0	0	40.12	4.10	126.61	0.90	98.52	11.52	129.17	14.99	1	827.92	4.93	0.38	4	11	350	413	64
650	50.87	55.21	476	5086.85	15.76	5521.32	14.78	0	0	48.86	5.18	127.74	1.11	114.29	13.75	107.17	12.89	1	934.06	5.33	0.37	3	11	351	413	63
651	51.48	55.77	477	5148.47	9.70	5576.91	8.72	0	0	73.65	4.78	126.60	1.00	114.77	8.45	103.16	7.60	1	842.67	5.47	0.61	4	11	352	413	62
652	51.93	56.26	478	5192.61	13.83	5625.83	11.24	0	0	56.31	3.81	124.89	1.08	157.91	12.22	128.42	9.93	0	1026.27	4.22	0.55	3	11	353	413	61
653	51.51	56.49	479	5151.46	7.69	5649.09	11.12	0	0	73.08	5.29	129.70	0.97	78.92	6.11	117.23	9.64	1	1135.08	7.35	0.56	4	11	354	413	60
654	51.77	56.25	480	5177.07	9.90	5625.29	9.29	0	0	65.20	3.64	126.42	0.95	136.63	8.71	128.26	8.18	0	1301.40	4.76	0.65	3	11	355	413	59
655	52.23	56.10	481	5223.05	9.17	5610.41	8.90	0	0	64.52	3.24	125.91	0.90	140.86	8.08	136.73	7.85	0	1277.85	5.24	0.69	3	11	356	413	58
656	52.61	56.11	482	5261.47	7.51	5611.20	8.53	0	0	73.60	4.48	128.93	0.86	94.45	6.45	107.56	7.43	1	1165.71	6.72	0.64	4	11	357	413	57
657	52.57	56.08	483	5257.12	8.99	5608.02	10.73	0	0	63.43	3.42	125.71	0.96	128.64	7.94	153.42	9.48	0	913.77	4.05	0.66	3	11	358	413	56
658	52.65	55.61	484	5265.11	7.37	5560.93	6.91	0	0	84.02	4.12	126.27	0.89	115.34	6.42	108.17	6.02	1	1045.35	6.15	0.73	3	11	359	413	55
659	52.81	55.77	485	5281.48	10.50	5576.98	12.46	0	0	56.34	3.67	126.10	0.99	124.22	9.25	147.41	10.97	0	894.23	4.02	0.57	3	11	360	413	54
660	53.22	55.72	486	5322.06	14.57	5571.62	14.03	0	0	44.03	2.54	119.87	1.00	195.33	13.48	186.26	13.18	0	1138.25	3.36	0.57	5	11	361	413	53
661	53.28	55.87	487	5327.92	13.76	5586.55	13.00	0	0	40.96	2.58	125.13	0.87	169.35	12.31	160.04	11.62	0	1026.88	3.13	0.55	4	11	362	413	52
662	53.29	55.74	488	5328.93	11.67	5573.75	14.64	0	0	47.97	3.38	127.57	0.97	127.94	10.32	160.42	12.94	0	1114.40	3.87	0.52	3	11	363	413	51
663	52.96	55.10	489	5295.72	11.05	5510.30	10.58	0	0	65.43	4.76	127.65	1.05	116.66	9.65	111.74	9.24	1	971.21	4.78	0.54	4	11	364	413	50
664	52.39	55.17	490	5239.49	13.23	5516.60	12.33	0	0	56.32	4.41	123.96	1.09	130.10	11.60	121.19	10.81	0	1205.31	4.93	0.49	4	11	365	413	49
665	52.78	55.42	491	5278.00	11.87	5541.88	16.29	0	0	49.70	4.53	129.88	1.03	100.25	10.39	137.56	14.24	1	850.48	3.53	0.43	5	11	366	413	48
666	52.91	55.54	492	5291.20	9.23	5554.49	8.63	0	0	75.25	4.25	125.74	1.01	125.64	8.08	117.42	7.55	0	1115.52	5.56	0.66	4	11	367	413	47
667	52.88	56.09	493	5288.36	8.31	5609.09	8.57	0	0	74.23	3.84	123.92	0.95	123.65	7.28	127.50	7.51	0	918.75	5.92	0.69	3	11	368	413	46
668	52.82	55.97	494	5282.02	8.86	5597.43	10.87	0	0	65.43	4.14	128.02	0.96	107.80	7.76	132.14	9.50	1	878.94	5.95	0.61	4	11	369	413	45
669	52.62	56.02	495	5261.74	10.26	5602.46	11.27	0	0	58.02	3.75	125.15	0.95	122.24	9.01	134.24	9.89	0	755.67	4.13	0.59	3	11	370	413	44
670	52.42	56.16	496	5242.20	10.32	5616.25	9.03	0	0	70.14	5.29	129.14	0.99	105.00	8.94	92.08	7.92	1	1149.71	7.53	0.54	4	11	371	413	43
671	52.03	56.18	497	5202.84	11.89	5618.11	12.48	0	0	61.39	4.89	130.73	1.12	114.71	10.40	120.43	10.91	0	1216.10	4.76	0.49	3	11	372	413	42
672	53.00	56.15	498	5299.62	21.05	5614.73	15.44	0	0	54.09	3.88	126.14	1.50	214.34	20.54	167.76	13.98	1	1748.25	4.24	0.48	5	11	373	413	41
673	52.20	55.94	499	5220.49	13.29	5593.69	14.12	0	0	83.72	8.02	134.49	1.70	106.59	11.59	113.28	12.32	1	2003.83	5.68	0.42	5	11	374	413	40
674	52.45	55.91	500	5245.06	15.46	5590.87	17.18	0	0	48.51	4.53	131.47	1.21	127.68	13.61	141.89	15.12	0	1340.02	3.03	0.40	3	11	375	413	39
675	52.29	55.81	501	5229.30	17.44	5580.61	15.22	0	0	56.43	5.57	131.51	1.39	135.93	15.30	118.60	13.35	0	1425.27	3.51	0.38	5	11	376	413	38
676	52.28	55.91	502	5228.02	19.45	5590.73	14.48	0	0	49.71	4.03	129.42	1.31	184.25	17.65	138.39	12.90	0	1620.56	3.05	0.43	4	11	377	413	37
677	52.60	55.91	503	5260.33	24.45	5590.53	20.25	0	0	45.97	5.77	132.51	1.57	150.24	21.53	124.47	17.85	0	1780.56	3.03	0.27	5	11	378	413	36
678	52.46	55.73	504	5246.28	15.66	5572.78	15.10	0	0	59.64	6.32	133.44	1.36	113.51	13.65	109.47	13.17	1	1437.81	3.84	0.36	4	11	379	413	35
679	52.06	56.24	505	5205.56	15.14	5623.77	18.31	0	0	53.36	5.61	132.76	1.34	110.68	13.27	133.87	16.03	1	1629.79	4.88	0.36	4	11	380	413	34
680	52.41	56.23	506	5241.21	21.33	5622.76	18.21	0	0	53.52	7.19	137.88	1.57	121.95	18.60	104.15	15.90	1	1871.79	5.35	0.26	3	11	381	413	33
681	52.18	56.40	507	5218.32	15.65	5639.91	12.48	0	0	50.80	3.77	127.99	1.10	162.72	13.91	130.10	11.05	0	1594.40	2.83	0.50	4	11	382	413	32
682	52.73	55.49	508	5273.07	18.44	5548.59	18.00	0	0	53.08	6.03	131.09	1.46	124.97	16.16	122.01	15.77	0	1212.40	3.09	0.32	3	11	383	413	31
683	52.26	55.63	509	5226.19	11.35	5563.03	11.52	0	0	67.24	4.56	127.26	1.17	128.77	9.97	130.75	10.12	0	1703.75	3.97	0.56	3	11	384	413	30
684	52.47	55.88	510	5247.08	21.19	5587.88	20.66	0	0	53.71	6.45	132.23	1.72	135.91	18.65	132.50	18.18	0	1558.75	2.83	0.28	4	11	385	413	29
685	52.34	56.26	511	5233.64	11.85	5625.52	9.93	0	0	67.19	3.35	119.92	1.15	183.30	10.81	154.93	8.91	0	1447.46	2.76	0.66	5	11	386	413	28
686	52.73	56.36	512	5272.65	13.72	5636.35	11.55	0	0	48.94	2.88	124.86	0.98	180.69	12.32	152.28	10.36	0	1466.33	2.31	0.58	5	11	387	413	27
687	52.62	56.35	513	5261.83	9.28	5635.31	10.17	0	0	78.08	5.09	129.72	1.13	109.47	8.10	120.00	8.88	1	1014.90	4.37	0.60	4	11	388	413	26
688	52.65	55.68	514	5264.63	9.88	5567.70	9.85	0	0	68.48	4.14	125.84	1.02	125.79	8.66	125.43	8.64	0	1141.83	5.80	0.62	4	11	389	413	25
689	53.21	56.39	515	5321.50	11.49	5639.03	14.03	0	0	50.37	2.85	121.66	1.01	157.96	10.34	190.41	12.93	0	960.52	3.93	0.59	5	11	390	413	24
690	53.03	55.96	516	5302.65	9.37	5596.46	9.39	0	0	67.87	3.53	124.39	0.98	139.22	8.27	139.48	8.29	0	1063.75	4.38	0.67	3	11	391	413	23
691	52.87	55.92	517	5287.33	6.87	5592.38	7.12	0	0	93.98	4.58	125.48	0.97	108.31	6.00	112.32	6.22	1	854.29	6.72	0.73	4	11	392	413	22
692	53.14	55.85	518	5313.79	8.85	5585.31	9.97	0	0	67.72	3.32	122.22	0.99	139.81	7.85	157.38	8.84	0	1100.60	5.16	0.69	3	11	393	413	21
693	53.17	55.80	519	5317.49	8.82	5579.73	11.82	0	0	63.80	4.04	125.83	0.98	107.28	7.74	143.72	10.35	1	787.35	6.31	0.60	4	11	394	413	20
694	53.43	55.73	520	5343.08	11.45	5573.00	9.23	0	0	56.00	2.94	122.60	0.90	168.48	10.17	135.88	8.19	0	932.65	4.64	0.65	3	11	395	413	19
695	52.66	55.95	521	5265.80	6.68	5594.88	7.41	0	0	94.10	4.80	127.49	0.98	100.59	5.80	111.69	6.46	1	1015.40	6.51	0.72	4	11	396	413	18
696	52.75	55.82	522	5274.76	9.85	5582.48	9.85	0	0	77.80	5.17	129.34	1.14	113.83	8.60	113.88	8.60	0	965.75	4.87	0.59	4	11	397	413	17
697	52.63	55.90	523	5262.82	15.39	5589.92	16.59	0	0	57.19	6.49	134.48	1.35	104.11	13.38	112.22	14.46	1	1773.25	4.28	0.33	3	11	398	413	16
698	52.29	55.23	524	5228.80	22.33	5522.54	21.16	0	0	66.18	11.81	139.71	2.09	95.94	19.31	90.99	18.41	1	1756.79	8.57	0.18	4	11	399	413	15
699	52.40	55.48	525	5239.90	12.94	5548.28	14.71	0	0	69.42	6.92	132.82	1.41	99.56	11.20	113.26	12.80	1	1346.00	5.31	0.40	4	11	400	413	14
700	52.68	55.72	526	5268.45	16.78	5572.20	16.50	0	0	59.10	6.14	133.15	1.48	124.20	14.70	122.12	14.45	0	1603.62	4.00	0.36	3	11	401	413	13
701	54.18	56.45	527	5417.79	29.39	5644.89	16.05	0	0	53.74	3.88	127.42	1.69	272.18	29.48	173.14	14.79	1	2503.38	8.30	0.49	5	11	402	413	12
702	52.72	56.42	528	5271.99	19.88	5642.19	13.96	0	0	56.22	3.83	127.05	1.45	217.01	19.18	159.65	12.65	1	2429.58	5.06	0.50	5	11	403	413	11
703	51.62	56.10	529	5162.48	14.35	5610.45	21.80	0	0	52.19	5.87	132.12	1.38	98.03	12.49	148.98	19.10	1	1751.77	5.91	0.33	5	11	404	413	10
704	54.07	58.41	530	5406.52	15.36	5841.06	17.26	0	0	54.83	3.17	128.53	1.42	207.28	14.38	224.55	16.87	1	1932.75	7.27	0.51	5	11	405	413	9
705	54.12	58.79	531	5411.59	14.00	5879.01	9.89	0	0	70.94	5.68	139.99	1.24	134.31	12.21	95.00	8.66	1	1920.60	9.23	0.50	4	11	406	413	8
706	54.44	58.77	532	5443.57	13.19	5877.29	9.96	0	0	64.23	3.32	131.07	1.15	194.07	12.28	149.64	8.92	0	1963.00	5.01	0.64	4	11	407	413	7
707	54.37	59.47	533	5436.93	22.36	5946.69	16.91	0	0	45.88	2.24	122.27	1.28	312.44	24.35	256.55	17.28	1	1907.06	5.65	0.50	5	11	408	413	6
708	57.11	59.28	534	5711.13	6.05	5927.61	7.52	0	0	87.72	2.99	126.93	0.93	137.42	5.38	170.49	6.69	0	1689.56	6.37	0.82	3	11	409	413	5
709	57.30	57.88	535	5729.83	11.87	5787.60	9.28	0	0	55.96	3.01	128.62	0.92	170.60	10.55	133.57	8.24	0	1538.19	3.68	0.64	3	11	410	413	4
710	59.24	57.65	536	5924.05	13.47	5764.61	18.12	0	0	40.80	2.65	124.83	1.03	162.15	12.18	215.29	16.86	1	1554.15	7.45	0.50	5	11	411	413	3
711	59.79	55.52	537	5979.15	14.50	5551.65	14.90	0	0	42.21	2.17	114.73	0.99	217.92	13.86	220.43	14.47	1	1013.88	3.92	0.56	4	11	412	413	2
712	60.49	54.70	538	6049.24	12.67	5469.93	10.29	0	0	44.55	2.83	120.83	0.78	153.78	11.16	124.91	9.07	0	572.92	3.85	0.58	3	11	413	413	1
713	61.39	54.11	139	6138.99	22.51	5410.78	16.98	0	0	30.28	1.54	107.97	0.81	281.72	22.03	251.50	17.03	1	689.25	3.40	0.55	5	12	1	1	1
714	58.42	53.89	146	5841.69	12.58	5389.39	13.12	0	0	43.25	2.90	118.12	0.87	144.79	11.14	150.98	11.62	0	707.21	3.01	0.54	4	13	1	9	9
715	59.10	53.94	147	5910.06	7.98	5394.21	10.65	0	0	55.16	3.00	121.53	0.77	112.94	7.02	150.57	9.35	0	1006.90	5.47	0.67	4	13	2	9	8
716	58.84	55.42	148	5883.97	12.17	5542.28	13.49	0	0	55.81	3.67	124.80	1.12	143.28	10.80	158.74	11.97	0	963.94	4.93	0.55	3	13	3	9	7
717	57.55	56.89	149	5755.35	6.40	5689.30	6.14	0	0	88.46	3.82	130.52	0.82	113.91	5.58	109.36	5.36	1	1413.15	7.04	0.77	4	13	4	9	6
718	57.51	57.79	150	5751.04	7.54	5779.24	9.07	0	0	74.50	3.06	128.00	0.95	142.27	6.70	168.76	8.29	0	2054.58	7.04	0.76	5	13	5	9	5
719	56.72	57.93	151	5672.30	8.80	5793.13	18.43	0	0	65.24	2.51	125.78	1.25	182.10	8.14	328.01	21.24	1	2207.04	7.86	0.68	5	13	6	9	4
720	56.79	56.25	152	5678.56	20.31	5624.90	22.23	0	0	36.15	1.99	118.08	1.10	275.14	21.28	272.63	22.51	1	1700.85	3.56	0.49	5	13	7	9	3
721	58.77	55.39	153	5876.55	10.54	5538.96	10.44	0	0	42.25	1.44	112.24	0.70	235.68	10.35	232.61	10.27	1	503.56	2.79	0.72	4	13	8	9	2
722	59.56	55.16	154	5956.24	20.12	5516.24	17.66	0	0	31.64	2.40	117.71	0.97	206.11	18.58	181.47	16.20	0	690.77	2.69	0.41	5	13	9	9	1
723	52.37	60.52	153	5236.97	26.41	6052.42	14.05	0	0	37.91	3.98	133.06	1.11	193.30	23.61	103.29	12.36	1	1169.65	3.92	0.34	4	14	1	1	1
724	51.01	56.41	248	5100.94	7.87	5640.81	9.40	0	0	83.02	5.46	131.10	1.05	92.37	6.98	109.91	8.16	1	1540.00	9.20	0.61	4	15	1	1	1
725	47.64	58.83	251	4763.59	17.01	5882.55	18.89	0	0	55.38	6.82	126.13	1.47	106.11	14.82	117.82	16.47	1	1390.10	6.74	0.30	4	16	1	26	26
726	47.71	58.71	252	4771.00	18.66	5871.39	18.38	0	0	59.88	8.52	128.07	1.62	100.58	16.19	99.05	15.94	1	1302.88	8.73	0.25	4	16	2	26	25
727	47.87	58.53	253	4787.34	18.86	5852.60	14.47	0	0	54.60	5.79	125.25	1.35	136.88	16.50	104.94	12.62	1	1121.48	6.18	0.35	3	16	3	26	24
728	47.71	58.74	254	4771.18	19.30	5874.37	16.83	0	0	49.81	6.04	123.81	1.34	122.35	16.84	106.69	14.69	1	1302.77	7.33	0.30	3	16	4	26	23
729	47.88	58.65	255	4788.10	24.63	5865.24	16.07	0	0	45.76	6.75	127.35	1.33	127.87	21.41	82.61	13.47	1	1126.75	7.17	0.24	4	16	5	26	22
730	47.70	58.93	256	4769.52	9.18	5893.43	9.75	0	0	88.33	7.25	126.24	1.21	85.35	7.82	91.41	8.62	1	1345.69	8.93	0.51	5	16	6	26	21
731	48.11	58.99	257	4811.12	22.63	5898.54	21.77	0	0	34.67	4.56	122.17	1.17	132.62	19.88	127.60	19.13	0	788.31	2.59	0.26	4	16	7	26	20
732	47.47	58.65	259	4747.14	17.43	5864.53	14.66	0	0	44.14	6.38	125.89	1.00	91.28	14.74	74.95	11.71	1	708.31	3.18	0.26	5	16	8	26	19
733	47.40	59.02	260	4740.06	20.14	5901.95	30.40	0	0	31.74	5.82	124.82	1.15	82.92	16.67	126.80	26.42	1	577.48	3.28	0.17	5	16	9	26	18
734	49.07	58.53	261	4907.22	33.94	5853.46	20.98	0	0	33.16	3.59	121.65	1.34	224.05	33.31	150.97	18.83	1	1322.06	6.49	0.33	5	16	10	26	17
735	47.95	58.74	262	4794.67	21.64	5873.74	16.08	0	0	40.64	5.60	124.31	1.12	120.62	18.82	89.58	13.96	1	996.52	4.59	0.26	4	16	11	26	16
736	48.23	58.42	265	4823.23	35.88	5841.65	18.54	0	0	36.08	6.33	126.52	1.36	156.04	31.40	78.89	14.95	1	1252.58	7.17	0.18	5	16	12	26	15
737	48.12	58.18	266	4812.34	35.25	5817.66	25.26	0	0	25.78	4.37	122.82	1.17	160.08	31.14	114.87	22.25	0	935.58	2.58	0.19	5	16	13	26	14
738	47.51	59.25	267	4751.21	13.49	5925.15	19.63	0	0	51.40	6.91	124.35	1.17	69.88	9.68	110.46	16.97	1	1011.65	4.69	0.28	4	16	14	26	13
739	48.54	58.75	269	4853.99	34.29	5875.12	25.60	0	0	26.86	3.49	122.13	1.25	200.68	32.16	153.54	23.00	0	1023.67	2.61	0.26	5	16	15	26	12
740	49.17	58.31	270	4917.26	31.34	5830.53	24.06	0	0	29.93	3.17	122.67	1.26	213.27	30.83	177.33	21.76	1	1287.50	7.66	0.33	5	16	16	26	11
741	47.48	58.76	272	4747.77	15.44	5875.55	23.64	0	0	49.04	7.61	126.97	1.28	65.32	10.38	114.78	20.42	1	828.19	5.87	0.23	5	16	17	26	10
742	49.59	58.22	273	4958.60	35.73	5821.76	23.32	0	0	30.22	2.93	118.18	1.26	242.85	35.14	187.33	21.27	1	1335.42	4.23	0.38	5	16	18	26	9
743	49.58	58.33	274	4957.87	57.64	5833.32	50.37	0	0	21.22	3.69	122.18	1.63	224.92	57.14	217.02	48.75	1	880.83	6.18	0.24	5	16	19	26	8
744	48.16	58.70	275	4816.21	23.51	5869.91	32.09	0	0	32.62	4.75	123.01	1.38	124.94	20.80	169.74	28.69	0	1292.52	3.10	0.21	5	16	20	26	7
745	47.43	59.32	276	4742.72	16.46	5931.96	18.93	0	0	38.15	4.04	123.58	1.02	119.76	14.45	137.74	16.61	0	522.12	3.52	0.35	5	16	21	26	6
746	47.33	58.66	277	4732.60	19.46	5865.92	18.34	0	0	37.27	3.88	120.66	1.08	144.34	17.20	136.12	16.19	0	973.21	2.87	0.34	5	16	22	26	5
747	47.47	58.67	278	4746.74	15.17	5867.46	12.53	0	0	69.44	9.16	130.59	1.34	86.39	12.58	68.68	9.83	1	1361.00	8.29	0.29	4	16	23	26	4
748	47.95	58.49	279	4795.04	33.27	5848.75	29.10	0	0	30.18	5.40	128.46	1.44	143.41	29.28	125.45	25.62	0	1616.02	4.10	0.16	5	16	24	26	3
749	47.94	58.58	280	4793.90	18.65	5858.38	24.48	0	0	39.31	5.85	124.72	1.25	96.56	16.43	126.52	21.34	1	1034.88	4.86	0.23	4	16	25	26	2
750	47.93	58.96	283	4792.65	18.40	5895.63	29.15	0	0	45.61	8.76	125.41	1.56	76.51	17.83	117.52	25.32	1	1036.88	9.19	0.17	5	16	26	26	1
751	48.15	58.58	288	4814.83	30.96	5857.85	21.07	0	0	34.01	5.20	123.00	1.31	155.86	27.25	106.16	18.46	1	1208.79	6.21	0.21	5	17	1	5	5
752	48.21	58.90	289	4820.58	29.86	5889.64	23.91	0	0	38.11	5.31	124.49	1.58	165.42	26.61	132.77	21.18	0	1315.04	3.29	0.22	5	17	2	5	4
753	47.60	59.23	290	4760.40	25.42	5923.34	32.14	0	0	36.15	7.46	126.85	1.52	94.25	21.86	119.42	27.97	1	1390.40	8.12	0.14	4	17	3	5	3
754	48.65	58.77	291	4864.61	32.93	5877.17	33.10	0	0	29.42	3.92	121.90	1.55	189.42	30.96	193.49	30.26	0	1223.92	2.83	0.24	5	17	4	5	2
755	48.72	58.26	293	4871.99	29.29	5825.58	23.44	0	0	29.91	3.28	120.62	1.23	201.19	27.84	166.60	21.11	0	1217.85	2.67	0.30	5	17	5	5	1
756	49.39	58.28	298	4938.81	34.02	5828.11	24.91	0	0	29.82	2.77	119.79	1.28	247.41	33.88	208.74	23.23	1	1366.98	3.86	0.37	5	18	1	22	22
757	47.62	58.95	299	4762.39	13.46	5894.89	16.15	0	0	61.85	8.71	124.81	1.26	65.84	9.74	87.64	14.41	1	943.83	4.86	0.27	5	18	2	22	21
758	51.26	57.98	300	5126.08	34.77	5797.76	22.57	0	0	35.92	2.20	113.94	1.11	343.27	28.35	274.77	23.50	1	1270.81	3.62	0.56	5	18	3	22	20
759	48.02	58.91	303	4801.75	18.12	5891.10	19.94	0	0	32.95	3.86	119.83	0.95	119.13	15.89	131.06	17.47	0	498.46	2.17	0.31	5	18	4	22	19
760	47.71	59.20	304	4771.05	18.20	5919.84	12.90	0	0	39.77	4.03	121.02	0.91	137.96	15.89	97.84	11.30	1	514.33	2.17	0.38	5	18	5	22	18
761	48.02	57.96	305	4802.22	23.38	5795.90	21.67	0	0	25.04	2.92	121.86	0.88	154.75	20.74	143.51	19.21	0	733.25	1.59	0.28	4	18	6	22	17
762	47.76	58.99	306	4776.22	18.54	5899.37	21.70	0	0	32.42	3.82	121.77	0.99	121.23	16.30	141.88	19.07	0	860.35	2.20	0.30	3	18	7	22	16
763	47.73	58.36	307	4773.01	19.03	5835.98	22.34	0	0	33.93	5.34	123.75	1.03	92.78	16.50	108.94	19.39	1	1102.33	4.12	0.22	4	18	8	22	15
764	48.62	58.44	308	4861.53	24.00	5844.43	22.46	0	0	32.86	3.06	118.98	1.20	197.10	22.66	186.19	20.91	0	1520.75	3.49	0.36	5	18	9	22	14
765	47.74	58.53	309	4774.46	36.33	5853.35	21.28	0	0	32.82	6.65	126.00	1.32	136.81	31.57	77.67	16.77	1	878.52	6.08	0.14	5	18	10	22	13
766	48.42	58.52	310	4842.19	26.80	5852.47	28.30	0	0	25.83	3.15	121.89	1.12	170.13	24.35	178.86	25.93	0	935.54	2.04	0.27	5	18	11	22	12
767	48.42	58.66	311	4842.09	28.33	5865.97	25.83	0	0	33.01	4.98	123.61	1.37	144.84	25.04	132.23	22.78	0	1019.58	2.86	0.20	5	18	12	22	11
768	47.78	58.48	312	4778.18	20.70	5848.41	18.51	0	0	35.88	4.40	121.95	1.06	129.91	18.13	116.15	16.21	0	1343.90	3.68	0.29	3	18	13	22	10
769	47.89	58.55	313	4789.39	18.29	5855.11	29.45	0	0	33.31	5.36	122.60	1.15	88.01	16.40	140.90	25.68	1	786.58	5.08	0.20	5	18	14	22	9
770	47.80	58.36	314	4779.62	26.88	5836.22	18.82	0	0	35.58	6.11	124.02	1.17	119.79	23.34	83.02	15.72	1	847.50	6.62	0.19	5	18	15	22	8
771	48.17	58.68	316	4816.51	27.84	5868.33	21.81	0	0	27.44	3.91	121.95	1.03	150.53	24.53	117.99	19.19	0	625.85	2.20	0.22	5	18	16	22	7
772	48.51	58.55	317	4851.30	34.88	5854.76	35.01	0	0	43.16	8.22	127.41	1.30	152.74	30.42	29.81	68.59	1	859.40	5.51	0.20	5	18	17	22	6
773	47.92	58.88	318	4791.97	17.72	5888.15	15.87	0	0	47.17	5.54	123.10	1.17	115.91	15.45	103.85	13.87	1	856.90	7.61	0.32	5	18	18	22	5
774	47.83	58.71	319	4782.67	21.63	5871.41	19.55	0	0	37.67	6.04	123.82	1.13	103.53	18.81	93.48	16.91	1	626.94	4.50	0.21	4	18	19	22	4
775	48.30	58.86	320	4830.12	18.01	5885.94	20.41	0	0	30.12	2.86	120.00	0.90	146.68	16.04	165.98	18.24	0	783.98	2.89	0.36	5	18	20	22	3
776	47.59	58.69	321	4758.89	22.62	5869.25	21.00	0	0	34.79	5.28	122.55	1.12	114.52	19.71	106.32	18.29	1	678.73	5.35	0.22	5	18	21	22	2
777	47.61	58.45	322	4760.61	34.06	5845.42	33.06	0	0	30.99	6.85	126.73	1.55	118.37	29.76	114.89	28.88	0	1203.96	2.76	0.11	3	18	22	22	1
778	60.32	61.39	328	6031.54	8.59	6139.19	11.94	0	0	60.00	4.48	119.36	0.89	87.98	7.37	122.64	10.38	1	496.81	7.00	0.54	4	19	1	126	126
779	60.26	62.15	329	6026.27	16.73	6215.36	13.74	0	0	36.46	2.79	117.69	0.87	168.95	14.88	138.83	12.20	0	695.12	3.76	0.47	5	19	2	126	125
780	60.54	61.49	330	6054.07	10.25	6148.64	9.72	0	0	53.18	3.44	119.97	0.80	121.63	8.96	115.42	8.50	0	650.56	5.23	0.60	4	19	3	126	124
781	59.97	60.87	331	5997.20	12.72	6087.10	14.01	0	0	46.28	3.04	116.99	0.97	150.12	11.32	165.14	12.53	0	553.29	3.60	0.54	5	19	4	126	123
782	59.79	60.26	332	5979.09	18.97	6026.00	15.96	0	0	30.67	2.31	119.30	0.86	194.37	17.47	165.40	14.37	0	694.35	3.16	0.44	5	19	5	126	122
783	59.81	59.83	333	5980.69	9.16	5982.99	9.96	0	0	52.96	2.81	121.51	0.78	133.32	8.08	144.91	8.78	0	900.71	4.67	0.67	4	19	6	126	121
784	59.74	60.53	334	5974.05	10.81	6053.16	9.46	0	0	59.54	3.55	120.10	0.92	139.82	9.51	122.41	8.32	0	959.83	6.68	0.62	4	19	7	126	120
785	59.87	59.59	335	5986.98	8.07	5959.10	11.25	0	0	57.95	2.69	117.55	0.87	134.98	7.19	187.47	10.09	0	1004.62	6.27	0.70	3	19	8	126	119
786	59.43	59.92	336	5943.17	11.08	5992.01	9.54	0	0	50.16	2.53	120.92	0.81	170.16	9.87	146.72	8.50	0	1058.12	6.19	0.66	3	19	9	126	118
787	59.22	60.67	337	5921.52	11.16	6067.22	10.70	0	0	58.76	4.19	124.65	0.96	120.39	9.75	115.45	9.35	0	1019.88	5.98	0.55	3	19	10	126	117
788	59.23	60.28	338	5922.95	8.23	6027.75	7.61	0	0	71.00	3.46	122.56	0.85	130.12	7.21	120.29	6.67	0	975.31	7.62	0.72	3	19	11	126	116
789	59.48	59.98	339	5947.51	9.06	5998.50	10.64	0	0	63.74	3.90	125.98	0.94	113.75	7.93	133.61	9.32	0	1205.50	7.29	0.62	4	19	12	126	115
790	59.63	59.84	340	5962.72	7.51	5983.81	8.51	0	0	70.53	3.28	123.33	0.86	124.58	6.61	141.15	7.48	0	929.73	6.95	0.73	4	19	13	126	114
791	59.62	60.12	341	5962.46	10.44	6011.78	11.65	0	0	51.86	3.01	123.32	0.89	138.94	9.25	154.92	10.32	0	1269.58	5.46	0.61	3	19	14	126	113
792	59.47	60.69	342	5946.70	11.74	6069.27	8.42	0	0	61.69	3.48	121.56	0.94	160.65	10.34	115.17	7.42	0	631.73	4.20	0.64	3	19	15	126	112
793	58.87	60.95	343	5886.82	11.94	6094.79	11.75	0	0	48.16	2.30	116.63	0.92	194.39	11.04	191.78	10.81	0	877.48	4.20	0.64	5	19	16	126	111
794	59.60	61.17	344	5960.02	10.41	6116.64	10.21	0	0	54.93	3.61	121.90	0.85	121.74	9.11	119.42	8.94	0	795.48	5.57	0.59	5	19	17	126	110
795	59.63	60.52	345	5962.59	11.65	6052.08	16.45	0	0	48.16	2.93	116.38	1.06	149.07	10.49	208.61	15.11	1	846.75	5.56	0.55	5	19	18	126	109
796	59.77	60.65	346	5977.14	7.68	6065.04	7.64	0	0	78.82	3.92	122.62	0.90	118.84	6.72	118.11	6.68	0	1171.92	8.62	0.72	4	19	19	126	108
797	59.74	60.52	347	5973.65	12.54	6051.70	11.45	0	0	50.03	3.51	124.77	0.91	137.49	11.02	125.58	10.07	0	949.08	5.58	0.54	3	19	20	126	107
798	59.86	61.14	348	5985.87	15.06	6114.04	11.97	0	0	44.38	3.26	119.16	0.92	158.20	13.34	125.90	10.57	0	838.85	4.80	0.51	4	19	21	126	106
799	60.22	61.10	349	6021.55	8.92	6109.64	8.82	0	0	54.74	2.87	118.31	0.74	131.20	7.84	129.60	7.75	0	595.27	6.03	0.68	4	19	22	126	105
800	59.75	61.22	350	5974.84	11.22	6121.58	11.65	0	0	50.62	2.99	119.80	0.90	146.91	9.95	152.49	10.33	0	647.17	4.77	0.60	3	19	23	126	104
801	59.36	61.43	351	5936.18	10.41	6143.20	10.34	0	0	58.29	3.79	119.45	0.91	123.25	9.11	122.41	9.05	0	644.00	5.29	0.59	5	19	24	126	103
802	59.48	61.76	352	5948.04	13.93	6175.95	13.10	0	0	44.23	3.09	117.19	0.93	154.34	12.35	145.08	11.63	0	432.15	3.93	0.52	5	19	25	126	102
803	60.10	62.28	353	6009.56	10.00	6228.17	10.59	0	0	53.55	3.54	118.70	0.83	116.19	8.75	123.12	9.26	0	475.73	4.73	0.59	4	19	26	126	101
804	60.07	62.71	354	6006.79	12.90	6270.62	18.20	0	0	37.98	3.79	120.07	0.87	99.64	11.35	140.44	15.90	1	556.92	5.02	0.39	4	19	27	126	100
805	60.01	62.82	355	6001.27	13.41	6282.21	11.59	0	0	44.31	3.72	118.28	0.82	122.68	11.70	106.13	10.13	1	408.25	4.49	0.47	4	19	28	126	99
806	60.00	62.15	356	6000.00	12.29	6215.36	14.08	0	0	41.45	3.41	118.05	0.82	114.95	10.77	131.75	12.33	0	474.08	3.98	0.47	3	19	29	126	98
807	59.42	61.92	357	5942.34	15.58	6191.92	17.51	0	0	33.72	2.31	116.04	0.89	176.17	14.39	198.05	16.14	0	722.79	2.74	0.49	5	19	30	126	97
808	58.72	61.64	358	5871.65	15.77	6164.17	14.91	0	0	42.09	2.36	112.52	1.03	216.43	15.06	205.73	14.13	1	586.92	5.00	0.54	5	19	31	126	96
809	59.58	61.74	359	5958.12	9.90	6174.48	8.12	0	0	57.15	3.91	122.94	0.75	111.02	8.59	91.02	7.05	1	653.27	6.20	0.59	4	19	32	126	95
810	59.17	61.69	360	5917.31	12.50	6168.67	11.74	0	0	44.37	2.91	119.50	0.83	147.22	11.04	138.23	10.38	0	768.23	4.10	0.56	4	19	33	126	94
811	59.36	62.37	361	5936.49	10.70	6237.21	8.03	0	0	58.06	3.32	120.04	0.81	144.10	9.38	108.11	7.03	1	781.23	7.04	0.65	4	19	34	126	93
812	59.00	61.95	362	5899.60	11.59	6194.84	12.84	0	0	47.60	2.99	117.28	0.91	142.93	10.28	158.18	11.41	0	523.81	3.58	0.57	4	19	35	126	92
813	58.73	61.81	363	5872.90	14.16	6180.62	14.01	0	0	52.91	3.58	117.48	1.17	162.01	12.69	160.37	12.53	0	804.19	4.06	0.52	5	19	36	126	91
814	58.70	61.29	364	5870.01	14.28	6129.40	15.12	0	0	44.50	3.80	122.76	1.00	128.91	12.56	136.44	13.29	0	394.90	2.70	0.44	3	19	37	126	90
815	58.83	61.48	365	5882.51	9.30	6148.05	10.21	0	0	63.59	3.81	122.51	0.94	119.36	8.16	130.97	8.95	0	520.27	3.63	0.62	3	19	38	126	89
816	58.64	60.79	366	5864.28	9.24	6079.19	9.16	0	0	51.15	2.11	117.41	0.75	173.72	8.39	172.63	8.28	0	865.48	4.64	0.73	4	19	39	126	88
817	59.22	61.08	367	5922.42	8.81	6107.93	11.35	0	0	74.28	4.97	123.77	1.11	101.27	7.70	130.48	9.91	1	860.67	9.18	0.59	5	19	40	126	87
818	58.91	60.48	368	5891.49	11.24	6048.45	8.44	0	0	63.11	3.26	120.35	0.95	167.58	9.99	126.07	7.47	0	652.71	3.50	0.67	4	19	41	126	86
819	59.24	60.23	369	5924.40	9.94	6022.60	8.12	0	0	70.08	3.90	122.66	0.95	137.50	8.71	112.39	7.12	0	866.81	4.26	0.66	3	19	42	126	85
820	58.89	60.47	370	5889.50	13.03	6047.21	13.30	0	0	52.96	3.42	122.16	1.10	156.18	11.62	159.50	11.84	0	781.75	2.76	0.54	3	19	43	126	84
821	59.49	60.46	371	5948.53	8.44	6045.73	8.99	0	0	63.71	3.32	122.57	0.84	124.99	7.42	133.02	7.89	0	660.42	3.69	0.69	4	19	44	126	83
822	59.69	60.84	372	5968.74	10.70	6083.51	10.50	0	0	65.05	4.82	125.54	1.02	110.84	9.32	108.77	9.16	1	640.79	4.79	0.54	4	19	45	126	82
823	58.88	61.13	373	5887.50	9.68	6113.28	7.34	0	0	65.14	2.25	117.36	0.88	214.81	9.11	166.21	6.65	1	1347.06	4.78	0.77	4	19	46	126	81
824	59.56	60.95	374	5956.26	17.33	6095.27	12.69	0	0	46.84	2.29	113.69	1.09	259.78	17.60	203.39	11.94	1	862.12	3.88	0.57	5	19	47	126	80
825	59.21	60.96	375	5921.25	17.50	6096.15	15.28	0	0	43.59	1.89	110.98	1.05	283.75	18.29	266.10	15.79	1	962.06	3.21	0.56	5	19	48	126	79
826	58.93	61.06	376	5893.42	17.12	6106.02	10.14	0	0	43.09	1.98	116.30	0.89	273.38	17.70	174.41	9.31	1	884.69	3.67	0.63	5	19	49	126	78
827	58.73	61.50	377	5872.55	18.02	6150.42	8.66	0	0	48.79	2.84	118.91	0.93	231.52	17.21	115.79	7.71	1	726.62	5.79	0.60	4	19	50	126	77
828	58.70	61.53	378	5870.34	13.96	6153.10	8.70	0	0	61.62	3.66	124.20	1.04	181.12	12.40	113.17	7.69	0	1162.33	5.24	0.61	4	19	51	126	76
829	58.92	61.64	379	5892.04	8.85	6164.37	8.81	0	0	70.15	3.16	120.85	0.97	151.75	7.86	150.98	7.81	0	1179.73	6.82	0.72	3	19	52	126	75
830	58.54	61.59	380	5854.00	9.76	6158.88	9.87	0	0	62.02	3.12	123.07	0.95	150.25	8.66	152.03	8.76	0	1059.10	4.33	0.67	3	19	53	126	74
831	58.71	61.82	381	5870.51	8.50	6181.59	8.32	0	0	77.30	3.79	122.33	0.99	133.52	7.48	130.64	7.32	0	1106.79	6.73	0.71	4	19	54	126	73
832	58.77	61.64	382	5877.37	11.27	6163.95	10.50	0	0	60.62	2.97	116.75	1.05	178.18	10.22	166.31	9.50	0	1125.71	5.60	0.66	5	19	55	126	72
833	58.41	62.01	383	5840.61	11.69	6200.59	11.04	0	0	46.58	2.49	116.93	0.84	169.45	10.45	160.07	9.88	0	730.69	4.42	0.62	4	19	56	126	71
834	58.60	61.42	384	5860.13	18.36	6142.03	23.16	0	0	26.63	1.72	112.08	0.85	218.27	17.78	260.39	23.58	1	342.21	3.63	0.43	5	19	57	126	70
835	59.62	62.83	385	5961.74	12.32	6283.10	17.14	0	0	35.33	2.48	114.50	0.80	136.08	10.98	187.85	15.54	0	353.88	3.43	0.51	5	19	58	126	69
836	59.07	62.38	386	5906.81	15.43	6237.73	17.91	0	0	27.78	1.97	115.66	0.75	169.22	13.95	195.68	16.33	0	517.60	3.46	0.47	5	19	59	126	68
837	59.59	62.63	390	5958.72	13.52	6262.80	16.98	0	0	40.52	3.62	117.77	0.93	116.76	11.88	146.52	14.96	0	448.29	4.03	0.42	4	19	60	126	67
838	59.56	62.42	391	5955.54	11.62	6241.56	11.45	0	0	48.42	3.31	119.30	0.85	131.01	10.21	129.12	10.06	0	623.65	4.78	0.56	3	19	61	126	66
839	59.64	62.04	392	5963.74	8.92	6204.19	9.48	0	0	55.27	3.32	118.63	0.76	114.16	7.80	121.32	8.29	0	405.48	4.55	0.63	4	19	62	126	65
840	59.22	61.69	393	5921.82	13.32	6169.19	14.17	0	0	39.08	2.86	118.55	0.83	140.69	11.78	149.67	12.53	0	440.08	3.51	0.50	3	19	63	126	64
841	59.14	62.08	394	5913.66	12.26	6208.28	13.82	0	0	51.14	3.62	118.42	1.03	133.89	10.83	150.90	12.21	0	648.06	4.05	0.52	3	19	64	126	63
842	58.80	61.99	395	5879.98	9.10	6198.84	11.16	0	0	48.59	3.22	124.29	0.73	105.44	7.96	129.26	9.75	1	1015.15	7.29	0.59	4	19	65	126	62
843	58.49	62.28	396	5848.95	13.03	6227.54	18.29	0	0	42.45	3.49	120.91	1.01	122.40	11.53	171.64	16.21	0	835.50	3.55	0.45	5	19	66	126	61
844	58.71	61.39	397	5871.18	12.72	6138.75	11.80	0	0	44.73	2.86	120.51	0.85	153.38	11.30	142.41	10.45	0	1087.12	5.11	0.57	4	19	67	126	60
845	58.22	62.02	398	5821.94	11.88	6201.99	14.26	0	0	45.53	3.15	118.87	0.92	132.71	10.51	159.15	12.63	0	634.71	5.03	0.53	3	19	68	126	59
846	58.41	62.10	399	5840.78	8.16	6210.19	11.12	0	0	59.09	3.70	124.49	0.84	100.01	7.09	136.43	9.71	1	1113.46	9.52	0.62	5	19	69	126	58
847	58.13	61.68	400	5813.15	8.52	6168.47	12.96	0	0	54.49	3.71	123.26	0.86	96.43	7.51	146.56	11.33	1	712.94	5.44	0.57	4	19	70	126	57
848	57.94	61.58	401	5794.27	10.13	6157.90	9.11	0	0	55.32	2.94	121.89	0.82	146.89	8.93	132.23	8.04	0	678.71	4.48	0.66	3	19	71	126	56
849	57.71	61.18	402	5771.50	10.06	6117.65	10.48	0	0	54.30	3.42	123.90	0.84	123.06	8.82	128.17	9.19	0	815.40	5.13	0.60	3	19	72	126	55
850	57.80	61.54	403	5780.30	7.53	6153.80	8.00	0	0	72.35	3.53	123.55	0.85	118.90	6.60	126.19	7.00	0	989.98	6.74	0.72	3	19	73	126	54
851	57.93	61.54	404	5792.71	5.67	6153.80	9.25	0	0	77.62	5.30	124.50	0.84	69.56	5.97	106.10	8.01	1	722.62	6.58	0.61	4	19	74	126	53
852	57.73	61.45	405	5773.10	11.95	6144.58	13.10	0	0	50.78	3.36	120.52	0.99	139.76	10.59	153.12	11.59	0	1124.58	5.64	0.55	3	19	75	126	52
853	58.12	61.59	406	5811.89	12.06	6159.26	11.65	0	0	50.83	3.72	123.05	0.91	126.80	10.57	122.44	10.21	0	813.77	5.00	0.53	4	19	76	126	51
854	57.58	61.39	407	5757.59	8.30	6139.30	12.94	0	0	60.82	3.55	122.78	0.96	109.80	7.31	171.10	11.42	1	1038.69	4.65	0.63	4	19	77	126	50
855	56.92	61.77	408	5692.23	10.58	6177.35	8.56	0	0	63.35	3.93	126.57	0.90	131.18	9.25	106.18	7.49	1	850.69	5.53	0.62	5	19	78	126	49
856	56.71	61.75	409	5670.50	9.80	6174.93	9.72	0	0	59.01	3.67	125.73	0.86	121.10	8.57	120.10	8.50	0	1016.54	4.72	0.61	3	19	79	126	48
857	56.93	61.16	410	5693.35	9.64	6115.90	9.16	0	0	64.92	3.48	122.49	0.93	138.83	8.49	131.81	8.06	0	902.98	5.85	0.67	3	19	80	126	47
858	56.42	62.63	411	5642.00	13.55	6262.71	11.44	0	0	51.03	3.75	123.36	0.97	142.05	11.90	120.00	10.06	0	760.17	5.80	0.52	4	19	81	126	46
859	56.58	62.66	412	5657.69	9.49	6266.47	9.88	0	0	56.16	3.79	124.85	0.81	107.85	8.26	112.28	8.61	1	731.88	4.57	0.59	5	19	82	126	45
860	56.47	62.38	413	5646.85	9.67	6237.92	7.57	0	0	60.31	2.97	120.91	0.79	151.39	8.50	118.52	6.66	0	588.42	5.62	0.70	4	19	83	126	44
861	56.61	61.74	414	5661.32	11.76	6174.02	11.78	0	0	50.71	3.30	125.87	0.92	139.60	10.38	139.82	10.39	0	799.94	4.13	0.57	3	19	84	126	43
862	56.49	61.97	415	5648.69	12.70	6196.61	12.16	0	0	44.61	2.51	121.22	0.89	175.03	11.40	167.47	10.94	0	1001.71	4.51	0.59	4	19	85	126	42
863	56.37	61.84	416	5637.31	7.18	6184.36	8.79	0	0	65.23	3.35	125.41	0.78	107.43	6.27	131.59	7.69	1	941.02	5.74	0.70	4	19	86	126	41
864	56.54	61.70	417	5654.46	10.80	6170.18	8.65	0	0	54.03	3.24	122.70	0.79	138.64	9.46	110.98	7.58	1	847.94	6.18	0.63	4	19	87	126	40
865	56.30	61.79	418	5630.39	8.29	6178.87	8.92	0	0	75.22	4.32	126.59	0.96	111.04	7.24	119.44	7.79	1	946.21	7.59	0.66	4	19	88	126	39
866	55.90	61.50	419	5589.55	8.59	6149.57	9.82	0	0	51.58	2.77	125.04	0.72	123.11	7.55	140.77	8.63	0	923.90	3.49	0.67	3	19	89	126	38
867	55.93	60.84	420	5592.98	10.41	6084.30	10.28	0	0	59.73	2.88	121.77	0.98	167.45	9.34	165.39	9.24	0	1139.83	4.99	0.67	4	19	90	126	37
868	55.98	61.24	421	5597.89	8.31	6124.47	8.63	0	0	60.80	2.76	123.99	0.80	141.21	7.35	146.59	7.63	0	661.92	3.45	0.72	3	19	91	126	36
869	56.54	61.86	422	5654.00	9.54	6185.87	12.16	0	0	63.96	4.61	125.01	1.03	101.65	8.29	129.64	10.61	1	791.48	5.61	0.55	3	19	92	126	35
870	56.50	61.00	423	5650.23	7.66	6099.59	10.79	0	0	72.97	3.91	124.20	1.01	110.09	6.72	155.07	9.49	1	960.08	4.54	0.67	3	19	93	126	34
871	56.23	61.33	424	5623.38	13.56	6132.53	12.25	0	0	48.37	3.02	123.37	0.99	168.27	12.10	152.13	10.92	0	890.62	3.95	0.56	4	19	94	126	33
872	55.93	61.11	425	5593.19	10.53	6110.71	12.22	0	0	53.91	2.57	119.35	0.99	172.24	9.55	198.81	11.22	0	896.73	3.59	0.65	5	19	95	126	32
873	56.11	61.39	426	5611.45	7.49	6139.12	8.86	0	0	64.17	2.75	125.47	0.81	135.23	6.64	159.88	7.85	0	1206.67	4.08	0.74	3	19	96	126	31
874	55.61	61.17	427	5561.14	8.22	6117.23	9.57	0	0	72.53	3.86	125.78	0.98	118.92	7.22	138.37	8.40	0	899.44	4.69	0.68	4	19	97	126	30
875	55.65	60.99	428	5564.57	10.32	6099.32	12.03	0	0	51.49	2.89	122.64	0.90	142.24	9.17	165.57	10.72	0	441.08	2.39	0.62	4	19	98	126	29
876	55.71	61.83	429	5570.96	10.27	6182.85	8.15	0	0	59.66	3.83	126.63	0.81	123.05	8.95	97.72	7.14	1	596.44	4.83	0.61	4	19	99	126	28
877	56.00	61.29	430	5600.19	7.52	6128.97	7.14	0	0	70.90	3.49	125.23	0.77	117.34	6.57	111.44	6.23	1	649.35	5.63	0.73	5	19	100	126	27
878	55.99	60.82	431	5598.81	11.55	6082.04	9.64	0	0	58.93	3.14	125.81	0.97	167.40	10.29	139.82	8.56	0	947.08	3.35	0.64	3	19	101	126	26
879	56.58	60.75	432	5657.74	8.82	6075.27	10.10	0	0	64.32	3.62	128.46	0.92	120.79	7.74	138.33	8.87	0	1296.85	4.71	0.65	3	19	102	126	25
880	56.77	60.42	433	5676.72	8.50	6042.18	11.31	0	0	64.51	3.52	124.74	0.97	120.18	7.50	159.89	9.97	0	756.40	4.24	0.65	3	19	103	126	24
881	57.23	60.03	434	5722.51	8.55	6003.33	9.70	0	0	70.92	4.06	127.41	0.97	114.83	7.49	130.35	8.50	0	880.12	4.26	0.66	5	19	104	126	23
882	57.28	59.71	435	5728.47	7.45	5971.18	8.47	0	0	72.10	3.47	128.56	0.87	119.08	6.54	135.41	7.43	0	968.77	4.41	0.72	3	19	105	126	22
883	57.73	59.78	436	5772.63	8.81	5977.69	10.02	0	0	66.96	3.69	127.70	0.96	123.03	7.75	139.89	8.80	0	1385.50	5.21	0.66	4	19	106	126	21
884	57.50	59.88	437	5750.07	7.49	5987.54	6.80	0	0	75.16	3.29	126.97	0.81	131.69	6.57	119.59	5.97	0	1210.40	7.64	0.76	4	19	107	126	20
885	58.00	60.17	438	5800.34	9.19	6017.24	8.14	0	0	75.42	3.73	124.91	1.00	143.14	8.09	126.82	7.17	0	1173.35	6.65	0.70	3	19	108	126	19
886	57.53	59.49	439	5752.65	8.08	5949.19	7.51	0	0	72.09	3.09	126.41	0.87	145.32	7.13	134.99	6.63	0	1375.60	6.45	0.75	3	19	109	126	18
887	57.66	59.70	440	5765.77	7.54	5969.74	7.86	0	0	80.23	3.57	128.35	0.94	130.61	6.64	136.17	6.92	0	1536.38	8.35	0.74	4	19	110	126	17
888	57.42	59.44	441	5741.59	8.89	5943.96	8.80	0	0	73.01	3.66	126.06	0.99	136.69	7.83	135.31	7.75	0	1233.83	5.59	0.69	3	19	111	126	16
889	57.28	59.58	442	5727.58	9.88	5958.30	9.58	0	0	70.34	3.18	121.69	1.09	169.37	8.85	164.36	8.57	0	1409.38	5.84	0.70	4	19	112	126	15
890	57.33	59.31	443	5733.22	7.28	5931.47	7.45	0	0	97.88	4.51	128.80	1.09	121.38	6.37	124.24	6.52	0	1445.35	8.56	0.74	4	19	113	126	14
891	57.05	58.80	444	5705.16	10.22	5879.84	8.39	0	0	61.50	2.68	124.60	0.90	181.60	9.20	149.63	7.49	0	1165.60	5.47	0.72	3	19	114	126	13
892	56.72	58.66	445	5671.93	8.03	5865.86	6.39	0	0	78.61	3.33	128.51	0.86	145.99	7.05	116.12	5.61	0	1296.79	6.90	0.77	3	19	115	126	12
893	57.14	59.34	446	5713.91	10.29	5934.07	10.71	0	0	69.67	4.19	126.83	1.12	131.78	9.06	137.11	9.42	0	1067.48	5.75	0.61	5	19	116	126	11
894	56.86	59.36	447	5685.94	8.89	5935.79	10.37	0	0	64.67	3.52	129.19	0.95	126.00	7.84	146.94	9.13	0	1545.19	5.79	0.66	4	19	117	126	10
895	56.72	59.66	448	5672.09	7.42	5966.48	7.04	0	0	75.48	3.11	127.16	0.84	138.65	6.53	131.47	6.20	0	1305.23	8.54	0.77	3	19	118	126	9
896	56.91	60.23	449	5690.84	6.57	6023.42	7.24	0	0	89.77	4.10	127.99	0.92	110.52	5.74	121.78	6.32	1	1602.38	11.11	0.75	4	19	119	126	8
897	57.13	59.96	450	5712.81	8.23	5995.75	8.75	0	0	75.79	3.89	127.41	0.97	123.57	7.22	131.38	7.68	0	1314.58	7.04	0.69	4	19	120	126	7
898	57.31	60.46	451	5731.14	6.82	6046.45	6.95	0	0	80.50	3.59	127.28	0.83	117.67	5.96	119.96	6.08	0	1330.48	6.59	0.76	4	19	121	126	6
899	57.93	60.56	452	5792.76	10.95	6056.11	9.13	0	0	63.89	3.37	124.34	0.99	160.16	9.71	133.77	8.08	0	1274.56	7.01	0.66	3	19	122	126	5
900	57.84	61.54	453	5784.20	7.31	6154.34	7.90	0	0	79.29	4.00	124.99	0.90	111.46	6.39	120.50	6.90	1	916.85	7.11	0.71	3	19	123	126	4
901	57.80	61.76	454	5780.08	8.31	6175.87	9.73	0	0	60.96	4.11	123.95	0.81	94.71	7.26	110.81	8.46	1	642.52	6.88	0.59	4	19	124	126	3
902	57.49	61.41	455	5749.22	11.57	6141.21	14.01	0	0	44.72	2.45	119.01	0.92	164.82	10.43	198.42	12.79	0	1038.73	4.40	0.59	5	19	125	126	2
903	57.56	61.97	456	5756.15	8.64	6197.14	10.33	0	0	65.66	4.26	124.05	0.92	102.29	7.51	122.38	9.01	1	944.94	9.61	0.60	4	19	126	126	1
904	47.66	58.75	334	4765.92	28.75	5875.25	20.88	0	0	43.02	8.34	127.53	1.54	113.82	24.94	82.65	18.14	1	1370.50	9.03	0.16	4	20	1	78	78
905	47.21	58.74	336	4721.16	28.26	5873.57	39.31	0	0	30.60	8.33	127.62	1.49	80.11	25.00	110.95	34.10	1	971.75	9.87	0.10	5	20	2	78	77
906	48.26	58.23	339	4825.55	37.27	5822.89	29.55	0	0	31.17	6.43	125.12	1.56	138.98	32.67	110.24	25.90	1	1032.98	7.11	0.13	5	20	3	78	76
907	49.91	57.50	342	4991.12	30.79	5749.51	27.29	0	0	33.97	2.33	115.87	1.17	274.31	29.09	259.34	26.92	1	1398.00	6.49	0.50	5	20	4	78	75
908	48.86	58.43	345	4886.48	24.21	5842.56	21.61	0	0	28.67	2.51	118.26	1.02	207.04	23.42	190.27	20.25	0	977.69	3.21	0.40	5	20	5	78	74
909	47.63	58.85	346	4762.74	20.74	5885.16	26.46	0	0	32.81	5.29	123.44	1.14	98.77	17.99	126.17	23.08	1	883.27	4.54	0.20	5	20	6	78	73
910	47.66	58.30	347	4765.73	12.27	5829.88	13.45	0	0	51.14	5.19	123.80	0.96	92.37	10.53	101.45	11.65	1	1161.00	6.08	0.40	4	20	7	78	72
911	47.53	59.03	348	4752.68	25.84	5903.07	19.59	0	0	36.41	5.61	122.23	1.22	128.97	22.54	97.94	17.24	1	941.58	4.98	0.21	5	20	8	78	71
912	47.84	59.00	350	4783.51	26.62	5899.93	14.82	0	0	34.51	4.94	122.35	1.02	143.64	23.19	81.48	13.92	1	870.23	2.86	0.24	4	20	9	78	70
913	47.72	58.70	351	4771.69	20.03	5870.06	13.27	0	0	38.49	3.95	121.07	0.94	150.09	17.53	99.45	11.60	1	513.60	3.40	0.37	4	20	10	78	69
914	48.42	58.84	352	4841.85	24.22	5884.30	17.77	0	0	46.30	8.58	127.51	1.40	100.76	20.88	75.50	16.55	1	605.27	4.11	0.18	4	20	11	78	68
915	48.05	58.75	353	4805.17	20.14	5875.28	13.69	0	0	39.90	3.65	120.12	1.02	169.37	17.86	115.43	12.08	0	573.48	2.61	0.40	5	20	12	78	67
916	48.31	58.93	354	4830.54	27.50	5892.72	17.86	0	0	30.82	3.99	123.13	1.04	163.65	24.19	106.38	15.74	1	651.58	3.31	0.26	3	20	13	78	66
917	47.51	58.56	355	4751.26	16.28	5855.55	25.59	0	0	31.62	4.67	122.72	0.94	82.94	13.34	132.39	22.25	1	613.04	3.39	0.24	5	20	14	78	65
918	47.80	58.79	356	4779.88	17.08	5879.14	18.65	0	0	36.74	4.87	122.03	0.96	99.04	14.89	108.07	16.22	1	555.35	4.17	0.28	4	20	15	78	64
919	48.65	58.69	357	4864.97	23.80	5868.70	22.30	0	0	27.04	2.52	117.84	0.99	195.18	22.47	185.84	20.54	0	489.17	1.39	0.36	5	20	16	78	63
920	48.56	58.45	358	4856.27	28.96	5844.57	19.18	0	0	27.49	2.15	115.72	0.94	244.36	28.53	191.07	17.52	1	1153.42	3.30	0.40	5	20	17	78	62
921	47.64	58.72	359	4764.43	25.25	5871.56	22.23	0	0	25.77	3.43	120.90	0.94	146.10	22.24	128.66	19.60	0	386.38	1.71	0.25	5	20	18	78	61
922	47.45	58.54	360	4744.58	11.01	5854.47	17.68	0	0	40.79	4.12	120.96	0.83	81.95	9.00	133.86	15.37	1	485.46	3.25	0.39	4	20	19	78	60
923	47.77	58.78	361	4777.17	17.36	5877.58	16.57	0	0	33.03	3.42	119.46	0.85	128.90	15.23	123.06	14.54	0	265.50	2.18	0.36	3	20	20	78	59
924	47.81	58.33	363	4780.64	14.44	5833.30	17.76	0	0	35.69	3.15	120.38	0.88	126.08	12.75	155.02	15.66	0	573.62	2.00	0.42	3	20	21	78	58
925	48.10	58.49	364	4809.74	21.05	5848.85	18.49	0	0	30.22	3.52	120.36	0.91	139.30	18.49	122.43	16.25	0	665.33	1.83	0.30	4	20	22	78	57
926	48.10	58.74	365	4810.16	19.57	5874.27	14.74	0	0	37.51	4.29	120.95	0.95	131.37	17.08	98.93	12.86	1	415.00	2.17	0.33	4	20	23	78	56
927	47.71	58.79	366	4770.52	15.20	5878.81	11.52	0	0	44.81	4.67	120.89	0.87	111.91	13.20	85.03	10.12	1	479.12	2.79	0.39	5	20	24	78	55
928	48.47	58.67	367	4846.85	18.76	5866.81	14.39	0	0	33.88	2.52	117.97	0.88	192.43	17.36	150.30	12.88	0	332.81	1.88	0.46	5	20	25	78	54
929	48.50	58.95	368	4850.11	17.10	5894.53	16.88	0	0	30.55	3.07	121.59	0.79	131.11	15.03	129.43	14.83	0	324.52	2.13	0.37	3	20	26	78	53
930	47.62	58.87	369	4761.75	12.36	5887.50	12.11	0	0	40.72	3.82	120.28	0.73	101.08	10.69	99.22	10.58	1	367.04	2.17	0.43	4	20	27	78	52
931	48.15	58.36	370	4815.00	23.63	5835.84	14.27	0	0	28.81	2.72	120.69	0.81	192.02	21.40	117.07	12.65	0	603.71	1.74	0.38	5	20	28	78	51
932	47.77	58.77	372	4777.29	10.93	5876.97	9.53	0	0	50.10	3.73	119.52	0.75	112.68	9.51	98.34	8.31	1	318.62	2.46	0.54	4	20	29	78	50
933	48.49	58.97	373	4849.20	17.41	5897.15	14.42	0	0	33.56	2.69	117.31	0.83	167.09	15.67	139.24	12.80	0	11.25	1.91	0.45	4	20	30	78	49
934	48.22	58.37	374	4822.01	17.78	5837.46	21.00	0	0	37.42	4.88	123.95	1.08	104.73	15.53	123.70	18.33	1	38.98	2.54	0.27	5	20	31	78	48
935	48.07	58.80	375	4807.00	21.97	5880.02	17.87	0	0	31.61	3.62	121.56	0.96	147.65	19.34	120.16	15.73	0	590.92	1.83	0.31	5	20	32	78	47
936	47.90	59.22	377	4789.83	19.14	5921.78	21.54	0	0	27.73	2.82	118.49	0.88	145.92	17.02	164.11	19.16	0	446.69	1.62	0.33	5	20	33	78	46
937	48.42	58.73	378	4841.90	19.09	5873.50	14.57	0	0	33.49	2.55	117.05	0.88	192.03	17.61	148.75	13.05	0	258.10	2.16	0.45	4	20	34	78	45
938	47.49	58.83	379	4748.51	10.07	5883.31	13.10	0	0	46.57	3.64	121.26	0.79	98.82	8.72	128.76	11.43	1	331.94	3.18	0.51	4	20	35	78	44
939	47.54	59.12	380	4754.16	13.38	5911.65	16.73	0	0	34.52	3.24	119.20	0.78	109.75	11.71	137.20	14.64	1	384.77	3.03	0.41	3	20	36	78	43
940	49.25	58.61	381	4925.04	23.54	5860.58	15.55	0	0	32.24	1.93	112.89	0.91	264.67	23.60	203.30	14.44	1	248.40	2.29	0.50	5	20	37	78	42
941	47.59	59.09	382	4759.24	8.56	5908.71	12.41	0	0	45.64	3.46	118.33	0.69	85.65	7.17	125.25	10.79	1	377.58	3.51	0.54	5	20	38	78	41
942	47.50	58.84	383	4750.08	12.06	5884.16	17.71	0	0	37.50	3.12	118.52	0.84	111.93	10.61	164.29	15.62	1	865.10	4.86	0.46	5	20	39	78	40
943	47.80	58.88	384	4780.14	15.12	5888.29	13.33	0	0	36.14	3.20	120.17	0.77	131.48	13.25	115.85	11.68	0	370.23	2.43	0.44	4	20	40	78	39
944	48.05	58.61	385	4805.43	12.78	5861.46	12.98	0	0	35.80	2.36	116.14	0.72	149.64	11.34	152.01	11.51	0	88.69	2.58	0.54	4	20	41	78	38
945	48.34	58.39	386	4833.91	18.21	5839.29	19.34	0	0	25.68	3.00	121.22	0.73	120.12	15.96	127.58	16.94	0	631.17	1.87	0.31	3	20	42	78	37
946	47.89	59.13	387	4789.44	9.22	5913.20	9.69	0	0	49.70	3.23	119.81	0.70	108.95	8.05	114.46	8.45	1	482.69	3.74	0.60	4	20	43	78	36
947	48.48	59.25	389	4847.75	15.17	5925.32	13.91	0	0	34.84	2.31	115.74	0.80	176.48	13.85	163.29	12.46	0	401.40	2.39	0.52	4	20	44	78	35
948	48.17	59.09	390	4817.32	13.98	5909.13	12.13	0	0	40.14	3.22	118.52	0.79	133.90	12.25	116.24	10.64	0	516.48	3.07	0.48	4	20	45	78	34
949	47.79	58.91	392	4779.34	21.78	5891.26	13.51	0	0	34.05	3.90	119.97	0.87	146.43	19.02	91.20	12.04	1	212.12	2.57	0.33	4	20	46	78	33
950	48.23	59.08	393	4822.56	11.58	5907.89	10.64	0	0	44.43	2.77	117.30	0.76	143.35	10.21	131.78	9.38	0	653.29	3.11	0.59	3	20	47	78	32
951	48.28	59.19	394	4828.08	15.10	5919.40	11.96	0	0	39.59	2.57	117.51	0.84	179.46	13.66	143.09	10.65	0	500.75	3.37	0.54	5	20	48	78	31
952	48.25	58.73	395	4825.26	14.71	5872.76	13.78	0	0	31.60	2.15	117.31	0.71	167.57	13.22	157.52	12.30	0	513.10	2.39	0.51	5	20	49	78	30
953	48.13	58.90	397	4813.44	18.55	5889.79	16.37	0	0	33.13	2.71	117.65	0.92	175.42	16.71	155.38	14.63	0	464.56	2.38	0.42	5	20	50	78	29
954	47.97	58.78	398	4797.03	14.58	5878.21	10.61	0	0	40.71	3.70	120.39	0.75	123.00	12.68	89.64	9.29	1	430.23	4.08	0.45	5	20	51	78	28
955	48.36	58.81	399	4835.52	16.52	5880.65	11.07	0	0	43.15	2.87	118.99	0.90	190.08	15.09	129.13	9.85	0	657.23	3.95	0.54	4	20	52	78	27
956	48.10	58.48	400	4809.93	18.80	5848.30	10.90	0	0	34.98	3.00	119.08	0.75	168.47	16.61	97.76	9.48	1	428.98	3.23	0.45	4	20	53	78	26
957	47.16	58.66	401	4715.58	16.52	5865.87	11.46	0	0	40.49	4.18	120.52	0.82	122.73	14.36	84.51	9.69	1	593.31	4.26	0.39	5	20	54	78	25
958	48.53	58.70	402	4853.09	18.19	5870.36	17.22	0	0	32.85	2.53	115.93	0.92	181.76	16.78	173.40	15.64	0	569.48	2.38	0.44	5	20	55	78	24
959	48.19	58.74	403	4818.78	15.06	5874.16	14.29	0	0	38.85	2.91	116.41	0.89	155.20	13.39	147.43	12.68	0	366.52	3.00	0.48	4	20	56	78	23
960	47.87	58.59	404	4786.98	13.36	5858.59	14.29	0	0	42.39	3.43	119.68	0.89	127.11	11.75	135.98	12.56	0	426.96	2.70	0.47	5	20	57	78	22
961	48.13	58.54	405	4812.74	22.97	5853.84	21.68	0	0	29.44	3.27	119.84	1.03	159.87	20.48	151.11	19.27	0	385.81	1.84	0.29	5	20	58	78	21
962	47.37	58.83	406	4737.25	14.14	5883.12	24.03	0	0	42.88	5.95	125.09	1.14	75.35	11.26	132.01	20.86	1	696.52	5.69	0.26	4	20	59	78	20
963	47.78	59.27	407	4778.32	14.20	5926.59	13.67	0	0	41.47	3.40	117.83	0.88	133.24	12.48	128.30	12.01	0	690.67	2.93	0.46	3	20	60	78	19
964	48.29	58.41	408	4828.65	25.96	5840.51	26.52	0	0	26.50	3.70	121.06	1.08	143.43	22.99	146.56	23.45	0	668.85	1.99	0.22	5	20	61	78	18
965	47.72	58.96	409	4772.36	21.80	5895.61	17.00	0	0	40.20	6.18	123.90	1.14	109.18	18.93	85.95	15.41	1	768.60	4.55	0.22	4	20	62	78	17
966	47.70	58.51	410	4769.77	21.14	5850.99	29.59	0	0	22.79	2.34	117.29	0.91	160.19	19.37	221.97	27.73	1	391.81	2.90	0.29	5	20	63	78	16
967	47.75	58.45	411	4774.95	30.93	5844.93	37.84	0	0	26.63	5.34	123.29	1.39	118.74	27.19	145.27	33.25	0	795.75	2.27	0.13	3	20	64	78	15
968	48.02	58.63	412	4801.58	22.14	5863.25	29.89	0	0	33.20	6.70	126.77	1.26	85.42	20.17	114.08	25.95	1	922.46	5.93	0.14	4	20	65	78	14
969	48.98	58.50	413	4898.40	29.13	5849.53	21.42	0	0	27.45	2.57	117.93	1.05	225.08	28.68	177.29	19.76	1	843.90	2.75	0.37	5	20	66	78	13
970	48.33	58.12	414	4832.86	28.92	5811.77	38.66	0	0	23.16	3.61	124.01	1.22	144.23	25.88	191.75	34.99	0	809.77	1.67	0.18	5	20	67	78	12
971	47.75	58.58	415	4774.53	20.09	5858.35	25.84	0	0	28.34	4.22	122.08	0.97	103.65	17.56	133.29	22.58	1	544.58	4.76	0.23	5	20	68	78	11
972	47.44	58.68	416	4744.29	35.09	5868.26	23.33	0	0	28.98	5.41	123.55	1.24	144.50	30.66	96.01	20.30	1	272.83	4.45	0.15	5	20	69	78	10
973	48.08	59.33	417	4808.03	17.64	5933.08	16.23	0	0	32.64	3.35	119.98	0.84	132.45	15.47	121.89	14.24	0	617.88	2.63	0.36	5	20	70	78	9
974	48.41	58.55	418	4840.83	25.49	5855.18	28.10	0	0	28.25	4.37	121.89	1.15	126.86	22.42	139.87	24.71	0	567.69	2.02	0.20	4	20	71	78	8
975	47.61	58.98	419	4760.73	24.21	5897.68	15.52	0	0	44.58	9.33	124.94	1.29	91.32	20.63	65.59	17.68	1	409.85	3.79	0.16	5	20	72	78	7
976	48.16	59.13	420	4816.12	27.14	5913.48	23.63	0	0	30.16	4.11	122.10	1.18	153.60	24.03	133.84	20.89	0	668.12	2.19	0.23	5	20	73	78	6
977	48.23	59.25	421	4822.57	26.07	5925.25	26.54	0	0	31.98	5.74	122.44	1.25	111.52	22.74	113.55	23.16	1	777.35	5.57	0.17	5	20	74	78	5
978	48.71	58.68	422	4871.02	26.19	5867.93	18.86	0	0	30.32	2.88	119.32	1.05	206.60	24.95	154.44	16.98	0	722.04	2.00	0.36	5	20	75	78	4
979	48.72	58.06	425	4871.85	29.52	5805.72	29.39	0	0	24.45	2.55	120.33	1.10	212.75	28.56	209.35	28.69	1	1021.31	2.49	0.34	5	20	76	78	3
980	47.84	59.47	427	4784.14	27.23	5946.58	24.56	0	0	31.23	5.69	123.68	1.19	114.81	23.73	103.48	21.32	1	438.90	3.42	0.17	5	20	77	78	2
981	48.73	58.71	428	4873.20	37.96	5870.69	23.23	0	0	35.32	6.61	126.75	1.57	155.93	33.24	95.41	20.27	1	633.38	4.12	0.15	4	20	78	78	1
982	47.65	59.21	437	4764.71	14.64	5920.79	21.04	0	0	41.61	6.50	123.87	1.01	64.57	10.77	102.13	18.19	1	480.48	3.54	0.24	5	21	1	16	16
983	47.58	58.74	438	4757.59	15.41	5874.01	19.24	0	0	44.86	5.38	123.75	1.14	98.55	13.34	123.18	16.77	1	492.44	4.08	0.31	3	21	2	16	15
984	47.86	58.69	439	4785.84	17.79	5868.78	16.49	0	0	49.26	7.40	125.95	1.22	91.00	15.63	83.61	13.97	1	644.44	4.76	0.26	5	21	3	16	14
985	47.41	59.11	442	4741.41	14.08	5910.67	7.95	0	0	61.78	7.62	123.55	0.98	90.83	11.97	59.28	8.95	1	202.44	3.42	0.35	5	21	4	16	13
986	47.45	58.73	444	4745.18	27.47	5872.89	28.87	0	0	23.04	4.10	125.30	0.98	118.67	24.05	124.69	25.27	0	357.83	1.65	0.16	3	21	5	16	12
987	48.83	58.97	446	4882.79	22.21	5897.28	15.96	0	0	29.56	2.49	121.08	0.86	197.72	21.07	147.44	14.27	0	529.71	1.82	0.41	5	21	6	16	11
988	47.76	58.95	447	4776.24	12.72	5894.80	12.18	0	0	45.71	3.93	119.57	0.84	113.80	11.09	108.95	10.63	1	341.35	4.17	0.47	4	21	7	16	10
989	47.97	58.92	448	4797.49	12.83	5891.80	16.13	0	0	33.89	2.41	118.07	0.76	139.80	11.42	175.12	14.46	0	369.90	2.35	0.50	4	21	8	16	9
990	48.64	58.58	449	4863.93	19.16	5857.97	23.63	0	0	25.80	1.65	113.24	0.84	226.18	18.93	269.26	24.38	1	181.81	1.92	0.44	5	21	9	16	8
991	48.30	58.55	450	4830.41	19.27	5854.76	17.71	0	0	35.99	2.59	116.89	1.06	206.00	18.13	190.29	16.53	0	539.54	2.84	0.44	5	21	10	16	7
992	47.44	58.67	451	4744.39	17.53	5866.79	21.97	0	0	40.32	6.80	125.73	1.13	76.23	13.63	98.95	18.93	1	823.54	5.27	0.20	5	21	11	16	6
993	48.02	58.52	452	4802.26	22.64	5851.90	20.53	0	0	30.65	4.08	123.33	1.00	130.86	19.84	118.65	17.99	0	560.56	2.16	0.25	4	21	12	16	5
994	48.43	58.46	453	4843.11	16.97	5845.87	21.83	0	0	27.69	2.05	117.31	0.84	178.39	15.66	221.63	21.08	1	462.98	3.89	0.45	5	21	13	16	4
995	47.97	58.91	454	4797.12	15.61	5891.25	11.49	0	0	39.60	3.44	118.90	0.79	138.28	13.65	101.86	10.09	1	638.23	3.74	0.45	4	21	14	16	3
996	47.78	58.92	457	4778.08	14.42	5891.96	20.22	0	0	34.85	4.22	122.98	0.88	91.47	12.61	128.18	17.61	1	476.92	3.23	0.31	4	21	15	16	2
997	48.85	57.66	458	4884.87	14.21	5766.25	19.49	0	0	31.92	1.63	114.45	0.75	208.22	13.82	256.26	19.40	1	833.48	3.52	0.60	5	21	16	16	1
998	56.93	58.14	463	5692.57	25.43	5814.33	19.15	0	0	21.55	2.56	123.72	0.73	165.36	22.56	124.79	16.94	0	522.98	2.27	0.28	5	22	1	1	1
999	49.27	56.95	464	4927.34	25.21	5694.52	40.84	0	0	28.74	2.25	117.36	1.11	226.76	25.15	308.82	37.53	1	1329.46	7.23	0.50	5	23	1	29	29
1000	48.86	57.68	465	4886.42	22.08	5768.11	29.79	0	0	30.46	2.30	115.95	1.10	217.41	21.70	264.02	29.73	1	1170.58	5.55	0.46	5	23	2	29	28
1001	48.77	57.97	467	4876.62	22.33	5796.70	28.44	0	0	28.19	2.26	117.04	1.05	210.49	21.71	250.02	28.55	1	1142.73	6.25	0.44	5	23	3	29	27
1002	48.21	58.17	468	4821.46	32.14	5817.24	33.53	0	0	27.74	5.12	124.39	1.40	134.32	28.32	140.15	29.54	0	1012.54	2.82	0.16	5	23	4	29	26
1003	47.46	58.41	470	4746.12	13.05	5841.28	12.55	0	0	58.62	7.30	125.50	1.03	75.58	10.00	71.17	9.34	1	879.67	7.39	0.33	5	23	5	29	25
1004	48.12	58.86	473	4812.32	34.40	5886.38	20.52	0	0	26.58	3.91	121.84	1.08	179.78	30.72	107.83	18.13	1	899.69	5.10	0.22	5	23	6	29	24
1005	48.29	58.14	474	4829.24	25.89	5813.83	27.74	0	0	27.92	4.36	125.49	1.14	127.75	22.76	136.90	24.39	0	1068.98	2.46	0.20	5	23	7	29	23
1006	47.94	58.58	476	4793.68	27.08	5857.52	28.12	0	0	31.48	6.34	127.31	1.28	103.31	23.65	107.21	24.43	1	988.62	4.76	0.14	4	23	8	29	22
1007	47.76	59.09	478	4776.16	23.62	5908.89	20.46	0	0	38.54	6.19	125.53	1.25	113.04	20.56	98.03	17.94	1	1289.25	6.90	0.21	5	23	9	29	21
1008	48.20	58.75	481	4819.81	24.00	5875.28	27.10	0	0	33.58	4.44	121.77	1.33	140.55	21.28	158.41	24.11	0	912.23	2.61	0.24	5	23	10	29	20
1009	48.39	58.62	482	4839.01	29.80	5862.31	17.94	0	0	29.22	3.71	121.74	1.03	179.53	26.84	109.07	15.81	1	1088.44	4.50	0.26	5	23	11	29	19
1010	48.02	58.57	483	4801.51	24.79	5857.24	20.60	0	0	34.75	5.05	124.19	1.18	131.24	21.68	109.03	18.00	1	905.17	4.13	0.23	3	23	12	29	18
1011	48.20	58.66	485	4820.29	20.19	5866.33	17.10	0	0	38.59	4.11	121.04	1.09	145.88	17.78	123.61	15.05	0	853.65	3.19	0.34	4	23	13	29	17
1012	48.87	58.70	486	4887.40	24.98	5870.44	15.60	0	0	28.54	2.14	117.83	0.86	239.17	24.73	162.87	14.10	1	530.92	2.13	0.45	5	23	14	29	16
1013	47.96	58.93	487	4795.62	16.39	5892.92	14.72	0	0	42.31	4.40	121.63	0.98	121.11	14.31	108.80	12.88	1	514.33	4.46	0.37	4	23	15	29	15
1014	48.55	58.22	488	4855.29	24.91	5822.16	25.55	0	0	25.04	2.31	118.62	1.01	206.98	23.88	215.74	24.02	1	740.94	2.40	0.32	5	23	16	29	14
1015	48.31	58.97	490	4830.86	17.31	5896.76	15.03	0	0	38.79	3.63	121.49	0.95	142.68	15.24	123.95	13.22	0	702.67	2.95	0.40	4	23	17	29	13
1016	48.30	58.70	491	4829.68	16.89	5870.30	26.26	0	0	36.81	5.21	126.09	1.15	91.61	14.65	142.60	22.96	1	707.62	3.58	0.24	5	23	18	29	12
1017	48.19	58.50	492	4819.16	20.26	5849.76	23.31	0	0	31.75	4.01	122.35	1.05	123.60	17.82	142.24	20.50	0	872.77	2.10	0.27	4	23	19	29	11
1018	48.20	58.81	493	4820.39	25.38	5881.10	22.69	0	0	28.90	3.94	121.47	1.06	143.68	22.37	128.47	19.98	0	752.81	2.13	0.24	4	23	20	29	10
1019	48.92	58.67	495	4892.03	31.65	5866.95	21.96	0	0	27.27	3.61	121.19	1.09	180.43	29.47	128.57	19.46	0	1158.40	2.70	0.25	5	23	21	29	9
1020	48.25	58.64	496	4824.53	23.72	5864.17	18.97	0	0	34.71	4.48	121.99	1.11	141.45	20.82	113.14	16.63	0	943.02	3.18	0.27	4	23	22	29	8
1021	48.27	58.73	497	4827.31	25.60	5873.28	23.37	0	0	37.35	5.98	123.33	1.37	122.85	22.37	112.17	20.42	0	1042.38	3.28	0.20	4	23	23	29	7
1022	48.27	58.96	500	4827.45	28.43	5895.82	20.09	0	0	32.89	4.72	123.73	1.19	152.32	25.03	107.79	17.67	1	352.12	3.39	0.23	5	23	24	29	6
1023	47.61	58.85	501	4760.89	19.80	5885.41	24.19	0	0	38.87	6.72	125.07	1.24	87.15	16.70	107.19	21.02	1	897.96	3.74	0.19	4	23	25	29	5
1024	48.58	59.20	503	4858.38	31.31	5920.25	26.54	0	0	31.49	4.69	124.07	1.40	161.69	28.13	137.84	23.51	0	772.73	1.71	0.21	5	23	26	29	4
1025	47.68	59.17	504	4767.72	19.21	5917.24	23.25	0	0	39.56	5.68	124.89	1.24	102.74	16.74	124.38	20.29	1	974.46	4.48	0.24	5	23	27	29	3
1026	49.69	58.06	505	4969.19	29.72	5805.51	18.49	0	0	37.75	3.10	118.90	1.25	236.18	29.06	174.88	16.73	1	681.50	3.09	0.45	5	23	28	29	2
1027	48.88	58.09	506	4887.97	33.70	5808.64	24.79	0	0	31.00	4.21	124.92	1.38	186.85	31.63	141.67	22.08	0	939.85	1.85	0.25	5	23	29	29	1
1028	57.91	62.79	467	5791.44	17.80	6278.91	19.86	0	0	24.12	2.06	114.54	0.72	161.90	15.98	179.80	18.02	0	303.33	2.06	0.40	5	24	1	18	18
1029	58.03	61.94	471	5802.63	14.82	6194.14	15.98	0	0	33.36	3.48	119.03	0.76	109.25	12.96	117.71	13.94	1	442.23	3.70	0.37	4	24	2	18	17
1030	57.15	62.09	472	5715.03	23.45	6208.69	14.29	0	0	24.95	2.45	120.54	0.70	183.93	20.90	112.54	12.64	0	506.31	2.18	0.37	5	24	3	18	16
1031	57.12	61.08	474	5712.28	22.61	6108.30	23.44	0	0	26.20	2.08	119.15	0.94	221.25	21.47	218.94	23.13	1	351.58	2.98	0.42	5	24	4	18	15
1032	56.49	62.48	476	5648.61	13.16	6248.18	16.98	0	0	38.97	4.80	124.41	0.84	79.36	10.47	104.93	14.66	1	369.08	3.92	0.33	5	24	5	18	14
1033	56.98	62.28	477	5698.41	14.58	6227.74	14.59	0	0	37.65	4.42	125.76	0.80	95.61	12.81	95.39	12.63	1	350.88	3.03	0.34	5	24	6	18	13
1034	56.79	61.76	478	5678.85	19.71	6175.63	18.43	0	0	29.42	2.21	117.24	0.90	202.75	18.42	190.66	17.07	0	403.38	1.85	0.42	5	24	7	18	12
1035	57.32	62.20	479	5732.35	12.60	6219.80	16.79	0	0	38.22	4.21	122.02	0.81	87.45	10.78	116.94	14.59	1	252.15	1.81	0.36	4	24	8	18	11
1036	57.42	61.03	481	5741.65	23.21	6103.42	18.22	0	0	30.17	2.48	119.55	0.98	212.89	22.23	173.23	16.54	1	333.29	1.98	0.38	5	24	9	18	10
1037	57.45	61.65	482	5744.99	14.08	6164.79	21.48	0	0	35.16	3.89	121.82	0.91	97.68	12.22	149.00	18.85	1	230.54	3.12	0.34	4	24	10	18	9
1038	57.17	62.32	483	5716.65	23.79	6232.09	14.75	0	0	33.54	4.14	121.84	0.94	148.00	20.78	91.63	12.77	1	-192.19	2.36	0.31	5	24	11	18	8
1039	56.84	61.34	484	5683.61	13.21	6134.47	19.90	0	0	33.00	2.61	117.74	0.82	129.72	11.74	190.90	18.47	0	231.62	1.50	0.46	5	24	12	18	7
1040	56.05	61.56	485	5605.00	20.66	6155.58	23.87	0	0	23.06	2.28	121.66	0.81	162.39	18.57	185.43	21.96	0	365.21	1.55	0.33	5	24	13	18	6
1041	55.62	60.68	486	5562.18	19.35	6068.06	21.00	0	0	29.87	1.51	114.79	0.83	277.48	20.25	276.72	21.15	1	466.90	2.04	0.53	5	24	14	18	5
1042	55.62	61.23	487	5561.50	17.81	6123.23	17.07	0	0	27.83	1.75	119.27	0.77	220.46	16.81	206.01	16.53	1	494.04	2.08	0.48	5	24	15	18	4
1043	55.97	61.50	488	5597.03	16.84	6150.11	19.02	0	0	33.19	2.57	122.52	0.94	169.34	15.20	188.57	17.64	0	477.75	2.16	0.44	5	24	16	18	3
1044	55.84	61.53	491	5584.01	17.68	6153.31	16.47	0	0	36.89	3.85	128.20	0.95	130.21	15.50	121.32	14.45	0	736.81	2.82	0.36	4	24	17	18	2
1045	56.27	62.44	492	5626.61	26.18	6243.58	17.96	0	0	33.55	5.82	125.23	0.93	113.12	22.55	56.36	10.73	1	283.77	2.64	0.20	5	24	18	18	1
1046	57.39	56.84	497	5739.22	29.84	5683.60	18.11	0	0	29.00	3.07	124.01	1.04	210.97	28.28	132.96	16.17	1	713.42	2.53	0.32	5	25	1	33	33
1047	56.84	57.50	498	5684.29	11.32	5750.02	8.91	0	0	89.91	4.51	130.38	1.41	174.19	10.15	137.66	7.92	0	2157.31	5.06	0.67	3	25	2	33	32
1048	57.06	58.09	499	5705.72	9.25	5809.42	14.30	0	0	84.02	4.73	130.66	1.47	127.36	8.21	190.13	13.45	0	2196.29	4.10	0.63	5	25	3	33	31
1049	56.28	58.72	500	5627.60	13.95	5872.26	26.99	0	0	43.67	2.03	118.71	1.16	227.83	13.95	371.81	33.41	1	1434.52	5.65	0.55	5	25	4	33	30
1050	56.46	58.27	501	5645.85	15.92	5826.90	13.46	0	0	49.59	3.31	129.02	1.15	183.04	14.66	156.90	12.04	0	1836.23	3.89	0.52	5	25	5	33	29
1051	56.18	58.37	502	5617.83	23.99	5836.59	34.09	0	0	33.71	3.79	134.49	1.51	167.17	21.72	225.43	33.13	1	1677.00	5.03	0.26	5	25	6	33	28
1052	56.39	58.24	503	5639.23	16.28	5823.57	23.48	0	0	44.44	3.79	131.37	1.39	148.87	14.64	211.89	21.70	1	2041.83	5.26	0.38	4	25	7	33	27
1053	57.01	58.51	504	5700.85	14.35	5851.50	19.55	0	0	55.13	5.52	138.32	1.39	110.54	12.61	150.32	17.26	1	1762.92	4.68	0.39	5	25	8	33	26
1054	56.79	58.54	505	5679.07	10.92	5854.16	14.18	0	0	66.69	5.01	133.58	1.25	111.90	9.59	145.13	12.48	1	1382.75	4.52	0.52	4	25	9	33	25
1055	56.82	58.26	506	5682.15	11.86	5825.67	11.27	0	0	79.55	7.23	138.83	1.34	100.18	10.32	95.22	9.78	1	1292.90	4.85	0.45	4	25	10	33	24
1056	57.12	58.45	507	5712.36	8.97	5845.38	9.44	0	0	85.21	5.25	135.68	1.17	112.00	7.84	117.78	8.24	1	1712.40	5.90	0.63	5	25	11	33	23
1057	56.27	58.78	508	5627.29	14.82	5877.75	22.47	0	0	52.14	2.92	124.02	1.48	209.61	14.00	289.38	24.01	1	2127.00	6.14	0.47	5	25	12	33	22
1058	56.90	58.34	509	5689.91	9.06	5833.80	14.26	0	0	73.05	3.88	129.88	1.28	132.50	8.07	202.00	13.42	0	1764.94	4.45	0.64	5	25	13	33	21
1059	57.17	57.68	510	5716.83	10.10	5767.79	9.32	0	0	79.81	3.92	131.83	1.21	159.20	8.97	146.92	8.27	0	1924.42	4.45	0.68	3	25	14	33	20
1060	57.84	57.44	511	5784.29	8.06	5744.33	8.91	0	0	97.61	5.35	132.25	1.24	113.15	7.05	125.03	7.79	0	1713.06	5.72	0.67	5	25	15	33	19
1061	58.71	57.68	512	5870.79	11.21	5768.24	12.19	0	0	70.56	3.66	123.42	1.32	167.87	10.15	182.76	11.00	0	1590.27	4.76	0.62	5	25	16	33	18
1062	58.40	59.25	513	5839.99	16.75	5924.93	20.45	0	0	42.28	2.41	119.82	1.21	223.53	16.48	265.79	20.99	1	1216.12	2.37	0.51	5	25	17	33	17
1063	62.10	59.52	514	6210.23	14.43	5951.98	15.21	0	0	38.68	2.63	117.04	0.92	164.59	12.94	173.55	13.64	0	192.02	2.86	0.50	4	25	18	33	16
1064	60.67	57.74	515	6066.85	12.91	5774.48	9.33	0	0	61.31	3.94	125.74	1.02	154.88	11.34	112.04	8.21	0	1163.23	4.78	0.59	4	25	19	33	15
1065	60.75	60.01	516	6075.23	9.77	6000.55	10.86	0	0	74.22	4.42	120.86	1.17	126.50	8.59	140.58	9.55	0	704.65	5.75	0.62	3	25	20	33	14
1066	60.93	60.21	517	6093.37	5.35	6020.64	5.67	0	0	111.34	4.54	120.37	0.90	100.85	4.68	106.76	4.93	1	1203.81	11.05	0.80	4	25	21	33	13
1067	60.84	60.05	518	6084.08	6.74	6004.88	7.98	0	0	79.85	3.59	119.58	0.88	115.32	5.91	136.43	6.99	0	977.58	5.52	0.75	4	25	22	33	12
1068	60.76	60.11	519	6076.22	6.73	6011.50	8.06	0	0	95.38	5.28	126.33	1.03	93.34	5.86	111.74	7.01	1	1195.19	8.82	0.68	4	25	23	33	11
1069	60.91	60.22	520	6090.93	6.64	6021.85	6.58	0	0	98.10	4.80	122.81	0.95	104.19	5.79	103.25	5.73	1	874.06	7.40	0.74	4	25	24	33	10
1070	60.62	59.98	521	6062.01	14.02	5998.20	11.94	0	0	54.22	3.15	117.97	1.11	185.85	12.87	159.95	10.72	0	913.17	4.94	0.58	5	25	25	33	9
1071	57.58	60.57	522	5758.12	18.76	6057.49	13.97	0	0	46.62	1.92	116.23	1.10	315.62	20.85	254.93	14.26	1	1055.60	2.32	0.58	5	25	26	33	8
1072	56.87	59.68	523	5687.46	9.70	5968.49	14.23	0	0	70.11	3.17	125.61	1.30	168.36	8.84	236.36	13.87	1	1980.54	4.89	0.66	4	25	27	33	7
1073	56.43	58.23	524	5642.63	8.76	5823.10	11.26	0	0	93.29	5.70	136.04	1.39	110.39	7.67	141.52	9.94	1	2251.35	12.50	0.63	5	25	28	33	6
1074	56.81	58.17	525	5680.56	17.25	5816.67	19.15	0	0	52.00	6.13	138.29	1.42	112.47	15.09	124.84	16.75	0	1622.00	3.24	0.31	3	25	29	33	5
1075	56.90	57.87	526	5689.68	13.53	5787.46	13.48	0	0	60.60	4.50	132.75	1.26	140.49	11.94	139.97	11.89	0	1643.52	3.61	0.50	3	25	30	33	4
1076	57.11	57.27	527	5711.22	9.93	5726.52	10.02	0	0	89.90	5.16	136.59	1.37	133.25	8.74	134.46	8.82	0	2365.21	5.30	0.64	4	25	31	33	3
1077	57.04	57.26	528	5704.38	6.78	5726.20	6.81	0	0	114.88	4.18	130.20	1.21	144.04	6.00	144.79	6.03	0	1947.06	5.59	0.80	3	25	32	33	2
1078	56.70	57.59	529	5670.16	11.92	5758.67	10.99	0	0	64.56	4.03	130.77	1.14	147.52	10.52	136.05	9.71	0	1187.19	3.00	0.59	3	25	33	33	1
1079	56.15	59.16	498	5614.82	28.05	5915.75	68.44	0	0	32.39	4.64	127.98	1.65	152.34	25.05	274.63	57.43	1	2651.23	7.03	0.36	5	26	1	1	1
1080	55.51	60.09	511	5550.84	49.35	6008.76	50.54	0	0	26.68	7.03	135.72	2.05	144.91	43.64	147.51	45.38	0	1854.23	1.56	0.11	5	27	1	6	6
1081	55.12	61.28	512	5512.47	25.37	6128.18	19.64	0	0	51.51	10.08	134.98	1.66	99.37	22.07	76.14	16.60	1	1500.65	4.99	0.16	4	27	2	6	5
1082	56.87	60.23	513	5686.99	38.57	6022.99	19.93	0	0	34.32	1.99	119.36	1.10	393.52	45.25	229.12	19.76	1	1926.60	3.42	0.56	5	27	3	6	4
1083	55.14	61.52	514	5514.47	16.81	6152.48	16.45	0	0	36.20	3.61	126.06	0.91	129.79	14.76	127.02	14.44	0	261.88	1.92	0.37	4	27	4	6	3
1084	56.08	60.31	515	5607.93	35.21	6030.85	41.82	0	0	22.01	2.61	123.04	1.21	227.61	33.66	233.28	41.27	1	1124.23	3.20	0.30	5	27	5	6	2
1085	56.21	60.98	516	5621.24	33.97	6097.51	74.33	0	0	19.80	6.84	133.31	1.48	76.35	30.49	165.65	65.17	1	733.83	3.85	0.06	5	27	6	6	1
1086	49.11	58.09	521	4910.53	23.88	5808.70	23.48	0	0	30.49	2.43	119.69	1.11	217.97	23.71	226.92	22.46	1	1508.04	4.82	0.40	5	28	1	136	136
1087	47.62	58.58	522	4762.26	22.80	5857.72	39.10	0	0	24.32	4.97	126.20	1.07	84.76	19.19	146.59	34.08	1	1073.38	4.29	0.16	5	28	2	136	135
1088	49.36	58.58	523	4936.23	29.99	5857.95	22.57	0	0	30.04	2.86	119.86	1.17	220.74	29.73	185.40	20.50	1	822.85	2.97	0.36	5	28	3	136	134
1089	48.21	58.54	524	4821.38	20.72	5853.96	18.40	0	0	30.82	2.46	118.76	0.93	191.65	20.10	179.98	16.59	0	916.79	1.88	0.44	5	28	4	136	133
1090	48.27	58.38	526	4826.52	25.75	5837.94	23.71	0	0	33.20	4.79	123.22	1.25	137.58	22.65	126.69	20.85	0	1150.27	2.54	0.22	5	28	5	136	132
1091	47.83	58.81	530	4783.28	21.62	5881.33	23.19	0	0	40.07	7.36	125.04	1.31	90.51	18.98	96.91	20.19	1	664.44	3.18	0.17	4	28	6	136	131
1092	48.55	58.17	532	4855.06	30.09	5817.30	31.01	0	0	29.36	3.62	122.60	1.40	187.80	28.01	190.93	29.42	0	1600.50	1.49	0.29	5	28	7	136	130
1093	47.95	58.92	533	4795.01	42.15	5892.12	33.34	0	0	31.44	8.96	129.85	1.73	113.63	36.66	90.29	29.65	1	811.29	3.75	0.08	5	28	8	136	129
1094	48.25	58.71	534	4824.73	19.82	5870.87	19.86	0	0	40.95	6.27	128.03	1.19	99.38	17.22	99.52	17.22	1	605.31	5.12	0.22	3	28	9	136	128
1095	47.92	58.66	536	4792.24	15.79	5866.06	20.04	0	0	45.00	7.32	126.19	1.17	77.17	15.13	95.12	17.24	1	657.73	4.63	0.22	5	28	10	136	127
1096	47.57	58.47	537	4756.91	19.49	5847.34	20.45	0	0	42.73	6.60	125.34	1.25	96.53	16.76	101.36	17.67	1	1047.75	6.36	0.22	4	28	11	136	126
1097	47.81	58.29	538	4780.63	24.62	5828.84	34.36	0	0	26.84	4.90	123.74	1.17	103.74	21.59	144.72	30.08	1	854.38	5.58	0.16	3	28	12	136	125
1098	48.57	58.65	539	4856.76	35.63	5864.87	22.56	0	0	26.79	4.79	123.14	1.13	153.01	31.48	97.09	19.63	1	693.94	5.03	0.17	5	28	13	136	124
1099	48.51	58.48	540	4851.01	23.23	5848.26	21.61	0	0	29.96	3.08	120.63	1.05	174.32	21.18	162.86	19.55	0	1169.08	2.96	0.32	5	28	14	136	123
1100	47.82	58.53	542	4781.91	21.35	5853.12	15.81	0	0	48.91	7.78	124.82	1.23	101.27	18.47	66.26	10.80	1	741.12	4.47	0.22	4	28	15	136	122
1101	47.76	58.44	543	4776.28	21.19	5843.78	22.13	0	0	39.46	6.14	123.67	1.26	104.49	18.45	109.09	19.24	1	999.04	6.78	0.21	3	28	16	136	121
1102	47.66	58.92	545	4765.78	14.88	5892.10	15.78	0	0	42.55	4.70	122.10	0.96	103.38	12.93	109.71	13.76	1	881.90	4.06	0.35	4	28	17	136	120
1103	47.54	58.66	546	4754.31	18.91	5866.18	21.66	0	0	48.46	8.67	126.33	1.40	78.11	14.90	91.92	18.53	1	810.71	5.85	0.18	5	28	18	136	119
1104	48.88	58.49	547	4887.73	22.27	5848.90	23.40	0	0	30.90	3.14	122.72	1.12	170.69	20.02	177.70	21.46	0	1312.38	3.10	0.32	5	28	19	136	118
1105	49.26	58.09	548	4925.84	37.05	5808.71	38.51	0	0	19.43	2.44	120.56	1.07	212.45	36.70	224.57	37.92	1	906.04	5.06	0.30	5	28	20	136	117
1106	48.35	58.62	549	4834.89	31.67	5861.83	24.78	0	0	25.61	3.82	121.76	1.11	163.46	28.24	128.32	21.92	0	200.90	1.72	0.20	5	28	21	136	116
1107	47.86	59.05	551	4785.57	15.79	5904.68	21.53	0	0	32.88	5.04	123.74	0.89	80.41	14.41	108.24	18.70	1	272.17	3.17	0.23	4	28	22	136	115
1108	48.10	58.56	552	4810.42	21.27	5856.18	15.28	0	0	40.60	4.31	120.90	1.11	154.11	18.72	110.80	13.42	1	296.10	2.38	0.34	5	28	23	136	114
1109	47.86	58.42	555	4786.44	22.33	5841.58	25.75	0	0	30.71	4.40	122.14	1.12	120.13	19.62	138.51	22.61	0	630.83	2.71	0.22	3	28	24	136	113
1110	47.45	58.89	556	4745.19	13.55	5889.41	16.12	0	0	47.93	5.95	122.75	1.02	81.92	11.02	99.20	14.04	1	586.62	4.55	0.31	4	28	25	136	112
1111	48.09	58.54	557	4808.58	23.21	5854.17	17.71	0	0	42.19	6.85	123.88	1.24	109.17	20.15	81.82	14.39	1	733.08	5.55	0.21	4	28	26	136	111
1112	47.60	58.51	559	4760.14	22.32	5851.31	24.12	0	0	27.29	3.34	119.95	0.99	140.80	19.76	152.13	21.34	0	236.29	1.63	0.28	5	28	27	136	110
1113	48.44	58.93	560	4844.06	16.23	5893.10	16.03	0	0	33.21	2.19	115.40	0.86	189.89	15.09	189.10	14.70	0	356.27	2.66	0.50	5	28	28	136	109
1114	47.59	58.76	561	4759.47	26.88	5875.91	20.07	0	0	37.37	6.57	125.75	1.27	117.37	23.36	87.65	17.48	1	490.79	3.52	0.18	3	28	29	136	108
1115	47.95	58.16	562	4794.58	19.90	5815.86	33.26	0	0	39.03	6.35	125.69	1.51	94.49	17.67	157.48	29.14	1	988.88	7.76	0.20	5	28	30	136	107
1116	48.78	58.35	563	4878.15	19.77	5835.14	19.13	0	0	28.38	1.86	116.29	0.85	224.20	19.46	219.90	18.65	1	607.08	2.28	0.48	5	28	31	136	106
1117	47.66	58.87	564	4765.99	13.31	5886.64	16.09	0	0	38.87	3.28	119.08	0.87	121.79	11.72	147.15	14.15	0	250.33	2.73	0.45	4	28	32	136	105
1118	47.86	58.80	565	4786.46	12.58	5879.60	11.54	0	0	45.34	3.28	118.77	0.83	133.85	11.04	122.77	10.13	0	681.56	3.89	0.53	3	28	33	136	104
1119	47.95	58.90	566	4795.47	13.45	5890.33	15.74	0	0	46.49	4.46	121.01	1.01	107.87	11.77	126.26	13.75	1	741.60	4.66	0.41	4	28	34	136	103
1120	47.91	59.16	567	4791.41	13.12	5916.07	12.97	0	0	34.45	2.22	116.48	0.71	157.63	11.68	155.85	11.55	0	354.90	2.70	0.55	4	28	35	136	102
1121	48.09	57.66	568	4809.27	21.24	5766.35	28.88	0	0	23.24	2.33	118.86	0.92	165.77	19.26	218.79	27.50	1	794.81	3.47	0.32	5	28	36	136	101
1122	48.48	58.70	569	4848.11	17.73	5870.44	13.72	0	0	33.23	2.28	118.64	0.82	197.33	16.53	155.95	12.31	0	547.29	2.41	0.49	5	28	37	136	100
1123	48.93	59.05	570	4892.84	22.37	5905.29	17.01	0	0	26.73	1.64	114.82	0.80	257.12	22.65	215.55	16.14	1	445.90	3.03	0.47	5	28	38	136	99
1124	47.65	58.73	571	4765.08	14.26	5872.80	16.50	0	0	35.87	3.73	121.56	0.82	105.32	12.42	121.96	14.40	1	297.17	3.38	0.37	4	28	39	136	98
1125	48.99	58.72	572	4899.39	34.95	5872.28	17.67	0	0	26.18	2.33	117.67	0.95	268.09	35.19	155.01	16.02	1	407.90	1.73	0.39	5	28	40	136	97
1126	48.04	58.48	573	4803.78	14.71	5848.20	10.76	0	0	42.17	3.65	121.89	0.79	130.62	12.83	95.32	9.26	1	172.19	2.97	0.46	5	28	41	136	96
1127	47.81	58.35	574	4781.49	18.65	5835.30	12.45	0	0	38.30	4.65	124.83	0.84	117.15	16.17	76.41	10.08	1	303.29	2.69	0.32	4	28	42	136	95
1128	47.93	58.77	575	4793.40	14.99	5876.58	13.43	0	0	41.43	3.90	122.45	0.88	122.36	13.10	109.57	11.73	1	559.65	3.78	0.42	4	28	43	136	94
1129	48.21	58.75	576	4820.98	18.57	5874.76	13.64	0	0	35.73	3.21	119.39	0.87	159.03	16.43	117.03	12.02	0	347.15	2.51	0.41	4	28	44	136	93
1130	47.61	58.84	577	4761.18	11.38	5883.83	9.79	0	0	53.01	5.42	124.57	0.81	84.78	9.48	75.12	9.09	1	456.60	3.64	0.41	5	28	45	136	92
1131	47.65	59.02	578	4765.15	15.70	5902.18	21.19	0	0	30.25	2.86	120.14	0.86	128.34	13.92	172.76	18.87	0	407.15	2.25	0.37	3	28	46	136	91
1132	47.66	58.91	579	4766.05	13.42	5891.39	12.66	0	0	42.18	3.53	119.55	0.82	123.16	11.74	116.15	11.07	0	127.23	3.62	0.47	5	28	47	136	90
1133	47.47	58.91	580	4746.72	8.86	5891.35	14.31	0	0	47.42	3.76	119.31	0.78	84.59	7.34	138.31	12.46	1	146.42	4.19	0.52	5	28	48	136	89
1134	48.68	58.55	581	4868.47	19.83	5854.63	24.52	0	0	25.92	2.01	116.39	0.91	196.46	18.99	242.05	23.92	1	586.04	4.58	0.38	5	28	49	136	88
1135	48.09	58.62	582	4808.72	23.03	5861.70	16.61	0	0	29.30	3.44	120.81	0.87	150.79	20.24	108.82	14.57	1	403.79	2.82	0.30	4	28	50	136	87
1136	47.91	58.54	583	4790.62	15.54	5853.85	24.35	0	0	30.95	3.20	121.00	0.93	116.40	13.76	181.95	21.65	0	315.02	2.14	0.34	5	28	51	136	86
1137	47.50	58.69	584	4749.74	11.76	5869.01	19.37	0	0	45.98	5.40	123.81	0.94	62.92	7.60	124.01	16.73	1	444.19	3.97	0.33	5	28	52	136	85
1138	48.36	58.76	585	4836.06	12.99	5876.00	15.24	0	0	35.58	1.93	115.29	0.80	186.00	12.05	215.15	14.45	1	707.02	3.34	0.57	5	28	53	136	84
1139	48.44	57.91	586	4844.37	11.18	5791.48	33.47	0	0	36.23	1.70	112.39	0.93	189.28	10.62	424.39	47.35	1	769.33	4.25	0.57	4	28	54	136	83
1140	47.60	59.37	587	4760.18	16.00	5936.75	14.52	0	0	46.71	4.89	122.62	1.06	117.32	13.95	106.44	12.65	1	501.48	4.10	0.37	5	28	55	136	82
1141	48.94	56.31	588	4894.00	15.23	5630.74	24.23	0	0	36.23	2.71	119.43	1.11	160.15	13.84	245.79	23.67	1	1003.25	6.04	0.41	4	28	56	136	81
1142	47.27	58.70	589	4727.32	9.85	5870.48	9.11	0	0	63.95	5.45	124.01	0.87	88.34	8.48	81.36	7.73	1	495.79	4.75	0.49	4	28	57	136	80
1143	47.61	58.74	590	4760.62	6.83	5873.90	7.98	0	0	76.61	3.71	122.11	0.85	108.22	5.96	126.59	6.98	1	943.35	8.46	0.73	3	28	58	136	79
1144	47.75	58.51	591	4775.06	8.68	5850.90	7.32	0	0	73.81	4.73	125.03	0.85	103.65	7.53	86.52	6.10	1	958.19	6.46	0.62	4	28	59	136	78
1145	47.54	58.86	592	4754.27	9.92	5885.56	10.90	0	0	60.52	4.40	121.32	0.93	104.69	8.62	115.03	9.50	1	485.38	6.52	0.55	4	28	60	136	77
1146	47.85	58.83	593	4785.16	11.19	5882.71	10.36	0	0	54.93	3.41	121.16	0.90	138.89	9.84	128.60	9.12	0	415.98	4.34	0.60	4	28	61	136	76
1147	47.71	58.85	594	4771.37	8.17	5885.16	9.25	0	0	66.32	3.60	120.68	0.87	115.86	7.16	131.21	8.10	0	708.79	4.73	0.67	3	28	62	136	75
1148	47.62	58.80	595	4762.00	7.23	5879.96	7.04	0	0	73.77	3.93	122.25	0.77	104.11	6.27	101.51	6.13	1	974.10	6.66	0.70	4	28	63	136	74
1149	47.58	58.86	596	4758.16	8.23	5886.09	8.56	0	0	63.96	3.37	120.02	0.81	120.04	7.21	124.90	7.50	0	547.79	6.64	0.69	3	28	64	136	73
1150	47.74	58.84	597	4773.63	9.24	5884.22	8.48	0	0	63.04	3.36	120.38	0.85	133.30	8.11	122.36	7.45	0	864.33	6.19	0.68	3	28	65	136	72
1151	47.59	58.59	598	4758.73	7.89	5859.34	7.28	0	0	66.89	3.73	123.00	0.75	108.40	6.85	100.00	6.30	1	526.79	6.98	0.68	5	28	66	136	71
1152	47.69	58.83	599	4769.14	7.49	5883.45	9.12	0	0	70.51	3.57	120.23	0.88	113.83	6.57	138.59	8.00	0	937.48	6.78	0.70	4	28	67	136	70
1153	47.82	58.85	600	4781.59	10.36	5885.42	7.78	0	0	56.18	3.38	121.66	0.75	132.42	9.04	99.58	6.82	1	597.83	4.49	0.64	4	28	68	136	69
1154	47.63	58.70	601	4763.44	10.61	5869.98	12.39	0	0	54.96	3.97	121.79	0.95	113.02	9.29	131.94	10.85	0	615.98	4.49	0.54	5	28	69	136	68
1155	47.53	58.56	602	4753.07	7.69	5855.80	8.21	0	0	60.13	3.12	121.54	0.72	113.84	6.72	121.56	7.18	0	637.40	5.86	0.70	4	28	70	136	67
1156	48.62	58.71	603	4861.80	13.63	5870.95	12.90	0	0	35.31	1.75	113.79	0.75	209.40	13.11	203.74	11.94	1	864.38	3.66	0.61	5	28	71	136	66
1157	47.96	58.53	604	4795.98	9.51	5852.63	16.41	0	0	41.44	2.85	119.07	0.79	106.70	8.41	183.54	14.56	1	408.88	3.82	0.54	4	28	72	136	65
1158	48.51	58.35	605	4850.79	18.32	5834.81	24.78	0	0	24.10	2.00	119.25	0.80	171.37	16.83	222.06	24.02	1	724.73	3.49	0.40	5	28	73	136	64
1159	48.21	58.84	606	4821.39	18.32	5884.49	15.67	0	0	30.46	2.72	119.25	0.80	158.61	16.28	135.89	13.88	0	136.73	2.67	0.41	5	28	74	136	63
1160	47.41	58.39	607	4740.54	12.48	5839.07	18.35	0	0	32.96	2.16	114.61	0.79	148.57	11.25	215.68	17.01	1	296.04	3.35	0.51	5	28	75	136	62
1161	47.70	58.92	608	4769.69	10.04	5892.31	10.04	0	0	52.18	4.63	120.35	0.76	86.54	8.57	87.49	8.98	1	196.79	4.44	0.48	5	28	76	136	61
1162	47.78	58.78	609	4778.12	9.93	5877.88	11.27	0	0	46.22	3.58	120.07	0.72	98.51	8.66	111.70	9.80	1	347.17	4.00	0.53	4	28	77	136	60
1163	48.07	58.88	610	4806.53	9.58	5888.46	9.81	0	0	54.83	4.17	122.15	0.78	96.83	8.40	99.14	8.57	1	755.79	6.38	0.54	4	28	78	136	59
1164	48.13	58.33	611	4812.70	26.45	5833.36	27.45	0	0	21.49	2.69	119.02	0.92	164.06	23.76	170.42	24.58	0	448.02	1.89	0.25	5	28	79	136	58
1165	48.04	58.87	612	4803.56	12.99	5886.92	9.13	0	0	40.84	2.58	120.45	0.68	158.38	11.45	111.34	8.03	1	498.56	4.36	0.59	4	28	80	136	57
1166	47.85	58.58	614	4784.72	14.96	5858.15	18.57	0	0	34.21	3.41	120.17	0.87	115.45	13.14	143.30	16.30	0	519.60	2.44	0.38	5	28	81	136	56
1167	48.06	58.64	615	4806.28	18.16	5863.97	19.99	0	0	29.46	1.54	110.16	0.82	246.81	18.37	276.96	20.88	1	495.08	2.54	0.51	5	28	82	136	55
1168	47.89	58.64	616	4788.87	12.31	5864.13	12.71	0	0	45.15	4.39	121.69	0.83	97.23	10.77	100.17	10.99	1	381.75	4.33	0.42	5	28	83	136	54
1169	48.03	58.69	617	4803.40	19.58	5868.58	17.95	0	0	32.66	3.35	120.69	0.94	147.23	17.29	135.02	15.85	0	582.12	2.59	0.34	4	28	84	136	53
1170	49.19	58.64	619	4918.88	18.77	5864.11	13.07	0	0	28.67	1.33	114.63	0.65	273.08	18.95	216.89	12.59	1	679.56	3.23	0.64	5	28	85	136	52
1171	48.92	58.18	620	4891.63	14.28	5817.99	19.07	0	0	29.75	1.44	114.17	0.71	218.68	14.13	274.62	19.58	1	925.98	2.90	0.60	5	28	86	136	51
1172	48.27	59.05	621	4827.10	22.96	5905.27	20.00	0	0	29.37	3.09	119.36	0.99	169.11	20.46	147.45	17.81	0	397.08	2.38	0.31	4	28	87	136	50
1173	48.66	58.60	622	4866.42	18.79	5860.12	14.82	0	0	31.11	2.33	117.85	0.81	191.16	17.56	154.40	13.27	0	753.62	2.41	0.46	5	28	88	136	49
1174	47.88	58.89	624	4787.63	34.20	5889.49	19.51	0	0	23.23	3.73	123.14	0.90	163.86	30.03	93.79	17.32	1	851.52	3.09	0.19	4	28	89	136	48
1175	47.28	58.99	625	4728.04	14.63	5899.08	9.20	0	0	51.29	6.40	123.04	0.89	93.06	12.65	65.50	10.53	1	183.48	3.86	0.34	4	28	90	136	47
1176	47.67	58.40	626	4766.62	16.71	5840.13	14.76	0	0	34.68	4.03	121.73	0.80	110.18	14.52	97.21	12.74	1	820.38	5.47	0.33	5	28	91	136	46
1177	48.29	58.85	628	4828.80	22.19	5884.56	15.59	0	0	29.11	2.55	117.94	0.85	193.83	20.34	137.97	13.91	0	784.29	3.31	0.39	5	28	92	136	45
1178	47.80	59.02	629	4779.69	15.04	5901.84	9.04	0	0	44.50	4.36	121.88	0.77	119.40	13.06	74.81	9.05	1	601.08	3.69	0.42	5	28	93	136	44
1179	48.22	58.71	630	4821.63	23.91	5870.64	20.63	0	0	26.88	3.30	120.96	0.92	150.10	21.13	129.63	18.21	0	723.69	2.67	0.27	5	28	94	136	43
1180	47.76	58.83	633	4775.57	18.41	5882.73	29.13	0	0	29.16	4.21	123.29	1.02	98.24	16.13	155.43	25.53	1	817.25	3.78	0.23	5	28	95	136	42
1181	48.25	57.86	634	4825.14	15.61	5786.12	37.02	0	0	28.05	2.35	118.74	1.01	147.24	14.20	310.09	41.15	1	905.65	4.12	0.36	4	28	96	136	41
1182	48.23	56.71	636	4822.80	19.35	5671.14	37.53	0	0	27.78	1.79	112.29	0.97	230.49	18.94	346.59	36.67	1	1071.00	5.27	0.47	5	28	97	136	40
1183	48.45	57.08	637	4844.96	16.70	5707.58	30.39	0	0	27.31	1.57	116.75	0.89	224.94	16.49	353.64	37.37	1	1328.56	5.12	0.45	5	28	98	136	39
1184	47.87	59.00	638	4786.77	12.46	5900.25	14.58	0	0	50.95	5.38	121.96	1.01	90.87	10.99	106.03	12.69	1	824.83	4.60	0.38	4	28	99	136	38
1185	48.42	58.76	640	4841.62	25.30	5876.32	34.50	0	0	22.25	3.75	124.46	1.00	115.75	22.28	157.81	30.38	0	582.23	2.30	0.17	3	28	100	136	37
1186	48.90	58.39	641	4890.07	25.81	5838.69	22.34	0	0	26.31	2.57	118.83	0.99	198.12	24.76	178.62	20.19	0	940.83	2.65	0.34	5	28	101	136	36
1187	47.98	58.63	642	4797.59	17.93	5863.18	19.69	0	0	29.14	3.14	119.81	0.84	128.18	15.78	140.69	17.35	0	905.98	3.63	0.33	4	28	102	136	35
1188	48.12	58.09	643	4812.49	17.79	5809.10	27.29	0	0	22.76	2.64	118.82	0.77	118.42	15.75	180.98	24.34	0	658.58	2.10	0.29	5	28	103	136	34
1189	48.18	58.56	644	4818.30	25.76	5855.78	22.83	0	0	24.93	2.87	119.79	0.96	172.97	23.19	153.93	20.38	0	154.31	2.08	0.28	5	28	104	136	33
1190	48.43	57.82	645	4843.15	17.18	5782.35	26.11	0	0	25.66	1.98	119.20	0.86	174.78	15.90	252.83	26.04	1	973.77	3.24	0.41	5	28	105	136	32
1191	47.55	58.83	646	4755.41	12.41	5882.66	17.99	0	0	39.21	4.27	121.88	0.86	86.61	10.40	126.62	15.64	1	913.27	4.80	0.36	4	28	106	136	31
1192	48.58	58.67	647	4858.35	22.52	5867.49	17.17	0	0	27.36	2.25	117.43	0.85	206.69	21.37	162.71	15.46	0	764.60	2.52	0.39	4	28	107	136	30
1193	48.15	58.69	648	4814.64	19.57	5869.11	13.01	0	0	34.35	3.42	119.42	0.82	151.37	17.17	100.68	11.38	1	548.15	4.01	0.38	3	28	108	136	29
1194	49.10	58.02	649	4909.73	19.15	5802.18	19.43	0	0	27.38	1.96	116.91	0.83	206.94	17.90	202.46	18.90	0	842.35	2.81	0.45	5	28	109	136	28
1195	47.99	58.63	650	4798.65	12.01	5862.56	10.87	0	0	48.47	3.35	118.24	0.84	133.79	10.54	121.09	9.54	0	407.04	5.08	0.55	3	28	110	136	27
1196	48.29	58.68	651	4829.43	18.18	5867.72	16.55	0	0	33.32	3.28	119.33	0.88	142.59	16.03	129.89	14.58	0	532.40	2.99	0.37	3	28	111	136	26
1197	48.01	58.66	652	4801.33	11.49	5865.79	9.48	0	0	43.65	2.72	117.89	0.69	141.90	10.09	117.06	8.32	0	441.40	4.19	0.60	3	28	112	136	25
1198	48.40	59.09	653	4839.56	24.54	5909.48	15.74	0	0	32.86	4.43	123.09	0.96	139.95	21.41	90.14	14.04	1	842.94	5.47	0.26	4	28	113	136	24
1199	47.79	58.51	654	4779.18	17.82	5850.76	18.25	0	0	32.81	3.33	119.99	0.91	135.44	15.71	138.70	16.09	0	849.46	2.84	0.35	3	28	114	136	23
1200	47.23	58.49	655	4722.85	16.83	5849.03	13.89	0	0	39.27	4.54	123.62	0.88	111.63	14.63	91.77	11.83	1	640.77	6.23	0.34	5	28	115	136	22
1201	47.58	59.13	656	4757.89	19.93	5913.42	15.92	0	0	32.97	5.01	122.62	0.86	100.90	17.19	81.60	14.48	1	1096.85	4.83	0.24	4	28	116	136	21
1202	47.72	58.60	657	4771.85	13.78	5860.18	27.59	0	0	28.66	2.92	117.50	0.85	104.59	12.19	207.41	25.04	1	502.58	2.62	0.35	5	28	117	136	20
1203	48.24	58.80	658	4824.44	15.39	5879.96	12.53	0	0	37.09	3.23	119.25	0.77	135.74	13.48	110.51	10.97	1	509.15	3.56	0.44	3	28	118	136	19
1204	48.32	58.41	659	4831.98	15.62	5841.40	16.72	0	0	33.81	2.55	116.90	0.87	160.57	14.04	172.20	14.97	0	610.19	3.82	0.46	4	28	119	136	18
1205	47.63	58.69	661	4763.32	22.77	5869.30	24.04	0	0	27.42	3.67	121.60	0.98	131.01	20.05	138.30	21.16	0	761.06	2.82	0.24	3	28	120	136	17
1206	47.97	58.57	662	4797.30	15.39	5857.36	16.20	0	0	38.03	3.95	118.72	0.90	113.97	13.46	119.94	14.15	0	507.75	3.26	0.37	4	28	121	136	16
1207	48.30	58.28	663	4829.61	18.07	5827.67	24.07	0	0	28.39	2.59	118.54	0.94	154.24	16.29	203.92	22.05	0	724.77	2.64	0.35	5	28	122	136	15
1208	47.75	58.61	664	4774.92	12.09	5860.55	10.49	0	0	54.43	5.73	123.16	0.86	87.15	10.43	71.65	7.94	1	935.38	6.25	0.41	5	28	123	136	14
1209	48.48	58.54	665	4847.88	25.88	5853.96	21.93	0	0	25.45	3.00	121.22	0.95	169.05	23.36	144.18	19.49	0	572.88	2.50	0.27	5	28	124	136	13
1210	47.70	58.89	666	4770.39	14.66	5888.58	14.19	0	0	39.56	4.50	124.07	0.83	98.95	12.70	95.94	12.43	1	1038.79	7.06	0.35	4	28	125	136	12
1211	48.07	58.76	667	4806.65	19.13	5875.82	25.74	0	0	24.55	2.76	121.60	0.85	131.81	16.99	177.03	22.94	0	984.58	2.81	0.29	4	28	126	136	11
1212	48.48	58.87	669	4848.30	20.38	5886.97	19.02	0	0	29.29	2.42	116.74	0.92	190.12	18.96	179.49	17.32	0	862.21	3.20	0.40	5	28	127	136	10
1213	48.06	58.41	670	4805.57	35.42	5840.55	27.69	0	0	19.48	3.05	122.43	0.95	174.77	31.70	137.05	24.61	0	1096.21	2.46	0.18	5	28	128	136	9
1214	47.60	58.79	671	4760.38	15.49	5878.80	19.87	0	0	28.97	3.11	121.60	0.77	111.04	13.58	142.39	17.42	1	887.48	4.31	0.34	4	28	129	136	8
1215	48.19	58.16	672	4819.36	17.79	5816.24	19.29	0	0	31.68	2.73	117.87	0.93	160.02	15.95	173.17	17.38	0	998.88	3.48	0.39	5	28	130	136	7
1216	47.80	58.27	673	4779.94	14.10	5826.81	16.52	0	0	36.44	3.40	120.58	0.84	116.53	12.37	136.52	14.49	0	795.02	3.63	0.41	3	28	131	136	6
1217	48.42	59.21	674	4841.66	16.69	5921.23	15.77	0	0	33.40	2.10	116.10	0.87	204.15	15.78	196.23	14.51	0	1156.33	3.71	0.49	4	28	132	136	5
1218	48.12	58.14	675	4811.92	16.45	5814.22	17.69	0	0	27.54	2.29	118.68	0.74	153.52	14.68	165.06	15.78	0	625.35	3.16	0.42	4	28	133	136	4
1219	48.00	58.51	676	4800.35	18.34	5850.90	14.32	0	0	26.88	2.06	119.73	0.69	184.70	16.55	144.95	12.79	0	551.38	2.94	0.45	5	28	134	136	3
1220	48.48	59.35	678	4848.17	15.88	5934.56	13.17	0	0	41.42	3.93	120.57	0.89	128.76	13.88	106.81	11.50	1	884.92	4.75	0.41	4	28	135	136	2
1221	48.41	58.83	679	4841.39	13.72	5882.77	12.68	0	0	38.96	3.86	121.52	0.76	106.29	11.91	98.33	11.07	1	729.17	4.95	0.41	4	28	136	136	1
1222	56.63	58.51	526	5662.81	19.18	5851.39	60.80	0	0	32.00	3.67	126.55	1.16	132.51	17.06	325.16	48.56	1	1446.40	4.44	0.47	5	29	1	1	1
1223	51.46	56.13	531	5145.51	19.51	5613.34	34.41	0	0	48.41	8.30	133.66	1.86	86.54	16.40	153.81	30.12	1	1566.12	7.74	0.18	5	30	1	51	51
1224	50.87	55.47	532	5086.70	26.35	5547.12	22.25	0	0	45.83	6.19	129.44	1.70	150.41	23.23	127.04	19.62	0	1878.56	3.31	0.24	5	30	2	51	50
1225	50.98	55.13	533	5098.42	15.70	5513.46	15.50	0	0	66.81	8.18	136.92	1.53	98.59	13.74	97.33	13.55	1	1667.08	4.27	0.31	5	30	3	51	49
1226	51.26	55.23	534	5125.58	20.84	5523.39	14.91	0	0	50.16	8.63	132.25	1.27	93.19	18.00	66.72	13.20	1	573.15	2.37	0.20	4	30	4	51	48
1227	51.08	55.17	535	5107.51	16.84	5516.56	12.16	0	0	52.74	4.27	124.31	1.15	160.04	14.87	115.78	10.72	0	587.12	2.50	0.47	3	30	5	51	47
1228	50.88	55.37	536	5088.21	16.81	5536.87	16.41	0	0	41.37	3.53	122.73	1.07	152.40	14.91	148.57	14.59	0	919.56	3.03	0.42	5	30	6	51	46
1229	51.21	54.55	537	5121.45	13.71	5455.30	14.87	0	0	48.69	3.95	124.76	1.07	130.34	12.08	141.34	13.09	0	1287.60	4.33	0.46	3	30	7	51	45
1230	51.49	54.71	538	5149.02	12.75	5471.25	11.60	0	0	51.49	4.48	125.62	0.93	112.56	11.10	102.40	10.09	1	1025.17	4.41	0.46	4	30	8	51	44
1231	51.70	55.06	539	5170.18	16.20	5506.14	16.01	0	0	45.55	3.67	122.58	1.15	155.84	14.40	153.87	14.24	0	677.77	3.29	0.44	3	30	9	51	43
1232	50.96	55.37	540	5095.89	15.17	5536.68	18.60	0	0	40.86	3.83	122.38	1.05	125.00	13.38	152.91	16.46	0	1071.90	3.70	0.39	3	30	10	51	42
1233	51.08	55.31	541	5107.53	11.16	5531.36	15.01	0	0	56.13	4.21	124.35	1.10	114.65	9.82	153.97	13.25	0	1110.67	4.88	0.51	4	30	11	51	41
1234	51.06	54.82	542	5105.55	10.74	5482.28	10.75	0	0	65.09	5.28	124.14	1.03	101.64	9.38	101.70	9.37	1	951.58	4.54	0.50	4	30	12	51	40
1235	50.98	55.11	543	5097.73	13.11	5511.01	14.42	0	0	46.96	4.09	123.40	0.97	115.83	11.48	127.41	12.62	0	1215.92	4.63	0.45	5	30	13	51	39
1236	51.22	54.67	544	5122.27	13.98	5467.37	11.52	0	0	52.27	4.77	123.95	0.98	117.49	12.17	96.77	9.98	1	913.23	5.62	0.44	5	30	14	51	38
1237	52.07	54.97	545	5207.00	14.94	5496.64	15.93	0	0	44.04	4.25	126.72	1.02	119.08	13.09	126.90	13.95	0	983.58	3.63	0.39	3	30	15	51	37
1238	51.44	55.16	546	5144.17	8.48	5516.15	10.05	0	0	71.00	4.97	127.72	0.96	92.52	7.24	110.06	8.74	1	1097.67	5.67	0.57	4	30	16	51	36
1239	51.79	54.97	547	5178.54	11.91	5497.04	12.80	0	0	54.72	4.48	126.09	1.01	111.82	10.41	120.16	11.18	1	872.29	4.09	0.48	5	30	17	51	35
1240	51.79	54.76	548	5179.13	8.37	5476.23	10.15	0	0	67.56	3.95	123.99	0.94	110.24	7.33	133.70	8.89	1	908.15	6.58	0.64	4	30	18	51	34
1241	52.28	54.81	549	5227.85	17.96	5481.50	13.23	0	0	45.68	4.00	125.31	1.08	158.11	15.82	116.50	11.65	0	1164.58	3.89	0.43	3	30	19	51	33
1242	51.66	54.61	550	5166.47	16.80	5461.36	12.17	0	0	43.00	3.03	121.98	0.97	184.00	15.03	133.66	10.83	0	1191.15	4.07	0.50	4	30	20	51	32
1243	51.79	54.18	551	5178.50	12.08	5418.10	12.57	0	0	54.35	5.03	124.88	0.98	100.28	10.52	104.31	10.94	1	613.83	4.75	0.44	3	30	21	51	31
1244	52.22	53.99	552	5221.65	8.57	5399.20	10.50	0	0	63.80	3.64	119.89	0.92	115.75	7.53	141.78	9.22	0	524.56	3.97	0.64	3	30	22	51	30
1245	52.15	54.22	553	5214.81	12.13	5422.10	10.70	0	0	56.57	4.49	125.87	0.96	117.34	10.57	103.50	9.33	1	568.90	4.56	0.51	5	30	23	51	29
1246	51.17	54.62	554	5116.81	15.50	5462.21	12.03	0	0	41.32	3.52	124.93	0.85	140.07	13.58	108.65	10.53	1	1019.54	4.16	0.46	3	30	24	51	28
1247	51.48	54.45	555	5148.05	12.87	5444.94	15.35	0	0	49.65	4.23	120.80	1.05	116.29	11.29	138.54	13.48	0	850.15	4.76	0.45	3	30	25	51	27
1248	51.63	54.75	556	5162.91	13.60	5474.54	13.77	0	0	49.12	4.22	123.15	1.01	121.69	11.91	123.21	12.06	0	680.85	4.21	0.45	3	30	26	51	26
1249	51.44	54.66	557	5143.58	9.45	5466.20	11.27	0	0	70.70	6.54	126.69	1.03	73.89	7.19	92.21	9.64	1	1174.71	6.79	0.45	4	30	27	51	25
1250	51.14	54.25	558	5113.85	11.42	5425.42	15.00	0	0	43.33	3.55	122.25	0.85	107.29	10.02	140.80	13.15	1	821.67	3.61	0.47	4	30	28	51	24
1251	51.70	53.63	559	5169.78	9.85	5362.68	8.44	0	0	59.61	4.09	121.72	0.80	110.10	8.56	94.18	7.26	1	584.50	5.36	0.59	5	30	29	51	23
1252	50.86	53.61	560	5085.53	10.69	5361.43	12.66	0	0	50.65	3.81	119.96	0.88	109.23	9.36	129.35	11.07	1	812.48	4.85	0.52	5	30	30	51	22
1253	50.54	54.52	561	5053.88	10.13	5451.98	15.70	0	0	53.12	3.66	124.14	1.03	113.70	8.95	175.85	13.90	0	1277.31	5.41	0.54	4	30	31	51	21
1254	49.68	54.79	562	4968.34	13.76	5478.90	13.51	0	0	60.48	4.86	123.76	1.26	131.83	12.09	129.38	11.87	0	1505.98	6.95	0.48	4	30	32	51	20
1255	50.88	53.65	563	5088.21	10.64	5365.09	11.60	0	0	66.29	4.54	121.05	1.11	119.55	9.33	130.27	10.17	0	918.79	5.99	0.56	5	30	33	51	19
1256	51.21	53.21	564	5120.95	13.80	5321.09	15.33	0	0	43.12	4.67	121.55	0.92	97.88	12.03	108.67	13.33	1	404.67	3.58	0.36	3	30	34	51	18
1257	51.21	53.39	565	5120.70	14.80	5338.52	23.25	0	0	32.95	4.41	121.12	0.90	85.20	13.05	133.52	20.24	1	156.17	2.55	0.27	5	30	35	51	17
1258	51.55	53.98	566	5155.10	19.62	5398.25	24.16	0	0	24.51	2.52	119.56	0.85	148.15	17.52	181.74	21.77	0	529.38	1.69	0.32	5	30	36	51	16
1259	51.70	53.37	567	5170.13	13.80	5337.04	16.93	0	0	36.80	3.70	122.22	0.84	105.41	12.05	129.35	14.79	1	619.77	3.83	0.38	5	30	37	51	15
1260	51.27	54.15	568	5126.63	17.69	5414.75	29.65	0	0	24.73	2.73	121.37	0.88	124.62	15.76	205.46	27.30	0	840.02	2.53	0.31	5	30	38	51	14
1261	50.73	53.47	569	5073.43	19.41	5347.11	16.22	0	0	31.11	3.03	117.60	0.85	153.75	17.13	128.46	14.31	0	390.67	2.38	0.37	4	30	39	51	13
1262	50.52	53.24	571	5051.71	9.49	5323.79	15.95	0	0	45.07	2.90	116.57	0.85	114.18	8.40	189.87	14.45	0	800.48	4.16	0.57	5	30	40	51	12
1263	50.36	53.49	572	5035.95	14.70	5349.14	19.81	0	0	42.95	6.21	125.32	1.05	75.29	11.75	104.34	17.09	1	486.90	3.39	0.26	5	30	41	51	11
1264	50.25	53.33	573	5025.37	12.01	5332.73	14.11	0	0	56.15	6.70	123.87	1.05	76.91	10.36	90.32	12.05	1	584.35	3.41	0.33	4	30	42	51	10
1265	50.50	54.11	574	5049.53	19.58	5411.13	26.34	0	0	28.73	3.46	122.45	1.01	125.78	17.33	168.81	23.44	0	656.79	2.90	0.28	5	30	43	51	9
1266	50.32	54.86	575	5032.00	16.12	5485.53	24.58	0	0	28.18	2.01	115.44	0.86	176.54	14.83	246.47	24.53	1	981.58	2.83	0.45	5	30	44	51	8
1267	49.91	53.88	577	4991.02	11.79	5388.17	19.82	0	0	37.09	3.15	119.13	0.87	107.04	10.42	179.34	17.60	1	650.85	3.95	0.44	4	30	45	51	7
1268	49.48	53.27	578	4948.03	12.19	5327.04	14.35	0	0	48.10	5.82	121.90	0.89	70.79	8.84	89.63	12.33	1	282.02	4.21	0.33	5	30	46	51	6
1269	49.18	53.91	579	4917.84	15.75	5391.10	20.62	0	0	27.80	2.12	112.58	0.78	160.61	14.17	201.19	19.77	0	168.85	2.25	0.45	5	30	47	51	5
1270	49.34	53.79	580	4934.35	13.69	5378.78	13.89	0	0	42.86	4.82	120.08	0.86	93.03	11.75	94.66	12.09	1	321.98	4.74	0.36	5	30	48	51	4
1271	49.14	54.75	584	4913.91	14.30	5474.68	22.78	0	0	35.33	3.83	120.78	0.96	101.54	12.59	161.59	20.00	1	573.35	3.44	0.34	5	30	49	51	3
1272	49.84	54.65	585	4984.16	20.79	5465.21	24.44	0	0	30.13	3.14	118.02	1.07	154.89	18.57	179.41	22.52	0	1033.23	2.89	0.32	5	30	50	51	2
1273	48.85	55.34	587	4885.19	15.90	5534.18	22.82	0	0	36.00	3.32	117.58	1.07	133.89	14.16	189.73	20.85	0	888.15	3.25	0.38	5	30	51	51	1
1274	57.38	61.96	536	5738.45	16.37	6195.81	18.51	0	0	47.40	5.54	125.05	1.23	107.51	14.27	121.60	16.16	1	646.12	4.35	0.32	4	31	1	12	12
1275	56.99	62.38	538	5698.99	7.73	6238.04	7.55	0	0	67.35	4.56	123.39	0.74	88.19	6.92	84.72	6.30	1	480.75	7.52	0.61	5	31	2	12	11
1276	57.37	62.06	539	5736.76	32.35	6205.96	20.00	0	0	33.90	6.22	127.67	1.28	135.84	28.17	84.86	18.27	1	823.88	5.87	0.18	5	31	3	12	10
1277	57.32	61.21	542	5731.63	22.13	6120.98	23.58	0	0	27.13	2.24	118.11	0.98	209.63	20.63	214.38	23.01	1	927.98	4.32	0.37	5	31	4	12	9
1278	56.92	62.03	545	5692.07	13.08	6203.25	12.25	0	0	37.88	2.59	118.74	0.74	147.79	11.56	138.46	10.82	0	611.62	3.21	0.54	4	31	5	12	8
1279	57.12	61.07	547	5712.07	14.64	6107.05	20.10	0	0	33.64	2.75	121.99	0.91	139.25	13.07	189.95	18.16	0	705.71	2.42	0.43	5	31	6	12	7
1280	56.62	61.17	548	5662.47	18.21	6116.98	25.39	0	0	26.18	2.38	119.98	0.87	156.57	16.35	208.12	24.40	1	271.60	2.13	0.37	5	31	7	12	6
1281	55.85	61.79	549	5585.49	21.56	6178.73	24.65	0	0	29.33	3.54	124.13	1.05	138.23	19.10	157.82	21.91	0	724.31	2.75	0.28	5	31	8	12	5
1282	55.35	61.96	552	5534.70	10.02	6196.16	10.35	0	0	58.24	2.17	116.53	0.97	210.47	9.37	215.70	9.82	1	1477.85	5.91	0.70	4	31	9	12	4
1283	54.67	62.13	553	5467.39	10.60	6213.06	10.02	0	0	57.00	2.62	123.38	0.95	178.99	9.55	169.38	9.02	0	1380.96	4.85	0.68	3	31	10	12	3
1284	56.17	62.94	554	5616.61	11.92	6293.98	19.61	0	0	32.97	2.20	118.36	0.79	139.27	10.70	223.35	18.50	1	764.06	4.16	0.51	4	31	11	12	2
1285	55.88	61.92	555	5587.91	12.99	6191.56	30.11	0	0	25.20	2.77	122.11	0.75	91.73	11.62	208.56	27.56	1	289.77	2.57	0.33	5	31	12	12	1
1286	60.56	59.37	539	6055.83	16.91	5936.60	23.55	0	0	40.19	4.63	126.19	1.22	113.18	14.87	157.26	20.85	0	965.58	3.98	0.31	4	32	1	1	1
1287	55.95	62.14	563	5594.62	20.79	6213.93	21.58	0	0	22.25	2.27	121.35	0.75	157.77	18.56	163.77	19.26	0	668.69	2.03	0.32	5	33	1	11	11
1288	56.09	62.43	565	5609.34	17.21	6242.95	21.77	0	0	27.78	3.03	121.87	0.82	121.67	15.17	153.86	19.17	0	641.69	2.34	0.32	4	33	2	11	10
1289	56.12	61.82	566	5612.10	16.06	6182.07	29.61	0	0	30.51	3.88	121.51	1.00	97.61	14.22	178.71	26.39	1	596.54	3.90	0.27	5	33	3	11	9
1290	55.78	62.36	569	5578.44	32.27	6235.83	16.50	0	0	25.89	3.55	122.66	0.90	180.36	28.80	92.62	14.32	1	660.17	3.91	0.25	5	33	4	11	8
1291	56.46	63.05	570	5646.06	16.18	6304.75	18.47	0	0	25.91	2.04	117.42	0.72	159.54	14.49	181.50	16.68	0	307.04	2.29	0.43	4	33	5	11	7
1292	55.63	62.76	571	5563.49	19.19	6275.76	20.91	0	0	24.23	1.92	118.07	0.79	189.29	17.53	203.47	19.59	0	589.44	2.38	0.39	5	33	6	11	6
1293	55.50	61.77	572	5549.50	24.26	6177.42	23.40	0	0	27.82	3.80	127.47	1.01	137.00	21.35	132.15	20.60	0	615.15	2.23	0.24	3	33	7	11	5
1294	55.46	60.15	573	5545.92	14.56	6014.87	38.68	0	0	30.27	4.47	129.22	0.99	67.00	10.16	192.46	35.85	1	563.88	2.19	0.23	5	33	8	11	4
1295	54.28	61.29	575	5427.52	19.97	6128.53	20.81	0	0	25.56	1.63	117.66	0.82	241.17	19.60	240.64	20.87	1	435.44	1.66	0.45	5	33	9	11	3
1296	54.67	61.82	577	5467.31	20.31	6181.97	22.58	0	0	26.59	2.83	121.99	0.89	147.70	18.06	163.84	20.17	0	283.40	2.29	0.31	5	33	10	11	2
1297	58.57	61.18	578	5856.66	14.95	6118.15	10.04	0	0	49.11	2.85	120.77	0.94	196.08	13.81	134.17	8.95	0	979.46	3.80	0.60	4	33	11	11	1
1298	54.84	55.68	572	5484.19	32.54	5568.28	38.87	0	0	18.86	3.77	131.35	1.03	125.54	28.69	149.95	34.24	0	895.96	1.38	0.13	3	34	1	2	2
1299	55.84	55.81	573	5584.12	23.82	5580.65	22.85	0	0	31.50	2.94	124.20	1.17	198.61	21.88	186.94	21.62	0	1121.06	2.17	0.35	5	34	2	2	1
1300	60.96	60.25	573	6095.84	11.77	6024.97	7.91	0	0	70.31	5.11	122.32	1.00	124.25	10.23	83.45	6.88	1	290.02	4.37	0.57	5	35	1	5	5
1301	60.85	59.99	574	6085.21	6.87	5999.37	7.12	0	0	96.15	4.65	125.23	1.00	109.17	5.99	113.21	6.21	1	1360.23	9.15	0.73	4	35	2	5	4
1302	60.90	59.57	575	6090.22	9.53	5957.10	9.03	0	0	61.54	3.37	118.12	0.87	134.11	8.37	127.15	7.94	0	592.35	5.19	0.66	3	35	3	5	3
1303	60.99	60.05	576	6099.26	7.10	6004.87	8.84	0	0	78.29	3.89	120.79	0.93	110.01	6.23	136.95	7.74	1	1039.04	8.04	0.71	4	35	4	5	2
1304	60.37	60.34	577	6037.38	15.23	6033.91	21.07	0	0	28.67	2.37	121.69	0.82	143.26	13.63	197.01	19.11	0	399.33	2.07	0.41	4	35	5	5	1
1305	55.05	63.30	579	5504.88	19.98	6330.42	18.25	0	0	27.90	1.70	116.71	0.83	249.96	19.92	225.61	18.04	1	833.19	3.42	0.46	5	36	1	1	1
1306	54.65	62.34	584	5464.92	27.46	6233.99	27.64	0	0	22.71	1.97	116.60	0.98	243.92	27.06	237.38	27.61	1	524.62	2.83	0.31	5	37	1	5	5
1307	53.81	59.95	588	5380.65	25.48	5995.41	38.85	0	0	21.57	1.94	118.71	0.91	218.82	24.02	263.84	36.38	1	-28.69	1.53	0.34	5	37	2	5	4
1308	54.65	62.13	592	5465.48	22.28	6212.73	28.34	0	0	23.30	2.23	118.37	0.92	182.61	20.27	218.71	27.72	1	379.75	3.02	0.35	5	37	3	5	3
1309	54.96	63.34	593	5495.92	20.27	6334.02	15.34	0	0	28.69	1.82	114.36	0.80	243.40	19.87	187.66	14.52	1	244.50	2.77	0.49	5	37	4	5	2
1310	54.03	62.00	595	5403.28	19.96	6200.38	21.17	0	0	26.30	2.20	118.92	0.85	186.13	18.17	190.56	20.29	0	202.56	1.85	0.40	5	37	5	5	1
1311	49.27	55.07	592	4927.06	20.09	5506.92	32.55	0	0	26.35	2.92	116.38	1.02	140.86	17.95	212.48	31.63	1	1254.75	4.88	0.29	5	38	1	1	1
1312	53.88	62.93	608	5387.58	13.31	6292.51	19.33	0	0	29.70	2.50	118.93	0.74	122.30	11.79	176.92	17.27	0	305.85	2.45	0.43	5	39	1	12	12
1313	54.09	62.28	612	5408.70	19.42	6227.99	17.02	0	0	29.21	3.07	120.98	0.81	142.42	17.08	124.86	14.98	0	618.56	2.53	0.34	3	39	2	12	11
1314	54.56	62.69	613	5455.82	10.58	6268.80	15.55	0	0	43.93	4.32	124.02	0.82	80.44	8.54	120.74	13.50	1	458.65	4.84	0.41	4	39	3	12	10
1315	54.03	62.63	615	5402.92	12.12	6263.40	14.11	0	0	39.36	3.86	122.45	0.76	95.17	10.68	110.50	12.26	1	115.67	3.50	0.41	4	39	4	12	9
1316	54.38	61.68	617	5437.71	18.97	6167.73	21.58	0	0	27.80	2.81	123.17	0.88	145.47	16.86	164.89	19.33	0	407.46	2.39	0.34	4	39	5	12	8
1317	54.55	61.26	618	5454.85	21.81	6126.33	30.40	0	0	23.05	2.64	120.42	0.92	148.40	19.51	199.87	28.75	0	380.81	2.26	0.27	5	39	6	12	7
1318	53.53	62.65	621	5352.64	17.63	6265.35	18.02	0	0	35.01	4.57	122.16	0.92	103.57	15.28	105.92	15.66	1	52.25	2.79	0.28	4	39	7	12	6
1319	53.54	62.74	622	5353.52	15.76	6273.92	13.50	0	0	38.38	4.69	120.72	0.81	98.63	13.55	84.53	11.66	1	245.50	3.94	0.33	5	39	8	12	5
1320	52.82	59.90	623	5282.30	24.50	5990.36	17.36	0	0	26.84	1.30	117.06	0.76	344.04	29.66	254.19	17.69	1	815.44	3.42	0.53	5	39	9	12	4
1321	52.78	62.03	624	5277.65	14.84	6202.52	15.59	0	0	38.88	4.13	122.90	0.88	107.29	12.94	112.72	13.60	1	418.35	4.02	0.36	3	39	10	12	3
1322	52.92	61.81	625	5291.93	18.25	6181.20	15.18	0	0	31.26	2.87	122.39	0.80	153.17	16.10	127.50	13.40	0	443.90	2.33	0.40	3	39	11	12	2
1323	52.30	61.51	626	5230.20	14.80	6151.04	25.02	0	0	30.71	3.35	121.26	0.89	104.66	13.02	175.31	22.52	1	725.73	4.36	0.33	5	39	12	12	1
1324	49.24	53.54	612	4923.80	15.76	5353.69	16.25	0	0	29.08	2.11	112.26	0.73	168.13	14.20	172.42	14.83	0	677.73	3.08	0.48	5	40	1	1	1
1325	49.20	54.34	618	4920.37	15.58	5433.84	16.50	0	0	40.94	3.71	118.92	1.01	132.71	13.73	140.44	14.55	0	649.54	3.72	0.41	5	41	1	4	4
1326	49.89	56.33	620	4988.81	19.56	5632.90	28.57	0	0	25.25	1.66	115.99	0.85	230.76	18.94	285.23	28.69	1	775.79	3.51	0.45	5	41	2	4	3
1327	48.60	54.44	624	4860.08	12.21	5444.30	21.42	0	0	40.21	5.03	122.15	0.91	67.93	8.89	129.76	18.54	1	589.96	4.42	0.30	4	41	3	4	2
1328	49.51	54.62	625	4951.26	25.03	5461.89	22.47	0	0	21.97	1.99	115.35	0.84	214.91	23.38	191.24	21.23	1	683.71	2.77	0.34	5	41	4	4	1
1329	52.52	60.87	631	5252.32	13.48	6086.60	26.59	0	0	30.37	3.22	124.66	0.87	98.06	11.78	191.84	23.95	1	597.77	3.51	0.34	4	42	1	9	9
1330	52.77	61.21	632	5277.17	25.27	6120.90	15.90	0	0	27.70	3.24	123.33	0.84	166.19	22.25	104.72	14.00	1	471.65	2.95	0.30	3	42	2	9	8
1331	52.87	61.81	633	5286.81	21.33	6180.82	17.97	0	0	31.64	3.42	123.24	0.95	152.08	18.82	128.11	15.85	0	429.29	2.42	0.32	3	42	3	9	7
1332	51.62	61.22	635	5161.69	19.34	6121.98	21.09	0	0	31.80	3.38	124.32	1.00	140.57	17.12	153.30	18.67	0	483.46	2.78	0.32	4	42	4	9	6
1333	52.30	60.93	636	5229.77	14.29	6092.69	28.88	0	0	24.05	2.94	124.84	0.73	89.93	12.44	181.16	25.67	1	368.35	2.32	0.29	4	42	5	9	5
1334	52.21	62.04	638	5220.76	13.61	6203.99	17.66	0	0	38.99	4.31	124.98	0.89	94.70	11.90	122.79	15.38	1	549.90	4.84	0.35	4	42	6	9	4
1335	53.50	61.89	641	5349.68	16.38	6188.99	26.89	0	0	26.26	3.07	121.85	0.84	108.17	14.42	176.86	23.95	1	170.88	2.80	0.30	5	42	7	9	3
1336	52.97	60.36	644	5296.62	30.49	6035.97	23.60	0	0	19.60	1.89	120.49	0.83	240.31	29.78	189.31	22.34	1	491.56	2.41	0.31	5	42	8	9	2
1337	53.28	62.61	647	5328.33	19.29	6260.89	20.57	0	0	30.73	3.12	117.75	0.95	147.18	17.11	156.56	18.36	0	269.42	2.50	0.34	5	42	9	9	1
1338	53.45	62.41	652	5344.54	19.48	6241.15	22.97	0	0	28.06	4.15	123.06	0.88	101.17	16.90	119.36	20.02	1	287.79	2.37	0.23	4	43	1	6	6
1339	53.33	62.08	654	5332.86	15.26	6207.63	18.33	0	0	33.59	3.42	122.36	0.85	115.25	13.39	138.43	16.07	0	285.17	2.38	0.36	3	43	2	6	5
1340	52.43	62.78	656	5242.54	22.68	6278.49	14.26	0	0	33.71	3.77	118.65	0.91	156.18	19.87	98.28	12.52	1	298.75	4.18	0.33	4	43	3	6	4
1341	53.27	61.51	657	5327.33	15.40	6150.75	29.54	0	0	28.10	3.20	122.90	0.92	104.52	13.61	199.20	26.56	1	520.94	3.53	0.30	5	43	4	6	3
1342	52.65	60.51	658	5264.55	22.53	6050.93	35.63	0	0	21.65	3.63	125.09	0.92	103.52	19.74	162.97	31.70	1	695.06	3.15	0.18	4	43	5	6	2
1343	52.62	61.63	660	5261.57	22.34	6163.03	16.91	0	0	31.31	2.47	118.46	0.98	218.94	20.90	167.62	15.46	1	679.73	4.14	0.41	5	43	6	6	1
1344	52.77	61.78	667	5277.07	25.84	6178.20	16.88	0	0	30.39	2.45	119.34	1.01	243.64	25.19	164.57	15.41	1	593.35	3.97	0.39	5	44	1	7	7
1345	52.91	61.91	668	5291.10	10.48	6191.49	19.47	0	0	37.89	3.65	123.99	0.81	84.80	9.56	155.87	17.05	1	775.21	4.75	0.41	4	44	2	7	6
1346	53.42	61.61	672	5341.79	10.77	6160.66	29.58	0	0	34.47	3.82	125.04	0.84	62.44	7.23	200.99	26.35	1	665.85	3.70	0.35	5	44	3	7	5
1347	52.80	60.68	673	5280.25	24.41	6067.56	31.75	0	0	20.49	2.41	124.22	0.91	162.02	22.00	206.28	29.74	0	696.60	1.51	0.25	5	44	4	7	4
1348	52.82	61.69	675	5281.63	18.49	6168.84	22.43	0	0	28.58	3.01	121.36	0.90	135.70	16.39	164.05	20.03	0	711.90	2.67	0.32	4	44	5	7	3
1349	52.59	62.43	678	5259.49	31.18	6242.77	31.87	0	0	21.64	3.22	120.95	1.08	162.79	27.83	165.31	28.89	0	531.48	1.81	0.19	5	44	6	7	2
1350	52.98	61.86	679	5297.69	21.54	6185.57	19.26	0	0	29.45	1.79	113.34	0.90	264.76	22.02	228.27	19.33	1	554.98	2.88	0.48	5	44	7	7	1
1351	54.28	62.16	684	5428.02	19.02	6215.97	20.86	0	0	24.38	1.55	114.13	0.76	232.17	18.38	239.83	20.92	1	827.94	3.62	0.45	5	45	1	2	2
1352	54.59	63.38	685	5459.16	20.82	6338.16	16.84	0	0	30.02	3.85	120.01	0.84	124.83	18.16	100.91	14.63	1	347.42	5.17	0.29	5	45	2	2	1
1353	51.35	54.08	691	5134.54	25.23	5408.32	23.85	0	0	21.80	1.51	112.35	0.82	269.08	26.19	260.32	24.40	1	428.46	2.49	0.38	5	46	1	1	1
1354	55.04	63.25	692	5503.94	17.07	6325.07	23.66	0	0	27.24	3.26	118.61	0.83	109.76	15.02	152.06	20.77	1	398.42	4.37	0.29	3	47	1	1	1
1355	54.46	62.83	701	5445.83	15.24	6282.64	19.01	0	0	32.51	3.57	119.97	0.83	106.57	13.30	132.98	16.62	1	621.17	5.88	0.34	5	48	1	14	14
1356	55.05	62.04	703	5505.42	19.82	6203.66	37.96	0	0	23.31	2.15	118.81	0.94	169.04	18.08	279.61	38.67	1	976.54	5.08	0.35	5	48	2	14	13
1357	55.08	62.36	704	5508.15	13.37	6235.61	14.45	0	0	35.81	1.95	115.00	0.79	191.39	12.26	201.75	13.76	0	713.81	3.35	0.57	5	48	3	14	12
1358	55.16	62.12	705	5516.48	22.87	6212.27	24.73	0	0	23.40	2.82	121.08	0.87	146.93	20.31	158.85	21.98	0	833.92	2.31	0.26	5	48	4	14	11
1359	55.91	62.29	706	5590.65	20.36	6229.16	21.09	0	0	23.64	3.20	123.86	0.73	115.76	17.80	119.95	18.44	0	445.46	2.34	0.25	3	48	5	14	10
1360	55.24	61.70	708	5524.36	21.55	6170.08	19.39	0	0	26.89	1.97	117.30	0.89	227.92	20.63	205.51	18.39	1	599.23	3.10	0.41	5	48	6	14	9
1361	56.51	60.94	710	5651.35	17.54	6093.76	41.09	0	0	20.66	2.69	123.96	0.84	104.51	15.53	236.18	39.22	1	493.75	3.25	0.25	5	48	7	14	8
1362	55.23	62.55	711	5523.04	24.99	6255.03	19.58	0	0	26.95	2.52	119.18	0.95	207.09	23.04	163.30	17.83	0	866.40	2.94	0.33	5	48	8	14	7
1363	54.93	61.69	712	5492.55	22.47	6168.74	22.20	0	0	23.96	2.44	121.11	0.85	171.47	20.19	168.99	20.08	0	737.40	2.20	0.31	4	48	9	14	6
1364	54.74	62.35	713	5473.53	22.64	6234.69	19.81	0	0	24.42	2.86	123.35	0.80	149.22	19.97	130.62	17.48	0	501.56	2.26	0.29	3	48	10	14	5
1365	55.03	63.00	717	5503.35	14.41	6299.57	24.91	0	0	29.26	3.16	120.98	0.84	103.20	12.74	177.62	22.12	1	566.44	4.41	0.33	4	48	11	14	4
1366	52.37	60.70	720	5237.18	13.95	6070.39	17.71	0	0	34.13	3.54	126.71	0.80	103.41	12.16	131.34	15.47	1	1010.79	4.20	0.37	4	48	12	14	3
1367	50.36	58.29	721	5036.00	10.65	5828.94	11.20	0	0	56.95	3.73	126.77	0.94	125.18	9.35	131.60	9.83	0	1112.25	5.37	0.58	3	48	13	14	2
1368	49.64	57.70	722	4963.86	24.56	5769.76	15.19	0	0	25.42	2.33	122.93	0.77	205.95	22.39	128.61	13.56	0	995.98	2.82	0.37	5	48	14	14	1
1369	59.53	55.69	717	5952.86	14.08	5569.06	8.70	0	0	43.20	2.67	120.45	0.73	175.57	12.45	108.65	7.67	1	737.60	4.69	0.60	4	49	1	3	3
1370	58.60	54.39	718	5860.44	14.25	5438.84	13.72	0	0	37.07	1.76	112.56	0.82	227.74	13.90	220.74	13.28	1	844.27	5.55	0.59	5	49	2	3	2
1371	56.39	56.01	719	5638.81	15.47	5601.10	20.26	0	0	28.10	1.71	120.65	0.80	201.07	14.41	252.22	20.26	1	1054.19	5.63	0.47	5	49	3	3	1
1372	55.80	62.69	728	5580.26	28.45	6269.48	25.86	0	0	20.47	2.44	119.93	0.89	185.19	25.74	168.27	23.44	0	555.08	2.08	0.24	4	50	1	2	2
1373	55.58	62.23	732	5558.10	13.12	6223.20	27.98	0	0	27.58	3.53	124.70	0.77	75.38	10.27	166.71	24.45	1	716.62	4.30	0.28	4	50	2	2	1
1374	56.56	63.14	739	5655.65	16.70	6314.40	16.51	0	0	27.89	2.94	120.69	0.70	121.68	14.62	120.29	14.45	0	405.04	2.78	0.35	4	51	1	34	34
1375	57.15	62.69	740	5714.71	15.00	6269.15	16.91	0	0	29.73	1.84	118.92	0.76	188.93	13.84	209.84	15.99	1	618.94	3.34	0.50	5	51	2	34	33
1376	56.11	61.48	741	5610.79	18.12	6147.99	20.90	0	0	28.02	2.04	117.43	0.87	194.96	16.72	217.75	20.17	1	785.69	4.34	0.41	4	51	3	34	32
1377	56.99	62.19	742	5699.10	22.64	6219.19	30.54	0	0	21.86	2.31	117.21	0.90	167.36	20.48	214.41	29.57	1	620.42	3.15	0.29	5	51	4	34	31
1378	57.97	61.49	745	5797.38	31.45	6148.65	21.89	0	0	23.71	1.72	118.08	0.93	309.09	35.15	231.02	21.75	1	1040.50	3.85	0.35	5	51	5	34	30
1379	56.37	63.23	746	5636.85	17.30	6322.85	19.35	0	0	31.37	3.75	119.20	0.86	111.41	15.12	124.61	16.92	1	377.35	3.95	0.31	5	51	6	34	29
1380	56.11	61.04	747	5611.12	24.10	6104.00	17.14	0	0	30.32	2.33	119.23	0.99	239.26	23.41	175.66	15.69	1	798.42	4.57	0.39	5	51	7	34	28
1381	56.36	61.99	749	5636.01	19.21	6198.89	20.17	0	0	27.97	2.89	119.55	0.86	143.60	17.01	150.74	17.87	0	509.77	2.88	0.33	4	51	8	34	27
1382	56.23	60.03	751	5622.64	16.00	6003.32	40.69	0	0	21.88	2.25	122.21	0.80	120.85	14.30	268.87	40.76	1	719.38	4.75	0.32	5	51	9	34	26
1383	55.48	62.64	752	5547.71	20.95	6264.17	19.39	0	0	24.92	2.24	117.43	0.80	181.55	18.87	167.62	17.58	0	-3.38	2.51	0.37	5	51	10	34	25
1384	56.51	62.43	754	5651.29	11.25	6242.69	17.14	0	0	36.42	4.05	122.82	0.71	71.72	8.27	116.78	14.83	1	635.06	3.80	0.36	5	51	11	34	24
1385	56.18	62.04	755	5618.22	14.38	6204.06	26.91	0	0	29.71	2.57	119.20	0.91	129.50	12.89	234.68	25.70	1	570.04	7.32	0.39	5	51	12	34	23
1386	56.03	61.87	756	5602.86	21.88	6187.01	24.12	0	0	23.14	2.31	121.19	0.85	171.03	19.76	187.45	22.03	0	491.71	2.11	0.32	5	51	13	34	22
1387	56.28	62.01	758	5628.38	18.93	6201.46	13.95	0	0	32.25	2.14	119.32	0.84	219.86	17.74	164.68	12.66	1	681.08	4.04	0.48	5	51	14	34	21
1388	56.62	60.67	759	5662.17	17.26	6066.88	22.31	0	0	26.80	1.51	116.50	0.75	232.53	16.94	265.57	22.33	1	961.83	4.37	0.53	5	51	15	34	20
1389	57.40	61.88	761	5740.27	26.82	6188.30	16.68	0	0	30.79	4.30	122.74	0.97	147.81	23.43	92.18	14.80	1	278.02	3.29	0.25	4	51	16	34	19
1390	55.00	60.64	763	5499.51	12.79	6063.74	13.80	0	0	51.14	2.58	123.06	1.11	197.91	11.88	212.96	12.91	1	1629.54	6.98	0.58	4	51	17	34	18
1391	56.33	62.02	766	5632.96	16.63	6202.37	17.30	0	0	29.17	3.77	122.73	0.73	98.76	14.40	102.86	15.10	1	518.31	3.47	0.29	4	51	18	34	17
1392	55.58	60.40	768	5557.84	20.96	6040.04	25.57	0	0	23.78	1.66	119.53	0.84	229.70	20.61	265.80	26.24	1	859.48	4.72	0.40	5	51	19	34	16
1393	56.81	62.48	769	5680.85	23.20	6247.53	21.35	0	0	25.08	1.93	115.39	0.89	231.02	22.54	212.86	20.61	1	612.96	3.31	0.37	5	51	20	34	15
1394	55.86	61.89	771	5585.65	22.96	6188.73	22.25	0	0	24.36	1.86	115.22	0.84	230.23	22.19	213.70	22.05	1	442.38	3.13	0.40	5	51	21	34	14
1395	56.76	61.26	775	5676.42	14.29	6126.16	21.19	0	0	31.36	2.74	120.87	0.85	126.53	12.69	186.91	18.97	0	738.10	3.03	0.41	5	51	22	34	13
1396	56.47	62.59	776	5646.51	16.07	6258.62	17.83	0	0	35.49	3.46	121.85	0.92	126.92	14.14	140.78	15.68	0	718.48	3.22	0.38	3	51	23	34	12
1397	56.59	62.01	777	5658.92	12.86	6200.91	14.37	0	0	37.25	3.04	121.05	0.77	121.17	11.29	135.43	12.62	0	735.15	3.80	0.47	4	51	24	34	11
1398	56.10	61.78	778	5610.41	22.10	6177.52	22.56	0	0	26.95	1.90	113.91	0.91	240.53	21.61	228.39	22.59	1	708.33	3.42	0.42	5	51	25	34	10
1399	55.79	62.44	779	5578.56	16.88	6243.88	17.92	0	0	28.88	2.84	121.64	0.77	132.17	14.87	140.32	15.79	0	695.65	2.99	0.37	3	51	26	34	9
1400	56.36	62.42	780	5635.93	14.29	6242.45	21.43	0	0	27.45	2.15	116.37	0.75	142.34	12.79	206.67	20.22	0	357.58	2.85	0.44	5	51	27	34	8
1401	56.42	62.45	782	5642.16	12.85	6245.12	13.99	0	0	34.53	2.99	121.61	0.69	114.31	11.24	124.40	12.23	0	484.25	3.09	0.45	4	51	28	34	7
1402	55.62	62.04	783	5562.03	36.70	6204.10	16.46	0	0	22.76	2.92	123.30	0.85	218.25	33.76	99.53	14.67	1	805.25	4.09	0.25	4	51	29	34	6
1403	56.01	61.61	784	5601.08	17.29	6161.08	19.78	0	0	29.99	3.84	125.15	0.82	103.76	15.13	118.67	17.25	1	728.23	4.13	0.28	4	51	30	34	5
1404	56.09	60.79	785	5609.32	18.24	6078.64	20.38	0	0	31.95	1.67	113.00	0.89	263.35	18.67	266.51	20.62	1	1018.92	5.53	0.52	5	51	31	34	4
1405	53.84	61.16	786	5383.88	54.42	6115.82	17.54	0	0	30.56	2.03	116.53	1.07	449.62	54.23	202.46	17.13	1	1252.46	6.32	0.50	5	51	32	34	3
1406	54.48	62.05	790	5448.18	23.98	6205.39	16.15	0	0	34.75	1.84	115.04	1.00	319.92	27.63	226.56	16.20	1	1033.60	4.64	0.50	5	51	33	34	2
1407	56.28	61.98	793	5628.39	18.97	6197.67	22.77	0	0	24.91	2.84	120.47	0.80	128.64	16.75	154.31	20.12	0	282.35	2.38	0.30	5	51	34	34	1
1408	58.94	54.87	746	5894.18	17.56	5487.03	19.70	0	0	31.19	1.55	112.58	0.85	265.82	18.12	277.89	20.40	1	925.31	3.68	0.51	5	52	1	2	2
1409	58.81	53.54	747	5880.81	10.32	5354.27	13.92	0	0	50.83	3.99	120.27	0.91	101.06	9.04	136.22	12.16	1	788.65	4.91	0.50	4	52	2	2	1
1410	57.43	53.69	757	5743.42	18.38	5368.91	19.51	0	0	27.39	1.99	115.44	0.83	197.83	16.88	203.89	18.70	0	838.19	2.99	0.43	5	53	1	20	20
1411	57.04	52.72	758	5704.03	22.84	5272.47	26.96	0	0	23.52	1.63	111.10	0.81	249.24	22.70	252.29	26.36	1	571.27	3.83	0.42	5	53	2	20	19
1412	57.13	52.39	760	5712.55	17.29	5238.99	25.42	0	0	26.84	2.48	116.85	0.88	145.58	15.50	208.66	23.85	1	524.48	4.49	0.36	5	53	3	20	18
1413	55.64	54.76	761	5564.26	25.69	5476.27	18.79	0	0	29.91	1.92	116.63	1.00	292.66	27.86	221.22	18.63	1	871.23	3.55	0.43	5	53	4	20	17
1414	54.01	56.44	762	5401.24	14.86	5644.26	18.51	0	0	39.01	2.14	120.54	1.02	211.64	14.07	250.37	18.60	1	1261.85	4.83	0.50	4	53	5	20	16
1415	51.21	58.82	764	5121.40	19.30	5881.79	9.34	0	0	45.98	2.48	121.67	0.94	261.76	19.40	135.77	8.42	1	1250.25	4.94	0.60	4	53	6	20	15
1416	49.25	59.97	765	4925.07	10.60	5997.40	13.60	0	0	41.43	2.36	115.94	0.78	144.15	9.46	184.08	12.27	0	592.12	4.52	0.60	3	53	7	20	14
1417	48.66	60.03	766	4866.01	14.14	6003.49	21.44	0	0	29.29	2.37	118.50	0.80	135.66	12.64	203.26	19.63	0	485.90	2.78	0.42	5	53	8	20	13
1418	49.23	60.35	767	4922.94	27.42	6035.32	21.65	0	0	21.30	2.04	118.48	0.84	218.37	26.07	176.89	19.68	1	711.94	3.60	0.33	5	53	9	20	12
1419	48.92	59.94	770	4891.92	12.68	5993.56	10.61	0	0	42.14	2.42	118.97	0.77	170.89	11.32	143.22	9.44	0	789.42	3.77	0.61	4	53	10	20	11
1420	48.32	59.34	771	4832.30	12.22	5934.11	13.97	0	0	38.55	2.49	118.26	0.79	146.77	10.87	167.70	12.44	0	754.00	4.54	0.55	3	53	11	20	10
1421	48.49	59.15	772	4848.56	16.45	5914.99	17.14	0	0	34.80	2.50	117.02	0.94	177.09	15.12	185.59	15.55	0	878.04	3.97	0.46	5	53	12	20	9
1422	47.43	59.45	773	4743.46	13.64	5945.05	11.23	0	0	40.25	3.15	119.90	0.75	134.01	11.94	110.31	9.82	1	562.23	5.12	0.50	3	53	13	20	8
1423	48.17	59.38	774	4816.81	15.86	5937.56	13.58	0	0	33.78	2.21	117.00	0.79	187.44	14.47	161.82	12.19	0	755.56	3.78	0.51	4	53	14	20	7
1424	47.27	59.58	775	4726.54	11.39	5958.18	11.58	0	0	45.59	4.29	120.59	0.76	92.70	9.85	94.04	9.90	1	504.62	5.18	0.44	4	53	15	20	6
1425	47.71	58.63	776	4770.99	25.91	5863.09	17.78	0	0	23.55	1.82	114.09	0.79	243.31	25.78	180.32	16.23	1	908.69	3.88	0.40	5	53	16	20	5
1426	48.18	59.15	777	4817.84	20.74	5915.35	12.83	0	0	33.21	2.15	114.35	0.85	240.12	20.20	155.19	11.61	1	656.62	4.77	0.50	4	53	17	20	4
1427	47.83	58.62	778	4782.90	13.06	5861.82	10.58	0	0	44.91	3.77	119.81	0.78	119.33	11.38	96.52	9.14	1	630.67	4.94	0.48	4	53	18	20	3
1428	48.63	58.67	779	4862.93	20.63	5866.78	17.47	0	0	27.67	2.39	115.98	0.83	182.99	19.08	157.53	15.62	0	670.06	2.54	0.39	4	53	19	20	2
1429	48.76	59.20	781	4875.93	22.28	5920.48	21.17	0	0	22.36	1.38	114.33	0.74	260.98	22.82	261.01	21.61	1	686.15	3.51	0.41	5	53	20	20	1
1430	52.69	61.02	786	5268.61	16.01	6101.93	13.49	0	0	38.25	1.93	116.58	0.89	235.03	15.87	208.89	12.68	1	956.31	4.61	0.57	5	54	1	1	1
1431	54.39	57.16	791	5439.04	17.31	5716.17	36.96	0	0	23.08	2.54	121.69	0.89	122.72	15.49	248.74	36.22	1	1033.50	4.28	0.30	5	55	1	1	1
1432	57.53	60.37	810	5753.09	22.95	6036.74	15.70	0	0	34.05	1.46	114.49	0.84	329.94	23.07	264.71	16.15	1	1153.31	4.32	0.60	5	56	1	2	2
1433	57.63	60.60	811	5762.98	11.29	6059.79	9.99	0	0	54.36	2.57	123.29	0.92	183.84	10.35	164.34	8.97	0	1204.06	5.05	0.67	4	56	2	2	1
1434	53.49	61.23	812	5348.74	39.00	6122.57	13.93	0	0	29.62	2.07	122.32	0.99	364.79	49.31	159.05	12.77	1	851.60	6.98	0.43	5	57	1	1	1
1435	55.67	59.79	817	5566.89	15.24	5979.04	44.60	0	0	21.23	2.90	123.85	0.81	85.83	13.15	241.00	42.88	1	550.56	4.44	0.25	5	58	1	4	4
1436	55.61	60.87	821	5560.50	21.40	6086.54	24.24	0	0	23.85	2.87	122.60	0.84	137.47	18.95	155.52	21.50	0	732.00	2.45	0.27	4	58	2	4	3
1437	56.35	60.82	823	5634.80	21.39	6082.20	7.01	0	0	41.39	4.64	123.85	0.75	151.88	18.63	54.49	7.03	1	698.83	5.80	0.38	5	58	3	4	2
1438	56.42	61.99	824	5641.92	16.00	6199.22	17.27	0	0	33.98	4.55	120.93	0.82	91.22	13.61	98.98	15.10	1	406.90	4.05	0.29	5	58	4	4	1
1439	52.96	52.92	840	5296.10	13.98	5292.13	13.77	0	0	39.97	3.55	119.90	0.83	121.12	12.23	119.29	12.05	0	685.92	4.36	0.44	5	59	1	3	3
1440	52.23	53.88	841	5222.98	15.06	5388.42	12.29	0	0	42.33	2.67	121.41	0.92	185.21	13.57	151.68	11.00	0	1511.56	4.42	0.54	5	59	2	3	2
1441	50.06	56.15	842	5005.77	19.39	5614.95	15.77	0	0	36.43	2.30	119.51	1.03	234.67	18.83	195.41	14.71	1	1158.94	5.11	0.47	5	59	3	3	1
1442	49.24	60.31	843	4924.40	10.79	6030.94	9.56	0	0	48.50	2.72	118.13	0.76	148.58	9.54	131.80	8.44	0	589.98	4.15	0.64	3	60	1	3	3
1443	49.19	60.56	844	4918.62	11.00	6056.34	9.63	0	0	58.95	3.63	120.36	0.92	137.66	9.65	120.52	8.45	0	679.96	6.45	0.61	3	60	2	3	2
1444	50.47	60.29	845	5047.41	31.70	6028.86	14.81	0	0	23.99	1.46	114.45	0.74	341.68	36.32	189.56	14.19	1	745.79	2.88	0.50	5	60	3	3	1
1445	55.61	56.63	843	5561.40	80.55	5662.59	23.13	0	0	18.53	1.76	116.93	0.98	464.60	115.27	191.55	22.21	1	372.73	3.55	0.28	5	61	1	1	1
1446	55.47	63.17	846	5546.90	15.60	6316.81	19.43	0	0	30.55	3.16	119.00	0.81	116.21	13.70	144.70	17.06	0	324.19	2.70	0.35	5	62	1	1	1
1447	56.85	62.43	853	5685.10	14.34	6243.15	19.80	0	0	27.31	2.15	120.74	0.73	141.68	12.83	194.63	17.89	0	394.42	2.49	0.44	4	63	1	36	36
1448	55.19	62.65	854	5518.58	14.61	6264.98	18.16	0	0	31.42	2.01	118.51	0.82	178.64	13.30	215.98	17.30	1	518.35	2.72	0.49	4	63	2	36	35
1449	54.19	61.59	855	5419.12	14.48	6158.57	15.37	0	0	35.10	3.05	125.36	0.80	128.22	12.74	136.09	13.51	0	478.19	2.16	0.43	4	63	3	36	34
1450	50.92	60.71	857	5091.62	54.71	6070.79	14.32	0	0	30.62	2.16	119.80	1.07	432.07	67.16	161.21	13.13	1	1299.94	5.89	0.41	5	63	4	36	33
1451	48.62	59.99	858	4861.60	11.20	5999.34	11.68	0	0	48.01	2.78	120.36	0.86	149.79	9.95	156.09	10.39	0	708.98	3.79	0.61	3	63	5	36	32
1452	48.58	59.55	859	4857.86	14.94	5955.05	11.30	0	0	45.27	2.88	121.04	0.93	181.27	13.35	137.43	10.06	0	1024.15	5.14	0.55	5	63	6	36	31
1453	48.04	59.94	860	4804.09	11.84	5993.72	11.09	0	0	50.41	2.76	118.29	0.91	167.69	10.60	157.27	9.90	0	862.67	4.21	0.62	4	63	7	36	30
1454	48.82	59.68	861	4881.96	13.82	5968.38	12.28	0	0	42.97	3.32	121.53	0.85	137.60	12.14	122.28	10.79	0	904.00	4.31	0.49	3	63	8	36	29
1455	48.38	59.52	862	4837.65	9.37	5951.94	9.28	0	0	54.56	2.73	119.22	0.79	144.80	8.28	143.36	8.20	0	765.96	5.52	0.68	3	63	9	36	28
1456	48.90	59.43	863	4889.82	11.70	5943.34	11.93	0	0	42.45	2.20	114.88	0.81	175.28	10.57	178.88	10.76	0	729.08	4.50	0.62	5	63	10	36	27
1457	48.46	59.56	864	4845.56	10.01	5955.67	8.06	0	0	55.93	2.93	118.39	0.77	147.03	8.80	118.42	7.09	0	564.94	5.84	0.68	3	63	11	36	26
1458	48.27	59.47	865	4826.60	7.24	5947.32	8.08	0	0	69.24	3.50	124.36	0.79	110.28	6.33	122.94	7.06	1	972.90	6.53	0.71	4	63	12	36	25
1459	47.97	59.12	866	4796.80	11.22	5911.85	11.46	0	0	47.28	2.75	118.35	0.84	149.37	9.96	152.53	10.17	0	932.15	5.14	0.61	3	63	13	36	24
1460	48.18	59.18	867	4817.70	10.30	5918.17	20.99	0	0	35.62	2.96	120.83	0.79	95.70	9.12	193.61	18.78	1	774.77	4.72	0.46	5	63	14	36	23
1461	48.58	59.73	868	4857.69	12.14	5972.78	10.95	0	0	51.02	3.11	115.83	0.91	154.16	10.74	139.00	9.70	0	469.44	4.52	0.59	3	63	15	36	22
1462	48.36	59.51	869	4836.37	7.91	5950.53	7.85	0	0	62.33	3.58	124.88	0.72	105.62	6.87	104.90	6.81	1	654.40	7.82	0.67	5	63	16	36	21
1463	48.71	58.63	870	4871.29	11.32	5863.49	12.54	0	0	46.48	2.38	119.82	0.90	172.08	10.22	190.10	11.38	0	1007.42	4.70	0.62	4	63	17	36	20
1464	48.52	59.77	871	4851.65	25.52	5977.29	31.27	0	0	33.95	7.80	130.00	1.39	83.72	20.95	104.03	27.12	1	796.29	5.15	0.14	5	63	18	36	19
1465	50.34	60.14	872	5034.01	28.52	6014.13	12.98	0	0	34.97	2.29	121.51	1.01	302.42	30.77	156.65	11.83	1	1245.56	4.74	0.47	5	63	19	36	18
1466	48.55	59.51	873	4854.91	10.54	5951.48	18.47	0	0	41.65	3.38	122.38	0.88	100.13	9.22	175.35	16.29	1	655.06	5.11	0.47	4	63	20	36	17
1467	48.21	59.06	874	4821.08	9.09	5906.46	9.14	0	0	59.64	3.78	121.19	0.81	110.20	7.93	110.73	7.97	1	884.58	6.98	0.61	4	63	21	36	16
1468	48.51	59.67	875	4850.76	15.07	5966.93	13.77	0	0	45.44	3.56	119.41	1.01	148.43	13.31	135.65	12.17	0	866.44	4.77	0.47	4	63	22	36	15
1469	50.81	60.07	876	5080.68	27.92	6007.02	14.52	0	0	34.55	2.30	121.21	1.07	300.07	30.55	172.70	13.35	1	1420.56	6.22	0.43	5	63	23	36	14
1470	49.18	60.23	877	4918.28	10.84	6022.68	12.33	0	0	48.18	2.13	113.33	0.91	191.32	10.06	216.35	11.58	1	998.67	6.61	0.65	4	63	24	36	13
1471	48.90	60.23	878	4889.60	19.22	6023.41	17.95	0	0	36.71	3.06	121.02	1.10	179.09	17.35	167.53	16.13	0	990.65	3.71	0.41	5	63	25	36	12
1472	48.93	58.66	879	4893.12	17.60	5865.86	15.12	0	0	45.04	2.21	112.88	1.12	255.59	17.86	238.77	14.78	1	1692.69	5.44	0.58	5	63	26	36	11
1473	47.90	57.80	880	4790.47	11.74	5780.12	9.87	0	0	67.76	4.32	122.44	1.11	141.88	10.31	119.22	8.67	0	1368.77	6.37	0.59	3	63	27	36	10
1474	48.01	58.17	881	4801.08	8.26	5816.51	7.09	0	0	64.18	3.59	122.67	0.72	113.45	7.19	97.42	6.20	1	851.65	7.18	0.68	5	63	28	36	9
1475	47.62	58.04	882	4761.85	11.92	5804.06	9.69	0	0	57.43	3.63	117.11	0.94	145.34	10.47	118.11	8.52	0	880.56	5.24	0.59	4	63	29	36	8
1476	47.55	57.70	883	4754.55	10.63	5770.25	9.61	0	0	56.27	3.94	122.36	0.84	116.44	9.26	105.28	8.37	1	966.90	7.11	0.57	5	63	30	36	7
1477	47.49	57.63	884	4749.29	10.60	5762.54	13.99	0	0	44.63	3.96	122.45	0.80	91.23	9.02	121.00	12.17	1	878.19	5.55	0.45	4	63	31	36	6
1478	47.71	57.86	885	4770.79	11.33	5785.88	10.91	0	0	62.49	3.96	120.41	1.06	137.70	9.98	132.55	9.60	0	907.69	6.61	0.59	3	63	32	36	5
1479	47.60	57.80	886	4760.11	6.31	5780.35	6.72	0	0	82.23	3.13	118.56	0.82	127.76	5.55	136.10	5.91	0	1315.33	8.97	0.80	4	63	33	36	4
1480	47.60	57.68	887	4760.36	5.06	5767.74	6.16	0	0	108.71	5.39	122.50	0.86	74.91	3.95	94.35	5.29	1	863.94	12.30	0.75	5	63	34	36	3
1481	47.52	57.88	888	4751.96	11.73	5788.15	12.24	0	0	38.82	2.85	119.32	0.70	123.18	10.29	128.51	10.74	0	802.75	3.77	0.53	4	63	35	36	2
1482	49.21	58.44	889	4920.94	15.09	5844.41	19.02	0	0	29.08	2.60	119.14	0.76	130.40	13.35	164.35	16.84	0	645.65	3.23	0.40	4	63	36	36	1
1483	48.62	59.90	854	4861.79	7.99	5989.81	7.97	0	0	55.18	2.47	120.07	0.68	137.68	7.04	137.33	7.02	0	854.75	4.67	0.74	3	64	1	3	3
1484	48.63	60.00	855	4862.80	9.28	5999.66	11.06	0	0	51.51	3.18	122.75	0.79	115.58	8.14	137.71	9.70	0	1355.46	4.57	0.61	4	64	2	3	2
1485	48.64	60.39	856	4864.18	13.65	6039.17	13.27	0	0	47.31	3.95	124.09	0.96	125.85	11.96	122.35	11.63	0	1183.35	4.97	0.46	4	64	3	3	1
1486	57.26	59.04	869	5725.63	21.69	5904.12	19.03	0	0	28.11	2.14	121.04	0.90	213.67	21.04	194.94	17.59	1	1073.79	5.07	0.41	5	65	1	1	1
1487	52.85	57.39	871	5285.26	15.94	5738.86	18.80	0	0	43.47	3.38	129.41	1.19	159.62	14.29	186.14	17.26	0	1718.56	3.76	0.43	4	66	1	1	1
1488	51.47	64.22	873	5147.39	25.98	6422.23	24.87	0	0	27.21	4.26	120.02	1.05	127.67	22.78	122.21	21.81	0	309.50	2.25	0.20	3	67	1	1	1
1489	50.61	60.71	878	5060.72	60.57	6070.83	18.37	0	0	24.43	1.89	122.17	1.00	431.16	67.77	186.86	17.24	1	1327.50	4.65	0.39	5	68	1	5	5
1490	52.31	59.84	879	5230.88	13.94	5983.95	8.95	0	0	62.85	5.24	130.99	1.04	128.59	12.12	83.16	8.04	1	1662.35	8.26	0.50	5	68	2	5	4
1491	52.71	60.42	880	5271.19	23.93	6041.94	38.72	0	0	29.15	4.61	129.64	1.35	117.03	21.17	186.13	35.49	0	861.27	1.75	0.18	4	68	3	5	3
1492	51.92	63.40	881	5192.12	21.08	6339.73	17.99	0	0	26.03	1.98	113.94	0.81	213.87	19.74	182.63	16.81	1	170.65	2.36	0.41	5	68	4	5	2
1493	51.90	63.42	882	5189.95	22.55	6342.20	25.40	0	0	23.28	2.44	115.91	0.88	167.65	20.28	185.90	23.56	0	92.52	1.34	0.33	5	68	5	5	1
1494	59.20	59.22	885	5920.05	11.13	5922.24	11.85	0	0	54.83	2.77	119.72	1.02	171.56	10.03	182.44	10.72	0	1168.56	5.07	0.63	4	69	1	4	4
1495	61.11	60.76	886	6110.74	22.61	6076.33	22.02	0	0	25.31	2.16	112.71	0.89	199.58	21.79	199.90	20.52	0	511.46	2.42	0.38	5	69	2	4	3
1496	58.34	61.88	890	5833.81	16.96	6187.95	11.05	0	0	39.27	2.38	119.16	0.85	215.53	15.71	142.41	9.93	1	856.90	4.99	0.56	4	69	3	4	2
1497	57.17	62.23	891	5716.75	32.34	6222.61	24.12	0	0	24.63	2.13	118.92	1.06	277.75	33.91	212.49	23.69	1	918.06	4.03	0.31	5	69	4	4	1
1498	60.95	58.95	893	6094.73	14.27	5894.56	10.32	0	0	46.37	3.14	118.90	0.86	162.33	12.62	117.62	9.11	0	711.62	5.21	0.55	4	70	1	4	4
1499	61.68	57.55	894	6168.37	20.80	5755.48	45.55	0	0	21.59	1.32	109.45	0.79	240.06	21.04	429.56	59.81	1	397.04	2.76	0.45	5	70	2	4	3
1500	58.23	55.57	896	5822.91	17.93	5557.37	22.04	0	0	30.12	1.90	115.61	0.93	215.33	17.64	264.00	22.48	1	780.77	4.55	0.44	5	70	3	4	2
1501	57.48	53.29	897	5748.27	13.89	5329.41	17.29	0	0	34.05	2.56	115.91	0.83	143.41	12.37	177.31	15.62	0	696.21	3.60	0.47	3	70	4	4	1
1502	57.67	55.93	895	5767.04	18.68	5593.16	19.80	0	0	29.51	2.06	119.94	0.92	207.10	17.74	220.05	18.80	1	1230.56	5.18	0.43	5	71	1	1	1
1503	47.99	59.55	898	4799.06	19.17	5954.68	20.11	0	0	23.51	1.43	114.11	0.73	242.60	18.96	247.86	20.23	1	756.12	4.31	0.44	5	72	1	1	1
1504	55.48	53.18	903	5547.78	17.51	5317.83	24.65	0	0	26.63	2.16	113.35	0.84	168.51	15.78	217.39	24.27	1	627.98	2.92	0.41	5	73	1	5	5
1505	58.78	54.02	904	5877.69	11.00	5402.49	15.44	0	0	42.49	2.32	114.22	0.88	157.59	9.95	217.16	14.49	1	627.60	4.14	0.59	4	73	2	5	4
1506	57.38	54.66	905	5738.02	16.36	5466.01	14.90	0	0	43.00	2.99	119.31	1.07	183.18	14.74	165.77	13.62	0	1320.10	4.16	0.49	5	73	3	5	3
1507	57.80	55.23	906	5780.31	12.64	5523.06	31.39	0	0	33.11	2.05	117.57	0.96	161.98	11.60	337.94	36.38	1	1133.50	5.91	0.51	5	73	4	5	2
1508	57.57	53.20	907	5756.61	14.40	5319.61	17.63	0	0	41.95	3.69	119.33	1.03	126.36	12.71	154.48	15.59	0	1010.15	4.17	0.42	5	73	5	5	1
1509	48.28	59.05	909	4828.00	14.70	5905.12	16.07	0	0	31.15	2.25	116.00	0.76	157.95	13.18	172.64	14.41	0	390.85	2.95	0.48	4	74	1	13	13
1510	48.46	58.66	910	4845.83	14.92	5865.63	11.80	0	0	37.99	2.28	116.33	0.80	190.55	13.78	153.18	10.57	0	787.96	3.90	0.57	4	74	2	13	12
1511	48.64	58.09	911	4863.69	23.52	5809.31	14.12	0	0	31.16	1.86	113.25	0.87	278.11	24.32	186.47	13.09	1	507.52	3.72	0.51	5	74	3	13	11
1512	48.30	58.22	912	4830.38	12.36	5822.23	12.53	0	0	42.87	3.35	120.13	0.80	121.74	10.83	123.38	10.98	0	789.35	5.29	0.50	4	74	4	13	10
1513	49.24	58.91	913	4923.97	10.27	5890.81	13.39	0	0	50.56	2.63	117.02	0.94	153.91	9.24	199.12	12.24	0	964.15	4.97	0.63	4	74	5	13	9
1514	52.16	61.06	914	5215.52	11.53	6106.02	8.73	0	0	63.99	3.04	119.84	1.01	187.02	10.46	142.61	7.79	0	1624.50	8.19	0.68	3	74	6	13	8
1515	51.43	61.66	915	5142.54	12.44	6166.23	10.20	0	0	47.85	2.87	120.76	0.84	160.35	11.00	131.48	9.02	0	969.04	4.39	0.60	3	74	7	13	7
1516	50.16	61.84	916	5016.35	11.10	6183.91	11.19	0	0	48.15	2.96	118.00	0.83	139.27	9.79	140.33	9.87	0	616.42	4.80	0.59	3	74	8	13	6
1517	50.41	62.28	917	5040.73	6.35	6227.60	6.72	0	0	78.76	3.55	119.84	0.76	108.06	5.53	114.50	5.86	1	684.79	6.67	0.76	4	74	9	13	5
1518	50.15	62.43	918	5014.85	12.81	6243.39	13.78	0	0	44.73	3.08	118.19	0.93	143.92	11.36	154.85	12.21	0	603.29	3.88	0.53	4	74	10	13	4
1519	50.56	62.30	919	5056.40	9.47	6229.70	8.76	0	0	57.21	3.71	121.36	0.77	112.05	8.24	103.72	7.62	1	882.73	5.33	0.61	4	74	11	13	3
1520	50.36	62.21	920	5036.30	8.97	6221.00	10.58	0	0	56.01	3.66	120.85	0.81	105.34	7.81	124.34	9.24	1	589.35	7.40	0.60	5	74	12	13	2
1521	50.55	62.13	921	5054.91	8.68	6213.39	7.39	0	0	62.34	3.12	119.15	0.75	133.56	7.60	113.61	6.47	0	954.75	5.45	0.71	4	74	13	13	1
1522	54.23	63.88	922	5423.40	16.41	6387.81	19.90	0	0	29.88	2.82	119.73	0.84	134.49	14.54	162.72	17.69	0	272.10	2.97	0.38	5	75	1	4	4
1523	54.49	62.94	923	5449.11	18.21	6294.41	17.99	0	0	28.36	1.79	114.42	0.80	224.02	17.26	210.61	17.75	1	735.71	4.70	0.50	5	75	2	4	3
1524	51.34	64.33	927	5133.77	8.64	6432.93	9.32	0	0	52.13	3.45	119.01	0.69	100.19	7.49	108.21	8.10	1	546.15	4.98	0.60	5	75	3	4	2
1525	51.48	63.35	931	5148.49	27.72	6335.15	27.92	0	0	21.30	2.42	116.69	0.93	188.15	25.74	188.44	26.16	0	276.02	1.60	0.29	5	75	4	4	1
1526	61.48	57.86	925	6148.24	20.50	5785.71	14.20	0	0	26.53	1.54	113.91	0.71	257.77	20.74	192.64	13.14	1	505.10	3.52	0.51	5	76	1	2	2
1527	59.79	59.45	926	5978.60	22.17	5945.09	18.89	0	0	25.64	2.84	124.49	0.81	154.37	19.59	131.56	16.69	0	773.77	2.29	0.31	3	76	2	2	1
1528	58.91	58.42	931	5890.53	13.98	5841.93	13.70	0	0	53.41	3.02	121.36	1.20	191.91	12.88	188.92	12.48	0	1549.38	5.70	0.56	5	77	1	2	2
1529	59.23	59.72	932	5922.74	19.23	5972.18	17.59	0	0	33.91	1.85	113.86	0.95	254.61	19.52	243.88	17.53	1	909.19	4.12	0.51	5	77	2	2	1
1530	56.08	62.60	935	5607.84	24.08	6259.58	20.04	0	0	21.77	1.78	116.42	0.77	225.63	23.05	190.38	18.75	1	299.12	3.93	0.35	4	78	1	1	1
1531	57.56	62.87	940	5755.97	25.60	6287.09	11.21	0	0	30.86	3.10	119.50	0.79	195.77	22.84	86.70	10.13	1	453.58	3.36	0.38	5	79	1	5	5
1532	56.03	61.29	944	5603.26	19.60	6128.93	39.52	0	0	19.95	2.08	118.83	0.83	147.05	17.71	266.32	39.97	1	805.58	2.88	0.29	4	79	2	5	4
1533	55.76	62.01	948	5576.09	16.72	6201.45	12.12	0	0	33.25	2.78	119.15	0.72	154.10	14.70	111.76	10.67	1	344.31	5.33	0.46	4	79	3	5	3
1534	55.91	60.21	950	5590.93	15.54	6021.37	30.41	0	0	25.89	1.87	118.23	0.84	169.21	14.19	287.61	31.49	1	574.88	5.23	0.41	4	79	4	5	2
1535	55.90	61.16	951	5590.44	17.23	6115.68	26.27	0	0	26.57	2.35	120.57	0.87	151.95	15.48	218.35	25.47	1	889.65	4.52	0.38	5	79	5	5	1
1536	58.62	54.52	947	5862.31	14.49	5451.57	11.94	0	0	39.88	2.20	119.05	0.84	200.90	13.54	168.79	10.77	0	769.38	3.08	0.59	5	80	1	1	1
1537	55.06	61.96	958	5506.26	16.12	6195.81	16.96	0	0	30.13	2.25	117.56	0.80	168.05	14.50	176.39	15.31	0	333.17	2.80	0.45	5	81	1	3	3
1538	55.56	62.23	960	5555.58	17.48	6223.39	12.96	0	0	38.42	4.62	122.01	0.84	111.49	15.15	82.77	11.32	1	318.46	3.41	0.32	5	81	2	3	2
1539	53.52	63.76	961	5352.14	26.17	6376.36	16.74	0	0	23.46	2.06	118.26	0.78	228.31	24.72	149.09	15.11	1	513.42	3.15	0.36	4	81	3	3	1
1540	51.14	61.93	960	5114.16	22.80	6192.90	23.42	0	0	24.87	2.84	119.40	0.90	154.37	20.32	158.54	20.87	0	697.04	2.44	0.30	5	82	1	1	1
1541	54.56	63.24	970	5455.69	17.62	6323.78	22.92	0	0	31.28	4.74	122.03	0.92	88.52	14.87	115.86	19.91	1	555.44	4.08	0.22	4	83	1	2	2
1542	55.33	62.71	972	5533.41	16.03	6271.04	16.16	0	0	28.43	2.24	118.85	0.72	157.78	14.27	158.82	14.46	0	612.65	2.95	0.45	4	83	2	2	1
1543	57.79	56.23	977	5778.77	15.99	5623.30	22.97	0	0	23.45	2.12	117.26	0.70	137.35	14.27	194.82	21.03	0	179.96	2.53	0.38	4	84	1	1	1
1544	51.85	59.90	984	5185.47	32.96	5989.86	33.85	0	0	21.58	1.57	112.24	0.90	283.46	31.49	322.73	38.66	1	599.35	3.83	0.36	5	85	1	1	1
1545	55.58	57.47	1011	5557.90	27.40	5747.02	23.22	0	0	20.11	1.95	121.42	0.82	218.94	25.73	185.88	21.68	1	724.21	4.64	0.29	4	86	1	1	1
1546	51.67	63.16	1034	5167.40	16.74	6315.97	12.46	0	0	36.40	2.88	118.10	0.81	163.15	14.78	121.56	11.01	0	530.21	3.12	0.47	3	87	1	5	5
1547	51.17	63.94	1035	5117.16	17.81	6394.30	17.54	0	0	32.71	3.47	118.17	0.88	129.24	15.64	127.29	15.40	0	587.85	3.61	0.34	3	87	2	5	4
1548	51.20	64.08	1036	5119.91	18.81	6408.02	11.37	0	0	35.02	3.73	120.40	0.76	135.99	16.37	83.25	10.45	1	599.85	5.25	0.37	4	87	3	5	3
1549	51.44	63.44	1039	5144.15	19.55	6344.31	14.82	0	0	32.90	3.51	121.02	0.84	140.96	17.12	106.83	12.96	1	341.58	3.82	0.35	4	87	4	5	2
1550	51.09	64.13	1041	5109.45	14.29	6412.56	15.94	0	0	34.15	3.71	117.47	0.76	100.99	12.50	112.55	13.88	1	374.40	4.27	0.36	4	87	5	5	1
1551	51.36	63.95	1046	5135.72	16.72	6394.85	17.90	0	0	30.14	3.11	118.83	0.79	124.62	14.68	133.43	15.72	0	526.19	3.09	0.36	3	88	1	1	1
1552	51.05	63.51	1051	5104.78	17.04	6351.37	16.32	0	0	29.21	2.71	118.72	0.75	141.76	15.02	135.85	14.40	0	448.90	3.32	0.39	5	89	1	8	8
1553	51.43	63.42	1052	5142.63	19.54	6341.74	16.88	0	0	28.91	3.17	119.67	0.80	137.19	17.14	118.55	14.82	0	632.81	3.06	0.33	4	89	2	8	7
1554	51.34	63.40	1053	5134.47	18.42	6340.46	23.62	0	0	25.74	3.38	119.62	0.81	107.77	16.12	138.24	20.68	1	357.04	4.09	0.26	3	89	3	8	6
1555	50.46	63.86	1054	5046.49	13.64	6385.70	9.25	0	0	45.49	4.20	121.09	0.75	113.97	11.83	78.55	8.54	1	385.62	4.52	0.45	4	89	4	8	5
1556	51.13	63.87	1056	5112.59	8.48	6387.14	8.36	0	0	67.08	4.54	123.57	0.83	96.41	7.42	95.09	7.32	1	1018.08	8.27	0.60	4	89	5	8	4
1557	50.90	63.33	1057	5089.92	20.48	6333.44	17.65	0	0	21.41	1.44	113.88	0.65	234.53	19.81	201.79	16.97	1	362.40	2.25	0.45	5	89	6	8	3
1558	51.23	63.92	1058	5123.33	9.83	6392.11	9.73	0	0	45.45	3.65	120.11	0.65	93.92	8.54	93.13	8.57	1	458.35	3.90	0.52	4	89	7	8	2
1559	50.96	62.69	1059	5096.15	14.55	6269.06	28.08	0	0	22.53	2.31	117.75	0.69	110.00	12.91	207.64	26.00	1	517.92	3.38	0.34	4	89	8	8	1
1560	51.06	61.86	1065	5106.06	11.49	6186.08	10.94	0	0	48.97	3.42	124.61	0.83	126.54	10.07	120.43	9.59	0	833.08	4.96	0.55	3	90	1	7	7
1561	52.76	61.10	1066	5275.85	20.78	6110.20	21.76	0	0	31.35	1.83	117.89	0.96	256.80	21.13	263.34	22.20	1	1262.77	3.27	0.48	5	90	2	7	6
1562	53.81	61.20	1067	5381.14	10.73	6120.09	28.24	0	0	47.05	2.35	120.56	1.17	171.89	9.90	367.85	35.77	1	1622.73	6.78	0.56	4	90	3	7	5
1563	53.43	62.13	1068	5343.08	7.10	6213.25	14.68	0	0	66.07	3.51	127.08	1.03	103.31	6.26	210.85	13.43	1	1370.75	6.49	0.66	4	90	4	7	4
1564	54.21	63.55	1069	5421.47	13.98	6354.52	15.91	0	0	60.25	7.25	125.16	1.31	89.17	12.20	101.28	13.73	1	50.65	3.66	0.32	3	90	5	7	3
1565	54.68	63.66	1070	5467.81	14.85	6365.68	10.66	0	0	46.53	3.20	119.22	0.90	166.62	13.12	119.75	9.41	0	88.46	2.60	0.54	3	90	6	7	2
1566	54.80	63.77	1071	5480.36	12.13	6376.57	13.70	0	0	44.14	3.91	123.93	0.85	105.31	10.59	118.92	11.95	1	756.29	4.68	0.45	4	90	7	7	1
1567	57.14	59.67	1066	5713.62	31.72	5966.75	14.57	0	0	32.63	2.32	123.62	1.02	297.73	32.97	160.52	13.31	1	1218.90	4.49	0.45	5	91	1	1	1
1568	51.15	59.00	1069	5115.24	11.52	5900.09	12.57	0	0	54.73	3.10	122.77	1.04	157.70	10.31	171.85	11.28	0	1658.88	5.73	0.60	3	92	1	3	3
1569	49.47	59.03	1070	4946.74	9.85	5902.57	9.40	0	0	58.80	3.29	123.62	0.86	135.42	8.66	129.28	8.27	0	864.17	4.48	0.65	3	92	2	3	2
1570	48.09	59.91	1071	4809.11	12.07	5991.00	10.66	0	0	45.80	2.97	120.35	0.79	143.31	10.63	126.57	9.38	0	614.08	3.10	0.58	3	92	3	3	1
1571	54.48	64.40	1078	5447.81	19.49	6440.32	21.35	0	0	28.48	2.95	119.56	0.91	145.57	17.31	159.43	18.95	0	345.65	2.51	0.33	4	93	1	1	1
1572	50.49	63.95	1083	5049.09	12.86	6394.54	12.04	0	0	49.26	2.99	114.73	0.97	164.25	11.46	153.73	10.74	0	606.21	5.15	0.57	3	94	1	14	14
1573	50.64	63.62	1084	5063.65	9.81	6361.95	8.84	0	0	60.62	3.61	119.54	0.85	126.54	8.58	114.03	7.73	0	515.73	6.85	0.63	4	94	2	14	13
1574	50.62	63.98	1085	5062.24	8.14	6397.96	9.05	0	0	66.24	3.23	117.33	0.87	128.67	7.17	143.10	7.97	0	1019.83	7.23	0.71	3	94	3	14	12
1575	50.37	63.76	1086	5037.20	10.82	6375.70	8.86	0	0	56.76	4.19	120.43	0.82	112.46	9.40	92.12	7.71	1	466.92	5.92	0.55	4	94	4	14	11
1576	50.74	63.10	1087	5073.82	9.51	6309.83	12.85	0	0	52.48	2.71	116.92	0.92	143.08	8.50	192.04	11.63	0	823.65	4.99	0.64	4	94	5	14	10
1577	50.58	62.92	1088	5057.56	11.32	6291.69	16.44	0	0	44.39	2.71	117.99	0.96	144.59	10.16	206.68	15.20	0	804.83	4.66	0.55	3	94	6	14	9
1578	50.48	62.64	1089	5047.79	13.68	6264.24	17.27	0	0	40.03	2.72	120.54	0.99	156.95	12.29	197.00	15.71	0	944.25	3.83	0.49	3	94	7	14	8
1579	50.43	62.38	1090	5042.71	14.22	6237.87	16.86	0	0	34.31	2.10	117.59	0.86	180.79	13.17	213.81	15.72	1	756.25	4.10	0.51	5	94	8	14	7
1580	53.53	63.57	1091	5353.41	8.41	6356.89	15.23	0	0	52.98	4.19	125.93	0.87	79.20	6.73	147.05	13.25	1	834.27	4.74	0.51	4	94	9	14	6
1581	55.97	62.87	1092	5596.76	14.76	6286.61	14.43	0	0	36.92	2.22	117.98	0.87	190.70	13.54	186.48	13.24	0	698.08	2.76	0.54	5	94	10	14	5
1582	55.80	63.48	1093	5580.37	15.73	6347.66	18.28	0	0	27.10	1.93	116.66	0.73	172.49	14.21	196.37	17.13	0	509.48	2.28	0.47	5	94	11	14	4
1583	58.91	63.80	1096	5891.16	13.93	6380.33	14.56	0	0	38.73	3.83	117.59	0.82	108.15	12.16	112.99	12.69	1	344.79	5.93	0.40	4	94	12	14	3
1584	58.35	63.96	1097	5835.06	11.44	6396.24	18.07	0	0	35.71	3.82	119.37	0.75	80.68	9.50	129.07	15.70	1	599.98	4.56	0.37	4	94	13	14	2
1585	58.32	63.51	1098	5832.47	11.59	6350.79	20.97	0	0	31.39	3.13	119.18	0.73	89.06	10.01	161.47	18.35	1	673.94	3.60	0.38	4	94	14	14	1
1586	50.83	62.21	1092	5083.13	29.11	6221.31	15.45	0	0	28.91	3.56	123.24	0.93	181.70	25.81	96.81	13.63	1	752.44	4.59	0.29	5	95	1	1	1
1587	49.29	59.71	1097	4928.97	16.71	5971.12	12.08	0	0	31.86	3.13	122.18	0.67	130.48	14.56	94.26	10.49	1	495.96	3.43	0.40	4	96	1	1	1
1588	49.22	58.28	1105	4922.47	29.71	5827.57	14.58	0	0	24.97	1.55	114.24	0.74	307.03	30.23	185.14	13.41	1	961.02	4.37	0.50	5	97	1	2	2
1589	47.61	57.79	1107	4760.66	13.22	5778.74	10.90	0	0	42.76	4.81	118.98	0.74	89.74	11.19	74.92	9.73	1	690.04	5.29	0.37	5	97	2	2	1
1590	62.41	56.71	1105	6241.23	32.78	5670.62	19.45	0	0	21.70	2.32	115.49	0.85	227.20	31.68	142.02	17.46	1	502.23	3.22	0.31	5	98	1	1	1
1591	57.43	57.46	1112	5743.14	25.27	5746.21	28.48	0	0	21.86	1.67	116.16	0.90	247.12	25.56	278.92	30.12	1	646.00	4.03	0.34	5	99	1	1	1
1592	56.07	58.99	1118	5607.08	15.64	5899.49	18.29	0	0	23.64	1.65	119.85	0.65	175.00	14.20	202.80	16.93	0	830.40	3.40	0.45	4	100	1	1	1
1593	48.67	58.74	1149	4867.36	15.75	5874.03	17.30	0	0	27.51	1.72	115.02	0.73	193.66	14.96	215.27	16.20	1	724.69	4.03	0.50	5	101	1	1	1
1594	54.79	56.23	1155	5478.61	12.57	5623.42	12.43	0	0	35.17	1.65	119.49	0.71	206.85	11.84	204.71	11.69	0	1244.35	4.74	0.62	4	102	1	1	1
1595	52.14	59.20	1160	5213.63	14.36	5919.59	20.52	0	0	33.32	2.23	123.12	0.92	168.08	13.11	233.98	19.69	1	1425.88	7.80	0.47	5	103	1	2	2
1596	49.25	57.92	1162	4925.49	19.32	5792.11	20.39	0	0	23.77	1.88	117.19	0.76	189.81	17.88	200.60	18.84	0	679.58	2.22	0.39	5	103	2	2	1
1597	50.08	62.28	1186	5007.56	16.84	6228.34	14.26	0	0	30.55	2.15	116.48	0.76	184.72	15.28	157.26	12.77	0	793.35	3.69	0.48	4	104	1	11	11
1598	50.50	62.04	1187	5050.29	12.73	6203.64	11.11	0	0	49.19	3.55	118.05	0.89	135.68	11.16	118.45	9.75	0	693.79	5.03	0.53	4	104	2	11	10
1599	50.27	62.00	1188	5027.10	11.60	6199.61	13.68	0	0	43.28	4.09	120.84	0.80	94.02	10.06	110.95	11.90	1	473.42	4.27	0.43	4	104	3	11	9
1600	50.34	60.99	1189	5034.39	15.76	6098.75	18.75	0	0	30.16	2.13	116.76	0.83	173.54	14.43	205.00	17.39	0	931.00	3.06	0.46	5	104	4	11	8
1601	50.68	62.19	1191	5067.86	19.34	6218.69	20.52	0	0	21.69	1.95	119.28	0.69	167.68	17.36	177.63	18.48	0	470.15	2.10	0.36	5	104	5	11	7
1602	50.73	62.94	1192	5073.00	9.79	6294.45	12.78	0	0	41.32	2.52	116.56	0.71	124.03	8.65	161.75	11.32	0	371.50	4.02	0.60	3	104	6	11	6
1603	50.20	63.79	1193	5020.36	10.96	6378.52	11.96	0	0	54.76	5.13	119.82	0.91	89.90	9.58	97.96	10.39	1	438.71	5.95	0.44	4	104	7	11	5
1604	50.43	63.26	1194	5043.23	11.09	6326.10	16.66	0	0	41.64	4.42	120.27	0.81	77.11	8.74	119.50	14.45	1	519.83	4.71	0.38	5	104	8	11	4
1605	50.94	62.36	1195	5094.02	18.57	6236.41	20.39	0	0	24.69	1.94	115.31	0.77	184.03	16.92	197.47	19.29	0	488.10	2.52	0.41	5	104	9	11	3
1606	50.10	63.53	1196	5009.83	6.69	6352.79	11.10	0	0	59.92	3.85	119.91	0.77	81.54	6.18	133.33	9.66	1	454.35	7.39	0.62	4	104	10	11	2
1607	50.61	63.24	1199	5061.26	8.59	6324.39	10.63	0	0	54.43	3.29	118.29	0.78	109.42	7.51	135.40	9.30	1	462.88	4.46	0.63	3	104	11	11	1
1608	54.71	61.67	1206	5470.96	15.59	6166.94	7.92	0	0	56.03	1.96	118.43	0.95	314.88	17.66	179.50	7.39	1	1547.25	6.11	0.72	4	105	1	23	23
1609	55.47	59.44	1207	5546.63	12.07	5944.02	10.67	0	0	52.36	2.75	129.70	0.95	178.14	10.83	157.71	9.55	0	1810.35	8.30	0.63	3	105	2	23	22
1610	57.90	59.81	1208	5790.20	11.56	5980.90	13.23	0	0	43.10	1.91	122.20	0.87	203.49	10.87	230.28	12.73	1	1315.25	4.66	0.62	4	105	3	23	21
1611	58.87	60.17	1209	5887.49	5.80	6016.61	9.51	0	0	79.62	2.35	119.06	0.94	154.25	5.26	243.89	9.26	1	1655.58	9.92	0.82	4	105	4	23	20
1612	56.86	61.22	1210	5686.44	20.83	6122.39	20.50	0	0	40.72	3.68	125.53	1.33	179.23	18.79	174.06	18.99	0	1500.33	3.28	0.37	5	105	5	23	19
1613	55.59	62.13	1211	5559.50	10.00	6212.62	12.01	0	0	54.12	2.96	122.54	0.93	141.61	8.90	169.75	10.70	0	675.31	4.56	0.63	4	105	6	23	18
1614	55.81	60.21	1212	5580.92	10.45	6021.47	11.70	0	0	45.88	1.82	120.43	0.83	206.48	9.78	228.37	11.22	1	1101.50	5.99	0.67	4	105	7	23	17
1615	55.09	57.86	1213	5509.39	12.07	5785.69	8.75	0	0	57.56	2.09	122.63	0.95	251.77	12.02	190.14	8.09	1	1802.79	11.17	0.71	4	105	8	23	16
1616	56.29	57.45	1214	5629.47	6.27	5744.94	5.55	0	0	108.23	3.79	129.70	0.97	137.88	5.50	122.05	4.87	0	2183.17	14.98	0.83	4	105	9	23	15
1617	56.08	57.31	1215	5607.81	6.68	5730.52	6.96	0	0	98.26	4.62	131.59	0.99	109.20	5.84	113.63	6.06	1	1542.50	11.54	0.75	5	105	10	23	14
1618	55.99	57.17	1216	5598.71	9.43	5716.84	9.08	0	0	66.72	3.28	128.46	0.96	148.24	8.34	142.77	8.03	0	1667.23	7.74	0.69	3	105	11	23	13
1619	56.11	57.42	1217	5610.66	9.19	5741.64	10.01	0	0	71.77	4.10	129.98	1.05	123.88	8.08	134.92	8.79	0	1851.46	9.26	0.64	4	105	12	23	12
1620	55.91	57.60	1218	5591.20	5.47	5759.58	5.21	0	0	81.36	2.26	128.30	0.68	151.98	4.85	144.97	4.62	0	1900.31	10.34	0.87	3	105	13	23	11
1621	56.13	57.47	1219	5613.24	7.58	5746.88	9.12	0	0	72.33	3.31	127.40	0.93	127.80	6.69	153.68	8.04	0	1867.75	7.79	0.73	4	105	14	23	10
1622	55.52	57.53	1220	5552.23	7.90	5752.58	8.63	0	0	76.86	3.01	126.03	1.01	156.50	7.05	170.94	7.72	0	1755.85	7.78	0.76	3	105	15	23	9
1623	55.82	57.65	1221	5582.03	6.96	5765.00	7.56	0	0	75.78	2.95	127.86	0.85	138.21	6.15	150.24	6.69	0	1542.40	9.02	0.78	3	105	16	23	8
1624	56.24	56.91	1222	5623.77	6.77	5690.73	7.46	0	0	93.46	3.75	125.27	1.02	130.09	5.96	143.32	6.57	0	1653.94	12.64	0.78	3	105	17	23	7
1625	55.99	57.20	1223	5599.15	8.05	5720.29	8.78	0	0	68.82	2.73	126.99	0.92	157.66	7.20	171.81	7.86	0	2136.54	11.18	0.75	3	105	18	23	6
1626	55.63	57.93	1224	5562.61	14.55	5792.98	11.94	0	0	51.09	2.73	123.54	1.09	211.29	13.51	175.11	10.87	1	1575.29	10.71	0.58	4	105	19	23	5
1627	55.70	57.20	1225	5570.44	8.53	5719.77	7.38	0	0	67.87	3.00	128.38	0.83	148.69	7.52	128.70	6.51	0	1729.19	8.60	0.74	3	105	20	23	4
1628	55.28	57.78	1226	5528.17	6.74	5778.04	7.90	0	0	90.20	4.14	129.72	0.99	113.05	5.90	132.55	6.92	0	1699.29	10.84	0.75	5	105	21	23	3
1629	53.24	57.98	1227	5323.53	11.67	5797.71	10.02	0	0	61.02	2.97	126.57	1.06	185.76	10.54	159.82	9.00	0	1737.27	8.49	0.66	3	105	22	23	2
1630	53.76	56.09	1228	5375.71	15.44	5609.22	18.34	0	0	37.64	1.89	119.27	1.00	239.82	15.22	272.49	19.14	1	1438.46	5.59	0.49	4	105	23	23	1
1631	57.81	61.55	1207	5781.35	25.97	6154.83	24.78	0	0	36.39	1.96	113.48	1.03	286.19	23.65	291.94	24.51	1	1584.71	6.44	0.60	5	106	1	1	1
1632	58.45	57.32	1210	5845.33	15.36	5732.05	12.46	0	0	55.04	4.13	132.44	1.18	158.16	13.56	128.31	11.01	0	1623.77	3.59	0.49	3	107	1	2	2
1633	59.12	54.92	1211	5911.60	13.91	5492.17	24.25	0	0	30.77	1.75	115.82	0.84	192.63	12.90	288.97	25.04	1	675.38	2.49	0.51	5	107	2	2	1
1634	59.37	56.18	1235	5937.36	12.14	5617.79	12.25	0	0	49.04	2.79	120.29	0.96	165.78	10.86	167.25	10.97	0	950.10	5.36	0.59	5	108	1	8	8
1635	58.18	56.56	1236	5817.78	9.11	5655.59	11.67	0	0	64.20	3.24	125.46	1.04	139.74	8.11	178.71	10.42	0	1372.35	5.22	0.66	3	108	2	8	7
1636	58.67	56.54	1237	5866.75	9.73	5653.77	9.45	0	0	52.06	2.20	123.37	0.81	179.19	8.78	174.26	8.51	0	1487.21	4.96	0.71	3	108	3	8	6
1637	56.72	56.18	1238	5672.24	7.59	5617.67	9.20	0	0	74.06	3.48	129.03	0.95	124.50	6.69	150.89	8.10	0	1748.54	8.00	0.72	4	108	4	8	5
1638	56.94	55.90	1239	5694.34	6.14	5589.75	5.26	0	0	100.00	3.68	127.50	0.85	128.43	5.37	110.10	4.61	1	1618.92	10.23	0.82	3	108	5	8	4
1639	56.82	56.16	1240	5681.73	5.67	5615.93	7.14	0	0	91.09	4.08	134.34	0.86	97.22	4.96	122.35	6.22	1	2170.17	10.54	0.76	4	108	6	8	3
1640	57.51	55.84	1241	5750.92	8.69	5584.22	9.44	0	0	72.46	3.20	123.02	1.04	152.80	7.74	165.77	8.42	0	1669.42	6.75	0.72	3	108	7	8	2
1641	58.92	54.93	1242	5891.76	14.41	5493.39	13.83	0	0	44.37	3.40	122.99	0.97	145.27	12.73	139.43	12.22	0	1003.58	4.05	0.48	3	108	8	8	1
1642	62.01	52.29	1249	6200.52	6.95	5228.55	16.56	0	0	43.39	5.04	114.45	0.72	59.00	8.52	115.78	14.42	1	110.15	4.03	0.37	5	109	1	1	1
1643	62.34	52.85	1255	6234.39	17.60	5284.78	12.27	0	0	37.01	4.33	114.68	0.80	115.70	15.27	81.49	11.11	1	-39.15	3.21	0.33	4	110	1	1	1
1644	62.24	52.99	1260	6223.78	10.56	5298.66	12.59	0	0	39.05	3.39	114.18	0.66	93.32	9.19	111.31	10.96	1	-20.75	4.05	0.47	4	111	1	2	2
1645	62.12	53.17	1261	6211.50	15.02	5316.86	19.86	0	0	26.53	2.84	114.21	0.69	107.98	13.19	142.66	17.41	1	245.04	3.26	0.35	4	111	2	2	1
1646	61.96	52.90	1266	6195.98	14.18	5290.01	16.29	0	0	27.98	2.71	114.25	0.64	112.67	12.42	129.49	14.26	0	89.06	3.00	0.40	4	112	1	1	1
1647	57.80	54.92	1274	5779.71	16.05	5492.10	30.56	0	0	23.89	2.42	122.65	0.82	123.62	14.35	229.21	28.87	1	966.12	3.98	0.33	4	113	1	7	7
1648	58.08	53.46	1275	5807.96	12.08	5346.14	12.02	0	0	47.95	3.59	121.48	0.87	124.32	10.59	123.63	10.53	0	865.40	4.92	0.52	3	113	2	7	6
1649	58.34	53.48	1276	5833.92	14.03	5347.60	15.86	0	0	34.19	2.71	118.21	0.79	136.81	12.42	154.65	14.03	0	615.19	3.24	0.46	4	113	3	7	5
1650	58.46	53.91	1277	5845.75	10.26	5390.52	9.90	0	0	55.97	3.42	119.78	0.85	129.35	9.01	124.76	8.69	0	961.04	3.95	0.62	5	113	4	7	4
1651	57.66	54.83	1278	5765.58	15.09	5482.59	16.96	0	0	40.81	2.71	121.07	1.06	177.28	13.68	198.08	15.56	0	1235.75	3.73	0.48	5	113	5	7	3
1652	56.03	53.50	1279	5603.42	8.60	5349.51	10.13	0	0	71.45	4.17	122.31	1.00	113.32	7.54	133.51	8.87	0	1073.44	7.03	0.64	4	113	6	7	2
1653	55.59	53.40	1280	5558.58	10.29	5340.45	10.07	0	0	46.72	2.00	116.50	0.77	187.67	9.34	182.23	9.27	0	1043.50	5.50	0.70	4	113	7	7	1
1654	47.23	57.24	1293	4723.23	13.90	5723.84	24.76	0	0	25.27	3.02	120.56	0.70	89.37	12.19	159.10	21.67	1	721.71	3.29	0.32	5	114	1	8	8
1655	47.27	56.57	1297	4727.04	24.14	5657.11	20.08	0	0	21.22	1.82	115.07	0.75	215.25	22.93	183.32	18.30	1	377.52	3.85	0.35	5	114	2	8	7
1656	49.04	55.64	1301	4903.85	18.10	5564.40	16.18	0	0	26.20	1.39	113.08	0.70	257.03	18.31	229.27	16.04	1	530.58	2.36	0.52	5	114	3	8	6
1657	49.09	54.89	1302	4909.24	14.42	5489.26	12.65	0	0	45.37	3.54	118.36	0.93	142.20	12.68	124.80	11.13	0	623.35	4.37	0.49	3	114	4	8	5
1658	50.24	55.78	1303	5024.45	17.85	5577.78	26.31	0	0	26.41	1.61	116.01	0.88	227.51	17.51	309.29	29.61	1	1028.25	4.48	0.42	5	114	5	8	4
1659	47.53	57.21	1305	4753.30	16.49	5720.57	12.18	0	0	43.23	3.74	119.67	0.93	146.53	14.45	108.25	10.69	1	532.38	4.74	0.45	4	114	6	8	3
1660	48.40	57.48	1307	4840.40	17.10	5748.29	16.67	0	0	32.45	2.31	116.62	0.88	185.65	15.79	182.74	15.09	0	821.15	4.06	0.47	5	114	7	8	2
1661	48.06	58.46	1308	4806.35	23.20	5845.57	21.28	0	0	22.42	2.13	117.98	0.80	189.36	21.22	174.71	19.21	0	802.35	2.85	0.32	5	114	8	8	1
1662	61.21	53.23	1338	6120.80	13.11	5322.62	13.95	0	0	29.52	2.60	114.31	0.60	114.62	11.47	121.90	12.19	0	114.88	2.58	0.44	3	115	1	1	1
1663	53.60	59.10	1357	5359.86	23.82	5909.67	16.17	0	0	24.66	2.13	121.53	0.77	212.05	21.96	145.68	14.53	1	801.06	4.89	0.38	3	116	1	1	1
1664	48.70	58.45	1393	4869.65	20.58	5845.37	17.17	0	0	23.45	1.80	114.98	0.72	208.18	19.05	175.36	15.58	1	361.96	2.52	0.40	4	117	1	5	5
1665	48.01	59.36	1394	4801.14	13.64	5936.44	13.85	0	0	34.93	3.20	119.91	0.72	114.40	11.91	116.18	12.09	0	453.06	3.87	0.43	4	117	2	5	4
1666	49.04	58.63	1395	4904.05	22.96	5863.46	14.62	0	0	23.77	1.78	118.16	0.69	232.51	22.01	152.96	13.21	1	631.00	2.15	0.44	5	117	3	5	3
1667	49.38	59.43	1396	4938.15	17.33	5943.26	22.15	0	0	24.01	1.65	116.23	0.76	196.29	16.37	246.16	21.79	1	826.48	3.99	0.42	5	117	4	5	2
1668	49.78	60.67	1397	4977.57	22.96	6067.47	24.24	0	0	22.63	1.52	113.47	0.80	249.16	23.25	266.07	24.95	1	702.56	2.34	0.40	5	117	5	5	1
1669	56.08	60.19	1405	5607.98	17.19	6018.78	32.59	0	0	24.62	3.68	121.04	0.86	89.19	15.44	166.13	29.39	1	650.40	5.22	0.22	5	118	1	2	2
1670	54.15	57.39	1407	5414.62	23.71	5738.74	26.59	0	0	20.32	2.28	122.42	0.81	164.54	21.35	182.94	24.35	0	750.60	2.74	0.27	5	118	2	2	1
1671	62.00	55.13	1412	6200.13	21.68	5513.28	16.64	0	0	26.56	2.93	117.42	0.77	151.44	19.07	116.31	14.64	0	396.56	2.56	0.32	5	119	1	1	1
1672	54.45	56.26	1426	5445.13	20.33	5626.11	27.04	0	0	23.69	2.48	120.79	0.88	151.43	18.23	198.39	24.97	0	797.19	2.89	0.30	5	120	1	1	1
1673	62.27	53.15	1439	6227.05	8.50	5314.89	9.90	0	0	54.90	3.27	115.12	0.75	109.70	7.43	127.71	8.65	1	635.29	5.39	0.64	4	121	1	3	3
1674	62.68	53.23	1440	6267.73	9.77	5323.42	9.47	0	0	54.25	4.46	118.42	0.76	90.73	8.37	88.23	8.23	1	519.38	5.60	0.50	4	121	2	3	2
1675	59.76	55.21	1444	5976.20	13.05	5521.16	13.86	0	0	45.52	3.42	123.18	0.94	133.84	11.50	142.15	12.22	0	1056.44	4.73	0.50	3	121	3	3	1
1676	57.95	53.27	1443	5794.81	20.91	5326.56	21.11	0	0	28.36	2.37	117.38	0.96	194.82	19.25	195.47	19.64	0	679.27	2.79	0.37	5	122	1	1	1
1677	47.21	58.52	1449	4720.98	15.57	5851.62	11.20	0	0	34.15	2.50	118.16	0.69	163.61	13.81	118.00	9.88	0	789.31	4.03	0.51	4	123	1	4	4
1678	47.55	58.72	1450	4754.80	17.04	5872.04	12.88	0	0	38.61	3.65	118.61	0.86	138.67	14.91	104.80	11.27	1	682.42	6.68	0.41	4	123	2	4	3
1679	47.39	57.84	1451	4739.34	15.02	5783.78	14.39	0	0	39.24	3.75	119.97	0.86	121.02	13.13	115.96	12.59	0	694.71	3.95	0.41	4	123	3	4	2
1680	47.36	58.48	1453	4735.67	21.44	5848.48	22.61	0	0	22.65	2.20	117.85	0.80	171.17	19.50	181.12	20.38	0	503.71	2.53	0.33	5	123	4	4	1
1681	56.09	60.78	1512	5608.74	22.96	6077.51	31.73	0	0	20.06	2.52	119.74	0.85	141.94	20.52	193.80	29.04	0	665.31	2.23	0.24	5	124	1	1	1
1682	56.49	57.94	1528	5649.36	19.23	5793.98	25.31	0	0	24.82	1.70	117.38	0.85	215.66	18.71	273.00	26.31	1	783.42	4.68	0.39	4	125	1	1	1
1683	57.19	58.03	1569	5718.87	23.88	5803.47	29.21	0	0	21.23	2.12	118.80	0.89	183.86	22.62	224.87	27.78	1	659.71	4.48	0.29	5	126	1	1	1
1684	55.79	57.28	1609	5579.03	15.74	5727.61	26.53	0	0	26.35	3.41	125.22	0.81	93.70	13.84	157.51	23.35	1	814.48	6.20	0.28	5	127	1	1	1
1685	55.25	58.06	1641	5524.80	11.77	5806.34	16.34	0	0	31.40	2.81	125.99	0.65	101.04	10.29	140.26	14.28	1	1035.17	4.73	0.44	4	128	1	1	1
1686	56.03	57.73	1706	5602.80	21.91	5773.17	19.96	0	0	23.37	1.44	117.00	0.75	267.37	22.60	240.68	20.08	1	1006.17	3.74	0.42	5	129	1	1	1
1687	56.12	57.68	1726	5612.44	18.51	5768.10	21.32	0	0	23.42	1.62	125.46	0.76	209.45	17.43	237.39	20.74	1	689.75	3.18	0.39	4	130	1	1	1
1688	56.19	60.91	1749	5619.04	18.56	6090.66	18.90	0	0	25.04	2.30	124.20	0.74	156.78	16.52	159.54	16.87	0	607.75	2.14	0.37	4	131	1	1	1
1689	47.77	56.81	1758	4777.19	14.08	5681.12	16.61	0	0	36.27	2.79	123.50	0.87	141.68	12.51	166.97	14.78	0	784.46	3.23	0.46	3	132	1	5	5
1690	47.35	57.09	1759	4734.86	16.37	5708.53	11.09	0	0	45.46	5.01	125.27	0.90	114.73	14.20	79.35	10.42	1	623.83	3.95	0.37	4	132	2	5	4
1691	47.21	56.69	1760	4721.13	13.59	5669.22	15.45	0	0	36.99	2.66	118.40	0.84	146.36	12.10	166.34	13.75	0	639.02	3.77	0.49	4	132	3	5	3
1692	47.83	57.39	1761	4783.45	19.10	5739.29	13.48	0	0	34.04	2.02	116.23	0.84	234.06	18.86	177.08	12.41	1	538.71	3.54	0.54	5	132	4	5	2
1693	47.58	56.30	1762	4757.84	13.00	5629.90	20.38	0	0	32.51	3.69	122.85	0.78	87.23	10.97	137.77	17.76	1	474.46	3.87	0.34	5	132	5	5	1
1694	56.57	59.82	1789	5657.24	45.48	5981.72	9.54	0	0	25.70	3.51	130.20	0.77	247.03	44.29	58.68	9.54	1	645.54	2.71	0.27	4	133	1	6	6
1695	58.49	59.24	1791	5848.57	20.45	5923.94	22.11	0	0	36.76	1.95	119.44	1.14	279.81	21.54	299.62	24.19	1	1286.04	4.59	0.44	5	133	2	6	5
1696	58.44	59.18	1792	5843.87	15.58	5917.51	13.14	0	0	42.05	2.23	122.80	0.96	221.77	15.12	194.50	12.11	1	1123.23	5.28	0.57	5	133	3	6	4
1697	55.18	58.17	1793	5518.35	10.78	5816.89	7.80	0	0	75.09	2.84	129.75	1.11	218.98	10.10	161.16	7.05	1	2237.25	10.71	0.74	3	133	4	6	3
1698	55.35	55.48	1794	5534.66	9.54	5548.36	10.26	0	0	74.83	3.73	128.05	1.16	148.25	8.47	159.50	9.12	0	1235.65	7.05	0.67	4	133	5	6	2
1699	53.93	55.25	1795	5393.36	14.14	5524.96	12.39	0	0	46.92	3.53	131.57	0.95	144.84	12.45	126.97	10.92	0	1046.92	4.98	0.50	3	133	6	6	1
1700	47.12	55.93	1790	4712.40	19.89	5593.42	16.86	0	0	29.44	2.52	117.79	0.85	179.61	17.97	152.98	15.08	0	324.25	2.50	0.41	5	134	1	3	3
1701	46.80	56.71	1792	4680.16	10.51	5671.00	12.04	0	0	39.42	2.52	120.93	0.68	126.68	9.26	145.03	10.60	0	597.85	3.31	0.58	3	134	2	3	2
1702	48.63	56.68	1793	4862.96	25.00	5667.85	22.64	0	0	28.60	3.02	123.13	1.08	181.72	23.13	167.14	20.31	0	560.60	1.31	0.31	5	134	3	3	1
1703	58.12	54.57	1790	5811.52	8.22	5457.18	8.29	0	0	65.44	2.54	124.17	0.86	164.63	7.36	166.00	7.41	0	1696.31	6.99	0.76	4	135	1	1	1
1704	55.87	58.36	1817	5586.96	36.11	5835.72	22.12	0	0	22.82	2.33	128.30	1.02	261.71	36.54	170.91	20.19	1	938.44	4.90	0.26	4	136	1	1	1
1705	57.68	56.39	1827	5768.14	39.65	5639.21	28.78	0	0	17.98	2.47	125.14	0.97	219.16	37.74	164.09	26.02	1	569.62	3.13	0.19	5	137	1	2	2
1706	55.50	57.86	1828	5549.94	32.86	5786.08	21.23	0	0	22.81	2.29	128.07	0.94	241.84	32.40	166.16	19.28	1	1084.96	3.99	0.28	4	137	2	2	1
1707	53.67	59.13	1851	5367.19	159.35	5912.59	10.59	0	0	18.79	6.77	130.02	0.98	313.97	170.87	37.33	9.23	1	1111.52	6.49	0.14	5	138	1	1	1
1708	59.23	57.67	1890	5923.40	23.31	5767.00	14.66	0	0	30.98	3.57	127.35	0.86	155.49	20.42	97.76	12.79	1	901.08	5.04	0.31	4	139	1	1	1
1709	48.07	59.59	1901	4807.30	22.96	5959.32	13.35	0	0	33.98	3.50	123.84	0.90	171.16	20.31	99.75	11.67	1	543.71	3.95	0.36	4	140	1	41	41
1710	47.43	58.61	1902	4743.07	12.40	5861.42	15.36	0	0	34.00	2.24	119.11	0.74	145.99	11.09	180.60	13.75	0	517.44	2.85	0.53	4	140	2	41	40
1711	49.89	56.13	1906	4989.24	9.40	5613.08	14.34	0	0	52.75	2.73	121.20	0.96	141.25	8.43	211.41	13.35	1	1285.38	6.31	0.63	3	140	3	41	39
1712	50.45	55.88	1907	5045.30	10.86	5587.60	14.03	0	0	55.18	3.67	128.57	1.05	126.07	9.60	162.77	12.41	0	1549.73	5.39	0.55	3	140	4	41	38
1713	50.53	56.82	1908	5053.20	7.14	5682.48	8.82	0	0	81.84	3.72	129.18	0.99	120.98	6.29	149.40	7.76	0	1541.83	6.73	0.73	4	140	5	41	37
1714	47.88	58.32	1909	4788.08	14.96	5832.43	14.98	0	0	41.82	3.70	122.51	0.95	130.31	13.14	130.45	13.16	0	906.60	4.06	0.43	4	140	6	41	36
1715	48.87	57.36	1910	4887.29	12.20	5735.88	10.38	0	0	52.47	2.47	121.37	0.96	200.67	11.23	171.98	9.38	0	1105.08	5.16	0.65	5	140	7	41	35
1716	51.33	56.24	1911	5133.05	11.97	5624.29	10.30	0	0	60.76	3.10	129.93	1.08	181.92	10.76	156.88	9.22	0	1408.23	4.82	0.64	4	140	8	41	34
1717	50.00	55.48	1912	4999.66	10.56	5548.44	19.11	0	0	43.72	2.83	122.25	0.95	127.13	9.43	220.90	18.19	1	956.31	4.71	0.54	4	140	9	41	33
1718	50.96	54.56	1913	5096.23	16.51	5456.22	19.16	0	0	39.63	2.69	120.36	1.13	190.08	15.17	213.76	18.42	1	1229.08	4.80	0.47	5	140	10	41	32
1719	51.83	56.44	1914	5183.15	10.09	5643.90	10.86	0	0	67.87	3.58	132.11	1.12	148.01	8.97	159.18	9.64	0	1881.94	5.80	0.65	3	140	11	41	31
1720	55.15	56.76	1915	5515.41	14.88	5675.57	11.64	0	0	57.73	2.68	129.96	1.23	244.80	14.65	197.62	10.81	1	2249.00	11.46	0.59	4	140	12	41	30
1721	53.18	56.41	1916	5317.81	6.78	5640.91	8.42	0	0	93.68	4.55	133.89	1.06	107.44	5.94	133.43	7.37	1	1752.90	10.64	0.72	4	140	13	41	29
1722	53.54	56.14	1917	5353.64	11.08	5614.46	11.50	0	0	66.59	3.97	133.85	1.17	143.76	9.81	149.21	10.18	0	1479.65	5.25	0.60	3	140	14	41	28
1723	53.30	56.03	1918	5329.71	6.20	5603.32	6.85	0	0	98.66	4.57	136.13	0.95	102.67	5.39	113.50	5.97	1	1732.46	12.17	0.75	4	140	15	41	27
1724	53.94	57.14	1919	5394.28	9.67	5713.88	8.29	0	0	66.91	2.45	126.94	0.97	204.49	8.95	176.70	7.57	0	2037.83	8.36	0.75	4	140	16	41	26
1725	50.78	56.14	1920	5078.39	11.81	5613.81	12.40	0	0	51.98	2.52	120.47	1.02	189.99	10.80	198.01	11.50	0	1275.10	4.79	0.62	4	140	17	41	25
1726	48.36	57.78	1921	4836.31	17.13	5777.72	14.70	0	0	39.29	2.76	118.74	0.99	187.45	15.75	162.70	13.20	0	931.38	4.87	0.48	5	140	18	41	24
1727	48.16	57.73	1922	4816.07	11.83	5773.30	11.05	0	0	45.03	2.26	118.69	0.83	182.87	10.78	171.66	9.95	0	781.17	4.35	0.64	5	140	19	41	23
1728	48.08	57.89	1923	4807.72	19.41	5788.79	14.83	0	0	41.62	3.41	124.55	1.11	182.87	17.50	140.51	13.22	0	1196.44	4.19	0.43	5	140	20	41	22
1729	47.66	57.79	1927	4766.42	14.29	5779.31	13.50	0	0	50.25	4.22	124.05	1.06	130.82	12.53	123.66	11.85	0	955.85	4.25	0.46	4	140	21	41	21
1730	48.56	60.23	1928	4856.18	11.35	6023.28	10.69	0	0	55.39	3.97	127.73	0.91	121.70	9.93	114.55	9.34	0	1222.48	5.14	0.55	4	140	22	41	20
1731	49.29	58.95	1929	4929.28	27.31	5894.93	13.82	0	0	28.36	1.54	115.96	0.77	316.42	27.77	198.79	12.94	1	577.65	2.31	0.55	5	140	23	41	19
1732	48.11	58.75	1930	4810.87	16.05	5874.59	14.66	0	0	35.41	2.75	122.34	0.85	159.78	14.29	146.13	13.02	0	1162.19	3.99	0.46	4	140	24	41	18
1733	47.73	58.16	1931	4773.29	21.86	5815.58	13.89	0	0	34.79	3.61	124.64	0.92	162.34	19.21	103.26	12.23	1	777.10	4.16	0.35	5	140	25	41	17
1734	47.87	57.38	1932	4786.77	24.39	5738.48	24.16	0	0	24.66	3.04	122.94	0.94	153.14	21.66	151.76	21.45	0	763.77	2.42	0.26	5	140	26	41	16
1735	47.61	58.70	1934	4760.76	22.37	5869.67	16.56	0	0	31.13	3.10	121.81	0.92	171.81	20.27	128.53	14.67	0	521.85	3.00	0.35	4	140	27	41	15
1736	46.73	57.87	1935	4672.69	13.04	5786.75	16.16	0	0	41.92	4.59	124.85	0.89	91.33	11.30	113.23	14.05	1	858.50	4.40	0.37	5	140	28	41	14
1737	47.46	58.14	1936	4746.07	10.52	5813.81	12.62	0	0	55.16	3.50	120.70	0.98	127.91	9.28	153.37	11.15	0	844.50	4.78	0.58	3	140	29	41	13
1738	47.26	57.93	1937	4726.28	9.05	5793.27	7.92	0	0	71.06	3.37	119.50	0.92	147.33	7.99	128.96	6.98	0	931.23	7.47	0.71	3	140	30	41	12
1739	47.20	57.99	1938	4720.49	12.56	5799.24	9.40	0	0	61.76	4.45	124.57	1.00	134.11	10.97	100.52	8.27	1	982.42	6.78	0.55	3	140	31	41	11
1740	48.67	57.84	1942	4866.90	20.73	5784.36	12.08	0	0	38.51	2.90	124.26	0.95	211.65	19.02	124.85	10.78	1	921.31	4.32	0.47	5	140	32	41	10
1741	48.17	57.95	1943	4817.43	9.63	5795.08	8.83	0	0	65.88	3.55	122.24	0.93	137.57	8.47	126.17	7.77	0	921.90	6.83	0.67	4	140	33	41	9
1742	47.69	57.24	1944	4768.56	12.15	5723.78	11.29	0	0	45.47	3.14	122.85	0.81	135.39	10.67	125.76	9.92	0	777.33	3.91	0.55	3	140	34	41	8
1743	48.05	56.73	1945	4805.15	16.27	5672.90	13.09	0	0	43.19	3.76	123.59	0.96	143.89	14.29	115.77	11.50	0	1038.08	4.31	0.44	4	140	35	41	7
1744	47.26	57.04	1946	4725.56	13.09	5703.62	12.79	0	0	46.31	3.57	121.59	0.91	130.97	11.50	127.97	11.23	0	762.81	4.16	0.50	3	140	36	41	6
1745	47.86	56.86	1947	4785.93	10.73	5685.54	11.75	0	0	52.13	3.72	125.00	0.88	115.78	9.40	126.78	10.28	0	977.17	5.22	0.55	4	140	37	41	5
1746	47.46	56.59	1948	4746.05	15.01	5659.22	16.77	0	0	36.30	2.53	118.37	0.92	166.82	13.66	186.73	15.15	0	510.94	3.16	0.49	5	140	38	41	4
1747	47.53	56.74	1949	4752.67	17.91	5674.13	21.84	0	0	31.96	4.23	125.17	0.94	103.85	15.58	126.72	19.07	1	677.73	5.32	0.27	4	140	39	41	3
1748	47.05	57.18	1950	4705.32	19.88	5718.39	14.75	0	0	34.84	3.86	124.24	0.89	138.10	17.38	102.54	12.93	1	787.31	5.56	0.34	5	140	40	41	2
1749	47.57	57.60	1951	4757.02	14.20	5760.14	12.40	0	0	46.94	3.51	123.13	0.96	146.44	12.51	127.88	10.93	0	732.77	4.33	0.50	4	140	41	41	1
1750	56.53	57.94	1945	5652.71	17.39	5793.80	39.59	0	0	21.40	2.36	127.48	0.85	123.22	15.60	263.10	39.74	1	520.96	4.15	0.28	4	141	1	1	1
1751	48.55	56.25	1957	4855.09	18.33	5625.19	18.29	0	0	29.61	1.77	115.59	0.85	230.67	18.07	233.14	17.89	1	708.46	3.78	0.48	5	142	1	4	4
1752	49.56	54.35	1958	4955.74	16.84	5434.96	18.47	0	0	34.52	2.89	120.98	0.96	155.98	15.03	170.19	16.67	0	774.46	2.87	0.42	5	142	2	4	3
1753	49.61	55.25	1959	4960.68	13.69	5524.72	12.46	0	0	48.30	2.91	121.34	1.00	176.40	12.28	160.46	11.20	0	810.96	4.02	0.57	5	142	3	4	2
1754	48.82	54.80	1960	4882.24	19.90	5480.27	20.95	0	0	27.29	2.52	120.70	0.89	167.23	17.87	175.91	18.85	0	788.83	2.55	0.35	5	142	4	4	1
1755	49.27	58.32	1971	4927.02	35.21	5831.92	12.38	0	0	27.07	2.19	121.70	0.82	301.80	37.81	120.19	11.12	1	542.94	3.81	0.43	5	143	1	2	2
1756	48.42	58.13	1973	4841.58	32.42	5813.18	13.18	0	0	25.84	2.83	123.71	0.79	221.08	30.56	93.44	11.76	1	704.31	2.91	0.32	4	143	2	2	1
1757	54.27	58.71	1995	5427.45	20.75	5871.10	44.26	0	0	18.76	2.52	129.35	0.87	120.50	18.57	247.34	42.99	1	1115.35	4.42	0.22	5	144	1	1	1
1758	55.86	56.72	2005	5585.56	38.25	5671.65	17.52	0	0	26.99	1.81	120.60	0.97	368.55	47.55	203.02	17.08	1	979.42	4.15	0.41	5	145	1	1	1
1759	58.48	60.58	2022	5848.03	14.39	6058.39	32.09	0	0	25.89	2.96	122.70	0.83	97.14	12.57	210.92	29.88	1	235.98	2.65	0.31	5	146	1	1	1
1760	52.38	56.15	2024	5237.64	8.97	5614.66	10.98	0	0	63.92	3.11	129.70	1.00	142.68	7.99	174.37	9.81	0	1286.44	4.81	0.68	3	147	1	4	4
1761	53.06	55.25	2025	5306.16	12.32	5524.62	12.84	0	0	46.43	2.11	122.78	0.94	210.97	11.63	217.63	12.28	1	1411.10	6.09	0.62	4	147	2	4	3
1762	53.22	56.35	2026	5322.20	17.67	5634.81	11.86	0	0	45.52	2.69	129.50	1.06	228.53	16.77	157.06	10.73	1	1574.71	6.62	0.54	3	147	3	4	2
1763	51.61	55.17	2027	5160.72	15.53	5516.83	19.85	0	0	36.63	2.80	125.02	1.03	158.58	13.96	199.95	18.33	0	1258.60	3.13	0.44	5	147	4	4	1
1764	57.59	54.23	2029	5759.14	16.51	5423.44	24.37	0	0	33.44	3.36	126.70	1.04	127.26	14.67	186.20	22.06	0	852.56	2.41	0.35	5	148	1	8	8
1765	58.03	55.28	2030	5802.92	11.10	5528.22	13.76	0	0	53.27	1.92	115.21	1.02	239.11	10.97	279.39	14.49	1	1457.27	5.78	0.65	5	148	2	8	7
1766	57.83	56.26	2031	5783.06	18.75	5625.69	14.24	0	0	46.47	1.62	110.93	1.04	358.26	23.01	297.19	15.59	1	1593.19	4.39	0.54	5	148	3	8	6
1767	56.67	56.49	2032	5666.74	6.16	5649.49	5.60	0	0	104.75	3.32	133.13	0.95	150.22	5.44	136.56	4.95	0	2365.69	10.10	0.84	4	148	4	8	5
1768	54.54	56.61	2033	5454.28	12.81	5660.56	17.40	0	0	44.34	2.33	128.93	1.07	192.86	11.85	252.30	17.33	1	1691.25	8.28	0.54	5	148	5	8	4
1769	52.47	53.93	2034	5246.65	9.51	5392.86	10.51	0	0	71.78	3.82	125.98	1.11	137.80	8.41	152.23	9.29	0	1387.04	5.81	0.66	3	148	6	8	3
1770	53.20	53.94	2035	5320.21	15.62	5394.36	12.23	0	0	51.27	3.39	124.92	1.11	182.07	14.13	143.61	10.91	0	1321.62	4.97	0.53	5	148	7	8	2
1771	54.93	54.55	2037	5493.24	12.35	5455.42	19.70	0	0	45.32	3.18	127.87	1.12	137.23	11.08	215.86	18.22	1	1322.06	7.06	0.49	4	148	8	8	1
1772	60.62	51.22	2050	6061.65	10.82	5122.16	12.72	0	0	45.56	4.57	119.72	0.77	81.22	8.88	96.94	11.03	1	110.31	3.72	0.41	4	149	1	1	1
1773	54.74	58.69	2114	5474.36	35.63	5869.23	24.77	0	0	20.54	2.27	127.71	0.97	241.49	35.00	175.99	22.60	1	866.40	6.44	0.24	5	150	1	1	1
1774	52.97	61.02	2171	5296.82	29.78	6101.74	26.78	0	0	19.35	2.18	121.54	0.86	205.11	27.57	181.13	25.45	0	529.98	1.74	0.28	5	151	1	1	1
1775	56.36	57.45	2209	5636.30	29.62	5745.08	13.15	0	0	28.72	2.84	127.84	0.84	221.28	28.25	103.09	11.59	1	931.23	5.46	0.37	5	152	1	1	1
1776	56.11	56.67	2222	5611.34	29.03	5666.54	21.47	0	0	24.59	2.43	125.39	0.99	225.84	27.58	170.79	19.51	1	938.29	4.16	0.30	5	153	1	1	1
1777	55.97	57.10	2237	5596.81	33.92	5710.41	16.86	0	0	23.83	1.98	122.82	0.83	275.27	34.27	158.58	15.29	1	783.00	3.10	0.38	5	154	1	1	1
1778	55.65	59.59	2294	5565.39	23.10	5959.10	17.77	0	0	29.28	4.20	131.20	0.88	123.59	20.12	94.86	15.30	1	525.46	4.88	0.24	4	155	1	1	1
1779	61.65	56.52	2305	6165.40	22.43	5652.45	19.19	0	0	29.71	2.87	122.67	0.98	179.20	20.39	154.61	17.15	0	328.06	2.50	0.35	5	156	1	2	2
1780	60.43	54.30	2306	6042.98	14.54	5429.96	26.61	0	0	32.52	2.84	121.39	0.99	129.74	13.02	228.54	25.42	1	806.88	3.75	0.39	5	156	2	2	1
1781	55.54	58.04	2336	5554.17	33.40	5804.21	25.80	0	0	21.71	1.67	123.05	0.95	305.39	36.48	256.98	26.31	1	625.60	2.68	0.31	5	157	1	1	1
1782	61.28	52.24	2367	6127.87	16.57	5223.69	17.21	0	0	31.42	2.72	116.51	0.83	147.81	14.69	153.38	15.30	0	352.44	2.81	0.41	4	158	1	1	1
1783	52.21	58.60	2369	5221.21	19.27	5859.54	22.54	0	0	24.83	1.98	123.90	0.84	188.44	17.86	219.04	21.19	1	722.52	3.91	0.37	5	159	1	1	1
1784	61.27	53.24	2372	6126.62	28.56	5324.21	17.60	0	0	26.16	2.71	118.65	0.90	205.87	27.09	131.99	15.69	0	283.52	2.16	0.33	5	160	1	1	1
1785	57.97	58.82	2379	5796.97	10.91	5882.24	13.94	0	0	54.47	2.38	123.41	1.08	195.70	10.15	241.30	13.72	1	1401.25	6.32	0.63	4	161	1	6	6
1786	57.00	61.30	2380	5699.65	9.53	6129.63	8.16	0	0	69.69	3.18	129.35	0.96	161.49	8.46	138.49	7.24	0	1501.94	5.80	0.72	3	161	2	6	5
1787	53.48	59.51	2381	5347.93	11.61	5951.25	8.10	0	0	64.93	2.52	127.29	1.02	229.86	11.04	164.07	7.35	1	1939.81	8.52	0.72	4	161	3	6	4
1788	49.76	58.82	2382	4976.38	9.49	5882.12	9.44	0	0	58.16	2.46	122.60	0.89	174.60	8.54	173.76	8.50	0	1294.35	6.19	0.71	4	161	4	6	3
1789	48.71	59.71	2383	4871.28	15.45	5970.75	20.76	0	0	33.97	2.27	116.79	0.97	179.05	14.51	237.55	20.05	1	671.56	3.69	0.46	5	161	5	6	2
1790	48.29	59.75	2384	4829.32	8.66	5974.93	7.98	0	0	66.41	3.51	126.27	0.83	126.12	7.58	116.19	6.99	0	613.02	5.76	0.69	4	161	6	6	1
1791	58.46	56.23	2382	5845.56	18.25	5623.44	18.83	0	0	31.16	3.93	124.29	0.86	111.26	15.91	114.84	16.43	1	760.88	4.33	0.29	4	162	1	1	1
1792	58.37	51.30	2401	5836.76	23.14	5130.30	31.51	0	0	21.08	2.57	117.82	0.90	147.75	20.72	198.02	29.11	0	246.06	1.96	0.26	5	163	1	10	10
1793	57.49	53.79	2402	5749.19	10.43	5378.91	10.86	0	0	57.51	3.59	124.63	0.93	128.59	9.17	133.96	9.55	0	1374.38	6.00	0.60	3	163	2	10	9
1794	58.55	53.85	2403	5855.07	19.06	5384.55	15.43	0	0	41.55	3.63	125.56	1.12	168.73	16.92	136.76	13.70	0	892.46	3.19	0.40	3	163	3	10	8
1795	59.62	53.68	2404	5962.34	27.34	5368.24	17.25	0	0	30.12	3.00	122.32	1.02	207.99	25.55	134.52	15.41	0	474.52	2.79	0.33	5	163	4	10	7
1796	59.19	55.59	2405	5919.05	10.99	5558.78	13.08	0	0	50.25	2.18	121.50	0.99	199.45	10.22	233.38	12.61	1	946.06	4.98	0.64	5	163	5	10	6
1797	59.16	57.13	2406	5915.59	13.45	5713.21	10.16	0	0	50.37	2.84	128.02	0.93	184.43	12.08	139.95	9.06	0	1190.71	4.62	0.61	3	163	6	10	5
1798	59.04	57.75	2407	5904.10	8.23	5775.04	8.65	0	0	76.06	3.09	128.23	1.02	157.26	7.35	165.20	7.72	0	1719.58	7.09	0.75	3	163	7	10	4
1799	58.95	56.78	2408	5895.22	10.64	5678.44	7.60	0	0	67.39	2.52	123.60	0.97	217.69	10.00	158.86	6.86	1	1841.19	9.53	0.75	4	163	8	10	3
1800	60.15	57.02	2409	6014.60	9.49	5702.44	9.82	0	0	69.29	3.51	127.49	1.04	144.77	8.40	149.81	8.70	0	1407.08	5.03	0.67	3	163	9	10	2
1801	61.13	56.40	2411	6112.53	28.45	5639.80	24.78	0	0	23.58	2.03	118.00	0.96	239.86	28.46	220.27	23.96	1	595.96	2.93	0.36	5	163	10	10	1
1802	61.74	61.96	2448	6174.34	23.83	6195.51	22.24	0	0	23.14	2.33	118.48	0.85	182.94	21.76	171.67	20.09	0	232.35	1.87	0.31	5	164	1	4	4
1803	62.62	62.88	2449	6261.51	15.57	6287.55	17.32	0	0	33.18	4.26	120.21	0.80	92.85	13.34	103.59	15.08	1	245.81	4.21	0.30	5	164	2	4	3
1804	60.80	61.73	2452	6080.24	30.01	6172.66	11.94	0	0	33.79	3.90	123.51	0.95	197.82	27.15	79.40	10.32	1	463.38	3.70	0.32	5	164	3	4	2
1805	61.58	60.87	2454	6157.79	17.66	6086.52	19.69	0	0	35.01	2.95	118.82	1.04	162.50	15.97	181.28	17.75	0	219.79	2.73	0.40	5	164	4	4	1
1806	62.46	60.32	2459	6246.42	15.66	6032.42	14.09	0	0	31.04	2.53	120.54	0.71	148.50	13.82	133.71	12.45	0	497.54	2.54	0.45	3	165	1	5	5
1807	62.24	60.98	2460	6224.49	13.10	6097.90	14.32	0	0	38.69	3.95	120.05	0.78	98.57	11.39	107.80	12.48	1	175.62	3.63	0.40	5	165	2	5	4
1808	62.42	60.98	2461	6242.48	17.46	6097.83	19.93	0	0	32.22	4.01	120.56	0.90	107.75	15.22	123.02	17.40	1	300.67	3.85	0.29	5	165	3	5	3
1809	62.40	62.49	2464	6239.97	13.05	6248.62	9.87	0	0	48.25	4.20	120.63	0.80	114.68	11.33	85.88	8.22	1	277.15	4.68	0.47	4	165	4	5	2
1810	61.99	61.22	2465	6198.70	18.00	6121.76	22.27	0	0	26.30	2.64	121.50	0.83	139.09	16.01	171.81	19.84	0	541.19	2.20	0.35	5	165	5	5	1
1811	57.12	57.20	2488	5711.63	18.89	5719.64	25.27	0	0	27.29	2.41	132.64	0.96	167.53	17.13	218.53	23.94	1	1325.77	4.66	0.35	5	166	1	1	1
1812	56.73	58.74	2503	5673.13	37.71	5873.84	21.06	0	0	21.74	2.72	132.62	0.95	226.53	35.89	131.07	18.86	1	943.12	4.12	0.24	4	167	1	1	1
1813	48.63	54.55	2560	4863.31	25.24	5454.62	31.42	0	0	26.69	2.69	122.39	1.17	192.61	23.91	232.37	30.80	1	832.88	3.19	0.32	5	168	1	1	1
1814	51.60	55.50	2566	5159.57	8.53	5550.26	15.23	0	0	67.32	4.48	137.89	1.16	98.70	7.45	176.17	13.43	1	1653.50	7.48	0.57	4	169	1	10	10
1815	50.77	56.49	2567	5076.73	5.22	5648.62	5.54	0	0	133.21	4.07	133.23	1.10	131.48	4.59	139.72	4.88	0	1937.67	10.90	0.86	3	169	2	10	9
1816	50.52	56.72	2568	5051.90	7.34	5671.55	8.25	0	0	97.08	4.19	133.96	1.16	131.26	6.48	147.59	7.28	0	1846.75	9.01	0.75	4	169	3	10	8
1817	49.27	56.78	2569	4927.17	10.18	5678.11	8.99	0	0	70.53	3.21	126.29	1.07	172.86	9.18	153.38	8.02	0	1265.65	5.41	0.70	4	169	4	10	7
1818	48.47	57.69	2570	4846.54	9.79	5769.07	9.69	0	0	72.38	4.26	132.97	1.07	128.21	8.60	126.80	8.50	0	1034.81	6.41	0.63	4	169	5	10	6
1819	47.59	56.50	2571	4758.92	11.78	5650.06	9.45	0	0	59.98	3.74	128.77	0.96	145.62	10.35	116.88	8.31	0	916.58	3.94	0.60	4	169	6	10	5
1820	47.97	56.15	2572	4796.80	17.65	5615.30	13.56	0	0	51.66	4.17	129.08	1.24	168.70	15.69	129.84	12.01	0	986.00	3.86	0.45	4	169	7	10	4
1821	48.23	55.95	2573	4822.72	14.65	5594.97	13.34	0	0	49.66	3.09	125.60	1.11	181.85	13.34	166.55	12.00	0	1228.27	3.88	0.54	4	169	8	10	3
1822	47.62	55.63	2574	4762.42	8.89	5562.94	15.37	0	0	53.49	3.55	126.90	0.95	103.42	7.81	178.48	13.59	1	1080.40	6.05	0.57	4	169	9	10	2
1823	47.60	55.36	2575	4759.70	15.30	5535.55	15.22	0	0	45.40	3.25	122.44	1.10	165.98	13.67	164.66	13.72	0	762.85	3.69	0.49	5	169	10	10	1
1824	58.75	49.90	2576	5875.10	18.08	4990.33	16.77	0	0	33.99	4.39	123.32	0.87	107.39	15.73	99.67	14.67	1	492.88	3.51	0.29	4	170	1	1	1
1825	57.80	51.94	2585	5779.73	18.07	5193.99	26.46	0	0	29.61	2.51	118.30	0.99	166.36	16.39	226.15	25.99	1	892.27	3.03	0.41	5	171	1	1	1
1826	56.74	53.03	2590	5674.47	16.32	5302.97	18.03	0	0	32.31	2.01	121.06	0.90	203.58	15.40	223.31	17.23	1	634.21	3.46	0.49	5	172	1	1	1
1827	57.55	51.76	2598	5755.26	16.56	5176.19	30.78	0	0	30.70	4.01	126.62	1.05	97.57	14.44	181.15	27.26	1	581.85	3.34	0.26	5	173	1	1	1
1828	57.07	60.60	2660	5706.50	12.85	6059.89	32.91	0	0	31.38	3.72	131.37	0.96	84.79	11.84	209.25	30.49	1	655.48	4.15	0.31	5	174	1	3	3
1829	57.02	57.62	2664	5701.87	18.24	5762.27	31.47	0	0	28.07	1.96	127.49	1.00	205.96	17.24	307.75	33.93	1	989.10	4.92	0.38	5	174	2	3	2
1830	58.74	57.27	2666	5873.96	12.56	5726.67	52.55	0	0	26.75	3.83	135.76	0.97	66.99	10.84	268.20	52.73	1	885.44	4.34	0.26	5	174	3	3	1
1831	51.13	59.64	2688	5113.24	34.17	5963.74	33.37	0	0	20.21	2.04	124.33	1.01	240.47	34.34	247.73	33.35	1	489.06	2.78	0.28	5	175	1	1	1
1832	51.20	51.95	2694	5119.68	10.71	5194.71	19.01	0	0	45.54	4.03	127.67	0.98	93.30	9.44	165.20	16.71	1	824.90	3.13	0.44	5	176	1	2	2
1833	51.39	52.18	2697	5139.23	15.88	5217.75	19.95	0	0	34.18	3.56	124.23	0.93	117.43	13.96	147.44	17.55	0	416.90	1.96	0.35	5	176	2	2	1
1834	47.04	55.99	2697	4703.87	24.96	5598.94	23.97	0	0	26.61	2.98	125.20	1.04	172.72	22.47	166.13	21.53	0	724.56	2.06	0.27	5	177	1	5	5
1835	47.50	56.03	2698	4750.10	17.27	5603.03	13.86	0	0	39.56	3.29	132.25	0.95	160.22	15.26	128.60	12.25	0	1127.02	2.88	0.44	3	177	2	5	4
1836	47.16	56.16	2701	4716.45	18.77	5615.67	17.74	0	0	28.73	2.68	126.85	0.82	155.68	16.69	147.27	15.75	0	828.00	2.32	0.38	4	177	3	5	3
1837	46.82	55.55	2704	4682.32	24.39	5554.99	11.18	0	0	44.04	5.00	126.91	1.00	161.02	21.74	65.36	7.63	1	852.71	4.18	0.34	4	177	4	5	2
1838	47.72	57.19	2705	4771.56	20.14	5719.33	25.71	0	0	28.00	3.10	129.03	1.00	141.06	17.94	179.08	23.19	0	737.29	2.13	0.29	3	177	5	5	1
1839	50.53	53.35	2703	5053.35	20.73	5335.40	28.81	0	0	31.15	4.00	127.49	1.17	124.76	18.35	172.39	25.85	0	318.35	2.19	0.26	5	178	1	4	4
1840	50.96	51.88	2706	5096.45	17.16	5188.21	20.15	0	0	42.48	4.94	126.00	1.19	113.48	15.04	133.29	17.65	0	795.81	3.62	0.31	3	178	2	4	3
1841	50.54	52.46	2708	5053.80	14.35	5246.18	18.34	0	0	47.86	5.51	125.81	1.15	95.33	12.34	122.12	15.97	1	229.88	2.95	0.33	3	178	3	4	2
1842	50.86	52.97	2709	5086.26	23.49	5296.78	30.90	0	0	30.19	4.81	128.49	1.23	113.52	20.65	149.29	27.15	0	641.79	2.30	0.19	5	178	4	4	1
1843	47.39	55.24	2710	4738.83	18.22	5524.05	10.29	0	0	56.65	6.36	131.78	1.13	124.68	15.80	70.33	9.03	1	902.60	6.17	0.36	5	179	1	4	4
1844	47.28	55.42	2711	4728.32	9.36	5541.76	11.01	0	0	59.96	4.81	130.45	0.89	89.31	8.08	105.19	9.54	1	846.90	6.24	0.51	4	179	2	4	3
1845	47.45	55.11	2712	4745.45	19.60	5511.06	15.28	0	0	38.43	6.01	133.37	0.97	96.57	16.81	77.23	14.44	1	763.94	3.37	0.23	5	179	3	4	2
1846	47.57	55.93	2714	4757.47	12.03	5593.30	17.67	0	0	43.62	3.31	129.48	0.99	122.68	10.66	179.57	15.77	0	1041.56	3.96	0.48	4	179	4	4	1
1847	51.03	52.08	2721	5103.42	13.77	5208.25	22.30	0	0	34.76	3.34	123.39	0.93	110.74	12.17	178.47	19.89	1	462.06	3.76	0.38	5	180	1	1	1
1848	57.42	59.30	2723	5741.99	24.56	5929.59	24.24	0	0	24.47	2.96	131.19	0.93	156.52	22.05	155.07	21.54	0	818.31	2.09	0.27	5	181	1	1	1
1849	51.31	50.53	2726	5130.74	17.96	5053.27	13.66	0	0	41.97	4.44	125.68	0.98	130.23	15.67	98.98	11.84	1	689.46	5.11	0.38	5	182	1	3	3
1850	51.29	51.04	2727	5128.95	9.96	5104.39	12.42	0	0	51.41	3.25	122.49	0.87	121.43	8.77	151.42	10.95	0	408.44	4.50	0.59	3	182	2	3	2
1851	51.79	51.02	2728	5178.70	12.26	5101.66	13.19	0	0	40.85	2.75	122.02	0.81	140.71	10.85	151.32	11.68	0	239.42	2.45	0.54	3	182	3	3	1
1852	51.36	59.25	2728	5136.37	22.33	5925.09	16.00	0	0	34.91	3.21	137.63	1.04	187.57	20.04	134.83	14.26	0	1130.42	3.02	0.37	3	183	1	2	2
1853	54.28	57.41	2732	5427.95	24.42	5741.21	17.40	0	0	32.62	1.71	124.64	0.98	323.07	27.74	251.42	17.69	1	1214.54	5.29	0.45	5	183	2	2	1
1854	46.45	56.30	2750	4644.65	16.44	5630.49	16.85	0	0	36.11	2.57	120.92	0.96	178.75	15.11	184.44	15.26	0	663.17	3.16	0.46	4	184	1	36	36
1855	48.03	56.73	2754	4803.11	12.56	5673.20	15.88	0	0	50.39	3.63	130.87	1.11	134.84	11.15	170.29	14.11	0	1278.81	4.10	0.50	4	184	2	36	35
1856	51.32	57.29	2755	5131.69	7.41	5729.07	7.85	0	0	90.13	3.51	137.35	1.08	147.19	6.58	155.88	6.96	0	2132.31	8.95	0.77	3	184	3	36	34
1857	53.08	55.98	2756	5307.88	8.95	5598.30	5.52	0	0	105.80	3.95	136.73	1.14	184.70	8.00	114.35	4.88	0	2296.81	10.09	0.80	3	184	4	36	33
1858	53.37	55.27	2757	5337.06	7.42	5526.59	7.28	0	0	105.35	4.78	141.41	1.17	125.80	6.51	123.29	6.38	0	2042.81	8.56	0.74	4	184	5	36	32
1859	53.40	55.16	2758	5339.92	7.24	5516.08	9.17	0	0	107.35	4.60	133.09	1.35	130.50	6.41	164.83	8.16	0	2372.50	8.07	0.74	3	184	6	36	31
1860	53.20	54.96	2759	5319.64	6.53	5496.22	7.21	0	0	117.13	5.11	138.56	1.21	115.25	5.72	127.25	6.31	0	2055.33	10.54	0.76	4	184	7	36	30
1861	52.19	55.35	2760	5218.71	11.66	5535.30	9.35	0	0	78.38	3.43	132.03	1.30	204.76	10.85	166.33	8.51	0	2335.25	7.34	0.69	4	184	8	36	29
1862	50.40	54.96	2761	5040.23	8.00	5496.12	9.12	0	0	76.35	3.37	127.75	1.02	140.14	7.09	159.66	8.09	0	1552.02	7.21	0.73	4	184	9	36	28
1863	50.96	54.60	2762	5095.88	9.03	5459.50	10.07	0	0	86.25	4.11	130.95	1.29	146.60	8.03	163.41	8.95	0	1808.75	7.00	0.69	4	184	10	36	27
1864	49.30	53.91	2763	4930.48	8.06	5391.19	8.04	0	0	86.56	4.24	129.02	1.06	126.82	7.07	126.48	7.05	0	1439.40	6.86	0.71	4	184	11	36	26
1865	49.29	53.29	2764	4928.83	6.96	5328.80	6.72	0	0	91.83	4.26	126.99	0.93	115.17	6.07	111.14	5.86	1	894.52	6.66	0.75	3	184	12	36	25
1866	49.50	53.77	2765	4949.68	14.29	5377.17	9.90	0	0	51.45	3.38	128.18	0.94	167.96	12.62	116.41	8.74	0	924.27	3.57	0.56	3	184	13	36	24
1867	50.20	53.36	2766	5020.01	12.37	5335.91	13.14	0	0	51.17	3.03	126.09	1.04	162.19	11.12	172.35	11.76	0	943.33	3.66	0.57	4	184	14	36	23
1868	49.93	53.99	2767	4992.61	7.05	5398.57	10.46	0	0	80.46	3.66	128.14	1.07	119.85	6.24	177.21	9.32	0	1290.40	5.93	0.72	3	184	15	36	22
1869	49.57	54.67	2768	4957.08	8.89	5466.63	10.90	0	0	71.48	3.61	129.89	1.10	136.29	7.89	166.98	9.67	0	1431.29	5.15	0.67	3	184	16	36	21
1870	49.71	54.57	2769	4971.08	6.09	5457.39	7.00	0	0	124.91	4.90	130.45	1.24	119.51	5.34	137.49	6.15	0	1667.67	11.07	0.79	4	184	17	36	20
1871	49.72	57.17	2770	4971.52	14.78	5717.08	38.74	0	0	44.10	3.11	127.37	1.32	163.57	13.36	319.16	34.97	1	1815.73	5.93	0.55	5	184	18	36	19
1872	49.30	54.41	2771	4930.41	12.07	5441.44	14.73	0	0	58.36	5.51	131.48	1.15	98.23	10.49	119.90	12.83	1	206.90	3.67	0.42	4	184	19	36	18
1873	49.65	54.89	2772	4965.16	12.71	5489.39	18.86	0	0	49.20	4.02	131.33	1.18	120.08	11.25	177.69	16.78	0	1664.17	3.39	0.45	5	184	20	36	17
1874	49.88	54.69	2773	4988.21	18.44	5468.71	22.95	0	0	43.77	5.43	132.23	1.36	114.52	16.19	142.53	20.13	0	1232.58	2.73	0.28	4	184	21	36	16
1875	49.72	54.59	2774	4972.48	12.78	5459.46	17.77	0	0	50.50	4.67	131.28	1.15	106.26	11.20	147.82	15.58	1	1273.69	5.10	0.41	4	184	22	36	15
1876	49.05	54.38	2775	4905.47	14.17	5437.97	15.79	0	0	54.40	5.94	131.31	1.20	99.80	12.41	111.09	13.74	1	468.17	3.20	0.36	4	184	23	36	14
1877	49.11	54.45	2776	4911.06	12.87	5445.12	11.43	0	0	53.26	3.85	128.43	0.98	137.22	11.31	121.81	10.04	0	1048.04	3.82	0.53	4	184	24	36	13
1878	49.80	55.18	2777	4980.20	16.90	5517.70	20.76	0	0	35.13	3.01	126.28	1.05	153.47	15.14	187.00	18.90	0	1189.81	2.97	0.40	5	184	25	36	12
1879	48.87	54.39	2778	4886.84	9.77	5438.84	20.55	0	0	57.26	5.64	131.88	1.21	78.18	9.15	161.26	17.95	1	676.81	4.26	0.40	5	184	26	36	11
1880	49.09	54.42	2779	4908.59	13.24	5441.69	16.89	0	0	45.35	4.09	127.04	1.03	113.11	11.63	144.29	14.82	0	611.67	2.79	0.42	4	184	27	36	10
1881	49.79	54.43	2780	4979.35	13.74	5442.97	16.77	0	0	45.07	2.92	124.92	1.09	165.49	12.38	198.17	15.65	0	1004.65	3.32	0.52	5	184	28	36	9
1882	49.35	54.14	2781	4935.38	9.61	5413.97	12.50	0	0	53.11	3.53	124.71	0.88	111.47	8.43	144.93	10.97	1	772.10	3.58	0.58	4	184	29	36	8
1883	49.70	54.46	2782	4969.86	10.67	5445.90	13.47	0	0	50.62	2.83	122.75	0.95	148.45	9.53	184.87	12.35	0	1075.65	3.94	0.61	5	184	30	36	7
1884	50.04	55.19	2783	5003.89	11.44	5519.34	20.69	0	0	41.93	2.64	124.62	1.00	142.33	10.31	244.98	20.25	1	758.85	4.24	0.54	5	184	31	36	6
1885	50.02	53.43	2784	5001.82	16.07	5343.15	17.40	0	0	38.43	3.80	122.73	0.98	125.37	14.12	135.67	15.30	0	577.75	3.00	0.38	4	184	32	36	5
1886	50.06	53.25	2785	5005.97	10.90	5325.32	15.97	0	0	52.33	4.94	127.17	1.02	89.33	9.76	130.21	13.91	1	545.06	3.87	0.43	5	184	33	36	4
1887	49.94	53.74	2786	4994.26	18.92	5374.44	25.71	0	0	31.23	4.27	126.34	1.04	106.62	16.62	144.84	22.52	1	706.48	2.76	0.25	4	184	34	36	3
1888	50.55	52.48	2787	5055.50	13.75	5248.11	14.67	0	0	44.89	4.90	127.01	0.93	96.32	11.82	102.88	12.69	1	427.62	3.03	0.36	5	184	35	36	2
1889	50.76	53.38	2788	5075.74	19.72	5337.82	22.42	0	0	30.98	2.60	121.80	1.05	183.55	17.96	204.64	21.12	0	548.98	2.48	0.38	5	184	36	36	1
1890	49.61	58.97	2770	4961.42	10.82	5897.29	12.80	0	0	62.02	3.20	131.31	1.17	163.47	9.73	192.02	11.69	0	1577.56	4.35	0.63	5	185	1	6	6
1891	47.89	59.66	2772	4789.12	9.77	5966.15	11.15	0	0	78.37	4.98	131.16	1.24	118.32	8.57	134.95	9.78	0	941.40	5.23	0.60	4	185	2	6	5
1892	47.98	59.18	2773	4797.75	12.40	5918.15	17.52	0	0	47.49	3.71	130.88	1.08	122.87	10.98	173.23	15.55	0	1175.40	2.94	0.47	4	185	3	6	4
1893	48.07	59.81	2774	4807.29	10.08	5981.40	9.31	0	0	71.71	4.13	129.58	1.06	134.69	8.86	124.40	8.18	0	917.83	4.21	0.64	4	185	4	6	3
1894	48.25	59.68	2775	4825.47	9.69	5967.67	9.01	0	0	69.19	3.98	133.86	0.98	129.80	8.49	120.75	7.90	0	931.23	4.09	0.64	3	185	5	6	2
1895	47.56	58.81	2778	4756.16	18.25	5881.22	19.21	0	0	35.44	2.70	126.75	1.06	184.70	16.99	195.18	17.75	0	838.62	2.26	0.44	5	185	6	6	1
1896	58.00	61.82	2770	5799.81	32.30	6182.45	14.10	0	0	31.30	3.43	124.65	0.97	213.32	31.06	99.52	12.47	1	364.12	3.02	0.33	5	186	1	1	1
1897	55.04	57.98	2779	5504.46	17.40	5797.98	30.15	0	0	25.56	3.05	135.99	0.90	112.73	15.43	193.75	27.18	0	864.21	1.82	0.28	4	187	1	1	1
1898	56.73	59.11	2788	5672.68	30.38	5910.75	18.35	0	0	28.82	1.74	123.54	0.96	338.93	35.40	227.44	18.40	1	869.33	3.26	0.44	5	188	1	1	1
1899	50.86	52.30	2803	5086.10	14.44	5230.44	20.85	0	0	38.07	3.48	123.78	1.02	122.08	12.78	175.20	18.71	0	881.77	3.81	0.40	5	189	1	1	1
1900	49.50	60.97	2813	4949.53	18.83	6096.87	16.40	0	0	37.96	4.11	132.56	1.01	133.91	16.51	116.64	14.39	0	846.77	3.14	0.34	4	190	1	2	2
1901	50.39	61.93	2814	5039.02	15.91	6192.68	16.40	0	0	43.57	2.73	123.11	1.13	196.14	14.91	203.10	15.27	0	845.65	3.39	0.50	5	190	2	2	1
1902	49.58	53.25	2832	4958.13	24.71	5325.43	17.24	0	0	27.61	2.11	120.12	0.89	238.81	24.37	176.71	15.84	1	266.23	2.61	0.41	5	191	1	7	7
1903	50.30	53.43	2834	5030.35	19.33	5342.54	22.56	0	0	30.78	2.70	122.06	1.02	171.48	17.59	197.28	21.05	0	408.35	2.17	0.38	5	191	2	7	6
1904	49.78	54.20	2838	4977.85	15.02	5420.35	19.83	0	0	34.70	2.84	123.91	0.94	142.78	13.41	186.85	18.02	0	378.58	2.55	0.43	5	191	3	7	5
1905	48.86	53.87	2839	4885.64	15.21	5387.21	14.49	0	0	38.26	3.37	125.81	0.86	132.81	13.36	126.59	12.73	0	816.29	2.69	0.43	3	191	4	7	4
1906	49.35	54.29	2840	4935.00	15.36	5429.45	15.93	0	0	38.10	2.74	122.34	0.94	165.65	13.86	171.59	14.40	0	958.15	3.18	0.49	5	191	5	7	3
1907	48.53	53.68	2842	4853.19	14.52	5368.44	13.44	0	0	39.85	3.13	124.38	0.86	142.68	12.80	132.04	11.85	0	678.60	3.08	0.48	4	191	6	7	2
1908	49.62	52.41	2844	4962.46	17.12	5240.69	22.70	0	0	31.57	3.87	122.37	0.94	107.48	14.98	142.46	19.93	1	537.58	3.75	0.29	4	191	7	7	1
1909	50.16	53.39	2856	5016.49	9.05	5338.79	10.40	0	0	67.48	5.91	129.46	0.95	80.17	8.17	90.89	8.84	1	635.12	4.77	0.48	4	192	1	4	4
1910	50.15	54.07	2857	5014.70	11.76	5407.49	15.13	0	0	44.80	3.71	126.54	0.90	109.19	10.32	140.41	13.26	1	491.60	3.30	0.47	3	192	2	4	3
1911	50.39	53.71	2858	5039.25	15.39	5370.91	16.05	0	0	45.27	3.32	124.42	1.13	162.33	13.87	169.73	14.36	0	330.52	3.09	0.48	5	192	3	4	2
1912	49.60	54.43	2859	4960.31	14.85	5442.52	28.16	0	0	33.79	3.82	127.35	1.04	101.31	13.03	189.46	25.62	1	958.44	3.73	0.31	4	192	4	4	1
1913	58.09	57.08	2859	5809.17	29.12	5708.24	17.52	0	0	29.83	1.87	121.54	0.98	308.43	30.74	217.63	16.81	1	1431.12	3.96	0.43	5	193	1	1	1
1914	49.41	53.39	2866	4940.97	22.41	5338.70	17.91	0	0	35.60	4.12	126.93	1.09	149.12	19.71	119.17	15.76	0	847.60	2.57	0.30	3	194	1	2	2
1915	47.83	54.20	2870	4782.61	14.63	5419.82	28.52	0	0	32.50	3.69	122.19	1.00	99.62	12.94	192.01	25.77	1	337.17	2.87	0.32	5	194	2	2	1
1916	57.51	59.03	2876	5750.97	19.38	5902.70	18.83	0	0	30.85	2.98	134.22	0.92	155.38	17.20	150.98	16.73	0	766.10	2.72	0.36	4	195	1	2	2
1917	54.12	57.68	2879	5411.75	31.06	5767.93	12.84	0	0	27.35	2.36	134.92	0.82	263.22	31.16	116.29	11.49	1	919.52	4.83	0.40	4	195	2	2	1
1918	50.34	59.68	2893	5033.91	14.45	5968.17	12.01	0	0	52.14	2.60	125.49	1.11	220.89	13.88	189.16	11.01	1	1490.88	5.62	0.60	4	196	1	34	34
1919	52.20	60.29	2894	5219.75	7.33	6029.22	7.23	0	0	105.00	4.11	137.55	1.19	144.71	6.48	142.77	6.39	0	1988.85	8.37	0.78	3	196	2	34	33
1920	53.62	58.27	2895	5362.03	6.70	5826.94	6.86	0	0	110.66	3.46	139.10	1.20	166.30	6.00	170.15	6.15	0	2851.38	11.25	0.83	3	196	3	34	32
1921	55.40	57.85	2896	5540.21	7.28	5784.89	5.98	0	0	102.47	3.58	138.90	1.05	161.18	6.45	132.43	5.30	0	2124.40	9.93	0.81	3	196	4	34	31
1922	56.30	57.44	2897	5630.00	12.69	5743.88	15.00	0	0	48.96	2.91	135.85	1.09	166.33	11.44	195.68	13.66	0	2006.27	6.07	0.55	4	196	5	34	30
1923	56.31	57.09	2898	5631.48	6.03	5708.52	7.25	0	0	120.73	4.22	141.13	1.24	133.42	5.34	160.25	6.43	0	2900.79	13.82	0.81	4	196	6	34	29
1924	56.29	57.34	2899	5628.66	3.86	5734.15	3.77	0	0	222.41	5.20	148.13	1.28	126.91	3.38	124.16	3.31	0	3529.48	19.50	0.92	4	196	7	34	28
1925	56.06	57.26	2900	5605.92	4.32	5726.38	4.74	0	0	181.92	4.72	144.07	1.26	128.33	3.80	140.85	4.17	0	3589.56	18.06	0.89	3	196	8	34	27
1926	56.14	57.35	2901	5614.16	5.05	5735.02	5.19	0	0	183.07	5.44	148.54	1.43	130.90	4.44	134.64	4.56	0	3881.62	17.57	0.87	4	196	9	34	26
1927	56.19	57.45	2902	5619.30	3.74	5745.50	3.84	0	0	222.38	5.27	147.15	1.27	121.53	3.28	124.55	3.36	0	3433.21	18.33	0.92	4	196	10	34	25
1928	56.29	57.36	2903	5628.67	4.22	5736.22	3.99	0	0	200.22	4.87	145.48	1.25	133.81	3.71	126.46	3.51	0	3748.85	20.28	0.91	4	196	11	34	24
1929	56.13	57.34	2904	5613.25	3.86	5734.11	3.61	0	0	201.56	4.38	144.74	1.15	136.87	3.39	128.07	3.17	0	3512.90	17.78	0.92	3	196	12	34	23
1930	56.23	57.36	2905	5622.85	3.21	5736.08	3.60	0	0	228.02	4.79	148.80	1.17	117.58	2.81	132.01	3.16	0	3920.42	23.39	0.93	4	196	13	34	22
1931	56.16	57.39	2906	5615.60	5.03	5738.63	4.75	0	0	177.18	4.84	145.94	1.33	142.20	4.44	134.32	4.19	0	3618.00	15.81	0.88	3	196	14	34	21
1932	56.18	57.44	2907	5617.98	3.81	5744.45	3.56	0	0	211.52	4.88	143.68	1.17	126.87	3.33	118.83	3.12	0	3467.48	18.29	0.92	4	196	15	34	20
1933	56.11	57.30	2908	5610.65	4.76	5729.63	4.56	0	0	195.84	5.39	147.12	1.39	133.19	4.18	127.67	4.01	0	3598.44	19.96	0.89	4	196	16	34	19
1934	56.15	57.32	2909	5614.88	3.63	5731.75	4.13	0	0	211.78	5.13	143.23	1.23	115.28	3.18	131.21	3.62	0	3077.52	17.72	0.91	4	196	17	34	18
1935	56.15	57.35	2910	5614.67	4.27	5735.49	4.41	0	0	193.78	5.39	143.75	1.26	118.04	3.74	121.83	3.86	0	2925.06	16.97	0.89	4	196	18	34	17
1936	56.18	57.57	2911	5617.68	6.43	5756.60	6.64	0	0	138.54	5.57	144.03	1.37	122.94	5.64	126.91	5.82	0	2832.77	14.32	0.79	4	196	19	34	16
1937	56.18	57.55	2912	5618.40	8.41	5755.00	7.29	0	0	100.07	4.35	145.73	1.21	149.35	7.42	129.56	6.44	0	2335.21	8.15	0.75	3	196	20	34	15
1938	56.25	57.75	2913	5625.38	7.19	5775.26	7.77	0	0	105.82	4.21	137.74	1.23	139.74	6.36	150.93	6.87	0	2171.31	10.44	0.77	3	196	21	34	14
1939	56.35	57.45	2914	5635.06	4.93	5745.41	5.78	0	0	129.47	3.96	142.62	1.06	124.31	4.34	145.70	5.08	0	2687.60	9.85	0.86	3	196	22	34	13
1940	56.41	57.66	2915	5640.54	5.98	5766.43	5.54	0	0	147.29	4.89	143.75	1.30	138.87	5.26	128.55	4.87	0	2941.75	12.76	0.84	4	196	23	34	12
1941	56.83	59.86	2916	5682.72	9.29	5986.42	23.69	0	0	49.40	3.08	139.41	1.10	116.74	8.33	276.47	24.39	1	1811.88	6.62	0.55	4	196	24	34	11
1942	54.21	59.76	2917	5421.46	10.80	5976.40	12.05	0	0	64.14	3.05	132.25	1.18	177.54	9.78	195.89	11.16	0	1577.48	5.87	0.65	4	196	25	34	10
1943	52.57	60.37	2918	5257.05	30.43	6037.04	19.60	0	0	35.14	2.30	127.19	1.16	292.37	29.78	224.53	19.24	1	1722.44	5.65	0.49	5	196	26	34	9
1944	50.57	61.15	2919	5056.54	12.09	6114.73	11.44	0	0	58.21	3.18	127.63	1.09	171.58	10.83	162.32	10.24	0	1255.42	4.43	0.61	4	196	27	34	8
1945	53.00	60.86	2920	5300.07	6.78	6085.92	8.42	0	0	103.61	4.34	137.69	1.20	125.10	5.99	155.26	7.43	0	1972.52	9.59	0.76	3	196	28	34	7
1946	52.14	59.03	2921	5213.99	20.83	5902.69	12.52	0	0	56.85	2.89	129.19	1.42	293.77	22.43	194.84	11.70	1	1999.10	10.60	0.54	4	196	29	34	6
1947	49.21	60.84	2922	4921.05	13.34	6083.98	13.33	0	0	50.40	4.40	132.65	1.01	117.57	11.66	117.44	11.65	0	941.04	3.96	0.45	4	196	30	34	5
1948	51.76	60.90	2923	5175.94	7.04	6090.26	7.37	0	0	93.85	3.43	132.07	1.06	149.07	6.25	155.78	6.55	0	1897.40	6.83	0.79	3	196	31	34	4
1949	51.13	64.71	2927	5112.75	13.06	6470.88	8.11	0	0	64.55	5.13	129.15	0.97	125.93	11.34	77.53	6.86	1	525.25	4.16	0.52	5	196	32	34	3
1950	51.64	63.63	2931	5164.45	16.86	6363.50	28.82	0	0	28.13	2.73	125.39	0.96	135.41	15.11	223.08	27.43	1	260.73	2.50	0.35	5	196	33	34	2
1951	52.97	62.78	2935	5297.34	11.34	6278.13	11.22	0	0	59.83	2.93	125.11	1.08	180.32	10.28	177.97	10.21	0	1094.46	4.63	0.65	5	196	34	34	1
1952	57.65	57.69	2926	5765.42	29.89	5769.21	40.76	0	0	21.38	2.55	130.14	1.19	195.93	28.22	258.42	41.07	1	759.38	3.57	0.25	5	197	1	1	1
1953	50.80	63.96	2944	5080.14	9.56	6396.50	9.51	0	0	67.52	4.22	126.19	0.96	117.63	8.35	117.05	8.31	0	706.06	4.63	0.62	4	198	1	4	4
1954	51.22	63.79	2945	5121.61	13.00	6379.18	18.61	0	0	43.46	3.24	125.73	1.06	135.56	11.59	191.97	16.96	0	644.31	3.47	0.47	5	198	2	4	3
1955	50.93	63.73	2946	5093.01	17.76	6372.58	13.57	0	0	42.13	3.34	124.86	1.02	173.17	15.82	132.60	12.04	0	557.17	3.29	0.45	5	198	3	4	2
1956	50.07	63.27	2947	5007.17	18.03	6326.50	20.90	0	0	32.57	2.59	123.12	1.00	176.95	16.38	199.06	19.88	0	518.98	2.46	0.41	5	198	4	4	1
1957	54.76	57.48	2994	5476.15	28.36	5747.58	41.62	0	0	18.04	3.29	138.05	0.96	120.33	25.10	176.34	36.92	0	1012.92	1.85	0.18	5	199	1	1	1
1958	51.49	57.24	3008	5148.62	21.81	5723.83	25.92	0	0	24.29	2.62	131.33	0.92	157.62	19.54	185.69	23.64	0	1008.67	2.36	0.29	4	200	1	1	1
1959	55.80	58.42	3021	5580.27	28.71	5842.22	17.59	0	0	31.62	3.73	135.85	1.10	187.60	25.67	115.46	15.58	0	1281.35	3.78	0.28	5	201	1	1	1
1960	60.91	61.10	3040	6091.36	20.42	6110.21	19.12	0	0	34.12	2.36	121.25	1.04	215.73	20.20	214.59	17.97	1	530.69	3.79	0.48	5	202	1	1	1
1961	51.32	64.65	3045	5131.86	9.63	6465.07	10.37	0	0	61.92	4.22	131.14	0.92	108.55	8.39	117.01	9.05	1	218.23	3.42	0.58	4	203	1	35	35
1962	51.37	63.85	3046	5136.60	10.98	6384.85	14.12	0	0	54.18	3.75	124.82	1.03	122.46	9.68	157.26	12.48	0	713.62	4.15	0.54	3	203	2	35	34
1963	51.14	63.76	3047	5114.44	13.70	6376.25	15.31	0	0	46.33	3.46	124.03	1.04	141.77	12.15	158.17	13.62	0	544.58	3.69	0.49	4	203	3	35	33
1964	51.50	63.39	3048	5150.36	11.96	6339.40	16.87	0	0	46.06	3.29	127.12	1.01	129.76	10.61	180.39	15.43	0	918.19	3.81	0.51	5	203	4	35	32
1965	51.23	63.59	3049	5123.39	17.33	6359.07	10.45	0	0	50.29	4.95	130.77	0.98	134.61	15.06	79.43	8.45	1	757.35	4.36	0.41	4	203	5	35	31
1966	51.07	64.15	3050	5107.43	12.14	6415.07	12.39	0	0	51.17	4.01	127.06	0.94	119.21	10.63	121.64	10.84	0	967.65	4.70	0.50	4	203	6	35	30
1967	51.24	64.34	3051	5123.72	9.82	6433.96	9.26	0	0	65.22	4.48	127.47	0.92	109.84	8.55	103.61	8.05	1	538.67	5.20	0.58	5	203	7	35	29
1968	51.09	64.14	3052	5108.89	10.07	6413.78	10.01	0	0	57.16	3.28	124.96	0.88	135.17	8.86	134.38	8.81	0	565.79	3.82	0.63	3	203	8	35	28
1969	50.97	64.43	3054	5097.39	8.09	6442.71	7.76	0	0	82.11	4.59	128.50	0.96	111.12	7.05	106.57	6.75	1	874.17	7.97	0.67	4	203	9	35	27
1970	51.10	64.07	3055	5109.56	11.54	6406.93	14.39	0	0	48.98	3.98	127.82	0.95	109.28	10.12	136.31	12.60	1	368.40	4.45	0.48	4	203	10	35	26
1971	51.11	64.14	3056	5111.12	8.59	6413.65	9.44	0	0	82.38	4.58	127.07	1.12	118.75	7.53	130.57	8.27	0	829.54	5.06	0.66	5	203	11	35	25
1972	51.39	64.24	3057	5138.80	8.18	6424.38	7.60	0	0	83.40	4.19	127.30	0.99	125.35	7.16	116.48	6.65	0	980.06	5.93	0.71	4	203	12	35	24
1973	51.27	64.42	3058	5126.55	7.15	6441.98	6.86	0	0	90.36	4.49	126.89	0.94	110.53	6.23	106.03	5.97	1	973.96	7.08	0.72	4	203	13	35	23
1974	51.19	63.97	3059	5118.52	8.08	6396.90	10.12	0	0	71.51	3.48	124.07	1.00	128.33	7.14	160.51	8.96	0	764.42	6.03	0.70	3	203	14	35	22
1975	51.26	63.96	3060	5125.65	16.47	6395.62	16.28	0	0	38.75	3.49	125.26	0.98	141.02	14.53	139.38	14.37	0	502.33	2.77	0.41	3	203	15	35	21
1976	50.83	64.56	3062	5083.37	10.05	6455.67	10.84	0	0	67.71	4.34	125.14	1.07	120.62	8.81	130.17	9.50	0	829.94	6.28	0.59	3	203	16	35	20
1977	51.16	64.15	3063	5115.85	9.20	6414.74	18.75	0	0	51.19	4.09	126.78	1.01	89.07	8.21	180.25	16.58	1	408.23	5.06	0.49	4	203	17	35	19
1978	51.62	63.96	3064	5161.56	21.10	6396.11	24.32	0	0	28.03	3.11	126.99	1.00	147.57	18.79	169.64	21.75	0	969.98	2.09	0.29	5	203	18	35	18
1979	51.34	64.28	3065	5134.14	16.40	6428.02	9.94	0	0	46.09	3.94	127.20	0.88	147.24	14.31	89.11	8.63	1	651.35	3.68	0.46	4	203	19	35	17
1980	51.02	64.13	3066	5102.03	12.17	6412.70	18.09	0	0	42.70	3.51	125.37	0.97	114.37	10.75	169.68	16.00	0	740.12	3.72	0.45	4	203	20	35	16
1981	51.53	64.14	3067	5153.36	16.63	6413.63	15.72	0	0	40.23	3.24	122.81	1.02	159.96	14.79	151.21	13.98	0	181.40	2.45	0.44	5	203	21	35	15
1982	51.19	64.27	3068	5119.18	13.67	6426.87	12.29	0	0	49.33	4.17	126.55	0.96	124.22	11.95	111.76	10.75	1	541.19	5.40	0.47	5	203	22	35	14
1983	51.89	63.75	3072	5188.89	16.22	6374.90	19.67	0	0	29.88	2.18	122.84	0.86	173.62	14.71	206.80	18.43	0	148.48	2.76	0.44	5	203	23	35	13
1984	51.71	61.91	3073	5171.28	11.02	6191.42	15.38	0	0	52.56	3.55	132.03	1.06	126.15	9.77	175.43	13.74	0	928.50	4.80	0.54	4	203	24	35	12
1985	52.56	61.56	3074	5255.64	9.73	6156.34	10.50	0	0	77.42	4.61	139.59	1.19	125.86	8.55	135.76	9.23	0	1853.06	6.33	0.62	4	203	25	35	11
1986	50.41	62.58	3075	5040.83	6.52	6257.56	8.81	0	0	74.86	3.76	134.01	0.85	99.59	5.66	134.72	7.69	1	1104.33	7.53	0.71	3	203	26	35	10
1987	50.22	63.76	3078	5022.34	8.01	6376.04	7.88	0	0	82.03	4.80	127.90	0.96	105.08	6.97	103.37	6.86	1	371.69	7.03	0.66	4	203	27	35	9
1988	50.11	62.88	3080	5010.68	15.51	6288.28	30.46	0	0	33.86	3.75	124.87	1.12	108.70	13.76	209.61	28.05	1	558.10	4.01	0.31	5	203	28	35	8
1989	50.37	63.57	3081	5036.67	9.84	6356.61	8.82	0	0	71.95	4.47	128.88	1.00	121.59	8.59	109.06	7.70	1	584.65	6.45	0.62	4	203	29	35	7
1990	50.31	63.74	3082	5031.34	6.42	6374.16	8.62	0	0	90.22	4.84	132.50	0.99	91.71	5.55	123.27	7.50	1	1282.75	8.17	0.70	4	203	30	35	6
1991	50.18	63.75	3083	5017.96	5.59	6374.93	6.68	0	0	99.65	4.57	132.85	0.90	93.65	4.89	111.84	5.81	1	881.81	7.15	0.76	4	203	31	35	5
1992	50.47	63.38	3084	5047.12	10.34	6337.54	13.76	0	0	60.47	4.41	131.80	1.09	109.11	9.06	145.24	12.06	1	737.04	3.60	0.53	3	203	32	35	4
1993	50.42	63.78	3085	5041.66	8.68	6377.67	8.64	0	0	72.57	3.55	126.55	0.96	137.02	7.65	136.39	7.62	0	716.23	4.41	0.70	3	203	33	35	3
1994	50.23	63.38	3086	5023.07	10.45	6337.55	11.53	0	0	62.27	4.37	132.08	1.03	114.62	9.14	126.56	10.09	0	881.75	3.21	0.55	4	203	34	35	2
1995	50.54	62.92	3087	5053.78	15.86	6291.82	21.79	0	0	43.40	3.12	126.17	1.24	172.28	14.32	218.68	21.42	1	780.65	2.01	0.47	5	203	35	35	1
1996	58.56	62.10	3045	5855.70	8.99	6210.31	12.32	0	0	65.70	3.15	131.04	1.10	145.75	8.05	198.19	11.23	0	1582.90	4.67	0.67	3	204	1	1	1
1997	56.00	56.83	3046	5599.80	17.88	5682.56	23.84	0	0	30.75	2.86	130.43	0.98	149.37	15.98	192.80	22.49	0	726.44	2.16	0.36	5	205	1	1	1
1998	40.93	50.43	3058	4093.48	17.09	5042.79	12.23	0	0	30.04	2.67	116.90	0.65	147.91	14.98	105.88	10.70	1	333.04	5.87	0.44	5	206	1	2	2
1999	40.35	50.31	3059	4034.73	10.20	5030.51	16.61	0	0	31.27	2.15	116.52	0.63	114.80	9.03	186.18	14.81	0	389.25	4.51	0.53	4	206	2	2	1
[truncated: 4,256 more rows]
