# Supplementary material for: Single-lipid tracking reveals heterogeneities in the nanoscale dynamics of colloid-supported lipid bilayers
Source: Soft Matter. 2025 Mar 26;21(16):3058–66. doi: 10.1039/d4sm01299b (PMC11957375; doi:10.1039/d4sm01299b)
Supplement: SM-021-D4SM01299B-s001 [file SM-021-D4SM01299B-s001.zip › RAW_DOM_tracks/DOPC_planar_DOM/S02R01_Results_pix@100_SNR@6_PSF@1p6_link@6_gap@3.csv]

	X_(px)	Y_(px)	Frame_Number	X_(nm)	X_loc_error(nm)	Y_(nm)	Y_loc_error(nm)	Z_(nm)	Z_loc_error(nm)	Amplitude_fit	Amp_error	BGfit	BGfit_error	SD_X_(nm)	SD_X_error(nm)	SD_Y_(nm)	SD_Y_error(nm)	False_positive	IntegratedInt	SNR	R2_fit	Iterations_fit	Track_ID	Particle_ID	Track_Length	Reverse_numbering
1	52.21	13.97	1	5220.82	2.41	1397.27	2.33	0	0	257.78	4.12	119.90	0.91	115.98	2.10	112.41	2.04	0	1805.29	14.96	0.96	3	1	1	232	232
2	52.15	14.02	2	5215.23	2.29	1402.11	2.33	0	0	268.74	4.24	120.57	0.92	111.47	2.00	113.35	2.03	1	2063.02	12.07	0.96	4	1	2	232	231
3	52.19	13.91	3	5218.88	2.58	1390.60	2.92	0	0	259.98	4.96	122.90	1.06	103.78	2.25	117.40	2.54	1	1893.75	11.26	0.95	3	1	3	232	230
4	52.27	13.87	4	5226.85	2.68	1386.83	2.85	0	0	273.36	5.29	121.52	1.12	106.15	2.33	112.96	2.48	1	2090.79	16.99	0.94	4	1	4	232	229
5	52.18	13.96	5	5218.48	2.69	1396.45	2.72	0	0	274.86	5.29	118.97	1.10	107.61	2.35	108.76	2.38	1	2001.21	13.84	0.95	4	1	5	232	228
6	52.17	13.97	6	5216.98	2.56	1397.06	2.63	0	0	276.88	4.94	118.89	1.07	110.16	2.23	113.20	2.29	1	1578.25	10.42	0.95	4	1	6	232	227
7	52.18	14.00	7	5217.83	2.69	1400.19	2.81	0	0	256.24	4.61	118.46	1.05	115.16	2.35	120.16	2.46	0	1776.85	11.53	0.95	3	1	7	232	226
8	52.19	13.89	8	5219.00	2.44	1388.66	2.39	0	0	239.01	3.79	118.85	0.86	118.52	2.14	116.02	2.09	0	1655.98	11.72	0.96	3	1	8	232	225
9	52.08	13.87	9	5207.52	2.64	1387.09	2.75	0	0	199.62	3.63	119.75	0.80	111.58	2.31	115.95	2.40	1	1749.12	12.55	0.95	4	1	9	232	224
10	52.04	13.61	10	5203.53	2.76	1360.73	2.98	0	0	156.16	2.92	117.49	0.67	113.62	2.41	122.52	2.60	0	1425.69	13.75	0.95	3	1	10	232	223
11	52.01	13.63	11	5200.95	3.11	1363.22	3.31	0	0	148.09	3.01	117.08	0.71	117.76	2.72	125.48	2.90	0	1111.79	14.44	0.94	4	1	11	232	222
12	51.82	13.73	12	5181.90	2.84	1373.49	3.22	0	0	179.99	3.88	120.10	0.80	101.45	2.48	114.68	2.80	1	1398.90	23.80	0.93	4	1	12	232	221
13	51.85	13.87	13	5185.14	3.19	1386.98	3.29	0	0	152.00	3.07	118.18	0.74	121.52	2.80	125.41	2.89	0	1462.48	17.24	0.94	3	1	13	232	220
14	51.76	13.79	14	5175.57	3.25	1379.12	3.21	0	0	197.36	4.88	121.07	0.93	101.07	2.83	99.65	2.79	1	1645.38	28.53	0.92	5	1	14	232	219
15	51.84	13.84	15	5183.86	2.89	1383.94	2.97	0	0	154.55	2.97	117.97	0.68	115.64	2.53	118.60	2.59	0	1549.79	25.10	0.94	4	1	15	232	218
16	52.11	14.02	16	5210.77	2.53	1401.56	2.69	0	0	233.09	4.24	118.36	0.90	107.13	2.21	113.66	2.35	1	2072.69	29.29	0.95	4	1	16	232	217
17	52.23	13.80	17	5222.85	2.82	1379.98	3.10	0	0	205.14	4.08	118.39	0.90	109.00	2.46	119.96	2.71	1	1393.65	14.92	0.94	4	1	17	232	216
18	51.98	13.98	18	5197.96	3.17	1398.30	3.12	0	0	154.98	3.15	117.37	0.73	119.86	2.77	118.12	2.73	0	1550.10	23.87	0.94	4	1	18	232	215
19	52.00	14.18	19	5200.48	3.08	1417.85	3.08	0	0	162.42	3.11	117.08	0.75	123.59	2.69	123.68	2.70	0	1745.08	24.97	0.94	3	1	19	232	214
20	51.84	14.20	20	5184.46	3.29	1420.21	3.31	0	0	156.32	3.59	116.96	0.77	110.22	2.87	110.91	2.89	1	1634.73	25.42	0.92	4	1	20	232	213
21	51.75	14.03	21	5175.34	2.58	1403.09	2.99	0	0	197.16	3.73	120.13	0.81	104.80	2.25	121.43	2.61	1	1803.15	31.39	0.95	4	1	21	232	212
22	51.82	14.44	22	5182.10	3.16	1443.62	3.11	0	0	141.17	2.88	115.50	0.66	118.76	2.76	116.99	2.72	0	1365.96	21.69	0.94	3	1	22	232	211
23	51.90	14.19	23	5190.44	3.41	1418.82	3.30	0	0	173.00	4.27	118.65	0.85	106.19	2.97	102.62	2.87	1	1545.94	25.89	0.92	4	1	23	232	210
24	51.93	14.32	24	5193.14	3.80	1432.24	3.78	0	0	157.96	3.87	119.51	0.90	119.35	3.32	118.79	3.31	0	1848.19	19.91	0.91	4	1	24	232	209
25	52.00	14.08	25	5199.91	3.10	1407.82	3.14	0	0	169.59	3.80	119.61	0.78	106.34	2.71	107.54	2.74	1	1557.15	27.92	0.93	4	1	25	232	208
26	51.65	13.92	26	5165.28	3.54	1392.00	3.60	0	0	132.06	2.80	116.09	0.72	128.42	3.11	130.83	3.16	0	1358.10	22.68	0.93	3	1	26	232	207
27	51.52	14.03	27	5152.06	3.57	1402.86	4.05	0	0	171.64	4.43	118.10	0.97	106.07	3.10	120.54	3.53	1	1875.35	36.24	0.90	4	1	27	232	206
28	51.55	13.95	28	5155.15	3.50	1394.95	3.78	0	0	161.47	3.81	117.29	0.88	113.80	3.05	122.96	3.30	0	1843.19	23.93	0.92	4	1	28	232	205
29	52.00	13.96	29	5199.91	4.02	1396.27	4.43	0	0	127.90	3.07	114.61	0.83	129.21	3.54	142.48	3.90	0	1583.77	21.01	0.91	4	1	29	232	204
30	51.97	14.09	30	5197.33	3.57	1408.71	3.87	0	0	131.34	3.05	116.81	0.74	118.19	3.13	128.40	3.39	0	1466.12	20.64	0.92	3	1	30	232	203
31	52.11	14.15	31	5211.14	3.45	1414.85	3.42	0	0	154.48	3.38	115.53	0.80	121.38	3.02	120.33	2.99	0	1461.60	26.31	0.93	3	1	31	232	202
32	52.11	14.62	32	5211.38	3.36	1461.65	3.50	0	0	149.27	3.21	116.08	0.77	120.23	2.94	125.44	3.07	0	1511.52	23.66	0.93	4	1	32	232	201
33	52.24	14.37	33	5223.86	4.23	1436.67	3.05	0	0	138.56	3.70	118.17	0.73	121.58	3.68	87.05	2.59	1	1061.12	21.86	0.90	5	1	33	232	200
34	52.01	14.49	34	5200.80	4.12	1448.91	4.36	0	0	125.52	3.32	115.18	0.80	119.78	3.61	126.71	3.82	0	1246.31	19.53	0.90	3	1	34	232	199
35	52.21	14.51	35	5220.90	3.60	1450.83	3.19	0	0	163.33	3.98	117.64	0.82	113.52	3.14	100.40	2.76	1	1446.92	27.76	0.92	5	1	35	232	198
36	52.51	14.47	36	5250.74	4.53	1447.48	4.25	0	0	143.02	4.18	118.25	0.94	119.08	3.95	111.82	3.71	1	1529.15	23.68	0.88	4	1	36	232	197
37	52.38	14.52	37	5238.26	4.00	1451.53	4.33	0	0	118.73	2.91	115.82	0.75	125.91	3.52	136.46	3.81	0	1512.88	18.32	0.91	3	1	37	232	196
38	52.77	14.75	38	5277.10	3.69	1474.56	4.02	0	0	144.51	3.63	116.81	0.83	112.97	3.22	123.26	3.52	0	1497.00	22.85	0.91	3	1	38	232	195
39	52.63	14.94	39	5263.14	2.93	1493.94	2.78	0	0	169.29	3.31	118.24	0.72	115.04	2.55	109.10	2.42	1	1579.08	27.18	0.94	4	1	39	232	194
40	52.66	14.94	40	5265.63	3.34	1493.83	3.87	0	0	127.14	2.97	117.17	0.68	110.00	2.92	127.67	3.39	1	1313.73	21.80	0.92	4	1	40	232	193
41	52.43	15.12	41	5242.80	4.93	1511.51	4.93	0	0	121.52	3.85	115.50	0.90	119.46	4.31	119.52	4.31	0	1355.83	23.24	0.86	4	1	41	232	192
42	52.42	15.24	43	5242.42	2.91	1523.79	3.50	0	0	158.60	3.28	118.91	0.76	108.24	2.54	130.38	3.06	1	1852.40	30.14	0.94	4	1	42	232	191
43	52.52	15.45	44	5251.70	2.83	1544.99	3.48	0	0	176.38	3.90	121.57	0.82	98.14	2.45	120.75	3.03	1	1621.04	22.38	0.93	5	1	43	232	190
44	52.31	15.61	45	5231.21	5.76	1560.81	6.47	0	0	138.61	5.53	125.34	1.27	111.02	5.03	124.75	5.66	1	2303.31	20.25	0.80	4	1	44	232	189
45	52.32	15.15	46	5232.10	5.25	1514.95	5.87	0	0	163.25	6.28	123.29	1.34	104.77	4.57	117.12	5.12	1	1558.69	8.19	0.81	3	1	45	232	188
46	52.74	15.22	47	5273.65	2.77	1521.56	2.92	0	0	181.21	3.68	121.23	0.76	104.92	2.42	110.32	2.54	1	1192.52	8.33	0.94	4	1	46	232	187
47	52.60	15.19	48	5260.02	2.50	1519.15	2.82	0	0	241.43	4.49	122.62	0.95	103.34	2.17	116.43	2.46	1	2088.31	16.41	0.95	4	1	47	232	186
48	52.81	15.09	49	5281.07	3.68	1509.27	3.91	0	0	147.43	3.41	116.93	0.85	122.65	3.23	130.34	3.43	0	1348.12	13.32	0.92	3	1	48	232	185
49	52.66	14.91	50	5265.78	3.11	1490.59	3.22	0	0	146.81	3.09	116.80	0.69	113.62	2.72	117.71	2.82	0	1552.88	21.25	0.93	4	1	49	232	184
50	52.58	14.78	51	5258.39	2.70	1478.22	3.22	0	0	157.28	3.10	116.50	0.69	105.11	2.35	125.45	2.81	1	1306.62	21.90	0.94	4	1	50	232	183
51	52.56	14.48	52	5255.80	5.72	1447.65	7.23	0	0	62.29	2.39	115.27	0.61	114.86	5.03	145.09	6.35	0	535.40	9.85	0.80	4	1	51	232	182
52	52.61	14.51	53	5260.74	4.15	1451.41	3.76	0	0	127.78	3.47	118.69	0.75	117.69	3.62	106.35	3.27	1	1187.85	19.18	0.90	4	1	52	232	181
53	52.48	14.74	54	5248.44	3.02	1473.57	3.24	0	0	169.13	3.60	119.12	0.79	109.09	2.63	117.11	2.83	1	1720.69	25.41	0.93	4	1	53	232	180
54	52.34	14.99	55	5234.01	3.08	1498.82	3.07	0	0	168.42	3.43	116.15	0.77	116.27	2.69	115.94	2.69	0	1586.19	23.09	0.94	4	1	54	232	179
55	51.91	15.01	56	5191.18	2.97	1500.60	3.10	0	0	195.24	4.19	118.41	0.88	106.59	2.60	111.20	2.71	1	1631.04	28.23	0.93	4	1	55	232	178
56	51.98	14.79	57	5197.99	3.86	1478.99	3.93	0	0	143.78	3.73	117.84	0.84	114.49	3.38	116.49	3.43	0	1429.65	23.29	0.90	3	1	56	232	177
57	52.16	14.78	58	5215.67	2.64	1478.01	3.01	0	0	170.25	3.29	116.99	0.71	105.19	2.31	119.81	2.62	1	1513.90	27.51	0.94	4	1	57	232	176
58	52.18	14.49	59	5217.51	3.85	1449.32	3.92	0	0	133.36	3.38	118.82	0.77	116.74	3.36	118.81	3.42	0	1539.81	23.51	0.91	4	1	58	232	175
59	52.30	14.50	60	5229.89	3.41	1449.60	3.91	0	0	147.64	3.54	119.48	0.81	109.34	2.98	125.36	3.41	1	1633.06	18.58	0.92	4	1	59	232	174
60	52.42	14.64	61	5241.53	3.20	1463.54	3.74	0	0	149.50	3.21	117.49	0.78	114.75	2.81	133.83	3.27	0	1661.35	21.99	0.93	3	1	60	232	173
61	52.42	14.58	62	5242.09	3.52	1457.63	3.27	0	0	175.91	4.04	118.87	0.89	117.92	3.07	109.50	2.85	1	1654.38	26.84	0.92	4	1	61	232	172
62	52.33	14.59	63	5233.22	3.76	1459.34	3.99	0	0	137.86	3.56	117.25	0.80	111.77	3.28	118.77	3.49	1	1414.17	19.21	0.90	4	1	62	232	171
63	52.51	14.92	64	5250.81	4.21	1491.51	4.81	0	0	96.68	2.46	113.72	0.67	127.71	3.71	146.02	4.24	0	1180.12	15.12	0.90	3	1	63	232	170
64	52.14	15.14	65	5214.25	4.60	1513.82	5.73	0	0	101.81	3.44	118.32	0.78	104.89	4.03	130.52	5.00	1	1175.15	19.11	0.85	4	1	64	232	169
65	52.33	14.74	66	5232.68	2.87	1474.19	2.99	0	0	158.84	2.97	115.84	0.70	117.80	2.51	122.73	2.61	0	1559.42	26.63	0.95	3	1	65	232	168
66	52.15	14.91	67	5215.07	3.30	1490.85	3.13	0	0	158.57	3.28	116.39	0.76	122.75	2.89	116.38	2.74	0	1249.83	13.90	0.93	3	1	66	232	167
67	52.01	14.82	68	5201.15	3.34	1481.94	3.03	0	0	149.85	3.04	115.90	0.72	126.66	2.93	114.67	2.65	0	1587.46	32.01	0.94	3	1	67	232	166
68	51.85	15.03	69	5185.34	3.35	1503.34	3.71	0	0	171.44	4.10	119.01	0.90	107.78	2.93	119.29	3.24	1	1672.40	27.04	0.92	3	1	68	232	165
69	51.98	14.80	70	5198.28	3.16	1480.33	3.00	0	0	189.61	4.10	118.10	0.86	112.24	2.75	106.49	2.61	1	1636.15	28.33	0.93	4	1	69	232	164
70	52.19	14.78	71	5219.25	3.55	1477.53	4.00	0	0	151.05	3.92	119.15	0.84	105.03	3.10	118.38	3.49	1	1785.35	19.68	0.90	4	1	70	232	163
71	52.15	14.94	72	5215.47	4.83	1493.65	5.00	0	0	120.25	3.44	115.12	0.90	129.86	4.24	134.64	4.40	0	1401.31	20.77	0.88	3	1	71	232	162
72	51.97	14.97	73	5196.92	3.26	1496.59	3.62	0	0	156.78	3.64	116.13	0.80	108.13	2.85	119.88	3.16	1	1534.08	28.42	0.92	4	1	72	232	161
73	52.26	15.14	74	5225.53	3.05	1513.86	3.16	0	0	171.36	3.71	119.16	0.79	108.11	2.66	112.14	2.76	1	1625.33	27.42	0.93	4	1	73	232	160
74	52.29	15.00	75	5228.51	2.75	1499.56	2.94	0	0	169.88	3.26	118.27	0.72	110.01	2.40	117.65	2.57	1	1799.79	26.03	0.94	4	1	74	232	159
75	52.21	15.01	76	5221.26	3.84	1501.37	3.87	0	0	134.87	3.32	117.31	0.78	119.82	3.36	120.78	3.38	0	1482.38	21.07	0.91	3	1	75	232	158
76	52.14	15.06	77	5214.08	4.80	1505.53	5.29	0	0	106.19	3.81	117.48	0.79	102.76	4.19	113.26	4.61	1	1101.38	17.79	0.83	4	1	76	232	157
77	52.27	15.02	78	5226.70	3.36	1502.33	3.41	0	0	153.75	3.42	117.77	0.78	116.21	2.93	117.87	2.98	0	1810.35	26.26	0.93	4	1	77	232	156
78	52.37	14.34	79	5236.94	2.95	1434.02	3.19	0	0	190.51	4.10	119.23	0.87	105.24	2.57	113.62	2.78	1	1841.02	29.13	0.93	4	1	78	232	155
79	52.45	14.44	80	5245.34	3.60	1444.22	4.42	0	0	159.72	4.27	119.29	0.95	103.67	3.14	127.14	3.86	1	1127.31	10.95	0.90	4	1	79	232	154
80	52.22	14.54	81	5222.10	3.04	1453.58	3.40	0	0	152.04	3.18	118.38	0.73	111.91	2.66	125.28	2.97	1	1350.17	18.11	0.93	4	1	80	232	153
81	51.97	14.48	82	5196.53	4.20	1447.98	4.61	0	0	110.60	3.58	116.83	0.72	99.64	3.68	109.32	4.00	1	605.69	8.57	0.86	4	1	81	232	152
82	52.29	14.47	83	5229.04	3.64	1446.91	3.92	0	0	159.59	4.10	119.26	0.90	108.88	3.17	117.31	3.42	1	1203.50	10.69	0.91	4	1	82	232	151
83	52.20	14.66	84	5220.06	3.87	1465.75	3.64	0	0	125.67	3.15	116.11	0.70	118.71	3.38	111.51	3.18	1	689.31	8.73	0.91	3	1	83	232	150
84	52.21	14.79	85	5221.13	4.23	1479.41	4.34	0	0	138.36	3.60	114.40	0.90	125.17	3.71	128.34	3.80	0	1268.58	18.64	0.90	3	1	84	232	149
85	52.08	14.81	86	5207.74	3.80	1480.90	4.19	0	0	142.25	4.01	117.16	0.84	103.57	3.32	114.17	3.65	1	1408.67	24.49	0.89	4	1	85	232	148
86	52.11	14.85	87	5211.40	3.68	1484.54	4.02	0	0	133.72	3.97	116.23	0.75	95.29	3.23	104.02	3.50	1	1243.83	25.91	0.88	4	1	86	232	147
87	51.76	14.79	88	5176.36	3.29	1478.62	3.72	0	0	168.21	4.04	117.19	0.87	105.29	2.87	118.99	3.24	1	1427.73	28.09	0.92	4	1	87	232	146
88	51.77	14.86	89	5177.30	2.66	1485.91	2.83	0	0	177.28	3.23	117.97	0.73	112.16	2.32	119.42	2.47	0	1885.67	27.08	0.95	3	1	88	232	145
89	51.52	14.68	90	5151.67	3.20	1467.83	3.28	0	0	148.98	3.09	117.05	0.73	118.75	2.80	121.66	2.87	0	1607.10	20.08	0.93	3	1	89	232	144
90	51.68	14.71	92	5168.40	5.04	1471.02	5.05	0	0	108.99	3.26	115.61	0.84	129.64	4.43	130.08	4.44	0	1297.73	15.07	0.87	3	1	90	232	143
91	51.52	14.78	93	5152.12	2.39	1478.20	2.27	0	0	218.36	3.56	119.77	0.75	112.46	2.08	106.76	1.98	1	2019.56	32.56	0.96	4	1	91	232	142
92	51.58	14.63	94	5157.51	2.94	1462.53	3.25	0	0	183.27	3.53	116.19	0.85	117.53	2.58	129.68	2.84	0	1804.42	25.91	0.94	4	1	92	232	141
93	51.65	14.64	95	5165.27	3.66	1464.09	3.64	0	0	160.20	3.63	114.89	0.88	124.52	3.21	123.78	3.19	0	1679.73	26.26	0.92	3	1	93	232	140
94	51.84	14.75	96	5183.70	3.24	1475.20	3.54	0	0	138.86	3.05	118.05	0.70	113.45	2.84	123.71	3.09	0	1578.52	19.50	0.93	4	1	94	232	139
95	51.68	14.84	97	5167.51	3.65	1483.51	3.73	0	0	125.82	2.80	116.19	0.70	126.14	3.20	128.93	3.27	0	1512.06	21.50	0.92	3	1	95	232	138
96	51.63	14.80	98	5163.32	3.13	1479.51	3.28	0	0	149.49	3.22	116.62	0.71	111.48	2.73	116.86	2.86	1	1471.00	28.12	0.93	4	1	96	232	137
97	51.69	14.94	99	5168.73	3.26	1494.35	3.45	0	0	195.10	4.16	118.10	0.98	117.40	2.85	124.19	3.02	0	2215.88	29.56	0.93	3	1	97	232	136
98	51.52	14.63	100	5152.39	5.32	1463.29	6.20	0	0	98.19	3.54	116.27	0.85	113.56	4.66	132.30	5.43	0	1172.98	14.09	0.82	3	1	98	232	135
99	51.55	14.80	101	5155.38	2.65	1480.41	2.65	0	0	224.24	3.72	121.81	0.90	122.63	2.32	122.98	2.32	0	2860.46	34.58	0.96	4	1	99	232	134
100	51.65	14.87	102	5165.14	3.75	1487.36	3.69	0	0	155.60	3.69	116.41	0.87	121.70	3.29	119.72	3.23	0	1520.31	30.35	0.92	3	1	100	232	133
101	51.83	14.71	103	5182.90	7.89	1470.93	6.58	0	0	54.54	2.79	114.30	0.58	118.56	6.88	98.87	5.72	1	607.31	11.40	0.71	4	1	101	232	132
102	51.64	14.78	104	5164.49	2.41	1477.85	2.54	0	0	288.93	4.72	119.13	1.07	113.54	2.11	119.45	2.22	0	2744.79	45.03	0.96	3	1	102	232	131
103	51.68	14.75	105	5167.54	4.97	1475.09	4.16	0	0	90.50	3.06	114.69	0.60	112.55	4.32	94.27	3.62	1	596.12	12.13	0.85	4	1	103	232	130
104	51.75	14.93	106	5174.64	4.30	1493.13	4.70	0	0	122.20	4.27	118.72	0.80	94.43	3.73	103.30	4.10	1	1034.67	15.28	0.85	5	1	104	232	129
105	51.47	14.85	107	5146.60	3.28	1485.40	3.78	0	0	153.55	3.50	115.76	0.81	110.50	2.87	127.32	3.30	1	1442.23	20.04	0.92	4	1	105	232	128
106	51.19	14.79	108	5118.52	4.10	1478.93	4.05	0	0	91.79	2.24	116.39	0.57	129.68	3.60	127.90	3.55	0	1011.92	15.39	0.91	3	1	106	232	127
107	51.47	14.92	109	5146.58	4.00	1492.08	4.10	0	0	127.46	3.38	114.53	0.77	115.92	3.50	118.83	3.59	0	1338.69	22.05	0.90	4	1	107	232	126
108	51.23	15.10	110	5123.18	2.54	1510.26	2.59	0	0	211.61	3.75	118.54	0.81	110.26	2.22	112.47	2.26	1	1913.06	31.38	0.95	4	1	108	232	125
109	51.31	15.11	111	5131.02	2.60	1510.92	2.95	0	0	226.50	4.15	120.18	0.94	108.88	2.27	123.71	2.58	1	2289.88	31.52	0.95	4	1	109	232	124
110	51.44	14.94	112	5143.84	4.15	1494.29	4.28	0	0	123.14	3.54	117.93	0.77	110.84	3.62	114.26	3.73	1	1205.25	21.20	0.89	4	1	110	232	123
111	51.31	14.90	113	5131.37	2.67	1489.83	3.19	0	0	140.06	2.57	114.27	0.62	112.02	2.34	133.69	2.79	0	1463.81	25.59	0.95	3	1	111	232	122
112	51.42	14.79	114	5142.36	3.27	1479.34	3.51	0	0	148.19	3.71	116.16	0.74	100.07	2.83	107.69	3.06	1	1218.21	21.65	0.91	4	1	112	232	121
113	51.20	14.42	115	5119.65	3.30	1441.69	3.24	0	0	144.24	3.01	115.93	0.71	121.57	2.88	119.65	2.84	0	1654.71	23.61	0.93	4	1	113	232	120
114	51.23	14.59	116	5123.13	3.55	1458.65	3.48	0	0	130.69	2.95	116.62	0.69	121.20	3.11	118.75	3.05	0	1367.83	20.28	0.92	3	1	114	232	119
115	51.54	14.72	117	5153.84	2.51	1471.66	2.83	0	0	178.15	3.48	117.31	0.70	98.23	2.16	110.94	2.46	1	1638.38	31.62	0.94	4	1	115	232	118
116	51.64	15.09	118	5163.91	3.04	1508.60	3.25	0	0	159.11	3.25	116.61	0.75	114.37	2.66	121.98	2.84	0	1485.27	27.25	0.94	3	1	116	232	117
117	51.58	15.13	119	5158.27	3.92	1513.42	3.76	0	0	154.54	3.79	117.00	0.89	122.95	3.43	118.00	3.29	0	1543.33	25.87	0.91	3	1	117	232	116
118	51.63	15.30	120	5162.99	7.64	1530.25	6.29	0	0	57.72	2.64	116.22	0.60	128.43	6.67	105.73	5.49	1	576.06	11.20	0.75	4	1	118	232	115
119	51.56	15.18	122	5155.56	3.99	1518.44	4.10	0	0	130.57	3.41	115.96	0.79	117.47	3.48	120.94	3.59	0	1561.02	24.07	0.90	3	1	119	232	114
120	51.57	15.03	123	5156.61	3.60	1502.68	3.58	0	0	136.80	3.24	116.46	0.73	116.90	3.15	116.17	3.13	0	1242.12	23.28	0.92	4	1	120	232	113
121	51.78	15.23	124	5177.67	4.12	1522.63	4.40	0	0	144.23	3.85	115.16	0.93	118.85	3.61	127.03	3.86	0	1570.21	26.12	0.89	3	1	121	232	112
122	51.63	15.29	125	5162.53	4.08	1528.99	4.10	0	0	107.49	3.00	115.36	0.65	112.40	3.56	113.16	3.58	0	1243.96	18.65	0.89	4	1	122	232	111
123	51.67	15.38	126	5166.87	3.79	1537.93	3.86	0	0	138.23	3.46	116.75	0.79	116.60	3.32	118.73	3.38	0	1533.15	21.31	0.91	4	1	123	232	110
124	51.91	15.37	127	5191.32	2.82	1536.76	3.16	0	0	156.24	3.09	117.16	0.70	109.68	2.47	122.79	2.76	1	1825.50	26.80	0.94	4	1	124	232	109
125	51.71	15.48	128	5171.19	4.04	1547.74	4.67	0	0	107.68	2.80	114.44	0.71	119.62	3.55	138.15	4.10	0	1162.21	18.89	0.90	3	1	125	232	108
126	51.35	15.60	129	5134.57	4.04	1559.51	4.71	0	0	130.60	3.82	116.63	0.85	106.16	3.52	124.02	4.12	1	1220.65	23.44	0.88	4	1	126	232	107
127	51.60	15.55	130	5159.86	4.29	1554.93	4.02	0	0	133.45	3.30	115.43	0.84	133.78	3.77	125.33	3.53	0	1594.25	20.25	0.91	3	1	127	232	106
128	51.93	15.73	131	5192.88	2.88	1572.76	2.99	0	0	161.63	3.33	118.43	0.70	107.54	2.52	111.33	2.60	1	1604.12	29.39	0.94	4	1	128	232	105
129	51.88	15.53	132	5187.86	3.91	1553.41	3.88	0	0	129.37	3.33	117.32	0.75	116.77	3.41	116.01	3.39	0	1484.71	23.79	0.90	4	1	129	232	104
130	52.07	15.60	133	5206.78	2.99	1559.73	3.12	0	0	165.46	3.49	118.12	0.75	108.86	2.61	113.65	2.72	1	1708.38	24.41	0.93	4	1	130	232	103
131	51.74	15.83	134	5174.35	3.07	1583.38	3.17	0	0	151.70	3.08	115.97	0.71	116.51	2.69	120.21	2.77	0	1328.25	21.69	0.94	3	1	131	232	102
132	52.05	15.38	135	5204.79	2.65	1537.90	2.95	0	0	168.18	3.06	119.45	0.71	112.24	2.32	124.87	2.58	0	1918.23	24.10	0.95	3	1	132	232	101
133	51.91	15.56	136	5190.68	3.57	1556.20	3.55	0	0	141.56	3.30	116.95	0.75	117.56	3.12	116.88	3.10	0	1459.02	26.56	0.92	3	1	133	232	100
134	51.87	15.75	137	5186.70	3.79	1574.99	4.00	0	0	110.36	2.87	114.86	0.64	112.21	3.31	118.52	3.50	0	964.06	18.95	0.90	4	1	134	232	99
135	51.85	15.70	138	5185.13	3.40	1570.39	3.37	0	0	154.29	3.73	118.29	0.77	108.24	2.97	107.14	2.93	1	1448.79	23.92	0.92	4	1	135	232	98
136	51.88	15.60	139	5188.22	3.57	1560.02	3.86	0	0	117.74	2.63	114.08	0.66	123.22	3.14	133.04	3.39	0	1001.88	21.90	0.92	3	1	136	232	97
137	51.60	15.33	140	5159.61	3.92	1532.80	4.06	0	0	143.90	3.41	117.26	0.87	127.29	3.44	131.88	3.57	0	1934.31	20.41	0.91	3	1	137	232	96
138	51.55	15.64	141	5154.96	3.67	1564.01	3.94	0	0	179.67	4.49	119.12	1.02	112.67	3.20	121.18	3.45	0	1710.60	25.49	0.91	3	1	138	232	95
139	51.82	15.56	142	5182.27	3.88	1555.88	4.04	0	0	134.62	3.54	118.10	0.80	113.59	3.39	118.15	3.53	0	1579.46	23.88	0.90	4	1	139	232	94
140	51.48	15.54	143	5147.59	3.16	1553.84	3.34	0	0	128.75	2.75	116.55	0.62	113.58	2.76	119.92	2.91	0	1318.25	23.55	0.93	4	1	140	232	93
141	51.22	15.69	144	5122.11	2.97	1568.81	3.59	0	0	151.30	3.29	115.91	0.74	104.99	2.60	127.04	3.14	1	1542.60	25.14	0.93	4	1	141	232	92
142	51.00	16.03	145	5100.02	4.20	1602.53	4.48	0	0	118.05	3.32	116.18	0.77	114.65	3.67	122.35	3.92	0	1524.54	20.16	0.89	3	1	142	232	91
143	50.78	15.65	146	5078.13	3.52	1565.42	4.03	0	0	137.56	3.23	116.09	0.78	115.40	3.09	132.02	3.53	0	1505.85	23.57	0.92	3	1	143	232	90
144	51.03	15.99	147	5103.23	3.35	1598.83	3.41	0	0	158.35	3.51	117.71	0.80	116.05	2.93	118.34	2.98	0	1481.06	25.66	0.93	4	1	144	232	89
145	51.40	16.32	148	5139.82	4.02	1632.02	4.24	0	0	129.33	3.59	116.04	0.80	111.26	3.51	117.28	3.70	1	1294.31	23.12	0.89	4	1	145	232	88
146	51.73	16.65	149	5173.37	3.75	1664.92	4.16	0	0	123.99	3.22	118.04	0.73	111.18	3.28	123.06	3.63	1	1482.23	21.85	0.90	4	1	146	232	87
147	51.91	16.58	150	5191.35	4.02	1657.86	3.95	0	0	131.77	3.26	118.46	0.79	124.83	3.52	122.94	3.47	0	1564.62	20.45	0.91	3	1	147	232	86
148	52.14	16.57	151	5214.00	3.07	1656.55	3.06	0	0	165.01	3.26	117.08	0.76	119.68	2.69	119.24	2.68	0	1675.38	28.22	0.94	4	1	148	232	85
149	52.26	16.79	152	5226.03	3.79	1678.58	3.25	0	0	146.18	3.42	115.45	0.77	124.57	3.31	106.83	2.84	1	1341.67	22.48	0.92	4	1	149	232	84
150	52.22	16.52	153	5222.12	4.39	1652.00	4.91	0	0	115.21	3.20	115.76	0.81	121.89	3.86	136.32	4.31	0	1309.48	20.01	0.88	3	1	150	232	83
151	52.32	16.60	154	5232.14	3.55	1660.35	3.37	0	0	162.39	3.86	118.94	0.83	114.70	3.09	109.04	2.94	1	1764.02	24.50	0.92	4	1	151	232	82
152	52.58	16.58	155	5258.02	3.91	1658.45	4.04	0	0	133.41	3.73	117.29	0.79	107.53	3.40	110.97	3.52	1	1399.90	22.21	0.89	3	1	152	232	81
153	52.65	16.66	156	5264.54	4.62	1665.68	4.66	0	0	130.83	3.73	116.46	0.92	124.70	4.05	125.75	4.09	0	1597.94	20.88	0.88	3	1	153	232	80
154	52.43	16.55	157	5243.00	5.41	1654.78	5.45	0	0	76.61	2.38	113.74	0.64	134.18	4.76	135.30	4.80	0	916.58	11.49	0.86	3	1	154	232	79
155	52.72	16.76	158	5272.25	3.47	1675.58	3.50	0	0	133.87	3.02	118.25	0.70	118.37	3.04	119.29	3.06	0	1556.23	18.73	0.92	3	1	155	232	78
156	52.69	16.88	159	5269.43	2.69	1687.86	3.13	0	0	165.66	2.89	114.53	0.73	118.88	2.36	138.10	2.74	0	1751.40	27.77	0.95	3	1	156	232	77
157	52.74	16.96	160	5274.06	3.13	1696.06	3.68	0	0	170.92	3.94	117.45	0.86	104.19	2.73	122.55	3.21	1	1864.75	28.38	0.92	4	1	157	232	76
158	52.52	17.02	161	5252.31	4.54	1701.61	4.99	0	0	119.31	3.75	117.75	0.85	110.92	3.96	121.88	4.36	1	1390.92	21.70	0.86	4	1	158	232	75
159	52.49	17.18	162	5248.66	2.97	1718.24	3.40	0	0	168.70	3.55	118.31	0.80	108.53	2.59	124.38	2.97	1	1748.71	32.42	0.93	4	1	159	232	74
160	52.56	17.28	163	5256.25	6.15	1728.44	6.74	0	0	101.34	4.01	117.08	0.99	119.62	5.39	131.18	5.91	0	1287.88	16.66	0.79	3	1	160	232	73
161	52.41	19.37	164	5240.74	4.55	1937.23	6.14	0	0	110.11	3.30	119.94	0.89	117.01	4.01	157.64	5.40	0	1719.73	17.04	0.86	4	1	161	232	72
162	53.03	16.71	165	5303.30	5.04	1670.85	5.83	0	0	97.00	2.79	116.27	0.82	135.11	4.46	156.24	5.15	0	1268.33	11.97	0.87	3	1	162	232	71
163	52.75	21.14	166	5275.03	9.62	2114.01	10.22	0	0	76.37	3.59	118.61	1.20	158.72	8.59	168.46	9.14	0	1900.08	15.63	0.68	3	1	163	232	70
164	53.50	21.03	167	5349.87	12.19	2102.69	6.67	0	0	72.68	2.54	114.00	1.03	260.66	12.23	149.98	6.05	1	1631.52	15.94	0.77	4	1	164	232	69
165	54.35	20.88	168	5434.97	7.17	2088.13	5.01	0	0	104.73	3.34	117.11	0.97	173.49	6.36	121.37	4.44	0	1633.23	14.81	0.84	3	1	165	232	68
166	52.09	23.31	169	5208.96	4.56	2331.43	5.94	0	0	94.09	2.66	115.61	0.76	124.68	4.03	162.24	5.25	0	1605.98	14.96	0.87	3	1	166	232	67
167	54.03	22.83	170	5403.43	4.29	2283.14	6.68	0	0	99.98	2.68	116.12	0.83	124.20	3.82	192.13	6.01	0	1645.33	17.50	0.88	3	1	167	232	66
168	54.74	20.37	171	5473.95	5.38	2036.71	5.69	0	0	85.27	2.45	112.75	0.74	144.60	4.76	152.91	5.04	0	1161.31	16.05	0.86	3	1	168	232	65
169	54.25	19.48	172	5424.80	4.80	1948.36	6.52	0	0	80.98	2.39	114.97	0.70	125.60	4.25	170.50	5.78	0	1184.65	12.23	0.86	3	1	169	232	64
170	55.32	19.03	173	5532.13	3.90	1903.09	3.83	0	0	104.82	2.27	115.89	0.62	138.91	3.44	136.36	3.38	0	1339.44	17.82	0.92	3	1	170	232	63
171	54.10	17.88	174	5409.58	6.04	1787.59	10.43	0	0	82.05	3.07	116.45	1.01	125.38	5.39	213.03	9.62	1	1412.23	12.61	0.78	3	1	171	232	62
172	52.47	17.50	175	5247.10	3.64	1749.54	4.09	0	0	141.30	3.39	118.43	0.82	116.70	3.18	131.17	3.58	0	1849.08	23.04	0.91	4	1	172	232	61
173	51.82	18.05	176	5181.71	4.62	1805.43	4.27	0	0	124.07	3.08	116.38	0.85	143.76	4.07	132.99	3.77	0	1794.08	22.80	0.90	3	1	173	232	60
174	53.19	14.75	177	5318.65	6.75	1474.99	9.45	0	0	89.85	3.79	122.63	1.11	123.72	5.97	172.55	8.45	0	1837.83	14.20	0.75	4	1	174	232	59
175	52.84	11.47	178	5283.68	5.85	1147.32	5.87	0	0	97.09	3.53	120.17	0.86	124.00	5.13	124.44	5.15	0	1439.04	13.05	0.82	4	1	175	232	58
176	55.06	13.02	179	5506.17	3.37	1302.37	4.08	0	0	141.82	3.17	117.14	0.80	115.84	2.96	140.26	3.58	0	1552.54	20.64	0.92	3	1	176	232	57
177	55.98	13.69	180	5598.47	5.40	1369.27	4.05	0	0	118.83	3.17	118.30	0.85	155.92	4.76	116.98	3.57	0	1660.35	22.13	0.89	3	1	177	232	56
178	58.98	12.71	181	5898.49	5.50	1270.76	5.94	0	0	95.79	3.06	116.60	0.84	132.90	4.85	143.55	5.24	0	1337.44	16.06	0.85	3	1	178	232	55
179	57.78	11.65	182	5777.86	4.50	1165.08	6.03	0	0	111.85	3.25	118.03	0.89	119.21	3.97	159.94	5.32	0	1453.83	19.83	0.87	4	1	179	232	54
180	55.27	10.47	183	5527.45	4.90	1047.39	5.47	0	0	125.80	3.64	118.75	1.00	130.42	4.32	145.63	4.82	0	1861.33	17.65	0.87	3	1	180	232	53
181	55.60	15.67	184	5559.61	4.58	1566.97	5.41	0	0	102.33	2.70	117.34	0.79	133.89	4.05	158.24	4.79	0	1682.58	16.69	0.89	3	1	181	232	52
182	56.70	13.09	185	5669.87	5.80	1309.01	6.34	0	0	110.85	3.66	119.37	1.04	135.71	5.12	148.23	5.60	0	1894.65	20.00	0.83	3	1	182	232	51
183	58.44	11.44	186	5844.46	4.46	1144.14	4.68	0	0	121.75	3.64	118.67	0.83	114.65	3.90	120.31	4.09	0	1293.19	18.28	0.87	5	1	183	232	50
184	58.79	10.70	187	5878.96	6.25	1069.58	8.17	0	0	59.47	3.04	115.82	0.63	94.08	5.46	122.90	7.11	1	637.65	9.81	0.71	4	1	184	232	49
185	58.59	10.94	188	5858.88	3.78	1094.12	3.19	0	0	130.05	2.88	117.37	0.68	130.98	3.30	110.77	2.80	1	1300.56	18.37	0.93	4	1	185	232	48
186	58.54	11.16	189	5854.30	3.65	1116.21	3.62	0	0	133.99	3.11	117.67	0.73	121.25	3.20	120.17	3.17	0	1511.69	18.77	0.92	4	1	186	232	47
187	58.61	10.80	190	5861.24	7.41	1080.11	8.09	0	0	49.72	2.09	113.79	0.60	136.00	6.55	148.49	7.15	0	768.08	9.05	0.76	3	1	187	232	46
188	58.94	10.60	193	5893.83	7.47	1059.81	6.19	0	0	58.44	2.91	115.91	0.58	115.13	6.50	95.31	5.33	1	582.62	9.15	0.73	4	1	188	232	45
189	58.85	10.85	194	5884.73	5.32	1084.94	4.97	0	0	83.23	2.67	113.81	0.65	127.68	4.66	119.43	4.36	0	692.19	11.90	0.85	3	1	189	232	44
190	58.88	10.62	195	5887.73	5.28	1062.39	4.35	0	0	94.16	3.34	117.56	0.66	114.00	4.59	93.89	3.74	1	850.19	12.15	0.84	4	1	190	232	43
191	58.99	10.39	196	5898.90	5.08	1038.83	4.94	0	0	89.08	2.81	113.64	0.67	123.96	4.45	120.61	4.33	0	882.50	16.42	0.86	4	1	191	232	42
192	58.79	10.74	197	5879.11	5.48	1073.95	4.33	0	0	77.63	2.36	114.49	0.57	138.59	4.80	109.50	3.79	1	885.65	11.93	0.87	4	1	192	232	41
193	58.74	10.82	198	5873.93	7.77	1081.71	6.75	0	0	75.05	3.24	115.34	0.83	138.67	6.83	120.42	5.93	0	873.77	12.81	0.76	3	1	193	232	40
194	58.68	10.75	199	5868.11	5.79	1075.46	4.44	0	0	87.39	3.19	116.85	0.65	121.65	5.04	93.41	3.87	1	916.98	16.71	0.83	4	1	194	232	39
195	58.68	10.78	200	5867.63	6.52	1077.93	5.62	0	0	82.12	3.30	116.04	0.74	124.81	5.70	107.61	4.92	1	1041.85	20.20	0.79	4	1	195	232	38
196	58.48	10.84	201	5848.34	6.25	1084.26	7.64	0	0	57.67	2.25	114.26	0.61	123.49	5.51	150.86	6.73	0	618.38	8.84	0.79	3	1	196	232	37
197	59.47	12.59	202	5947.38	11.61	1258.52	10.34	0	0	77.50	3.32	112.00	1.39	210.69	10.81	189.06	9.47	1	1533.85	15.33	0.66	3	1	197	232	36
198	59.34	13.01	203	5933.79	10.23	1301.08	5.55	0	0	82.84	3.07	120.38	0.97	211.78	9.37	116.35	4.94	1	1459.04	13.76	0.79	4	1	198	232	35
199	56.50	14.06	204	5649.51	4.07	1406.50	3.55	0	0	139.40	3.03	116.68	0.81	144.64	3.58	126.12	3.13	0	1926.29	22.92	0.92	3	1	199	232	34
200	56.56	16.43	205	5655.84	6.42	1643.18	8.41	0	0	75.79	2.49	116.45	0.89	151.91	5.76	197.86	7.65	0	1572.06	12.62	0.81	3	1	200	232	33
201	56.66	17.52	206	5666.11	7.14	1751.50	5.86	0	0	87.96	2.72	115.19	0.90	179.14	6.39	147.32	5.23	0	1829.67	13.85	0.84	3	1	201	232	32
202	54.59	15.95	207	5458.88	4.76	1594.72	5.50	0	0	111.26	3.10	115.33	0.88	132.02	4.20	152.60	4.86	0	1665.08	19.92	0.88	3	1	202	232	31
203	59.40	13.61	208	5939.93	4.89	1360.81	4.28	0	0	107.04	2.44	114.29	0.77	166.48	4.35	145.60	3.81	0	1844.62	20.87	0.91	3	1	203	232	30
204	62.75	12.98	209	6275.09	4.09	1297.61	4.54	0	0	124.63	3.16	118.39	0.82	124.26	3.60	137.88	3.99	0	1727.40	18.89	0.90	4	1	204	232	29
205	64.23	14.29	210	6422.76	5.47	1428.81	5.16	0	0	92.54	2.38	114.10	0.78	164.78	4.88	155.46	4.60	0	1455.56	14.64	0.88	3	1	205	232	28
206	65.11	12.74	211	6511.18	5.33	1274.09	7.24	0	0	102.35	2.86	111.65	1.01	148.35	4.78	200.14	6.60	0	1807.25	17.47	0.85	3	1	206	232	27
207	65.23	13.13	212	6522.89	3.74	1312.73	4.27	0	0	145.62	3.57	118.75	0.88	117.41	3.28	134.19	3.75	0	1865.10	26.91	0.91	3	1	207	232	26
208	66.22	10.18	213	6622.25	4.61	1018.21	6.47	0	0	94.65	2.71	116.15	0.80	124.51	4.08	174.45	5.75	0	1477.54	18.29	0.87	3	1	208	232	25
209	66.16	13.74	214	6615.84	5.24	1373.54	4.85	0	0	108.99	3.29	118.92	0.83	133.89	4.60	123.88	4.26	0	1408.92	16.40	0.87	4	1	209	232	24
210	67.84	14.03	215	6783.94	4.53	1403.04	4.57	0	0	120.39	3.01	115.30	0.84	139.55	4.00	140.84	4.03	0	1429.98	15.33	0.90	3	1	210	232	23
211	70.34	14.09	216	7033.74	5.32	1408.96	4.22	0	0	99.59	2.48	118.36	0.73	164.91	4.71	131.02	3.74	0	1637.94	13.28	0.90	3	1	211	232	22
212	67.53	14.95	217	6752.92	5.64	1495.41	4.92	0	0	102.53	2.80	116.83	0.84	159.84	5.00	139.43	4.36	0	1608.23	16.28	0.88	3	1	212	232	21
213	68.40	14.55	218	6840.36	4.85	1454.61	3.87	0	0	117.70	2.99	117.30	0.78	147.25	4.26	117.50	3.40	0	1656.31	19.70	0.90	4	1	213	232	20
214	66.29	16.77	219	6628.54	7.57	1676.83	4.85	0	0	83.49	2.80	117.33	0.77	173.82	6.70	111.41	4.28	1	1483.81	14.71	0.83	4	1	214	232	19
215	63.83	16.31	220	6382.58	4.91	1631.24	5.64	0	0	94.92	2.99	119.60	0.76	120.14	4.31	138.00	4.95	0	1245.48	15.52	0.86	3	1	215	232	18
216	63.58	16.35	221	6357.95	4.37	1635.12	4.88	0	0	103.67	2.53	116.39	0.74	138.23	3.87	154.36	4.32	0	1726.17	18.25	0.90	3	1	216	232	17
217	64.46	17.57	222	6445.78	5.97	1757.04	5.54	0	0	109.24	3.79	116.51	0.95	132.55	5.24	123.12	4.87	0	1426.02	20.46	0.83	4	1	217	232	16
218	65.50	16.58	223	6550.11	5.52	1657.64	4.52	0	0	86.19	2.34	115.81	0.67	157.25	4.88	128.83	4.00	0	961.67	12.42	0.88	3	1	218	232	15
219	68.14	14.09	224	6813.88	4.26	1408.56	5.26	0	0	115.02	3.06	117.01	0.83	123.65	3.76	152.36	4.64	0	1792.92	24.18	0.89	3	1	219	232	14
220	66.38	13.00	225	6637.91	6.69	1300.26	6.44	0	0	91.59	2.66	114.39	0.97	179.58	6.03	172.58	5.81	0	1497.85	16.05	0.84	3	1	220	232	13
221	63.85	15.44	226	6385.34	4.37	1544.39	4.44	0	0	122.77	3.25	117.49	0.82	127.16	3.83	129.14	3.89	0	1681.73	17.93	0.89	3	1	221	232	12
222	65.62	13.42	227	6561.59	7.19	1341.85	7.24	0	0	74.13	2.69	117.20	0.84	153.36	6.39	154.35	6.43	0	1226.25	10.93	0.79	3	1	222	232	11
223	69.28	14.13	228	6927.65	3.17	1413.47	2.95	0	0	155.30	2.97	116.09	0.71	127.34	2.77	118.59	2.58	0	1694.58	24.95	0.94	3	1	223	232	10
224	67.86	11.46	229	6786.04	6.34	1146.28	6.67	0	0	101.77	3.16	115.27	1.05	158.55	5.68	166.88	5.96	0	1803.35	13.34	0.83	2	1	224	232	9
225	65.44	9.20	230	6544.35	5.92	920.27	4.54	0	0	95.16	2.68	117.53	0.76	162.01	5.23	124.20	4.01	0	1382.77	13.04	0.87	3	1	225	232	8
226	65.90	9.91	231	6589.57	5.31	991.41	6.69	0	0	114.21	3.68	119.76	1.05	127.34	4.69	160.18	5.91	0	1798.25	17.15	0.84	4	1	226	232	7
227	66.92	9.32	232	6691.72	7.68	931.85	5.34	0	0	84.37	2.88	118.00	0.83	173.30	6.82	120.75	4.72	0	1303.33	12.86	0.82	4	1	227	232	6
228	67.01	9.79	233	6700.68	5.00	978.88	5.32	0	0	108.66	3.10	117.68	0.86	135.28	4.41	143.83	4.69	0	1390.54	12.50	0.87	3	1	228	232	5
229	65.43	9.00	234	6543.32	4.75	899.77	3.96	0	0	103.34	2.68	118.42	0.68	140.71	4.16	117.46	3.48	0	1595.67	16.03	0.90	3	1	229	232	4
230	65.72	7.12	235	6572.11	4.16	711.55	4.77	0	0	110.19	2.90	117.00	0.75	122.05	3.66	139.94	4.19	0	1207.71	14.12	0.89	3	1	230	232	3
231	65.54	5.43	236	6554.11	6.30	542.70	5.74	0	0	93.16	2.92	117.36	0.87	155.17	5.58	141.32	5.08	0	0.00	0.00	0.84	3	1	231	232	2
232	66.14	4.55	237	6614.07	3.75	455.25	4.06	0	0	141.18	2.98	113.63	0.85	137.06	3.31	148.63	3.59	0	0.00	0.00	0.92	3	1	232	232	1
233	59.79	17.59	1	5978.54	4.48	1758.52	4.33	0	0	120.29	3.41	117.88	0.79	121.37	3.92	117.41	3.79	0	858.35	8.79	0.88	4	2	1	27	27
234	59.69	17.66	2	5968.68	4.09	1765.70	3.47	0	0	154.67	3.81	120.62	0.87	127.68	3.58	108.14	3.03	1	1625.52	14.47	0.91	3	2	2	27	26
235	59.56	17.38	3	5956.39	3.78	1737.90	4.03	0	0	149.58	3.71	119.41	0.88	117.19	3.31	124.93	3.53	0	1389.35	14.19	0.91	4	2	3	27	25
236	60.01	17.67	4	6001.04	2.40	1767.02	2.86	0	0	205.95	3.91	118.84	0.80	97.30	2.11	115.83	2.49	1	1496.71	20.12	0.95	4	2	4	27	24
237	59.46	17.58	5	5945.71	4.70	1758.23	5.37	0	0	114.53	3.92	118.53	0.86	105.41	4.09	120.46	4.69	1	53.44	3.75	0.84	3	2	5	27	23
238	59.51	17.65	6	5951.31	2.43	1764.98	3.15	0	0	187.58	3.39	118.58	0.78	103.24	2.12	133.76	2.75	1	1760.08	19.52	0.95	3	2	6	27	22
239	59.41	17.66	7	5940.66	5.32	1766.12	5.46	0	0	122.35	4.04	117.60	1.00	123.95	4.66	127.15	4.78	0	333.71	4.35	0.85	4	2	7	27	21
240	59.48	17.79	8	5947.84	3.28	1779.22	3.44	0	0	157.09	3.78	119.63	0.78	104.61	2.85	109.55	2.99	1	466.73	5.41	0.92	4	2	8	27	20
241	60.13	17.77	9	6012.87	5.48	1777.12	4.35	0	0	113.90	3.27	117.20	0.85	147.08	4.81	116.95	3.83	0	1200.73	12.60	0.88	3	2	9	27	19
242	60.64	19.11	10	6063.80	4.06	1910.80	4.43	0	0	133.56	3.44	117.83	0.86	121.28	3.56	132.33	3.88	0	1601.94	19.58	0.90	4	2	10	27	18
243	60.53	20.68	11	6053.06	5.24	2068.18	4.40	0	0	102.80	2.80	119.65	0.76	148.57	4.61	124.89	3.88	0	1439.79	14.03	0.88	3	2	11	27	17
244	63.51	16.54	15	6351.33	4.07	1653.74	4.26	0	0	142.92	3.68	117.48	0.90	121.79	3.57	127.34	3.73	0	1628.94	24.71	0.90	3	2	12	27	16
245	63.15	18.59	16	6315.28	3.51	1859.33	2.97	0	0	150.68	3.06	117.30	0.73	133.21	3.08	112.53	2.60	0	1738.29	21.62	0.94	3	2	13	27	15
246	58.48	21.47	17	5847.73	11.83	2147.48	9.15	0	0	64.59	3.49	122.17	1.05	168.97	10.49	130.83	8.11	0	1160.60	4.79	0.64	3	2	14	27	14
247	57.49	24.13	18	5748.73	6.56	2412.52	6.06	0	0	92.20	2.94	116.73	0.91	159.30	5.82	147.08	5.38	0	1623.52	15.75	0.83	3	2	15	27	13
248	57.51	24.93	19	5750.63	4.16	2492.85	3.44	0	0	121.36	2.50	115.86	0.71	156.18	3.67	129.23	3.04	0	1590.92	18.79	0.93	3	2	16	27	12
249	53.30	26.07	20	5330.34	7.38	2606.69	6.55	0	0	95.16	3.34	118.07	1.04	162.76	6.55	144.57	5.82	0	1805.35	15.15	0.81	3	2	17	27	11
250	49.28	24.55	21	4928.36	5.52	2455.08	6.23	0	0	103.25	3.15	115.55	0.94	139.92	4.89	157.80	5.52	0	1591.46	15.68	0.85	3	2	18	27	10
251	47.94	25.14	22	4793.97	6.24	2514.21	8.26	0	0	72.03	2.70	118.42	0.80	128.82	5.53	170.25	7.34	0	1317.23	10.69	0.79	3	2	19	27	9
252	49.07	24.65	23	4906.91	8.03	2464.83	7.23	0	0	87.10	3.10	115.89	1.06	174.94	7.23	157.89	6.46	0	1456.15	13.46	0.79	3	2	20	27	8
253	47.81	26.83	24	4780.95	4.56	2683.06	5.00	0	0	120.01	3.29	116.99	0.88	128.35	4.01	140.59	4.40	0	1638.42	18.48	0.88	3	2	21	27	7
254	47.82	27.37	25	4782.12	3.81	2737.43	4.90	0	0	129.94	3.29	115.72	0.86	116.20	3.36	149.27	4.31	0	1621.71	21.98	0.90	3	2	22	27	6
255	44.63	23.43	26	4462.63	10.70	2343.42	5.35	0	0	74.67	2.27	115.96	0.86	256.15	10.67	137.49	4.82	1	1391.35	9.35	0.83	4	2	23	27	5
256	43.46	26.09	27	4345.51	7.50	2609.24	7.05	0	0	70.61	3.00	115.08	0.78	136.04	6.59	127.99	6.20	0	1020.19	11.34	0.76	3	2	24	27	4
257	45.53	27.80	28	4552.81	7.04	2780.28	7.52	0	0	57.63	2.46	114.71	0.64	127.09	6.19	135.81	6.61	0	841.00	10.68	0.76	3	2	25	27	3
258	48.64	26.65	29	4864.35	9.90	2664.78	7.89	0	0	46.02	2.52	115.86	0.61	138.95	8.67	110.76	6.91	1	578.73	8.55	0.67	3	2	26	27	2
259	48.36	26.67	30	4835.61	12.83	2666.65	9.23	0	0	39.78	2.35	115.48	0.67	167.88	11.35	120.91	8.16	0	544.88	7.00	0.61	4	2	27	27	1
260	110.39	61.93	1	11038.69	4.28	6192.62	3.70	0	0	132.67	2.99	114.82	0.81	146.31	3.76	126.73	3.26	0	1787.98	21.05	0.92	3	3	1	53	53
261	110.18	63.92	2	11017.52	5.23	6392.22	11.21	0	0	73.25	2.19	112.51	0.86	137.46	4.72	274.19	11.53	1	1605.90	16.10	0.83	4	3	2	53	52
262	110.61	65.66	3	11060.98	7.42	6565.77	5.53	0	0	96.33	3.18	117.84	0.96	173.72	6.59	129.72	4.91	0	1634.15	12.97	0.83	3	3	3	53	51
263	108.35	67.68	4	10835.03	3.99	6768.44	5.60	0	0	111.50	2.89	114.45	0.81	118.87	3.53	166.62	4.95	0	1622.23	21.04	0.89	4	3	4	53	50
264	106.84	69.43	5	10683.82	4.52	6943.28	4.39	0	0	128.32	3.47	116.18	0.87	128.75	3.97	124.99	3.85	0	1690.65	19.32	0.89	3	3	5	53	49
265	104.97	67.64	6	10497.44	7.23	6764.33	5.87	0	0	98.00	2.98	112.24	1.01	183.77	6.54	149.85	5.25	0	1558.46	16.79	0.84	3	3	6	53	48
266	104.29	69.69	7	10429.24	4.48	6969.11	5.73	0	0	108.60	2.77	113.34	0.86	136.15	3.98	173.80	5.10	0	1759.83	17.66	0.89	3	3	7	53	47
267	101.18	64.79	8	10118.38	5.62	6479.03	5.16	0	0	112.65	3.16	112.96	0.95	154.75	4.98	142.15	4.57	0	1666.71	21.35	0.87	3	3	8	53	46
268	99.97	64.92	9	9996.85	3.12	6491.61	3.32	0	0	149.45	2.99	114.99	0.73	119.91	2.73	127.78	2.91	0	1410.88	16.48	0.94	4	3	9	53	45
269	101.39	65.56	10	10139.29	7.01	6555.84	6.81	0	0	94.81	3.04	113.33	1.05	169.89	6.28	165.13	6.10	0	1510.42	14.02	0.82	3	3	10	53	44
270	102.73	66.26	11	10273.32	5.00	6626.37	5.75	0	0	96.11	2.76	114.78	0.80	134.59	4.42	154.77	5.09	0	1577.62	15.04	0.87	3	3	11	53	43
271	98.20	65.54	12	9820.09	10.53	6554.26	7.02	0	0	72.80	2.47	111.61	1.01	236.62	10.15	162.59	6.37	1	1558.54	13.69	0.77	3	3	12	53	42
272	97.15	67.95	13	9714.68	3.26	6794.50	3.68	0	0	126.13	2.65	118.06	0.66	119.39	2.86	135.05	3.23	0	1746.00	18.66	0.93	3	3	13	53	41
273	94.97	66.60	14	9497.44	3.66	6660.40	3.95	0	0	129.49	2.88	114.24	0.75	127.08	3.22	137.06	3.47	0	1529.48	19.12	0.92	3	3	14	53	40
274	94.69	64.45	15	9468.65	4.70	6444.51	4.78	0	0	109.88	2.79	113.19	0.81	142.98	4.15	145.54	4.23	0	1631.35	17.20	0.89	3	3	15	53	39
275	92.78	63.77	16	9278.33	5.44	6376.92	8.00	0	0	97.15	3.26	116.81	0.99	125.71	4.83	183.39	7.22	0	1659.44	16.84	0.82	3	3	16	53	38
276	90.93	62.19	17	9092.84	5.36	6219.24	10.20	0	0	86.59	3.01	114.72	0.99	120.08	4.78	223.81	9.53	1	1559.77	10.90	0.81	4	3	17	53	37
277	93.00	61.02	18	9299.93	3.36	6102.16	4.88	0	0	115.34	2.37	113.09	0.73	126.74	2.98	183.54	4.38	0	1744.17	15.55	0.93	3	3	18	53	36
278	93.09	61.16	19	9308.81	4.46	6115.88	4.26	0	0	120.16	2.77	112.21	0.81	149.13	3.94	142.66	3.77	0	1658.69	19.20	0.91	3	3	19	53	35
279	90.96	62.04	20	9095.55	5.11	6204.12	4.61	0	0	119.61	3.14	116.20	0.90	150.06	4.52	135.56	4.08	0	1753.69	16.39	0.89	3	3	20	53	34
280	94.29	64.49	21	9428.67	8.89	6448.81	7.25	0	0	70.06	2.43	113.59	0.91	198.61	8.12	163.02	6.53	0	1496.19	11.72	0.78	3	3	21	53	33
281	97.81	63.24	22	9781.05	5.10	6323.66	4.76	0	0	115.02	3.00	115.62	0.88	150.96	4.52	140.78	4.21	0	1689.19	16.67	0.89	3	3	22	53	32
282	100.03	63.62	23	10003.09	12.26	6362.14	5.14	0	0	77.43	2.35	113.72	0.93	288.99	12.98	133.07	4.65	1	2037.19	13.00	0.83	4	3	23	53	31
283	100.43	63.07	24	10042.87	9.55	6306.84	7.11	0	0	83.25	2.80	112.12	1.11	218.94	8.93	165.33	6.46	1	1965.31	14.60	0.78	3	3	24	53	30
284	96.91	62.87	25	9690.69	4.16	6287.25	4.06	0	0	140.75	3.72	116.63	0.87	121.10	3.64	118.14	3.55	0	1574.92	18.99	0.90	4	3	25	53	29
285	97.45	63.36	26	9745.41	5.79	6336.33	8.85	0	0	82.45	3.03	119.54	0.92	122.00	5.13	185.97	7.90	0	1573.98	12.03	0.80	4	3	26	53	28
286	95.02	66.51	27	9502.00	3.75	6651.20	4.11	0	0	141.44	3.20	113.53	0.85	127.68	3.30	139.86	3.61	0	1673.38	21.96	0.92	3	3	27	53	27
287	95.26	66.84	28	9526.19	8.20	6684.41	5.59	0	0	86.52	2.63	112.99	0.93	208.16	7.53	143.51	5.02	1	1832.40	14.16	0.83	3	3	28	53	26
288	96.60	66.19	29	9659.53	4.64	6619.21	4.97	0	0	133.07	3.72	116.80	0.98	127.92	4.08	137.03	4.37	0	1659.00	20.05	0.88	4	3	29	53	25
289	98.96	65.05	30	9896.24	4.40	6504.50	4.45	0	0	135.09	3.29	115.32	0.92	139.44	3.88	141.02	3.92	0	1950.44	20.17	0.90	3	3	30	53	24
290	100.08	64.47	31	10007.77	6.74	6447.39	4.95	0	0	103.17	2.74	112.87	0.95	195.61	6.13	144.90	4.44	0	1572.21	12.69	0.87	3	3	31	53	23
291	101.94	68.24	32	10194.38	4.34	6823.94	6.17	0	0	106.64	2.76	113.16	0.86	129.99	3.86	184.03	5.52	0	1819.92	18.37	0.88	3	3	32	53	22
292	105.00	66.49	33	10500.04	4.94	6649.03	4.09	0	0	125.55	3.06	115.10	0.87	156.62	4.37	129.78	3.62	0	1641.62	17.51	0.90	3	3	33	53	21
293	107.93	66.05	34	10792.60	5.89	6604.81	7.19	0	0	84.12	2.58	114.57	0.87	149.07	5.27	181.14	6.47	0	1563.90	13.49	0.84	3	3	34	53	20
294	108.53	64.61	35	10853.05	5.05	6460.60	4.79	0	0	103.95	2.72	114.00	0.79	149.35	4.47	141.51	4.23	0	1623.02	17.51	0.89	3	3	35	53	19
295	111.00	64.28	36	11100.38	4.66	6427.93	4.60	0	0	113.99	2.76	114.96	0.82	148.63	4.13	146.58	4.07	0	1789.83	19.31	0.90	3	3	36	53	18
296	111.38	66.19	37	11138.06	3.57	6618.98	4.46	0	0	127.52	3.08	115.35	0.77	113.98	3.13	142.44	3.92	0	1577.02	19.68	0.91	3	3	37	53	17
297	110.71	65.96	38	11071.03	4.11	6596.19	4.04	0	0	146.60	3.50	113.54	0.91	132.59	3.62	130.25	3.55	0	1678.65	21.53	0.91	3	3	38	53	16
298	110.45	66.14	39	11044.61	3.25	6613.79	3.63	0	0	154.65	3.27	115.23	0.80	118.18	2.85	132.16	3.18	0	1660.21	19.13	0.93	4	3	39	53	15
299	110.53	66.14	40	11052.77	3.13	6614.31	3.17	0	0	142.75	3.16	114.43	0.67	108.69	2.73	110.06	2.77	1	1225.04	24.34	0.93	4	3	40	53	14
300	110.69	66.15	41	11069.49	2.99	6615.46	2.98	0	0	143.40	2.90	115.26	0.64	113.59	2.61	113.51	2.60	0	1562.02	22.57	0.94	4	3	41	53	13
301	110.78	65.99	42	11077.59	3.14	6598.92	3.55	0	0	148.43	3.40	113.25	0.74	105.19	2.74	119.11	3.10	1	1299.48	21.89	0.92	4	3	42	53	12
302	110.58	66.01	43	11057.75	4.58	6600.99	4.96	0	0	120.56	3.62	114.76	0.86	117.41	4.01	127.15	4.34	0	1291.19	18.40	0.87	3	3	43	53	11
303	110.48	65.85	44	11048.21	3.51	6585.06	3.73	0	0	127.10	3.21	114.37	0.68	106.84	3.06	113.34	3.25	1	1074.35	24.70	0.91	4	3	44	53	10
304	110.48	65.91	45	11047.79	3.27	6591.32	3.75	0	0	174.79	4.34	115.95	0.90	100.90	2.83	115.80	3.26	1	1546.62	30.57	0.91	4	3	45	53	9
305	110.22	65.93	46	11021.67	3.33	6592.98	3.47	0	0	162.13	3.72	115.53	0.82	111.60	2.91	116.36	3.03	1	1825.40	28.47	0.92	4	3	46	53	8
306	110.04	65.85	47	11004.03	3.30	6585.35	4.02	0	0	151.28	3.65	114.09	0.82	105.20	2.89	128.13	3.51	1	1521.71	25.88	0.91	3	3	47	53	7
307	109.69	66.01	48	10969.15	2.92	6600.85	3.20	0	0	153.03	3.26	116.19	0.69	105.19	2.54	115.35	2.79	1	1452.92	18.90	0.93	4	3	48	53	6
308	109.72	65.82	49	10972.07	3.35	6581.56	3.09	0	0	164.17	3.44	115.62	0.79	122.87	2.93	113.51	2.70	0	1599.23	22.81	0.93	4	3	49	53	5
309	109.28	65.51	50	10928.40	2.67	6551.38	3.16	0	0	149.51	3.16	114.38	0.64	97.03	2.32	114.59	2.75	1	1167.77	27.02	0.94	4	3	50	53	4
310	109.19	65.26	51	10918.82	3.41	6525.69	3.28	0	0	162.61	3.74	116.54	0.81	114.09	2.98	109.58	2.86	1	1520.75	27.12	0.92	4	3	51	53	3
311	108.96	65.28	52	10896.47	4.17	6527.83	3.98	0	0	105.63	2.52	112.27	0.66	134.67	3.67	128.37	3.50	0	1356.46	15.87	0.91	3	3	52	53	2
312	109.45	65.49	53	10944.75	8.77	6549.49	9.87	0	0	47.99	2.84	113.11	0.67	114.04	7.67	128.31	8.64	0	541.48	8.42	0.64	4	3	53	53	1
313	5.19	18.76	7	518.99	5.93	1875.52	5.77	0	0	77.51	3.11	115.74	0.67	113.56	5.18	110.54	5.04	1	0.00	0.00	0.80	4	4	1	1	1
314	62.69	14.26	12	6269.39	6.33	1426.02	9.99	0	0	86.17	3.31	118.39	1.07	127.75	5.64	200.04	9.05	0	1403.04	10.43	0.77	4	5	1	3	3
315	61.38	14.64	13	6137.60	3.65	1463.90	3.53	0	0	153.21	3.32	116.92	0.83	129.76	3.20	125.71	3.10	0	1538.23	22.58	0.93	4	5	2	3	2
316	63.80	15.12	14	6379.52	3.46	1512.41	4.08	0	0	137.71	3.06	119.20	0.79	120.00	3.04	141.21	3.58	0	1869.67	20.79	0.92	3	5	3	3	1
317	5.67	28.58	13	566.84	7.49	2857.96	5.98	0	0	72.71	3.05	117.77	0.73	137.55	6.56	109.71	5.23	1	0.00	0.00	0.78	4	6	1	2	2
318	5.01	25.89	14	500.65	6.72	2589.02	5.65	0	0	99.04	3.29	116.48	0.94	156.09	5.94	131.28	4.99	0	0.00	0.00	0.83	4	6	2	2	1
319	90.59	119.26	26	9059.26	6.77	11925.80	6.44	0	0	59.99	2.96	113.63	0.58	105.19	5.87	100.14	5.60	1	581.58	9.67	0.73	4	7	1	1	1
320	54.70	29.71	33	5469.68	10.60	2970.99	9.61	0	0	41.43	1.99	113.93	0.66	171.05	9.47	155.31	8.58	0	661.83	7.24	0.68	3	8	1	53	53
321	54.45	29.16	35	5444.83	9.52	2915.72	11.10	0	0	44.54	2.20	113.31	0.73	149.31	8.49	173.67	9.93	0	832.46	7.74	0.67	3	8	2	53	52
322	58.20	30.09	37	5819.65	6.88	3009.17	6.60	0	0	58.82	2.40	114.48	0.60	129.97	6.04	124.79	5.80	0	800.44	10.87	0.78	3	8	3	53	51
323	55.03	27.74	38	5502.65	5.62	2773.50	7.15	0	0	74.28	2.93	112.38	0.71	109.78	4.93	139.64	6.26	1	606.67	10.97	0.80	4	8	4	53	50
324	51.69	26.19	39	5169.39	9.48	2618.81	9.89	0	0	45.79	2.51	116.05	0.68	133.38	8.35	139.15	8.71	0	659.94	7.22	0.65	4	8	5	53	49
325	50.49	26.26	40	5048.94	5.33	2625.62	7.38	0	0	65.30	3.21	115.88	0.59	81.10	4.30	114.62	6.40	1	591.10	13.91	0.74	4	8	6	53	48
326	54.22	28.60	41	5421.90	6.60	2860.05	7.39	0	0	69.39	2.83	114.59	0.74	124.45	5.80	139.35	6.49	0	958.12	12.65	0.78	4	8	7	53	47
327	52.60	28.31	42	5259.92	5.66	2830.60	10.07	0	0	63.91	2.35	115.87	0.75	119.69	5.04	210.40	9.22	1	1105.56	10.94	0.79	4	8	8	53	46
328	50.39	26.68	43	5039.32	6.54	2667.66	6.45	0	0	88.64	2.96	114.28	0.90	151.36	5.80	149.20	5.72	0	1228.17	13.73	0.82	3	8	9	53	45
329	49.63	25.04	44	4962.97	11.41	2503.84	26.06	0	0	36.75	2.05	116.44	0.95	162.50	10.45	322.42	29.73	1	1117.71	8.25	0.53	4	8	10	53	44
330	51.53	19.74	45	5152.54	11.62	1974.09	21.55	0	0	65.91	4.46	123.12	1.61	134.09	10.44	237.59	20.84	1	1209.25	4.15	0.52	5	8	11	53	43
331	51.00	20.66	46	5099.60	8.97	2065.98	12.39	0	0	94.24	6.31	124.49	1.49	103.12	7.88	142.37	10.84	1	771.52	3.27	0.58	3	8	12	53	42
332	49.14	21.19	47	4913.96	6.37	2118.55	6.25	0	0	91.42	3.68	118.53	0.87	121.84	5.58	119.41	5.47	0	246.02	2.64	0.79	4	8	13	53	41
333	46.66	20.48	48	4665.52	5.60	2047.53	6.96	0	0	73.89	2.74	118.89	0.70	116.36	4.92	144.76	6.12	0	-256.73	1.60	0.81	3	8	14	53	40
334	46.99	22.26	49	4699.08	10.09	2225.66	8.24	0	0	53.55	2.11	113.43	0.78	197.57	9.25	162.85	7.42	0	312.19	2.50	0.74	4	8	15	53	39
335	45.44	22.47	50	4544.37	11.28	2247.33	15.18	0	0	52.76	4.88	121.35	1.02	93.21	9.66	125.88	13.22	1	750.19	5.80	0.43	4	8	16	53	38
336	40.45	24.55	51	4045.11	5.92	2454.82	5.55	0	0	84.80	2.87	115.86	0.74	134.55	5.20	126.23	4.88	0	1115.98	11.31	0.84	3	8	17	53	37
337	40.96	23.62	52	4096.23	8.26	2361.76	5.66	0	0	70.48	2.35	114.40	0.75	191.01	7.46	131.77	5.04	0	1100.67	11.42	0.82	3	8	18	53	36
338	41.72	23.74	53	4171.93	7.39	2373.62	7.67	0	0	60.77	2.22	115.19	0.73	156.81	6.59	162.83	6.84	0	1072.08	11.07	0.79	3	8	19	53	35
339	44.54	24.05	54	4453.87	6.60	2404.76	9.75	0	0	61.81	2.26	113.37	0.78	140.37	5.91	204.82	8.95	0	959.67	9.50	0.78	3	8	20	53	34
340	41.77	25.99	55	4177.13	5.36	2598.93	4.29	0	0	84.44	2.12	111.97	0.63	164.95	4.75	132.15	3.80	0	922.48	13.61	0.89	3	8	21	53	33
341	40.20	25.55	56	4020.17	5.51	2555.06	5.89	0	0	85.76	2.35	111.96	0.78	155.93	4.92	166.42	5.25	0	1019.15	13.50	0.87	3	8	22	53	32
342	38.17	20.14	57	3816.90	8.55	2014.06	7.99	0	0	73.47	3.82	119.43	0.91	126.61	7.49	118.34	7.00	0	924.48	11.79	0.70	5	8	23	53	31
343	34.95	20.73	58	3495.50	4.82	2073.16	5.22	0	0	95.21	2.98	115.11	0.72	118.52	4.22	128.33	4.57	0	958.31	14.44	0.86	4	8	24	53	30
344	35.01	23.42	59	3500.70	8.57	2341.80	12.57	0	0	53.49	2.42	113.37	0.88	147.66	7.71	213.82	11.63	1	959.79	12.14	0.68	4	8	25	53	29
345	35.08	25.73	60	3507.77	7.06	2573.04	6.59	0	0	70.61	2.99	117.24	0.73	128.52	6.19	119.88	5.77	0	904.17	11.46	0.77	3	8	26	53	28
346	39.65	22.34	61	3965.47	5.07	2234.10	5.93	0	0	86.14	2.71	115.47	0.72	124.34	4.47	145.39	5.22	0	1227.75	14.78	0.85	4	8	27	53	27
347	39.49	18.28	62	3949.07	8.84	1828.26	6.84	0	0	68.39	2.73	116.92	0.83	171.48	7.85	132.74	6.07	0	1282.52	11.42	0.77	3	8	28	53	26
348	42.39	16.54	63	4238.55	9.99	1654.14	6.39	0	0	70.06	2.98	117.33	0.86	181.03	8.88	116.10	5.65	0	1391.02	10.41	0.75	3	8	29	53	25
349	41.27	18.82	64	4126.64	6.43	1881.59	7.76	0	0	63.12	2.21	116.55	0.70	142.17	5.72	171.34	6.92	0	943.56	8.26	0.80	3	8	30	53	24
350	43.06	21.77	65	4305.61	11.44	2176.73	20.05	0	0	47.38	2.70	114.31	1.13	157.85	10.40	262.20	20.22	1	1370.23	13.54	0.54	4	8	31	53	23
351	43.69	22.36	66	4369.20	7.68	2236.01	6.65	0	0	74.32	2.74	114.88	0.83	160.82	6.81	139.25	5.90	0	1104.08	12.90	0.79	3	8	32	53	22
352	45.22	19.59	67	4521.67	7.49	1958.87	8.66	0	0	57.27	2.04	114.29	0.74	163.70	6.76	189.05	7.83	0	271.75	2.05	0.78	3	8	33	53	21
353	43.23	22.46	68	4323.34	9.08	2245.98	6.65	0	0	63.30	2.38	113.73	0.78	186.89	8.16	137.45	5.93	0	868.06	11.17	0.78	3	8	34	53	20
354	38.98	23.79	69	3897.94	7.80	2378.50	6.58	0	0	65.53	2.60	116.63	0.72	151.91	6.88	128.26	5.81	0	909.15	11.27	0.78	3	8	35	53	19
355	39.73	21.60	70	3972.92	5.75	2159.73	6.55	0	0	75.12	2.27	113.90	0.73	147.31	5.12	167.78	5.83	0	1051.77	12.04	0.85	3	8	36	53	18
356	39.99	22.27	71	3999.01	20.58	2227.20	20.79	0	0	38.73	4.24	118.90	1.25	145.09	18.22	146.60	18.40	0	966.00	5.57	0.31	5	8	37	53	17
357	40.30	23.22	72	4029.65	6.96	2321.78	5.77	0	0	77.04	3.19	117.28	0.73	129.33	6.09	107.24	5.05	1	968.21	13.00	0.78	5	8	38	53	16
358	40.65	23.66	75	4065.23	6.44	2366.13	6.15	0	0	80.69	2.77	114.91	0.79	144.70	5.68	138.30	5.43	0	1036.08	12.45	0.82	3	8	39	53	15
359	41.23	23.32	76	4122.70	4.70	2332.37	4.94	0	0	94.75	2.96	115.62	0.68	115.54	4.11	121.54	4.32	0	950.81	17.41	0.86	4	8	40	53	14
360	42.81	23.56	77	4280.84	4.55	2355.76	5.13	0	0	94.58	2.77	116.74	0.69	119.52	4.00	134.67	4.50	0	1149.19	13.32	0.87	4	8	41	53	13
361	43.60	26.36	78	4359.84	11.91	2636.33	13.76	0	0	56.14	2.50	108.42	1.18	210.07	11.19	238.27	13.41	1	1173.21	11.49	0.60	4	8	42	53	12
362	48.67	24.89	79	4867.16	5.92	2489.30	8.16	0	0	74.94	3.16	116.51	0.79	108.30	5.19	149.10	7.16	1	856.17	13.44	0.77	4	8	43	53	11
363	49.55	21.10	80	4954.61	7.41	2110.38	8.43	0	0	53.74	2.05	117.58	0.67	150.50	6.60	170.94	7.54	0	462.44	2.06	0.77	3	8	44	53	10
364	49.01	23.24	81	4901.02	4.54	2324.39	4.19	0	0	94.57	2.68	117.75	0.62	123.15	3.97	113.69	3.66	0	915.33	11.42	0.89	4	8	45	53	9
365	47.75	21.62	82	4775.02	5.67	2161.85	6.23	0	0	79.37	2.63	115.05	0.73	132.01	5.00	144.87	5.49	0	955.19	8.37	0.84	3	8	46	53	8
366	47.61	20.13	83	4761.42	7.35	2013.19	7.74	0	0	74.30	3.49	120.94	0.84	120.19	6.44	126.66	6.78	0	164.19	2.32	0.73	4	8	47	53	7
367	48.10	23.06	84	4810.17	10.17	2305.91	11.76	0	0	52.09	2.61	115.34	0.91	157.91	9.12	181.96	10.61	0	888.10	6.66	0.65	4	8	48	53	6
368	45.12	22.66	85	4511.90	12.75	2265.56	8.97	0	0	51.94	2.35	115.03	0.89	215.27	11.96	154.78	8.09	1	1044.98	7.05	0.68	4	8	49	53	5
369	41.93	25.37	86	4192.72	4.88	2536.55	4.23	0	0	103.68	2.86	114.51	0.71	136.10	4.28	117.75	3.71	0	1038.75	13.78	0.89	4	8	50	53	4
370	42.42	29.01	87	4241.59	7.75	2901.19	7.38	0	0	65.91	2.73	116.85	0.77	144.35	6.84	137.47	6.52	0	987.17	11.51	0.76	3	8	51	53	3
371	38.19	28.85	88	3819.30	8.92	2884.93	8.14	0	0	64.96	2.63	114.16	0.88	170.79	7.98	156.06	7.27	0	1048.33	8.94	0.75	3	8	52	53	2
372	38.41	30.40	89	3841.21	5.10	3039.64	5.79	0	0	95.89	3.14	116.38	0.79	120.04	4.48	136.38	5.09	0	1060.25	15.65	0.85	3	8	53	53	1
373	4.83	69.57	37	483.35	5.36	6957.18	7.45	0	0	61.81	2.46	111.76	0.59	103.82	4.70	144.25	6.52	1	0.00	0.00	0.79	4	9	1	22	22
374	4.62	69.46	38	461.86	6.16	6945.78	7.03	0	0	68.59	3.00	111.76	0.67	108.16	5.38	123.46	6.14	1	0.00	0.00	0.77	5	9	2	22	21
375	4.66	69.30	39	465.90	5.93	6930.27	8.36	0	0	61.01	3.12	112.82	0.63	88.70	5.08	125.52	7.28	1	0.00	0.00	0.72	4	9	3	22	20
376	4.71	69.44	40	470.94	6.64	6943.59	6.07	0	0	62.32	2.50	111.68	0.60	127.46	5.81	116.64	5.32	0	0.00	0.00	0.79	3	9	4	22	19
377	4.83	69.46	41	483.09	7.19	6945.90	7.14	0	0	55.06	2.89	113.63	0.58	105.19	6.27	104.35	6.19	1	0.00	0.00	0.70	4	9	5	22	18
378	4.62	69.25	43	461.83	4.53	6925.15	5.76	0	0	77.32	3.06	113.07	0.58	87.25	3.83	111.61	5.00	1	0.00	0.00	0.81	4	9	6	22	17
379	4.71	69.28	44	471.24	9.20	6927.97	11.34	0	0	54.87	3.19	111.01	0.86	122.12	8.10	150.57	9.99	0	0.00	0.00	0.63	3	9	7	22	16
380	4.54	68.92	45	453.69	4.59	6892.49	7.84	0	0	78.58	3.51	113.77	0.68	74.70	3.51	133.36	6.80	1	0.00	0.00	0.77	4	9	8	22	15
381	4.82	69.40	46	481.53	7.07	6939.64	7.20	0	0	59.39	2.48	112.36	0.65	130.54	6.21	133.08	6.33	0	0.00	0.00	0.77	3	9	9	22	14
382	4.56	69.41	47	455.51	7.59	6941.02	8.11	0	0	51.22	2.70	114.32	0.60	110.43	6.62	118.02	7.08	1	0.00	0.00	0.69	4	9	10	22	13
383	4.82	69.72	48	481.60	7.44	6971.55	9.99	0	0	48.57	2.47	112.34	0.64	112.71	6.54	151.22	8.77	0	0.00	0.00	0.69	3	9	11	22	12
384	4.79	69.39	49	478.74	7.57	6938.89	7.10	0	0	58.99	2.91	113.24	0.64	118.18	6.61	110.72	6.19	1	0.00	0.00	0.72	4	9	12	22	11
385	4.75	69.60	50	474.85	5.69	6960.45	7.39	0	0	69.74	3.16	112.41	0.67	96.55	4.96	125.25	6.44	1	0.00	0.00	0.76	4	9	13	22	10
386	4.83	69.52	52	483.33	5.85	6951.73	7.32	0	0	73.97	2.97	111.00	0.73	112.04	5.13	140.11	6.42	0	0.00	0.00	0.79	4	9	14	22	9
387	4.83	69.55	53	482.99	7.13	6954.61	7.44	0	0	62.31	2.80	110.68	0.69	122.26	6.25	127.64	6.52	0	0.00	0.00	0.75	3	9	15	22	8
388	4.79	69.31	54	479.11	3.99	6930.92	4.28	0	0	85.88	2.53	112.46	0.52	104.12	3.48	111.68	3.73	1	0.00	0.00	0.88	4	9	16	22	7
389	4.71	69.57	55	470.53	4.37	6956.87	4.73	0	0	78.13	2.41	111.01	0.53	108.84	3.81	117.78	4.13	1	0.00	0.00	0.87	4	9	17	22	6
390	4.59	69.60	56	459.42	5.25	6960.44	7.39	0	0	67.98	2.69	111.02	0.64	101.91	4.58	143.54	6.46	1	0.00	0.00	0.80	4	9	18	22	5
391	4.55	69.43	57	454.90	6.03	6943.15	4.86	0	0	67.18	2.57	112.58	0.54	120.89	5.25	97.29	4.20	1	0.00	0.00	0.81	4	9	19	22	4
392	4.76	69.51	58	476.25	6.78	6951.05	6.61	0	0	68.29	3.38	113.99	0.67	105.19	5.90	102.50	5.72	1	0.00	0.00	0.73	4	9	20	22	3
393	4.98	69.53	59	497.52	5.71	6952.59	7.96	0	0	73.29	3.64	114.65	0.73	89.00	5.12	123.27	6.93	1	0.00	0.00	0.73	4	9	21	22	2
394	4.65	69.44	60	464.94	5.43	6944.32	6.52	0	0	74.86	3.44	116.56	0.65	90.38	4.65	108.78	5.65	1	0.00	0.00	0.76	4	9	22	22	1
395	119.38	121.66	42	11938.47	8.45	12166.12	17.34	0	0	40.29	1.58	110.02	0.75	171.01	7.76	312.07	19.51	1	0.00	0.00	0.68	4	10	1	3	3
396	119.64	118.73	43	11963.90	4.93	11872.72	7.30	0	0	96.11	3.54	114.41	0.87	102.91	4.31	152.57	6.40	1	1117.48	16.65	0.82	4	10	2	3	2
397	118.71	119.18	44	11871.20	7.14	11917.83	7.70	0	0	57.68	2.33	110.07	0.66	136.74	6.31	147.33	6.80	0	647.60	8.68	0.77	3	10	3	3	1
398	98.36	49.42	47	9835.79	8.31	4942.00	15.80	0	0	42.52	2.95	114.24	0.73	92.01	7.20	173.99	14.12	1	666.69	11.16	0.56	5	11	1	5	5
399	99.36	43.67	49	9935.55	13.49	4367.02	8.83	0	0	45.60	2.54	114.01	0.77	186.88	12.06	122.79	7.84	0	735.29	7.48	0.63	4	11	2	5	4
400	99.37	44.70	50	9937.17	10.11	4470.15	11.37	0	0	38.59	1.88	111.86	0.66	160.93	9.06	180.62	10.23	0	645.73	5.83	0.66	3	11	3	5	3
401	100.54	45.90	51	10053.83	7.27	4590.08	9.07	0	0	52.66	2.43	111.72	0.65	121.49	6.40	151.63	7.99	0	544.44	8.40	0.73	3	11	4	5	2
402	101.77	47.67	52	10177.38	11.02	4766.51	11.22	0	0	41.70	2.53	113.42	0.72	140.29	9.74	142.83	9.91	0	525.33	5.66	0.60	3	11	5	5	1
403	120.05	123.22	53	12005.44	5.86	12322.10	7.19	0	0	84.23	3.04	112.04	0.84	125.52	5.17	153.77	6.34	0	0.00	0.00	0.81	3	12	1	1	1
404	14.31	25.78	73	1431.45	6.97	2578.46	7.13	0	0	60.12	2.21	113.48	0.66	146.67	6.17	150.16	6.32	0	893.88	8.55	0.80	3	13	1	4	4
405	16.66	21.68	75	1666.45	4.89	2168.23	5.23	0	0	106.27	2.89	115.36	0.83	138.74	4.33	148.39	4.62	0	1535.96	17.15	0.88	3	13	2	4	3
406	14.90	22.09	76	1490.30	5.13	2209.10	4.00	0	0	107.19	2.98	116.80	0.73	141.75	4.49	110.67	3.51	1	1287.40	17.79	0.89	4	13	3	4	2
407	13.93	21.60	77	1392.51	5.46	2159.66	5.04	0	0	100.02	2.89	118.37	0.81	145.93	4.82	134.67	4.45	0	1641.29	13.90	0.87	3	13	4	4	1
408	14.22	19.35	74	1422.46	6.91	1935.04	9.57	0	0	69.35	2.78	117.39	0.89	133.79	6.15	184.71	8.57	0	1516.56	10.99	0.76	3	14	1	6	6
409	9.25	16.74	78	924.85	7.32	1673.83	7.99	0	0	69.77	2.56	115.04	0.85	154.33	6.53	168.40	7.13	0	1346.58	12.15	0.78	3	14	2	6	5
410	7.22	16.42	79	722.27	8.04	1641.73	10.05	0	0	57.96	2.27	114.31	0.84	160.33	7.24	199.14	9.16	0	1461.38	9.27	0.74	3	14	3	6	4
411	6.56	20.32	80	655.78	6.07	2031.53	5.60	0	0	92.86	3.05	117.32	0.83	142.68	5.35	131.66	4.94	0	1243.29	15.23	0.84	3	14	4	6	3
412	8.20	19.38	81	820.20	4.93	1937.69	4.65	0	0	95.67	2.25	113.59	0.72	162.15	4.39	152.90	4.14	0	1342.50	15.01	0.90	3	14	5	6	2
413	10.06	22.11	82	1005.94	5.27	2210.62	5.69	0	0	106.02	3.56	118.88	0.88	120.82	4.62	130.47	4.99	0	1602.52	16.40	0.84	3	14	6	6	1
414	87.99	120.38	101	8799.44	9.79	12038.32	10.07	0	0	43.50	2.00	112.40	0.69	165.23	8.79	169.97	9.02	0	875.29	6.84	0.69	3	15	1	2	2
415	82.59	119.65	103	8259.16	10.11	11964.78	10.52	0	0	40.90	2.02	111.34	0.67	158.91	9.02	165.18	9.39	0	694.90	6.95	0.66	3	15	2	2	1
416	87.47	106.02	109	8747.20	8.12	10602.23	9.68	0	0	43.26	2.33	109.70	0.58	116.15	7.12	138.52	8.49	0	423.35	9.30	0.67	4	16	1	3	3
417	87.53	106.23	111	8753.27	9.50	10623.43	9.95	0	0	41.72	2.35	113.94	0.62	130.03	8.35	136.20	8.75	0	558.98	6.78	0.65	3	16	2	3	2
418	90.43	104.66	113	9042.50	10.39	10466.44	11.62	0	0	42.68	2.76	112.72	0.71	123.92	9.13	138.62	10.21	0	455.31	5.56	0.58	5	16	3	3	1
419	83.24	108.81	117	8324.04	8.86	10880.54	12.66	0	0	40.28	2.00	111.22	0.67	138.35	7.91	195.37	11.59	0	720.65	7.22	0.66	4	17	1	2	2
420	80.92	105.18	120	8091.91	11.31	10518.16	8.53	0	0	47.03	2.33	113.27	0.72	176.29	10.13	133.46	7.58	0	969.29	7.33	0.68	3	17	2	2	1
421	113.66	61.55	117	11366.18	7.52	6155.42	6.97	0	0	70.58	2.26	111.53	0.82	182.67	6.79	169.68	6.27	0	1407.25	10.79	0.81	3	18	1	1	1
422	76.93	100.25	123	7693.10	9.17	10024.78	9.29	0	0	51.08	2.68	112.04	0.72	134.66	8.08	136.47	8.18	0	556.46	7.55	0.67	3	19	1	1	1
423	83.14	105.73	126	8314.20	9.69	10572.61	9.10	0	0	47.67	2.45	112.54	0.69	145.42	8.55	136.59	8.03	0	852.62	8.82	0.68	3	20	1	3	3
424	84.00	106.53	127	8400.26	12.19	10653.00	11.54	0	0	40.52	2.49	111.84	0.75	153.29	10.81	145.17	10.22	0	460.96	6.16	0.58	3	20	2	3	2
425	84.87	107.71	128	8487.36	11.58	10771.15	14.05	0	0	36.06	2.04	112.00	0.74	159.27	10.41	192.34	12.74	0	671.56	5.70	0.58	3	20	3	3	1
426	30.48	95.70	131	3048.24	4.95	9570.29	7.28	0	0	63.60	2.80	112.79	0.56	84.87	4.10	126.35	6.33	1	573.33	8.13	0.77	4	21	1	1	1
427	97.42	109.58	133	9741.89	9.40	10957.80	11.92	0	0	42.45	2.28	111.21	0.70	135.38	8.35	171.46	10.60	0	546.40	6.97	0.64	3	22	1	2	2
428	96.54	115.17	135	9654.29	7.47	11517.26	9.64	0	0	45.94	2.22	112.06	0.60	119.43	6.58	154.04	8.49	0	361.40	7.91	0.71	4	22	2	2	1
429	89.36	118.10	137	8935.97	7.71	11810.05	10.52	0	0	56.01	3.36	114.15	0.75	98.79	6.70	134.82	9.18	1	625.56	11.03	0.64	4	23	1	1	1
430	105.10	122.30	139	10510.05	5.71	12230.43	9.70	0	0	72.92	2.71	112.06	0.84	119.33	5.08	201.07	8.78	0	0.00	0.00	0.79	3	24	1	14	14
431	105.89	121.71	140	10589.50	6.23	12171.00	5.14	0	0	79.51	2.31	111.89	0.70	165.85	5.53	137.06	4.56	0	0.00	0.00	0.86	3	24	2	14	13
432	105.97	119.83	141	10596.58	5.11	11982.56	12.18	0	0	75.24	2.74	114.11	0.90	109.29	4.56	249.63	11.87	1	1475.00	13.35	0.79	4	24	3	14	12
433	105.90	118.47	142	10589.95	4.67	11846.91	6.85	0	0	97.16	2.76	112.99	0.86	127.33	4.15	186.01	6.12	0	1335.79	13.74	0.86	3	24	4	14	11
434	104.07	119.13	143	10406.78	6.64	11912.94	7.95	0	0	70.99	2.36	110.84	0.82	154.86	5.94	184.33	7.21	0	1086.77	9.93	0.81	3	24	5	14	10
435	107.48	115.47	144	10748.45	3.92	11546.97	3.74	0	0	133.21	3.06	115.89	0.77	131.67	3.44	125.62	3.29	0	1876.17	21.10	0.92	4	24	6	14	9
436	108.29	114.66	145	10829.08	4.57	11465.73	5.42	0	0	100.86	2.84	114.54	0.77	124.84	4.02	148.29	4.78	0	1384.17	19.53	0.88	3	24	7	14	8
437	108.28	116.36	146	10827.85	3.80	11636.46	4.05	0	0	141.88	3.54	116.85	0.84	117.12	3.32	125.03	3.55	0	1569.17	23.05	0.91	4	24	8	14	7
438	109.83	115.46	147	10982.75	5.05	11545.86	6.09	0	0	90.65	2.84	114.94	0.77	124.43	4.45	150.08	5.37	0	1367.90	14.33	0.85	3	24	9	14	6
439	112.43	114.48	148	11243.03	4.08	11447.76	4.77	0	0	116.00	2.99	115.25	0.78	122.11	3.59	142.50	4.19	0	1562.75	21.11	0.90	3	24	10	14	5
440	112.13	116.81	149	11213.47	4.65	11680.77	5.80	0	0	107.23	3.28	114.33	0.85	117.30	4.09	146.08	5.09	0	1341.75	14.78	0.86	3	24	11	14	4
441	112.18	117.21	150	11218.31	4.86	11721.18	4.87	0	0	125.97	3.51	113.79	0.94	134.21	4.27	134.54	4.28	0	1492.25	20.36	0.88	3	24	12	14	3
442	111.25	120.03	151	11124.99	9.94	12003.44	10.79	0	0	85.67	4.21	113.86	1.41	156.87	8.87	170.00	9.67	0	1437.54	12.31	0.67	4	24	13	14	2
443	111.43	122.77	152	11142.82	6.38	12276.78	10.73	0	0	80.18	2.95	113.55	1.04	135.05	5.72	222.68	10.03	1	0.00	0.00	0.77	5	24	14	14	1
444	82.27	120.72	141	8227.21	7.70	12072.17	9.41	0	0	48.62	2.61	111.41	0.62	110.26	6.74	134.77	8.24	1	0.00	0.00	0.68	3	25	1	1	1
445	81.01	115.14	146	8100.89	7.73	11513.82	13.15	0	0	41.43	2.49	113.53	0.63	99.18	6.84	168.37	11.58	1	519.15	7.42	0.62	4	26	1	1	1
446	108.11	44.26	149	10810.91	6.02	4426.00	7.41	0	0	65.85	2.98	115.41	0.65	102.38	5.28	125.89	6.47	1	864.27	10.33	0.76	4	27	1	2	2
447	108.76	41.49	151	10875.89	7.58	4149.00	7.69	0	0	53.00	2.68	116.22	0.60	115.48	6.63	117.14	6.72	0	845.44	11.28	0.71	5	27	2	2	1
448	64.50	118.47	156	6449.87	11.06	11847.30	11.33	0	0	40.95	2.57	113.24	0.70	135.65	9.75	138.91	9.98	0	391.96	6.81	0.59	3	28	1	1	1
449	32.52	37.30	159	3251.90	7.31	3730.18	10.70	0	0	45.60	2.58	114.66	0.60	99.29	6.35	145.44	9.36	1	624.69	9.81	0.66	4	29	1	5	5
450	32.61	37.31	162	3261.04	10.15	3730.60	9.98	0	0	40.89	2.59	113.63	0.62	123.38	8.88	121.33	8.74	0	373.04	6.01	0.60	3	29	2	5	4
451	32.73	37.35	166	3273.04	8.99	3735.13	8.13	0	0	40.21	2.02	111.56	0.52	137.59	7.90	124.52	7.15	0	435.25	7.03	0.70	3	29	3	5	3
452	32.36	37.49	168	3235.88	7.06	3749.11	7.98	0	0	53.45	3.04	114.13	0.59	95.08	6.08	107.64	6.92	1	449.96	8.42	0.67	4	29	4	5	2
453	32.28	37.14	169	3227.93	8.33	3714.46	9.14	0	0	52.94	3.13	113.30	0.69	108.15	7.27	118.67	7.98	1	490.12	9.88	0.65	4	29	5	5	1
454	74.37	26.68	164	7437.16	10.99	2667.64	9.33	0	0	40.68	2.58	111.85	0.62	133.11	9.63	112.97	8.17	0	359.17	6.50	0.60	4	30	1	1	1
455	26.56	50.63	177	2656.04	7.36	5063.35	6.13	0	0	65.93	3.33	114.63	0.65	111.81	6.40	92.94	5.27	1	822.02	11.18	0.72	4	31	1	1	1
456	46.38	121.78	184	4638.13	9.98	12177.85	10.11	0	0	50.23	3.44	112.85	0.75	111.79	8.70	113.24	8.82	1	0.00	0.00	0.58	4	32	1	1	1
457	25.69	13.09	187	2568.58	6.06	1308.77	7.99	0	0	61.43	2.29	114.83	0.66	125.42	5.36	164.98	7.09	0	886.65	9.23	0.80	3	33	1	18	18
458	27.11	10.36	188	2711.35	5.57	1035.74	7.45	0	0	83.99	2.47	115.10	0.86	147.09	4.99	195.56	6.75	0	1519.58	11.70	0.84	3	33	2	18	17
459	29.82	8.28	189	2981.97	4.72	828.15	4.08	0	0	105.56	2.57	116.08	0.71	149.21	4.16	128.93	3.60	0	1454.73	17.16	0.90	3	33	3	18	16
460	32.88	10.33	190	3287.79	5.29	1033.08	8.31	0	0	78.24	2.56	116.42	0.81	125.42	4.71	195.78	7.49	0	1173.31	11.73	0.83	3	33	4	18	15
461	33.91	9.76	191	3390.68	4.56	976.40	4.10	0	0	96.42	2.37	114.90	0.64	143.21	4.01	128.77	3.61	0	1112.92	16.98	0.90	3	33	5	18	14
462	31.26	10.14	192	3126.03	5.24	1013.80	4.40	0	0	85.95	2.09	115.89	0.65	166.78	4.66	140.16	3.91	0	1509.06	16.33	0.90	3	33	6	18	13
463	33.76	12.42	193	3375.52	5.05	1242.35	5.23	0	0	94.37	2.56	115.63	0.75	143.53	4.47	148.76	4.63	0	1402.65	15.05	0.88	3	33	7	18	12
464	32.71	12.32	194	3271.07	4.56	1232.34	4.93	0	0	118.57	3.22	116.65	0.86	129.47	4.02	139.96	4.34	0	1463.90	17.11	0.89	3	33	8	18	11
465	32.21	13.32	195	3221.28	7.53	1332.16	8.95	0	0	72.88	2.58	112.00	0.97	166.31	6.80	196.64	8.17	0	1402.77	10.21	0.77	3	33	9	18	10
466	32.94	11.50	196	3294.05	5.31	1150.11	5.42	0	0	90.47	2.86	116.56	0.74	129.11	4.66	131.88	4.76	0	1384.60	14.61	0.85	4	33	10	18	9
467	35.09	13.63	197	3509.08	7.24	1363.08	6.04	0	0	76.81	2.55	115.54	0.80	168.29	6.46	140.83	5.37	0	1104.56	12.44	0.82	3	33	11	18	8
468	35.36	12.46	198	3535.72	5.19	1246.14	5.41	0	0	84.82	2.43	115.48	0.70	139.57	4.58	145.48	4.78	0	1106.54	12.55	0.87	3	33	12	18	7
469	35.42	12.63	199	3541.73	4.57	1262.60	5.16	0	0	108.99	3.31	117.93	0.80	115.87	4.00	130.80	4.52	0	1225.98	14.47	0.87	3	33	13	18	6
470	36.65	13.09	200	3665.17	5.57	1308.79	6.29	0	0	79.33	2.18	115.25	0.75	157.75	4.98	177.64	5.65	0	1481.65	13.75	0.86	3	33	14	18	5
471	37.22	12.90	201	3722.08	17.07	1290.12	17.42	0	0	43.03	2.53	115.73	1.17	217.93	16.75	227.98	16.80	1	1497.42	9.42	0.53	5	33	15	18	4
472	32.42	10.41	202	3241.92	10.57	1041.43	5.66	0	0	70.69	2.41	114.46	0.85	235.11	10.06	129.30	5.08	1	982.81	11.31	0.80	4	33	16	18	3
473	28.43	9.76	203	2843.14	4.82	976.19	5.21	0	0	93.59	2.84	117.45	0.71	122.35	4.23	132.24	4.57	0	945.25	12.72	0.87	3	33	17	18	2
474	26.73	8.56	204	2673.41	8.88	855.65	11.36	0	0	62.53	3.12	118.49	0.99	137.81	7.90	175.95	10.12	0	1200.21	9.01	0.67	2	33	18	18	1
475	49.32	114.42	187	4931.90	8.54	11442.00	9.17	0	0	42.96	2.29	112.93	0.58	123.18	7.50	132.23	8.04	0	579.98	5.33	0.68	3	34	1	1	1
476	42.08	119.27	189	4208.38	8.49	11927.18	8.76	0	0	48.98	2.64	111.90	0.64	121.35	7.43	125.32	7.68	0	634.12	8.29	0.68	4	35	1	1	1
477	104.59	39.79	196	10458.70	8.51	3978.79	9.21	0	0	44.66	1.83	110.75	0.63	161.67	7.62	174.72	8.27	0	566.92	6.63	0.73	3	36	1	3	3
478	107.19	38.84	200	10719.15	11.55	3883.89	14.46	0	0	37.74	2.20	112.42	0.78	154.44	10.37	192.22	13.12	0	608.27	6.51	0.57	3	36	2	3	2
479	104.03	39.38	203	10402.63	6.76	3938.03	6.97	0	0	55.41	2.33	113.08	0.57	123.71	5.92	127.58	6.11	0	649.29	8.86	0.77	4	36	3	3	1
480	106.99	75.77	197	10699.50	6.92	7577.26	5.59	0	0	80.05	3.11	114.55	0.75	137.19	6.06	110.80	4.90	1	724.56	10.76	0.80	4	37	1	9	9
481	107.42	73.26	198	10742.48	4.78	7325.52	5.43	0	0	97.40	3.03	115.21	0.75	118.33	4.19	134.40	4.76	0	1320.94	12.97	0.86	4	37	2	9	8
482	108.91	75.45	199	10891.31	10.45	7544.71	12.40	0	0	46.13	2.48	113.76	0.83	151.01	9.34	178.98	11.11	0	965.98	8.63	0.62	4	37	3	9	7
483	109.06	76.70	200	10905.50	4.86	7670.00	5.26	0	0	91.83	2.94	114.99	0.70	116.53	4.25	126.11	4.60	0	1139.08	14.43	0.86	4	37	4	9	6
484	106.24	76.50	201	10623.57	3.83	7650.07	3.75	0	0	119.18	3.18	113.10	0.67	110.25	3.34	107.87	3.26	1	922.10	18.34	0.90	4	37	5	9	5
485	106.11	76.57	202	10610.56	7.44	7657.00	7.21	0	0	57.46	2.57	113.09	0.64	128.02	6.53	124.01	6.32	0	646.69	9.04	0.75	3	37	6	9	4
486	106.44	76.26	203	10643.68	6.61	7626.17	5.22	0	0	62.19	2.47	112.06	0.54	128.03	5.77	101.14	4.56	1	603.81	10.67	0.80	4	37	7	9	3
487	106.48	76.44	204	10648.23	4.76	7644.39	4.75	0	0	96.00	3.02	113.95	0.68	116.10	4.15	115.94	4.15	0	1136.71	14.17	0.86	4	37	8	9	2
488	109.20	76.80	205	10919.97	5.97	7680.47	5.65	0	0	86.79	2.90	114.29	0.77	137.88	5.26	130.35	4.97	0	1249.23	17.60	0.84	3	37	9	9	1
489	35.74	11.47	201	3573.88	17.21	1146.66	14.46	0	0	45.97	2.81	116.66	1.13	211.33	16.60	183.51	13.40	1	1453.46	9.34	0.54	5	38	1	1	1
490	51.61	101.08	206	5161.49	8.81	10107.69	8.58	0	0	55.01	2.81	113.59	0.73	133.06	7.75	129.56	7.54	0	850.38	7.65	0.69	3	39	1	2	2
491	55.09	101.27	209	5509.37	10.52	10127.16	9.79	0	0	45.43	2.32	109.69	0.72	159.40	9.36	148.42	8.70	0	358.83	6.68	0.66	3	39	2	2	1
492	54.23	110.52	213	5423.13	11.15	11051.67	13.28	0	0	36.41	2.17	112.62	0.70	145.35	9.93	172.92	11.84	0	775.00	5.63	0.58	3	40	1	3	3
493	50.48	112.25	214	5047.72	12.30	11225.31	10.70	0	0	41.08	2.82	113.88	0.72	137.77	10.79	119.83	9.39	0	729.48	6.81	0.56	4	40	2	3	2
494	50.35	109.28	215	5034.77	8.82	10928.15	7.10	0	0	42.62	1.83	112.91	0.52	159.05	7.80	127.95	6.27	0	621.29	6.00	0.75	3	40	3	3	1
495	4.56	108.45	220	456.17	9.09	10844.64	7.89	0	0	52.47	2.59	112.95	0.68	142.05	7.99	123.38	6.94	0	0.00	0.00	0.70	4	41	1	14	14
496	4.37	108.62	221	437.09	9.65	10862.17	10.81	0	0	38.95	2.15	111.69	0.62	135.17	8.53	151.34	9.55	0	0.00	0.00	0.64	3	41	2	14	13
497	4.93	108.61	223	493.07	8.63	10860.91	7.20	0	0	45.59	2.19	111.58	0.54	138.08	7.57	115.28	6.32	0	0.00	0.00	0.72	4	41	3	14	12
498	4.60	108.58	225	460.25	7.70	10858.46	7.09	0	0	57.39	2.33	109.98	0.65	146.46	6.79	135.00	6.26	0	0.00	0.00	0.77	3	41	4	14	11
499	5.08	108.09	226	508.16	7.08	10808.93	5.94	0	0	72.19	2.65	112.05	0.72	148.55	6.23	124.66	5.23	0	0.00	0.00	0.81	3	41	5	14	10
500	4.94	107.94	227	493.90	9.39	10793.76	9.24	0	0	49.37	2.92	111.60	0.69	122.11	8.22	120.26	8.09	0	0.00	0.00	0.64	3	41	6	14	9
501	7.57	106.00	228	756.87	8.15	10600.04	8.65	0	0	60.06	2.95	111.75	0.77	127.66	7.16	135.52	7.60	0	658.42	8.50	0.71	4	41	7	14	8
502	7.53	105.96	229	752.61	4.53	10595.50	4.86	0	0	104.94	3.09	113.51	0.74	118.38	3.96	127.05	4.26	0	1204.77	16.46	0.88	3	41	8	14	7
503	6.50	103.77	230	650.26	5.53	10377.46	6.56	0	0	73.85	2.71	113.76	0.67	115.78	4.85	137.29	5.75	0	1072.10	13.46	0.82	4	41	9	14	6
504	7.59	102.29	231	759.23	8.69	10229.29	6.56	0	0	63.25	2.08	110.46	0.77	204.72	7.96	155.80	5.90	0	1276.38	10.94	0.80	3	41	10	14	5
505	9.77	102.53	232	977.00	7.38	10252.81	6.54	0	0	76.12	2.74	111.21	0.83	158.46	6.54	140.50	5.80	0	1315.79	13.57	0.80	3	41	11	14	4
506	7.65	101.28	233	764.66	4.34	10127.51	5.24	0	0	108.86	3.52	113.75	0.77	103.28	3.78	124.77	4.58	1	1267.42	20.09	0.86	4	41	12	14	3
507	7.95	101.20	234	795.19	5.03	10120.42	4.32	0	0	111.41	3.23	113.09	0.78	133.65	4.41	114.88	3.79	0	1441.58	22.45	0.88	3	41	13	14	2
508	8.09	101.01	235	808.54	5.98	10100.97	6.54	0	0	87.94	3.37	113.10	0.83	120.15	5.24	131.44	5.73	0	1286.33	14.25	0.80	3	41	14	14	1
509	58.48	118.49	220	5847.95	8.89	11848.96	11.99	0	0	39.87	2.24	112.86	0.63	122.26	7.86	164.75	10.59	0	628.02	7.40	0.64	3	42	1	4	4
510	58.09	114.81	222	5808.99	5.60	11481.30	6.84	0	0	74.17	2.79	115.20	0.69	114.52	4.91	140.01	6.00	0	962.58	9.59	0.81	3	42	2	4	3
511	61.13	119.25	224	6112.99	9.24	11924.60	10.10	0	0	49.03	2.79	111.34	0.72	124.95	8.12	136.55	8.87	0	638.69	8.86	0.64	3	42	3	4	2
512	61.47	116.86	226	6146.62	10.22	11685.88	9.44	0	0	41.44	2.05	109.72	0.64	160.11	9.08	147.93	8.39	0	409.25	7.67	0.68	3	42	4	4	1
513	58.78	113.58	236	5878.14	8.88	11357.88	8.89	0	0	43.01	2.62	113.43	0.57	112.22	7.75	112.33	7.75	0	570.21	8.09	0.63	4	43	1	3	3
514	58.69	113.87	237	5868.86	7.22	11386.91	10.50	0	0	50.86	3.24	112.18	0.65	86.70	6.19	126.57	9.14	1	469.40	10.01	0.62	4	43	2	3	2
515	58.82	114.00	238	5881.51	10.74	11399.91	8.22	0	0	42.54	2.29	112.30	0.61	153.83	9.45	117.77	7.24	0	554.02	6.78	0.66	3	43	3	3	1
516	59.39	105.75	243	5938.55	9.63	10574.72	11.51	0	0	40.92	2.41	111.82	0.66	126.09	8.49	150.69	10.14	0	498.46	5.87	0.62	4	44	1	5	5
517	56.75	106.54	246	5674.92	6.09	10654.45	5.95	0	0	54.00	2.09	111.61	0.49	121.25	5.33	118.40	5.20	0	544.23	9.83	0.80	4	44	2	5	4
518	58.71	106.23	247	5871.27	12.04	10623.37	8.79	0	0	41.63	2.44	113.34	0.66	158.70	10.61	115.91	7.75	0	519.23	6.33	0.63	3	44	3	5	3
519	59.43	105.87	248	5942.72	8.31	10587.25	9.21	0	0	40.62	1.73	111.79	0.56	151.55	7.40	167.78	8.22	0	726.77	6.62	0.73	3	44	4	5	2
520	64.86	107.03	250	6485.55	9.30	10702.66	9.81	0	0	42.57	2.03	110.58	0.64	151.38	8.27	159.53	8.74	0	690.52	7.03	0.69	3	44	5	5	1
521	57.71	6.83	246	5771.36	3.08	683.38	3.43	0	0	146.99	2.70	118.68	0.73	129.19	2.72	143.70	3.02	0	2022.17	23.87	0.94	3	45	1	14	14
522	56.00	6.82	247	5599.53	3.63	681.61	3.57	0	0	138.50	2.87	116.40	0.76	135.03	3.20	132.77	3.14	0	1530.52	21.16	0.93	3	45	2	14	13
523	54.74	6.01	248	5473.57	3.58	601.04	4.31	0	0	114.86	2.42	115.61	0.70	131.32	3.17	157.89	3.82	0	0.00	0.00	0.92	3	45	3	14	12
524	51.23	7.16	249	5123.09	4.50	715.57	4.10	0	0	142.48	3.61	118.54	0.93	136.96	3.96	124.82	3.61	0	1893.31	24.29	0.90	3	45	4	14	11
525	52.10	6.60	250	5209.71	3.52	659.81	3.64	0	0	137.99	2.73	116.32	0.76	137.52	3.11	141.93	3.21	0	1837.04	23.40	0.93	3	45	5	14	10
526	51.40	8.56	251	5139.83	5.84	855.65	5.02	0	0	96.09	2.60	118.10	0.82	166.94	5.19	143.46	4.46	0	1574.29	14.59	0.87	3	45	6	14	9
527	50.75	8.23	252	5074.82	5.27	822.81	6.24	0	0	94.94	3.02	120.21	0.84	127.92	4.65	151.49	5.51	0	1638.12	14.47	0.85	3	45	7	14	8
528	49.68	8.57	253	4968.38	5.68	857.45	6.26	0	0	87.17	2.98	116.74	0.80	127.98	5.00	141.10	5.51	0	1156.88	15.65	0.83	3	45	8	14	7
529	48.94	7.67	254	4893.75	5.27	767.49	5.91	0	0	86.55	2.58	115.56	0.75	136.56	4.66	153.13	5.22	0	1278.85	18.99	0.86	3	45	9	14	6
530	50.67	6.01	255	5067.03	5.25	601.28	4.77	0	0	117.87	3.16	117.64	0.91	151.33	4.64	137.30	4.22	0	0.00	0.00	0.88	3	45	10	14	5
531	49.68	7.93	256	4967.62	7.95	793.45	5.36	0	0	87.58	2.71	113.65	0.90	198.21	7.20	134.52	4.78	0	1430.62	15.76	0.84	3	45	11	14	4
532	46.53	6.83	257	4653.07	6.96	683.36	5.88	0	0	87.13	2.64	116.45	0.89	177.67	6.23	150.46	5.26	0	1612.50	12.22	0.84	3	45	12	14	3
533	46.20	7.02	258	4620.04	10.68	702.28	9.11	0	0	73.80	3.34	115.82	1.16	182.57	9.61	156.10	8.16	0	1333.96	11.61	0.69	3	45	13	14	2
534	46.30	5.28	259	4630.30	12.86	528.19	13.43	0	0	66.72	4.44	123.51	1.37	149.58	11.44	156.18	11.97	0	0.00	0.00	0.54	5	45	14	14	1
535	63.76	110.76	255	6375.53	12.39	11075.97	9.62	0	0	41.84	2.65	113.27	0.70	150.84	10.92	117.22	8.46	0	388.35	5.34	0.59	4	46	1	2	2
536	63.61	110.92	256	6360.83	10.19	11092.10	8.48	0	0	46.40	2.30	110.60	0.67	159.13	9.02	132.39	7.50	0	625.60	8.03	0.69	4	46	2	2	1
537	66.61	99.50	260	6661.42	9.84	9950.16	17.70	0	0	34.17	1.94	111.14	0.71	135.55	8.85	237.00	16.91	1	806.79	7.21	0.59	4	47	1	1	1
538	36.02	6.74	262	3602.28	3.80	674.01	4.64	0	0	94.15	1.96	115.59	0.62	141.21	3.38	172.07	4.14	0	1400.62	16.45	0.92	3	48	1	79	79
539	38.33	9.05	263	3833.27	6.17	905.49	5.03	0	0	90.75	2.98	115.82	0.77	144.58	5.42	117.95	4.42	0	969.79	13.31	0.84	3	48	2	79	78
540	38.14	9.26	264	3814.40	5.11	925.86	4.75	0	0	115.79	3.44	118.56	0.86	132.45	4.49	122.99	4.17	0	1652.90	20.16	0.87	4	48	3	79	77
541	38.21	8.35	265	3821.19	5.13	835.09	8.86	0	0	88.86	2.88	116.62	0.93	123.22	4.58	210.16	8.11	1	1627.40	18.34	0.83	3	48	4	79	76
542	39.45	7.35	266	3944.95	7.82	735.48	5.35	0	0	91.04	2.76	115.26	0.93	199.14	7.09	137.10	4.78	0	1728.33	17.46	0.84	3	48	5	79	75
543	41.39	6.42	267	4139.46	3.02	641.67	2.90	0	0	146.23	2.46	116.56	0.66	138.33	2.66	133.01	2.56	0	0.00	0.00	0.95	4	48	6	79	74
544	38.30	7.06	268	3830.28	4.02	706.32	3.99	0	0	117.43	2.79	120.30	0.71	130.10	3.53	129.21	3.50	0	1837.35	20.77	0.91	3	48	7	79	73
545	36.60	6.96	269	3659.73	3.80	695.82	3.62	0	0	126.85	2.65	117.56	0.72	140.21	3.35	133.45	3.19	0	1739.44	21.17	0.93	3	48	8	79	72
546	34.68	9.34	270	3467.80	4.51	933.93	4.74	0	0	105.88	2.62	116.99	0.76	140.85	3.98	148.15	4.19	0	1694.96	15.65	0.90	3	48	9	79	71
547	36.91	9.12	271	3691.26	4.89	912.25	5.45	0	0	116.96	3.27	118.40	0.93	134.79	4.32	150.24	4.81	0	1918.65	15.69	0.87	3	48	10	79	70
548	36.67	8.07	272	3666.79	3.70	806.57	3.85	0	0	142.32	3.27	117.78	0.81	124.19	3.25	128.99	3.37	0	1876.17	23.24	0.92	3	48	11	79	69
549	37.86	12.73	274	3785.95	6.75	1273.02	7.34	0	0	84.78	2.45	112.69	0.97	182.55	6.15	197.78	6.73	0	1679.31	12.14	0.82	3	48	12	79	68
550	36.76	12.41	275	3675.77	8.09	1240.92	8.31	0	0	65.85	2.28	117.63	0.88	182.04	7.34	186.88	7.54	0	1499.27	11.50	0.77	3	48	13	79	67
551	40.57	11.38	276	4056.97	5.46	1138.32	3.37	0	0	100.61	2.28	117.55	0.67	185.56	4.87	114.80	2.98	0	1543.96	16.99	0.91	3	48	14	79	66
552	42.10	9.56	277	4210.08	3.65	956.07	3.46	0	0	134.85	2.79	115.41	0.73	135.92	3.21	128.63	3.04	0	1560.21	23.08	0.93	3	48	15	79	65
553	41.88	8.21	278	4187.62	5.77	820.87	6.29	0	0	86.55	2.33	114.38	0.84	166.43	5.21	181.27	5.68	0	1659.42	11.78	0.86	4	48	16	79	64
554	43.30	7.37	279	4330.09	5.36	736.84	5.86	0	0	78.72	2.32	114.70	0.69	140.44	4.75	153.53	5.19	0	1150.44	14.55	0.86	3	48	17	79	63
555	42.31	6.04	280	4231.05	4.46	603.92	4.40	0	0	130.73	3.40	116.44	0.88	132.10	3.92	130.40	3.87	0	0.00	0.00	0.90	3	48	18	79	62
556	43.96	10.77	281	4395.75	9.52	1076.79	10.06	0	0	72.17	3.06	117.61	1.14	174.61	8.61	184.34	9.11	0	1557.88	9.41	0.70	3	48	19	79	61
557	45.46	9.28	282	4545.72	7.57	927.64	7.22	0	0	82.86	3.73	118.90	0.93	129.35	6.64	123.41	6.33	0	1184.33	12.83	0.75	4	48	20	79	60
558	45.87	10.77	283	4586.71	3.82	1076.66	4.08	0	0	113.41	2.32	116.59	0.70	144.60	3.39	154.24	3.61	0	1471.35	12.89	0.93	3	48	21	79	59
559	47.94	11.36	284	4794.17	6.29	1136.31	8.90	0	0	78.62	2.68	116.07	0.93	143.71	5.63	201.83	8.11	0	1455.56	10.47	0.80	3	48	22	79	58
560	46.17	10.12	285	4617.28	6.63	1012.35	7.84	0	0	91.89	3.50	118.09	1.03	134.44	5.87	158.95	6.95	0	1483.65	13.47	0.79	3	48	23	79	57
561	42.25	13.74	286	4225.43	6.97	1373.99	7.83	0	0	81.89	2.90	115.83	0.96	152.93	6.22	171.64	7.00	0	1874.10	14.99	0.79	3	48	24	79	56
562	44.00	13.40	287	4400.15	5.71	1340.42	8.11	0	0	97.55	3.10	114.25	1.05	139.74	5.10	197.36	7.34	0	1528.21	14.13	0.83	3	48	25	79	55
563	43.92	12.00	288	4392.27	3.39	1200.23	3.46	0	0	127.95	2.55	116.83	0.67	131.30	2.98	134.19	3.05	0	1482.98	21.30	0.94	3	48	26	79	54
564	45.35	13.72	289	4535.04	8.60	1371.92	7.19	0	0	77.66	2.85	114.90	0.97	181.62	7.72	152.19	6.43	0	1494.17	12.64	0.78	3	48	27	79	53
565	44.46	15.86	290	4445.88	4.07	1585.68	4.70	0	0	106.05	2.65	115.71	0.71	125.41	3.58	144.97	4.14	0	1282.56	16.53	0.90	3	48	28	79	52
566	42.24	17.21	291	4224.25	4.94	1720.57	4.79	0	0	112.88	2.85	116.08	0.86	151.29	4.38	146.55	4.24	0	1529.42	17.71	0.89	3	48	29	79	51
567	41.19	13.59	292	4119.17	8.16	1359.13	6.89	0	0	79.53	3.07	117.36	0.93	163.45	7.24	138.06	6.11	0	1497.90	12.89	0.78	3	48	30	79	50
568	39.98	11.04	293	3998.48	7.40	1103.52	7.06	0	0	93.35	3.46	116.54	1.05	154.28	6.57	147.33	6.27	0	1495.08	16.06	0.79	2	48	31	79	49
569	40.22	13.42	294	4022.17	5.34	1341.62	5.86	0	0	88.31	2.57	115.59	0.77	141.60	4.73	155.33	5.19	0	1364.96	12.40	0.86	3	48	32	79	48
570	40.53	13.45	295	4052.74	5.74	1345.49	6.26	0	0	100.22	3.44	115.52	0.92	128.98	5.05	140.87	5.51	0	1436.92	17.65	0.83	3	48	33	79	47
571	37.93	11.78	296	3793.36	4.60	1177.60	4.39	0	0	134.99	3.58	118.44	0.92	133.65	4.04	127.43	3.85	0	1886.96	23.24	0.89	3	48	34	79	46
572	39.85	12.34	297	3985.01	14.91	1233.92	9.70	0	0	67.35	3.26	115.89	1.29	234.69	14.31	157.26	8.78	1	1836.83	14.64	0.63	3	48	35	79	45
573	40.46	15.21	298	4046.36	4.51	1521.27	4.24	0	0	115.79	2.76	114.70	0.78	145.90	3.98	137.07	3.74	0	1563.73	20.18	0.91	3	48	36	79	44
574	42.26	14.17	299	4225.64	4.97	1417.38	5.86	0	0	112.09	3.15	114.69	0.94	136.53	4.40	160.80	5.19	0	1544.73	16.41	0.87	3	48	37	79	43
575	40.07	18.21	300	4006.83	5.56	1821.07	4.95	0	0	99.40	2.64	115.17	0.82	161.72	4.94	144.14	4.39	0	1363.65	11.86	0.88	2	48	38	79	42
576	40.17	20.60	301	4016.57	6.77	2060.08	8.76	0	0	89.67	3.49	115.24	1.08	134.72	6.02	174.09	7.80	0	1502.65	15.41	0.77	3	48	39	79	41
577	39.53	25.27	302	3953.36	4.74	2527.49	4.20	0	0	133.03	3.43	117.27	0.91	141.93	4.17	125.72	3.70	0	1762.38	25.18	0.90	3	48	40	79	40
578	42.61	24.75	303	4260.93	5.95	2475.03	5.47	0	0	99.04	2.85	114.66	0.89	160.21	5.29	147.43	4.86	0	1558.65	14.62	0.86	3	48	41	79	39
579	39.64	26.82	304	3964.41	10.67	2681.75	9.62	0	0	74.97	3.41	117.31	1.22	182.24	9.61	164.65	8.65	0	1747.94	10.86	0.68	3	48	42	79	38
580	40.29	25.95	305	4029.40	10.93	2595.35	8.40	0	0	68.87	2.80	116.80	1.06	208.13	10.08	161.64	7.59	1	1734.54	11.76	0.72	3	48	43	79	37
581	40.68	28.76	306	4068.38	10.10	2876.08	7.06	0	0	95.17	4.30	118.34	1.24	172.49	8.94	120.73	6.24	0	1274.75	12.30	0.73	5	48	44	79	36
582	36.61	29.44	307	3660.57	7.17	2944.21	7.95	0	0	93.79	3.48	116.06	1.12	149.76	6.38	165.94	7.08	0	1560.81	13.51	0.78	4	48	45	79	35
583	35.90	27.42	308	3589.58	11.43	2741.86	8.92	0	0	74.25	3.45	117.87	1.19	189.72	10.39	149.35	7.98	0	1623.21	10.73	0.68	3	48	46	79	34
584	36.50	28.81	309	3649.74	5.61	2881.43	6.76	0	0	80.23	2.32	115.20	0.79	150.66	5.01	181.16	6.08	0	1432.44	11.64	0.85	3	48	47	79	33
585	34.95	31.05	310	3495.02	5.32	3104.63	5.38	0	0	82.48	2.32	115.40	0.69	145.90	4.71	147.53	4.76	0	1343.94	13.14	0.87	3	48	48	79	32
586	34.60	32.02	311	3460.45	6.71	3201.55	7.18	0	0	82.74	2.90	116.02	0.90	147.96	5.96	158.29	6.38	0	1372.62	13.72	0.81	3	48	49	79	31
587	34.78	33.23	312	3477.80	6.03	3322.62	6.54	0	0	97.01	2.88	114.03	0.97	157.49	5.39	170.56	5.85	0	1682.27	16.47	0.84	3	48	50	79	30
588	34.80	33.56	313	3479.50	3.79	3355.54	4.50	0	0	129.35	2.98	116.64	0.82	127.01	3.35	150.49	3.96	0	1800.81	22.36	0.91	3	48	51	79	29
589	33.10	32.87	314	3309.99	8.51	3287.37	8.22	0	0	83.85	3.16	114.09	1.13	175.59	7.67	169.82	7.40	0	1533.38	10.93	0.76	3	48	52	79	28
590	33.93	34.00	315	3392.74	3.94	3400.27	3.90	0	0	132.22	2.90	116.95	0.80	138.52	3.47	137.11	3.44	0	1796.10	19.51	0.92	3	48	53	79	27
591	32.21	29.67	316	3220.58	4.75	2966.76	5.32	0	0	88.43	2.54	117.33	0.68	127.42	4.18	142.75	4.68	0	1168.10	12.33	0.87	4	48	54	79	26
592	34.01	31.50	317	3400.70	8.75	3149.78	9.05	0	0	67.78	3.43	115.27	0.92	133.41	7.71	137.94	7.97	0	942.46	10.42	0.69	4	48	55	79	25
593	34.96	32.47	318	3495.70	5.11	3247.15	5.21	0	0	76.78	2.19	113.53	0.61	138.04	4.51	140.59	4.59	0	1030.62	11.93	0.87	3	48	56	79	24
594	37.06	31.41	319	3705.70	9.20	3141.10	8.82	0	0	49.26	2.13	114.64	0.70	164.84	8.22	158.27	7.87	0	853.23	6.54	0.72	3	48	57	79	23
595	40.76	30.99	320	4075.50	11.58	3099.46	8.47	0	0	55.46	2.85	115.09	0.85	173.74	10.29	127.38	7.51	0	1006.35	9.59	0.67	3	48	58	79	22
596	43.11	28.72	321	4311.37	6.14	2871.73	5.31	0	0	76.36	2.32	114.08	0.68	156.00	5.43	135.09	4.70	0	1124.17	15.06	0.85	3	48	59	79	21
597	43.48	25.67	322	4348.42	7.37	2566.77	7.53	0	0	69.75	2.60	113.29	0.82	153.11	6.55	156.46	6.69	0	957.10	10.29	0.78	3	48	60	79	20
598	41.94	23.96	323	4194.00	5.32	2396.10	6.60	0	0	69.03	2.43	113.72	0.62	116.63	4.68	144.60	5.80	0	806.88	10.13	0.83	3	48	61	79	19
599	41.61	24.18	324	4160.78	9.47	2417.56	9.00	0	0	53.88	2.40	114.22	0.79	165.01	8.45	156.95	8.03	0	1034.17	7.61	0.71	3	48	62	79	18
600	42.38	25.57	325	4238.48	5.25	2556.57	5.92	0	0	76.97	2.59	116.48	0.65	119.98	4.61	135.23	5.20	0	1057.48	12.52	0.84	4	48	63	79	17
601	44.50	21.73	326	4449.66	9.05	2172.86	8.29	0	0	61.08	2.76	114.65	0.83	154.82	8.02	141.80	7.35	0	854.06	8.63	0.72	3	48	64	79	16
602	42.12	20.85	327	4212.12	5.49	2084.79	7.41	0	0	72.66	2.62	114.50	0.71	117.46	4.84	158.25	6.53	0	911.62	11.71	0.81	4	48	65	79	15
603	46.37	24.25	328	4636.65	5.01	2425.18	5.94	0	0	68.06	2.03	114.89	0.57	129.33	4.42	153.40	5.24	0	959.98	11.17	0.86	3	48	66	79	14
604	44.08	24.44	329	4408.24	8.12	2443.70	7.53	0	0	71.25	3.05	113.74	0.86	146.45	7.16	135.85	6.65	0	743.15	9.35	0.75	3	48	67	79	13
605	43.98	24.74	330	4397.73	7.70	2473.88	8.68	0	0	60.76	2.70	116.09	0.77	133.88	6.81	150.83	7.67	0	842.62	10.37	0.74	3	48	68	79	12
606	43.53	23.41	331	4352.83	8.98	2341.03	9.37	0	0	52.85	2.40	114.82	0.76	152.91	7.98	159.54	8.33	0	739.73	8.50	0.71	2	48	69	79	11
607	45.72	22.76	332	4572.08	8.33	2276.20	6.82	0	0	62.95	2.54	115.45	0.73	159.11	7.36	130.29	6.03	0	791.42	9.70	0.77	3	48	70	79	10
608	44.73	21.65	333	4473.41	6.59	2165.18	9.25	0	0	59.96	2.15	113.31	0.74	142.89	5.90	199.23	8.40	0	889.50	8.97	0.78	3	48	71	79	9
609	43.27	20.85	334	4327.02	6.53	2085.27	7.90	0	0	65.67	2.48	113.12	0.73	133.92	5.79	161.78	7.00	0	529.96	9.73	0.79	3	48	72	79	8
610	43.33	20.45	335	4332.80	5.60	2045.50	6.90	0	0	73.26	2.41	114.85	0.71	131.36	4.96	161.69	6.10	0	1201.42	12.86	0.83	3	48	73	79	7
611	40.94	20.01	336	4093.72	8.03	2001.04	8.09	0	0	48.46	2.12	114.09	0.60	141.50	7.09	142.53	7.14	0	843.52	9.38	0.74	3	48	74	79	6
612	39.88	20.25	337	3987.62	4.76	2025.00	5.28	0	0	101.61	3.53	114.85	0.76	105.49	4.16	116.97	4.61	1	999.77	15.30	0.84	4	48	75	79	5
613	39.93	21.43	338	3993.32	8.13	2143.22	9.54	0	0	48.87	2.29	111.96	0.67	133.79	7.19	156.98	8.43	0	443.96	6.86	0.71	3	48	76	79	4
614	37.51	20.52	339	3751.03	5.48	2052.05	4.43	0	0	85.38	3.00	116.41	0.62	119.71	4.77	96.69	3.82	1	979.81	15.31	0.84	4	48	77	79	3
615	36.45	20.68	340	3644.75	10.95	2067.76	6.84	0	0	59.69	2.48	114.92	0.81	202.83	9.94	127.78	6.10	0	1073.02	9.45	0.74	4	48	78	79	2
616	37.48	23.56	341	3748.38	8.43	2355.78	8.89	0	0	58.79	2.77	114.79	0.79	137.80	7.44	145.46	7.85	0	764.35	9.56	0.71	3	48	79	79	1
617	61.63	91.75	265	6162.54	9.10	9175.25	15.11	0	0	32.36	1.64	111.85	0.60	140.46	8.18	228.03	14.27	1	614.52	5.91	0.64	4	49	1	1	1
618	57.05	109.69	272	5704.68	9.38	10968.59	12.13	0	0	42.65	2.15	111.06	0.72	144.31	8.38	186.15	10.91	0	827.15	6.72	0.65	3	50	1	1	1
619	122.34	46.65	272	12233.73	5.69	4665.18	5.77	0	0	87.46	2.77	115.38	0.77	138.56	5.02	140.50	5.09	0	0.00	0.00	0.85	4	51	1	12	12
620	122.90	43.99	274	12290.07	5.45	4398.94	5.66	0	0	83.83	2.39	115.41	0.73	147.73	4.83	153.43	5.02	0	0.00	0.00	0.87	3	51	2	12	11
621	121.74	41.35	275	12173.64	5.41	4135.49	5.38	0	0	93.42	2.61	115.55	0.79	149.59	4.79	149.03	4.77	0	0.00	0.00	0.87	3	51	3	12	10
622	120.43	42.89	276	12043.18	4.24	4289.21	4.90	0	0	116.76	2.99	113.09	0.82	127.66	3.74	147.38	4.31	0	1173.40	16.94	0.90	3	51	4	12	9
623	120.93	42.44	277	12093.18	3.62	4243.74	3.70	0	0	150.24	3.65	117.05	0.82	114.73	3.16	117.16	3.23	0	0.00	0.00	0.91	4	51	5	12	8
624	120.99	42.58	278	12099.07	2.56	4258.26	2.75	0	0	189.08	3.62	118.80	0.74	102.83	2.24	110.36	2.39	1	0.00	0.00	0.95	4	51	6	12	7
625	120.98	42.64	279	12097.88	3.06	4264.14	3.15	0	0	159.56	3.11	114.09	0.75	120.76	2.68	124.21	2.76	0	0.00	0.00	0.94	3	51	7	12	6
626	120.93	42.62	280	12093.21	3.15	4261.94	3.42	0	0	143.06	3.13	116.28	0.70	110.80	2.75	120.33	2.99	1	0.00	0.00	0.93	4	51	8	12	5
627	121.19	44.04	281	12119.10	9.07	4404.34	11.38	0	0	61.09	2.43	113.59	1.00	178.56	8.27	219.72	10.78	1	0.00	0.00	0.70	3	51	9	12	4
628	120.28	46.76	282	12028.27	4.73	4675.96	5.05	0	0	103.65	2.68	112.75	0.79	141.26	4.19	150.81	4.47	0	1388.23	18.17	0.89	3	51	10	12	3
629	121.04	47.31	283	12104.40	15.15	4730.58	13.23	0	0	50.58	2.51	111.90	1.17	235.25	14.75	209.77	12.42	1	0.00	0.00	0.56	4	51	11	12	2
630	123.14	47.96	284	12313.97	4.08	4796.18	5.59	0	0	98.19	2.44	115.57	0.73	126.92	3.62	173.21	4.98	0	0.00	0.00	0.90	3	51	12	12	1
631	38.93	14.14	273	3892.86	4.93	1414.24	10.23	0	0	73.52	2.20	115.21	0.80	128.86	4.43	254.83	10.11	1	1318.50	12.18	0.84	4	52	1	1	1
632	60.60	43.65	276	6059.72	6.76	4364.81	9.98	0	0	65.06	3.85	114.63	0.79	86.82	5.70	129.13	8.69	1	605.77	15.52	0.66	5	53	1	2	2
633	60.94	43.55	277	6094.02	7.15	4354.93	7.18	0	0	59.26	3.04	113.78	0.63	107.19	6.24	107.54	6.24	1	582.00	12.19	0.71	4	53	2	2	1
634	59.60	105.05	279	5960.42	10.93	10504.74	9.44	0	0	45.52	2.48	111.14	0.72	154.94	9.66	133.84	8.35	0	654.29	7.98	0.65	3	54	1	1	1
635	82.32	104.59	279	8232.15	8.35	10459.26	7.36	0	0	68.41	2.42	110.37	0.86	183.37	7.53	162.06	6.61	0	1147.15	10.87	0.78	3	55	1	1	1
636	66.26	112.43	280	6625.98	9.85	11243.27	12.53	0	0	37.21	2.13	111.54	0.65	133.08	8.74	169.06	11.12	0	563.54	6.64	0.61	3	56	1	7	7
637	65.71	112.22	281	6570.99	10.07	11221.78	8.63	0	0	42.98	2.05	111.96	0.63	163.43	8.94	140.25	7.66	0	732.54	8.29	0.70	3	56	2	7	6
638	66.49	112.95	282	6649.19	11.22	11294.73	12.27	0	0	35.73	2.22	110.85	0.65	139.41	9.93	152.45	10.87	0	736.58	5.84	0.58	3	56	3	7	5
639	66.47	113.91	283	6646.61	10.84	11391.07	11.12	0	0	44.35	2.36	111.24	0.77	157.98	9.66	161.95	9.92	0	843.06	7.16	0.63	3	56	4	7	4
640	66.59	113.77	284	6659.20	6.97	11376.90	7.76	0	0	55.88	2.64	111.60	0.62	113.37	6.09	126.25	6.79	0	601.25	9.17	0.73	4	56	5	7	3
641	66.44	114.05	285	6643.84	7.61	11405.18	8.37	0	0	56.25	2.61	112.47	0.68	126.18	6.69	138.71	7.36	0	586.38	9.78	0.73	3	56	6	7	2
642	66.00	114.13	286	6600.34	9.63	11412.73	8.74	0	0	44.84	2.07	110.07	0.64	161.24	8.57	146.46	7.77	0	628.21	8.58	0.71	3	56	7	7	1
643	90.31	79.73	288	9031.33	3.50	7972.97	4.27	0	0	112.56	2.89	112.16	0.65	104.74	3.06	127.74	3.73	1	1036.25	14.98	0.90	4	57	1	4	4
644	90.41	79.37	289	9041.34	4.42	7937.12	4.85	0	0	111.46	3.51	114.07	0.77	107.81	3.85	118.29	4.23	1	1041.46	17.23	0.86	3	57	2	4	3
645	90.47	79.31	290	9046.76	4.81	7931.37	6.03	0	0	89.14	2.98	114.55	0.72	110.84	4.21	138.96	5.28	1	1015.85	18.97	0.84	4	57	3	4	2
646	90.88	77.64	291	9087.92	7.38	7763.80	8.41	0	0	58.06	2.17	110.39	0.73	153.21	6.59	174.47	7.53	0	691.31	7.57	0.77	3	57	4	4	1
647	67.70	112.02	295	6769.84	8.62	11201.78	8.87	0	0	49.61	2.82	112.55	0.65	116.81	7.54	120.12	7.75	0	605.38	8.77	0.66	3	58	1	2	2
648	67.82	112.13	296	6781.88	8.36	11213.19	9.72	0	0	46.71	2.27	110.07	0.65	132.74	7.39	154.21	8.59	0	634.10	7.91	0.70	3	58	2	2	1
649	55.66	100.54	303	5566.27	10.04	10054.29	13.00	0	0	35.93	1.94	112.62	0.65	144.58	8.97	186.63	11.68	0	811.46	6.69	0.62	3	59	1	1	1
650	92.98	118.42	304	9297.82	6.42	11842.14	6.78	0	0	56.49	2.45	111.49	0.56	113.66	5.61	120.00	5.92	0	528.69	10.06	0.77	3	60	1	4	4
651	92.69	118.42	305	9269.19	6.96	11841.86	6.64	0	0	61.69	2.92	111.63	0.62	112.83	6.07	107.60	5.78	1	405.15	13.35	0.74	4	60	2	4	3
652	93.03	118.55	306	9302.98	7.41	11854.59	7.13	0	0	55.73	2.89	113.86	0.60	109.88	6.46	105.63	6.19	1	603.60	9.40	0.71	4	60	3	4	2
653	92.91	118.56	307	9291.49	7.35	11855.84	8.69	0	0	54.41	3.49	111.92	0.64	88.51	6.56	103.95	7.51	1	383.40	7.09	0.63	5	60	4	4	1
654	84.40	59.03	307	8439.74	5.88	5903.44	5.75	0	0	74.51	2.32	112.41	0.67	145.71	5.20	142.35	5.08	0	1015.19	11.60	0.85	3	61	1	14	14
655	81.72	61.00	308	8172.05	5.26	6100.01	5.24	0	0	99.04	2.88	113.50	0.80	139.29	4.64	138.81	4.62	0	1278.08	19.78	0.87	3	61	2	14	13
656	81.44	60.41	309	8144.42	7.80	6041.23	8.92	0	0	56.61	2.28	113.33	0.75	150.01	6.95	171.56	7.97	0	984.88	8.76	0.75	2	61	3	14	12
657	80.12	60.47	310	8011.74	4.94	6046.67	4.37	0	0	110.23	3.28	115.20	0.77	127.64	4.33	112.72	3.82	0	1298.00	21.30	0.87	4	61	4	14	11
658	80.75	61.20	311	8074.77	6.58	6119.51	6.57	0	0	79.63	3.27	116.33	0.79	123.42	5.76	123.20	5.75	0	850.98	10.92	0.78	3	61	5	14	10
659	79.23	62.22	312	7923.01	5.14	6221.51	6.04	0	0	82.92	2.79	114.68	0.70	117.86	4.52	138.44	5.30	0	1095.35	13.69	0.84	4	61	6	14	9
660	78.41	60.72	313	7841.33	10.39	6071.89	9.27	0	0	52.21	2.39	114.60	0.82	176.50	9.32	157.56	8.29	0	961.60	7.26	0.69	3	61	7	14	8
661	76.57	59.35	314	7657.47	7.21	5935.08	9.10	0	0	66.25	2.45	113.19	0.86	151.62	6.46	190.54	8.22	0	1317.15	11.78	0.77	3	61	8	14	7
662	76.21	58.66	315	7621.31	4.94	5866.02	5.09	0	0	100.16	2.90	113.09	0.77	131.40	4.35	135.30	4.48	0	1030.15	16.83	0.87	3	61	9	14	6
663	75.10	56.26	316	7510.12	7.20	5626.46	6.69	0	0	90.45	3.33	115.60	0.97	150.93	6.37	140.11	5.92	0	1608.15	16.80	0.80	3	61	10	14	5
664	76.62	60.26	317	7662.24	4.63	6026.03	5.56	0	0	100.19	3.00	113.09	0.77	119.06	4.07	143.07	4.89	0	1285.23	17.87	0.87	4	61	11	14	4
665	74.75	59.78	318	7475.39	5.63	5977.79	6.20	0	0	81.28	2.50	112.69	0.75	141.25	4.99	155.66	5.50	0	1291.77	14.07	0.85	3	61	12	14	3
666	75.18	59.94	319	7518.19	5.87	5993.72	6.18	0	0	77.41	2.38	112.96	0.73	147.47	5.21	155.29	5.49	0	1335.67	14.64	0.85	3	61	13	14	2
667	76.92	57.91	320	7692.44	6.43	5790.83	6.20	0	0	72.67	1.98	111.02	0.74	183.51	5.85	177.46	5.61	0	1425.00	10.75	0.85	3	61	14	14	1
668	60.06	104.42	310	6006.49	8.64	10442.25	8.10	0	0	44.45	2.14	111.23	0.57	138.63	7.60	129.88	7.13	0	219.92	6.21	0.71	3	62	1	6	6
669	61.54	107.54	313	6154.23	8.19	10754.35	7.69	0	0	52.07	2.48	112.20	0.63	132.53	7.19	124.42	6.75	0	494.46	7.40	0.72	3	62	2	6	5
670	61.11	106.79	314	6110.78	6.97	10678.55	5.62	0	0	66.99	3.30	113.99	0.61	108.65	6.06	87.72	4.91	1	486.02	7.62	0.74	4	62	3	6	4
671	60.55	106.43	316	6054.75	10.34	10642.56	10.50	0	0	50.68	3.77	115.60	0.78	106.60	8.98	108.26	9.13	1	239.90	3.46	0.54	4	62	4	6	3
672	61.52	106.88	317	6151.54	10.90	10688.24	8.51	0	0	53.06	3.38	114.97	0.76	131.44	9.52	102.66	7.46	1	416.54	5.37	0.61	4	62	5	6	2
673	62.37	106.87	318	6237.18	8.09	10686.80	9.58	0	0	47.02	2.95	112.81	0.61	98.73	7.01	117.09	8.35	1	120.04	3.69	0.62	4	62	6	6	1
674	66.26	69.22	311	6626.00	7.68	6922.08	7.60	0	0	60.61	2.84	112.56	0.70	125.97	6.73	124.76	6.67	0	731.02	9.95	0.73	3	63	1	1	1
675	92.86	118.15	312	9285.66	6.68	11814.83	6.03	0	0	64.91	3.00	112.17	0.61	110.88	5.82	100.13	5.27	1	460.81	10.25	0.75	4	64	1	7	7
676	92.71	118.79	314	9270.59	6.26	11879.23	8.52	0	0	50.89	2.47	111.69	0.55	99.11	5.46	135.05	7.44	1	399.33	7.52	0.73	4	64	2	7	6
677	92.59	118.13	317	9258.78	7.89	11813.01	8.28	0	0	49.89	2.66	111.74	0.60	113.88	6.89	119.53	7.23	0	489.71	7.18	0.69	3	64	3	7	5
678	93.21	118.52	318	9320.87	10.46	11851.82	10.82	0	0	45.98	2.73	110.16	0.75	136.00	9.23	140.66	9.54	0	587.31	7.51	0.61	3	64	4	7	4
679	92.65	118.23	319	9265.13	5.38	11822.81	5.76	0	0	67.15	2.91	111.29	0.55	95.03	4.64	101.76	5.00	1	333.73	11.24	0.78	4	64	5	7	3
680	92.91	118.09	321	9291.05	5.18	11808.85	7.06	0	0	63.31	3.11	112.81	0.56	82.29	4.76	110.65	6.13	1	592.21	8.50	0.74	4	64	6	7	2
681	92.92	118.66	322	9291.77	6.17	11865.79	7.78	0	0	63.69	3.44	114.50	0.65	88.32	5.51	110.80	6.76	1	655.90	11.06	0.70	4	64	7	7	1
682	55.88	102.84	316	5587.53	7.66	10283.60	9.80	0	0	58.55	4.04	115.14	0.74	85.95	6.86	109.23	8.51	1	857.21	7.23	0.59	4	65	1	1	1
683	56.51	103.12	322	5650.62	7.53	10312.08	6.71	0	0	52.78	2.93	112.24	0.55	104.31	6.52	93.16	5.90	1	539.27	7.07	0.69	4	66	1	4	4
684	56.37	103.02	323	5636.96	8.38	10302.07	8.38	0	0	54.53	2.96	111.56	0.68	118.66	7.33	118.56	7.33	0	441.88	7.38	0.68	3	66	2	4	3
685	56.14	102.87	324	5614.00	8.90	10287.03	10.62	0	0	43.72	2.45	112.23	0.65	122.37	7.83	146.10	9.35	0	399.12	5.24	0.65	3	66	3	4	2
686	55.94	103.24	325	5593.64	10.97	10323.54	9.08	0	0	39.58	2.17	111.39	0.61	154.04	9.69	127.58	8.02	0	123.94	4.86	0.65	3	66	4	4	1
687	62.22	111.63	323	6221.83	9.14	11162.98	10.03	0	0	39.63	1.98	110.32	0.59	141.45	8.10	155.29	8.89	0	571.77	6.67	0.68	3	67	1	6	6
688	62.17	111.53	324	6217.49	9.17	11152.63	10.30	0	0	50.33	3.24	111.97	0.73	109.35	8.01	122.85	9.00	1	377.81	9.73	0.60	4	67	2	6	5
689	62.21	111.20	325	6220.77	9.54	11120.31	10.14	0	0	40.08	2.25	112.43	0.60	130.76	8.40	139.02	8.93	0	678.79	6.59	0.64	3	67	3	6	4
690	63.14	110.71	327	6313.68	10.48	11071.46	10.13	0	0	45.71	2.20	110.17	0.75	169.09	9.39	163.50	9.06	0	579.19	7.67	0.67	3	67	4	6	3
691	64.34	110.39	328	6433.91	6.64	11038.83	7.43	0	0	65.16	3.69	115.22	0.67	89.42	5.67	100.35	6.42	1	700.62	15.00	0.69	5	67	5	6	2
692	63.81	110.43	329	6380.83	7.89	11042.73	10.85	0	0	43.20	1.97	110.15	0.63	133.81	7.02	183.55	9.70	0	790.83	6.45	0.71	3	67	6	6	1
693	43.47	91.88	328	4347.12	12.48	9188.40	11.57	0	0	41.97	2.48	112.04	0.80	163.54	11.11	151.67	10.31	0	693.15	7.45	0.59	3	68	1	1	1
694	56.40	118.82	343	5639.93	15.89	11882.02	11.77	0	0	32.11	1.80	110.60	0.71	219.09	14.87	164.78	10.67	1	695.00	6.60	0.56	3	69	1	3	3
695	58.38	116.81	344	5838.29	9.07	11681.23	11.83	0	0	44.01	2.48	111.99	0.70	124.32	8.01	161.89	10.50	0	707.88	6.97	0.64	3	69	2	3	2
696	54.25	121.00	346	5424.93	9.40	12100.42	11.98	0	0	46.36	2.70	111.90	0.76	124.63	8.30	158.66	10.59	0	0.00	0.00	0.62	3	69	3	3	1
697	60.84	110.78	353	6084.01	6.85	11078.26	7.68	0	0	45.68	1.81	110.83	0.51	133.19	6.05	149.30	6.78	0	480.31	5.94	0.78	3	70	1	1	1
698	55.17	113.86	355	5517.02	9.87	11386.11	11.40	0	0	42.42	2.18	111.16	0.71	149.10	8.80	171.82	10.19	0	766.62	8.26	0.65	4	71	1	1	1
699	64.44	41.67	357	6443.96	6.81	4166.79	8.03	0	0	59.50	2.61	111.86	0.67	119.55	5.98	140.98	7.05	0	695.31	9.58	0.75	3	72	1	6	6
700	63.24	41.37	358	6323.90	8.16	4137.12	10.49	0	0	64.88	3.02	114.47	0.94	135.85	7.25	174.40	9.34	0	1081.90	8.86	0.70	3	72	2	6	5
701	63.56	43.29	359	6355.68	4.70	4328.66	4.99	0	0	101.16	2.93	116.63	0.74	124.92	4.12	132.78	4.38	0	1483.02	16.79	0.88	4	72	3	6	4
702	65.84	42.12	360	6584.02	8.56	4211.93	6.96	0	0	76.74	3.26	116.49	0.91	155.54	7.57	126.64	6.15	0	1138.02	9.94	0.76	4	72	4	6	3
703	69.19	41.59	361	6919.41	6.28	4159.27	4.90	0	0	70.06	2.09	115.95	0.60	162.62	5.56	127.07	4.34	0	1248.21	10.27	0.86	3	72	5	6	2
704	71.58	40.64	362	7158.48	5.52	4063.55	5.09	0	0	72.61	2.36	116.41	0.58	130.59	4.84	120.24	4.46	0	986.19	12.54	0.85	3	72	6	6	1
705	43.63	84.86	360	4363.07	8.44	8486.24	7.99	0	0	53.33	3.24	112.16	0.64	106.71	7.33	101.08	6.97	1	622.81	13.16	0.64	4	73	1	1	1
706	59.61	111.34	364	5960.63	14.19	11133.50	10.41	0	0	37.93	2.00	109.48	0.74	207.78	13.05	154.00	9.37	0	615.31	7.63	0.61	4	74	1	2	2
707	62.34	114.09	367	6233.67	10.06	11409.22	11.15	0	0	45.16	3.15	112.05	0.71	110.77	8.79	122.73	9.74	1	357.04	8.79	0.56	4	74	2	2	1
708	45.51	84.86	372	4551.02	8.48	8486.22	8.84	0	0	59.87	3.40	115.17	0.78	114.94	7.41	119.83	7.73	0	718.75	9.42	0.66	4	75	1	1	1
709	50.60	109.66	378	5059.63	11.73	10965.95	12.35	0	0	37.13	2.13	111.54	0.71	158.59	10.47	166.78	11.03	0	804.10	5.32	0.59	3	76	1	1	1
710	111.14	13.33	383	11114.39	7.44	1333.02	6.03	0	0	62.43	2.92	115.79	0.62	122.40	6.49	99.18	5.24	1	738.19	9.74	0.75	4	77	1	4	4
711	111.15	13.65	386	11114.84	10.48	1365.46	10.47	0	0	45.46	2.74	114.71	0.73	133.79	9.22	133.70	9.21	0	841.06	10.01	0.61	4	77	2	4	3
712	110.84	12.99	387	11084.19	7.44	1298.85	7.93	0	0	59.57	3.30	116.25	0.68	103.06	6.49	109.81	6.91	1	506.60	9.04	0.68	5	77	3	4	2
713	111.23	13.07	389	11123.04	5.27	1307.20	6.55	0	0	66.00	3.30	115.50	0.56	81.08	4.61	100.78	5.71	1	263.56	9.18	0.74	4	77	4	4	1
714	30.43	100.49	384	3042.70	8.92	10048.65	8.04	0	0	44.26	2.11	112.68	0.58	144.24	7.86	130.08	7.09	0	587.98	5.65	0.71	3	78	1	1	1
715	94.95	35.57	389	9495.42	6.64	3556.56	7.96	0	0	69.25	2.37	113.20	0.80	150.72	5.93	180.48	7.14	0	1193.83	12.83	0.80	4	79	1	6	6
716	94.07	37.00	390	9407.09	4.85	3699.76	5.09	0	0	89.11	2.60	113.52	0.67	127.86	4.26	134.27	4.48	0	1085.90	13.53	0.87	3	79	2	6	5
717	94.52	38.96	391	9451.95	6.86	3896.37	6.79	0	0	52.01	1.92	113.69	0.55	143.77	6.06	142.29	6.00	0	544.90	9.21	0.80	3	79	3	6	4
718	94.18	38.52	392	9417.87	5.88	3851.79	4.91	0	0	90.40	3.41	116.51	0.72	119.87	5.13	99.92	4.25	1	810.58	13.76	0.82	4	79	4	6	3
719	93.58	37.22	393	9357.98	4.74	3722.47	6.20	0	0	76.51	2.33	114.93	0.64	119.94	4.18	156.83	5.46	0	901.00	12.25	0.86	3	79	5	6	2
720	93.68	36.23	394	9367.60	5.73	3623.25	5.81	0	0	76.31	2.40	114.23	0.68	140.71	5.06	142.65	5.13	0	1023.58	10.96	0.85	3	79	6	6	1
721	106.19	31.02	389	10619.11	7.28	3102.12	9.42	0	0	55.65	2.88	113.52	0.69	108.32	6.38	140.18	8.25	1	642.50	14.51	0.69	4	80	1	7	7
722	105.90	31.12	390	10589.98	5.84	3111.95	5.16	0	0	70.76	2.64	114.05	0.58	120.19	5.10	106.23	4.51	1	523.77	9.95	0.82	4	80	2	7	6
723	105.82	31.07	391	10581.87	4.88	3107.46	5.38	0	0	91.65	3.10	114.02	0.70	111.03	4.27	122.32	4.70	1	752.52	13.56	0.85	4	80	3	7	5
724	105.45	30.92	392	10545.34	7.39	3092.15	7.70	0	0	55.65	2.65	113.83	0.63	119.55	6.47	124.47	6.74	0	880.88	9.39	0.73	5	80	4	7	4
725	105.51	30.99	393	10550.54	6.38	3099.45	5.94	0	0	75.11	3.11	113.69	0.69	118.26	5.56	110.28	5.20	1	482.65	14.49	0.79	4	80	5	7	3
726	105.44	31.01	395	10543.53	3.43	3100.75	2.86	0	0	107.98	3.21	114.16	0.49	88.66	2.89	76.77	2.79	1	559.71	15.54	0.89	4	80	6	7	2
727	105.75	31.15	396	10575.36	6.90	3115.46	6.67	0	0	52.07	2.24	112.78	0.53	123.66	6.04	119.51	5.84	0	359.50	8.04	0.77	4	80	7	7	1
728	19.91	99.85	391	1991.36	9.77	9985.08	11.41	0	0	43.55	2.43	111.42	0.71	135.47	8.65	158.01	10.13	0	625.35	6.97	0.63	3	81	1	1	1
729	111.06	13.71	394	11105.54	9.74	1370.61	9.26	0	0	47.49	3.18	115.22	0.67	111.83	8.49	106.32	8.06	1	628.81	8.87	0.59	4	82	1	7	7
730	111.23	13.13	398	11123.41	7.47	1313.20	7.58	0	0	55.18	3.33	114.52	0.61	94.81	6.49	96.32	6.62	1	445.29	9.90	0.65	4	82	2	7	6
731	111.10	13.24	399	11109.76	7.30	1323.84	7.16	0	0	55.28	2.93	114.74	0.59	105.78	6.36	103.79	6.23	1	498.58	8.59	0.70	4	82	3	7	5
732	111.11	13.48	402	11110.75	9.47	1347.81	9.26	0	0	42.49	2.37	114.86	0.61	131.00	8.32	128.09	8.14	0	634.46	6.91	0.65	3	82	4	7	4
733	111.07	13.40	403	11106.70	6.89	1340.04	8.29	0	0	57.80	3.29	117.37	0.64	93.18	6.08	111.79	7.20	1	637.96	8.90	0.67	4	82	5	7	3
734	110.85	13.02	404	11084.81	7.06	1301.78	8.16	0	0	55.64	2.72	114.02	0.63	111.28	6.18	128.57	7.14	1	480.69	9.50	0.72	3	82	6	7	2
735	111.11	13.34	405	11111.46	7.61	1333.73	8.19	0	0	55.35	3.56	117.56	0.64	91.04	6.72	97.60	7.07	1	654.60	7.68	0.62	4	82	7	7	1
736	14.39	108.43	397	1438.86	10.20	10842.92	11.15	0	0	35.30	1.61	108.53	0.61	174.59	9.22	190.31	10.13	0	652.21	5.79	0.67	4	83	1	1	1
737	115.74	63.38	400	11574.10	8.38	6337.58	8.77	0	0	49.95	2.82	113.02	0.64	114.20	7.32	119.58	7.66	0	446.35	8.21	0.66	3	84	1	1	1
738	11.78	99.22	401	1177.66	9.47	9922.03	8.86	0	0	42.71	2.26	111.87	0.60	137.91	8.33	129.04	7.80	0	466.00	7.10	0.67	3	85	1	1	1
739	5.41	102.58	404	541.29	8.35	10257.77	6.39	0	0	58.57	3.00	113.94	0.63	125.18	7.27	95.58	5.51	1	0.00	0.00	0.71	4	86	1	1	1
740	111.05	13.48	410	11104.66	5.30	1347.71	6.55	0	0	71.08	2.67	113.17	0.63	108.52	4.65	134.10	5.73	1	721.00	15.14	0.81	4	87	1	8	8
741	110.75	13.11	411	11075.10	6.55	1310.68	6.75	0	0	71.85	3.47	116.08	0.70	104.02	5.70	107.19	5.88	1	889.81	14.89	0.74	4	87	2	8	7
742	111.18	13.30	412	11117.95	6.45	1329.93	5.79	0	0	75.44	3.44	116.78	0.68	108.66	5.61	97.40	5.02	1	946.58	13.65	0.76	4	87	3	8	6
743	110.93	13.21	413	11092.72	5.97	1321.30	5.82	0	0	62.20	2.64	115.11	0.54	107.88	5.20	105.30	5.07	1	784.92	14.70	0.78	4	87	4	8	5
744	111.12	13.38	414	11111.66	6.07	1337.91	6.32	0	0	67.54	2.81	113.44	0.62	111.98	5.30	116.55	5.52	1	834.31	11.02	0.78	4	87	5	8	4
745	111.16	13.53	415	11115.73	7.87	1352.84	6.43	0	0	52.57	2.48	113.39	0.56	128.09	6.87	104.59	5.60	1	568.85	11.70	0.74	4	87	6	8	3
746	111.04	13.36	417	11103.84	6.86	1335.87	5.50	0	0	57.90	2.89	114.64	0.52	105.16	5.96	83.46	4.60	1	464.71	8.93	0.73	4	87	7	8	2
747	110.69	13.35	419	11069.44	7.67	1335.48	7.14	0	0	53.82	2.48	115.11	0.60	128.04	6.72	119.11	6.25	0	652.88	8.27	0.74	4	87	8	8	1
748	14.14	85.25	411	1414.19	6.98	8525.45	9.63	0	0	47.42	2.29	112.28	0.59	111.39	6.14	153.80	8.47	1	494.08	8.34	0.71	3	88	1	1	1
749	19.57	95.82	416	1956.95	10.37	9581.72	15.86	0	0	35.12	1.94	109.64	0.72	146.92	9.33	220.56	14.84	1	697.60	6.51	0.59	3	89	1	1	1
750	22.71	86.15	420	2270.91	7.08	8615.37	6.15	0	0	50.30	2.08	111.99	0.50	131.87	6.20	114.56	5.39	0	659.67	7.89	0.78	3	90	1	1	1
751	114.60	30.12	424	11460.43	6.76	3012.09	6.52	0	0	56.60	3.05	114.49	0.55	96.04	5.81	93.02	5.73	1	440.31	9.00	0.70	4	91	1	25	25
752	114.43	29.69	425	11443.00	7.63	2969.41	7.82	0	0	43.50	2.12	112.37	0.51	120.46	6.68	123.47	6.85	0	571.19	8.11	0.72	4	91	2	25	24
753	114.40	29.81	427	11439.72	8.98	2980.98	8.96	0	0	52.25	3.09	113.93	0.70	116.88	7.85	116.53	7.83	0	528.08	7.89	0.64	3	91	3	25	23
754	114.45	29.62	428	11444.52	6.36	2962.09	6.38	0	0	67.50	3.88	115.40	0.61	83.04	5.20	83.65	5.30	1	576.44	10.51	0.69	5	91	4	25	22
755	114.37	29.96	429	11436.80	9.07	2995.78	7.91	0	0	49.54	2.73	113.69	0.63	126.71	7.93	110.48	6.92	1	379.54	8.44	0.67	4	91	5	25	21
756	114.55	29.99	430	11454.59	8.28	2999.32	9.28	0	0	51.09	3.34	115.21	0.66	96.83	7.12	108.79	8.08	1	500.94	8.52	0.61	4	91	6	25	20
757	114.61	30.08	433	11461.26	8.37	3007.57	7.70	0	0	51.41	2.83	114.32	0.61	116.73	7.30	107.45	6.73	1	743.46	8.73	0.68	4	91	7	25	19
758	114.80	30.04	434	11479.54	10.94	3004.05	11.06	0	0	46.02	3.41	114.84	0.75	113.60	9.55	114.78	9.66	0	440.98	7.90	0.54	4	91	8	25	18
759	114.61	29.80	436	11460.98	5.34	2979.65	6.21	0	0	73.11	3.51	114.49	0.61	84.34	4.45	99.06	5.39	1	724.10	14.72	0.75	5	91	9	25	17
760	114.61	30.10	437	11460.63	4.54	3009.88	5.35	0	0	75.82	3.07	113.65	0.54	84.99	3.79	101.13	4.66	1	404.54	13.24	0.81	5	91	10	25	16
761	114.64	29.64	438	11464.18	7.86	2963.76	7.31	0	0	53.55	2.69	113.10	0.61	120.11	6.87	111.69	6.38	1	402.92	10.42	0.71	4	91	11	25	15
762	114.51	30.09	439	11450.64	6.65	3008.59	7.19	0	0	53.05	2.65	113.22	0.54	102.07	5.77	110.43	6.27	1	283.81	7.57	0.72	4	91	12	25	14
763	114.72	29.92	440	11471.79	4.27	2992.02	5.77	0	0	74.01	2.97	113.81	0.53	81.21	3.65	110.43	5.01	1	383.00	12.49	0.81	5	91	13	25	13
764	114.84	30.08	442	11483.81	7.24	3008.16	5.99	0	0	57.91	2.66	115.08	0.57	121.19	6.31	100.35	5.25	1	539.19	7.97	0.75	4	91	14	25	12
765	114.41	29.63	443	11441.33	7.11	2963.09	7.42	0	0	59.14	2.90	112.85	0.64	111.55	6.20	116.39	6.47	1	260.85	9.82	0.73	4	91	15	25	11
766	114.29	29.85	445	11428.83	6.72	2985.45	7.98	0	0	69.20	4.16	114.02	0.74	85.49	5.76	101.82	6.94	1	447.21	16.35	0.66	4	91	16	25	10
767	114.61	30.12	446	11461.11	8.32	3011.78	7.79	0	0	49.97	2.70	114.46	0.60	118.50	7.26	111.04	6.81	1	608.69	10.41	0.68	4	91	17	25	9
768	114.76	29.81	447	11476.05	7.59	2981.02	7.05	0	0	51.86	2.47	113.80	0.57	122.57	6.63	113.95	6.17	0	452.58	7.84	0.73	4	91	18	25	8
769	115.00	30.13	449	11499.95	7.81	3013.41	9.19	0	0	52.77	3.20	115.41	0.66	99.16	6.85	116.57	8.01	1	683.44	13.03	0.64	5	91	19	25	7
770	114.74	29.75	452	11474.49	7.99	2974.99	4.76	0	0	64.29	3.13	113.55	0.58	126.00	6.94	74.92	4.13	1	608.31	10.52	0.74	4	91	20	25	6
771	114.43	30.25	453	11442.85	9.24	3024.66	10.40	0	0	46.76	3.03	113.89	0.68	109.63	8.06	123.46	9.09	1	482.81	8.51	0.60	5	91	21	25	5
772	114.87	30.08	457	11486.53	6.84	3007.63	7.30	0	0	57.90	2.90	113.91	0.60	104.94	5.97	111.98	6.36	1	636.81	10.46	0.72	4	91	22	25	4
773	114.50	29.92	458	11449.67	9.16	2992.06	11.29	0	0	45.51	3.15	112.21	0.69	101.54	7.96	125.19	9.85	1	152.81	10.22	0.57	4	91	23	25	3
774	114.56	29.86	459	11455.50	7.73	2985.67	8.48	0	0	47.85	2.52	112.07	0.58	112.59	6.75	123.65	7.42	0	364.50	7.43	0.69	3	91	24	25	2
775	114.61	29.90	461	11461.43	7.00	2989.92	8.36	0	0	54.04	3.10	113.54	0.61	93.22	6.01	111.63	7.27	1	484.73	12.70	0.67	5	91	25	25	1
776	24.06	120.99	442	2405.93	10.14	12098.54	10.01	0	0	45.54	2.51	112.67	0.71	142.07	8.96	140.15	8.84	0	0.00	0.00	0.64	3	92	1	4	4
777	22.94	120.92	443	2293.55	7.35	12091.74	8.43	0	0	54.75	2.48	112.06	0.66	124.76	6.46	143.09	7.41	0	0.00	0.00	0.74	3	92	2	4	3
778	26.90	120.64	446	2689.59	10.31	12063.64	9.07	0	0	43.89	2.55	114.74	0.64	136.66	9.05	120.31	7.97	0	0.00	0.00	0.64	4	92	3	4	2
779	30.59	116.23	449	3058.81	13.27	11623.05	13.37	0	0	37.31	2.58	111.00	0.78	148.52	11.76	149.63	11.85	0	696.88	6.59	0.52	3	92	4	4	1
780	53.83	33.64	452	5382.67	5.80	3364.30	6.34	0	0	63.28	2.56	115.59	0.57	110.30	5.07	120.57	5.54	1	814.65	10.17	0.79	4	93	1	1	1
781	23.60	119.25	454	2359.77	7.69	11925.16	6.45	0	0	56.42	2.10	110.98	0.62	159.78	6.80	134.13	5.71	0	860.25	10.06	0.79	3	94	1	1	1
782	58.78	52.19	462	5878.32	7.70	5218.53	6.93	0	0	51.40	2.34	113.46	0.57	129.93	6.75	116.97	6.08	0	561.58	7.26	0.74	3	95	1	1	1
783	58.51	82.44	463	5851.27	7.60	8244.22	8.25	0	0	49.54	2.32	112.04	0.60	125.10	6.68	135.68	7.24	0	523.29	8.90	0.73	3	96	1	2	2
784	58.28	82.30	464	5827.96	8.95	8230.02	6.44	0	0	61.55	3.49	114.43	0.69	121.03	7.78	86.93	5.54	1	605.73	9.95	0.67	5	96	2	2	1
785	114.71	30.04	466	11470.58	9.12	3003.82	9.35	0	0	45.98	2.48	112.96	0.65	130.50	8.02	133.74	8.22	0	429.10	7.71	0.67	3	97	1	4	4
786	114.56	29.91	467	11455.60	9.49	2991.07	6.74	0	0	54.41	3.04	113.50	0.65	130.77	8.27	93.16	5.97	1	225.71	8.72	0.67	4	97	2	4	3
787	114.81	29.97	468	11480.62	6.71	2997.40	5.69	0	0	74.81	3.82	115.78	0.68	101.23	5.83	86.53	5.14	1	633.08	12.61	0.73	4	97	3	4	2
788	114.68	30.18	469	11468.34	9.90	3018.37	8.23	0	0	44.86	2.56	112.42	0.61	133.55	8.67	111.05	7.21	1	459.75	9.97	0.65	4	97	4	4	1
789	47.45	53.96	468	4745.25	11.34	5395.82	10.56	0	0	41.70	2.26	111.75	0.72	162.03	10.08	151.00	9.40	0	627.15	7.37	0.63	3	98	1	2	2
790	51.05	55.90	469	5105.43	8.19	5589.66	11.15	0	0	42.03	2.36	114.01	0.61	112.23	7.20	152.84	9.80	0	718.96	7.67	0.65	3	98	2	2	1
791	114.65	30.11	474	11465.31	9.76	3010.65	11.08	0	0	43.94	2.59	112.18	0.70	127.78	8.60	145.05	9.76	0	368.08	6.68	0.62	3	99	1	3	3
792	114.81	30.16	475	11481.29	7.69	3015.57	8.89	0	0	51.81	3.16	113.77	0.63	96.87	6.72	111.85	7.74	1	427.04	8.98	0.64	4	99	2	3	2
793	114.27	29.93	479	11426.60	8.38	2992.71	6.95	0	0	49.80	2.65	112.89	0.56	121.00	7.30	100.49	6.09	1	331.35	10.65	0.70	5	99	3	3	1
794	72.19	18.30	477	7219.14	6.27	1829.78	8.00	0	0	63.56	3.01	114.45	0.67	101.97	5.49	129.99	6.99	1	420.40	9.16	0.74	3	100	1	13	13
795	72.45	18.23	478	7245.13	7.14	1822.55	7.85	0	0	54.36	2.60	114.22	0.61	114.58	6.24	126.02	6.87	0	424.46	8.85	0.73	3	100	2	13	12
796	72.37	18.24	479	7236.59	5.27	1824.07	5.94	0	0	72.00	2.74	113.85	0.60	106.41	4.59	120.10	5.18	1	650.92	10.68	0.81	4	100	3	13	11
797	72.14	18.19	480	7213.99	7.66	1818.66	8.09	0	0	48.09	2.59	114.52	0.56	109.24	6.69	115.32	7.05	1	320.50	8.94	0.69	4	100	4	13	10
798	72.45	18.37	481	7245.33	5.33	1836.79	6.37	0	0	67.56	2.88	115.22	0.58	95.56	4.58	114.42	5.54	1	667.10	12.28	0.78	4	100	5	13	9
799	72.27	18.25	482	7226.76	5.56	1824.64	4.93	0	0	72.38	2.97	115.21	0.55	104.06	4.82	92.24	4.28	1	595.15	14.34	0.80	4	100	6	13	8
800	72.13	18.28	483	7212.83	7.70	1827.81	7.77	0	0	56.16	2.88	114.46	0.65	115.49	6.73	116.61	6.79	0	799.56	9.20	0.71	4	100	7	13	7
801	72.23	18.37	484	7223.13	6.84	1837.02	5.55	0	0	61.61	2.97	114.60	0.55	108.78	5.94	87.75	4.71	1	665.29	9.16	0.74	5	100	8	13	6
802	72.37	18.30	485	7236.64	7.32	1830.04	7.45	0	0	58.60	2.94	116.86	0.64	112.12	6.38	114.20	6.50	0	822.04	8.69	0.72	3	100	9	13	5
803	72.38	17.98	486	7238.49	6.90	1797.63	6.39	0	0	64.89	3.15	116.21	0.64	109.27	6.00	101.22	5.59	1	582.60	10.99	0.74	4	100	10	13	4
804	72.12	18.21	487	7212.02	9.02	1820.72	9.66	0	0	48.96	2.68	113.22	0.70	126.90	7.93	135.94	8.49	0	414.12	6.57	0.66	3	100	11	13	3
805	72.25	18.29	488	7224.51	8.57	1829.16	7.37	0	0	52.43	2.92	114.01	0.62	118.14	7.47	101.54	6.41	1	536.79	9.46	0.68	5	100	12	13	2
806	72.24	18.38	489	7224.45	5.64	1838.02	6.84	0	0	64.32	3.12	114.50	0.58	89.06	4.90	108.02	5.93	1	515.73	9.56	0.74	4	100	13	13	1
807	59.85	54.60	478	5985.25	9.66	5460.33	8.96	0	0	46.96	2.58	114.04	0.66	135.26	8.48	125.49	7.87	0	491.54	7.52	0.66	3	101	1	1	1
808	52.88	122.93	481	5287.66	5.23	12293.09	7.63	0	0	88.41	3.54	114.57	0.84	100.63	4.60	146.62	6.68	1	0.00	0.00	0.79	4	102	1	2	2
809	54.66	121.11	483	5466.05	7.46	12110.68	9.83	0	0	48.50	2.29	112.18	0.64	122.18	6.59	160.89	8.68	0	0.00	0.00	0.71	3	102	2	2	1
810	58.18	56.90	484	5818.19	7.93	5690.01	8.84	0	0	44.41	1.88	110.19	0.58	145.20	7.04	161.75	7.86	0	557.29	7.10	0.74	3	103	1	4	4
811	56.50	55.66	485	5650.23	8.70	5566.47	8.63	0	0	47.47	2.77	114.89	0.61	114.52	7.60	113.52	7.53	0	572.12	7.50	0.65	4	103	2	4	3
812	57.02	53.43	486	5702.43	7.86	5343.33	8.81	0	0	55.75	2.68	112.89	0.71	125.83	6.91	141.05	7.75	0	747.92	9.86	0.71	3	103	3	4	2
813	55.37	48.23	489	5537.35	8.38	4823.28	8.65	0	0	40.68	1.87	111.41	0.54	140.87	7.41	145.36	7.64	0	426.56	7.33	0.72	3	103	4	4	1
814	49.70	49.00	494	4969.60	10.65	4899.61	13.51	0	0	42.59	3.02	115.95	0.78	115.53	9.36	146.51	11.87	0	579.98	6.30	0.54	3	104	1	2	2
815	49.25	49.92	495	4925.32	9.62	4991.88	7.61	0	0	47.47	2.17	112.30	0.63	162.49	8.51	128.54	6.73	0	599.02	7.43	0.72	3	104	2	2	1
816	57.71	120.89	499	5770.73	6.44	12088.98	8.65	0	0	75.15	2.77	111.89	0.88	135.47	5.73	181.37	7.75	0	0.00	0.00	0.79	3	105	1	6	6
817	58.79	118.98	500	5878.78	5.03	11898.50	5.56	0	0	89.98	2.70	113.41	0.73	129.30	4.43	142.90	4.89	0	1032.40	12.03	0.86	3	105	2	6	5
818	58.24	119.82	501	5823.84	6.53	11982.09	7.63	0	0	71.08	2.48	114.74	0.79	145.26	5.81	169.43	6.80	0	1228.75	10.35	0.81	3	105	3	6	4
819	56.98	118.49	502	5698.21	8.97	11849.25	8.27	0	0	47.77	2.66	112.12	0.62	123.69	7.84	114.08	7.23	0	496.54	7.11	0.67	4	105	4	6	3
820	54.67	117.88	505	5467.44	5.28	11788.31	5.14	0	0	89.92	2.75	114.43	0.71	132.89	4.64	129.53	4.52	0	1139.52	14.15	0.86	3	105	5	6	2
821	54.97	118.32	506	5497.26	6.99	11831.94	6.24	0	0	77.50	2.64	114.27	0.80	158.19	6.20	141.35	5.53	0	1219.42	11.39	0.82	3	105	6	6	1
822	54.65	34.76	501	5464.50	9.02	3475.83	8.98	0	0	46.90	2.82	113.93	0.63	115.36	7.87	114.93	7.85	0	572.58	8.94	0.64	4	106	1	27	27
823	54.43	35.01	502	5443.33	5.54	3500.69	7.57	0	0	77.09	4.22	115.68	0.71	72.56	4.16	104.89	6.56	1	274.23	6.36	0.70	4	106	2	27	26
824	54.55	34.72	503	5454.88	9.05	3472.23	8.17	0	0	51.55	3.11	114.59	0.66	115.15	7.88	103.96	7.12	1	280.38	4.36	0.64	4	106	3	27	25
825	54.35	34.81	504	5434.63	5.54	3481.33	7.45	0	0	60.72	3.04	114.38	0.57	84.03	4.66	113.88	6.47	1	328.40	7.76	0.73	4	106	4	27	24
826	54.24	34.88	505	5424.27	9.17	3487.73	8.63	0	0	56.15	3.63	116.52	0.74	108.91	7.98	102.51	7.53	1	395.35	7.27	0.61	3	106	5	27	23
827	54.26	35.28	506	5426.23	7.29	3527.77	7.32	0	0	55.55	2.60	114.66	0.61	119.53	6.37	120.16	6.41	0	441.48	6.61	0.74	3	106	6	27	22
828	54.58	34.78	508	5457.67	7.41	3478.06	8.18	0	0	53.70	3.17	115.47	0.61	96.13	6.38	106.19	7.11	1	484.62	6.76	0.66	4	106	7	27	21
829	54.31	34.79	509	5430.71	6.51	3479.22	7.39	0	0	55.01	2.54	112.32	0.57	108.53	5.68	123.17	6.45	1	783.69	9.82	0.75	3	106	8	27	20
830	54.67	35.02	510	5466.84	5.78	3501.57	6.73	0	0	63.48	2.95	114.46	0.58	95.47	5.00	111.21	5.85	1	426.00	10.20	0.75	4	106	9	27	19
831	54.42	34.95	511	5442.05	6.11	3495.25	8.45	0	0	60.46	2.96	113.31	0.64	95.71	5.27	132.65	7.37	1	390.75	9.30	0.73	4	106	10	27	18
832	54.39	34.74	512	5438.73	8.39	3473.55	8.49	0	0	47.46	2.63	113.32	0.60	116.44	7.33	117.78	7.42	0	537.33	9.34	0.67	4	106	11	27	17
833	54.41	34.86	513	5441.38	6.86	3486.24	8.12	0	0	55.90	3.15	114.19	0.61	93.17	5.87	110.64	7.06	1	532.42	10.74	0.68	5	106	12	27	16
834	54.41	34.72	514	5440.71	6.17	3471.74	7.88	0	0	56.75	2.65	113.99	0.59	101.43	5.36	129.62	6.88	1	687.00	10.48	0.74	4	106	13	27	15
835	54.65	35.01	515	5465.07	5.51	3500.88	5.36	0	0	63.92	2.48	114.48	0.51	108.85	4.79	105.94	4.68	1	489.42	9.15	0.81	4	106	14	27	14
836	54.57	34.89	516	5457.13	6.68	3489.18	6.04	0	0	65.44	3.65	113.19	0.60	91.69	5.67	84.15	5.46	1	485.15	12.49	0.70	5	106	15	27	13
837	54.40	34.86	517	5439.74	8.07	3485.86	9.42	0	0	52.01	2.60	112.76	0.69	124.44	7.11	145.26	8.29	0	726.27	9.76	0.70	3	106	16	27	12
838	54.22	35.00	518	5422.02	6.61	3499.88	7.23	0	0	59.99	2.76	113.82	0.62	110.23	5.77	120.54	6.31	1	549.77	9.50	0.75	4	106	17	27	11
839	54.76	34.98	519	5475.64	6.55	3497.72	6.60	0	0	54.27	2.33	111.98	0.53	117.44	5.73	118.23	5.77	0	502.27	8.36	0.77	4	106	18	27	10
840	54.86	34.83	520	5486.15	6.48	3482.58	6.45	0	0	73.45	2.68	116.83	0.73	136.79	5.71	136.10	5.68	0	1268.38	10.04	0.81	4	106	19	27	9
841	53.93	35.91	521	5392.88	10.30	3591.05	17.35	0	0	51.69	2.80	114.00	1.09	148.78	9.30	240.49	16.85	1	1215.02	14.16	0.59	5	106	20	27	8
842	54.49	37.18	522	5448.77	8.73	3718.35	39.50	0	0	41.93	2.43	114.23	1.01	119.41	7.88	409.38	54.14	1	975.81	8.62	0.58	5	106	21	27	7
843	54.57	35.46	523	5457.18	6.05	3546.11	9.37	0	0	55.47	2.06	114.86	0.64	126.25	5.38	192.13	8.62	0	952.96	7.57	0.79	4	106	22	27	6
844	54.42	35.41	524	5442.14	7.00	3540.55	13.17	0	0	55.52	3.27	119.72	0.80	91.06	6.01	171.89	11.57	1	1120.15	10.40	0.63	5	106	23	27	5
845	54.47	34.87	525	5447.38	8.12	3486.55	8.16	0	0	53.72	2.75	114.54	0.66	121.92	7.11	122.59	7.15	0	469.00	4.72	0.70	3	106	24	27	4
846	54.36	34.59	526	5436.03	6.45	3459.48	9.06	0	0	60.94	3.03	112.67	0.70	99.79	5.62	140.24	7.92	1	382.21	13.46	0.72	4	106	25	27	3
847	54.27	34.80	527	5427.23	8.16	3479.75	9.94	0	0	55.95	3.11	112.09	0.76	112.81	7.15	137.47	8.71	0	458.69	8.72	0.66	4	106	26	27	2
848	54.66	34.72	528	5465.59	6.45	3472.06	7.81	0	0	58.09	2.81	113.98	0.61	102.50	5.61	124.19	6.81	1	531.15	8.53	0.73	4	106	27	27	1
849	52.15	54.78	511	5215.41	10.94	5477.74	11.69	0	0	36.88	2.15	112.53	0.65	144.94	9.70	154.76	10.36	0	505.58	7.60	0.61	3	107	1	3	3
850	52.13	53.94	512	5213.31	9.28	5394.30	20.23	0	0	34.75	1.71	109.51	0.72	148.64	8.43	292.76	21.60	1	686.46	6.58	0.62	4	107	2	3	2
851	49.72	56.90	516	4972.40	7.57	5689.94	9.26	0	0	47.40	2.13	112.04	0.61	130.05	6.69	159.08	8.20	0	731.79	8.98	0.73	3	107	3	3	1
852	13.05	21.64	526	1305.14	8.26	2163.65	8.23	0	0	45.29	2.47	113.10	0.56	116.60	7.22	116.16	7.19	0	484.62	6.56	0.68	4	108	1	9	9
853	13.09	21.68	528	1309.18	9.67	2168.10	8.30	0	0	40.59	1.74	111.11	0.58	175.10	8.67	150.69	7.41	0	523.69	7.82	0.73	3	108	2	9	8
854	13.20	21.94	530	1320.33	5.77	2194.17	6.61	0	0	67.55	3.07	112.91	0.61	97.53	5.03	111.80	5.76	1	416.25	11.25	0.76	4	108	3	9	7
855	13.22	21.90	531	1321.88	8.49	2189.73	7.36	0	0	56.97	3.00	113.79	0.67	123.86	7.41	107.46	6.44	1	591.27	10.00	0.69	4	108	4	9	6
856	12.83	22.09	532	1282.87	5.52	2208.85	6.39	0	0	66.95	2.95	112.96	0.59	96.12	4.83	111.21	5.56	1	381.67	10.34	0.77	4	108	5	9	5
857	13.08	21.70	533	1307.69	7.38	2170.01	6.59	0	0	52.34	2.42	113.11	0.54	122.83	6.45	109.59	5.75	1	383.60	9.35	0.75	4	108	6	9	4
858	13.02	21.80	534	1301.72	8.26	2179.59	7.34	0	0	55.54	2.77	113.85	0.65	127.54	7.22	113.41	6.42	0	420.35	8.49	0.71	4	108	7	9	3
859	13.14	21.72	535	1313.55	6.37	2172.28	7.32	0	0	53.85	2.73	112.98	0.54	96.58	5.58	110.89	6.37	1	577.15	9.57	0.72	4	108	8	9	2
860	13.40	22.07	536	1340.20	6.51	2207.37	6.06	0	0	58.92	2.60	113.16	0.55	113.14	5.67	105.42	5.29	1	426.54	9.87	0.77	4	108	9	9	1
861	57.00	43.46	528	5700.35	10.56	4346.48	11.48	0	0	38.46	2.49	113.22	0.64	125.73	9.28	136.68	10.09	0	293.02	5.44	0.58	4	109	1	5	5
862	58.48	44.93	531	5847.56	9.61	4492.85	10.32	0	0	38.79	2.33	112.19	0.59	123.41	8.43	132.55	9.06	0	558.85	5.84	0.62	3	109	2	5	4
863	58.81	45.57	532	5880.59	9.79	4557.14	8.66	0	0	42.41	2.37	111.60	0.59	134.69	8.58	119.19	7.60	0	467.38	6.49	0.66	3	109	3	5	3
864	58.52	45.37	535	5851.88	10.36	4536.96	11.60	0	0	37.69	2.27	112.57	0.64	132.47	9.14	148.35	10.23	0	625.52	7.24	0.60	3	109	4	5	2
865	58.68	45.50	536	5867.95	8.79	4550.31	8.24	0	0	50.73	2.59	111.29	0.66	132.38	7.71	124.21	7.24	0	514.83	8.80	0.69	3	109	5	5	1
866	93.08	62.45	533	9307.85	6.94	6244.74	18.60	0	0	33.72	1.76	113.16	0.56	103.73	6.19	257.23	18.47	1	604.23	5.97	0.66	4	110	1	6	6
867	89.51	61.00	536	8950.91	9.63	6100.09	9.18	0	0	41.90	2.03	112.41	0.62	154.08	8.54	146.77	8.14	0	453.94	6.08	0.69	3	110	2	6	5
868	93.19	61.27	538	9319.17	7.01	6127.39	8.57	0	0	52.73	2.51	114.11	0.62	113.31	6.15	138.46	7.51	0	678.58	9.69	0.73	4	110	3	6	4
869	93.52	62.63	540	9351.61	6.29	6263.17	6.27	0	0	58.33	2.08	110.96	0.56	136.11	5.54	135.54	5.52	0	774.50	11.69	0.82	3	110	4	6	3
870	94.12	62.08	541	9412.10	6.51	6208.31	7.19	0	0	53.43	2.20	112.95	0.55	121.84	5.72	134.53	6.31	0	446.92	6.89	0.78	4	110	5	6	2
871	93.62	63.22	542	9362.34	6.15	6322.12	9.68	0	0	59.08	2.60	113.34	0.69	107.60	5.41	169.24	8.54	1	510.60	11.10	0.75	4	110	6	6	1
872	44.61	118.62	535	4460.92	6.11	11862.25	8.30	0	0	65.56	2.52	112.20	0.72	122.55	5.40	166.39	7.34	0	1046.94	9.65	0.79	3	111	1	2	2
873	45.47	120.76	536	4547.17	5.69	12075.64	7.13	0	0	58.28	2.37	111.92	0.56	107.50	4.97	134.69	6.24	1	0.00	0.00	0.79	4	111	2	2	1
874	54.35	34.86	539	5434.63	9.43	3485.68	8.35	0	0	46.81	2.60	112.99	0.63	130.33	8.25	115.39	7.31	0	498.44	7.64	0.66	4	112	1	26	26
875	54.44	34.61	540	5443.81	6.63	3460.53	7.75	0	0	57.99	3.10	113.63	0.61	94.81	5.69	111.05	6.73	1	496.50	7.86	0.70	4	112	2	26	25
876	54.52	34.81	542	5451.70	7.84	3480.57	7.28	0	0	58.44	2.79	113.89	0.66	126.38	6.86	117.30	6.37	0	816.73	9.87	0.73	4	112	3	26	24
877	54.44	34.61	543	5444.08	5.22	3460.85	4.72	0	0	85.80	3.34	113.69	0.62	102.62	4.52	92.55	4.04	1	389.67	16.75	0.82	4	112	4	26	23
878	54.49	35.03	544	5449.37	7.42	3503.01	9.28	0	0	49.20	2.65	114.23	0.61	106.08	6.47	132.69	8.11	1	610.10	9.72	0.68	4	112	5	26	22
879	54.61	34.83	545	5461.38	10.67	3483.48	10.65	0	0	41.92	3.12	114.15	0.66	110.19	9.29	110.05	9.29	1	689.85	6.81	0.54	4	112	6	26	21
880	54.00	34.99	546	5399.97	7.85	3499.49	7.99	0	0	46.97	1.94	111.16	0.58	147.23	6.96	149.84	7.08	0	613.60	7.13	0.76	3	112	7	26	20
881	54.54	34.96	547	5453.98	7.21	3496.48	6.66	0	0	54.75	2.62	111.32	0.56	115.93	6.29	107.07	5.82	1	531.02	8.98	0.74	4	112	8	26	19
882	54.68	34.87	548	5468.13	6.23	3487.08	6.76	0	0	63.74	2.98	112.15	0.61	102.45	5.42	111.21	5.89	1	375.35	12.85	0.75	4	112	9	26	18
883	54.51	34.93	549	5450.70	5.95	3493.01	6.92	0	0	60.97	2.71	113.73	0.58	102.66	5.17	119.37	6.03	1	405.54	10.37	0.76	3	112	10	26	17
884	54.61	34.73	550	5461.10	6.76	3473.19	6.63	0	0	53.10	2.34	113.73	0.53	117.93	5.91	115.72	5.80	0	275.71	9.67	0.76	3	112	11	26	16
885	54.45	34.81	551	5445.21	6.51	3480.58	8.48	0	0	53.98	2.66	112.02	0.60	101.29	5.66	132.18	7.41	1	356.69	8.50	0.72	3	112	12	26	15
886	54.67	34.86	552	5466.85	8.92	3485.77	11.59	0	0	58.17	3.91	118.45	0.88	102.05	7.78	132.57	10.12	1	666.15	9.22	0.58	4	112	13	26	14
887	54.51	35.04	555	5450.54	5.46	3504.23	5.53	0	0	82.59	3.89	115.20	0.66	88.11	4.58	90.30	4.91	1	503.21	12.17	0.76	5	112	14	26	13
888	54.41	34.81	556	5440.92	5.37	3480.68	6.84	0	0	76.84	3.63	112.78	0.68	86.46	4.51	110.86	5.94	1	436.73	13.68	0.75	4	112	15	26	12
889	54.41	35.08	557	5440.70	5.91	3507.55	5.43	0	0	58.78	2.64	115.11	0.49	101.02	5.11	93.24	4.79	1	738.40	10.59	0.77	4	112	16	26	11
890	54.48	34.73	558	5447.88	6.81	3473.33	6.98	0	0	52.73	2.41	113.97	0.54	114.39	5.94	117.28	6.10	0	438.19	8.78	0.75	4	112	17	26	10
891	54.25	35.07	559	5424.71	8.36	3507.18	10.71	0	0	43.15	2.35	113.58	0.62	118.51	7.36	151.72	9.44	0	351.92	6.64	0.66	4	112	18	26	9
892	54.37	34.70	560	5437.13	7.35	3469.85	7.10	0	0	51.05	2.26	113.44	0.56	127.69	6.44	123.49	6.23	0	460.94	7.61	0.75	3	112	19	26	8
893	54.50	34.93	561	5449.94	7.11	3493.23	6.06	0	0	63.28	2.88	113.97	0.62	120.14	6.20	102.47	5.30	1	603.23	9.58	0.76	4	112	20	26	7
894	54.32	34.81	562	5431.94	7.09	3481.21	8.53	0	0	54.80	2.73	112.78	0.64	109.46	6.20	131.81	7.47	1	531.25	11.08	0.71	4	112	21	26	6
895	54.47	34.60	563	5446.65	5.90	3460.06	8.83	0	0	62.51	3.14	113.62	0.67	89.58	5.00	134.97	7.70	1	679.96	17.50	0.72	4	112	22	26	5
896	54.24	34.72	564	5424.50	5.12	3472.24	7.62	0	0	61.94	2.37	111.61	0.58	103.06	4.49	153.45	6.68	1	588.65	11.53	0.80	4	112	23	26	4
897	54.18	35.21	565	5418.35	7.16	3521.09	7.09	0	0	60.79	3.03	115.24	0.64	110.44	6.25	109.31	6.18	1	497.44	10.42	0.72	4	112	24	26	3
898	54.57	34.88	566	5457.06	7.42	3488.26	6.12	0	0	55.97	2.69	113.10	0.56	118.48	6.46	97.84	5.37	1	574.06	9.95	0.74	4	112	25	26	2
899	54.57	35.02	567	5456.92	7.23	3502.21	8.80	0	0	46.23	2.46	113.75	0.55	104.38	6.30	127.13	7.69	1	376.46	9.17	0.69	4	112	26	26	1
900	120.20	41.65	540	12019.86	7.01	4164.91	10.28	0	0	55.38	2.22	111.48	0.74	136.12	6.26	198.32	9.31	0	853.06	8.27	0.75	3	113	1	1	1
901	13.29	21.78	543	1328.57	7.24	2178.20	5.76	0	0	54.44	2.68	114.26	0.52	112.79	6.29	89.86	5.04	1	467.52	9.25	0.73	4	114	1	1	1
902	59.00	104.38	555	5899.78	4.93	10437.99	5.29	0	0	74.23	2.36	112.31	0.57	119.10	4.32	127.74	4.63	0	863.00	14.32	0.86	4	115	1	1	1
903	27.55	46.34	562	2754.94	8.86	4634.35	8.89	0	0	43.25	2.04	111.49	0.60	144.95	7.84	145.37	7.86	0	528.27	8.14	0.71	3	116	1	1	1
904	53.91	119.84	564	5391.24	6.29	11984.01	5.74	0	0	84.87	3.31	114.81	0.76	123.75	5.50	113.03	5.02	0	1063.65	14.48	0.80	4	117	1	3	3
905	54.01	121.11	565	5401.39	5.64	12110.84	6.05	0	0	97.21	3.36	114.88	0.86	125.65	4.95	134.83	5.31	0	0.00	0.00	0.83	3	117	2	3	2
906	51.99	120.48	566	5199.13	9.33	12048.06	8.73	0	0	49.76	3.20	112.83	0.66	111.40	8.13	104.19	7.58	1	555.54	13.06	0.61	4	117	3	3	1
907	18.16	44.62	567	1815.56	12.25	4461.72	11.71	0	0	38.50	2.29	113.18	0.73	159.70	10.90	152.85	10.42	0	486.00	4.65	0.59	3	118	1	4	4
908	21.01	45.93	570	2100.84	12.98	4593.40	7.87	0	0	43.83	2.62	113.64	0.67	166.87	11.45	101.34	6.94	1	636.58	9.35	0.62	4	118	2	4	3
909	21.34	40.17	573	2133.88	9.68	4017.08	10.21	0	0	43.50	2.39	113.61	0.67	135.89	8.54	143.37	9.02	0	729.58	10.57	0.65	3	118	3	4	2
910	24.06	41.14	575	2405.52	8.95	4114.03	7.25	0	0	47.44	2.33	115.10	0.58	140.05	7.85	113.46	6.36	0	733.71	7.91	0.71	3	118	4	4	1
911	16.73	35.27	582	1672.96	8.28	3526.92	9.96	0	0	43.31	2.07	113.91	0.61	134.03	7.33	161.09	8.82	0	778.60	6.80	0.70	3	119	1	1	1
912	59.79	114.14	590	5979.14	4.69	11414.41	4.98	0	0	102.10	3.03	111.15	0.75	121.64	4.11	129.23	4.37	0	889.27	14.49	0.87	3	120	1	4	4
913	59.16	112.15	593	5916.16	4.65	11214.73	5.40	0	0	106.48	3.23	114.73	0.81	118.29	4.08	137.37	4.74	0	1404.02	16.06	0.87	3	120	2	4	3
914	59.32	112.05	594	5931.62	5.72	11205.05	6.10	0	0	86.60	3.27	113.11	0.77	116.54	5.00	124.32	5.34	0	1092.23	14.69	0.81	4	120	3	4	2
915	59.11	112.01	597	5910.70	4.30	11200.61	4.59	0	0	102.91	2.91	111.55	0.69	117.11	3.77	124.82	4.01	0	1009.04	17.21	0.88	3	120	4	4	1
916	115.75	57.31	590	11574.90	5.52	5730.55	5.71	0	0	70.47	2.13	112.75	0.61	141.30	4.88	145.95	5.04	0	1093.00	10.50	0.86	3	121	1	1	1
917	19.21	9.58	593	1921.29	8.47	958.05	13.04	0	0	39.72	1.99	114.57	0.66	131.25	7.56	200.48	11.81	0	855.33	7.02	0.66	3	122	1	1	1
918	58.35	104.93	609	5835.40	5.76	10493.38	7.23	0	0	62.10	2.31	110.38	0.61	119.54	5.07	149.99	6.36	0	811.08	10.55	0.81	4	123	1	2	2
919	58.36	104.90	610	5836.30	7.54	10490.06	7.18	0	0	60.43	2.90	113.07	0.67	120.90	6.59	115.17	6.28	0	669.52	9.93	0.73	4	123	2	2	1
920	34.32	21.04	610	3432.09	9.99	2104.42	11.79	0	0	38.29	2.17	113.28	0.65	136.58	8.85	161.10	10.46	0	535.15	6.18	0.62	3	124	1	1	1
921	33.38	13.44	614	3337.55	9.44	1344.22	8.32	0	0	45.62	2.64	114.02	0.60	125.26	8.25	110.39	7.27	1	693.15	10.55	0.65	4	125	1	1	1
922	55.06	9.21	619	5505.64	11.37	920.62	8.32	0	0	41.60	2.20	113.90	0.62	166.00	10.08	121.73	7.36	0	534.62	6.19	0.66	4	126	1	1	1
923	106.90	26.15	629	10690.10	5.78	2615.46	6.30	0	0	70.60	2.85	113.41	0.64	110.34	5.06	120.13	5.50	1	816.98	15.80	0.80	4	127	1	1	1
924	105.53	123.48	633	10553.38	9.23	12348.15	14.46	0	0	35.24	1.88	109.43	0.64	134.88	8.26	209.17	13.25	1	0.00	0.00	0.63	4	128	1	1	1
925	111.32	119.04	635	11132.50	8.99	11903.81	12.35	0	0	46.04	2.74	110.22	0.74	116.61	7.92	160.19	10.90	0	770.48	9.60	0.62	4	129	1	2	2
926	110.73	117.24	636	11072.75	10.93	11724.10	13.86	0	0	41.79	2.46	111.54	0.81	143.80	9.75	181.89	12.43	0	669.62	5.91	0.58	3	129	2	2	1
927	57.60	13.41	638	5760.13	8.78	1340.54	10.38	0	0	45.44	2.60	113.98	0.66	117.95	7.71	139.51	9.11	0	260.27	7.02	0.64	4	130	1	1	1
928	64.33	14.51	640	6432.66	8.63	1451.32	10.29	0	0	39.65	1.83	113.07	0.59	145.15	7.69	172.95	9.18	0	878.44	8.06	0.70	3	131	1	2	2
929	62.94	17.71	642	6294.06	11.63	1770.89	11.77	0	0	39.15	2.30	113.94	0.72	153.06	10.34	154.87	10.46	0	651.29	7.34	0.60	3	131	2	2	1
930	74.04	26.51	649	7404.29	5.11	2650.60	7.54	0	0	67.18	2.86	113.70	0.62	92.77	4.54	136.32	6.57	1	606.92	12.06	0.78	4	132	1	1	1
931	62.18	118.15	659	6217.91	8.16	11815.06	7.85	0	0	63.95	3.94	111.25	0.75	101.75	7.11	97.87	6.85	1	364.31	11.46	0.65	5	133	1	7	7
932	62.30	118.45	660	6230.20	8.47	11844.66	8.37	0	0	56.72	2.59	111.75	0.74	143.34	7.48	141.57	7.39	0	862.00	8.41	0.72	3	133	2	7	6
933	62.31	118.13	661	6230.55	7.52	11812.65	7.46	0	0	56.39	2.48	113.36	0.64	131.42	6.60	130.48	6.56	0	618.06	8.17	0.75	3	133	3	7	5
934	62.66	118.51	662	6265.57	4.05	11850.67	4.61	0	0	94.64	2.24	110.86	0.63	131.87	3.58	150.12	4.07	0	1084.44	12.64	0.91	3	133	4	7	4
935	62.19	118.46	663	6218.98	7.01	11845.57	7.67	0	0	63.57	2.86	114.01	0.70	119.81	6.15	131.08	6.72	0	834.69	11.89	0.75	4	133	5	7	3
936	62.50	118.37	664	6250.35	5.98	11836.89	6.19	0	0	73.76	2.64	112.20	0.68	128.64	5.25	133.16	5.44	0	716.54	12.65	0.82	3	133	6	7	2
937	62.57	118.54	665	6257.36	6.40	11854.17	7.36	0	0	69.36	3.00	114.24	0.72	113.89	5.61	130.92	6.44	0	898.96	10.72	0.77	4	133	7	7	1
938	122.59	55.67	667	12258.56	9.57	5567.37	12.37	0	0	41.53	2.28	113.18	0.71	134.75	8.50	173.97	11.01	0	0.00	0.00	0.63	3	134	1	2	2
939	123.32	58.04	668	12332.19	5.18	5803.75	6.56	0	0	74.82	2.50	116.02	0.67	119.49	4.56	151.06	5.77	0	0.00	0.00	0.84	4	134	2	2	1
940	121.11	62.57	673	12111.41	7.77	6257.47	9.21	0	0	49.37	2.19	114.03	0.65	135.50	6.88	160.70	8.16	0	0.00	0.00	0.73	3	135	1	3	3
941	122.92	61.89	674	12291.67	3.91	6189.41	3.36	0	0	136.54	3.15	118.34	0.74	130.61	3.43	112.14	2.94	0	0.00	0.00	0.92	4	135	2	3	2
942	122.91	61.44	675	12290.71	4.96	6144.33	6.38	0	0	89.83	3.04	116.47	0.77	112.88	4.36	145.12	5.60	0	0.00	0.00	0.84	4	135	3	3	1
943	28.20	89.04	682	2820.19	6.22	8903.90	7.77	0	0	64.99	3.04	113.83	0.67	102.04	5.44	127.45	6.78	1	841.33	10.62	0.74	4	136	1	5	5
944	28.31	89.06	683	2830.72	9.18	8905.87	9.02	0	0	52.08	2.53	110.46	0.74	145.61	8.11	143.17	7.98	0	567.69	7.80	0.70	3	136	2	5	4
945	28.25	89.24	684	2825.09	4.69	8924.43	4.66	0	0	95.18	3.32	113.40	0.65	103.11	4.08	102.45	4.05	1	595.08	15.51	0.84	4	136	3	5	3
946	28.12	89.01	685	2811.99	5.68	8900.99	7.68	0	0	53.93	2.69	111.91	0.52	87.97	5.07	118.38	6.68	1	475.02	7.99	0.73	4	136	4	5	2
947	28.10	88.82	687	2810.37	5.35	8882.13	6.34	0	0	68.50	2.79	111.33	0.59	101.19	4.69	119.79	5.53	1	266.38	7.45	0.79	3	136	5	5	1
948	44.36	106.36	684	4435.83	5.88	10636.12	6.69	0	0	67.55	2.67	113.61	0.64	114.37	5.15	130.21	5.86	0	801.73	10.22	0.80	4	137	1	4	4
949	44.58	106.27	685	4457.89	4.72	10626.61	5.20	0	0	85.08	2.71	113.08	0.63	114.08	4.13	125.86	4.55	0	903.54	13.38	0.86	4	137	2	4	3
950	44.92	106.29	686	4491.99	8.81	10628.63	7.68	0	0	57.11	2.56	113.21	0.73	151.52	7.78	132.13	6.78	0	937.08	9.24	0.73	3	137	3	4	2
951	46.39	104.83	687	4638.52	6.95	10483.38	9.94	0	0	49.43	2.44	111.74	0.62	108.55	6.10	155.16	8.75	1	510.12	8.60	0.71	5	137	4	4	1
952	37.87	90.93	728	3786.84	4.38	9092.50	4.22	0	0	94.28	2.45	115.40	0.61	129.69	3.84	124.86	3.70	0	1379.29	15.47	0.90	3	138	1	5	5
953	34.25	90.32	729	3425.33	7.08	9032.24	8.18	0	0	61.97	2.18	113.06	0.75	156.09	6.34	179.91	7.34	0	1151.02	8.33	0.79	3	138	2	5	4
954	34.16	92.50	730	3415.89	4.29	9250.02	4.63	0	0	98.11	2.89	112.43	0.65	112.20	3.75	121.07	4.05	0	938.54	19.64	0.88	4	138	3	5	3
955	35.06	92.07	731	3505.83	7.33	9206.77	5.89	0	0	81.20	3.06	112.31	0.82	149.89	6.45	120.59	5.19	0	981.50	11.68	0.80	3	138	4	5	2
956	36.39	92.88	732	3639.05	9.63	9287.78	10.58	0	0	49.19	2.36	114.01	0.79	155.71	8.60	170.66	9.47	0	876.92	6.12	0.68	3	138	5	5	1
957	91.68	122.86	735	9167.92	5.62	12286.27	6.95	0	0	70.28	2.83	112.31	0.66	107.30	4.91	132.80	6.08	1	0.00	0.00	0.79	4	139	1	6	6
958	91.82	122.68	736	9181.64	6.29	12268.14	5.63	0	0	60.16	2.34	112.52	0.54	124.23	5.49	111.25	4.92	1	0.00	0.00	0.80	3	139	2	6	5
959	91.63	122.75	738	9163.15	8.42	12275.18	8.77	0	0	49.97	3.20	113.51	0.63	100.69	7.29	104.91	7.63	1	0.00	0.00	0.62	4	139	3	6	4
960	91.60	122.42	739	9159.81	7.07	12242.13	5.86	0	0	75.53	3.28	112.33	0.72	124.98	6.17	103.52	5.10	1	0.00	0.00	0.77	3	139	4	6	3
961	91.65	122.36	740	9165.29	7.83	12235.75	8.02	0	0	48.02	2.36	111.35	0.57	122.53	6.86	125.40	7.02	0	0.00	0.00	0.71	3	139	5	6	2
962	91.73	122.50	743	9173.00	9.22	12249.82	8.15	0	0	49.17	3.25	111.94	0.62	106.94	8.00	94.37	6.98	1	0.00	0.00	0.60	4	139	6	6	1
963	122.51	73.68	755	12251.45	9.51	7367.85	12.46	0	0	37.70	2.16	112.20	0.64	128.17	8.42	167.71	11.04	0	0.00	0.00	0.62	4	140	1	3	3
964	120.31	75.43	756	12030.59	7.93	7542.55	8.20	0	0	48.51	2.82	113.39	0.58	104.84	6.90	108.42	7.13	1	324.48	6.93	0.66	4	140	2	3	2
965	121.79	71.94	758	12178.94	5.67	7194.17	6.14	0	0	74.97	3.01	113.37	0.66	108.46	4.95	117.44	5.36	1	0.00	0.00	0.80	4	140	3	3	1
966	33.92	102.69	756	3392.36	7.36	10269.15	7.64	0	0	66.19	3.00	112.51	0.75	124.95	6.46	129.77	6.70	0	706.83	10.07	0.74	4	141	1	3	3
967	35.01	106.53	759	3501.14	5.15	10652.63	5.63	0	0	89.47	3.02	113.55	0.73	117.54	4.52	128.35	4.93	0	1153.35	15.81	0.84	3	141	2	3	2
968	34.87	106.32	760	3487.38	6.17	10632.06	7.19	0	0	75.02	2.85	114.07	0.77	125.32	5.44	146.00	6.33	0	1151.33	12.10	0.80	3	141	3	3	1
969	47.60	40.50	760	4759.71	10.46	4049.90	11.28	0	0	38.36	1.98	111.32	0.66	157.59	9.34	169.85	10.08	0	624.83	6.95	0.64	3	142	1	11	11
970	47.61	40.24	764	4761.44	7.34	4024.36	8.49	0	0	56.34	2.93	113.84	0.66	108.70	6.41	125.73	7.42	1	590.50	10.29	0.70	3	142	2	11	10
971	47.88	40.70	765	4787.76	8.28	4070.06	7.53	0	0	48.09	2.20	112.74	0.58	139.30	7.28	126.62	6.62	0	743.75	9.76	0.73	3	142	3	11	9
972	47.48	40.71	766	4747.57	11.03	4070.95	10.36	0	0	45.51	2.40	111.78	0.77	161.74	9.81	152.02	9.22	0	809.58	11.22	0.64	3	142	4	11	8
973	47.65	40.25	767	4764.58	6.69	4025.13	8.11	0	0	58.20	3.04	114.26	0.63	98.38	5.80	119.32	7.06	1	714.75	10.20	0.70	4	142	5	11	7
974	47.62	40.34	768	4761.76	7.10	4034.05	8.51	0	0	50.48	2.63	113.61	0.58	104.68	6.18	125.47	7.43	1	578.23	9.21	0.70	4	142	6	11	6
975	47.51	40.66	769	4751.37	6.57	4065.58	7.35	0	0	51.53	2.03	111.43	0.55	128.65	5.79	143.96	6.47	0	525.94	8.49	0.79	3	142	7	11	5
976	47.87	40.30	770	4787.17	9.00	4030.06	9.07	0	0	46.40	2.26	113.26	0.65	142.60	7.95	143.76	8.01	0	700.40	8.05	0.70	3	142	8	11	4
977	47.48	40.58	771	4748.20	7.41	4057.52	7.54	0	0	58.77	3.08	115.17	0.65	108.52	6.45	110.39	6.57	1	834.48	11.99	0.70	5	142	9	11	3
978	47.36	40.68	774	4736.18	8.76	4068.22	9.46	0	0	49.31	2.94	113.16	0.67	112.79	7.66	121.78	8.27	0	430.02	8.02	0.64	4	142	10	11	2
979	47.58	40.46	777	4757.97	9.79	4046.17	10.77	0	0	39.30	2.15	112.09	0.63	138.18	8.67	151.88	9.52	0	431.50	6.62	0.64	3	142	11	11	1
980	47.75	40.44	783	4774.75	9.24	4044.36	9.21	0	0	41.20	2.24	112.95	0.58	131.27	8.12	130.83	8.10	0	466.75	6.08	0.66	4	143	1	1	1
981	47.44	40.03	789	4744.40	5.92	4002.75	7.00	0	0	50.87	2.44	113.44	0.48	94.42	5.08	111.91	6.09	1	630.06	9.65	0.74	4	144	1	1	1
982	87.50	71.11	791	8750.36	6.61	7111.27	7.20	0	0	51.65	2.28	112.01	0.53	115.15	5.78	125.57	6.30	0	454.27	10.18	0.76	4	145	1	1	1
983	39.95	116.76	793	3995.02	7.43	11676.20	7.19	0	0	61.71	3.00	113.64	0.67	117.49	6.49	113.78	6.28	0	683.06	9.47	0.73	5	146	1	1	1
984	52.55	118.40	802	5255.39	6.15	11839.54	9.51	0	0	60.25	3.67	109.77	0.65	72.06	4.58	118.47	8.23	1	270.88	13.17	0.65	5	147	1	2	2
985	52.60	118.09	803	5260.03	8.87	11809.22	10.64	0	0	44.76	2.87	110.97	0.65	106.30	7.74	127.53	9.30	1	408.48	8.19	0.61	5	147	2	2	1
986	52.63	118.11	808	5263.36	6.47	11810.92	5.57	0	0	66.99	3.18	112.59	0.59	104.56	5.60	90.40	4.93	1	607.44	13.59	0.75	4	148	1	9	9
987	52.74	118.10	810	5274.23	8.04	11810.32	7.73	0	0	44.77	2.26	108.84	0.53	122.77	7.04	117.90	6.76	0	391.33	8.57	0.71	4	148	2	9	8
988	52.69	118.05	811	5268.68	8.28	11804.94	9.96	0	0	43.03	2.26	110.51	0.60	121.60	7.29	146.18	8.76	0	390.21	6.76	0.68	3	148	3	9	7
989	52.87	118.48	815	5286.98	7.44	11848.20	7.12	0	0	58.05	2.90	110.84	0.63	114.26	6.49	109.36	6.20	1	355.06	8.64	0.72	4	148	4	9	6
990	52.51	118.33	817	5251.34	6.00	11833.34	7.23	0	0	66.16	3.04	112.05	0.65	100.07	5.20	120.57	6.30	1	486.33	10.02	0.75	4	148	5	9	5
991	52.71	118.39	819	5271.27	5.95	11838.60	7.36	0	0	50.54	2.47	111.59	0.49	93.43	5.16	115.57	6.40	1	370.79	7.95	0.73	4	148	6	9	4
992	52.44	118.09	821	5243.82	8.25	11809.49	7.91	0	0	56.55	3.00	110.10	0.68	119.60	7.21	114.64	6.91	0	463.08	8.12	0.69	4	148	7	9	3
993	52.50	118.30	822	5249.53	6.75	11829.74	8.22	0	0	52.03	2.59	110.20	0.58	104.10	5.88	126.83	7.18	1	323.75	8.01	0.72	5	148	8	9	2
994	52.56	117.87	823	5255.55	7.61	11786.54	8.68	0	0	54.44	3.07	109.80	0.66	103.57	6.61	118.11	7.56	1	255.71	11.27	0.67	4	148	9	9	1
995	52.42	119.34	839	5241.99	5.98	11934.33	7.73	0	0	63.86	3.63	111.69	0.62	78.00	4.75	103.50	6.67	1	489.67	12.63	0.68	5	149	1	1	1
996	88.34	118.93	839	8833.87	7.18	11893.04	7.20	0	0	53.69	2.47	109.60	0.58	120.17	6.29	120.50	6.30	0	516.29	9.88	0.74	3	150	1	30	30
997	88.32	119.00	840	8832.40	5.19	11900.25	7.82	0	0	74.08	3.42	111.78	0.69	85.83	4.43	130.07	6.81	1	661.04	12.15	0.75	4	150	2	30	29
998	88.05	119.15	841	8805.46	8.55	11915.41	7.71	0	0	54.64	2.73	111.26	0.67	131.89	7.49	118.95	6.76	0	700.08	10.58	0.71	3	150	3	30	28
999	88.20	118.70	842	8820.05	6.54	11870.16	5.33	0	0	71.44	2.92	109.67	0.63	122.76	5.70	99.93	4.64	1	330.98	9.40	0.79	4	150	4	30	27
1000	88.32	118.88	843	8831.88	4.67	11888.26	5.48	0	0	73.47	2.77	113.06	0.55	94.69	4.03	111.36	4.77	1	519.77	11.47	0.82	4	150	5	30	26
1001	88.25	118.88	844	8824.54	5.52	11888.08	6.89	0	0	67.73	2.97	110.35	0.62	96.78	4.81	120.65	6.00	1	525.31	10.59	0.77	4	150	6	30	25
1002	88.25	119.21	845	8825.42	5.02	11921.23	5.73	0	0	66.00	2.42	109.84	0.53	104.94	4.38	119.80	5.00	1	413.71	13.26	0.83	4	150	7	30	24
1003	88.16	119.15	846	8815.58	6.30	11915.31	6.04	0	0	73.63	3.68	112.19	0.66	96.81	5.49	93.01	5.30	1	483.60	11.35	0.73	4	150	8	30	23
1004	88.17	119.09	847	8816.98	5.95	11908.72	6.58	0	0	66.94	3.03	111.27	0.62	100.97	5.19	111.79	5.74	1	611.69	10.74	0.76	4	150	9	30	22
1005	88.34	119.00	848	8833.97	4.55	11900.14	6.15	0	0	83.36	3.36	110.30	0.64	85.96	3.86	116.90	5.34	1	677.29	18.63	0.80	4	150	10	30	21
1006	88.22	119.05	849	8822.37	4.91	11905.47	4.77	0	0	78.02	2.79	110.59	0.56	105.29	4.27	102.47	4.17	1	704.02	12.73	0.84	4	150	11	30	20
1007	88.17	118.50	850	8816.90	8.30	11850.11	7.57	0	0	53.32	2.62	110.38	0.64	130.19	7.27	118.82	6.64	0	712.35	8.09	0.71	3	150	12	30	19
1008	88.23	119.11	851	8823.44	6.66	11911.43	6.22	0	0	66.37	2.83	112.07	0.64	119.85	5.82	111.98	5.44	1	683.96	11.62	0.77	4	150	13	30	18
1009	88.19	118.97	852	8819.25	5.15	11897.01	5.94	0	0	65.86	2.46	110.99	0.54	106.04	4.50	122.31	5.18	1	581.02	9.74	0.82	4	150	14	30	17
1010	88.28	119.03	853	8827.57	6.95	11902.78	4.98	0	0	70.09	3.29	113.50	0.61	114.10	6.03	82.98	4.60	1	495.92	9.95	0.76	4	150	15	30	16
1011	88.03	119.04	854	8802.59	6.60	11904.44	5.55	0	0	68.16	3.09	111.03	0.61	111.86	5.75	94.28	4.90	1	613.83	10.88	0.76	4	150	16	30	15
1012	88.18	118.68	855	8817.83	6.46	11868.44	7.04	0	0	61.16	2.94	110.12	0.61	103.13	5.64	112.37	6.13	1	207.10	8.28	0.74	3	150	17	30	14
1013	88.29	118.90	856	8829.22	7.59	11889.90	6.32	0	0	62.10	2.47	110.18	0.66	146.83	6.68	122.30	5.56	0	648.54	9.92	0.78	3	150	18	30	13
1014	88.30	118.88	857	8830.45	6.10	11888.49	6.47	0	0	65.91	3.06	112.45	0.61	100.61	5.29	106.81	5.64	1	483.21	10.01	0.75	4	150	19	30	12
1015	88.11	119.03	858	8810.68	7.66	11902.58	5.94	0	0	61.21	2.75	110.64	0.62	131.08	6.69	101.60	5.21	1	519.98	7.47	0.76	3	150	20	30	11
1016	88.27	118.82	859	8827.26	6.29	11882.25	6.64	0	0	66.74	3.12	111.53	0.64	103.38	5.47	109.14	5.78	1	563.90	10.33	0.75	4	150	21	30	10
1017	88.43	118.90	860	8843.44	6.61	11890.00	6.08	0	0	63.23	2.66	110.62	0.60	120.90	5.77	111.20	5.32	1	588.15	10.66	0.78	3	150	22	30	9
1018	87.95	118.84	861	8795.28	6.16	11883.82	8.39	0	0	79.79	4.03	112.94	0.85	94.07	5.45	127.80	7.31	1	629.10	12.71	0.72	4	150	23	30	8
1019	88.15	118.83	862	8815.34	7.24	11883.43	6.61	0	0	55.78	2.59	110.27	0.57	119.72	6.32	109.29	5.77	1	507.04	11.49	0.74	4	150	24	30	7
1020	88.14	118.99	863	8814.41	7.91	11899.47	7.53	0	0	57.72	2.98	110.02	0.66	117.86	6.91	112.14	6.58	0	670.40	10.01	0.70	4	150	25	30	6
1021	87.92	118.83	864	8792.20	8.46	11883.24	8.97	0	0	47.75	2.47	112.13	0.63	125.78	7.43	133.33	7.88	0	459.92	6.28	0.69	3	150	26	30	5
1022	88.51	118.83	865	8850.89	6.14	11882.97	5.94	0	0	77.97	3.26	111.13	0.70	112.70	5.35	109.03	5.18	1	607.96	12.97	0.79	4	150	27	30	4
1023	88.11	118.98	866	8810.82	5.31	11897.95	5.68	0	0	72.72	2.65	110.63	0.60	112.05	4.64	119.82	4.96	0	567.65	9.99	0.83	4	150	28	30	3
1024	87.96	118.97	867	8796.25	5.38	11897.12	6.10	0	0	69.57	2.77	112.66	0.59	103.61	4.70	117.52	5.32	1	586.33	9.50	0.80	4	150	29	30	2
1025	88.11	118.89	868	8811.12	6.02	11888.74	5.00	0	0	70.48	2.63	110.21	0.58	124.21	5.25	103.23	4.38	1	500.00	10.49	0.82	4	150	30	30	1
1026	34.89	123.20	908	3488.64	5.75	12319.99	6.92	0	0	94.17	3.33	113.29	0.91	125.45	5.07	150.82	6.10	0	0.00	0.00	0.82	3	151	1	7	7
1027	34.97	120.28	909	3496.64	3.82	12027.75	5.36	0	0	132.76	4.00	113.32	0.90	97.62	3.36	136.94	4.68	1	1258.15	20.09	0.87	4	151	2	7	6
1028	36.89	120.65	910	3688.54	11.70	12064.72	8.58	0	0	55.21	2.53	113.43	0.88	196.28	10.71	145.54	7.68	0	0.00	0.00	0.69	3	151	3	7	5
1029	39.36	120.06	911	3936.19	6.06	12005.97	7.22	0	0	84.26	2.94	112.15	0.87	134.10	5.36	159.77	6.40	0	1329.98	13.68	0.81	3	151	4	7	4
1030	38.74	119.22	912	3873.90	9.87	11922.22	8.69	0	0	68.98	2.86	112.02	1.03	184.90	8.91	163.33	7.81	0	1421.29	9.16	0.72	3	151	5	7	3
1031	36.62	117.42	913	3661.61	5.90	11741.78	5.52	0	0	90.52	3.02	113.43	0.79	136.30	5.18	127.61	4.86	0	878.31	14.14	0.84	4	151	6	7	2
1032	40.88	119.51	914	4088.24	7.93	11950.77	8.73	0	0	69.72	2.69	112.22	0.93	159.70	7.10	175.56	7.82	0	1348.75	10.99	0.76	3	151	7	7	1
1033	46.30	114.86	918	4630.36	9.34	11486.23	9.72	0	0	58.57	2.75	112.49	0.88	154.15	8.31	160.28	8.66	0	877.90	8.05	0.69	3	152	1	8	8
1034	47.33	113.98	919	4733.49	9.01	11397.72	5.42	0	0	66.49	2.35	111.90	0.72	196.03	8.11	118.69	4.81	0	1008.56	8.87	0.81	5	152	2	8	7
1035	48.37	112.38	920	4836.89	6.56	11238.44	5.43	0	0	77.29	2.76	112.87	0.70	141.46	5.76	117.10	4.77	0	750.75	12.22	0.82	3	152	3	8	6
1036	48.36	112.40	921	4835.93	6.47	11240.03	7.22	0	0	74.39	3.07	112.69	0.77	120.48	5.67	134.51	6.33	0	563.21	10.84	0.78	3	152	4	8	5
1037	49.97	110.75	922	4997.15	4.39	11074.88	3.88	0	0	117.89	2.80	113.10	0.74	142.30	3.86	125.86	3.42	0	1465.08	19.43	0.91	3	152	5	8	4
1038	49.27	112.26	923	4926.86	6.26	11226.13	5.39	0	0	78.14	2.54	112.85	0.70	148.79	5.52	127.96	4.75	0	1093.71	12.03	0.84	3	152	6	8	3
1039	51.89	113.21	924	5188.95	4.23	11320.80	5.15	0	0	113.66	3.43	114.85	0.79	107.77	3.71	131.17	4.50	1	1310.17	18.30	0.87	4	152	7	8	2
1040	50.88	116.09	925	5088.15	4.91	11608.86	4.83	0	0	99.07	3.15	114.91	0.72	118.66	4.29	116.80	4.23	0	831.85	12.60	0.86	4	152	8	8	1
1041	45.39	44.78	929	4539.06	8.21	4477.81	7.90	0	0	55.52	2.92	112.01	0.67	119.98	7.18	115.49	6.91	0	675.06	9.52	0.69	4	153	1	1	1
1042	115.68	107.90	933	11568.29	9.43	10789.71	9.14	0	0	44.83	2.47	109.85	0.63	131.83	8.28	127.84	8.03	0	208.73	8.09	0.66	3	154	1	2	2
1043	112.96	108.23	934	11296.48	10.21	10823.34	8.52	0	0	44.80	2.26	110.57	0.65	156.15	9.03	130.42	7.53	0	386.12	7.03	0.68	3	154	2	2	1
1044	8.88	62.97	938	888.09	6.23	6297.43	6.80	0	0	56.96	2.35	111.30	0.56	116.41	5.46	126.90	5.95	0	477.27	10.40	0.78	4	155	1	1	1
1045	12.90	29.58	939	1290.41	6.82	2957.73	7.05	0	0	53.95	2.43	113.91	0.56	116.33	5.97	120.18	6.16	0	557.31	8.53	0.75	3	156	1	1	1
1046	113.72	108.20	939	11371.89	10.93	10819.93	12.91	0	0	42.33	2.09	107.44	0.82	172.76	9.90	202.42	11.88	0	713.08	6.38	0.62	3	157	1	1	1
1047	15.23	84.96	944	1522.68	5.30	8496.40	7.70	0	0	70.27	3.38	112.30	0.66	84.72	4.64	122.98	6.69	1	694.50	13.26	0.74	4	158	1	3	3
1048	14.99	85.06	945	1499.20	4.66	8505.86	4.66	0	0	80.76	2.75	110.89	0.55	105.09	4.06	105.17	4.07	1	702.08	13.36	0.85	4	158	2	3	2
1049	14.87	85.01	946	1486.84	9.92	8501.07	9.91	0	0	45.36	2.71	111.99	0.68	127.97	8.71	127.86	8.70	0	628.58	7.85	0.62	3	158	3	3	1
1050	49.02	113.05	945	4901.96	5.36	11305.22	9.69	0	0	72.77	2.22	110.73	0.82	137.29	4.82	238.62	9.35	1	1369.12	12.64	0.83	3	159	1	7	7
1051	48.43	111.36	946	4842.66	5.57	11136.43	6.38	0	0	82.95	2.90	113.68	0.75	122.97	4.90	140.72	5.61	0	1335.60	15.83	0.83	3	159	2	7	6
1052	48.93	112.15	947	4893.27	4.39	11214.51	3.90	0	0	108.11	3.10	114.21	0.66	117.71	3.83	104.65	3.41	1	874.25	20.26	0.89	4	159	3	7	5
1053	49.41	111.39	948	4941.18	5.95	11139.34	7.23	0	0	82.29	2.93	114.09	0.83	128.96	5.26	156.52	6.38	0	1347.15	12.72	0.81	3	159	4	7	4
1054	49.08	110.10	949	4907.54	8.24	11009.63	6.41	0	0	72.81	2.63	111.97	0.83	176.38	7.36	137.58	5.70	0	1232.19	12.39	0.80	3	159	5	7	3
1055	48.82	111.61	950	4881.84	5.74	11160.70	4.45	0	0	96.55	2.98	113.42	0.74	143.00	5.03	110.94	3.90	1	1192.04	18.89	0.86	4	159	6	7	2
1056	47.75	111.40	951	4774.97	5.64	11139.50	5.69	0	0	75.26	2.90	112.42	0.63	112.54	4.92	113.48	4.96	0	689.21	10.61	0.81	4	159	7	7	1
1057	113.76	107.39	946	11376.33	10.80	10739.02	12.48	0	0	38.43	2.61	112.97	0.68	122.41	9.49	141.50	10.97	0	604.21	5.96	0.56	3	160	1	1	1
1058	112.36	108.16	951	11236.07	10.04	10816.08	11.50	0	0	45.04	3.02	113.23	0.73	115.31	8.80	132.06	10.08	0	750.83	8.84	0.57	3	161	1	2	2
1059	115.35	108.33	954	11534.99	8.59	10833.19	10.69	0	0	37.10	1.95	111.88	0.55	126.06	7.59	156.84	9.44	0	686.33	5.87	0.67	3	161	2	2	1
1060	118.76	112.74	959	11876.03	10.69	11274.22	10.74	0	0	36.36	1.96	110.61	0.61	153.17	9.50	153.83	9.54	0	470.35	6.78	0.64	3	162	1	2	2
1061	116.28	112.34	960	11628.01	9.73	11234.15	11.50	0	0	41.39	2.42	110.84	0.67	128.27	8.58	151.65	10.14	0	473.90	7.37	0.62	3	162	2	2	1
1062	75.49	46.85	960	7548.56	7.16	4684.51	8.79	0	0	49.27	2.59	111.07	0.58	104.71	6.23	128.76	7.68	1	304.31	7.31	0.69	4	163	1	1	1
1063	119.47	107.80	967	11946.93	10.28	10780.45	11.54	0	0	33.77	1.82	110.92	0.58	147.44	9.15	165.37	10.28	0	812.73	5.69	0.63	3	164	1	1	1
1064	106.64	111.21	978	10664.17	7.52	11121.48	6.84	0	0	59.05	2.53	110.57	0.64	134.94	6.60	122.77	6.01	0	832.75	12.65	0.76	3	165	1	1	1
1065	122.86	109.54	980	12285.95	10.35	10953.87	9.19	0	0	45.47	2.68	112.46	0.67	134.93	9.08	119.89	8.07	0	0.00	0.00	0.63	3	166	1	1	1
1066	113.79	117.80	982	11378.67	6.67	11779.67	6.96	0	0	52.02	2.15	111.01	0.54	124.17	5.86	129.44	6.10	0	450.42	7.31	0.78	3	167	1	4	4
1067	114.06	117.58	986	11406.01	7.16	11758.18	8.61	0	0	53.57	2.76	112.49	0.63	107.00	6.27	128.56	7.52	1	555.38	10.27	0.70	4	167	2	4	3
1068	113.67	117.89	987	11366.92	10.43	11789.03	13.35	0	0	40.08	2.59	113.30	0.73	124.82	9.21	159.70	11.80	0	858.90	7.38	0.57	4	167	3	4	2
1069	113.39	118.53	988	11338.54	8.28	11852.75	8.95	0	0	51.89	2.79	113.62	0.67	118.32	7.25	127.87	7.84	0	742.25	7.92	0.68	3	167	4	4	1
1070	54.20	101.62	988	5420.13	6.52	10161.87	7.76	0	0	65.29	3.34	113.65	0.69	97.82	5.69	116.38	6.76	1	829.08	11.87	0.71	4	168	1	4	4
1071	54.28	101.70	989	5428.02	5.46	10170.33	6.39	0	0	70.30	3.05	112.19	0.61	96.41	4.74	113.02	5.56	1	442.27	9.61	0.78	4	168	2	4	3
1072	54.16	101.52	990	5415.59	6.18	10152.18	7.77	0	0	58.26	2.60	111.80	0.61	106.51	5.41	133.89	6.79	1	725.33	11.76	0.76	3	168	3	4	2
1073	54.48	101.72	991	5447.87	6.30	10172.05	6.38	0	0	65.36	2.64	110.66	0.62	120.16	5.52	121.69	5.59	0	542.75	10.72	0.79	4	168	4	4	1
1074	118.40	114.17	992	11839.82	10.80	11416.60	10.93	0	0	37.19	2.24	112.06	0.62	138.32	9.53	139.99	9.64	0	521.40	5.25	0.61	3	169	1	4	4
1075	119.60	109.35	996	11960.06	6.96	10934.89	8.42	0	0	51.08	2.43	112.98	0.59	112.61	6.09	136.30	7.37	0	831.00	9.36	0.73	4	169	2	4	3
1076	119.66	109.52	997	11966.15	6.28	10952.36	7.31	0	0	58.25	2.66	112.77	0.59	105.67	5.47	123.04	6.38	1	603.96	12.12	0.75	4	169	3	4	2
1077	120.04	109.33	998	12003.67	7.14	10933.01	6.98	0	0	61.17	2.72	111.78	0.65	123.78	6.26	120.90	6.11	0	530.21	9.70	0.75	3	169	4	4	1
1078	112.63	121.76	1009	11262.65	9.04	12176.36	8.48	0	0	53.55	3.03	112.49	0.70	122.84	7.91	115.15	7.41	0	0.00	0.00	0.66	4	170	1	1	1
1079	98.88	121.59	1030	9888.28	7.92	12158.56	8.44	0	0	43.34	2.30	112.44	0.53	114.61	6.93	122.21	7.38	0	0.00	0.00	0.69	4	171	1	1	1
1080	45.90	45.97	1054	4590.10	8.11	4596.58	11.95	0	0	42.29	2.55	112.80	0.63	103.55	7.14	152.42	10.49	1	351.21	8.13	0.62	4	172	1	1	1
1081	118.43	120.46	1063	11843.17	5.95	12046.32	7.64	0	0	56.91	2.85	111.15	0.56	90.74	5.06	117.01	6.64	1	517.81	8.74	0.72	4	173	1	1	1
1082	48.83	104.29	1066	4883.25	9.59	10428.61	11.82	0	0	52.66	2.16	109.85	0.90	183.24	8.77	219.93	11.30	1	1047.98	9.59	0.69	5	174	1	1	1
1083	77.03	30.61	1074	7703.25	7.13	3061.01	7.53	0	0	51.82	2.22	112.30	0.58	128.20	6.27	135.36	6.62	0	498.77	8.59	0.76	3	175	1	5	5
1084	77.13	30.75	1075	7712.61	7.36	3075.14	7.76	0	0	57.97	2.81	113.23	0.66	116.75	6.44	123.02	6.79	0	465.46	9.96	0.72	4	175	2	5	4
1085	76.69	30.88	1076	7668.57	5.33	3088.21	5.57	0	0	77.75	2.79	112.89	0.63	114.15	4.65	119.45	4.87	0	645.12	12.67	0.83	3	175	3	5	3
1086	76.21	31.46	1077	7620.78	6.36	3145.90	8.82	0	0	60.44	3.01	113.71	0.68	98.10	5.57	135.98	7.70	1	597.65	11.89	0.72	4	175	4	5	2
1087	76.12	32.98	1078	7611.89	6.01	3298.40	7.89	0	0	54.33	2.26	114.26	0.57	111.50	5.28	146.23	6.93	1	768.02	11.12	0.78	4	175	5	5	1
1088	84.59	28.45	1078	8458.94	9.97	2844.67	8.63	0	0	47.01	2.87	113.64	0.65	125.72	8.71	108.76	7.53	1	525.06	9.34	0.63	4	176	1	1	1
1089	49.37	106.03	1080	4936.59	6.21	10603.49	7.84	0	0	53.65	2.77	113.49	0.55	92.00	5.33	116.42	6.82	1	521.65	8.81	0.71	4	177	1	1	1
1090	67.39	31.49	1081	6739.47	7.39	3148.94	8.71	0	0	54.71	2.95	114.68	0.65	105.14	6.44	123.98	7.60	1	586.69	8.63	0.68	4	178	1	2	2
1091	66.63	32.98	1082	6662.81	8.45	3297.50	8.18	0	0	49.40	2.47	114.25	0.62	130.35	7.42	126.24	7.18	0	807.06	10.02	0.70	4	178	2	2	1
1092	56.06	104.01	1095	5605.57	6.52	10400.76	6.79	0	0	64.45	2.35	112.18	0.66	138.04	5.76	143.74	5.99	0	1003.50	11.25	0.81	3	179	1	5	5
1093	57.85	105.27	1096	5785.09	6.35	10527.37	6.95	0	0	82.68	3.42	114.57	0.83	118.17	5.57	129.18	6.09	0	1239.94	12.56	0.78	3	179	2	5	4
1094	57.18	106.83	1097	5718.13	4.65	10682.66	4.41	0	0	93.24	2.34	111.75	0.65	142.96	4.10	135.83	3.89	0	1265.90	15.16	0.90	3	179	3	5	3
1095	59.14	106.04	1098	5913.63	6.08	10604.21	5.81	0	0	80.57	2.34	109.62	0.76	161.94	5.42	154.89	5.18	0	1059.75	12.36	0.85	3	179	4	5	2
1096	61.04	107.32	1099	6104.18	6.48	10731.94	5.97	0	0	69.67	2.66	112.21	0.65	130.57	5.68	120.38	5.24	0	680.88	9.50	0.80	3	179	5	5	1
1097	68.95	88.30	1122	6894.67	5.56	8830.14	5.21	0	0	62.46	2.27	111.20	0.50	117.48	4.85	110.08	4.55	1	547.52	9.22	0.83	3	180	1	1	1
1098	45.76	46.37	1127	4576.02	7.58	4637.22	7.24	0	0	52.80	3.30	112.57	0.57	92.82	6.57	88.22	6.13	1	196.56	8.87	0.65	5	181	1	1	1
1099	45.89	46.06	1132	4588.77	7.92	4606.13	11.02	0	0	47.42	2.92	111.71	0.66	98.93	6.96	137.56	9.63	1	409.31	8.33	0.62	4	182	1	1	1
1100	123.31	70.97	1142	12330.60	6.14	7097.48	11.50	0	0	62.35	2.37	111.83	0.81	125.99	5.49	229.48	10.89	1	0.00	0.00	0.77	3	183	1	1	1
1101	119.69	75.87	1144	11969.36	5.84	7586.96	9.65	0	0	59.86	2.93	115.51	0.67	91.58	5.06	151.57	8.45	1	898.35	16.79	0.72	4	184	1	1	1
1102	107.64	15.08	1162	10763.70	4.05	1508.17	4.34	0	0	99.38	3.26	115.27	0.61	94.56	3.49	101.44	3.78	1	571.27	13.56	0.86	4	185	1	5	5
1103	107.69	15.09	1163	10768.82	6.39	1509.16	8.24	0	0	59.00	2.46	113.42	0.65	118.15	5.62	152.27	7.25	0	706.17	9.16	0.77	3	185	2	5	4
1104	107.41	14.92	1164	10741.27	5.18	1491.55	6.18	0	0	79.33	3.14	115.73	0.66	100.22	4.49	119.63	5.38	1	542.29	10.98	0.80	4	185	3	5	3
1105	107.59	15.28	1165	10759.19	6.36	1528.40	7.14	0	0	59.22	2.38	114.14	0.61	121.70	5.58	136.68	6.27	0	618.15	8.96	0.78	3	185	4	5	2
1106	107.73	15.14	1166	10773.47	4.94	1513.74	4.56	0	0	100.14	3.30	115.98	0.71	115.08	4.31	106.23	3.98	1	823.69	15.84	0.86	4	185	5	5	1
1107	44.82	62.64	1164	4482.13	6.78	6264.31	6.16	0	0	79.23	2.96	113.89	0.78	139.92	5.97	127.11	5.42	0	1320.75	15.45	0.80	3	186	1	7	7
1108	46.45	64.19	1165	4644.57	9.00	6418.93	6.59	0	0	76.35	3.19	115.12	0.91	166.37	7.95	121.97	5.83	0	1277.50	13.87	0.76	3	186	2	7	6
1109	46.96	65.29	1166	4695.63	5.68	6529.25	4.85	0	0	99.13	3.19	114.90	0.79	136.08	4.98	116.10	4.25	0	1141.83	12.95	0.85	4	186	3	7	5
1110	43.25	65.44	1167	4325.33	7.47	6543.56	7.64	0	0	72.47	2.76	115.21	0.86	151.54	6.63	155.00	6.78	0	1351.92	11.67	0.78	3	186	4	7	4
1111	43.44	67.17	1168	4344.42	3.62	6716.55	3.81	0	0	110.85	2.60	112.66	0.62	118.86	3.17	124.92	3.34	0	1179.98	20.81	0.92	4	186	5	7	3
1112	42.79	69.58	1169	4279.16	4.77	6958.13	5.00	0	0	98.18	3.30	113.81	0.71	108.99	4.16	114.22	4.36	1	917.10	17.93	0.85	4	186	6	7	2
1113	42.03	68.48	1170	4202.82	10.16	6848.24	8.94	0	0	50.54	2.18	112.76	0.77	182.30	9.19	160.93	8.01	0	1137.33	8.19	0.71	3	186	7	7	1
1114	45.71	45.94	1180	4570.55	7.82	4594.37	7.80	0	0	50.33	2.54	110.52	0.59	119.22	6.84	118.82	6.82	0	402.92	8.82	0.71	4	187	1	2	2
1115	45.79	46.44	1184	4579.23	7.38	4644.44	8.04	0	0	42.61	2.12	112.02	0.49	113.88	6.45	124.17	7.03	0	451.10	5.97	0.71	3	187	2	2	1
1116	122.86	75.08	1189	12285.60	7.93	7507.86	6.23	0	0	62.22	2.13	112.21	0.69	179.48	7.10	141.30	5.55	0	0.00	0.00	0.81	3	188	1	1	1
1117	97.90	72.96	1192	9790.16	7.15	7295.68	7.24	0	0	60.84	2.68	113.15	0.66	124.78	6.27	126.44	6.35	0	579.29	8.58	0.75	4	189	1	1	1
1118	45.60	45.95	1193	4560.36	6.64	4594.56	8.41	0	0	55.47	3.55	112.92	0.59	76.66	5.26	100.07	7.32	1	440.23	10.30	0.63	5	190	1	1	1
1119	122.59	71.05	1196	12258.65	6.15	7105.48	6.45	0	0	76.10	2.82	114.27	0.73	127.95	5.41	134.09	5.67	0	0.00	0.00	0.81	4	191	1	2	2
1120	123.22	74.72	1198	12321.95	8.20	7471.62	10.36	0	0	65.59	3.19	115.67	0.94	130.22	7.26	164.49	9.18	0	0.00	0.00	0.69	4	191	2	2	1
1121	97.90	72.95	1201	9789.69	3.58	7294.76	3.60	0	0	115.48	2.80	114.06	0.62	113.37	3.12	114.13	3.14	0	1122.73	16.96	0.91	4	192	1	2	2
1122	98.02	72.84	1202	9801.80	5.64	7284.35	5.77	0	0	69.51	2.51	113.06	0.60	120.45	4.94	123.21	5.05	0	906.48	12.70	0.82	3	192	2	2	1
1123	46.36	46.32	1216	4636.01	6.76	4632.14	10.70	0	0	52.65	3.17	111.98	0.66	85.48	5.72	136.34	9.32	1	442.73	12.71	0.64	4	193	1	4	4
1124	45.95	46.20	1217	4595.01	6.52	4620.15	8.30	0	0	57.79	2.75	110.57	0.64	105.25	5.72	133.96	7.26	1	417.62	8.57	0.73	3	193	2	4	3
1125	46.07	46.59	1219	4606.74	8.25	4658.82	9.28	0	0	42.84	2.37	112.35	0.56	114.62	7.22	129.04	8.13	0	420.17	6.14	0.67	4	193	3	4	2
1126	46.46	46.32	1222	4646.26	10.51	4632.04	7.57	0	0	45.95	3.10	113.52	0.60	119.55	9.13	85.73	6.46	1	373.85	9.78	0.60	4	193	4	4	1
1127	59.52	93.56	1219	5952.48	8.77	9355.74	7.62	0	0	56.31	3.27	112.39	0.68	116.05	7.63	100.80	6.60	1	604.77	13.53	0.66	4	194	1	1	1
1128	108.19	22.56	1220	10819.33	4.84	2256.33	5.83	0	0	76.26	2.88	113.13	0.60	98.48	4.23	118.55	5.08	1	534.69	11.34	0.82	4	195	1	9	9
1129	108.44	22.78	1221	10844.21	12.10	2277.93	8.70	0	0	40.79	2.26	112.98	0.65	168.91	10.71	121.46	7.69	0	670.38	7.16	0.64	3	195	2	9	8
1130	108.42	22.58	1222	10841.53	5.25	2258.33	5.12	0	0	80.26	2.78	114.62	0.62	116.33	4.58	113.35	4.46	0	680.73	13.18	0.84	4	195	3	9	7
1131	108.22	22.67	1226	10822.44	8.25	2267.17	7.41	0	0	61.85	4.38	114.94	0.69	89.05	7.17	78.86	6.14	1	388.17	11.08	0.59	5	195	4	9	6
1132	108.58	22.22	1228	10857.74	5.69	2222.49	7.51	0	0	54.62	2.95	113.93	0.51	78.21	4.53	106.07	6.51	1	253.92	7.47	0.70	4	195	5	9	5
1133	108.49	22.63	1231	10849.48	8.47	2262.91	11.37	0	0	42.26	2.67	113.04	0.62	103.14	7.38	138.53	9.95	1	248.38	6.55	0.61	4	195	6	9	4
1134	108.72	22.87	1234	10871.59	7.65	2286.74	8.48	0	0	54.30	3.10	114.23	0.65	102.87	6.66	114.08	7.39	1	546.54	9.82	0.67	4	195	7	9	3
1135	108.20	22.72	1235	10820.40	7.13	2271.65	7.69	0	0	75.66	3.64	112.68	0.84	114.04	6.23	123.13	6.73	0	745.31	12.70	0.73	4	195	8	9	2
1136	108.15	22.69	1236	10814.96	4.87	2268.82	4.81	0	0	76.90	2.73	113.76	0.55	105.46	4.25	103.97	4.18	1	545.85	12.74	0.84	4	195	9	9	1
1137	46.01	46.40	1245	4601.30	7.40	4640.44	6.37	0	0	51.49	2.55	110.88	0.52	114.69	6.45	98.63	5.51	1	354.31	10.47	0.73	4	196	1	1	1
1138	112.44	22.98	1245	11243.70	9.63	2298.09	10.72	0	0	38.86	2.13	111.70	0.61	135.66	8.51	151.05	9.48	0	472.12	6.04	0.64	3	197	1	1	1
1139	50.56	105.64	1246	5056.21	5.66	10563.93	6.50	0	0	76.49	2.82	111.17	0.70	118.18	4.97	135.81	5.70	0	682.21	12.73	0.81	4	198	1	3	3
1140	50.35	105.66	1247	5034.81	4.13	10566.15	3.92	0	0	96.36	2.71	112.55	0.57	112.82	3.60	107.15	3.41	1	911.10	17.07	0.89	4	198	2	3	2
1141	50.38	105.79	1248	5038.46	4.13	10579.06	4.36	0	0	109.34	3.07	114.84	0.69	113.24	3.61	119.47	3.81	0	1268.46	15.98	0.89	4	198	3	3	1
1142	83.92	27.65	1249	8392.42	8.76	2765.19	8.74	0	0	46.96	2.35	113.61	0.63	135.19	7.71	134.90	7.70	0	484.92	6.92	0.70	3	199	1	2	2
1143	86.27	27.25	1250	8627.38	8.06	2724.59	6.84	0	0	54.33	2.69	116.03	0.60	125.19	7.04	106.28	5.98	1	553.08	10.36	0.72	4	199	2	2	1
1144	115.37	82.67	1249	11537.40	8.74	8266.71	8.66	0	0	59.18	2.10	107.19	0.84	192.20	7.99	190.52	7.91	0	1015.96	9.93	0.75	3	200	1	7	7
1145	116.42	82.45	1250	11641.58	5.50	8245.09	10.30	0	0	56.35	1.82	110.99	0.66	132.72	4.94	240.96	9.91	1	997.92	12.12	0.81	3	200	2	7	6
1146	116.09	84.39	1251	11608.87	6.44	8438.56	7.06	0	0	75.53	2.69	114.87	0.79	139.77	5.70	153.24	6.25	0	1254.31	9.69	0.81	3	200	3	7	5
1147	116.13	85.29	1252	11613.34	5.07	8528.75	5.62	0	0	96.34	2.91	112.89	0.79	129.22	4.46	143.18	4.94	0	1232.75	16.00	0.86	3	200	4	7	4
1148	117.73	87.45	1253	11773.07	5.29	8745.10	6.23	0	0	86.01	2.74	114.89	0.76	128.22	4.67	150.96	5.49	0	1336.83	13.67	0.85	3	200	5	7	3
1149	117.97	87.61	1254	11797.43	5.43	8761.49	6.35	0	0	82.31	2.73	112.84	0.74	126.21	4.78	147.71	5.59	0	1066.21	12.34	0.84	3	200	6	7	2
1150	119.08	85.36	1255	11907.78	4.88	8535.91	6.24	0	0	80.91	2.50	112.83	0.69	121.81	4.31	155.54	5.50	0	948.33	11.83	0.85	3	200	7	7	1
1151	46.01	46.39	1257	4600.58	13.06	4638.61	8.49	0	0	41.79	2.73	110.13	0.66	153.55	11.45	99.81	7.40	1	414.06	8.16	0.59	4	201	1	1	1
1152	41.59	82.44	1259	4159.27	6.61	8243.82	7.82	0	0	74.43	2.63	111.38	0.84	144.77	5.88	171.19	6.97	0	1259.67	12.86	0.80	3	202	1	14	14
1153	44.89	81.56	1260	4488.82	7.94	8155.84	6.54	0	0	54.65	1.90	109.83	0.62	176.74	7.11	146.05	5.83	0	816.85	12.04	0.80	3	202	2	14	13
1154	46.07	81.18	1261	4607.21	7.60	8118.40	9.67	0	0	52.41	1.91	111.10	0.72	162.83	6.86	205.30	8.91	0	864.92	7.84	0.76	3	202	3	14	12
1155	46.49	80.92	1262	4649.30	6.31	8092.28	7.63	0	0	68.40	2.65	113.10	0.73	125.48	5.56	151.79	6.73	0	1039.96	12.71	0.79	3	202	4	14	11
1156	45.22	81.17	1263	4521.57	6.69	8116.54	7.75	0	0	71.11	2.77	113.89	0.79	132.56	5.92	153.50	6.85	0	898.90	12.33	0.78	3	202	5	14	10
1157	44.38	80.19	1264	4438.22	4.91	8018.76	5.52	0	0	84.18	2.74	112.44	0.66	115.82	4.30	130.44	4.84	0	949.48	15.59	0.85	3	202	6	14	9
1158	43.50	80.50	1265	4349.84	5.18	8050.47	4.98	0	0	72.83	2.08	112.34	0.57	139.73	4.56	134.36	4.39	0	872.96	9.58	0.87	3	202	7	14	8
1159	44.64	80.16	1266	4464.36	5.77	8015.92	6.50	0	0	79.85	3.08	114.56	0.74	115.23	5.05	129.75	5.69	0	1148.90	12.71	0.80	4	202	8	14	7
1160	44.55	79.97	1267	4454.85	4.82	7996.65	5.00	0	0	76.26	2.15	111.59	0.57	131.73	4.24	136.67	4.40	0	1025.75	13.35	0.88	3	202	9	14	6
1161	43.30	80.13	1268	4329.67	4.44	8013.47	4.27	0	0	91.84	2.35	110.74	0.61	133.26	3.90	128.34	3.75	0	1113.27	17.89	0.90	3	202	10	14	5
1162	43.85	81.23	1269	4385.11	8.26	8123.42	9.21	0	0	62.05	2.93	114.86	0.84	135.02	7.30	150.46	8.14	0	1192.77	10.99	0.71	3	202	11	14	4
1163	45.65	81.47	1270	4565.10	7.36	8147.15	7.21	0	0	60.26	2.20	112.43	0.69	156.16	6.54	153.03	6.41	0	795.79	8.97	0.79	3	202	12	14	3
1164	45.47	83.15	1271	4546.81	6.05	8314.68	7.47	0	0	70.85	2.56	113.98	0.74	129.32	5.35	159.46	6.60	0	1038.10	10.31	0.81	3	202	13	14	2
1165	42.69	81.25	1272	4269.22	7.40	8125.47	7.29	0	0	47.27	1.95	110.37	0.53	138.17	6.52	136.18	6.43	0	419.90	8.98	0.77	3	202	14	14	1
1166	49.99	105.66	1259	4998.81	5.37	10565.89	5.80	0	0	109.15	3.97	112.21	0.91	113.62	4.70	122.79	5.07	0	965.52	14.60	0.82	4	203	1	1	1
1167	112.09	23.24	1261	11209.07	6.36	2324.27	6.34	0	0	68.14	3.36	115.93	0.63	99.05	5.56	98.60	5.51	1	665.44	9.69	0.73	4	204	1	1	1
1168	112.46	23.12	1267	11245.59	7.40	2311.72	8.64	0	0	47.25	2.52	113.79	0.56	106.66	6.45	124.68	7.55	1	566.35	10.29	0.69	4	205	1	2	2
1169	112.20	22.92	1269	11219.80	6.86	2292.30	9.35	0	0	53.23	2.59	112.56	0.64	108.45	6.02	147.82	8.21	1	662.15	13.36	0.72	4	205	2	2	1
1170	50.16	105.90	1271	5016.22	7.65	10590.23	8.15	0	0	59.83	3.46	113.63	0.70	101.73	6.67	108.38	7.10	1	624.02	10.64	0.66	4	206	1	7	7
1171	50.07	105.66	1272	5006.61	4.96	10565.74	4.97	0	0	91.81	2.94	112.37	0.68	119.02	4.34	119.25	4.35	0	1038.79	15.35	0.86	4	206	2	7	6
1172	49.82	105.67	1273	4981.80	4.69	10566.94	4.81	0	0	123.08	3.82	114.66	0.87	116.18	4.10	119.07	4.20	0	1444.65	22.61	0.87	4	206	3	7	5
1173	50.07	105.75	1274	5007.49	6.32	10575.40	5.21	0	0	87.17	3.50	113.71	0.74	121.14	5.51	99.89	4.55	1	785.81	21.13	0.80	5	206	4	7	4
1174	49.85	105.29	1275	4984.71	6.76	10529.04	7.02	0	0	62.58	2.93	113.23	0.64	111.23	5.91	115.48	6.13	1	760.10	10.03	0.74	4	206	5	7	3
1175	50.02	105.68	1276	5002.17	5.23	10568.46	5.38	0	0	79.30	2.65	111.14	0.63	120.66	4.58	123.99	4.71	0	785.15	13.41	0.85	4	206	6	7	2
1176	50.15	105.37	1277	5014.61	4.70	10537.01	4.57	0	0	97.55	3.07	113.73	0.67	114.71	4.11	111.45	3.99	1	740.75	14.16	0.86	4	206	7	7	1
1177	74.50	93.12	1277	7450.06	4.10	9312.09	4.64	0	0	107.50	4.39	114.22	0.65	70.34	2.95	86.53	4.12	1	580.85	19.07	0.81	5	207	1	4	4
1178	74.83	93.44	1278	7483.50	4.66	9343.95	4.71	0	0	82.39	2.80	114.23	0.57	105.24	4.06	106.47	4.10	1	754.21	17.98	0.85	4	207	2	4	3
1179	74.54	93.47	1279	7454.41	5.54	9347.43	4.47	0	0	84.83	2.80	112.30	0.63	128.78	4.83	103.90	3.89	1	742.23	15.46	0.85	4	207	3	4	2
1180	74.48	93.20	1280	7448.34	7.85	9319.72	7.36	0	0	60.23	3.16	113.23	0.68	114.95	6.85	107.73	6.42	1	851.54	11.87	0.70	4	207	4	4	1
1181	112.12	23.10	1279	11212.05	5.95	2310.09	6.71	0	0	60.75	2.73	112.99	0.57	101.76	5.20	114.65	5.84	1	439.04	12.22	0.76	4	208	1	5	5
1182	112.26	23.22	1280	11226.49	6.67	2321.62	6.69	0	0	64.69	2.83	115.16	0.65	117.05	5.83	117.38	5.85	0	641.35	11.89	0.76	3	208	2	5	4
1183	111.93	23.03	1282	11192.78	4.97	2302.59	5.45	0	0	63.27	2.20	114.86	0.49	109.84	4.35	120.31	4.76	1	646.73	12.87	0.84	4	208	3	5	3
1184	112.02	23.23	1284	11202.02	6.43	2323.35	6.69	0	0	63.69	3.00	113.75	0.62	104.78	5.62	108.91	5.82	1	406.54	11.14	0.75	4	208	4	5	2
1185	112.22	23.16	1285	11222.02	8.43	2315.56	7.79	0	0	48.74	2.61	114.76	0.59	120.83	7.37	111.68	6.81	1	685.25	9.19	0.68	4	208	5	5	1
1186	42.66	83.50	1283	4265.70	5.04	8349.85	5.63	0	0	98.49	3.26	115.47	0.79	117.31	4.42	130.90	4.93	0	1168.31	13.88	0.85	4	209	1	2	2
1187	42.51	83.16	1284	4251.16	4.83	8315.55	6.28	0	0	83.09	2.89	115.76	0.69	107.06	4.23	139.14	5.50	1	992.85	13.04	0.83	3	209	2	2	1
1188	77.81	25.67	1291	7781.43	7.02	2566.65	8.41	0	0	48.60	2.35	114.50	0.56	111.80	6.15	133.87	7.36	1	520.48	8.71	0.72	4	210	1	1	1
1189	112.18	23.44	1291	11217.86	5.90	2343.92	8.40	0	0	59.61	2.84	113.90	0.62	95.33	5.18	135.52	7.33	1	480.02	11.63	0.74	4	211	1	3	3
1190	112.05	23.16	1294	11204.87	7.07	2315.71	8.63	0	0	46.85	2.09	110.91	0.56	122.07	6.23	148.84	7.59	0	520.29	8.03	0.74	4	211	2	3	2
1191	112.33	23.22	1296	11232.95	8.57	2322.14	9.26	0	0	48.20	3.20	114.64	0.63	98.89	7.42	106.92	8.05	1	509.92	10.49	0.60	4	211	3	3	1
1192	44.83	45.50	1300	4483.24	9.74	4549.97	10.78	0	0	43.63	2.23	114.17	0.70	147.38	8.66	162.98	9.58	0	753.35	7.96	0.66	4	212	1	1	1
1193	111.92	23.43	1301	11192.30	6.85	2342.75	8.17	0	0	55.21	2.81	115.45	0.61	103.56	6.00	123.49	7.13	1	576.85	8.15	0.71	4	213	1	17	17
1194	112.44	23.30	1305	11243.82	5.34	2330.47	5.56	0	0	76.85	3.67	115.47	0.60	84.19	4.40	88.61	4.76	1	682.85	14.88	0.75	5	213	2	17	16
1195	112.12	23.24	1307	11212.23	6.96	2324.45	6.67	0	0	53.56	2.59	115.54	0.54	110.75	6.07	106.15	5.81	1	442.17	8.60	0.74	5	213	3	17	15
1196	112.07	22.86	1308	11206.64	7.63	2285.82	8.24	0	0	60.06	3.52	116.12	0.70	99.97	6.68	107.90	7.18	1	588.12	10.77	0.66	4	213	4	17	14
1197	112.24	23.11	1309	11223.57	5.06	2311.34	5.48	0	0	71.15	2.63	112.92	0.55	105.14	4.41	113.92	4.78	1	494.38	13.16	0.83	5	213	5	17	13
1198	112.01	22.89	1310	11200.93	6.95	2289.41	7.78	0	0	50.60	2.52	114.19	0.55	107.52	6.08	120.23	6.79	1	556.21	8.21	0.72	3	213	6	17	12
1199	112.33	23.05	1312	11232.65	5.76	2305.39	7.33	0	0	52.35	2.27	114.78	0.51	102.09	5.02	130.06	6.40	1	667.73	9.62	0.77	3	213	7	17	11
1200	111.90	22.91	1313	11190.41	6.35	2291.35	5.03	0	0	66.53	2.69	115.69	0.56	120.72	5.53	95.85	4.43	1	589.60	11.08	0.80	4	213	8	17	10
1201	112.22	23.18	1314	11222.20	7.73	2318.28	8.58	0	0	56.46	2.98	115.15	0.69	112.62	6.76	124.91	7.50	0	689.48	9.14	0.69	4	213	9	17	9
1202	112.31	23.12	1315	11231.41	6.61	2312.03	6.03	0	0	60.31	2.81	115.04	0.56	109.01	5.75	99.52	5.27	1	382.90	10.35	0.75	4	213	10	17	8
1203	112.32	23.23	1316	11232.05	6.46	2322.80	8.77	0	0	53.54	2.79	114.83	0.60	94.96	5.60	129.16	7.65	1	417.44	8.27	0.70	4	213	11	17	7
1204	112.02	22.97	1317	11202.11	6.10	2296.86	7.07	0	0	53.97	2.04	113.05	0.54	124.11	5.37	143.86	6.22	0	690.40	8.80	0.80	3	213	12	17	6
1205	112.23	23.13	1318	11223.00	7.69	2312.96	7.71	0	0	50.25	2.55	116.09	0.58	116.49	6.72	116.78	6.74	0	573.40	9.74	0.71	4	213	13	17	5
1206	111.98	23.17	1319	11198.32	4.97	2317.17	5.66	0	0	70.19	2.82	115.39	0.55	95.25	4.38	108.21	4.92	1	657.25	13.50	0.81	4	213	14	17	4
1207	112.15	23.03	1320	11214.63	8.05	2302.54	9.94	0	0	51.83	2.75	113.63	0.70	116.87	7.08	144.20	8.73	0	417.65	7.33	0.68	4	213	15	17	3
1208	111.93	23.11	1321	11193.18	5.37	2311.38	5.45	0	0	72.18	3.19	113.93	0.57	93.62	4.73	94.87	4.78	1	275.15	7.77	0.78	4	213	16	17	2
1209	112.07	23.31	1322	11206.80	7.26	2331.47	5.97	0	0	66.12	3.34	113.85	0.64	110.25	6.31	90.54	5.14	1	456.67	14.48	0.73	5	213	17	17	1
1210	50.30	105.01	1313	5030.33	6.50	10501.46	7.53	0	0	58.82	2.80	110.77	0.61	104.86	5.66	121.58	6.57	1	358.06	9.36	0.74	4	214	1	2	2
1211	50.39	104.89	1314	5039.36	6.74	10488.70	6.41	0	0	71.53	3.28	112.69	0.70	112.98	5.88	107.47	5.60	1	440.04	10.18	0.75	4	214	2	2	1
1212	112.13	23.03	1327	11212.76	5.42	2302.81	6.72	0	0	71.70	3.32	114.65	0.64	90.26	4.80	111.54	5.85	1	542.94	13.05	0.76	4	215	1	1	1
1213	58.65	122.49	1338	5865.42	7.65	12248.88	7.42	0	0	66.44	2.75	113.56	0.77	142.58	6.76	138.17	6.55	0	0.00	0.00	0.76	3	216	1	16	16
1214	60.84	120.79	1339	6084.46	4.99	12079.49	6.57	0	0	93.30	2.80	110.57	0.83	128.79	4.42	169.34	5.83	0	0.00	0.00	0.86	3	216	2	16	15
1215	59.47	122.43	1340	5946.80	6.96	12243.36	6.07	0	0	78.56	2.89	112.44	0.78	145.99	6.13	127.46	5.35	0	0.00	0.00	0.81	3	216	3	16	14
1216	57.96	120.15	1341	5795.73	6.03	12015.37	6.11	0	0	76.83	2.31	112.00	0.73	155.36	5.37	157.47	5.44	0	1326.46	11.73	0.85	2	216	4	16	13
1217	59.32	120.07	1342	5932.35	8.14	12007.43	7.99	0	0	74.91	2.80	113.19	0.97	169.27	7.29	166.10	7.17	0	1402.33	11.67	0.77	3	216	5	16	12
1218	59.83	122.58	1343	5982.90	5.76	12257.97	5.74	0	0	91.95	3.00	112.55	0.81	136.17	5.08	135.61	5.06	0	0.00	0.00	0.84	3	216	6	16	11
1219	57.23	119.61	1344	5723.37	6.20	11961.06	9.37	0	0	64.33	2.51	113.21	0.76	122.83	5.50	185.09	8.36	0	1027.12	9.83	0.78	3	216	7	16	10
1220	61.81	119.61	1345	6181.45	8.12	11961.19	7.50	0	0	74.13	2.84	113.02	0.91	164.03	7.24	151.49	6.67	0	1184.31	12.44	0.77	3	216	8	16	9
1221	62.79	120.50	1346	6278.60	6.31	12049.83	6.05	0	0	85.27	3.09	116.33	0.80	134.04	5.55	128.35	5.31	0	1519.62	14.06	0.82	3	216	9	16	8
1222	64.63	119.94	1347	6462.94	5.13	11993.52	5.25	0	0	98.21	2.88	112.07	0.78	134.84	4.52	138.05	4.63	0	1165.44	14.88	0.87	4	216	10	16	7
1223	63.00	121.71	1348	6299.88	4.81	12170.88	7.28	0	0	75.73	2.77	113.62	0.68	101.32	4.24	153.33	6.38	1	0.00	0.00	0.82	3	216	11	16	6
1224	64.16	120.57	1349	6416.42	5.51	12056.69	7.00	0	0	76.28	2.61	114.85	0.73	124.08	4.86	157.68	6.18	0	0.00	0.00	0.83	4	216	12	16	5
1225	64.12	120.38	1351	6412.46	5.49	12038.06	5.53	0	0	92.76	2.63	112.62	0.80	150.11	4.87	151.18	4.91	0	1377.83	13.22	0.87	2	216	13	16	4
1226	62.39	119.80	1352	6238.85	6.54	11980.03	7.26	0	0	72.16	2.41	112.45	0.79	151.86	5.83	168.27	6.48	0	1252.88	10.59	0.81	3	216	14	16	3
1227	62.01	120.63	1353	6200.58	6.85	12063.06	8.37	0	0	71.27	3.26	115.95	0.82	115.51	6.02	141.14	7.35	0	0.00	0.00	0.74	3	216	15	16	2
1228	59.66	121.35	1354	5965.75	5.41	12135.03	6.11	0	0	100.19	3.08	114.42	0.89	135.70	4.78	153.17	5.40	0	0.00	0.00	0.85	3	216	16	16	1
1229	86.80	56.61	1338	8680.10	5.10	5660.62	5.37	0	0	80.08	3.32	113.54	0.61	94.63	4.45	99.42	4.64	1	556.88	13.63	0.80	4	217	1	1	1
1230	51.65	43.09	1345	5165.32	9.07	4308.66	9.69	0	0	54.02	2.96	113.77	0.77	127.71	7.98	136.49	8.52	0	657.56	6.21	0.66	3	218	1	3	3
1231	51.67	43.67	1346	5167.18	5.71	4367.14	7.48	0	0	61.88	2.73	113.66	0.60	99.32	4.97	130.05	6.53	1	385.79	6.30	0.76	4	218	2	3	2
1232	51.59	43.18	1347	5159.13	9.54	4318.07	9.40	0	0	50.73	3.03	114.12	0.72	122.89	8.35	121.14	8.23	0	498.79	6.42	0.63	4	218	3	3	1
1233	19.47	123.10	1346	1947.05	8.61	12310.18	10.27	0	0	47.97	2.93	111.70	0.68	108.23	7.51	129.14	8.98	1	0.00	0.00	0.62	3	219	1	1	1
1234	19.46	123.42	1352	1945.90	7.40	12342.36	8.70	0	0	44.20	1.94	110.66	0.55	130.30	6.54	153.23	7.68	0	0.00	0.00	0.74	3	220	1	6	6
1235	19.55	123.08	1354	1955.22	8.31	12308.20	11.92	0	0	44.88	2.63	111.55	0.68	109.18	7.29	156.52	10.48	1	0.00	0.00	0.63	3	220	2	6	5
1236	19.61	123.05	1355	1961.47	5.59	12304.98	7.13	0	0	56.81	2.24	109.75	0.54	109.07	4.89	139.04	6.24	1	0.00	0.00	0.80	4	220	3	6	4
1237	19.67	123.30	1356	1966.87	8.28	12330.15	9.58	0	0	50.07	2.97	112.20	0.67	107.37	7.22	124.28	8.37	1	0.00	0.00	0.64	4	220	4	6	3
1238	19.88	123.32	1357	1988.24	6.71	12332.19	6.76	0	0	52.75	2.76	112.29	0.52	98.66	5.86	99.21	5.85	1	0.00	0.00	0.71	4	220	5	6	2
1239	19.83	123.38	1358	1983.35	9.18	12337.80	9.84	0	0	47.18	2.91	110.44	0.67	114.66	8.03	122.84	8.60	0	0.00	0.00	0.62	4	220	6	6	1
1240	51.43	42.79	1352	5143.06	8.82	4278.75	9.87	0	0	54.10	2.98	114.79	0.77	123.53	7.75	138.24	8.67	0	468.83	5.85	0.66	4	221	1	68	68
1241	51.40	42.82	1353	5140.11	5.89	4281.54	5.82	0	0	67.32	2.91	113.90	0.58	104.62	5.11	103.38	5.07	1	357.77	7.27	0.78	4	221	2	68	67
1242	51.22	43.31	1354	5122.05	9.84	4330.89	11.57	0	0	41.81	2.63	114.90	0.68	120.48	8.65	141.70	10.16	0	433.50	5.15	0.60	3	221	3	68	66
1243	51.47	42.87	1355	5147.22	6.93	4286.98	7.51	0	0	67.96	3.44	114.86	0.73	105.17	6.03	113.98	6.55	1	656.81	7.71	0.72	4	221	4	68	65
1244	51.54	43.24	1356	5154.24	9.81	4323.56	10.69	0	0	48.48	2.65	115.00	0.77	138.88	8.68	151.31	9.46	0	609.12	5.74	0.64	3	221	5	68	64
1245	51.46	43.03	1357	5146.22	9.81	4303.46	10.45	0	0	47.35	2.82	114.12	0.73	127.06	8.63	135.29	9.18	0	197.35	3.84	0.62	3	221	6	68	63
1246	51.45	43.13	1358	5145.45	9.14	4312.63	8.64	0	0	48.80	2.59	113.84	0.66	132.87	8.03	125.68	7.59	0	332.23	4.52	0.68	4	221	7	68	62
1247	51.50	43.29	1359	5149.56	8.36	4328.56	7.73	0	0	57.99	3.34	115.07	0.69	111.31	7.27	103.01	6.73	1	309.81	6.06	0.66	4	221	8	68	61
1248	51.51	42.92	1360	5151.32	7.93	4292.21	9.18	0	0	54.93	3.16	114.92	0.70	105.72	6.90	122.45	8.01	1	272.67	4.52	0.66	3	221	9	68	60
1249	51.35	42.92	1361	5134.90	5.62	4292.13	7.04	0	0	57.47	2.54	113.97	0.53	97.62	4.87	122.43	6.13	1	637.92	7.46	0.77	4	221	10	68	59
1250	51.24	43.24	1363	5123.99	5.02	4324.10	5.58	0	0	73.61	2.64	113.33	0.58	107.42	4.38	119.43	4.87	1	327.77	6.27	0.83	4	221	11	68	58
1251	51.18	42.81	1364	5117.56	7.87	4281.34	8.13	0	0	57.48	3.10	115.55	0.68	112.26	6.87	116.03	7.10	0	734.83	6.33	0.68	4	221	12	68	57
1252	51.53	42.97	1365	5152.55	7.77	4297.01	10.78	0	0	53.70	3.36	113.25	0.73	94.92	6.68	132.12	9.40	1	352.17	7.90	0.62	4	221	13	68	56
1253	51.42	43.11	1366	5142.27	7.40	4311.12	7.70	0	0	59.35	3.20	115.50	0.66	105.33	6.43	109.69	6.71	1	546.73	7.97	0.69	4	221	14	68	55
1254	51.62	43.15	1367	5162.27	8.84	4314.96	10.43	0	0	49.50	3.40	116.42	0.70	98.73	7.65	116.69	9.09	1	427.65	6.45	0.58	4	221	15	68	54
1255	51.48	43.06	1368	5147.80	6.00	4305.96	6.04	0	0	68.46	2.98	113.53	0.61	105.88	5.21	106.58	5.27	1	408.96	6.27	0.77	4	221	16	68	53
1256	51.42	43.26	1369	5142.01	8.93	4325.52	10.82	0	0	45.06	2.42	113.27	0.68	128.31	7.89	155.41	9.55	0	410.50	5.43	0.66	3	221	17	68	52
1257	51.53	42.98	1370	5152.57	9.32	4297.93	10.69	0	0	38.79	2.25	111.72	0.59	124.05	8.20	142.22	9.40	0	368.29	7.88	0.63	3	221	18	68	51
1258	51.34	43.19	1371	5133.84	6.55	4318.70	6.04	0	0	58.77	2.70	113.91	0.54	109.37	5.69	100.95	5.27	1	498.60	9.53	0.76	4	221	19	68	50
1259	51.31	43.01	1372	5130.76	7.56	4300.76	7.83	0	0	50.45	2.30	112.93	0.59	127.87	6.64	132.56	6.88	0	509.42	7.72	0.74	3	221	20	68	49
1260	51.54	42.98	1373	5153.80	6.33	4298.42	7.61	0	0	68.27	3.37	115.46	0.70	98.22	5.47	118.17	6.62	1	538.23	11.18	0.73	4	221	21	68	48
1261	51.32	43.00	1374	5132.41	6.20	4299.63	6.33	0	0	61.73	2.43	111.90	0.58	121.40	5.43	123.94	5.54	0	533.85	12.49	0.80	4	221	22	68	47
1262	51.53	43.32	1375	5152.65	7.39	4331.53	7.33	0	0	57.38	2.65	112.49	0.64	123.24	6.47	122.16	6.42	0	421.75	9.21	0.74	3	221	23	68	46
1263	51.48	43.05	1376	5148.38	7.44	4305.41	6.78	0	0	58.34	2.93	114.46	0.61	113.66	6.48	103.58	5.93	1	531.92	9.19	0.72	4	221	24	68	45
1264	51.43	42.99	1377	5142.54	5.44	4299.11	6.07	0	0	70.92	3.12	114.78	0.60	94.53	4.67	105.74	5.29	1	694.02	12.80	0.78	4	221	25	68	44
1265	51.38	42.90	1379	5137.61	6.30	4290.35	9.85	0	0	49.58	2.49	114.49	0.58	96.35	5.47	150.68	8.62	1	554.56	7.31	0.71	4	221	26	68	43
1266	51.33	43.29	1380	5133.33	8.04	4328.56	8.70	0	0	49.14	2.46	112.15	0.62	123.77	7.06	133.85	7.64	0	725.56	7.49	0.70	3	221	27	68	42
1267	51.48	43.54	1381	5147.72	7.16	4353.90	8.06	0	0	57.87	2.83	111.92	0.66	112.49	6.26	126.51	7.05	0	556.77	8.26	0.72	4	221	28	68	41
1268	51.34	43.05	1382	5134.24	6.05	4305.10	5.52	0	0	78.44	3.14	113.55	0.67	115.97	5.27	105.84	4.82	1	670.10	9.96	0.80	4	221	29	68	40
1269	51.44	42.95	1383	5143.59	7.57	4295.23	7.84	0	0	64.93	3.40	114.68	0.74	111.02	6.60	115.09	6.85	1	603.08	13.29	0.70	3	221	30	68	39
1270	51.35	43.00	1384	5134.79	7.49	4300.09	9.41	0	0	50.53	2.74	113.67	0.64	106.07	6.54	133.26	8.23	1	584.06	8.55	0.68	4	221	31	68	38
1271	51.16	43.21	1385	5116.41	7.50	4321.22	8.67	0	0	50.24	2.35	114.12	0.62	123.51	6.60	142.63	7.62	0	564.71	6.51	0.72	3	221	32	68	37
1272	51.22	43.33	1386	5121.62	8.81	4332.98	8.03	0	0	49.13	2.63	113.91	0.62	126.36	7.71	115.24	7.03	0	245.40	6.22	0.68	3	221	33	68	36
1273	51.32	42.90	1388	5132.49	14.09	4290.20	9.16	0	0	54.10	3.60	113.48	0.93	163.27	12.39	106.27	8.07	1	809.58	12.70	0.57	4	221	34	68	35
1274	51.55	42.69	1390	5154.75	6.51	4269.06	8.11	0	0	56.04	2.92	113.67	0.60	95.79	5.61	119.59	7.06	1	746.98	9.76	0.71	4	221	35	68	34
1275	51.30	42.85	1391	5129.79	5.96	4285.08	7.38	0	0	60.62	2.50	112.29	0.61	111.22	5.22	137.72	6.46	1	811.85	11.28	0.78	4	221	36	68	33
1276	51.49	43.32	1392	5149.15	7.59	4332.12	6.33	0	0	57.59	2.53	113.74	0.60	132.93	6.65	110.85	5.54	1	690.02	9.32	0.76	4	221	37	68	32
1277	51.50	43.04	1394	5149.65	6.66	4304.39	7.88	0	0	50.00	2.23	113.12	0.55	114.86	5.84	135.84	6.90	0	644.92	7.64	0.75	4	221	38	68	31
1278	51.68	43.35	1395	5168.17	7.62	4334.92	8.77	0	0	52.06	2.55	112.64	0.65	119.78	6.69	137.87	7.69	0	688.67	7.73	0.71	3	221	39	68	30
1279	51.64	43.20	1396	5164.28	5.93	4319.94	6.15	0	0	71.64	3.26	116.00	0.64	99.99	5.14	103.64	5.35	1	574.21	10.19	0.76	4	221	40	68	29
1280	51.46	43.02	1398	5145.73	8.66	4301.57	10.03	0	0	43.03	2.47	114.47	0.61	116.14	7.59	134.52	8.79	0	763.83	6.69	0.65	3	221	41	68	28
1281	51.58	43.26	1399	5157.56	8.26	4326.06	7.51	0	0	56.84	3.17	115.06	0.66	113.92	7.20	103.55	6.54	1	546.12	10.63	0.68	5	221	42	68	27
1282	51.41	43.18	1401	5140.72	8.57	4317.92	8.68	0	0	48.01	2.49	111.82	0.63	127.40	7.52	129.05	7.62	0	265.46	6.71	0.69	3	221	43	68	26
1283	51.65	43.33	1403	5164.92	9.08	4333.21	8.64	0	0	52.17	3.08	113.22	0.69	118.24	7.93	112.58	7.55	0	472.67	8.57	0.64	4	221	44	68	25
1284	51.10	43.28	1404	5109.64	6.81	4328.03	7.51	0	0	51.55	2.32	113.31	0.55	116.39	5.97	128.34	6.58	0	612.23	8.11	0.75	4	221	45	68	24
1285	51.38	43.21	1405	5138.08	6.56	4321.04	8.50	0	0	52.02	2.51	113.00	0.58	104.57	5.72	135.63	7.43	1	740.94	10.13	0.73	4	221	46	68	23
1286	51.62	43.24	1406	5162.40	5.94	4323.80	6.21	0	0	60.05	2.70	112.21	0.54	101.14	5.15	105.86	5.40	1	587.94	10.85	0.76	4	221	47	68	22
1287	51.32	43.10	1407	5132.46	9.00	4309.74	9.93	0	0	42.33	2.11	112.37	0.62	139.76	7.97	153.99	8.80	0	902.23	8.51	0.68	3	221	48	68	21
1288	51.27	43.05	1408	5127.01	6.50	4305.02	6.03	0	0	57.75	2.51	114.20	0.54	115.01	5.67	106.75	5.27	1	367.71	8.96	0.77	4	221	49	68	20
1289	51.51	43.07	1409	5150.76	7.35	4306.52	5.98	0	0	60.14	3.16	114.32	0.58	107.61	6.37	88.09	5.36	1	437.65	8.27	0.71	4	221	50	68	19
1290	51.53	42.99	1410	5153.15	5.85	4298.97	7.96	0	0	74.86	4.09	115.11	0.74	79.67	4.68	110.98	6.90	1	647.27	16.47	0.70	5	221	51	68	18
1291	51.06	42.77	1411	5106.37	6.21	4277.26	5.02	0	0	66.40	2.69	114.48	0.55	117.56	5.41	95.07	4.38	1	486.67	14.50	0.80	5	221	52	68	17
1292	51.11	43.09	1412	5110.82	6.98	4308.80	6.68	0	0	59.64	2.87	114.19	0.60	111.25	6.09	106.50	5.83	1	728.67	10.89	0.74	4	221	53	68	16
1293	51.45	43.14	1413	5144.75	7.38	4313.99	6.60	0	0	49.34	1.90	111.42	0.53	147.99	6.51	132.29	5.82	0	551.38	7.72	0.79	3	221	54	68	15
1294	51.26	43.36	1414	5126.34	7.46	4336.19	6.82	0	0	47.10	2.04	112.14	0.51	132.30	6.54	120.88	5.98	0	595.42	7.14	0.76	3	221	55	68	14
1295	51.66	43.08	1415	5165.76	7.18	4308.17	8.08	0	0	56.60	2.86	116.35	0.64	109.24	6.27	123.05	7.06	1	639.92	10.28	0.71	4	221	56	68	13
1296	51.35	42.97	1416	5135.34	7.25	4296.91	6.57	0	0	65.28	3.23	112.81	0.67	112.36	6.31	101.90	5.75	1	563.06	10.69	0.73	4	221	57	68	12
1297	51.48	43.12	1419	5147.80	9.70	4311.74	8.50	0	0	44.99	2.46	111.95	0.62	136.40	8.51	119.58	7.46	0	523.15	7.03	0.66	3	221	58	68	11
1298	51.56	43.15	1420	5155.73	8.68	4314.89	7.71	0	0	53.59	2.75	113.39	0.66	129.92	7.60	115.36	6.75	0	597.98	9.11	0.70	4	221	59	68	10
1299	51.32	43.15	1421	5131.87	9.24	4315.31	8.78	0	0	44.48	2.14	111.45	0.62	148.01	8.17	140.76	7.77	0	563.27	7.31	0.70	3	221	60	68	9
1300	51.37	43.02	1423	5137.21	7.84	4301.89	8.55	0	0	49.45	2.45	111.59	0.61	121.67	6.88	132.74	7.50	0	624.21	8.78	0.71	4	221	61	68	8
1301	51.68	43.23	1424	5168.29	6.40	4323.48	8.33	0	0	52.55	2.62	113.65	0.57	98.47	5.57	128.09	7.26	1	569.83	8.34	0.72	3	221	62	68	7
1302	51.59	42.98	1425	5159.31	6.66	4297.58	6.82	0	0	60.87	2.82	113.51	0.61	110.42	5.81	112.99	5.95	1	458.46	11.34	0.75	4	221	63	68	6
1303	51.57	43.08	1426	5156.74	8.19	4307.78	7.73	0	0	41.15	1.70	112.47	0.51	152.91	7.26	144.34	6.85	0	406.35	6.29	0.75	3	221	64	68	5
1304	51.28	43.07	1427	5128.37	7.57	4306.63	9.10	0	0	44.85	2.16	112.38	0.57	121.43	6.66	145.90	8.01	0	546.17	7.01	0.71	4	221	65	68	4
1305	51.32	43.16	1429	5132.10	7.42	4315.95	7.98	0	0	51.88	2.69	113.35	0.59	109.91	6.47	118.19	6.96	1	356.98	8.04	0.70	3	221	66	68	3
1306	51.65	42.91	1432	5165.01	5.71	4291.24	6.74	0	0	60.17	2.29	114.67	0.56	115.46	5.01	136.31	5.91	0	882.15	9.58	0.81	4	221	67	68	2
1307	51.58	43.12	1433	5157.50	7.32	4312.36	11.21	0	0	43.53	2.30	113.10	0.60	106.77	6.43	163.45	9.88	1	539.33	6.99	0.68	3	221	68	68	1
1308	45.60	46.51	1357	4559.64	8.89	4650.91	11.59	0	0	50.06	3.69	115.48	0.75	92.27	7.61	120.69	10.09	1	298.29	4.50	0.55	5	222	1	1	1
1309	112.23	23.18	1357	11223.13	7.43	2318.14	9.63	0	0	43.81	2.39	114.40	0.56	104.81	6.51	135.80	8.42	1	540.23	8.30	0.68	4	223	1	1	1
1310	51.21	25.73	1359	5120.79	7.36	2572.79	9.38	0	0	49.65	2.79	114.49	0.61	100.65	6.43	128.31	8.19	1	254.75	9.02	0.67	4	224	1	2	2
1311	51.35	25.84	1360	5135.12	9.93	2584.15	9.59	0	0	43.27	2.58	114.26	0.64	128.23	8.71	123.89	8.42	0	549.40	7.25	0.63	4	224	2	2	1
1312	19.58	123.10	1363	1957.64	8.88	12310.30	8.98	0	0	49.14	2.91	112.36	0.66	115.46	7.76	116.73	7.85	0	0.00	0.00	0.64	4	225	1	15	15
1313	19.56	123.30	1364	1956.25	10.54	12330.03	12.75	0	0	42.11	2.73	110.99	0.75	125.25	9.29	151.48	11.24	0	0.00	0.00	0.57	3	225	2	15	14
1314	19.35	123.28	1366	1934.84	4.43	12327.93	5.27	0	0	61.62	2.43	113.33	0.43	85.63	3.75	102.33	4.56	1	0.00	0.00	0.81	4	225	3	15	13
1315	20.22	123.01	1368	2022.24	8.70	12301.22	8.79	0	0	45.01	2.61	110.96	0.59	115.34	7.60	116.55	7.68	0	0.00	0.00	0.65	4	225	4	15	12
1316	19.67	123.41	1369	1967.10	6.53	12340.59	8.24	0	0	54.39	2.74	112.95	0.59	99.61	5.68	125.69	7.19	1	0.00	0.00	0.72	5	225	5	15	11
1317	19.66	123.27	1371	1966.05	6.60	12327.45	7.65	0	0	48.39	2.09	110.80	0.52	117.50	5.79	136.21	6.71	0	0.00	0.00	0.76	3	225	6	15	10
1318	19.55	123.43	1372	1955.03	9.49	12343.27	8.33	0	0	37.92	1.70	108.71	0.53	163.24	8.43	143.41	7.40	0	0.00	0.00	0.72	3	225	7	15	9
1319	19.78	123.41	1375	1978.11	6.90	12341.12	9.79	0	0	55.30	2.78	110.14	0.69	105.78	6.06	150.04	8.59	1	0.00	0.00	0.70	3	225	8	15	8
1320	19.78	123.52	1376	1977.58	10.25	12352.04	9.51	0	0	39.24	1.95	109.05	0.61	159.83	9.11	148.26	8.45	0	0.00	0.00	0.67	2	225	9	15	7
1321	20.00	123.22	1377	2000.29	6.62	12322.01	5.45	0	0	65.17	2.65	110.52	0.58	125.02	5.78	102.83	4.76	1	0.00	0.00	0.79	3	225	10	15	6
1322	19.70	123.40	1380	1969.98	9.72	12340.13	9.54	0	0	40.89	2.37	109.54	0.60	129.32	8.54	126.88	8.38	0	0.00	0.00	0.64	3	225	11	15	5
1323	19.69	123.21	1383	1968.74	6.86	12320.81	7.75	0	0	50.82	2.62	113.24	0.55	102.14	5.97	115.37	6.75	1	0.00	0.00	0.71	4	225	12	15	4
1324	19.60	123.13	1384	1959.59	7.06	12312.90	7.78	0	0	49.37	2.20	110.13	0.55	122.00	6.19	134.47	6.83	0	0.00	0.00	0.75	3	225	13	15	3
1325	19.57	123.11	1387	1956.92	6.60	12311.20	10.47	0	0	47.23	2.88	111.33	0.57	81.15	5.38	131.05	9.10	1	0.00	0.00	0.64	5	225	14	15	2
1326	19.67	123.18	1388	1967.17	5.36	12317.52	7.14	0	0	54.84	2.62	110.29	0.50	85.42	4.55	114.37	6.20	1	0.00	0.00	0.75	5	225	15	15	1
1327	112.11	23.23	1369	11210.63	6.05	2322.63	8.51	0	0	61.01	3.15	114.18	0.65	90.33	5.37	126.58	7.41	1	326.96	7.67	0.71	4	226	1	1	1
1328	77.36	100.09	1372	7736.43	10.95	10009.12	12.86	0	0	44.33	3.22	110.90	0.79	115.90	9.60	136.16	11.28	0	447.77	8.16	0.53	4	227	1	4	4
1329	77.60	100.02	1373	7759.65	4.82	10001.70	5.13	0	0	82.57	2.61	113.75	0.62	117.34	4.22	124.88	4.49	0	939.90	11.93	0.86	3	227	2	4	3
1330	77.88	99.42	1375	7788.16	4.81	9941.66	5.49	0	0	92.06	3.31	112.77	0.70	102.63	4.20	117.15	4.78	1	720.69	11.34	0.83	4	227	3	4	2
1331	77.99	99.29	1376	7799.03	5.63	9928.75	5.62	0	0	69.61	2.86	111.41	0.58	105.23	4.91	105.11	4.89	1	632.75	10.86	0.80	4	227	4	4	1
1332	19.83	123.24	1393	1983.34	6.87	12323.69	6.97	0	0	59.75	3.03	112.26	0.61	104.04	5.99	105.54	6.06	1	0.00	0.00	0.72	4	228	1	6	6
1333	19.68	123.13	1396	1967.64	5.55	12313.10	7.30	0	0	60.16	2.72	110.46	0.57	93.94	4.80	123.85	6.36	1	0.00	0.00	0.76	5	228	2	6	5
1334	19.82	123.35	1398	1982.05	7.09	12334.54	7.87	0	0	47.08	2.21	109.69	0.53	116.07	6.21	128.87	6.89	0	0.00	0.00	0.73	4	228	3	6	4
1335	19.51	123.01	1400	1951.41	11.90	12300.65	10.51	0	0	40.43	2.69	111.72	0.69	137.82	10.45	121.69	9.23	0	0.00	0.00	0.57	3	228	4	6	3
1336	19.86	123.25	1402	1986.04	6.94	12325.27	8.62	0	0	51.73	2.40	111.05	0.61	115.08	6.10	142.97	7.57	0	0.00	0.00	0.73	3	228	5	6	2
1337	19.64	123.03	1404	1963.60	8.65	12303.21	12.50	0	0	41.59	2.46	109.39	0.66	112.95	7.62	162.89	11.04	0	0.00	0.00	0.62	3	228	6	6	1
1338	80.66	5.37	1393	8066.10	7.81	536.68	7.67	0	0	52.18	2.94	114.55	0.59	106.39	6.79	104.42	6.66	1	0.00	0.00	0.67	3	229	1	5	5
1339	80.60	5.33	1394	8060.19	9.28	533.36	10.02	0	0	40.33	2.47	114.07	0.58	116.74	8.12	126.16	8.77	0	0.00	0.00	0.62	3	229	2	5	4
1340	80.60	5.32	1395	8059.92	10.76	531.54	13.16	0	0	36.47	2.44	114.32	0.67	123.86	9.48	151.56	11.60	0	0.00	0.00	0.56	3	229	3	5	3
1341	80.60	5.36	1397	8059.61	10.16	535.84	7.83	0	0	41.49	2.23	113.72	0.56	145.54	8.91	112.21	6.87	0	0.00	0.00	0.67	3	229	4	5	2
1342	80.55	5.34	1398	8054.75	8.07	533.70	8.16	0	0	63.69	3.52	113.74	0.77	112.31	7.03	113.53	7.11	0	0.00	0.00	0.68	4	229	5	5	1
1343	41.82	121.79	1436	4181.86	5.92	12178.80	9.82	0	0	71.13	2.55	114.26	0.85	128.69	5.29	210.54	9.02	1	0.00	0.00	0.79	3	230	1	85	85
1344	40.13	118.55	1437	4012.74	5.67	11854.81	6.23	0	0	107.75	3.82	115.58	0.97	123.03	4.98	135.15	5.47	0	1514.83	15.48	0.82	3	230	2	85	84
1345	39.82	115.88	1438	3981.75	4.03	11588.26	4.79	0	0	110.35	2.90	116.48	0.74	118.11	3.54	140.35	4.20	0	1637.15	21.50	0.90	3	230	3	85	83
1346	41.46	117.02	1439	4146.48	5.09	11702.33	5.57	0	0	94.66	2.91	113.55	0.77	127.77	4.48	139.74	4.90	0	1067.29	14.35	0.86	3	230	4	85	82
1347	41.23	118.50	1440	4122.93	6.48	11850.43	11.11	0	0	66.49	2.36	111.92	0.89	142.70	5.84	237.61	10.64	1	1340.27	10.47	0.77	3	230	5	85	81
1348	40.96	116.73	1441	4095.54	5.33	11672.57	5.96	0	0	92.36	2.68	112.21	0.81	142.15	4.73	158.82	5.28	0	1436.96	13.71	0.86	3	230	6	85	80
1349	40.91	115.51	1442	4091.16	3.86	11550.61	4.07	0	0	106.26	3.07	114.76	0.62	102.68	3.37	108.27	3.54	1	1038.88	15.67	0.89	4	230	7	85	79
1350	38.55	114.44	1443	3854.73	5.49	11443.95	6.26	0	0	94.40	3.04	112.80	0.85	131.46	4.85	149.75	5.52	0	1181.10	13.11	0.84	3	230	8	85	78
1351	36.63	111.69	1444	3663.24	6.30	11168.75	6.72	0	0	68.05	2.31	111.99	0.69	143.12	5.58	152.73	5.95	0	768.35	7.71	0.82	3	230	9	85	77
1352	36.56	112.16	1445	3656.01	4.89	11215.51	5.25	0	0	85.46	2.51	112.13	0.66	128.37	4.30	138.00	4.62	0	960.27	17.10	0.87	3	230	10	85	76
1353	37.11	112.81	1446	3711.48	6.21	11281.09	7.09	0	0	86.07	3.53	114.55	0.86	116.71	5.45	133.18	6.21	0	1065.48	11.57	0.78	4	230	11	85	75
1354	39.86	114.78	1447	3986.23	5.60	11477.54	7.81	0	0	87.54	2.90	113.20	0.91	131.08	4.98	182.31	6.98	0	1381.10	13.18	0.82	3	230	12	85	74
1355	38.89	115.75	1448	3889.07	7.79	11575.49	8.91	0	0	67.64	2.55	113.30	0.90	160.84	7.00	183.54	8.04	0	1719.90	12.50	0.76	3	230	13	85	73
1356	37.79	115.28	1449	3778.99	5.97	11527.59	6.11	0	0	65.76	2.11	113.37	0.62	143.44	5.28	146.87	5.41	0	1013.02	10.89	0.84	3	230	14	85	72
1357	39.63	115.02	1450	3962.70	10.15	11502.00	9.17	0	0	61.36	2.70	113.37	0.95	179.39	9.12	162.28	8.24	0	1179.31	9.90	0.70	3	230	15	85	71
1358	37.76	113.89	1451	3775.77	5.66	11389.07	5.41	0	0	74.28	2.17	109.61	0.64	149.96	5.01	143.21	4.79	0	809.83	10.92	0.86	3	230	16	85	70
1359	36.57	112.05	1452	3657.06	5.53	11205.12	7.26	0	0	78.87	3.23	115.15	0.75	103.96	4.83	136.44	6.35	1	904.98	14.46	0.79	5	230	17	85	69
1360	37.29	112.98	1453	3728.57	4.46	11297.88	4.18	0	0	97.56	2.70	114.90	0.63	123.82	3.90	115.99	3.66	0	1140.25	14.59	0.89	4	230	18	85	68
1361	38.03	113.91	1454	3802.84	5.44	11390.56	6.07	0	0	81.85	2.84	114.74	0.71	120.81	4.78	134.81	5.33	0	1067.21	12.41	0.83	4	230	19	85	67
1362	39.61	112.72	1455	3960.77	6.45	11271.86	5.89	0	0	84.77	2.62	112.88	0.82	161.63	5.74	147.52	5.23	0	1295.60	11.85	0.84	2	230	20	85	66
1363	41.19	112.52	1456	4119.13	5.45	11252.09	5.27	0	0	96.86	2.97	113.23	0.80	137.10	4.80	132.64	4.64	0	1281.48	14.92	0.86	3	230	21	85	65
1364	39.35	113.90	1457	3935.30	4.89	11390.29	5.95	0	0	94.22	2.66	113.26	0.79	133.69	4.33	162.66	5.28	0	1464.90	14.33	0.87	3	230	22	85	64
1365	38.62	114.37	1458	3862.42	8.79	11437.24	8.18	0	0	69.67	2.75	113.30	0.94	172.95	7.88	161.07	7.32	0	1521.19	14.27	0.75	3	230	23	85	63
1366	40.83	112.69	1459	4083.40	6.67	11269.17	7.16	0	0	77.31	2.84	113.62	0.83	140.41	5.90	150.67	6.33	0	998.73	10.74	0.80	3	230	24	85	62
1367	40.57	113.81	1460	4057.12	5.82	11381.13	5.28	0	0	99.40	3.43	115.16	0.83	129.69	5.10	117.58	4.63	0	1252.88	14.74	0.84	4	230	25	85	61
1368	41.77	112.49	1461	4176.66	5.39	11249.48	5.94	0	0	94.14	3.03	114.42	0.82	129.26	4.75	142.38	5.23	0	1387.60	19.93	0.85	3	230	26	85	60
1369	44.32	114.46	1462	4432.27	6.26	11446.37	6.53	0	0	73.55	2.41	114.71	0.74	148.07	5.56	154.44	5.80	0	1362.42	11.35	0.83	3	230	27	85	59
1370	41.73	112.95	1463	4173.16	6.89	11295.16	6.20	0	0	83.22	3.06	114.87	0.84	144.75	6.07	130.16	5.46	0	1259.50	13.94	0.81	3	230	28	85	58
1371	41.44	113.03	1464	4143.73	4.27	11303.38	4.83	0	0	88.74	2.23	113.23	0.62	131.15	3.77	148.54	4.27	0	1211.42	13.69	0.90	3	230	29	85	57
1372	44.66	112.31	1465	4465.81	7.91	11230.58	6.42	0	0	78.86	3.20	116.11	0.86	150.13	6.96	121.95	5.66	0	1123.23	12.37	0.78	3	230	30	85	56
1373	41.52	112.35	1466	4151.75	23.00	11235.11	8.31	0	0	41.71	2.11	114.09	0.85	317.08	26.00	129.89	7.52	1	1046.21	8.07	0.63	4	230	31	85	55
1374	38.99	112.58	1467	3899.47	4.27	11257.71	4.66	0	0	112.57	3.21	114.82	0.75	115.39	3.74	125.88	4.08	0	1185.38	16.23	0.88	3	230	32	85	54
1375	40.57	113.27	1468	4057.11	5.14	11327.23	5.83	0	0	86.91	2.56	112.90	0.74	134.77	4.55	152.86	5.15	0	1163.62	14.40	0.86	3	230	33	85	53
1376	40.76	112.56	1469	4075.81	5.05	11256.42	5.70	0	0	106.67	3.32	115.61	0.87	125.09	4.45	141.11	5.01	0	1584.31	14.56	0.86	4	230	34	85	52
1377	39.60	114.13	1470	3960.02	4.98	11412.73	6.03	0	0	84.91	2.59	112.71	0.72	125.80	4.39	152.26	5.32	0	1192.02	12.40	0.86	3	230	35	85	51
1378	38.89	115.00	1471	3889.07	4.06	11499.97	3.90	0	0	120.18	2.94	114.79	0.72	128.12	3.56	123.04	3.42	0	1355.58	15.97	0.91	4	230	36	85	50
1379	39.46	114.33	1472	3945.85	6.16	11432.98	7.26	0	0	79.30	2.67	115.00	0.83	141.83	5.47	167.00	6.45	0	1343.04	11.38	0.82	2	230	37	85	49
1380	41.44	109.37	1473	4143.59	10.30	10936.57	15.38	0	0	45.00	2.09	107.67	0.90	174.91	9.40	246.27	15.24	1	985.33	8.54	0.64	5	230	38	85	48
1381	40.06	108.29	1474	4005.56	6.84	10828.82	6.10	0	0	85.03	3.64	115.46	0.82	122.94	5.97	109.66	5.33	1	1083.15	13.93	0.77	4	230	39	85	47
1382	41.05	108.29	1475	4105.10	5.18	10828.71	4.76	0	0	87.58	2.31	113.34	0.67	151.42	4.59	139.09	4.21	0	1072.67	11.59	0.89	3	230	40	85	46
1383	40.55	108.18	1476	4054.79	4.37	10817.85	4.22	0	0	92.35	2.39	113.51	0.60	129.85	3.84	125.37	3.70	0	1128.40	14.75	0.90	3	230	41	85	45
1384	40.97	108.29	1477	4097.46	6.37	10828.57	6.13	0	0	82.13	2.92	113.49	0.79	138.20	5.61	132.85	5.40	0	1452.17	14.43	0.82	3	230	42	85	44
1385	43.26	105.67	1478	4325.96	5.56	10566.81	5.74	0	0	83.23	2.65	113.60	0.72	134.87	4.90	139.13	5.06	0	1130.25	15.23	0.85	3	230	43	85	43
1386	43.29	105.77	1479	4329.20	5.54	10577.34	5.28	0	0	93.52	3.45	113.81	0.75	115.22	4.83	109.92	4.61	1	846.15	15.39	0.82	4	230	44	85	42
1387	42.52	106.84	1480	4252.01	4.19	10684.07	4.82	0	0	103.99	2.67	112.84	0.71	125.91	3.69	144.72	4.24	0	1251.71	17.86	0.90	3	230	45	85	41
1388	43.76	106.81	1481	4375.66	5.48	10681.15	6.95	0	0	86.66	3.11	114.42	0.81	117.51	4.82	149.01	6.11	0	1129.90	12.14	0.82	4	230	46	85	40
1389	46.32	107.27	1482	4632.17	5.84	10727.15	6.40	0	0	73.84	2.42	109.70	0.70	137.74	5.16	151.04	5.66	0	866.92	11.97	0.83	3	230	47	85	39
1390	48.60	107.82	1483	4860.42	7.47	10782.31	8.20	0	0	62.55	2.25	113.23	0.78	160.96	6.68	176.07	7.41	0	1074.71	11.09	0.78	3	230	48	85	38
1391	50.67	108.14	1484	5067.32	5.53	10813.71	7.20	0	0	80.57	2.55	113.89	0.80	135.57	4.92	175.91	6.42	0	1395.02	12.48	0.84	3	230	49	85	37
1392	50.13	106.33	1485	5013.08	5.06	10632.53	7.49	0	0	85.11	2.55	112.94	0.82	130.90	4.51	192.57	6.74	0	1454.35	13.23	0.85	3	230	50	85	36
1393	49.48	103.69	1486	4948.18	4.07	10369.33	3.83	0	0	123.33	3.08	114.30	0.73	125.41	3.56	118.00	3.35	0	1456.75	19.23	0.91	4	230	51	85	35
1394	50.11	104.85	1487	5011.45	4.34	10484.62	4.77	0	0	105.18	2.72	113.53	0.73	129.37	3.82	142.40	4.20	0	1361.00	17.20	0.89	3	230	52	85	34
1395	46.84	106.14	1488	4684.38	7.59	10614.42	5.61	0	0	69.06	2.21	113.16	0.71	182.65	6.85	135.78	4.99	0	1301.42	11.58	0.83	4	230	53	85	33
1396	45.77	103.88	1489	4577.50	7.50	10387.81	9.45	0	0	70.12	2.82	114.07	0.93	144.92	6.69	181.46	8.53	0	1365.08	11.74	0.75	3	230	54	85	32
1397	47.24	106.20	1490	4723.86	6.45	10619.94	10.03	0	0	61.12	1.97	110.84	0.79	156.99	5.84	236.88	9.65	1	1361.06	10.59	0.79	3	230	55	85	31
1398	48.62	107.76	1491	4862.07	4.96	10776.04	5.24	0	0	89.54	2.69	114.65	0.70	127.45	4.36	134.51	4.60	0	1195.83	15.50	0.87	3	230	56	85	30
1399	51.39	106.96	1492	5138.58	5.62	10695.65	5.30	0	0	78.30	2.37	112.94	0.66	143.31	4.96	135.18	4.68	0	1236.96	12.41	0.86	3	230	57	85	29
1400	50.37	106.90	1493	5037.49	8.04	10690.09	8.08	0	0	83.54	3.24	112.40	1.07	160.96	7.18	161.50	7.21	0	1468.46	12.16	0.76	2	230	58	85	28
1401	50.81	106.89	1494	5080.53	4.90	10688.60	5.52	0	0	105.04	3.03	113.23	0.84	131.06	4.32	147.79	4.87	0	1408.25	19.08	0.87	3	230	59	85	27
1402	48.86	103.53	1495	4886.48	4.72	10352.88	4.98	0	0	101.29	2.76	114.59	0.75	133.54	4.16	140.90	4.39	0	1442.71	12.22	0.88	3	230	60	85	26
1403	50.80	105.52	1496	5079.61	4.93	10552.31	5.00	0	0	109.62	3.51	113.51	0.82	118.46	4.31	120.23	4.37	0	1031.77	14.65	0.86	4	230	61	85	25
1404	49.32	104.95	1497	4931.90	5.84	10495.38	6.10	0	0	106.38	3.80	115.64	0.96	125.81	5.12	131.56	5.36	0	1579.29	14.00	0.82	4	230	62	85	24
1405	48.63	102.20	1498	4863.09	6.90	10219.72	7.95	0	0	77.21	2.86	113.11	0.90	144.33	6.14	166.10	7.08	0	1319.62	12.33	0.79	3	230	63	85	23
1406	48.21	99.23	1499	4821.10	4.55	9923.40	4.34	0	0	108.17	3.03	114.33	0.72	124.70	3.98	119.16	3.80	0	1275.65	16.58	0.89	4	230	64	85	22
1407	48.40	100.87	1500	4840.30	3.96	10087.15	4.91	0	0	115.24	3.29	115.64	0.76	106.35	3.45	132.05	4.29	1	1502.25	23.21	0.88	4	230	65	85	21
1408	49.43	101.09	1501	4942.77	5.15	10108.64	5.56	0	0	89.56	2.59	112.45	0.74	137.29	4.55	148.11	4.91	0	1208.81	12.97	0.87	3	230	66	85	20
1409	49.49	100.34	1502	4948.97	4.66	10033.86	5.12	0	0	112.22	3.64	114.59	0.82	110.31	4.07	121.33	4.48	1	1264.08	20.10	0.86	4	230	67	85	19
1410	48.59	100.42	1503	4858.70	4.42	10041.77	4.70	0	0	114.54	3.13	115.69	0.79	124.75	3.88	132.52	4.12	0	1445.98	20.11	0.89	3	230	68	85	18
1411	47.86	100.17	1504	4786.41	5.30	10017.26	4.66	0	0	92.60	2.55	114.19	0.71	148.43	4.67	130.56	4.11	0	1379.96	17.04	0.88	3	230	69	85	17
1412	49.50	103.59	1505	4949.51	9.81	10359.20	11.36	0	0	64.81	3.91	118.09	1.05	125.25	8.63	145.08	10.00	0	1139.48	10.70	0.61	3	230	70	85	16
1413	51.48	103.45	1506	5148.31	9.40	10345.43	7.18	0	0	66.12	2.47	113.63	0.87	194.52	8.51	149.38	6.44	0	1493.96	10.31	0.77	3	230	71	85	15
1414	50.32	99.33	1507	5031.98	6.35	9933.36	7.04	0	0	88.83	3.07	112.76	0.93	141.82	5.63	157.23	6.24	0	1048.33	11.46	0.81	3	230	72	85	14
1415	51.42	98.12	1508	5142.30	4.66	9811.82	4.60	0	0	110.32	2.92	114.46	0.78	135.49	4.10	133.75	4.05	0	1526.83	15.59	0.89	3	230	73	85	13
1416	49.94	94.45	1509	4994.37	6.19	9445.34	5.25	0	0	89.79	2.89	115.40	0.78	148.33	5.45	125.82	4.63	0	1304.10	12.63	0.85	3	230	74	85	12
1417	50.77	92.82	1510	5076.91	9.72	9281.50	7.55	0	0	57.17	2.38	113.08	0.77	179.65	8.77	140.50	6.72	0	985.54	9.29	0.74	4	230	75	85	11
1418	51.45	92.20	1511	5145.36	5.37	9220.23	4.51	0	0	93.73	2.66	114.79	0.70	146.00	4.72	122.52	3.97	0	1262.81	12.99	0.88	3	230	76	85	10
1419	47.06	90.28	1512	4706.50	7.54	9027.62	5.67	0	0	76.15	2.55	114.35	0.78	174.12	6.72	131.20	5.03	0	1127.94	10.45	0.82	3	230	77	85	9
1420	47.75	90.34	1513	4775.24	6.35	9034.45	4.84	0	0	101.42	3.16	114.76	0.86	157.36	5.60	119.93	4.27	0	1331.04	14.44	0.85	3	230	78	85	8
1421	49.79	89.29	1514	4978.91	4.65	8929.44	7.83	0	0	78.29	2.21	112.81	0.74	127.71	4.15	212.36	7.20	1	1060.48	12.51	0.86	3	230	79	85	7
1422	51.56	86.48	1515	5155.78	5.32	8648.47	6.55	0	0	84.17	2.41	112.11	0.79	144.16	4.75	177.20	5.86	0	1241.88	11.78	0.86	3	230	80	85	6
1423	50.26	87.60	1516	5026.22	5.85	8760.29	6.89	0	0	101.87	3.29	112.86	1.01	139.96	5.19	164.82	6.11	0	1493.65	16.23	0.83	3	230	81	85	5
1424	53.68	88.85	1517	5368.22	13.41	8884.52	8.26	0	0	52.87	2.12	112.16	0.87	247.62	13.26	161.64	7.50	1	1136.54	10.01	0.71	4	230	82	85	4
1425	50.96	90.26	1518	5096.06	10.50	9025.87	13.95	0	0	54.40	3.51	116.36	1.02	125.95	9.29	166.72	12.43	0	1227.77	5.60	0.57	5	230	83	85	3
1426	52.40	94.55	1519	5239.58	6.47	9455.40	7.32	0	0	73.66	2.69	112.29	0.79	136.79	5.73	154.65	6.47	0	920.81	12.32	0.80	3	230	84	85	2
1427	50.40	92.31	1520	5040.04	16.63	9231.26	9.78	0	0	44.43	2.21	114.25	0.90	252.26	16.42	154.69	8.87	1	1298.83	11.40	0.62	4	230	85	85	1
1428	76.57	103.77	1438	7657.02	7.91	10376.54	8.45	0	0	61.20	2.29	111.04	0.80	164.25	7.08	175.40	7.60	0	1024.81	8.44	0.77	3	231	1	5	5
1429	76.83	103.83	1439	7683.09	7.75	10382.99	8.38	0	0	58.04	2.62	113.74	0.72	132.60	6.84	143.26	7.38	0	720.77	9.79	0.73	3	231	2	5	4
1430	76.32	103.70	1440	7631.78	11.83	10369.56	8.77	0	0	49.98	2.82	112.99	0.78	161.84	10.44	120.10	7.74	0	520.06	7.31	0.64	4	231	3	5	3
1431	76.69	103.77	1441	7669.02	7.83	10377.09	7.86	0	0	71.16	3.05	113.60	0.86	141.09	6.92	141.61	6.94	0	992.81	12.43	0.75	3	231	4	5	2
1432	76.18	103.66	1442	7618.46	9.98	10366.44	7.03	0	0	52.35	2.94	113.73	0.65	136.40	8.71	96.02	6.10	1	723.12	14.08	0.67	5	231	5	5	1
1433	38.13	52.05	1441	3812.59	6.86	5205.06	5.27	0	0	65.94	3.05	113.91	0.58	114.13	5.97	88.26	4.73	1	432.10	9.75	0.76	4	232	1	1	1
1434	37.56	48.28	1458	3756.13	7.34	4828.09	5.97	0	0	60.32	2.59	113.69	0.60	131.14	6.41	106.74	5.22	1	639.52	10.60	0.77	4	233	1	1	1
1435	56.76	121.06	1458	5676.20	6.52	12106.29	8.82	0	0	47.66	2.13	112.02	0.55	112.48	5.73	152.18	7.76	0	0.00	0.00	0.75	3	234	1	1	1
1436	66.67	14.35	1460	6666.69	9.42	1434.67	7.71	0	0	47.22	2.32	114.08	0.62	148.05	8.29	121.21	6.79	0	686.00	11.18	0.70	3	235	1	1	1
1437	51.24	43.00	1462	5124.31	9.54	4299.79	8.68	0	0	50.05	3.01	113.36	0.68	121.79	8.34	110.83	7.59	1	665.10	7.74	0.63	4	236	1	1	1
1438	84.42	11.53	1474	8441.78	7.07	1152.59	9.71	0	0	46.76	2.58	116.96	0.58	98.09	6.13	134.88	8.47	1	531.42	8.06	0.67	4	237	1	1	1
1439	51.12	42.94	1479	5111.61	7.59	4294.46	6.64	0	0	57.91	3.12	112.22	0.60	108.35	6.61	95.02	5.85	1	219.79	9.59	0.70	5	238	1	1	1
1440	51.63	42.74	1485	5162.76	6.81	4274.30	8.54	0	0	50.25	2.93	112.41	0.56	88.93	5.79	112.04	7.42	1	331.12	8.19	0.66	4	239	1	6	6
1441	51.50	43.17	1486	5149.70	8.62	4316.97	7.89	0	0	47.46	2.51	112.57	0.59	125.20	7.54	114.65	6.91	0	485.69	7.56	0.69	4	239	2	6	5
1442	51.55	43.13	1490	5154.89	8.05	4313.06	8.00	0	0	49.98	2.99	113.38	0.59	103.12	6.97	102.64	6.98	1	498.50	9.51	0.65	4	239	3	6	4
1443	51.31	43.26	1494	5130.88	9.15	4326.40	9.20	0	0	49.84	3.09	114.84	0.68	113.33	7.99	113.89	8.03	0	467.71	7.57	0.62	4	239	4	6	3
1444	51.20	43.12	1498	5120.03	8.67	4311.70	10.03	0	0	44.90	2.46	111.56	0.64	121.83	7.63	140.83	8.81	0	382.48	7.34	0.66	4	239	5	6	2
1445	51.38	43.44	1502	5137.87	6.61	4344.47	7.69	0	0	50.20	2.68	112.63	0.53	94.68	5.69	110.42	6.68	1	475.77	9.91	0.70	4	239	6	6	1
1446	122.56	115.35	1490	12256.40	6.89	11535.20	8.39	0	0	46.72	2.18	110.86	0.54	113.48	6.04	138.24	7.36	0	0.00	0.00	0.73	4	240	1	6	6
1447	122.47	115.17	1492	12247.40	7.16	11517.38	7.80	0	0	55.43	2.92	112.56	0.61	104.23	6.22	113.60	6.80	1	0.00	0.00	0.70	4	240	2	6	5
1448	122.57	115.22	1493	12256.70	9.87	11521.82	8.73	0	0	47.20	2.76	112.21	0.66	129.77	8.64	114.84	7.65	0	0.00	0.00	0.64	4	240	3	6	4
1449	122.37	114.91	1494	12236.86	9.61	11491.14	12.04	0	0	36.05	2.12	109.85	0.60	125.89	8.49	157.59	10.64	0	0.00	0.00	0.61	3	240	4	6	3
1450	122.29	114.24	1495	12228.79	9.11	11423.59	8.26	0	0	47.90	2.57	111.45	0.63	130.82	7.98	118.62	7.24	0	0.00	0.00	0.68	4	240	5	6	2
1451	122.01	115.04	1497	12200.92	7.05	11503.50	6.45	0	0	55.80	2.66	111.40	0.56	113.40	6.14	103.79	5.63	1	0.00	0.00	0.74	4	240	6	6	1
1452	101.83	82.84	1498	10183.14	7.75	8284.23	6.37	0	0	53.24	2.85	113.16	0.55	111.25	6.74	91.61	5.60	1	457.60	7.62	0.70	4	241	1	1	1
1453	60.32	47.65	1506	6031.85	6.63	4764.74	4.74	0	0	55.31	2.28	114.14	0.45	123.11	5.77	87.50	4.03	1	454.81	9.66	0.79	4	242	1	6	6
1454	60.30	47.67	1508	6029.70	8.55	4766.89	7.97	0	0	49.64	2.51	113.39	0.62	130.10	7.49	121.31	6.99	0	470.44	6.76	0.70	3	242	2	6	5
1455	60.36	47.57	1511	6036.04	8.99	4756.76	8.50	0	0	45.62	2.42	112.72	0.60	130.39	7.89	123.32	7.46	0	374.44	6.47	0.68	4	242	3	6	4
1456	60.15	47.55	1515	6014.83	6.10	4754.94	8.69	0	0	51.70	2.08	111.05	0.58	117.01	5.39	166.58	7.67	0	554.98	6.99	0.77	3	242	4	6	3
1457	59.88	47.31	1516	5988.38	5.28	4730.84	5.63	0	0	65.86	2.56	113.91	0.53	104.44	4.61	111.38	4.91	1	519.48	9.48	0.81	4	242	5	6	2
1458	59.70	47.35	1517	5970.43	8.28	4734.64	6.83	0	0	49.55	2.28	112.45	0.56	138.65	7.26	114.36	5.99	0	369.12	8.43	0.74	4	242	6	6	1
1459	32.12	82.26	1507	3211.73	6.90	8225.68	8.69	0	0	60.75	2.49	113.59	0.73	130.08	6.11	163.70	7.69	0	1137.96	9.93	0.76	3	243	1	17	17
1460	29.92	85.22	1508	2991.55	7.02	8521.92	7.27	0	0	76.78	3.20	113.81	0.84	129.87	6.17	134.48	6.39	0	1077.08	12.04	0.77	3	243	2	17	16
1461	29.29	86.16	1509	2929.39	5.83	8615.65	7.19	0	0	85.22	3.36	116.61	0.83	113.65	5.11	140.17	6.30	0	1201.77	10.77	0.79	4	243	3	17	15
1462	29.87	88.00	1510	2986.54	7.92	8799.97	7.71	0	0	70.68	2.63	113.39	0.88	164.98	7.08	160.62	6.89	0	1321.81	10.53	0.78	3	243	4	17	14
1463	27.35	85.68	1511	2735.13	8.85	8567.63	9.96	0	0	59.44	2.70	114.12	0.88	150.72	7.88	169.59	8.89	0	1305.35	9.67	0.70	3	243	5	17	13
1464	28.11	81.84	1512	2810.82	4.83	8184.31	5.28	0	0	100.47	3.10	112.32	0.77	120.34	4.24	131.44	4.63	0	927.04	15.08	0.86	3	243	6	17	12
1465	28.65	80.43	1513	2865.44	6.78	8043.40	6.39	0	0	60.30	2.00	112.18	0.62	158.16	6.02	149.13	5.68	0	757.48	9.23	0.82	3	243	7	17	11
1466	27.57	80.72	1517	2756.92	7.92	8072.36	8.04	0	0	63.83	2.68	112.51	0.79	145.76	7.01	148.00	7.12	0	926.79	8.99	0.75	3	243	8	17	10
1467	27.26	80.36	1518	2725.68	5.76	8036.23	6.32	0	0	85.01	3.49	115.72	0.76	107.84	5.02	118.41	5.51	1	1045.83	14.40	0.79	4	243	9	17	9
1468	27.07	80.18	1519	2706.94	6.31	8018.49	6.54	0	0	67.59	2.82	113.37	0.65	116.50	5.52	120.64	5.72	0	641.40	8.92	0.78	4	243	10	17	8
1469	28.59	78.10	1520	2859.22	6.35	7809.65	7.67	0	0	76.57	3.28	115.14	0.81	114.02	5.57	137.61	6.72	0	1074.00	14.62	0.77	4	243	11	17	7
1470	28.34	78.49	1521	2834.27	5.13	7848.66	4.91	0	0	80.64	2.38	112.24	0.62	134.04	4.51	128.29	4.32	0	1109.77	16.61	0.87	3	243	12	17	6
1471	27.16	77.43	1522	2715.62	5.38	7742.52	5.67	0	0	84.04	2.70	112.67	0.71	128.89	4.73	135.73	4.98	0	927.50	13.98	0.85	3	243	13	17	5
1472	28.61	78.66	1523	2861.11	4.55	7865.52	4.87	0	0	84.63	2.40	114.57	0.60	123.41	3.99	132.04	4.27	0	1253.85	16.68	0.88	4	243	14	17	4
1473	28.11	77.50	1524	2810.92	6.03	7749.96	5.48	0	0	69.68	2.05	112.83	0.63	158.72	5.36	144.18	4.86	0	1079.23	12.25	0.86	3	243	15	17	3
1474	28.65	78.45	1525	2864.86	5.32	7844.59	5.83	0	0	87.13	2.76	111.21	0.74	129.76	4.69	142.01	5.13	0	788.40	13.82	0.85	3	243	16	17	2
1475	27.75	81.61	1526	2775.21	5.68	8160.69	6.41	0	0	81.15	2.80	113.84	0.75	126.87	5.00	143.24	5.64	0	919.96	12.09	0.83	4	243	17	17	1
1476	51.32	43.13	1511	5132.41	5.66	4312.86	6.77	0	0	75.91	3.62	116.84	0.69	90.85	4.86	108.94	5.88	1	627.42	17.19	0.75	4	244	1	1	1
1477	94.63	105.99	1518	9463.09	8.10	10598.84	6.66	0	0	67.78	2.79	114.49	0.76	151.58	7.14	124.63	5.87	0	992.48	9.14	0.77	3	245	1	26	26
1478	92.03	105.41	1519	9202.99	6.35	10540.66	5.48	0	0	82.46	2.75	114.29	0.75	146.98	5.60	126.92	4.83	0	1207.10	11.67	0.84	3	245	2	26	25
1479	90.43	105.33	1520	9042.52	9.87	10533.27	10.77	0	0	49.28	2.20	112.96	0.82	171.89	8.90	187.23	9.77	0	808.96	5.78	0.68	3	245	3	26	24
1480	86.39	106.23	1521	8638.78	4.88	10623.39	5.09	0	0	74.76	2.42	112.92	0.56	115.97	4.26	120.99	4.45	0	756.73	12.70	0.86	3	245	4	26	23
1481	90.75	106.31	1522	9075.18	9.02	10631.16	6.37	0	0	66.45	2.34	111.87	0.80	197.36	8.18	140.42	5.70	0	1368.40	10.83	0.79	3	245	5	26	22
1482	92.93	105.06	1523	9293.18	6.88	10505.95	6.45	0	0	76.30	3.10	113.92	0.77	130.45	6.03	122.35	5.66	0	825.00	11.60	0.78	4	245	6	26	21
1483	90.24	104.27	1524	9023.70	5.90	10427.42	5.36	0	0	88.63	3.11	115.48	0.75	129.27	5.17	117.42	4.70	0	1074.31	9.51	0.83	5	245	7	26	20
1484	91.70	106.33	1525	9169.67	5.74	10632.91	6.67	0	0	76.73	2.76	114.39	0.72	123.18	5.05	142.98	5.86	0	1131.10	15.31	0.82	3	245	8	26	19
1485	91.76	106.77	1526	9175.85	5.55	10676.70	6.44	0	0	76.51	2.55	112.82	0.70	128.54	4.90	149.03	5.68	0	1180.12	13.19	0.83	3	245	9	26	18
1486	90.02	106.91	1527	9002.03	5.57	10690.67	5.31	0	0	85.80	2.69	114.31	0.71	136.78	4.90	130.52	4.67	0	1038.29	14.71	0.85	3	245	10	26	17
1487	86.65	106.03	1528	8664.95	5.64	10603.35	6.28	0	0	78.47	2.83	114.55	0.71	120.13	4.95	133.90	5.51	0	1202.04	12.15	0.82	4	245	11	26	16
1488	86.35	107.44	1529	8635.10	5.35	10743.80	5.40	0	0	89.86	2.87	114.81	0.73	128.86	4.70	129.99	4.74	0	1138.92	15.31	0.85	4	245	12	26	15
1489	82.58	107.54	1530	8257.51	4.99	10753.76	5.09	0	0	95.77	2.96	114.55	0.73	124.24	4.38	126.58	4.46	0	1367.71	14.54	0.86	4	245	13	26	14
1490	85.64	108.68	1531	8564.32	6.43	10867.52	8.14	0	0	60.31	1.93	111.45	0.70	156.15	5.78	196.60	7.41	0	1101.56	8.22	0.81	3	245	14	26	13
1491	81.08	111.73	1532	8108.00	13.84	11173.36	9.97	0	0	48.74	2.48	113.54	0.91	208.81	12.86	152.96	8.97	1	1189.29	9.34	0.63	5	245	15	26	12
1492	78.89	110.70	1533	7889.33	5.34	11069.77	5.70	0	0	99.25	3.13	114.15	0.84	130.50	4.70	139.40	5.02	0	1209.62	14.20	0.85	3	245	16	26	11
1493	76.71	111.02	1534	7671.38	4.13	11102.12	4.31	0	0	97.91	2.75	113.30	0.62	113.01	3.61	117.99	3.77	0	1011.69	16.63	0.89	4	245	17	26	10
1494	77.00	111.14	1535	7700.34	5.83	11113.66	6.50	0	0	82.86	2.67	111.01	0.79	139.94	5.16	155.82	5.77	0	1059.83	12.47	0.84	3	245	18	26	9
1495	80.15	109.83	1536	8015.30	6.60	10982.71	9.37	0	0	65.61	2.56	113.22	0.81	130.87	5.87	185.18	8.40	0	1408.56	13.41	0.77	3	245	19	26	8
1496	78.31	112.66	1537	7830.65	5.57	11266.18	6.84	0	0	73.12	2.26	111.87	0.71	139.30	4.95	170.86	6.09	0	1114.15	11.37	0.84	3	245	20	26	7
1497	82.27	110.31	1538	8226.62	8.69	11031.50	14.19	0	0	55.90	2.69	113.50	0.98	141.08	7.81	225.78	13.34	1	1149.85	12.07	0.66	4	245	21	26	6
1498	82.51	105.47	1539	8251.25	6.70	10546.99	9.95	0	0	64.20	2.11	108.82	0.84	160.16	6.07	232.15	9.49	1	1326.04	10.99	0.79	3	245	22	26	5
1499	80.32	110.86	1540	8032.19	6.74	11086.27	16.81	0	0	54.04	2.47	114.09	0.86	115.15	6.03	269.15	17.04	1	1149.19	10.72	0.70	4	245	23	26	4
1500	78.37	112.92	1541	7836.60	9.44	11292.34	9.90	0	0	68.40	3.31	114.77	1.04	150.85	8.39	158.08	8.80	0	1129.50	11.26	0.68	3	245	24	26	3
1501	77.37	111.12	1542	7736.72	9.90	11111.81	11.46	0	0	43.91	2.12	109.86	0.75	159.45	8.88	183.94	10.36	0	556.44	7.14	0.66	3	245	25	26	2
1502	77.57	111.30	1543	7756.50	7.18	11129.71	7.05	0	0	54.68	3.09	112.93	0.57	97.15	6.17	95.49	6.09	1	496.58	8.08	0.68	4	245	26	26	1
1503	39.76	86.57	1519	3975.50	8.92	8656.96	11.91	0	0	48.03	3.39	113.07	0.74	97.20	7.78	129.75	10.39	1	380.00	8.29	0.56	4	246	1	61	61
1504	39.75	86.44	1520	3975.43	6.05	8643.90	6.44	0	0	62.53	2.60	112.06	0.58	111.99	5.29	119.17	5.63	1	570.79	10.80	0.78	3	246	2	61	60
1505	43.34	84.39	1522	4333.78	6.95	8438.96	11.26	0	0	66.72	2.96	115.63	0.92	121.34	6.18	195.57	10.13	0	1230.88	11.26	0.72	3	246	3	61	59
1506	42.23	83.40	1523	4223.04	6.30	8339.62	7.23	0	0	67.40	2.24	113.82	0.72	146.95	5.61	168.41	6.44	0	1260.21	11.35	0.82	3	246	4	61	58
1507	42.97	79.62	1524	4297.02	6.81	7961.52	9.73	0	0	59.08	2.17	113.13	0.76	144.24	6.11	204.39	8.89	0	1258.81	9.20	0.77	3	246	5	61	57
1508	45.86	77.05	1525	4586.49	17.88	7705.15	9.08	0	0	56.47	3.10	116.38	1.11	244.68	17.34	129.22	8.15	1	1619.77	10.89	0.61	4	246	6	61	56
1509	48.47	78.45	1526	4847.04	5.68	7845.01	6.78	0	0	73.86	2.45	114.58	0.71	132.37	5.03	157.91	5.99	0	1269.92	11.17	0.83	3	246	7	61	55
1510	49.76	79.56	1527	4975.50	6.02	7955.56	5.49	0	0	88.67	3.22	114.89	0.77	127.55	5.27	116.16	4.80	0	923.85	11.49	0.82	3	246	8	61	54
1511	48.34	79.86	1528	4833.97	4.27	7986.37	6.74	0	0	92.79	3.25	113.87	0.74	93.57	3.70	147.84	5.89	1	1120.19	16.62	0.84	4	246	9	61	53
1512	49.46	80.58	1529	4946.49	5.49	8058.24	6.99	0	0	75.62	2.14	111.05	0.75	151.19	4.92	191.61	6.31	0	1319.12	13.13	0.85	3	246	10	61	52
1513	49.65	82.67	1530	4965.45	5.70	8267.24	6.95	0	0	80.13	2.81	112.76	0.78	125.38	5.03	152.78	6.13	0	1007.04	12.77	0.82	3	246	11	61	51
1514	44.89	81.31	1531	4489.42	6.26	8130.56	5.82	0	0	76.17	2.57	114.15	0.71	142.95	5.51	133.06	5.13	0	480.60	7.09	0.83	3	246	12	61	50
1515	44.89	80.99	1532	4489.34	8.87	8098.64	7.47	0	0	60.05	2.74	114.39	0.75	150.22	7.82	126.52	6.59	0	729.54	7.94	0.73	4	246	13	61	49
1516	46.27	80.96	1533	4627.39	6.95	8096.44	6.55	0	0	73.58	2.72	112.91	0.77	145.10	6.13	136.75	5.78	0	960.81	10.57	0.80	3	246	14	61	48
1517	45.69	81.06	1534	4568.86	7.62	8105.98	7.22	0	0	65.20	2.68	113.48	0.75	143.20	6.72	135.80	6.37	0	955.79	10.38	0.77	3	246	15	61	47
1518	45.62	80.96	1535	4562.48	5.98	8096.44	5.70	0	0	99.55	3.54	115.59	0.88	129.59	5.25	123.38	5.00	0	1406.88	15.89	0.83	3	246	16	61	46
1519	46.04	81.04	1536	4604.11	5.73	8104.36	5.19	0	0	72.97	2.47	113.38	0.60	130.46	5.02	118.04	4.55	0	774.67	12.78	0.84	4	246	17	61	45
1520	45.32	81.84	1537	4531.65	6.15	8184.22	8.18	0	0	74.80	2.67	110.55	0.83	133.57	5.46	177.24	7.30	0	1024.29	11.25	0.80	3	246	18	61	44
1521	47.62	81.25	1538	4761.91	4.43	8124.59	5.27	0	0	86.81	2.44	113.91	0.64	121.61	3.89	144.71	4.63	0	1227.23	15.85	0.88	3	246	19	61	43
1522	48.60	80.88	1539	4860.03	6.41	8087.66	7.52	0	0	82.52	2.90	113.46	0.90	141.47	5.70	165.75	6.69	0	1162.48	12.66	0.81	3	246	20	61	42
1523	49.35	81.55	1540	4934.73	7.15	8155.44	5.86	0	0	78.36	2.80	113.09	0.78	154.60	6.31	126.64	5.17	0	1030.04	12.96	0.81	3	246	21	61	41
1524	50.04	83.17	1541	5003.63	12.24	8316.72	8.01	0	0	56.04	2.29	112.81	0.88	228.65	11.65	153.80	7.24	1	1136.02	9.31	0.72	4	246	22	61	40
1525	51.15	82.50	1542	5114.64	5.58	8249.83	5.96	0	0	75.56	2.35	114.42	0.68	138.54	4.93	147.92	5.27	0	934.25	9.82	0.85	3	246	23	61	39
1526	48.44	82.36	1543	4843.98	5.53	8235.99	5.24	0	0	77.93	1.93	112.18	0.67	172.98	4.96	163.95	4.69	0	1297.62	9.62	0.88	3	246	24	61	38
1527	48.99	81.56	1544	4899.23	6.94	8155.66	7.85	0	0	70.36	2.69	114.50	0.81	140.65	6.16	158.88	6.95	0	1182.35	10.03	0.78	3	246	25	61	37
1528	52.09	82.50	1545	5208.83	6.49	8249.71	6.77	0	0	76.12	2.82	112.88	0.78	135.00	5.72	140.95	5.97	0	976.38	12.45	0.80	3	246	26	61	36
1529	51.31	81.27	1546	5130.96	5.45	8126.76	7.40	0	0	70.69	2.33	113.64	0.70	128.02	4.84	173.47	6.57	0	1066.06	12.03	0.83	3	246	27	61	35
1530	51.60	81.55	1547	5159.88	7.11	8155.39	6.85	0	0	71.48	2.86	114.70	0.76	137.13	6.26	131.97	6.03	0	948.19	12.96	0.78	3	246	28	61	34
1531	52.50	82.80	1548	5249.64	6.74	8280.40	6.80	0	0	76.95	3.37	114.10	0.78	118.36	5.89	119.55	5.95	0	872.56	11.81	0.76	4	246	29	61	33
1532	51.35	82.32	1549	5135.31	5.53	8232.42	5.49	0	0	87.55	2.72	111.77	0.74	137.22	4.87	136.16	4.84	0	877.79	13.02	0.85	3	246	30	61	32
1533	51.70	80.42	1550	5170.37	5.19	8042.21	5.08	0	0	94.45	3.41	115.13	0.72	110.40	4.52	107.92	4.42	1	1097.38	15.26	0.83	4	246	31	61	31
1534	53.40	78.88	1551	5340.20	5.40	7887.97	6.08	0	0	79.46	2.48	111.71	0.70	133.60	4.77	150.39	5.37	0	1140.19	12.66	0.85	3	246	32	61	30
1535	53.05	78.70	1552	5305.12	5.43	7869.77	7.20	0	0	74.01	2.39	112.14	0.72	130.10	4.81	172.29	6.39	0	1297.46	12.20	0.83	3	246	33	61	29
1536	54.55	76.66	1553	5454.84	9.22	7665.91	8.45	0	0	55.44	2.45	113.32	0.77	161.52	8.19	147.99	7.51	0	942.96	9.01	0.72	3	246	34	61	28
1537	54.56	77.04	1554	5456.47	4.74	7703.79	5.09	0	0	80.83	2.28	113.49	0.61	129.36	4.18	138.91	4.48	0	1007.46	12.73	0.88	3	246	35	61	27
1538	54.02	76.83	1555	5402.07	6.02	7682.62	5.96	0	0	85.41	2.84	113.80	0.79	139.41	5.30	138.08	5.25	0	1134.88	13.07	0.83	3	246	36	61	26
1539	53.59	78.63	1556	5358.57	5.56	7862.51	8.24	0	0	66.20	2.34	114.10	0.69	121.83	4.93	180.21	7.33	0	1100.17	12.39	0.81	4	246	37	61	25
1540	53.37	78.84	1557	5336.86	5.20	7883.76	5.18	0	0	92.11	2.71	113.21	0.73	136.62	4.58	136.09	4.57	0	1147.98	11.98	0.87	3	246	38	61	24
1541	53.66	79.02	1558	5366.36	4.48	7901.59	4.09	0	0	101.17	2.83	114.35	0.65	122.91	3.91	112.37	3.58	0	1139.25	16.73	0.89	4	246	39	61	23
1542	52.64	80.45	1559	5264.43	4.96	8045.33	3.84	0	0	110.14	3.12	113.12	0.72	134.44	4.34	103.91	3.34	1	922.83	18.56	0.88	4	246	40	61	22
1543	52.45	80.98	1560	5244.93	5.72	8098.04	5.07	0	0	91.39	3.09	115.24	0.74	130.01	5.01	115.28	4.44	0	1146.94	15.13	0.84	4	246	41	61	21
1544	51.20	80.62	1561	5120.17	8.08	8061.85	9.12	0	0	58.19	2.66	113.26	0.78	136.37	7.15	153.92	8.07	0	1041.12	10.24	0.72	3	246	42	61	20
1545	49.93	80.01	1562	4992.79	6.55	8000.62	5.20	0	0	82.23	2.91	114.80	0.73	142.64	5.75	113.33	4.57	0	958.46	12.98	0.83	3	246	43	61	19
1546	50.83	80.64	1563	5082.94	4.73	8063.63	6.25	0	0	84.60	2.79	114.32	0.70	110.39	4.15	145.77	5.48	1	1115.98	15.22	0.85	4	246	44	61	18
1547	50.06	80.98	1564	5005.71	5.58	8097.98	5.88	0	0	84.78	2.77	113.13	0.74	131.56	4.91	138.64	5.17	0	1073.27	14.43	0.84	4	246	45	61	17
1548	49.42	82.84	1565	4942.36	3.76	8284.44	3.93	0	0	129.04	3.26	114.09	0.74	114.18	3.28	119.45	3.43	0	1471.94	22.13	0.91	3	246	46	61	16
1549	49.62	81.16	1566	4962.02	7.69	8116.33	9.88	0	0	60.22	2.67	115.05	0.82	134.20	6.83	172.05	8.79	0	939.77	9.11	0.72	3	246	47	61	15
1550	51.31	80.87	1567	5131.21	8.65	8087.41	7.21	0	0	56.80	2.25	112.23	0.70	168.98	7.69	141.07	6.41	0	882.52	7.45	0.76	3	246	48	61	14
1551	52.63	82.77	1568	5263.34	5.66	8277.46	6.25	0	0	78.81	2.70	113.85	0.72	127.47	4.98	140.91	5.50	0	1150.40	11.56	0.83	3	246	49	61	13
1552	51.68	84.09	1569	5167.52	5.48	8409.45	5.25	0	0	85.94	2.62	113.97	0.71	138.29	4.82	132.59	4.63	0	1191.38	12.37	0.86	3	246	50	61	12
1553	51.47	84.23	1570	5146.69	7.05	8422.69	7.53	0	0	78.73	2.76	113.60	0.91	156.03	6.29	166.57	6.72	0	1406.58	11.46	0.80	3	246	51	61	11
1554	49.95	85.39	1571	4995.35	5.24	8538.84	5.13	0	0	107.80	3.39	115.85	0.85	127.98	4.59	125.48	4.50	0	1295.83	16.75	0.86	4	246	52	61	10
1555	51.93	84.66	1572	5192.96	6.61	8465.86	7.38	0	0	79.39	3.18	115.13	0.85	127.18	5.82	141.91	6.49	0	1029.65	14.53	0.78	3	246	53	61	9
1556	51.50	84.39	1573	5150.27	4.06	8439.45	5.17	0	0	119.29	3.69	116.92	0.81	100.89	3.53	128.61	4.51	1	1381.75	23.74	0.87	5	246	54	61	8
1557	50.25	88.10	1574	5024.64	4.24	8809.63	4.17	0	0	106.16	2.35	113.59	0.69	147.99	3.75	145.64	3.69	0	1616.40	19.72	0.92	3	246	55	61	7
1558	51.17	85.61	1575	5117.00	6.25	8560.87	5.49	0	0	93.06	2.97	113.78	0.84	150.90	5.52	132.74	4.85	0	1587.00	16.10	0.84	3	246	56	61	6
1559	50.15	85.45	1576	5014.95	5.38	8545.10	5.65	0	0	91.82	2.75	113.45	0.78	138.51	4.75	145.49	4.99	0	1319.62	13.60	0.86	3	246	57	61	5
1560	47.64	82.40	1577	4763.80	5.94	8239.64	5.67	0	0	102.34	3.33	114.59	0.91	140.78	5.23	134.32	5.00	0	1560.21	18.95	0.84	3	246	58	61	4
1561	44.55	81.47	1578	4455.25	5.93	8147.20	6.37	0	0	75.35	2.86	117.07	0.70	120.07	5.19	129.05	5.58	0	1066.50	11.70	0.81	4	246	59	61	3
1562	43.64	80.44	1579	4363.69	6.83	8043.75	6.33	0	0	73.11	2.71	114.46	0.74	141.93	6.02	131.57	5.58	0	843.71	10.15	0.80	3	246	60	61	2
1563	39.30	78.18	1580	3929.64	8.14	7817.58	7.07	0	0	60.76	3.72	114.13	0.67	102.09	7.05	88.96	6.22	1	469.88	11.86	0.65	5	246	61	61	1
1564	45.85	87.30	1521	4585.48	9.88	8730.11	11.05	0	0	60.64	3.88	121.08	0.96	118.86	8.67	132.88	9.69	0	947.25	6.22	0.59	4	247	1	1	1
1565	60.75	48.65	1524	6075.03	5.88	4864.75	7.86	0	0	68.82	3.39	115.11	0.69	91.43	5.11	122.30	6.84	1	707.81	9.00	0.73	4	248	1	4	4
1566	60.74	48.46	1525	6074.26	4.19	4846.08	5.81	0	0	70.29	2.28	113.46	0.52	99.11	3.66	137.61	5.08	1	754.17	11.14	0.86	3	248	2	4	3
1567	60.77	48.49	1526	6077.48	5.45	4848.85	6.21	0	0	67.06	2.74	113.32	0.58	102.56	4.76	116.85	5.41	1	621.65	10.99	0.79	4	248	3	4	2
1568	61.17	48.69	1530	6116.54	8.47	4869.48	9.10	0	0	41.20	2.11	111.17	0.55	127.27	7.45	136.65	8.00	0	353.23	5.86	0.69	3	248	4	4	1
1569	39.60	87.23	1530	3960.48	5.38	8722.76	5.48	0	0	92.37	3.41	115.24	0.75	112.19	4.70	114.26	4.79	0	1050.33	16.61	0.82	3	249	1	1	1
1570	58.19	81.57	1541	5818.95	10.18	8157.48	11.98	0	0	40.23	2.42	111.43	0.69	130.59	8.99	153.78	10.58	0	280.56	3.55	0.60	3	250	1	1	1
1571	64.05	52.88	1553	6405.23	6.36	5288.25	5.72	0	0	72.57	2.84	114.77	0.66	124.94	5.56	112.41	5.01	0	760.60	11.64	0.80	3	251	1	8	8
1572	64.60	53.25	1554	6459.52	10.47	5325.16	8.47	0	0	47.85	3.05	114.58	0.67	126.45	9.14	102.26	7.39	1	733.62	13.74	0.61	5	251	2	8	7
1573	64.12	52.77	1555	6412.26	5.31	5277.30	5.03	0	0	86.50	3.36	114.96	0.66	104.86	4.63	99.38	4.38	1	636.50	14.54	0.81	4	251	3	8	6
1574	64.35	52.61	1556	6434.53	4.47	5261.02	4.88	0	0	77.42	2.43	111.79	0.54	109.23	3.90	119.33	4.26	1	624.67	16.99	0.86	4	251	4	8	5
1575	64.22	53.13	1557	6421.65	5.04	5313.27	5.95	0	0	73.38	3.41	114.12	0.58	83.66	4.42	98.55	5.19	1	387.73	14.77	0.76	5	251	5	8	4
1576	63.97	53.15	1558	6397.08	7.16	5314.50	7.76	0	0	60.54	2.66	113.39	0.69	125.61	6.29	136.14	6.82	0	881.50	11.91	0.75	3	251	6	8	3
1577	64.04	52.56	1560	6404.15	6.66	5256.13	6.66	0	0	51.00	2.21	112.18	0.51	118.01	5.82	118.06	5.82	0	316.23	8.83	0.77	4	251	7	8	2
1578	64.33	53.45	1561	6432.56	5.84	5345.41	7.45	0	0	64.78	2.86	114.51	0.64	101.55	5.09	129.48	6.50	1	895.79	14.10	0.76	4	251	8	8	1
1579	80.25	107.78	1571	8025.32	4.22	10778.06	6.01	0	0	70.85	2.28	113.35	0.54	100.93	3.69	143.99	5.26	1	1058.50	12.40	0.86	5	252	1	1	1
1580	12.65	99.44	1587	1265.47	4.77	9944.17	4.91	0	0	94.88	2.82	111.48	0.69	123.49	4.18	127.19	4.30	0	1015.67	20.11	0.87	3	253	1	2	2
1581	12.97	99.35	1588	1297.22	5.77	9934.91	5.66	0	0	70.98	2.59	112.57	0.61	121.48	5.05	119.19	4.95	0	758.19	12.52	0.82	3	253	2	2	1
1582	43.08	71.71	1590	4307.89	5.26	7170.60	6.52	0	0	95.59	3.49	113.59	0.84	110.84	4.61	137.51	5.71	1	914.98	18.34	0.82	4	254	1	29	29
1583	42.96	71.53	1591	4295.91	4.08	7152.50	4.09	0	0	104.61	2.84	113.73	0.64	115.37	3.56	115.61	3.57	0	1014.54	16.06	0.89	4	254	2	29	28
1584	44.54	71.36	1592	4453.56	7.33	7136.49	8.24	0	0	63.92	2.28	111.22	0.80	159.85	6.57	179.22	7.40	0	870.29	9.44	0.78	3	254	3	29	27
1585	44.84	70.96	1593	4484.30	6.36	7095.91	6.80	0	0	73.52	2.73	114.46	0.74	132.13	5.61	141.24	5.99	0	949.85	11.91	0.80	4	254	4	29	26
1586	44.33	71.61	1594	4433.02	5.44	7160.77	6.70	0	0	89.67	3.26	115.47	0.82	115.20	4.78	141.94	5.88	0	1060.15	15.05	0.82	4	254	5	29	25
1587	44.33	72.25	1595	4433.30	5.35	7225.01	5.68	0	0	89.06	2.98	115.44	0.74	122.87	4.69	130.46	4.98	0	836.12	11.65	0.84	3	254	6	29	24
1588	41.57	73.99	1596	4157.24	8.84	7399.47	6.51	0	0	78.00	2.95	116.13	0.93	180.41	7.89	133.08	5.79	0	1386.69	11.15	0.78	3	254	7	29	23
1589	42.98	72.78	1597	4298.28	7.62	7278.28	10.64	0	0	69.31	2.92	115.04	0.99	140.43	6.81	194.90	9.63	0	1110.50	11.65	0.73	3	254	8	29	22
1590	43.41	69.39	1598	4340.63	5.83	6939.38	4.88	0	0	80.83	2.44	114.09	0.66	148.87	5.13	124.69	4.30	0	1026.06	13.27	0.86	3	254	9	29	21
1591	43.34	68.13	1599	4333.73	4.26	6813.20	5.16	0	0	105.10	2.99	114.66	0.75	115.06	3.74	139.43	4.53	0	1538.98	19.95	0.88	3	254	10	29	20
1592	43.44	68.75	1600	4344.43	6.76	6875.24	7.48	0	0	61.86	2.42	114.03	0.68	133.44	5.97	147.66	6.60	0	714.65	9.50	0.78	3	254	11	29	19
1593	43.20	68.00	1601	4320.45	4.90	6799.85	4.89	0	0	81.47	2.24	113.73	0.61	137.69	4.32	137.44	4.31	0	1358.40	15.24	0.88	3	254	12	29	18
1594	42.66	68.86	1602	4265.74	6.48	6886.19	8.97	0	0	63.77	2.28	110.36	0.77	140.71	5.79	193.47	8.12	0	969.12	10.03	0.79	3	254	13	29	17
1595	43.93	66.96	1603	4393.42	5.79	6695.53	8.02	0	0	81.72	2.94	114.09	0.86	124.23	5.12	171.89	7.13	0	1110.35	11.96	0.81	3	254	14	29	16
1596	43.75	65.39	1604	4375.46	4.53	6539.45	4.70	0	0	110.70	3.14	114.68	0.77	123.15	3.98	127.58	4.12	0	1192.65	15.25	0.88	4	254	15	29	15
1597	43.81	65.23	1605	4380.72	4.00	6523.04	5.15	0	0	106.46	3.32	115.17	0.72	98.60	3.50	126.74	4.49	1	1058.81	15.19	0.87	3	254	16	29	14
1598	40.48	64.45	1606	4048.06	10.20	6444.62	8.20	0	0	56.12	2.76	115.82	0.79	159.87	9.01	128.62	7.25	0	889.90	8.83	0.69	3	254	17	29	13
1599	39.34	65.32	1607	3933.61	5.99	6532.45	6.46	0	0	85.54	2.80	115.40	0.83	141.51	5.30	152.60	5.72	0	1251.46	11.75	0.83	3	254	18	29	12
1600	42.27	65.75	1608	4226.91	9.88	6574.58	8.10	0	0	66.08	2.70	114.17	0.95	187.64	8.92	154.48	7.26	0	1313.48	10.32	0.73	3	254	19	29	11
1601	42.23	63.64	1609	4222.53	10.28	6363.78	15.09	0	0	52.47	2.41	113.16	1.05	176.26	9.41	249.26	14.89	1	1108.42	10.32	0.62	4	254	20	29	10
1602	39.44	61.18	1610	3944.33	4.90	6118.24	6.34	0	0	74.91	2.42	112.88	0.64	116.79	4.31	150.88	5.57	0	993.21	12.21	0.85	3	254	21	29	9
1603	39.65	60.27	1611	3964.61	5.87	6027.13	5.91	0	0	94.61	3.08	113.52	0.86	139.02	5.18	139.88	5.21	0	1023.75	13.10	0.84	3	254	22	29	8
1604	39.71	60.14	1612	3970.91	5.11	6014.34	5.48	0	0	101.30	3.48	118.11	0.80	114.47	4.47	122.62	4.79	0	1428.44	18.14	0.84	4	254	23	29	7
1605	41.68	59.81	1613	4167.76	5.48	5980.64	5.79	0	0	89.34	3.19	115.98	0.76	117.94	4.80	124.58	5.07	0	1140.04	11.95	0.83	3	254	24	29	6
1606	44.22	61.41	1614	4421.91	5.47	6141.21	6.31	0	0	88.32	2.86	116.05	0.80	130.35	4.83	150.25	5.56	0	1292.23	10.75	0.84	3	254	25	29	5
1607	43.05	60.88	1615	4304.99	4.55	6088.29	7.11	0	0	69.21	2.29	115.56	0.60	106.12	4.01	165.60	6.27	1	740.71	8.49	0.84	4	254	26	29	4
1608	44.70	60.53	1616	4470.26	12.45	6052.80	8.39	0	0	45.63	2.05	115.15	0.74	213.27	11.51	145.73	7.54	1	923.25	7.81	0.69	4	254	27	29	3
1609	47.76	61.87	1617	4776.00	4.64	6187.09	6.99	0	0	83.41	2.70	115.12	0.72	110.53	4.09	166.25	6.17	1	915.42	12.02	0.84	3	254	28	29	2
1610	48.17	62.57	1618	4817.29	6.39	6257.18	6.75	0	0	78.99	2.92	114.29	0.80	133.27	5.63	140.76	5.94	0	1232.04	11.40	0.80	3	254	29	29	1
1611	63.36	57.72	1596	6335.81	10.80	5771.99	10.85	0	0	36.63	2.36	112.30	0.60	129.20	9.48	129.83	9.53	0	567.17	6.12	0.59	3	255	1	11	11
1612	63.20	57.79	1597	6320.12	6.28	5779.36	8.12	0	0	60.77	2.72	113.98	0.65	108.01	5.50	139.59	7.11	1	828.77	7.85	0.75	3	255	2	11	10
1613	63.40	57.70	1598	6339.86	9.18	5770.01	11.20	0	0	43.71	2.42	110.14	0.68	128.19	8.11	156.30	9.89	0	193.77	7.26	0.64	4	255	3	11	9
1614	63.68	57.53	1599	6368.27	6.56	5753.16	7.84	0	0	61.22	2.71	111.99	0.66	113.79	5.75	136.04	6.87	0	473.88	9.92	0.75	4	255	4	11	8
1615	63.83	57.64	1601	6383.46	4.85	5763.98	6.28	0	0	68.54	2.53	113.83	0.56	100.99	4.25	130.85	5.49	1	788.12	10.48	0.82	4	255	5	11	7
1616	63.58	57.68	1602	6357.87	6.19	5767.50	6.65	0	0	65.85	2.44	111.29	0.65	128.57	5.45	138.08	5.85	0	699.31	11.68	0.81	3	255	6	11	6
1617	63.82	57.61	1603	6381.60	5.84	5761.35	7.06	0	0	84.80	3.40	113.67	0.82	112.19	5.12	135.58	6.18	0	1107.31	16.16	0.79	4	255	7	11	5
1618	63.55	57.62	1604	6354.93	4.79	5762.19	4.16	0	0	101.85	2.92	114.29	0.68	128.66	4.19	111.81	3.64	1	854.44	16.50	0.88	3	255	8	11	4
1619	63.74	57.77	1607	6374.18	5.48	5777.46	6.05	0	0	86.37	3.33	113.95	0.74	109.27	4.79	120.52	5.28	1	712.19	13.03	0.81	4	255	9	11	3
1620	63.99	57.99	1608	6398.86	3.72	5799.04	3.85	0	0	133.73	3.30	114.72	0.76	116.07	3.26	119.97	3.37	0	1302.92	18.33	0.91	4	255	10	11	2
1621	63.83	58.01	1609	6382.79	3.23	5800.72	3.56	0	0	110.94	2.59	114.81	0.56	106.46	2.82	117.26	3.10	1	874.79	17.36	0.92	4	255	11	11	1
1622	63.45	57.41	1614	6344.73	5.47	5740.80	5.01	0	0	75.78	2.93	113.95	0.58	108.50	4.75	99.34	4.33	1	768.23	11.65	0.82	4	256	1	2	2
1623	63.01	57.54	1618	6301.11	9.04	5753.99	7.59	0	0	42.10	2.27	112.98	0.52	129.08	7.90	108.45	6.63	1	457.69	8.85	0.68	4	256	2	2	1
1624	71.65	117.51	1616	7165.06	11.32	11751.23	10.11	0	0	36.87	2.23	111.12	0.61	144.36	9.97	128.95	8.91	0	342.33	5.51	0.61	3	257	1	3	3
1625	72.22	117.70	1617	7222.47	8.19	11769.66	8.90	0	0	49.81	2.86	113.12	0.63	109.65	7.15	119.22	7.77	1	614.85	8.20	0.66	4	257	2	3	2
1626	72.46	117.90	1618	7245.95	7.00	11789.60	8.37	0	0	61.24	3.06	111.86	0.70	107.77	6.11	128.89	7.32	1	736.33	15.21	0.71	4	257	3	3	1
1627	63.40	56.27	1635	6340.45	8.33	5626.69	11.29	0	0	47.21	2.66	112.41	0.70	113.90	7.33	154.26	9.92	0	440.56	6.88	0.65	4	258	1	23	23
1628	63.93	55.97	1636	6393.31	6.03	5596.91	6.60	0	0	67.65	2.69	113.11	0.64	116.62	5.28	127.61	5.78	0	574.98	10.36	0.79	3	258	2	23	22
1629	63.68	55.98	1637	6367.82	7.32	5598.30	6.49	0	0	54.86	2.45	113.73	0.57	126.17	6.40	111.78	5.68	1	770.15	9.83	0.76	4	258	3	23	21
1630	63.88	56.24	1638	6387.96	4.90	5624.33	5.21	0	0	71.86	3.03	113.88	0.53	89.59	4.33	94.99	4.52	1	528.73	11.76	0.79	4	258	4	23	20
1631	63.75	55.91	1641	6374.52	5.29	5590.91	6.74	0	0	68.56	2.55	113.62	0.62	109.51	4.64	139.32	5.90	1	920.75	11.74	0.81	3	258	5	23	19
1632	63.63	56.04	1642	6362.89	4.87	5604.12	6.57	0	0	94.56	3.53	116.50	0.80	100.33	4.24	135.47	5.74	1	1072.04	18.79	0.82	4	258	6	23	18
1633	63.42	56.09	1643	6341.63	6.98	5609.40	6.04	0	0	54.46	2.27	112.61	0.53	128.85	6.10	111.64	5.29	1	637.31	10.65	0.78	4	258	7	23	17
1634	63.05	55.99	1645	6304.70	8.14	5599.03	10.29	0	0	46.28	2.49	112.16	0.64	116.55	7.16	147.30	9.05	0	677.42	7.37	0.67	3	258	8	23	16
1635	63.05	55.59	1648	6304.64	4.79	5558.67	4.74	0	0	75.81	3.21	114.64	0.52	87.36	4.30	84.83	3.93	1	724.17	12.27	0.80	4	258	9	23	15
1636	62.78	55.78	1649	6277.70	5.97	5578.26	6.56	0	0	93.75	3.47	112.21	0.89	124.05	5.24	136.38	5.76	0	855.92	13.40	0.81	3	258	10	23	14
1637	62.75	55.65	1650	6275.31	8.67	5564.68	7.09	0	0	54.35	2.41	111.38	0.65	150.91	7.64	123.36	6.25	0	727.46	11.53	0.74	3	258	11	23	13
1638	63.18	55.65	1651	6318.06	6.84	5565.13	6.86	0	0	56.28	2.84	111.80	0.57	104.20	5.96	104.54	5.96	1	309.62	9.05	0.72	4	258	12	23	12
1639	62.85	55.53	1652	6285.19	6.32	5553.48	7.49	0	0	54.66	2.20	111.87	0.57	121.16	5.56	143.77	6.59	0	597.04	8.78	0.78	3	258	13	23	11
1640	62.75	55.80	1653	6275.24	6.78	5579.91	6.94	0	0	49.26	2.18	113.49	0.51	118.05	5.93	120.74	6.07	0	497.67	8.92	0.76	3	258	14	23	10
1641	62.72	55.49	1654	6272.20	9.71	5549.25	7.54	0	0	54.27	3.31	114.90	0.69	122.00	8.46	94.45	6.47	1	575.46	8.71	0.63	4	258	15	23	9
1642	62.96	55.31	1655	6296.49	8.23	5530.98	8.30	0	0	48.31	2.70	112.21	0.59	113.32	7.19	114.28	7.24	0	198.75	8.10	0.67	4	258	16	23	8
1643	62.57	55.32	1656	6257.34	7.79	5532.32	5.19	0	0	63.86	2.90	113.37	0.60	131.59	6.78	87.31	4.44	1	356.38	9.13	0.76	4	258	17	23	7
1644	62.37	55.36	1657	6237.41	10.11	5536.31	8.00	0	0	45.07	2.72	113.72	0.60	128.88	8.83	101.93	6.97	1	292.46	8.80	0.63	4	258	18	23	6
1645	62.47	55.31	1658	6246.61	6.64	5531.05	7.65	0	0	56.27	2.78	111.98	0.59	103.16	5.77	118.84	6.67	1	257.90	7.70	0.72	4	258	19	23	5
1646	62.13	55.49	1659	6213.25	8.27	5548.89	6.69	0	0	49.53	2.63	113.63	0.54	119.66	7.20	96.71	5.77	1	283.92	9.73	0.70	5	258	20	23	4
1647	62.52	55.08	1660	6252.31	7.70	5507.82	9.77	0	0	55.25	2.89	112.10	0.73	113.46	6.75	144.02	8.57	0	739.33	8.95	0.68	3	258	21	23	3
1648	62.83	55.54	1661	6283.48	9.69	5553.87	6.94	0	0	55.44	2.90	115.13	0.68	142.63	8.48	102.18	6.05	1	1026.60	11.98	0.69	4	258	22	23	2
1649	62.92	55.70	1662	6291.70	7.33	5570.24	8.30	0	0	61.08	3.11	113.80	0.71	110.62	6.41	125.17	7.25	1	641.65	14.11	0.71	4	258	23	23	1
1650	6.26	28.06	1656	626.01	15.47	2806.39	13.46	0	0	37.75	2.42	117.66	0.88	187.31	14.00	163.48	12.11	0	0.00	0.00	0.52	5	259	1	3	3
1651	7.81	27.51	1657	780.53	9.34	2750.88	6.94	0	0	58.23	1.92	111.14	0.76	217.62	8.74	164.50	6.28	1	1142.21	8.45	0.79	3	259	2	3	2
1652	9.31	28.36	1658	931.28	5.43	2836.45	6.62	0	0	88.14	3.06	115.11	0.81	120.80	4.78	147.22	5.82	0	1120.75	11.27	0.83	3	259	3	3	1
1653	40.20	87.50	1657	4020.07	8.08	8750.16	9.34	0	0	48.94	2.69	111.98	0.64	113.18	7.08	130.70	8.17	0	460.25	7.22	0.67	4	260	1	1	1
1654	92.29	31.64	1680	9228.82	8.67	3163.86	9.18	0	0	43.28	1.88	112.51	0.61	154.38	7.72	163.46	8.18	0	684.83	8.13	0.72	3	261	1	2	2
1655	91.30	30.79	1681	9130.04	9.66	3078.95	6.67	0	0	46.40	2.02	112.48	0.57	171.27	8.55	118.40	5.90	0	512.69	7.78	0.74	3	261	2	2	1
1656	86.61	109.12	1686	8661.29	6.65	10911.71	6.50	0	0	66.86	3.04	112.80	0.65	112.25	5.80	109.78	5.68	1	454.06	12.15	0.76	4	262	1	1	1
1657	19.42	119.17	1692	1942.45	7.60	11916.57	6.99	0	0	57.39	2.65	112.29	0.63	126.47	6.65	116.37	6.12	0	732.54	11.53	0.74	4	263	1	1	1
1658	56.45	49.12	1714	5645.40	7.71	4911.76	9.30	0	0	51.14	2.73	112.75	0.65	111.00	6.75	133.88	8.14	1	518.31	8.54	0.68	4	264	1	1	1
1659	29.44	7.85	1717	2943.69	8.74	784.91	7.76	0	0	46.72	2.37	115.59	0.58	132.65	7.66	117.88	6.81	0	545.71	8.24	0.70	3	265	1	6	6
1660	31.18	7.02	1718	3118.03	6.63	702.38	6.89	0	0	73.62	2.08	111.84	0.80	182.05	6.07	189.19	6.29	0	1490.50	12.91	0.84	3	265	2	6	5
1661	32.93	8.78	1719	3293.43	7.06	877.89	7.60	0	0	56.22	2.14	115.52	0.64	143.35	6.26	154.36	6.74	0	711.27	7.02	0.78	3	265	3	6	4
1662	34.09	11.61	1720	3409.05	9.52	1161.10	7.78	0	0	49.73	2.07	116.37	0.68	177.16	8.53	145.04	6.93	0	994.77	7.11	0.74	3	265	4	6	3
1663	37.23	15.06	1721	3723.13	7.05	1505.67	8.48	0	0	63.38	2.15	114.08	0.79	161.96	6.34	193.40	7.73	0	1069.00	9.15	0.79	3	265	5	6	2
1664	39.73	19.08	1722	3973.35	5.35	1908.42	6.23	0	0	92.90	3.01	116.57	0.82	127.38	4.72	148.11	5.49	0	1245.25	12.21	0.84	3	265	6	6	1
1665	56.45	49.92	1720	5645.14	7.71	4991.87	10.06	0	0	44.32	2.52	111.92	0.58	104.22	6.72	136.07	8.80	1	372.96	7.38	0.66	4	266	1	2	2
1666	56.70	49.80	1721	5670.17	5.50	4979.57	5.63	0	0	91.65	3.47	116.05	0.76	111.55	4.79	114.20	4.91	1	1151.17	17.48	0.82	4	266	2	2	1
1667	48.06	10.70	1724	4805.83	6.42	1070.16	9.56	0	0	73.54	2.81	114.20	0.90	130.26	5.72	192.94	8.60	0	1110.10	14.18	0.77	4	267	1	9	9
1668	47.31	6.63	1725	4730.58	5.17	663.06	6.73	0	0	103.06	3.56	117.29	0.93	115.25	4.55	149.86	5.91	0	1472.04	16.07	0.83	4	267	2	9	8
1669	47.08	5.69	1726	4708.34	5.39	569.15	6.21	0	0	85.39	2.57	114.15	0.77	138.30	4.78	159.41	5.51	0	0.00	0.00	0.85	3	267	3	9	7
1670	47.22	7.50	1727	4721.52	4.34	750.17	5.26	0	0	88.27	2.35	114.52	0.65	125.47	3.83	152.04	4.63	0	1018.10	15.04	0.89	3	267	4	9	6
1671	48.31	6.69	1728	4830.69	6.86	669.30	8.02	0	0	72.14	2.92	114.30	0.83	130.96	6.06	153.17	7.08	0	912.29	12.09	0.77	3	267	5	9	5
1672	48.12	8.68	1729	4811.86	7.87	868.44	6.04	0	0	72.45	2.80	117.02	0.77	156.79	6.94	120.55	5.33	0	833.60	8.31	0.79	4	267	6	9	4
1673	45.25	5.04	1730	4524.57	25.32	503.53	11.79	0	0	42.53	2.89	118.84	1.09	262.12	25.42	135.60	10.59	1	0.00	0.00	0.52	5	267	7	9	3
1674	43.10	5.74	1731	4310.35	7.24	574.01	9.07	0	0	66.78	2.34	114.72	0.87	161.35	6.53	200.59	8.30	0	0.00	0.00	0.78	3	267	8	9	2
1675	44.22	5.64	1732	4422.45	7.69	563.91	6.69	0	0	82.91	3.22	117.51	0.92	152.66	6.79	132.95	5.92	0	0.00	0.00	0.78	3	267	9	9	1
1676	56.95	49.37	1729	5695.31	5.89	4936.76	7.17	0	0	59.67	2.55	113.97	0.58	105.86	5.16	128.92	6.27	1	484.62	10.16	0.77	4	268	1	26	26
1677	57.09	49.50	1730	5708.92	7.90	4950.21	7.11	0	0	59.48	3.26	114.17	0.66	110.62	6.88	99.31	6.14	1	595.17	12.53	0.69	5	268	2	26	25
1678	57.13	49.94	1731	5713.20	7.47	4994.22	7.97	0	0	58.06	2.82	114.06	0.67	118.38	6.55	126.31	6.98	0	594.75	9.20	0.72	4	268	3	26	24
1679	56.75	49.51	1732	5674.97	7.17	4951.40	9.52	0	0	49.30	2.32	109.92	0.62	117.34	6.32	155.83	8.38	0	494.69	7.91	0.72	4	268	4	26	23
1680	56.64	49.21	1734	5664.11	4.84	4921.46	5.76	0	0	68.86	2.89	115.80	0.53	88.02	4.12	105.22	5.00	1	818.31	15.05	0.79	4	268	5	26	22
1681	56.58	49.13	1735	5657.77	5.98	4912.79	7.76	0	0	53.51	2.85	113.85	0.53	85.17	4.98	111.65	6.74	1	410.38	11.13	0.71	5	268	6	26	21
1682	56.59	49.42	1737	5659.18	5.60	4941.68	5.83	0	0	64.36	2.36	111.82	0.55	117.48	4.90	122.19	5.10	0	333.83	10.62	0.82	4	268	7	26	20
1683	56.43	49.29	1738	5643.07	6.31	4928.87	7.12	0	0	75.80	3.24	115.06	0.76	113.61	5.52	128.17	6.23	0	919.31	12.46	0.77	4	268	8	26	19
1684	56.53	49.15	1739	5652.56	5.30	4914.78	6.19	0	0	80.62	2.98	114.60	0.69	110.17	4.63	128.74	5.41	1	976.46	14.28	0.82	4	268	9	26	18
1685	56.40	49.20	1740	5639.72	6.03	4920.12	7.01	0	0	73.68	3.15	113.11	0.72	108.38	5.26	126.00	6.13	1	735.29	14.45	0.77	4	268	10	26	17
1686	56.56	49.37	1743	5655.76	6.96	4937.43	7.30	0	0	54.81	2.73	113.40	0.58	107.38	6.06	112.63	6.36	1	474.46	10.09	0.72	4	268	11	26	16
1687	56.59	49.83	1744	5658.87	6.31	4982.79	6.13	0	0	63.06	2.74	112.54	0.58	111.80	5.50	108.58	5.35	1	630.08	13.73	0.77	4	268	12	26	15
1688	56.23	49.94	1745	5622.75	9.53	4993.68	11.35	0	0	44.03	2.89	112.95	0.69	111.84	8.34	133.17	9.93	1	630.75	8.38	0.59	4	268	13	26	14
1689	56.51	50.04	1746	5650.84	6.40	5003.77	7.43	0	0	60.39	2.80	112.35	0.62	106.07	5.58	123.13	6.49	1	610.21	10.84	0.75	4	268	14	26	13
1690	56.66	49.64	1747	5666.01	12.26	4964.18	14.31	0	0	35.88	2.59	112.04	0.73	131.35	10.83	153.21	12.63	0	399.62	5.98	0.51	3	268	15	26	12
1691	56.32	49.88	1748	5632.00	7.51	4988.26	7.91	0	0	54.83	2.74	113.79	0.63	115.50	6.57	121.66	6.92	0	705.23	10.43	0.71	3	268	16	26	11
1692	56.41	49.66	1749	5641.27	5.39	4966.45	6.97	0	0	56.78	2.12	111.97	0.53	111.33	4.72	143.97	6.11	1	714.00	10.25	0.81	4	268	17	26	10
1693	56.49	50.13	1750	5648.51	4.31	5012.74	5.23	0	0	83.32	2.67	112.33	0.59	103.53	3.75	125.56	4.56	1	864.27	12.77	0.86	4	268	18	26	9
1694	56.69	50.10	1751	5669.49	7.04	5009.83	5.73	0	0	73.74	3.03	114.57	0.70	131.83	6.15	107.38	5.02	1	883.12	15.24	0.79	4	268	19	26	8
1695	56.48	50.15	1752	5647.96	5.25	5015.30	4.83	0	0	95.33	3.26	114.06	0.71	117.99	4.58	108.50	4.22	1	906.50	17.44	0.84	4	268	20	26	7
1696	56.52	49.62	1753	5651.70	7.05	4962.28	7.94	0	0	66.45	2.95	113.16	0.76	122.28	6.19	137.67	6.97	0	761.40	12.65	0.75	3	268	21	26	6
1697	56.22	50.06	1754	5621.79	9.05	5005.96	6.70	0	0	51.79	2.18	110.02	0.62	165.79	8.00	122.89	5.92	0	581.94	8.55	0.76	3	268	22	26	5
1698	56.39	50.09	1755	5639.49	5.07	5008.65	6.35	0	0	67.05	2.58	114.39	0.57	100.97	4.40	126.57	5.54	1	621.56	10.48	0.81	4	268	23	26	4
1699	56.57	50.04	1756	5657.04	4.20	5003.56	4.99	0	0	81.15	2.48	114.54	0.55	105.53	3.66	125.51	4.36	1	847.83	15.81	0.87	4	268	24	26	3
1700	56.60	50.01	1757	5659.93	6.55	5000.77	5.94	0	0	77.61	3.09	112.18	0.73	126.39	5.73	114.59	5.20	0	749.38	12.96	0.79	4	268	25	26	2
1701	56.35	50.01	1758	5634.97	4.00	5001.27	4.21	0	0	98.56	3.08	113.77	0.59	98.22	3.46	103.31	3.67	1	707.75	15.81	0.87	4	268	26	26	1
1702	78.44	21.28	1731	7844.44	8.49	2128.05	8.35	0	0	53.34	2.38	113.51	0.70	147.01	7.51	144.56	7.39	0	953.81	8.44	0.73	3	269	1	1	1
1703	41.34	5.97	1737	4133.99	6.98	597.40	5.66	0	0	71.75	2.10	114.86	0.72	184.45	6.28	149.81	5.06	0	0.00	0.00	0.85	3	270	1	7	7
1704	40.73	5.74	1738	4072.82	7.22	574.16	5.71	0	0	84.98	2.88	118.73	0.85	164.31	6.39	129.97	5.05	0	0.00	0.00	0.82	4	270	2	7	6
1705	39.46	6.09	1739	3945.61	4.54	609.34	4.92	0	0	102.03	2.52	114.62	0.75	141.94	4.02	153.86	4.36	0	0.00	0.00	0.90	3	270	3	7	5
1706	37.92	5.85	1741	3792.15	5.49	584.54	5.71	0	0	91.94	3.11	118.49	0.78	124.96	4.82	130.13	5.01	0	0.00	0.00	0.84	3	270	4	7	4
1707	38.36	6.55	1742	3835.78	6.63	655.33	6.48	0	0	78.86	2.59	116.54	0.81	156.34	5.89	152.79	5.76	0	1380.08	12.89	0.82	3	270	5	7	3
1708	37.42	5.87	1743	3742.49	6.87	587.05	8.65	0	0	72.88	2.50	114.37	0.90	156.18	6.17	195.21	7.88	0	0.00	0.00	0.79	3	270	6	7	2
1709	34.77	11.20	1744	3477.46	6.08	1120.07	7.12	0	0	63.93	2.16	115.56	0.66	139.46	5.40	163.15	6.32	0	1104.88	11.40	0.82	3	270	7	7	1
1710	80.41	113.62	1738	8041.28	6.19	11362.05	5.94	0	0	68.86	2.59	110.63	0.63	126.67	5.43	121.45	5.21	0	670.56	13.24	0.81	3	271	1	4	4
1711	80.35	113.78	1739	8034.91	5.97	11378.28	7.63	0	0	52.86	2.42	111.37	0.53	100.30	5.19	128.30	6.66	1	387.90	8.85	0.75	4	271	2	4	3
1712	80.39	113.61	1740	8039.36	4.47	11360.82	5.73	0	0	82.53	3.05	113.79	0.61	92.47	3.83	118.82	4.98	1	925.65	15.32	0.83	4	271	3	4	2
1713	80.40	113.68	1742	8039.66	5.73	11367.57	7.27	0	0	62.51	2.70	113.81	0.60	102.05	4.99	129.46	6.35	1	872.85	10.45	0.77	4	271	4	4	1
1714	24.28	11.45	1761	2428.35	8.25	1144.75	7.93	0	0	48.54	2.32	113.72	0.60	132.68	7.24	127.56	6.96	0	696.50	7.38	0.72	3	272	1	7	7
1715	22.98	11.47	1762	2297.87	4.43	1146.54	4.50	0	0	94.12	2.50	117.41	0.64	128.15	3.89	130.23	3.95	0	1363.79	13.38	0.89	4	272	2	7	6
1716	23.39	11.56	1763	2339.03	5.54	1156.08	6.07	0	0	98.99	3.72	119.10	0.86	113.17	4.84	124.11	5.31	0	1389.25	15.86	0.81	3	272	3	7	5
1717	23.03	11.70	1764	2303.33	3.79	1170.09	4.27	0	0	121.42	2.93	114.93	0.74	120.86	3.33	136.09	3.74	0	1469.65	17.93	0.91	3	272	4	7	4
1718	23.31	11.83	1765	2331.37	4.89	1182.51	4.38	0	0	109.78	3.16	116.97	0.77	130.66	4.28	117.08	3.84	0	1498.40	18.89	0.88	4	272	5	7	3
1719	23.27	11.56	1766	2326.56	5.40	1155.68	6.80	0	0	87.49	3.54	118.46	0.79	102.51	4.72	129.02	5.94	1	991.06	14.61	0.79	4	272	6	7	2
1720	23.26	11.78	1767	2326.40	4.09	1177.76	4.40	0	0	101.49	2.83	117.22	0.64	112.64	3.57	121.29	3.85	0	1220.73	17.04	0.89	3	272	7	7	1
1721	121.42	39.32	1766	12141.72	7.07	3931.69	10.20	0	0	51.38	2.36	115.04	0.67	119.09	6.25	171.63	9.03	0	0.00	0.00	0.72	4	273	1	6	6
1722	119.58	41.09	1767	11958.42	11.76	4109.02	9.35	0	0	50.81	2.79	113.78	0.83	165.41	10.42	131.56	8.28	0	713.25	8.91	0.64	4	273	2	6	5
1723	116.70	38.26	1768	11669.98	5.71	3825.70	6.37	0	0	63.52	2.21	112.86	0.59	126.49	5.03	141.06	5.60	0	672.96	10.64	0.83	3	273	3	6	4
1724	116.44	40.74	1769	11643.97	8.78	4073.68	9.34	0	0	50.73	1.95	111.43	0.75	177.87	7.94	188.79	8.50	0	1038.85	8.64	0.74	3	273	4	6	3
1725	114.49	41.65	1770	11448.75	6.87	4164.96	6.00	0	0	79.73	3.30	115.25	0.77	127.45	6.01	111.36	5.25	1	918.77	16.40	0.78	4	273	5	6	2
1726	112.45	41.35	1771	11244.97	5.79	4135.23	6.05	0	0	88.15	2.94	114.97	0.80	133.80	5.10	139.72	5.33	0	1353.42	12.16	0.84	4	273	6	6	1
1727	23.94	12.17	1776	2394.13	4.51	1216.67	4.83	0	0	93.09	2.84	114.89	0.65	113.94	3.95	121.93	4.22	0	805.23	14.20	0.87	3	274	1	43	43
1728	23.83	12.37	1777	2383.39	6.28	1236.79	6.21	0	0	85.00	2.88	115.74	0.82	142.97	5.55	141.36	5.49	0	1240.48	16.00	0.83	3	274	2	43	42
1729	23.74	11.85	1778	2373.51	4.77	1184.92	5.70	0	0	90.94	3.25	115.49	0.70	102.47	4.16	122.65	4.98	1	930.52	17.26	0.83	4	274	3	43	41
1730	23.73	11.96	1782	2373.38	5.67	1196.16	5.62	0	0	105.25	3.59	115.64	0.90	127.72	4.97	126.77	4.93	0	1414.38	17.00	0.84	3	274	4	43	40
1731	23.63	12.30	1783	2363.06	5.92	1229.74	5.24	0	0	91.94	3.01	115.01	0.78	139.10	5.20	123.21	4.61	0	1160.83	15.68	0.84	3	274	5	43	39
1732	24.01	12.28	1784	2401.34	4.95	1227.63	5.79	0	0	84.39	2.78	117.16	0.68	115.70	4.34	135.52	5.08	0	1104.19	12.75	0.85	4	274	6	43	38
1733	23.80	12.21	1785	2380.15	4.95	1221.24	4.71	0	0	79.83	2.51	116.56	0.58	120.78	4.33	115.03	4.12	0	973.54	12.44	0.86	3	274	7	43	37
1734	23.70	12.60	1786	2370.13	5.37	1260.48	5.07	0	0	82.08	2.88	115.05	0.64	117.50	4.68	110.90	4.42	1	661.71	13.56	0.84	3	274	8	43	36
1735	23.93	12.40	1787	2392.59	5.28	1240.33	6.07	0	0	85.46	3.22	116.30	0.72	107.92	4.62	123.98	5.30	1	997.21	12.44	0.82	4	274	9	43	35
1736	23.69	12.45	1788	2368.66	4.99	1245.00	5.29	0	0	87.64	2.73	115.15	0.68	123.46	4.38	130.89	4.64	0	872.27	12.31	0.86	3	274	10	43	34
1737	23.81	12.23	1789	2381.43	3.87	1223.29	4.09	0	0	115.75	2.96	115.94	0.69	116.45	3.38	123.26	3.58	0	997.96	14.02	0.90	4	274	11	43	33
1738	23.77	11.77	1790	2377.11	4.86	1177.22	4.62	0	0	95.82	2.98	115.26	0.68	120.27	4.25	114.20	4.04	0	1008.79	18.12	0.87	4	274	12	43	32
1739	24.18	11.86	1791	2418.17	4.81	1186.18	4.04	0	0	91.92	2.66	114.67	0.61	127.68	4.20	107.20	3.53	1	945.42	13.92	0.88	3	274	13	43	31
1740	24.55	11.73	1792	2455.46	5.71	1173.07	6.16	0	0	79.78	2.94	114.67	0.71	119.34	5.00	128.82	5.40	0	854.42	11.98	0.82	4	274	14	43	30
1741	24.28	11.62	1793	2427.57	4.19	1162.46	4.74	0	0	123.79	3.64	117.62	0.82	109.43	3.66	123.76	4.14	1	1140.65	18.63	0.88	3	274	15	43	29
1742	24.15	11.39	1794	2414.98	6.11	1138.56	5.30	0	0	84.24	2.89	114.57	0.73	137.30	5.36	119.12	4.65	0	970.54	13.61	0.83	3	274	16	43	28
1743	24.11	11.74	1795	2410.80	4.26	1174.04	4.61	0	0	89.23	2.57	116.33	0.59	113.65	3.73	123.02	4.03	0	967.29	16.15	0.88	4	274	17	43	27
1744	24.20	11.53	1796	2419.67	3.82	1152.94	4.16	0	0	112.29	2.96	116.49	0.67	111.13	3.34	121.21	3.64	1	1123.85	16.94	0.90	3	274	18	43	26
1745	24.44	11.64	1797	2443.67	3.49	1164.20	3.65	0	0	143.54	3.19	115.10	0.77	120.98	3.06	126.69	3.20	0	1436.50	24.26	0.92	4	274	19	43	25
1746	24.30	11.35	1798	2430.10	3.47	1134.95	3.97	0	0	116.41	2.95	115.92	0.64	105.02	3.02	120.28	3.47	1	1078.40	18.73	0.91	3	274	20	43	24
1747	24.30	11.31	1799	2429.65	4.71	1130.70	4.57	0	0	99.05	2.94	116.26	0.69	122.00	4.12	118.58	4.00	0	1057.17	14.81	0.87	4	274	21	43	23
1748	24.15	11.48	1800	2415.12	5.36	1147.91	4.50	0	0	110.86	3.51	117.37	0.82	130.09	4.68	109.18	3.93	1	1132.40	20.79	0.86	4	274	22	43	22
1749	23.85	11.44	1801	2385.10	4.33	1143.74	4.16	0	0	120.10	3.71	117.74	0.75	107.78	3.78	103.28	3.60	1	1038.17	18.27	0.87	4	274	23	43	21
1750	23.77	11.76	1802	2376.57	4.00	1175.53	3.85	0	0	100.68	2.65	115.47	0.59	116.60	3.49	112.42	3.36	0	753.81	13.13	0.90	3	274	24	43	20
1751	23.86	11.80	1803	2386.31	4.64	1180.06	4.27	0	0	100.12	2.97	116.77	0.67	120.31	4.05	110.79	3.74	1	1059.40	15.63	0.88	4	274	25	43	19
1752	23.65	12.10	1804	2365.06	3.83	1210.11	3.75	0	0	137.05	3.31	117.22	0.78	122.08	3.36	119.43	3.28	0	1586.08	18.69	0.91	4	274	26	43	18
1753	23.66	12.19	1805	2366.10	3.83	1218.89	4.01	0	0	124.27	3.40	116.50	0.72	107.70	3.34	112.58	3.49	1	1164.46	19.40	0.90	4	274	27	43	17
1754	23.82	12.26	1806	2381.73	3.65	1226.06	3.47	0	0	132.42	3.32	116.01	0.70	111.90	3.18	106.27	3.02	1	1386.04	25.16	0.91	4	274	28	43	16
1755	23.85	12.28	1807	2385.24	5.07	1227.97	6.76	0	0	79.32	2.81	117.43	0.70	110.25	4.45	147.00	5.93	1	953.62	13.57	0.83	3	274	29	43	15
1756	23.99	12.18	1808	2399.14	4.45	1218.17	4.63	0	0	112.93	3.46	117.66	0.76	111.74	3.89	116.06	4.04	1	1088.98	18.07	0.87	4	274	30	43	14
1757	23.70	12.25	1809	2370.43	4.25	1225.34	4.39	0	0	89.56	2.35	115.05	0.59	124.47	3.73	128.65	3.85	0	928.85	15.92	0.90	3	274	31	43	13
1758	23.73	12.18	1810	2373.30	3.87	1218.05	4.18	0	0	124.13	3.41	117.18	0.74	108.40	3.38	116.92	3.64	1	1226.27	19.03	0.89	3	274	32	43	12
1759	23.51	12.33	1811	2351.42	3.34	1232.72	3.93	0	0	132.46	2.81	115.75	0.73	121.29	2.93	142.77	3.45	0	1722.17	25.45	0.93	3	274	33	43	11
1760	23.72	12.13	1812	2371.64	4.76	1212.54	4.10	0	0	93.67	2.74	116.51	0.62	125.05	4.16	107.68	3.58	1	1048.88	15.64	0.88	4	274	34	43	10
1761	23.52	12.09	1813	2351.81	3.49	1209.33	3.99	0	0	119.05	2.92	117.93	0.66	109.19	3.05	124.78	3.48	1	1205.06	18.28	0.91	3	274	35	43	9
1762	23.54	12.29	1814	2353.87	4.69	1229.11	4.80	0	0	130.43	4.01	119.00	0.93	117.20	4.10	119.93	4.20	0	1427.42	18.87	0.87	3	274	36	43	8
1763	23.63	12.20	1815	2362.96	5.80	1219.54	5.04	0	0	84.35	2.95	117.35	0.68	127.34	5.07	110.77	4.41	1	1002.54	12.55	0.83	4	274	37	43	7
1764	23.54	12.20	1816	2353.63	5.10	1219.97	4.81	0	0	99.32	3.34	118.05	0.73	116.56	4.45	109.95	4.20	1	1049.00	14.75	0.85	4	274	38	43	6
1765	23.62	12.17	1817	2362.41	4.65	1217.38	5.12	0	0	128.62	3.87	118.34	0.95	118.84	4.07	131.00	4.49	0	1595.42	25.05	0.87	4	274	39	43	5
1766	23.67	12.22	1818	2366.84	3.62	1222.09	3.82	0	0	118.84	2.99	117.95	0.66	110.62	3.16	116.77	3.33	1	1123.54	16.27	0.91	4	274	40	43	4
1767	23.93	12.26	1819	2393.33	4.25	1226.06	4.67	0	0	129.57	3.94	117.98	0.86	107.61	3.72	118.19	4.08	1	1331.04	26.25	0.87	4	274	41	43	3
1768	24.10	12.59	1820	2409.81	5.30	1258.76	5.76	0	0	105.37	3.59	116.92	0.88	119.91	4.65	130.37	5.05	0	1016.04	14.84	0.84	4	274	42	43	2
1769	24.46	12.38	1821	2445.96	10.57	1238.18	9.36	0	0	44.44	2.73	115.82	0.67	132.51	9.27	117.31	8.20	0	550.06	7.67	0.61	4	274	43	43	1
1770	52.87	83.26	1779	5287.45	7.89	8325.61	6.28	0	0	52.42	2.55	109.52	0.55	124.68	6.88	99.19	5.47	1	293.21	7.73	0.73	4	275	1	1	1
1771	80.37	113.87	1781	8036.55	5.39	11386.59	6.55	0	0	66.87	2.57	113.06	0.60	107.85	4.71	131.11	5.73	1	767.23	10.51	0.81	3	276	1	1	1
1772	63.70	115.08	1787	6370.10	4.56	11508.00	4.42	0	0	101.66	2.93	112.10	0.68	121.61	3.99	117.83	3.87	0	944.21	16.08	0.88	4	277	1	1	1
1773	65.62	5.74	1804	6561.60	5.33	573.63	4.32	0	0	116.60	2.87	116.13	0.87	167.69	4.73	135.87	3.83	0	0.00	0.00	0.90	3	278	1	1	1
1774	5.20	40.90	1814	519.51	5.17	4089.80	5.01	0	0	95.29	2.81	114.50	0.74	135.29	4.55	130.86	4.40	0	0.00	0.00	0.87	3	279	1	9	9
1775	4.50	42.84	1815	449.95	7.22	4283.53	6.36	0	0	75.27	2.65	112.96	0.80	158.37	6.39	139.62	5.64	0	0.00	0.00	0.81	3	279	2	9	8
1776	4.54	39.41	1816	454.11	8.27	3941.29	9.14	0	0	63.02	2.47	112.54	0.88	164.31	7.42	181.42	8.24	0	0.00	0.00	0.74	3	279	3	9	7
1777	5.43	39.85	1817	543.31	9.00	3985.32	7.02	0	0	60.75	2.43	113.50	0.76	174.17	8.01	136.00	6.24	0	0.00	0.00	0.76	3	279	4	9	6
1778	5.41	40.02	1818	540.56	6.00	4001.60	7.63	0	0	77.03	2.88	116.52	0.80	123.69	5.29	157.20	6.74	0	0.00	0.00	0.80	3	279	5	9	5
1779	4.44	38.23	1819	444.24	8.05	3822.77	8.16	0	0	76.62	3.31	113.48	0.96	143.88	7.12	145.88	7.22	0	0.00	0.00	0.74	4	279	6	9	4
1780	6.38	39.05	1820	638.02	5.72	3904.62	5.11	0	0	82.21	2.47	113.89	0.68	146.70	5.05	130.94	4.51	0	0.00	0.00	0.86	3	279	7	9	3
1781	8.63	36.68	1821	862.97	5.84	3668.20	6.45	0	0	86.05	3.32	118.34	0.80	116.47	5.12	128.63	5.65	0	1176.69	11.48	0.80	4	279	8	9	2
1782	7.07	37.06	1822	707.04	6.59	3705.52	6.40	0	0	72.98	2.62	115.09	0.73	141.59	5.81	137.63	5.65	0	1076.48	10.42	0.81	3	279	9	9	1
1783	53.41	83.18	1816	5340.58	9.49	8317.54	9.00	0	0	45.48	2.91	112.23	0.62	113.78	8.27	107.90	7.86	1	489.00	11.39	0.61	4	280	1	1	1
1784	110.87	38.52	1819	11087.31	7.44	3851.78	7.29	0	0	67.99	3.20	113.40	0.75	121.49	6.51	119.07	6.38	0	706.73	11.80	0.73	4	281	1	1	1
1785	25.51	12.83	1827	2551.44	6.46	1283.07	6.06	0	0	69.30	3.18	115.48	0.64	108.26	5.62	101.49	5.28	1	646.65	11.31	0.76	4	282	1	27	27
1786	25.66	13.20	1828	2565.55	4.42	1319.68	4.88	0	0	92.30	2.71	114.90	0.64	115.64	3.87	127.62	4.27	0	1012.60	16.69	0.88	3	282	2	27	26
1787	25.82	13.20	1829	2582.14	4.01	1319.94	3.77	0	0	122.70	3.36	116.09	0.71	112.49	3.49	105.97	3.29	1	1063.00	23.46	0.90	4	282	3	27	25
1788	25.47	13.40	1830	2547.12	4.72	1340.40	4.72	0	0	97.96	3.05	115.96	0.69	116.45	4.12	116.59	4.12	0	958.92	15.43	0.87	3	282	4	27	24
1789	25.69	13.65	1831	2568.88	3.57	1365.25	3.51	0	0	127.78	3.17	117.20	0.67	110.47	3.11	108.67	3.06	1	1153.67	23.13	0.91	4	282	5	27	23
1790	25.48	13.75	1832	2547.87	4.32	1374.60	4.91	0	0	94.72	2.80	116.70	0.65	112.59	3.78	128.00	4.30	0	1005.08	14.61	0.88	4	282	6	27	22
1791	25.38	14.07	1833	2537.86	3.91	1406.86	3.93	0	0	126.79	3.17	117.22	0.75	120.45	3.42	120.93	3.44	0	1352.12	20.21	0.91	4	282	7	27	21
1792	25.31	13.80	1834	2530.78	4.78	1380.31	4.71	0	0	122.09	3.85	116.73	0.87	116.60	4.18	114.89	4.12	0	1616.23	21.19	0.86	5	282	8	27	20
1793	25.49	13.38	1835	2548.79	6.01	1337.76	6.29	0	0	70.77	2.57	114.14	0.66	127.77	5.29	133.62	5.53	0	890.56	10.92	0.82	3	282	9	27	19
1794	25.51	13.29	1836	2550.76	7.52	1328.85	5.25	0	0	81.99	3.62	116.76	0.76	130.69	6.55	91.12	4.55	1	754.04	19.72	0.77	5	282	10	27	18
1795	25.29	13.38	1837	2529.26	3.99	1338.19	4.62	0	0	107.30	3.19	115.42	0.68	102.99	3.47	119.29	4.03	1	891.31	20.92	0.88	5	282	11	27	17
1796	25.25	13.03	1838	2524.68	5.08	1303.20	4.59	0	0	94.90	3.33	117.36	0.68	110.98	4.42	100.42	4.02	1	1059.75	16.76	0.84	4	282	12	27	16
1797	25.19	12.71	1839	2518.75	6.77	1271.36	6.27	0	0	99.25	4.30	117.47	0.96	120.19	5.92	111.22	5.47	1	1288.44	16.94	0.77	4	282	13	27	15
1798	25.02	12.52	1840	2502.02	4.27	1251.68	4.06	0	0	102.55	2.51	113.62	0.65	134.41	3.75	127.88	3.57	0	1205.94	18.80	0.91	4	282	14	27	14
1799	25.24	12.38	1841	2524.13	5.13	1238.42	5.11	0	0	115.27	3.90	116.86	0.88	116.46	4.48	115.96	4.46	0	1298.94	16.36	0.85	5	282	15	27	13
1800	25.32	12.48	1842	2531.51	5.58	1248.49	5.23	0	0	105.07	3.41	116.70	0.86	132.50	4.90	124.13	4.59	0	1042.46	14.95	0.85	4	282	16	27	12
1801	25.43	12.31	1843	2542.74	4.87	1231.08	4.22	0	0	102.17	2.99	118.78	0.69	127.95	4.26	110.82	3.69	1	1501.29	17.62	0.88	4	282	17	27	11
1802	25.42	11.75	1844	2541.73	7.89	1175.24	6.60	0	0	65.16	3.42	115.76	0.69	115.47	6.87	96.49	5.74	1	813.10	13.92	0.70	5	282	18	27	10
1803	24.85	11.84	1845	2484.66	3.65	1183.73	4.03	0	0	147.33	4.08	115.85	0.83	101.31	3.19	111.77	3.51	1	1110.56	25.61	0.89	4	282	19	27	9
1804	24.82	11.78	1846	2482.25	5.28	1178.28	5.32	0	0	89.87	3.24	115.86	0.71	112.70	4.61	113.50	4.64	0	920.06	15.35	0.83	3	282	20	27	8
1805	25.24	12.03	1847	2524.23	5.37	1203.17	5.01	0	0	77.80	2.48	116.67	0.61	129.63	4.71	121.12	4.40	0	1040.21	15.31	0.85	4	282	21	27	7
1806	25.19	11.72	1848	2519.24	6.40	1171.54	6.86	0	0	86.30	3.80	117.64	0.85	111.63	5.59	119.65	5.99	1	1328.02	21.77	0.76	3	282	22	27	6
1807	25.20	11.84	1849	2519.58	6.57	1184.22	6.89	0	0	64.15	2.50	114.40	0.66	129.77	5.78	136.00	6.06	0	825.67	11.87	0.79	3	282	23	27	5
1808	25.56	11.99	1850	2555.76	4.59	1199.20	4.25	0	0	104.90	3.06	116.73	0.69	120.77	4.01	112.02	3.72	0	1275.69	18.33	0.88	4	282	24	27	4
1809	25.56	11.87	1851	2556.17	4.39	1187.30	4.50	0	0	94.82	2.61	114.13	0.64	122.81	3.85	126.04	3.95	0	957.08	14.24	0.89	3	282	25	27	3
1810	25.71	12.08	1852	2570.98	5.16	1207.88	4.29	0	0	84.37	2.77	114.82	0.59	120.64	4.50	100.36	3.76	1	798.19	15.42	0.86	4	282	26	27	2
1811	25.74	11.83	1853	2574.43	4.54	1183.09	4.43	0	0	132.98	3.58	115.59	0.90	129.74	3.98	126.64	3.89	0	1438.69	25.38	0.89	3	282	27	27	1
1812	63.48	4.97	1845	6348.41	2.64	497.20	2.73	0	0	149.34	2.52	115.44	0.60	120.49	2.32	124.50	2.39	0	0.00	0.00	0.96	4	283	1	4	4
1813	63.39	5.01	1846	6338.97	4.20	501.37	4.45	0	0	155.58	4.20	116.79	1.01	119.96	3.68	127.01	3.90	0	0.00	0.00	0.89	3	283	2	4	3
1814	63.44	5.03	1847	6344.16	3.26	503.25	3.09	0	0	165.90	3.54	116.95	0.78	117.39	2.84	111.44	2.70	1	0.00	0.00	0.93	4	283	3	4	2
1815	63.44	4.90	1848	6344.44	2.92	490.34	3.27	0	0	141.50	2.61	114.75	0.66	121.91	2.56	136.39	2.87	0	0.00	0.00	0.95	3	283	4	4	1
1816	53.27	4.59	1854	5326.63	6.38	458.58	4.36	0	0	92.82	2.19	115.41	0.78	208.13	5.86	143.84	3.92	1	0.00	0.00	0.89	3	284	1	2	2
1817	53.08	4.97	1855	5308.04	4.36	496.55	4.20	0	0	126.19	3.21	118.01	0.82	131.91	3.82	127.24	3.69	0	0.00	0.00	0.90	4	284	2	2	1
1818	62.63	5.93	1858	6263.00	4.85	593.15	4.75	0	0	102.05	2.11	112.11	0.79	182.54	4.39	178.57	4.31	0	0.00	0.00	0.91	3	285	1	2	2
1819	62.07	5.11	1859	6207.26	10.77	511.32	8.47	0	0	73.16	2.66	113.32	1.13	227.82	10.30	183.13	7.77	1	0.00	0.00	0.73	3	285	2	2	1
1820	18.85	10.44	1862	1885.11	7.37	1043.61	6.56	0	0	72.80	2.27	111.37	0.81	182.56	6.70	163.28	5.88	0	1005.29	10.36	0.82	4	286	1	7	7
1821	19.86	8.83	1863	1985.84	6.69	883.25	6.42	0	0	86.94	3.07	116.99	0.88	146.06	5.91	140.39	5.68	0	1468.83	16.04	0.81	3	286	2	7	6
1822	19.58	11.84	1864	1957.82	6.75	1183.72	10.90	0	0	66.92	2.65	116.09	0.90	132.70	6.03	210.21	10.12	1	1170.35	10.89	0.76	4	286	3	7	5
1823	19.85	11.15	1865	1984.67	5.42	1115.40	5.30	0	0	90.13	2.58	115.26	0.75	146.39	4.80	142.93	4.68	0	1284.42	14.72	0.87	3	286	4	7	4
1824	20.55	9.97	1866	2055.25	5.05	996.73	4.99	0	0	97.65	2.98	119.52	0.74	127.61	4.43	125.95	4.38	0	1320.33	14.42	0.86	3	286	5	7	3
1825	25.02	11.17	1867	2502.41	7.90	1117.44	6.60	0	0	74.60	2.56	115.68	0.85	178.28	7.10	149.37	5.89	0	1092.83	13.08	0.80	3	286	6	7	2
1826	24.71	14.26	1868	2470.73	11.17	1425.97	9.64	0	0	51.12	2.70	116.98	0.83	163.78	9.92	141.38	8.56	0	831.08	7.36	0.65	3	286	7	7	1
1827	8.36	120.48	1867	835.75	6.06	12048.07	5.98	0	0	77.62	2.93	110.74	0.70	123.41	5.31	121.65	5.24	0	993.65	15.59	0.81	3	287	1	16	16
1828	8.28	120.53	1868	828.41	5.63	12053.32	6.44	0	0	81.48	2.91	113.77	0.75	121.26	4.95	138.59	5.65	0	0.00	0.00	0.82	3	287	2	16	15
1829	8.29	120.60	1869	829.26	5.81	12059.72	5.54	0	0	85.00	3.39	113.19	0.71	111.99	5.07	106.63	4.82	1	0.00	0.00	0.80	4	287	3	16	14
1830	8.33	120.34	1870	833.21	7.46	12034.28	8.39	0	0	55.73	2.51	112.41	0.68	127.49	6.57	143.41	7.38	0	687.60	9.29	0.74	3	287	4	16	13
1831	8.55	120.63	1871	855.32	5.08	12062.96	6.15	0	0	68.82	2.36	112.06	0.58	113.97	4.46	137.82	5.39	0	0.00	0.00	0.84	3	287	5	16	12
1832	8.19	120.21	1872	819.37	4.36	12021.07	5.59	0	0	82.47	2.67	111.07	0.61	103.65	3.82	132.91	4.89	1	706.96	12.04	0.86	4	287	6	16	11
1833	8.38	120.26	1873	838.41	4.55	12026.11	4.95	0	0	72.64	2.33	111.45	0.51	109.07	3.97	118.76	4.32	1	708.38	10.78	0.86	4	287	7	16	10
1834	8.38	120.02	1874	838.20	6.27	12001.60	6.22	0	0	83.78	3.45	112.23	0.78	116.96	5.48	116.08	5.44	0	891.50	18.07	0.79	5	287	8	16	9
1835	8.38	120.02	1875	837.80	5.82	12002.19	5.82	0	0	84.66	3.35	111.97	0.73	113.12	5.07	113.28	5.09	0	725.06	12.99	0.80	3	287	9	16	8
1836	8.49	120.08	1876	849.42	5.19	12008.09	5.05	0	0	83.50	2.90	112.78	0.64	114.72	4.52	111.70	4.41	1	886.08	12.68	0.84	4	287	10	16	7
1837	8.37	120.13	1877	836.80	5.42	12012.70	6.03	0	0	75.26	2.63	111.25	0.65	119.57	4.75	133.09	5.29	0	693.98	10.73	0.83	4	287	11	16	6
1838	8.65	120.07	1878	864.52	5.18	12006.98	5.69	0	0	78.45	2.80	112.33	0.64	111.78	4.53	122.84	4.98	1	769.62	12.78	0.83	3	287	12	16	5
1839	8.59	120.15	1879	858.57	5.55	12015.33	5.51	0	0	83.87	3.35	113.32	0.68	106.53	4.82	105.79	4.80	1	660.54	13.43	0.80	4	287	13	16	4
1840	8.45	120.04	1880	845.35	6.57	12003.97	5.74	0	0	81.80	3.60	114.54	0.74	114.54	5.72	100.29	5.03	1	899.29	13.97	0.77	4	287	14	16	3
1841	8.53	120.08	1881	853.19	5.87	12008.33	5.22	0	0	84.61	3.20	113.56	0.70	119.38	5.12	106.21	4.57	1	862.94	12.53	0.82	4	287	15	16	2
1842	8.59	120.11	1882	859.40	6.02	12010.60	5.67	0	0	79.88	3.04	112.16	0.70	121.68	5.26	114.60	4.96	0	784.48	14.45	0.81	4	287	16	16	1
1843	59.19	5.00	1867	5919.30	4.43	500.44	4.80	0	0	132.58	3.37	116.29	0.94	134.42	3.91	145.53	4.23	0	0.00	0.00	0.90	3	288	1	55	55
1844	59.54	7.10	1868	5953.94	8.95	709.91	7.37	0	0	86.29	3.33	119.81	1.11	179.44	8.01	148.11	6.58	0	1778.15	14.40	0.76	3	288	2	55	54
1845	62.50	6.63	1869	6249.70	5.31	663.49	5.15	0	0	139.39	3.99	116.99	1.13	143.05	4.69	138.85	4.55	0	2075.75	22.82	0.87	3	288	3	55	53
1846	59.10	7.62	1870	5910.14	4.25	761.92	4.91	0	0	148.18	4.50	120.06	1.01	107.69	3.72	124.21	4.29	1	1557.65	23.93	0.87	4	288	4	55	52
1847	58.55	12.32	1871	5855.27	7.37	1231.64	10.42	0	0	79.55	3.10	117.48	1.11	147.58	6.62	206.50	9.56	0	1559.69	10.52	0.75	4	288	5	55	51
1848	57.69	12.86	1872	5769.30	3.66	1286.29	3.51	0	0	131.46	2.97	121.08	0.71	124.69	3.21	119.32	3.07	0	1790.52	21.18	0.92	4	288	6	55	50
1849	54.22	15.74	1873	5422.14	5.04	1573.51	4.33	0	0	119.08	3.17	118.52	0.85	145.99	4.43	125.45	3.81	0	1802.08	22.28	0.89	3	288	7	55	49
1850	52.88	15.98	1874	5288.34	5.13	1597.82	5.28	0	0	138.55	4.28	118.04	1.10	127.92	4.51	131.49	4.63	0	1833.90	19.56	0.86	3	288	8	55	48
1851	56.39	15.04	1875	5638.87	8.70	1503.95	6.62	0	0	85.05	2.98	117.41	1.03	192.38	7.86	147.02	5.92	0	1915.98	13.97	0.79	3	288	9	55	47
1852	60.88	15.92	1876	6087.66	7.69	1591.86	6.00	0	0	102.15	3.50	115.87	1.08	173.07	6.88	135.46	5.33	0	1710.90	15.04	0.81	3	288	10	55	46
1853	62.57	15.00	1877	6256.74	5.01	1499.76	5.72	0	0	112.73	3.11	115.32	0.94	140.54	4.45	160.25	5.08	0	1390.52	14.36	0.87	3	288	11	55	45
1854	60.67	13.60	1878	6067.11	5.03	1359.96	4.57	0	0	129.30	3.44	117.57	0.95	145.78	4.43	132.61	4.03	0	1830.06	18.86	0.89	3	288	12	55	44
1855	57.56	17.53	1879	5755.93	7.86	1752.96	8.45	0	0	90.10	3.70	119.93	1.16	148.33	6.99	159.40	7.51	0	1750.73	13.63	0.75	4	288	13	55	43
1856	55.59	17.13	1880	5559.39	5.05	1713.03	4.18	0	0	111.72	2.75	116.46	0.79	158.02	4.46	130.78	3.69	0	1561.85	16.41	0.90	3	288	14	55	42
1857	57.54	17.18	1881	5753.62	3.94	1717.51	4.12	0	0	120.08	2.65	116.12	0.75	138.07	3.48	144.02	3.63	0	1667.29	18.61	0.92	3	288	15	55	41
1858	56.06	13.66	1882	5606.48	15.18	1366.25	7.43	0	0	67.53	2.72	116.33	1.10	274.58	15.64	145.27	6.73	1	1492.54	10.22	0.72	4	288	16	55	40
1859	50.98	10.49	1883	5098.22	6.55	1048.89	8.54	0	0	96.81	3.10	114.70	1.16	159.45	5.91	206.27	7.85	0	1724.54	16.01	0.81	3	288	17	55	39
1860	47.45	12.49	1884	4745.24	7.60	1249.38	7.96	0	0	93.77	3.53	115.20	1.16	156.43	6.78	163.67	7.09	0	1779.04	16.21	0.77	3	288	18	55	38
1861	46.07	15.55	1885	4606.70	5.71	1555.30	6.47	0	0	97.77	3.02	114.67	0.93	142.97	5.07	161.89	5.74	0	1555.48	15.63	0.84	3	288	19	55	37
1862	47.83	17.69	1886	4782.91	8.17	1768.56	6.19	0	0	86.03	2.67	113.46	0.97	202.48	7.56	155.69	5.56	0	1664.08	12.77	0.82	3	288	20	55	36
1863	50.44	19.88	1887	5043.88	4.78	1988.28	4.65	0	0	125.10	3.49	116.94	0.90	132.10	4.20	128.55	4.09	0	1573.88	20.46	0.88	3	288	21	55	35
1864	51.18	19.78	1888	5117.97	4.34	1977.69	4.12	0	0	127.19	3.16	117.18	0.82	134.50	3.81	127.67	3.62	0	1698.52	18.48	0.90	3	288	22	55	34
1865	50.00	19.42	1889	4999.64	4.28	1941.54	4.75	0	0	143.75	4.02	117.89	0.98	117.70	3.75	130.67	4.16	0	1772.71	24.68	0.89	3	288	23	55	33
1866	50.13	23.08	1890	5012.77	5.59	2307.96	7.63	0	0	90.61	3.13	116.01	0.92	125.21	4.95	170.53	6.80	0	1328.10	15.18	0.82	4	288	24	55	32
1867	49.44	21.84	1891	4944.12	5.79	2184.10	6.78	0	0	91.59	2.66	115.34	0.92	154.99	5.18	180.80	6.10	0	2002.52	18.13	0.85	3	288	25	55	31
1868	50.60	18.49	1892	5059.69	9.01	1848.98	8.68	0	0	72.98	2.21	108.69	1.06	231.72	8.71	224.33	8.30	1	1752.04	14.54	0.76	4	288	26	55	30
1869	50.75	18.03	1893	5075.04	5.58	1802.56	3.82	0	0	114.96	2.63	114.54	0.83	188.01	5.00	129.51	3.40	0	1586.25	14.69	0.91	3	288	27	55	29
1870	49.85	17.23	1894	4984.90	6.11	1723.33	5.32	0	0	105.10	3.12	116.03	0.93	158.74	5.41	138.34	4.71	0	1666.56	18.18	0.86	3	288	28	55	28
1871	47.01	18.54	1895	4700.78	9.88	1853.78	11.04	0	0	60.80	2.74	117.05	1.03	170.73	8.94	190.38	10.02	0	1415.60	8.24	0.68	3	288	29	55	27
1872	44.43	19.71	1896	4443.48	4.79	1970.86	9.67	0	0	87.14	2.77	116.59	0.91	117.51	4.28	231.38	9.13	1	1737.38	17.49	0.83	4	288	30	55	26
1873	43.23	20.60	1897	4322.81	6.57	2060.16	7.39	0	0	92.04	3.15	115.22	1.01	148.95	5.85	167.51	6.59	0	1458.96	15.77	0.81	3	288	31	55	25
1874	43.00	20.72	1898	4300.47	4.51	2071.83	5.20	0	0	106.98	2.79	116.73	0.80	133.73	3.99	154.01	4.59	0	1270.85	15.22	0.89	3	288	32	55	24
1875	39.23	18.48	1899	3923.09	6.19	1848.34	7.49	0	0	93.59	3.34	119.09	0.99	134.09	5.49	162.15	6.63	0	1537.81	15.53	0.81	3	288	33	55	23
1876	37.00	18.23	1900	3700.24	4.28	1823.05	4.66	0	0	120.45	2.82	116.96	0.84	141.50	3.79	154.07	4.13	0	1928.10	20.46	0.91	3	288	34	55	22
1877	37.89	17.65	1901	3789.12	5.47	1765.08	4.02	0	0	126.65	3.20	117.73	0.92	167.08	4.85	122.83	3.55	0	1544.31	14.07	0.90	4	288	35	55	21
1878	41.43	17.53	1902	4142.89	5.02	1753.40	4.78	0	0	117.64	3.34	119.13	0.88	136.46	4.42	129.92	4.20	0	1756.54	18.15	0.88	3	288	36	55	20
1879	39.83	17.24	1903	3983.32	5.01	1724.43	4.39	0	0	118.08	3.20	119.28	0.85	142.46	4.41	124.86	3.86	0	1613.31	22.63	0.89	3	288	37	55	19
1880	39.65	18.08	1904	3964.81	3.41	1808.46	3.80	0	0	160.53	3.76	117.77	0.86	111.79	2.98	124.79	3.32	1	1384.00	17.67	0.92	4	288	38	55	18
1881	40.35	18.24	1905	4034.82	5.47	1823.53	5.20	0	0	105.96	3.18	115.68	0.87	140.62	4.82	133.67	4.58	0	1007.06	9.82	0.86	3	288	39	55	17
1882	41.96	18.90	1906	4195.52	5.13	1889.67	4.21	0	0	120.82	3.20	118.31	0.86	149.55	4.52	122.69	3.71	0	1439.35	11.35	0.89	3	288	40	55	16
1883	41.84	17.40	1907	4183.97	5.38	1739.52	5.56	0	0	118.86	3.54	116.95	1.00	139.47	4.75	144.19	4.91	0	1513.81	14.85	0.86	3	288	41	55	15
1884	45.04	20.00	1908	4504.01	4.98	1999.78	4.16	0	0	111.82	3.03	118.08	0.77	141.61	4.37	118.39	3.66	0	1502.48	16.87	0.89	4	288	42	55	14
1885	43.49	17.64	1909	4348.53	5.45	1764.48	4.37	0	0	103.90	2.74	117.62	0.78	159.27	4.81	127.84	3.86	0	1437.08	17.10	0.89	4	288	43	55	13
1886	43.84	17.70	1910	4383.80	8.31	1770.16	5.03	0	0	82.82	2.30	115.88	0.85	227.89	7.86	141.23	4.52	1	1574.44	16.57	0.85	3	288	44	55	12
1887	45.88	17.72	1911	4588.34	5.91	1771.80	6.85	0	0	84.62	2.45	114.52	0.86	158.84	5.30	183.88	6.18	0	1448.54	12.36	0.84	3	288	45	55	11
1888	48.07	18.59	1912	4806.77	4.04	1858.81	4.72	0	0	115.13	3.23	119.12	0.75	110.87	3.54	129.64	4.13	1	1544.79	20.50	0.89	4	288	46	55	10
1889	45.37	17.10	1913	4536.81	16.50	1710.03	13.15	0	0	53.96	3.38	120.99	1.28	204.27	15.16	163.98	11.88	0	944.73	2.30	0.52	3	288	47	55	9
1890	45.24	17.36	1914	4523.60	9.76	1735.66	27.04	0	0	48.88	2.42	114.92	1.14	156.91	8.94	359.02	33.69	1	1395.69	11.30	0.59	4	288	48	55	8
1891	44.68	20.76	1915	4468.23	5.76	2076.34	4.60	0	0	100.35	2.76	117.85	0.80	161.41	5.09	129.13	4.07	0	1634.48	15.48	0.88	3	288	49	55	7
1892	42.95	19.05	1916	4295.23	4.14	1904.87	3.90	0	0	125.41	2.85	117.35	0.77	140.53	3.64	132.53	3.44	0	1560.92	20.28	0.92	3	288	50	55	6
1893	43.92	17.09	1917	4391.53	4.58	1708.96	5.22	0	0	118.68	3.25	116.78	0.89	129.05	4.04	147.16	4.60	0	1604.46	17.08	0.88	3	288	51	55	5
1894	44.76	13.42	1918	4475.68	6.37	1341.55	11.37	0	0	62.31	2.71	116.61	0.82	113.49	5.66	200.90	10.26	0	961.71	9.72	0.74	3	288	52	55	4
1895	41.78	13.08	1919	4177.85	4.87	1308.17	5.34	0	0	116.32	3.20	117.78	0.92	136.75	4.31	149.83	4.72	0	1875.25	18.13	0.88	3	288	53	55	3
1896	40.17	12.37	1920	4017.00	5.63	1237.22	5.13	0	0	96.34	2.47	115.16	0.82	170.34	5.04	155.34	4.58	0	1605.44	13.00	0.88	3	288	54	55	2
1897	39.66	13.04	1921	3965.81	4.69	1304.15	4.64	0	0	118.13	3.21	119.36	0.84	133.15	4.13	131.82	4.08	0	1398.65	16.13	0.89	3	288	55	55	1
1898	29.47	17.44	1875	2946.57	4.94	1744.19	5.70	0	0	87.89	2.43	115.28	0.73	138.02	4.38	159.33	5.05	0	1470.56	15.08	0.87	3	289	1	47	47
1899	29.15	17.29	1876	2914.78	4.60	1729.04	5.48	0	0	97.38	2.53	114.26	0.76	136.82	4.08	162.86	4.86	0	1364.21	12.49	0.89	3	289	2	47	46
1900	27.70	16.94	1877	2769.56	6.27	1694.03	5.59	0	0	92.68	3.10	115.35	0.84	144.60	5.52	128.93	4.93	0	1266.46	13.06	0.83	3	289	3	47	45
1901	28.78	16.74	1878	2877.59	6.16	1673.56	6.20	0	0	81.26	2.84	118.43	0.77	135.88	5.42	136.79	5.46	0	1220.48	14.97	0.82	4	289	4	47	44
1902	29.52	17.21	1879	2952.32	5.48	1720.62	6.00	0	0	92.09	3.32	117.93	0.79	116.86	4.80	128.00	5.26	0	1022.23	15.49	0.82	3	289	5	47	43
1903	32.11	14.96	1880	3210.79	9.58	1495.67	6.49	0	0	55.38	1.96	114.33	0.69	208.66	8.83	143.29	5.83	1	959.60	9.41	0.79	3	289	6	47	42
1904	30.66	16.83	1881	3065.84	8.22	1683.06	5.70	0	0	72.66	2.62	114.90	0.77	175.65	7.30	121.89	5.04	0	1032.00	11.36	0.80	4	289	7	47	41
1905	27.29	17.78	1882	2729.40	7.64	1778.28	9.64	0	0	62.03	2.65	115.44	0.84	138.51	6.80	174.35	8.60	0	1269.17	10.91	0.74	3	289	8	47	40
1906	30.63	16.64	1883	3063.21	6.56	1663.97	8.79	0	0	63.60	2.57	118.28	0.75	125.57	5.81	167.95	7.78	0	1381.69	10.43	0.77	4	289	9	47	39
1907	29.29	12.58	1884	2929.01	5.31	1258.27	5.20	0	0	89.02	2.57	117.83	0.72	142.06	4.69	139.01	4.59	0	1388.08	12.77	0.87	3	289	10	47	38
1908	31.66	12.66	1885	3166.27	7.33	1266.05	10.90	0	0	71.19	3.17	117.70	0.99	127.62	6.52	188.92	9.77	0	1462.79	12.07	0.72	4	289	11	47	37
1909	30.46	11.10	1886	3046.44	7.50	1110.26	6.14	0	0	83.25	3.03	118.46	0.88	159.14	6.63	130.38	5.43	0	1403.06	15.76	0.80	3	289	12	47	36
1910	28.99	12.45	1887	2898.78	8.13	1244.62	8.25	0	0	63.29	2.49	118.48	0.82	160.06	7.27	162.51	7.36	0	1595.00	10.03	0.76	3	289	13	47	35
1911	29.73	15.69	1888	2972.71	10.04	1569.19	7.21	0	0	58.85	2.24	116.74	0.80	203.21	9.18	147.31	6.47	0	1408.48	11.64	0.76	3	289	14	47	34
1912	30.80	16.84	1889	3079.65	6.52	1684.10	6.48	0	0	71.52	2.59	118.42	0.72	138.92	5.75	138.11	5.71	0	1069.88	12.33	0.81	3	289	15	47	33
1913	30.01	17.24	1890	3000.85	6.69	1723.81	7.87	0	0	66.08	2.74	115.70	0.73	124.48	5.90	146.37	6.93	0	758.00	11.21	0.77	3	289	16	47	32
1914	29.36	16.10	1891	2936.00	5.85	1609.87	6.03	0	0	82.03	2.57	118.26	0.76	144.48	5.18	148.88	5.34	0	1478.56	15.51	0.84	3	289	17	47	31
1915	29.35	15.29	1892	2934.82	6.66	1528.52	6.63	0	0	79.62	2.70	113.41	0.83	151.99	5.91	151.29	5.88	0	1066.15	10.95	0.82	3	289	18	47	30
1916	30.19	16.15	1893	3018.88	7.15	1614.72	7.94	0	0	69.97	2.81	116.36	0.82	137.50	6.33	152.64	7.03	0	798.98	11.14	0.77	3	289	19	47	29
1917	26.49	16.58	1894	2649.09	5.16	1657.70	4.65	0	0	106.79	3.61	117.50	0.78	117.30	4.50	105.83	4.05	1	1120.42	13.76	0.85	4	289	20	47	28
1918	25.38	16.05	1895	2538.38	14.19	1605.27	12.97	0	0	49.72	3.24	118.80	1.07	168.99	12.67	154.55	11.59	0	1365.81	8.57	0.53	4	289	21	47	27
1919	29.20	19.92	1897	2920.07	6.73	1991.84	7.52	0	0	67.57	2.86	118.77	0.73	122.64	5.91	136.95	6.60	0	1198.83	10.34	0.77	3	289	22	47	26
1920	26.93	24.38	1898	2693.50	6.18	2438.49	6.95	0	0	77.72	2.90	116.13	0.78	127.61	5.44	143.48	6.11	0	1070.31	15.72	0.80	3	289	23	47	25
1921	25.51	27.13	1899	2550.72	7.50	2712.87	8.13	0	0	70.92	2.76	116.63	0.87	149.19	6.67	161.61	7.23	0	1021.00	11.33	0.77	3	289	24	47	24
1922	25.67	27.11	1900	2566.69	5.06	2710.65	5.35	0	0	83.27	2.20	115.17	0.68	147.85	4.49	156.31	4.75	0	1263.17	12.26	0.88	3	289	25	47	23
1923	29.94	24.06	1901	2994.29	8.71	2406.04	8.55	0	0	73.84	3.09	116.14	1.01	160.99	7.77	158.02	7.62	0	982.40	5.98	0.74	2	289	26	47	22
1924	30.57	23.73	1902	3056.72	6.27	2373.05	7.50	0	0	77.05	2.49	115.07	0.84	150.35	5.60	179.62	6.73	0	1234.94	9.72	0.82	3	289	27	47	21
1925	30.83	25.77	1903	3082.75	5.67	2576.74	6.21	0	0	84.29	2.60	118.53	0.78	142.44	5.03	155.89	5.50	0	1399.21	10.29	0.85	3	289	28	47	20
1926	33.50	26.63	1904	3349.52	11.58	2662.66	9.22	0	0	55.30	2.40	114.90	0.93	207.07	10.67	166.47	8.34	0	951.21	6.17	0.69	4	289	29	47	19
1927	35.11	26.27	1905	3511.21	4.52	2627.02	4.04	0	0	104.62	2.78	117.61	0.67	130.52	3.96	116.87	3.54	0	1192.46	13.99	0.90	4	289	30	47	18
1928	35.13	26.80	1906	3512.97	5.20	2680.06	5.66	0	0	96.62	3.23	118.80	0.79	119.98	4.56	130.55	4.96	0	1137.31	14.57	0.84	4	289	31	47	17
1929	36.06	26.42	1907	3606.24	4.09	2642.47	5.63	0	0	93.15	2.49	117.56	0.69	118.08	3.61	162.52	4.97	0	1424.96	15.85	0.89	3	289	32	47	16
1930	34.88	27.68	1908	3488.22	7.00	2768.28	5.94	0	0	73.91	2.42	116.57	0.75	165.43	6.23	140.48	5.28	0	1309.08	11.52	0.83	3	289	33	47	15
1931	34.85	27.41	1909	3485.41	7.43	2740.72	5.42	0	0	76.75	2.71	115.87	0.75	162.32	6.56	118.65	4.78	0	805.62	12.50	0.82	4	289	34	47	14
1932	36.38	30.44	1910	3637.81	6.68	3043.89	7.10	0	0	64.24	2.46	114.55	0.68	134.69	5.89	143.07	6.26	0	705.12	8.95	0.79	3	289	35	47	13
1933	36.03	30.80	1911	3603.22	6.45	3079.83	7.15	0	0	68.04	2.71	115.61	0.70	124.63	5.67	138.28	6.29	0	680.17	10.51	0.79	3	289	36	47	12
1934	37.91	27.70	1912	3791.23	8.61	2770.35	5.50	0	0	70.87	2.32	118.23	0.76	202.24	7.86	130.51	4.91	0	1396.31	15.92	0.82	4	289	37	47	11
1935	39.75	23.17	1913	3974.62	4.46	2317.41	5.98	0	0	98.55	3.02	118.40	0.77	112.32	3.92	150.53	5.25	0	530.19	5.38	0.86	4	289	38	47	10
1936	37.53	25.23	1914	3752.81	6.22	2523.50	6.30	0	0	68.93	2.32	114.63	0.67	142.43	5.50	144.33	5.57	0	728.67	8.01	0.83	3	289	39	47	9
1937	36.38	23.42	1915	3638.23	7.63	2342.47	6.44	0	0	69.51	2.56	115.94	0.76	160.03	6.76	134.99	5.70	0	509.81	6.08	0.80	3	289	40	47	8
1938	34.37	22.60	1916	3436.85	6.01	2260.37	4.06	0	0	111.33	3.68	119.21	0.82	139.62	5.24	94.27	3.51	1	1034.69	12.74	0.85	5	289	41	47	7
1939	32.84	22.97	1917	3283.72	11.68	2296.56	8.49	0	0	61.20	2.59	113.48	0.98	212.76	10.85	156.73	7.66	1	1172.04	11.39	0.70	3	289	42	47	6
1940	31.55	20.40	1918	3154.50	6.02	2040.04	6.24	0	0	83.41	2.82	115.83	0.79	137.41	5.31	142.38	5.50	0	943.02	12.47	0.83	3	289	43	47	5
1941	32.40	21.02	1919	3239.89	9.04	2101.61	9.55	0	0	59.04	2.60	115.17	0.87	159.23	8.07	167.99	8.56	0	955.46	8.85	0.71	3	289	44	47	4
1942	34.34	21.63	1920	3433.55	6.21	2163.30	8.43	0	0	58.79	2.11	116.62	0.67	133.89	5.53	181.19	7.53	0	838.54	8.96	0.80	3	289	45	47	3
1943	33.93	21.58	1921	3392.51	9.58	2157.53	7.17	0	0	66.10	2.40	114.01	0.87	202.97	8.83	153.98	6.44	0	1064.12	8.56	0.77	3	289	46	47	2
1944	31.29	20.16	1922	3129.39	5.10	2015.56	9.05	0	0	73.83	2.19	115.73	0.78	134.02	4.58	229.60	8.62	1	1654.23	16.56	0.84	4	289	47	47	1
1945	15.69	7.91	1876	1568.54	8.38	790.92	8.05	0	0	60.85	2.11	112.22	0.81	187.88	7.61	180.61	7.31	0	1262.33	10.59	0.77	3	290	1	10	10
1946	12.93	9.33	1877	1292.91	6.81	932.59	6.55	0	0	78.65	2.68	115.75	0.82	154.48	6.05	148.72	5.81	0	1596.44	17.21	0.82	3	290	2	10	9
1947	15.17	9.40	1878	1517.04	4.67	940.15	4.47	0	0	105.35	2.90	116.58	0.73	130.55	4.10	125.04	3.92	0	1244.44	15.79	0.89	3	290	3	10	8
1948	15.49	7.80	1879	1549.48	4.71	780.00	6.34	0	0	96.12	2.89	116.73	0.81	120.77	4.16	162.64	5.60	0	1399.58	18.40	0.86	3	290	4	10	7
1949	12.65	6.01	1880	1264.99	4.41	601.28	4.23	0	0	114.60	3.03	116.82	0.75	128.13	3.86	123.13	3.71	0	0.00	0.00	0.90	4	290	5	10	6
1950	10.80	6.40	1881	1080.01	5.21	639.65	6.76	0	0	83.56	2.73	116.54	0.76	123.06	4.60	159.60	5.97	0	0.00	0.00	0.84	3	290	6	10	5
1951	10.82	5.86	1882	1081.88	6.06	585.58	5.15	0	0	105.33	3.44	117.36	0.90	143.06	5.32	121.65	4.53	0	0.00	0.00	0.84	3	290	7	10	4
1952	14.63	7.66	1884	1463.39	5.52	765.60	6.89	0	0	99.34	3.36	117.96	0.95	125.83	4.88	157.05	6.08	0	1098.69	13.38	0.83	3	290	8	10	3
1953	12.92	7.21	1885	1291.51	5.52	721.29	4.81	0	0	101.11	3.02	114.69	0.80	142.37	4.86	124.09	4.23	0	1397.38	18.71	0.87	3	290	9	10	2
1954	11.91	5.45	1886	1190.71	6.18	544.61	7.80	0	0	85.98	3.11	117.44	0.93	132.34	5.48	166.70	6.91	0	0.00	0.00	0.80	3	290	10	10	1
1955	13.09	45.59	1880	1308.61	3.67	4558.61	4.02	0	0	112.15	2.84	112.92	0.64	111.69	3.21	122.12	3.51	1	1002.19	20.78	0.91	4	291	1	37	37
1956	12.96	46.33	1881	1295.55	5.98	4633.29	6.21	0	0	76.90	2.76	114.09	0.71	128.35	5.25	133.34	5.46	0	927.77	11.39	0.82	3	291	2	37	36
1957	12.17	46.91	1882	1217.37	4.99	4691.48	4.75	0	0	83.32	2.14	111.16	0.63	149.94	4.42	142.87	4.21	0	1041.38	11.16	0.89	3	291	3	37	35
1958	11.44	46.81	1883	1144.06	6.09	4680.78	6.60	0	0	69.45	2.37	114.67	0.68	137.72	5.39	149.07	5.83	0	848.06	9.45	0.82	3	291	4	37	34
1959	11.10	50.40	1884	1110.37	5.81	5040.11	7.62	0	0	63.94	2.39	114.58	0.65	119.77	5.12	157.04	6.71	0	997.33	12.58	0.80	3	291	5	37	33
1960	10.88	49.89	1885	1088.41	6.10	4989.21	5.94	0	0	74.81	2.34	111.66	0.70	150.92	5.40	147.16	5.27	0	1155.44	11.95	0.84	3	291	6	37	32
1961	10.80	47.23	1886	1079.77	6.61	4722.94	5.06	0	0	90.01	3.42	116.48	0.78	133.81	5.78	102.43	4.42	1	1102.06	16.41	0.81	4	291	7	37	31
1962	12.77	47.24	1887	1277.20	4.90	4723.79	5.19	0	0	89.41	2.81	114.26	0.68	119.73	4.29	126.84	4.54	0	997.90	14.21	0.86	4	291	8	37	30
1963	11.88	48.10	1888	1188.25	5.82	4810.29	7.14	0	0	68.42	2.47	114.11	0.68	124.25	5.14	152.23	6.29	0	964.29	11.36	0.81	3	291	9	37	29
1964	11.74	49.83	1889	1174.12	9.31	4982.63	7.62	0	0	61.94	3.01	113.86	0.80	147.61	8.19	120.89	6.71	0	964.33	11.13	0.71	3	291	10	37	28
1965	12.21	48.39	1890	1220.83	3.83	4839.08	4.89	0	0	86.29	2.20	114.37	0.57	115.76	3.37	147.87	4.30	0	996.94	13.68	0.90	3	291	11	37	27
1966	11.39	46.80	1891	1138.84	7.49	4680.29	6.28	0	0	74.30	2.68	114.80	0.79	160.09	6.63	134.32	5.56	0	1179.96	13.18	0.80	3	291	12	37	26
1967	10.19	43.33	1892	1019.40	7.30	4332.99	6.97	0	0	67.21	2.52	113.50	0.75	150.66	6.46	143.92	6.17	0	885.27	11.66	0.79	3	291	13	37	25
1968	12.05	41.47	1893	1205.39	10.67	4146.69	11.94	0	0	54.14	2.49	112.77	0.99	180.71	9.75	201.76	10.98	0	1158.19	9.36	0.65	3	291	14	37	24
1969	11.21	41.35	1894	1120.60	6.34	4134.76	4.85	0	0	72.43	1.88	112.47	0.64	188.86	5.72	145.00	4.33	0	1153.88	10.46	0.88	3	291	15	37	23
1970	10.32	41.85	1895	1032.38	7.05	4184.81	6.46	0	0	67.98	2.88	116.61	0.69	127.80	6.17	117.15	5.66	0	831.08	10.92	0.77	4	291	16	37	22
1971	11.16	42.37	1896	1115.64	4.57	4237.19	4.62	0	0	85.85	2.24	111.23	0.60	134.96	4.03	136.32	4.07	0	934.58	12.59	0.89	4	291	17	37	21
1972	13.30	42.49	1897	1330.18	5.47	4249.07	7.30	0	0	78.28	2.54	114.96	0.77	130.21	4.85	173.50	6.48	0	1088.42	10.38	0.83	3	291	18	37	20
1973	13.58	41.49	1898	1357.52	7.16	4148.80	7.50	0	0	73.55	2.65	113.62	0.85	153.93	6.37	161.22	6.67	0	1138.38	11.17	0.79	3	291	19	37	19
1974	13.02	42.17	1899	1302.08	4.86	4217.01	4.85	0	0	95.31	2.42	114.16	0.72	148.14	4.30	147.93	4.30	0	1333.38	14.28	0.89	3	291	20	37	18
1975	13.75	44.28	1900	1374.72	5.78	4428.49	5.47	0	0	74.68	2.12	113.34	0.66	157.84	5.13	149.33	4.86	0	1170.88	12.73	0.86	3	291	21	37	17
1976	13.18	44.15	1901	1318.20	5.38	4415.45	5.85	0	0	82.46	2.61	115.86	0.71	130.99	4.74	142.38	5.15	0	1042.56	13.56	0.85	4	291	22	37	16
1977	15.07	39.06	1902	1506.93	6.69	3905.99	11.08	0	0	57.73	2.28	116.04	0.78	131.85	5.98	214.58	10.27	1	1149.38	9.14	0.75	4	291	23	37	15
1978	15.59	37.93	1903	1558.99	7.38	3793.25	5.91	0	0	78.27	2.67	115.25	0.81	167.02	6.54	133.93	5.24	0	1076.85	10.96	0.82	3	291	24	37	14
1979	15.95	35.90	1904	1594.65	5.81	3590.27	7.63	0	0	83.94	3.01	115.51	0.86	125.12	5.13	164.19	6.75	0	1472.67	15.55	0.81	3	291	25	37	13
1980	14.49	37.80	1905	1448.75	6.94	3779.85	6.50	0	0	89.80	3.33	115.16	0.93	144.35	6.12	135.06	5.73	0	1192.81	12.09	0.80	3	291	26	37	12
1981	12.30	38.53	1906	1230.29	6.23	3853.25	6.50	0	0	84.96	3.16	115.00	0.82	129.05	5.48	134.62	5.72	0	1039.17	12.30	0.81	3	291	27	37	11
1982	12.81	38.51	1907	1281.06	6.61	3851.02	5.37	0	0	92.70	3.42	114.18	0.83	138.00	5.79	112.11	4.70	0	986.69	14.52	0.82	4	291	28	37	10
1983	13.66	40.31	1908	1366.06	6.66	4031.17	7.69	0	0	78.78	3.14	116.16	0.87	129.00	5.88	148.77	6.78	0	1041.27	17.12	0.78	4	291	29	37	9
1984	13.26	42.99	1909	1325.74	8.23	4298.98	6.79	0	0	68.41	2.51	115.11	0.81	173.45	7.34	143.22	6.04	0	1175.15	9.66	0.79	3	291	30	37	8
1985	11.51	41.07	1910	1150.63	5.11	4106.74	8.76	0	0	75.96	2.72	115.82	0.78	110.56	4.52	188.03	7.87	1	1225.48	14.20	0.81	4	291	31	37	7
1986	12.37	40.70	1911	1237.20	5.68	4070.01	8.85	0	0	69.32	2.26	113.06	0.78	135.69	5.09	209.03	8.12	1	1139.96	11.95	0.82	3	291	32	37	6
1987	13.00	39.41	1912	1300.05	8.86	3941.10	8.39	0	0	61.49	2.38	113.33	0.85	177.93	8.01	168.81	7.53	0	969.94	8.44	0.75	3	291	33	37	5
1988	11.53	40.69	1913	1152.55	4.76	4069.01	4.71	0	0	96.22	2.62	115.20	0.70	134.76	4.19	133.47	4.15	0	1383.29	15.85	0.89	3	291	34	37	4
1989	13.45	41.80	1914	1345.07	6.67	4180.05	6.10	0	0	87.66	3.10	116.88	0.86	145.66	5.89	133.25	5.39	0	1461.60	16.73	0.82	3	291	35	37	3
1990	13.00	39.04	1915	1299.90	5.33	3904.25	7.00	0	0	84.68	2.69	115.18	0.80	129.78	4.73	170.10	6.23	0	1198.17	12.85	0.84	3	291	36	37	2
1991	7.77	39.38	1916	776.60	18.96	3937.81	15.61	0	0	41.31	2.28	115.10	1.12	256.49	19.18	217.87	15.11	1	1467.31	8.51	0.50	5	291	37	37	1
1992	31.16	19.31	1896	3116.13	7.15	1930.68	5.16	0	0	76.47	2.39	115.91	0.72	176.26	6.36	127.50	4.58	0	1248.19	11.10	0.84	3	292	1	1	1
1993	65.94	22.53	1898	6594.00	6.10	2252.65	7.21	0	0	71.92	2.74	116.44	0.73	123.63	5.37	145.99	6.34	0	974.02	9.40	0.80	4	293	1	9	9
1994	65.61	20.19	1899	6561.37	5.95	2019.15	7.28	0	0	74.41	2.57	114.42	0.76	133.31	5.27	162.92	6.45	0	758.75	9.60	0.82	3	293	2	9	8
1995	68.12	18.16	1900	6812.45	5.30	1816.17	5.26	0	0	79.19	2.29	114.82	0.65	141.52	4.68	140.69	4.65	0	974.15	13.32	0.87	3	293	3	9	7
1996	63.98	20.28	1901	6397.80	8.70	2028.36	11.14	0	0	60.92	3.06	115.74	0.94	134.19	7.72	171.69	9.90	0	1027.60	9.82	0.67	3	293	4	9	6
1997	64.31	20.90	1902	6431.47	4.77	2089.86	4.58	0	0	95.86	2.75	116.37	0.68	127.68	4.18	122.57	4.01	0	823.50	13.36	0.88	4	293	5	9	5
1998	62.51	22.15	1903	6251.28	6.90	2215.36	11.78	0	0	51.85	1.84	111.68	0.74	152.49	6.25	247.35	11.59	1	827.96	9.69	0.76	4	293	6	9	4
1999	61.24	24.15	1904	6124.41	3.78	2414.68	4.36	0	0	108.38	2.77	116.41	0.66	113.89	3.31	131.19	3.82	0	1266.81	23.13	0.90	4	293	7	9	3
[truncated: 21,145 more rows]
