# Supplementary material for: Single-lipid tracking reveals heterogeneities in the nanoscale dynamics of colloid-supported lipid bilayers
Source: Soft Matter. 2025 Mar 26;21(16):3058–66. doi: 10.1039/d4sm01299b (PMC11957375; doi:10.1039/d4sm01299b)
Supplement: SM-021-D4SM01299B-s001 [file SM-021-D4SM01299B-s001.zip › RAW_DOM_tracks/DOPC_planar_DOM/S02R03_Results_pix@100_SNR@6_PSF@1p6_link@6_gap@3.csv]

	X_(px)	Y_(px)	Frame_Number	X_(nm)	X_loc_error(nm)	Y_(nm)	Y_loc_error(nm)	Z_(nm)	Z_loc_error(nm)	Amplitude_fit	Amp_error	BGfit	BGfit_error	SD_X_(nm)	SD_X_error(nm)	SD_Y_(nm)	SD_Y_error(nm)	False_positive	IntegratedInt	SNR	R2_fit	Iterations_fit	Track_ID	Particle_ID	Track_Length	Reverse_numbering
1	24.60	52.32	25	2460.21	4.24	5231.82	5.08	0	0	101.58	3.31	115.26	0.70	99.98	3.68	119.95	4.43	1	1053.65	18.72	0.86	4	1	1	16	16
2	24.69	52.40	26	2469.10	5.11	5240.16	5.30	0	0	84.91	2.96	114.21	0.66	112.47	4.46	116.79	4.63	0	923.08	12.56	0.84	4	1	2	16	15
3	24.64	52.30	27	2463.98	2.99	5230.49	3.43	0	0	126.38	3.23	117.71	0.59	89.35	2.55	102.84	2.97	1	1073.73	16.64	0.91	4	1	3	16	14
4	24.71	52.30	28	2471.29	4.03	5229.77	4.21	0	0	92.30	2.51	115.62	0.57	113.99	3.52	119.04	3.68	0	1122.94	15.04	0.89	4	1	4	16	13
5	24.49	52.23	29	2448.81	3.34	5222.99	3.82	0	0	134.23	3.26	115.17	0.71	105.88	2.91	120.97	3.33	1	1249.60	20.23	0.91	3	1	5	16	12
6	24.60	52.19	30	2459.70	2.81	5219.45	3.93	0	0	158.08	3.86	114.96	0.77	87.78	2.38	123.34	3.42	1	1213.27	26.32	0.92	4	1	6	16	11
7	24.60	51.88	31	2460.37	4.00	5187.53	5.07	0	0	136.40	4.17	114.24	0.91	100.62	3.48	127.59	4.43	1	1233.52	27.59	0.87	5	1	7	16	10
8	24.71	52.16	32	2470.65	3.10	5216.34	3.43	0	0	152.62	3.62	114.97	0.73	100.29	2.69	111.09	2.99	1	897.71	17.10	0.92	4	1	8	16	9
9	24.82	52.18	33	2482.15	4.53	5217.68	4.92	0	0	107.38	3.28	114.43	0.76	114.00	3.97	123.63	4.30	0	1001.56	12.97	0.87	3	1	9	16	8
10	24.72	52.27	34	2471.61	4.16	5227.46	6.11	0	0	101.47	3.58	116.19	0.76	90.30	3.60	132.86	5.32	1	849.42	17.97	0.84	4	1	10	16	7
11	24.77	52.42	35	2477.21	3.46	5242.35	3.89	0	0	121.14	3.15	114.65	0.66	102.18	3.01	114.87	3.38	1	926.19	19.12	0.91	4	1	11	16	6
12	24.54	52.20	36	2453.78	4.03	5219.60	4.64	0	0	118.88	3.55	116.82	0.76	103.44	3.50	119.20	4.05	1	1051.21	16.88	0.88	4	1	12	16	5
13	24.52	52.13	37	2451.89	6.59	5212.77	8.29	0	0	71.20	3.38	115.54	0.79	106.87	5.75	134.54	7.25	1	864.67	10.40	0.73	4	1	13	16	4
14	24.86	52.34	38	2486.07	5.99	5233.85	8.23	0	0	63.75	2.99	113.92	0.67	98.25	5.26	134.98	7.19	1	549.77	12.26	0.74	4	1	14	16	3
15	24.51	52.40	39	2451.29	3.92	5240.16	4.24	0	0	105.10	3.19	116.23	0.63	98.97	3.39	107.15	3.68	1	865.08	20.60	0.88	4	1	15	16	2
16	24.56	52.23	40	2456.11	5.34	5223.27	6.39	0	0	96.84	3.81	112.84	0.84	104.27	4.64	124.84	5.57	1	625.90	13.69	0.80	4	1	16	16	1
17	26.30	44.34	43	2629.86	5.54	4433.98	6.02	0	0	68.24	2.96	114.06	0.58	97.93	4.81	106.30	5.22	1	414.79	8.25	0.78	4	2	1	5	5
18	26.39	43.69	44	2638.56	3.40	4369.28	3.77	0	0	164.40	4.29	116.13	0.87	99.69	2.94	110.69	3.28	1	1610.56	27.14	0.91	4	2	2	5	4
19	26.50	43.79	45	2650.34	3.46	4379.16	3.72	0	0	145.82	3.44	115.65	0.78	112.82	3.03	121.25	3.25	0	1410.42	21.11	0.92	3	2	3	5	3
20	26.21	43.95	46	2620.53	3.07	4394.71	3.44	0	0	165.82	4.03	116.13	0.79	97.02	2.68	108.59	2.99	1	1456.27	28.38	0.92	4	2	4	5	2
21	26.25	43.78	48	2625.15	6.32	4377.77	6.96	0	0	75.26	3.40	114.33	0.74	107.42	5.51	118.45	6.08	1	889.90	13.83	0.76	3	2	5	5	1
22	119.71	120.99	45	11970.73	9.59	12099.35	9.77	0	0	55.81	2.30	110.10	0.88	181.64	8.69	184.53	8.90	0	0.00	0.00	0.71	3	3	1	7	7
23	120.85	122.27	46	12084.75	5.12	12226.82	4.61	0	0	94.73	2.88	115.38	0.69	129.81	4.49	116.79	4.04	0	0.00	0.00	0.87	4	3	2	7	6
24	119.64	122.35	47	11963.88	8.27	12234.78	9.71	0	0	61.51	2.83	114.14	0.86	138.89	7.33	163.01	8.61	0	0.00	0.00	0.71	3	3	3	7	5
25	120.50	123.40	48	12050.18	12.42	12339.51	11.15	0	0	50.25	3.12	115.61	0.92	154.34	10.99	138.58	9.87	0	0.00	0.00	0.58	3	3	4	7	4
26	120.94	120.49	49	12093.60	9.44	12048.97	7.68	0	0	58.23	2.14	111.66	0.80	198.98	8.66	163.37	6.92	0	0.00	0.00	0.76	3	3	5	7	3
27	118.50	121.03	53	11849.83	11.72	12102.76	12.83	0	0	49.50	3.47	115.69	0.93	128.77	10.32	140.95	11.30	0	0.00	0.00	0.54	3	3	6	7	2
28	119.63	121.68	54	11963.40	7.68	12167.84	11.23	0	0	50.60	2.29	115.81	0.74	131.37	6.84	191.20	10.10	0	0.00	0.00	0.71	4	3	7	7	1
29	35.51	32.98	48	3550.57	4.84	3298.41	5.80	0	0	86.98	3.10	114.76	0.69	104.19	4.21	125.02	5.06	1	828.06	13.66	0.83	4	4	1	5	5
30	35.38	33.07	49	3537.94	4.78	3306.53	4.60	0	0	91.36	3.17	116.23	0.63	105.92	4.15	101.95	4.02	1	774.54	13.49	0.85	4	4	2	5	4
31	35.28	32.90	50	3528.32	3.38	3290.24	4.69	0	0	100.70	3.17	114.11	0.58	82.08	2.89	114.32	4.07	1	613.75	15.77	0.87	4	4	3	5	3
32	35.76	33.10	51	3576.06	5.25	3310.22	5.71	0	0	81.39	3.05	114.99	0.66	107.60	4.58	117.12	4.98	1	640.02	13.24	0.82	4	4	4	5	2
33	35.39	33.23	52	3539.19	3.58	3322.68	4.51	0	0	119.03	3.56	116.47	0.70	91.58	3.07	115.70	3.92	1	1123.71	19.02	0.88	4	4	5	5	1
34	23.91	117.97	114	2390.88	7.75	11796.88	7.84	0	0	59.48	3.08	110.86	0.69	115.05	6.77	116.41	6.85	0	464.77	8.83	0.70	4	5	1	2	2
35	23.50	117.91	117	2350.15	5.24	11791.44	7.24	0	0	67.94	3.23	113.76	0.61	82.97	4.29	116.36	6.29	1	709.50	13.91	0.75	5	5	2	2	1
36	30.81	35.45	127	3080.79	6.76	3544.76	6.15	0	0	66.13	3.89	114.28	0.61	87.68	5.91	77.01	4.81	1	96.48	11.99	0.68	5	6	1	1	1
37	50.86	40.15	184	5085.61	10.64	4015.46	13.44	0	0	46.24	3.39	115.40	0.84	111.71	9.34	141.03	11.78	1	922.60	13.86	0.53	4	7	1	2	2
38	50.86	40.38	185	5085.67	6.49	4037.94	5.70	0	0	80.68	4.29	114.12	0.71	93.40	5.67	80.62	4.67	1	453.52	15.82	0.71	5	7	2	2	1
39	15.10	30.31	240	1509.84	4.78	3031.43	6.24	0	0	84.54	3.21	114.81	0.69	97.06	4.21	126.37	5.44	1	643.10	9.92	0.82	3	8	1	1	1
40	7.28	7.00	260	727.85	7.81	699.81	7.02	0	0	93.37	3.46	117.48	1.09	163.23	6.94	146.71	6.24	0	1574.75	13.42	0.79	3	9	1	1	1
41	4.91	10.60	284	491.42	5.80	1059.74	5.20	0	0	106.67	3.09	117.01	0.91	154.49	5.14	138.74	4.61	0	0.00	0.00	0.86	4	10	1	2	2
42	5.60	10.10	286	559.92	9.76	1010.34	10.08	0	0	66.32	3.08	120.45	1.05	163.26	8.73	168.44	9.03	0	0.00	0.00	0.69	3	10	2	2	1
43	41.35	46.12	294	4134.65	6.92	4611.54	9.89	0	0	49.80	2.64	113.70	0.62	100.29	6.04	143.30	8.65	1	688.33	9.89	0.69	4	11	1	1	1
44	20.23	6.46	367	2022.57	11.47	645.56	10.53	0	0	43.73	3.29	116.08	0.71	117.32	10.01	107.66	9.17	1	0.00	0.00	0.53	4	12	1	1	1
45	20.44	6.24	415	2044.06	11.12	624.35	8.60	0	0	43.40	2.76	115.30	0.63	134.37	9.72	103.89	7.52	1	0.00	0.00	0.61	4	13	1	1	1
46	62.45	64.22	423	6245.47	6.25	6422.20	7.10	0	0	60.89	2.80	113.77	0.60	104.42	5.44	118.64	6.19	1	510.06	8.81	0.75	4	14	1	1	1
47	37.12	38.60	438	3712.19	9.05	3859.52	7.50	0	0	55.03	3.06	114.41	0.68	125.25	7.90	103.76	6.53	1	539.94	9.46	0.67	5	15	1	2	2
48	37.10	38.40	439	3710.11	4.63	3839.75	4.66	0	0	92.18	3.14	115.68	0.63	104.24	4.04	104.96	4.05	1	789.25	11.53	0.85	4	15	2	2	1
49	43.59	35.59	477	4358.78	7.57	3559.37	9.78	0	0	45.43	2.36	113.87	0.59	112.02	6.64	144.72	8.57	0	426.12	6.88	0.69	3	16	1	1	1
50	46.11	29.98	517	4610.58	3.94	2998.37	4.56	0	0	116.47	3.62	117.08	0.73	97.49	3.46	112.64	3.97	1	1050.25	17.46	0.87	4	17	1	1	1
51	29.36	98.47	520	2936.13	5.88	9847.21	5.33	0	0	86.72	3.63	114.59	0.71	107.76	5.11	97.47	4.59	1	877.08	15.77	0.79	4	18	1	1	1
52	5.93	23.30	628	593.45	7.54	2330.48	8.02	0	0	65.32	2.25	115.53	0.82	170.37	6.81	181.29	7.24	0	0.00	0.00	0.79	3	19	1	14	14
53	5.71	24.79	629	571.07	3.99	2479.04	5.44	0	0	112.33	2.77	114.51	0.81	125.13	3.53	170.46	4.83	0	0.00	0.00	0.90	3	19	2	14	13
54	4.93	20.27	632	493.43	19.63	2027.29	15.51	0	0	41.11	3.63	118.48	1.12	171.74	17.53	136.08	13.78	0	0.00	0.00	0.40	5	19	3	14	12
55	6.11	18.75	634	610.88	8.62	1875.48	6.89	0	0	69.17	2.55	117.38	0.84	180.83	7.74	144.94	6.14	0	0.00	0.00	0.78	3	19	4	14	11
56	5.83	21.26	635	583.16	13.39	2125.96	19.81	0	0	45.34	3.32	121.35	1.17	142.28	12.01	208.22	18.19	1	0.00	0.00	0.46	3	19	5	14	10
57	5.96	22.79	636	596.20	10.42	2279.15	9.37	0	0	66.16	2.55	111.77	1.06	209.03	9.76	190.10	8.60	1	0.00	0.00	0.71	4	19	6	14	9
58	5.38	21.10	637	537.92	7.25	2110.22	12.88	0	0	55.76	2.12	116.16	0.85	149.87	6.57	253.57	12.76	1	0.00	0.00	0.74	4	19	7	14	8
59	4.95	24.34	638	494.71	9.97	2433.97	21.80	0	0	45.93	2.57	119.63	1.04	140.16	9.03	283.29	22.88	1	0.00	0.00	0.57	4	19	8	14	7
60	6.53	26.98	639	653.22	4.84	2697.80	6.39	0	0	91.15	2.69	116.39	0.78	126.59	4.28	166.86	5.67	0	1281.65	12.69	0.86	3	19	9	14	6
61	6.70	22.09	640	670.24	7.26	2209.19	16.25	0	0	53.16	2.31	114.73	0.88	131.14	6.55	273.36	16.67	1	963.08	5.13	0.71	5	19	10	14	5
62	6.15	19.33	641	615.31	6.77	1932.90	5.76	0	0	90.03	2.77	116.55	0.89	169.94	6.04	144.78	5.13	0	0.00	0.00	0.84	4	19	11	14	4
63	5.23	21.54	642	523.05	4.83	2153.76	4.83	0	0	110.14	2.82	115.66	0.83	145.99	4.27	145.90	4.27	0	0.00	0.00	0.89	3	19	12	14	3
64	4.82	22.17	643	482.46	6.30	2216.97	7.80	0	0	81.02	2.98	116.70	0.88	132.45	5.58	163.80	6.92	0	0.00	0.00	0.80	3	19	13	14	2
65	4.93	22.46	645	492.81	15.70	2246.22	12.32	0	0	43.72	3.20	117.19	0.94	165.57	13.96	130.14	10.91	0	0.00	0.00	0.50	5	19	14	14	1
66	6.27	17.58	630	626.86	4.02	1757.84	3.79	0	0	135.72	3.32	117.65	0.80	126.40	3.52	118.90	3.32	0	0.00	0.00	0.91	4	20	1	2	2
67	6.36	18.02	631	636.16	4.25	1802.33	4.84	0	0	123.88	3.50	120.13	0.85	115.85	3.72	132.01	4.24	0	0.00	0.00	0.88	4	20	2	2	1
68	5.23	118.99	636	523.28	7.88	11899.27	8.06	0	0	53.37	3.20	113.98	0.63	100.87	6.86	103.20	7.03	1	0.00	0.00	0.65	4	21	1	1	1
69	6.09	29.97	650	609.41	5.72	2997.39	5.08	0	0	87.57	2.15	114.05	0.75	180.91	5.16	161.01	4.56	0	0.00	0.00	0.88	3	22	1	5	5
70	6.54	30.20	651	653.94	7.89	3020.17	6.49	0	0	69.52	2.30	115.52	0.79	185.02	7.09	152.74	5.81	0	1271.31	10.06	0.81	3	22	2	5	4
71	7.02	27.65	652	702.23	5.73	2765.00	6.39	0	0	109.27	3.87	118.64	1.01	124.76	5.04	139.04	5.62	0	1470.50	15.73	0.82	4	22	3	5	3
72	5.41	27.27	654	541.38	6.59	2726.85	8.95	0	0	73.56	2.65	117.48	0.90	142.24	5.89	192.26	8.08	0	0.00	0.00	0.79	3	22	4	5	2
73	6.27	31.34	655	627.06	4.45	3134.06	5.31	0	0	99.43	2.42	116.43	0.76	141.86	3.96	169.00	4.72	0	0.00	0.00	0.90	3	22	5	5	1
74	12.86	31.70	656	1286.49	5.24	3170.12	4.60	0	0	119.63	4.07	118.92	0.87	118.25	4.57	103.93	4.01	1	966.92	13.76	0.85	4	23	1	39	39
75	16.33	31.32	657	1632.70	7.65	3132.23	18.62	0	0	59.12	2.33	114.74	1.04	153.51	6.97	320.07	20.72	1	1604.98	11.43	0.71	4	23	2	39	38
76	13.98	29.42	658	1397.82	4.74	2941.58	4.80	0	0	130.96	3.55	115.45	0.96	134.97	4.18	136.62	4.23	0	1559.27	20.14	0.89	3	23	3	39	37
77	18.16	30.46	660	1815.84	4.75	3046.25	7.44	0	0	96.91	2.96	116.00	0.89	120.45	4.21	187.91	6.64	0	1522.29	13.10	0.85	3	23	4	39	36
78	14.95	31.12	661	1494.62	6.42	3111.86	5.94	0	0	99.83	3.17	115.24	0.96	156.40	5.70	144.95	5.27	0	1382.62	14.93	0.84	3	23	5	39	35
79	16.75	28.57	662	1674.51	3.70	2856.83	4.72	0	0	118.31	2.76	117.26	0.76	122.42	3.26	156.28	4.16	0	1456.08	15.86	0.91	3	23	6	39	34
80	15.46	25.51	663	1546.25	5.94	2550.63	6.51	0	0	93.02	2.89	115.47	0.91	148.33	5.28	162.52	5.79	0	1608.79	16.27	0.84	3	23	7	39	33
81	16.51	28.65	664	1650.52	4.25	2864.61	5.51	0	0	99.46	2.41	116.12	0.76	136.03	3.78	176.20	4.91	0	1503.44	14.68	0.90	3	23	8	39	32
82	17.83	30.35	665	1782.60	5.35	3034.74	8.13	0	0	84.08	2.91	119.15	0.86	119.49	4.74	181.30	7.24	0	1625.38	15.56	0.82	3	23	9	39	31
83	18.96	28.16	666	1896.22	4.40	2815.63	5.05	0	0	128.55	4.17	120.60	0.90	104.09	3.85	119.47	4.40	1	1698.58	25.98	0.86	4	23	10	39	30
84	14.98	30.16	667	1498.39	5.99	3016.03	5.59	0	0	99.39	3.21	118.99	0.88	143.09	5.29	133.35	4.92	0	1536.67	16.62	0.84	3	23	11	39	29
85	13.94	29.98	668	1393.57	3.56	2997.67	3.55	0	0	123.86	2.64	116.29	0.67	128.84	3.13	128.49	3.12	0	1284.46	18.30	0.93	3	23	12	39	28
86	13.01	32.62	669	1300.76	7.50	3262.42	8.46	0	0	71.62	2.43	118.78	0.92	172.12	6.79	193.57	7.70	0	1776.98	9.95	0.78	3	23	13	39	27
87	14.68	34.77	670	1468.17	9.17	3477.29	6.14	0	0	72.89	2.10	111.78	0.88	242.70	8.93	167.80	5.59	1	1618.58	12.58	0.82	3	23	14	39	26
88	15.14	32.55	671	1513.59	6.05	3255.50	5.93	0	0	101.14	3.10	117.42	0.95	152.32	5.37	149.29	5.26	0	1792.08	13.87	0.85	2	23	15	39	25
89	12.03	31.94	672	1202.78	9.96	3194.45	8.25	0	0	67.69	2.42	114.28	1.00	214.92	9.36	180.63	7.54	1	1628.90	11.62	0.75	4	23	16	39	24
90	10.87	34.72	673	1086.89	5.96	3472.38	6.62	0	0	119.17	3.99	115.60	1.16	137.41	5.27	152.77	5.86	0	1505.29	19.22	0.83	3	23	17	39	23
91	10.60	32.59	674	1059.94	5.21	3259.48	6.58	0	0	90.69	2.84	116.17	0.82	128.46	4.61	162.33	5.82	0	1362.40	14.32	0.85	3	23	18	39	22
92	5.45	35.22	675	545.43	4.89	3522.17	4.91	0	0	117.10	3.71	118.21	0.86	118.85	4.28	119.32	4.30	0	0.00	0.00	0.86	3	23	19	39	21
93	5.33	35.40	676	533.18	5.20	3539.63	5.31	0	0	110.62	3.27	116.67	0.89	135.52	4.58	138.47	4.68	0	0.00	0.00	0.87	3	23	20	39	20
94	7.84	35.27	677	784.16	9.18	3526.62	7.12	0	0	54.06	1.82	116.76	0.71	210.67	8.52	165.56	6.44	1	1408.35	9.21	0.78	4	23	21	39	19
95	6.57	35.33	678	656.56	10.75	3533.41	10.29	0	0	63.89	3.93	122.77	1.02	134.66	9.45	128.89	9.04	0	1627.44	9.96	0.61	3	23	22	39	18
96	5.69	35.52	679	568.86	6.92	3551.87	6.57	0	0	93.97	3.46	119.14	0.98	145.00	6.11	137.54	5.80	0	0.00	0.00	0.80	3	23	23	39	17
97	9.29	33.13	680	929.12	4.74	3312.60	6.66	0	0	89.84	2.42	117.01	0.79	136.53	4.23	190.72	6.01	0	1780.83	14.29	0.87	3	23	24	39	16
98	11.79	33.52	681	1179.26	9.52	3352.04	6.47	0	0	75.94	3.00	120.22	0.93	185.99	8.52	127.05	5.75	0	1695.60	12.43	0.77	4	23	25	39	15
99	9.13	30.98	682	912.85	8.28	3097.93	6.08	0	0	87.05	2.89	114.80	0.98	192.37	7.49	142.20	5.44	0	1601.25	13.81	0.81	3	23	26	39	14
100	8.46	34.15	683	845.83	15.94	3415.36	17.96	0	0	49.64	4.25	124.97	1.31	144.12	14.20	162.50	15.96	0	1348.17	6.94	0.44	5	23	27	39	13
101	9.88	36.85	684	988.29	5.70	3684.88	5.01	0	0	90.74	2.50	116.53	0.76	159.85	5.07	140.86	4.45	0	1675.23	15.20	0.87	3	23	28	39	12
102	7.84	34.69	685	784.25	6.54	3468.81	4.33	0	0	98.23	2.81	115.68	0.81	176.21	5.81	117.04	3.83	0	1510.44	14.11	0.87	4	23	29	39	11
103	10.00	37.25	686	999.62	6.76	3724.92	7.29	0	0	85.27	2.97	115.21	0.94	150.01	6.01	161.74	6.48	0	1487.85	12.23	0.81	3	23	30	39	10
104	9.48	35.69	687	947.51	9.07	3568.51	7.20	0	0	66.91	2.12	112.18	0.88	221.15	8.54	178.12	6.56	1	1160.83	10.46	0.79	3	23	31	39	9
105	11.31	34.97	688	1130.87	8.58	3497.36	8.41	0	0	69.90	3.24	115.87	0.92	142.81	7.57	140.11	7.43	0	1114.67	10.52	0.72	3	23	32	39	8
106	9.51	39.28	690	951.37	8.93	3927.52	13.07	0	0	58.93	2.86	117.68	1.01	143.38	8.01	207.63	12.00	0	1440.04	8.73	0.66	4	23	33	39	7
107	8.73	38.83	691	873.23	6.04	3883.11	5.88	0	0	95.83	2.71	113.99	0.91	165.73	5.39	161.38	5.25	0	1549.90	14.46	0.86	3	23	34	39	6
108	8.81	40.95	692	880.81	8.09	4094.97	8.55	0	0	86.79	3.31	114.29	1.15	164.86	7.26	173.79	7.69	0	1641.44	18.43	0.76	3	23	35	39	5
109	8.33	43.15	693	832.85	7.22	4315.02	6.89	0	0	77.73	2.85	114.72	0.86	152.07	6.39	145.24	6.11	0	1173.65	12.64	0.80	3	23	36	39	4
110	7.94	42.76	694	793.69	6.92	4276.34	8.86	0	0	66.32	2.31	116.47	0.83	154.64	6.22	196.77	8.06	0	1516.33	9.45	0.79	3	23	37	39	3
111	10.36	42.79	697	1035.75	12.12	4278.65	8.22	0	0	71.49	2.77	112.45	1.15	238.69	11.71	166.64	7.48	1	1352.06	11.31	0.72	4	23	38	39	2
112	7.87	44.22	698	786.72	5.93	4422.18	6.70	0	0	96.43	2.97	114.52	0.96	149.28	5.29	168.43	5.98	0	1673.83	14.77	0.84	3	23	39	39	1
113	19.40	32.73	659	1940.20	6.81	3273.07	6.64	0	0	82.41	3.08	118.96	0.85	140.56	6.01	136.94	5.85	0	1240.71	8.11	0.80	3	24	1	1	1
114	8.38	40.79	689	837.83	5.30	4078.80	4.74	0	0	109.65	2.92	117.60	0.85	153.62	4.69	137.30	4.19	0	1721.62	17.19	0.88	3	25	1	1	1
115	121.91	5.89	706	12191.26	10.23	589.23	13.03	0	0	44.64	1.68	113.48	0.80	211.85	9.65	247.78	13.11	1	0.00	0.00	0.70	5	26	1	1	1
116	12.95	54.51	735	1295.35	4.92	5451.20	5.49	0	0	63.64	2.29	113.07	0.49	104.93	4.30	117.01	4.78	1	653.40	9.59	0.83	4	27	1	1	1
117	20.57	6.32	743	2057.39	8.76	632.07	11.68	0	0	42.66	2.87	115.75	0.64	99.78	7.60	133.24	10.20	1	0.00	0.00	0.58	4	28	1	1	1
118	26.43	25.37	760	2643.29	9.22	2537.25	8.06	0	0	47.04	2.25	114.15	0.62	148.90	8.13	130.30	7.12	0	602.60	8.74	0.71	3	29	1	1	1
119	92.90	29.55	786	9290.10	3.26	2955.45	3.04	0	0	163.47	4.08	117.45	0.75	100.41	2.85	93.23	2.60	1	1156.08	27.63	0.92	4	30	1	382	382
120	92.92	29.53	787	9292.33	2.69	2953.21	3.01	0	0	194.82	4.03	118.48	0.82	99.91	2.35	112.04	2.62	1	1748.58	30.77	0.94	4	30	2	382	381
121	92.91	29.61	788	9291.11	3.10	2960.77	3.17	0	0	162.04	3.32	116.49	0.76	116.45	2.71	119.15	2.77	0	1536.25	23.47	0.94	4	30	3	382	380
122	93.01	29.59	789	9301.35	3.53	2959.44	3.77	0	0	141.22	3.68	116.88	0.76	103.94	3.08	110.95	3.28	1	1330.15	21.46	0.91	5	30	4	382	379
123	92.88	29.66	790	9287.96	2.96	2966.35	3.07	0	0	190.53	4.23	116.20	0.85	102.39	2.59	105.92	2.66	1	1513.94	22.04	0.93	4	30	5	382	378
124	93.00	29.65	791	9300.34	3.08	2965.12	3.51	0	0	155.95	3.58	116.28	0.76	103.27	2.70	117.47	3.06	1	1386.15	20.27	0.92	4	30	6	382	377
125	92.84	29.67	792	9283.64	4.41	2966.79	3.49	0	0	104.93	2.95	114.27	0.61	120.21	3.84	95.03	3.02	1	913.06	16.20	0.89	4	30	7	382	376
126	92.93	29.57	793	9293.41	2.86	2957.17	3.30	0	0	166.01	3.79	117.25	0.75	96.49	2.52	110.85	2.86	1	1345.71	22.92	0.93	4	30	8	382	375
127	92.80	29.77	794	9280.29	4.15	2976.89	4.55	0	0	115.64	3.58	117.58	0.74	102.88	3.62	112.80	3.96	1	1062.67	15.23	0.87	4	30	9	382	374
128	92.94	29.71	795	9293.59	3.37	2970.89	4.02	0	0	143.27	3.61	116.19	0.78	102.63	2.95	122.42	3.50	1	1294.08	20.54	0.91	3	30	10	382	373
129	93.02	29.50	796	9302.44	2.63	2950.40	2.99	0	0	133.93	2.45	115.32	0.56	110.42	2.30	125.66	2.62	1	1336.85	19.87	0.95	3	30	11	382	372
130	92.89	29.74	797	9289.12	2.97	2973.94	3.53	0	0	176.87	3.90	117.77	0.85	103.34	2.60	122.78	3.08	1	1568.31	26.11	0.93	4	30	12	382	371
131	93.13	29.67	798	9312.65	2.89	2967.48	3.25	0	0	194.96	4.63	116.91	0.88	93.66	2.54	105.17	2.82	1	1461.25	33.22	0.92	4	30	13	382	370
132	92.97	29.76	799	9297.18	3.76	2975.56	4.19	0	0	160.57	4.08	116.49	0.96	113.69	3.29	126.60	3.66	0	1631.29	30.62	0.90	3	30	14	382	369
133	92.81	29.66	800	9281.46	3.43	2965.51	3.54	0	0	163.41	3.72	116.67	0.85	115.77	3.00	119.53	3.10	0	1703.88	26.66	0.92	3	30	15	382	368
134	92.93	29.71	801	9293.04	2.67	2970.53	2.89	0	0	178.25	3.31	116.56	0.74	110.54	2.33	119.53	2.52	1	1639.50	25.33	0.95	4	30	16	382	367
135	92.71	29.78	805	9271.37	10.00	2977.65	10.69	0	0	47.28	2.92	115.23	0.74	124.89	8.79	133.46	9.39	0	568.54	7.83	0.61	3	30	17	382	366
136	93.08	29.51	806	9308.37	4.75	2950.70	4.62	0	0	94.56	3.14	116.19	0.66	109.97	4.14	106.88	4.02	1	1043.15	15.55	0.85	4	30	18	382	365
137	92.96	29.72	807	9296.16	2.89	2971.53	3.54	0	0	190.81	4.27	119.62	0.91	99.52	2.54	121.64	3.09	1	1918.85	24.05	0.93	4	30	19	382	364
138	92.81	29.58	808	9280.92	2.90	2958.18	3.43	0	0	176.83	4.19	117.02	0.82	94.12	2.54	111.18	2.98	1	1263.96	20.94	0.92	4	30	20	382	363
139	92.87	29.67	809	9287.03	4.23	2966.83	3.87	0	0	133.55	3.77	116.04	0.80	114.87	3.68	105.11	3.37	1	1065.69	25.63	0.89	4	30	21	382	362
140	92.87	29.62	810	9286.53	3.00	2962.44	2.99	0	0	166.55	3.64	116.84	0.73	105.29	2.61	104.84	2.59	1	1537.17	24.76	0.93	4	30	22	382	361
141	92.88	29.61	811	9288.47	6.68	2961.09	8.04	0	0	61.54	2.68	113.15	0.69	118.13	5.87	142.22	7.06	0	569.10	10.11	0.76	3	30	23	382	360
142	92.84	29.57	812	9284.18	5.96	2956.80	7.20	0	0	60.43	2.43	114.81	0.60	114.02	5.23	137.60	6.31	0	748.83	10.42	0.79	3	30	24	382	359
143	92.93	29.60	813	9292.57	3.55	2959.88	3.96	0	0	145.57	3.54	115.43	0.82	112.31	3.10	125.46	3.47	0	1594.02	23.71	0.91	3	30	25	382	358
144	92.78	29.60	814	9278.20	3.58	2960.10	4.42	0	0	122.45	3.33	116.79	0.72	101.16	3.13	124.85	3.86	1	1128.00	23.21	0.90	4	30	26	382	357
145	92.95	29.63	815	9294.83	3.76	2963.01	4.38	0	0	128.55	3.68	117.46	0.77	100.94	3.29	117.46	3.82	1	1404.04	17.73	0.89	4	30	27	382	356
146	93.01	29.65	816	9301.27	6.67	2965.40	6.20	0	0	73.84	3.48	115.98	0.70	108.79	5.81	100.97	5.38	1	618.52	10.51	0.75	4	30	28	382	355
147	92.99	29.57	817	9298.74	4.49	2956.78	4.14	0	0	93.65	2.72	115.29	0.60	118.91	3.92	109.70	3.61	1	750.00	13.25	0.88	4	30	29	382	354
148	92.94	29.83	818	9293.87	3.59	2983.15	3.89	0	0	115.00	2.92	117.04	0.64	108.57	3.13	117.77	3.40	1	1212.85	13.95	0.91	4	30	30	382	353
149	92.93	29.64	819	9293.10	2.80	2964.06	3.63	0	0	195.93	4.43	117.82	0.93	95.51	2.47	123.51	3.16	1	1757.48	28.75	0.93	4	30	31	382	352
150	92.80	29.70	820	9279.88	2.32	2970.01	2.83	0	0	198.90	3.60	118.24	0.76	98.68	2.03	120.37	2.47	1	1607.62	23.80	0.95	4	30	32	382	351
151	92.99	29.64	821	9299.05	2.72	2963.77	3.17	0	0	161.85	3.69	118.03	0.70	91.76	2.41	106.79	2.75	1	1390.62	24.17	0.93	4	30	33	382	350
152	92.81	29.60	822	9281.35	3.86	2959.90	3.60	0	0	126.76	3.47	116.64	0.70	108.16	3.36	100.65	3.11	1	1079.06	18.37	0.90	4	30	34	382	349
153	93.00	29.77	823	9300.47	3.43	2977.24	3.91	0	0	139.79	3.24	114.81	0.77	113.78	3.00	129.81	3.43	0	1289.62	21.41	0.92	3	30	35	382	348
154	92.85	29.97	824	9285.25	3.84	2997.27	3.15	0	0	113.83	3.23	117.21	0.58	104.03	3.33	86.34	2.85	1	1098.50	18.24	0.89	4	30	36	382	347
155	92.98	29.74	825	9297.90	4.01	2973.62	4.30	0	0	112.86	3.24	116.38	0.70	107.35	3.51	114.89	3.75	1	888.44	14.67	0.89	4	30	37	382	346
156	93.02	29.77	826	9302.24	3.82	2977.16	3.71	0	0	125.81	3.34	116.97	0.70	110.57	3.33	107.41	3.23	1	1121.56	20.54	0.90	4	30	38	382	345
157	92.92	29.62	827	9292.17	3.19	2962.30	3.58	0	0	134.28	3.16	118.03	0.67	104.30	2.79	116.95	3.12	1	1192.08	23.50	0.92	4	30	39	382	344
158	92.89	29.61	828	9288.72	3.38	2961.04	3.51	0	0	126.24	2.93	115.41	0.65	111.90	2.96	116.00	3.06	1	1008.08	16.33	0.92	4	30	40	382	343
159	92.87	29.72	829	9286.57	1.92	2971.92	2.26	0	0	223.12	3.47	116.14	0.68	95.11	1.69	111.84	1.97	1	1658.00	31.39	0.96	4	30	41	382	342
160	93.04	29.61	830	9304.25	2.95	2960.52	3.10	0	0	180.99	3.96	117.04	0.81	103.76	2.58	109.01	2.70	1	1434.29	27.12	0.93	4	30	42	382	341
161	92.88	29.75	831	9287.56	2.64	2974.50	2.90	0	0	173.77	3.45	118.65	0.71	101.94	2.30	112.28	2.53	1	1556.35	24.60	0.94	4	30	43	382	340
162	92.94	29.46	832	9293.99	2.84	2946.09	2.80	0	0	180.00	3.83	120.35	0.74	102.39	2.48	100.84	2.42	1	1648.17	29.95	0.94	4	30	44	382	339
163	92.88	29.53	833	9287.94	3.78	2952.84	3.88	0	0	144.41	3.94	118.82	0.82	106.43	3.30	109.07	3.37	1	1521.85	21.66	0.90	4	30	45	382	338
164	92.86	29.63	834	9286.29	4.12	2962.85	4.62	0	0	121.33	3.54	116.23	0.79	108.47	3.60	121.78	4.04	1	1181.35	17.82	0.88	3	30	46	382	337
165	92.94	29.75	835	9293.63	3.65	2975.36	3.98	0	0	135.91	3.46	116.43	0.77	110.10	3.19	120.13	3.48	1	1543.27	22.34	0.91	4	30	47	382	336
166	92.89	29.70	836	9289.33	3.63	2970.20	3.81	0	0	120.58	3.28	116.11	0.66	102.61	3.17	107.69	3.31	1	993.00	24.68	0.90	4	30	48	382	335
167	92.85	29.64	837	9284.72	3.78	2964.46	3.84	0	0	133.08	3.43	118.93	0.76	112.81	3.30	114.53	3.35	0	1514.71	20.50	0.90	4	30	49	382	334
168	92.82	29.60	838	9282.45	3.85	2960.27	4.02	0	0	133.09	3.71	119.16	0.77	105.95	3.36	110.58	3.50	1	1404.27	19.00	0.89	4	30	50	382	333
169	92.79	29.69	839	9279.00	5.29	2969.44	5.11	0	0	107.45	3.56	116.02	0.84	122.79	4.63	118.52	4.47	0	1052.60	19.02	0.85	3	30	51	382	332
170	92.85	29.62	840	9284.67	3.13	2961.59	3.20	0	0	174.50	4.08	117.91	0.81	102.78	2.73	104.93	2.78	1	1342.52	24.50	0.92	4	30	52	382	331
171	93.07	29.66	841	9306.51	3.47	2965.69	3.30	0	0	131.51	2.91	117.24	0.67	120.83	3.03	114.87	2.88	0	1307.00	19.60	0.93	4	30	53	382	330
172	92.83	29.73	842	9282.77	4.98	2973.44	4.88	0	0	100.43	3.20	117.15	0.74	120.08	4.35	117.74	4.27	0	1138.12	18.90	0.86	3	30	54	382	329
173	92.88	29.61	843	9287.93	3.41	2960.55	3.42	0	0	167.92	4.28	117.68	0.84	102.63	2.97	102.91	2.96	1	1383.19	21.32	0.91	4	30	55	382	328
174	93.02	29.66	844	9301.99	3.30	2965.65	3.73	0	0	123.04	2.86	115.14	0.64	109.12	2.89	123.25	3.26	1	1308.08	22.42	0.92	4	30	56	382	327
175	92.85	29.60	845	9284.99	2.99	2959.70	3.35	0	0	161.79	3.29	117.22	0.77	113.17	2.62	126.63	2.93	0	1594.81	25.34	0.94	3	30	57	382	326
176	92.94	29.66	846	9293.83	3.12	2965.51	3.78	0	0	162.45	3.92	116.85	0.83	99.50	2.74	120.50	3.30	1	1217.19	19.99	0.92	4	30	58	382	325
177	93.03	29.51	847	9302.84	4.95	2951.41	5.25	0	0	98.07	3.62	117.45	0.74	102.98	4.33	109.14	4.56	1	1029.71	19.18	0.83	4	30	59	382	324
178	92.93	29.63	848	9292.63	3.54	2963.50	3.61	0	0	142.50	3.35	116.78	0.76	115.74	3.10	117.81	3.15	0	1306.44	17.61	0.92	3	30	60	382	323
179	92.81	29.59	849	9280.73	2.52	2959.41	2.66	0	0	258.65	4.76	119.90	0.99	105.32	2.20	110.79	2.31	1	2241.44	31.76	0.95	4	30	61	382	322
180	92.85	29.60	850	9284.56	2.28	2960.28	2.52	0	0	241.14	3.77	120.08	0.87	112.46	2.00	124.03	2.20	0	2272.83	31.17	0.96	4	30	62	382	321
181	92.95	29.63	851	9294.68	1.94	2962.81	2.21	0	0	242.97	3.66	119.80	0.74	99.06	1.70	112.69	1.92	1	2181.71	29.73	0.97	4	30	63	382	320
182	92.78	29.68	852	9277.76	2.67	2967.99	2.94	0	0	203.74	4.00	120.13	0.85	104.75	2.33	115.31	2.57	1	1840.40	30.27	0.94	4	30	64	382	319
183	92.89	29.65	853	9289.27	2.30	2965.21	2.38	0	0	250.07	4.04	117.93	0.87	109.27	2.00	113.31	2.08	1	2147.54	28.64	0.96	3	30	65	382	318
184	92.91	29.60	854	9291.23	2.22	2959.57	2.62	0	0	276.69	4.85	119.65	0.98	97.28	1.95	114.88	2.28	1	2148.60	35.63	0.95	4	30	66	382	317
185	92.88	29.61	855	9287.89	2.15	2960.96	2.60	0	0	255.53	4.12	119.56	0.90	102.41	1.88	123.99	2.27	1	2384.85	29.85	0.96	4	30	67	382	316
186	92.83	29.55	856	9283.20	2.45	2955.26	2.67	0	0	180.69	3.03	119.36	0.69	112.54	2.14	122.68	2.33	0	1652.54	25.26	0.96	4	30	68	382	315
187	92.88	29.56	857	9288.48	3.27	2955.74	3.36	0	0	162.72	3.69	117.06	0.80	110.86	2.86	113.70	2.93	1	1353.42	26.42	0.93	4	30	69	382	314
188	93.01	29.54	858	9301.05	2.71	2953.82	3.05	0	0	158.96	3.28	117.09	0.68	100.87	2.37	113.81	2.66	1	1343.60	25.90	0.94	4	30	70	382	313
189	93.00	29.78	859	9300.40	4.20	2977.69	4.50	0	0	114.73	3.07	115.58	0.75	120.90	3.68	129.59	3.95	0	1216.46	15.78	0.89	3	30	71	382	312
190	92.91	29.63	860	9291.48	4.48	2963.28	4.54	0	0	95.74	2.76	114.72	0.65	119.23	3.92	120.88	3.97	0	567.62	13.17	0.88	4	30	72	382	311
191	92.90	29.71	861	9289.68	3.51	2970.54	4.34	0	0	117.76	3.32	116.04	0.68	95.63	3.08	118.18	3.78	1	941.67	15.32	0.89	4	30	73	382	310
192	92.88	29.58	862	9288.45	3.53	2957.79	3.91	0	0	127.62	3.34	116.92	0.70	103.59	3.08	114.66	3.40	1	1322.62	18.01	0.90	4	30	74	382	309
193	93.13	29.75	863	9312.77	4.67	2975.11	4.78	0	0	102.64	3.30	116.19	0.72	111.83	4.08	114.35	4.17	1	997.88	17.58	0.86	4	30	75	382	308
194	92.93	29.60	864	9293.40	3.71	2960.01	4.71	0	0	113.71	3.24	116.91	0.71	100.05	3.25	127.01	4.11	1	939.33	16.30	0.89	4	30	76	382	307
195	92.81	29.75	865	9281.25	4.82	2975.01	3.82	0	0	91.16	2.36	113.64	0.59	143.57	4.23	113.94	3.36	0	966.58	13.33	0.90	4	30	77	382	306
196	92.95	29.81	866	9295.01	5.93	2980.83	5.53	0	0	81.09	2.93	115.68	0.70	126.04	5.19	117.73	4.85	0	867.50	11.98	0.82	3	30	78	382	305
197	93.05	29.54	867	9304.95	4.13	2953.91	4.24	0	0	127.00	3.87	116.40	0.78	103.99	3.60	106.71	3.68	1	1100.08	22.68	0.88	4	30	79	382	304
198	92.91	29.77	868	9291.50	2.94	2977.06	3.64	0	0	173.64	3.79	118.43	0.85	103.65	2.58	127.99	3.18	1	1315.29	23.47	0.93	3	30	80	382	303
199	92.93	29.64	869	9293.01	2.71	2963.59	2.94	0	0	201.00	4.28	118.97	0.83	97.97	2.38	106.02	2.55	1	1573.29	26.88	0.94	4	30	81	382	302
200	92.76	29.66	870	9276.36	2.61	2965.56	2.96	0	0	167.70	2.93	115.15	0.70	114.82	2.29	130.12	2.59	0	1569.29	23.90	0.95	3	30	82	382	301
201	92.88	29.57	871	9287.73	1.81	2956.90	1.99	0	0	221.01	3.01	114.86	0.62	101.69	1.58	112.22	1.73	1	1630.69	36.47	0.97	4	30	83	382	300
202	92.84	29.78	872	9283.52	4.29	2978.12	4.60	0	0	152.66	4.88	117.99	1.00	103.21	3.74	110.68	4.01	1	1263.21	21.64	0.86	4	30	84	382	299
203	92.88	29.70	873	9287.53	3.64	2970.10	3.65	0	0	154.03	3.93	120.13	0.83	109.51	3.18	109.64	3.18	1	1723.77	20.57	0.91	4	30	85	382	298
204	92.92	29.51	874	9291.79	3.84	2951.25	3.62	0	0	175.60	4.07	117.35	0.99	127.53	3.37	120.15	3.17	0	1868.23	21.11	0.92	4	30	86	382	297
205	93.13	29.70	875	9312.62	3.67	2970.49	3.95	0	0	165.02	4.26	118.63	0.93	109.23	3.21	117.44	3.44	1	1562.50	28.67	0.90	4	30	87	382	296
206	92.97	29.67	876	9296.71	3.50	2967.31	3.67	0	0	120.45	2.97	114.55	0.64	108.98	3.05	114.48	3.20	1	1052.58	16.25	0.91	4	30	88	382	295
207	92.84	29.67	877	9284.08	2.62	2967.21	3.03	0	0	189.56	3.66	119.24	0.79	104.52	2.29	120.78	2.64	1	1914.48	25.68	0.94	4	30	89	382	294
208	92.82	29.53	878	9282.25	3.27	2953.44	3.94	0	0	145.05	3.82	116.18	0.77	95.58	2.86	115.13	3.43	1	1033.40	25.66	0.90	4	30	90	382	293
209	92.94	29.48	879	9293.83	3.93	2948.26	3.79	0	0	141.48	3.78	117.17	0.81	113.16	3.43	108.95	3.30	1	1290.75	22.65	0.90	4	30	91	382	292
210	92.97	29.54	880	9296.50	3.60	2954.17	4.04	0	0	133.17	3.45	116.46	0.76	106.63	3.15	119.75	3.53	1	1367.08	18.01	0.90	3	30	92	382	291
211	92.82	29.64	881	9282.29	2.73	2964.42	3.47	0	0	178.93	3.84	118.30	0.82	97.61	2.39	124.04	3.02	1	1685.56	28.11	0.93	4	30	93	382	290
212	92.97	29.69	882	9296.58	2.44	2968.64	2.88	0	0	179.53	3.30	116.86	0.71	102.21	2.14	120.44	2.51	1	1709.52	26.84	0.95	3	30	94	382	289
213	92.98	29.65	883	9298.01	3.35	2965.28	4.12	0	0	158.79	3.99	117.62	0.88	102.51	2.94	125.96	3.59	1	1397.79	23.42	0.91	4	30	95	382	288
214	92.93	29.70	884	9292.82	2.85	2969.93	2.79	0	0	165.12	3.09	116.45	0.70	117.25	2.49	114.66	2.44	0	1609.23	25.34	0.95	4	30	96	382	287
215	92.82	29.85	885	9282.38	2.84	2984.55	3.13	0	0	209.70	4.45	120.19	0.92	102.78	2.48	113.27	2.73	1	2040.50	25.91	0.93	4	30	97	382	286
216	92.82	29.76	886	9281.98	3.63	2975.72	4.27	0	0	153.68	3.97	117.18	0.90	108.11	3.18	127.07	3.73	1	1575.42	20.28	0.90	3	30	98	382	285
217	92.95	29.69	887	9294.62	3.12	2968.66	3.10	0	0	154.31	3.12	116.74	0.72	118.69	2.73	118.06	2.71	0	1560.21	22.87	0.94	3	30	99	382	284
218	92.76	29.88	888	9275.52	3.80	2988.29	3.66	0	0	172.74	4.58	118.38	0.95	109.98	3.31	106.12	3.20	1	1730.85	29.88	0.90	4	30	100	382	283
219	92.97	29.76	889	9296.86	3.91	2975.69	4.02	0	0	120.53	3.43	117.94	0.71	105.79	3.42	108.70	3.50	1	1393.10	21.52	0.89	4	30	101	382	282
220	92.88	29.55	890	9288.07	4.00	2954.95	4.07	0	0	121.69	3.71	116.54	0.72	100.82	3.49	102.46	3.52	1	838.04	20.60	0.88	4	30	102	382	281
221	92.85	29.67	891	9284.78	2.65	2967.10	2.91	0	0	167.29	3.31	117.66	0.69	102.91	2.31	112.85	2.53	1	1618.81	24.03	0.94	4	30	103	382	280
222	92.82	29.64	892	9281.98	2.65	2964.07	2.92	0	0	219.41	3.99	118.69	0.91	111.97	2.32	123.24	2.55	1	1980.04	27.02	0.95	3	30	104	382	279
223	92.75	29.78	893	9275.19	4.37	2977.54	4.56	0	0	124.16	3.84	116.79	0.82	108.48	3.81	113.28	3.98	1	1050.94	25.13	0.87	4	30	105	382	278
224	92.94	29.72	894	9294.18	3.39	2972.29	3.95	0	0	157.33	4.04	118.30	0.85	101.45	2.97	117.98	3.44	1	1592.02	21.58	0.91	4	30	106	382	277
225	92.84	29.61	895	9283.63	2.74	2961.46	2.83	0	0	179.21	3.15	117.36	0.75	120.07	2.40	124.09	2.48	0	1927.48	24.36	0.95	3	30	107	382	276
226	92.92	29.58	896	9291.97	1.90	2958.17	2.13	0	0	259.84	3.82	118.59	0.77	99.13	1.66	111.29	1.85	1	2153.62	38.92	0.97	4	30	108	382	275
227	92.99	29.67	897	9299.14	3.90	2967.05	3.95	0	0	135.35	3.79	116.47	0.79	107.02	3.41	108.31	3.44	1	1294.21	18.20	0.89	4	30	109	382	274
228	92.92	29.66	898	9291.87	3.71	2965.99	4.31	0	0	135.67	3.65	115.70	0.81	106.12	3.25	123.34	3.76	1	1123.96	22.10	0.90	4	30	110	382	273
229	92.97	29.65	899	9296.68	2.50	2965.15	2.63	0	0	160.94	2.87	115.09	0.61	107.71	2.18	113.24	2.29	1	1347.42	21.71	0.95	4	30	111	382	272
230	92.94	29.67	900	9293.75	3.03	2966.63	2.96	0	0	177.76	4.11	118.87	0.78	100.50	2.64	98.31	2.56	1	1392.56	23.42	0.93	4	30	112	382	271
231	92.84	29.54	901	9283.89	2.62	2953.97	2.70	0	0	169.73	3.26	117.42	0.67	104.60	2.28	107.84	2.35	1	1379.04	24.30	0.95	4	30	113	382	270
232	92.74	29.67	902	9274.20	2.94	2967.12	3.25	0	0	176.99	3.65	118.79	0.82	109.40	2.57	120.94	2.84	1	1836.92	22.62	0.94	4	30	114	382	269
233	92.74	29.64	903	9273.98	2.53	2964.32	2.72	0	0	190.40	3.53	117.76	0.74	104.72	2.20	112.73	2.37	1	1543.85	31.56	0.95	4	30	115	382	268
234	92.87	29.67	904	9287.43	2.19	2967.16	2.31	0	0	217.57	3.68	120.11	0.72	99.29	1.91	104.48	2.00	1	1956.08	35.63	0.96	4	30	116	382	267
235	92.88	29.57	905	9287.77	2.88	2957.30	3.08	0	0	168.26	3.75	119.01	0.74	99.20	2.52	105.96	2.67	1	1480.98	23.86	0.93	4	30	117	382	266
236	92.81	29.62	906	9280.85	2.37	2962.21	2.40	0	0	197.93	3.42	118.60	0.70	105.43	2.07	106.48	2.08	1	1962.62	34.33	0.96	4	30	118	382	265
237	92.84	29.62	907	9283.64	3.70	2962.39	4.66	0	0	134.13	4.11	117.94	0.82	92.93	3.25	116.83	4.05	1	1241.69	18.03	0.87	4	30	119	382	264
238	92.89	29.51	908	9289.12	3.84	2950.68	3.87	0	0	149.62	3.98	117.67	0.86	111.16	3.35	111.98	3.38	1	1306.94	16.73	0.90	4	30	120	382	263
239	92.90	29.62	909	9289.65	3.25	2961.73	3.46	0	0	170.95	3.60	117.11	0.86	118.66	2.85	126.42	3.03	0	1515.92	24.67	0.93	3	30	121	382	262
240	92.97	29.52	910	9296.90	2.83	2952.12	3.05	0	0	201.68	4.10	116.29	0.88	106.98	2.47	115.24	2.66	1	1858.10	30.54	0.94	4	30	122	382	261
241	92.87	29.84	911	9287.12	2.49	2984.08	2.69	0	0	196.20	3.76	117.55	0.75	99.74	2.18	107.82	2.35	1	1619.19	28.39	0.95	4	30	123	382	260
242	92.85	29.61	912	9285.13	2.59	2960.86	2.78	0	0	213.92	4.04	116.09	0.85	105.33	2.26	113.17	2.43	1	1645.67	39.45	0.95	4	30	124	382	259
243	92.84	29.64	913	9284.24	2.20	2964.19	2.21	0	0	203.02	3.16	117.98	0.66	108.55	1.92	108.79	1.92	1	1637.12	34.32	0.96	4	30	125	382	258
244	92.85	29.51	914	9285.39	2.48	2951.45	2.71	0	0	214.82	3.84	116.10	0.83	106.49	2.17	116.40	2.36	1	1716.77	23.71	0.95	4	30	126	382	257
245	92.88	29.74	915	9288.33	2.44	2974.06	2.94	0	0	204.34	3.62	119.03	0.82	105.74	2.13	127.76	2.57	1	2075.94	29.75	0.95	3	30	127	382	256
246	92.93	29.69	916	9292.69	2.79	2968.93	2.89	0	0	208.78	3.92	118.22	0.89	114.29	2.44	118.06	2.52	0	2181.71	33.05	0.95	4	30	128	382	255
247	93.00	29.71	917	9300.27	3.38	2970.59	3.49	0	0	164.68	3.74	118.41	0.85	114.70	2.96	118.40	3.05	0	1886.88	21.69	0.92	3	30	129	382	254
248	92.91	29.71	918	9291.11	4.84	2971.02	5.21	0	0	108.03	3.26	114.67	0.82	123.35	4.25	132.92	4.58	0	1510.29	20.46	0.87	3	30	130	382	253
249	92.90	29.65	919	9289.75	2.05	2964.80	2.44	0	0	206.92	3.15	115.66	0.69	103.52	1.79	123.37	2.13	1	1734.23	29.62	0.96	3	30	131	382	252
250	92.86	29.67	920	9285.59	4.52	2966.70	4.57	0	0	127.99	3.97	116.45	0.86	111.86	3.94	113.21	3.99	1	1142.48	21.53	0.87	4	30	132	382	251
251	92.87	29.62	921	9286.59	3.58	2962.17	3.66	0	0	134.37	3.24	115.71	0.73	114.12	3.13	116.59	3.20	0	1265.81	21.86	0.91	3	30	133	382	250
252	92.96	29.71	922	9295.82	3.08	2970.89	3.95	0	0	140.21	3.33	117.26	0.73	99.91	2.70	128.03	3.45	1	1300.52	18.28	0.92	3	30	134	382	249
253	92.91	29.59	923	9290.95	3.12	2959.48	2.88	0	0	133.77	2.83	117.23	0.59	113.28	2.72	104.72	2.51	1	1175.73	18.61	0.94	4	30	135	382	248
254	92.86	29.65	924	9286.08	2.88	2964.85	3.25	0	0	194.71	4.31	117.05	0.88	99.83	2.51	112.72	2.83	1	1288.40	29.78	0.93	4	30	136	382	247
255	92.87	29.83	925	9287.07	2.80	2983.35	3.05	0	0	186.78	3.90	117.82	0.81	102.89	2.45	111.89	2.65	1	1528.12	19.60	0.94	4	30	137	382	246
256	92.95	29.73	926	9295.15	2.70	2973.00	3.13	0	0	179.87	3.74	118.47	0.77	100.09	2.37	115.61	2.72	1	1542.81	21.99	0.94	4	30	138	382	245
257	92.78	29.61	927	9278.38	3.46	2960.53	3.63	0	0	164.57	4.13	118.87	0.86	105.86	3.01	111.17	3.16	1	1238.27	25.19	0.91	4	30	139	382	244
258	92.92	29.67	928	9291.85	2.49	2967.12	2.93	0	0	198.95	3.67	116.96	0.80	103.92	2.18	122.02	2.55	1	1751.25	31.15	0.95	4	30	140	382	243
259	92.87	29.59	929	9286.81	2.80	2959.28	3.72	0	0	189.50	4.31	120.51	0.91	94.69	2.46	125.89	3.24	1	2019.94	27.06	0.93	4	30	141	382	242
260	92.85	29.50	930	9285.29	3.20	2950.23	3.70	0	0	166.73	3.63	119.30	0.86	112.87	2.80	130.67	3.24	0	1858.17	20.87	0.93	3	30	142	382	241
261	92.79	29.49	931	9279.16	2.30	2948.79	2.91	0	0	169.24	3.15	118.92	0.65	94.94	2.01	120.16	2.54	1	1717.58	25.33	0.95	4	30	143	382	240
262	92.79	29.68	932	9278.74	2.57	2967.60	3.01	0	0	200.01	3.99	118.67	0.82	98.84	2.24	115.76	2.62	1	1740.08	29.88	0.94	4	30	144	382	239
263	92.83	29.56	933	9282.64	2.77	2955.71	3.33	0	0	216.69	4.44	119.37	0.98	103.84	2.42	125.00	2.91	1	2019.08	31.04	0.94	4	30	145	382	238
264	92.82	29.67	934	9282.22	2.33	2967.10	2.62	0	0	243.63	4.24	118.70	0.89	102.84	2.04	115.78	2.29	1	2125.96	41.14	0.95	4	30	146	382	237
265	92.91	29.60	935	9290.83	2.22	2960.32	2.80	0	0	286.79	5.30	121.08	1.06	92.70	1.96	116.66	2.44	1	2490.67	42.79	0.95	4	30	147	382	236
266	92.78	29.67	936	9278.47	1.73	2967.00	2.03	0	0	251.53	3.25	119.67	0.70	103.25	1.51	121.11	1.77	1	2294.81	34.66	0.97	4	30	148	382	235
267	92.88	29.79	937	9287.51	2.66	2978.61	2.83	0	0	166.70	3.14	116.39	0.68	108.60	2.33	115.14	2.46	1	1258.79	21.50	0.95	3	30	149	382	234
268	92.87	29.69	938	9286.75	3.48	2969.01	4.19	0	0	132.54	3.28	115.27	0.76	108.34	3.05	130.45	3.67	1	1070.42	17.44	0.91	3	30	150	382	233
269	92.88	29.71	939	9287.58	3.53	2970.81	4.08	0	0	171.58	4.48	117.84	0.97	103.79	3.08	120.15	3.56	1	1652.06	28.08	0.90	4	30	151	382	232
270	92.76	29.49	940	9276.32	3.43	2949.49	3.51	0	0	161.51	3.82	117.65	0.83	111.47	2.99	114.14	3.06	1	1522.94	26.25	0.92	4	30	152	382	231
271	92.83	29.73	941	9282.99	3.37	2972.79	4.06	0	0	149.60	4.01	119.62	0.82	96.48	2.95	116.09	3.53	1	1399.88	24.82	0.90	4	30	153	382	230
272	93.01	29.60	942	9300.52	3.67	2959.79	3.44	0	0	150.77	4.14	118.35	0.78	102.46	3.20	95.84	2.96	1	1129.54	21.62	0.90	4	30	154	382	229
273	92.75	29.58	943	9275.28	4.05	2957.71	4.19	0	0	112.15	3.57	117.76	0.68	97.56	3.52	100.94	3.62	1	927.56	18.04	0.87	4	30	155	382	228
274	92.81	29.71	944	9280.71	4.99	2971.40	5.30	0	0	94.31	3.07	116.17	0.73	117.94	4.37	125.20	4.64	0	1002.33	13.31	0.85	4	30	156	382	227
275	92.81	29.67	945	9280.77	4.18	2967.23	4.90	0	0	108.22	3.00	114.50	0.74	116.10	3.67	136.01	4.30	0	1087.77	18.06	0.89	4	30	157	382	226
276	92.99	29.65	946	9298.56	4.12	2965.05	4.70	0	0	119.43	3.63	115.65	0.78	104.14	3.61	118.77	4.10	1	995.90	19.36	0.87	4	30	158	382	225
277	92.90	29.64	947	9290.49	2.94	2963.77	3.09	0	0	161.72	3.48	117.54	0.72	105.02	2.57	110.34	2.69	1	1534.10	24.77	0.93	4	30	159	382	224
278	92.78	29.89	948	9278.04	4.95	2989.35	4.42	0	0	120.89	3.92	116.89	0.84	117.27	4.32	104.74	3.86	1	984.17	13.19	0.86	4	30	160	382	223
279	92.82	29.59	949	9281.74	4.68	2959.46	5.07	0	0	100.09	3.01	119.20	0.74	119.79	4.10	129.58	4.44	0	1387.23	15.04	0.87	4	30	161	382	222
280	92.89	29.84	950	9288.69	5.02	2984.41	4.52	0	0	102.50	3.17	115.28	0.73	124.81	4.39	112.50	3.96	0	783.69	17.30	0.87	3	30	162	382	221
281	92.97	29.62	951	9297.50	2.53	2962.42	3.00	0	0	147.52	2.73	116.25	0.61	105.05	2.21	124.66	2.62	1	1380.35	21.75	0.95	4	30	163	382	220
282	92.93	29.61	952	9293.48	3.87	2960.63	3.86	0	0	144.44	3.97	117.97	0.83	108.18	3.38	107.74	3.35	1	1317.56	26.55	0.90	4	30	164	382	219
283	92.90	29.67	953	9289.91	3.37	2967.21	3.56	0	0	134.90	3.27	116.00	0.69	106.68	2.94	112.74	3.10	1	1365.96	19.18	0.92	3	30	165	382	218
284	92.73	29.66	954	9272.67	3.32	2966.09	3.56	0	0	134.52	3.20	115.47	0.69	107.07	2.89	114.74	3.10	1	1040.42	21.79	0.92	4	30	166	382	217
285	92.95	29.75	955	9294.85	3.57	2974.73	4.31	0	0	98.78	2.24	114.99	0.59	121.63	3.14	146.81	3.79	0	1180.67	16.69	0.92	3	30	167	382	216
286	92.87	29.53	956	9287.05	3.25	2953.49	3.07	0	0	143.64	2.99	116.47	0.68	120.11	2.84	113.39	2.68	0	1282.94	20.83	0.93	4	30	168	382	215
287	92.83	29.61	957	9282.93	5.09	2960.52	5.71	0	0	90.41	3.12	116.40	0.73	113.39	4.46	127.27	5.00	0	1032.10	14.17	0.84	3	30	169	382	214
288	92.84	29.70	958	9284.24	2.82	2969.95	2.85	0	0	173.83	3.60	117.63	0.73	104.55	2.45	105.75	2.48	1	1290.25	25.26	0.94	4	30	170	382	213
289	92.79	29.54	959	9279.16	2.74	2954.39	3.04	0	0	177.71	3.61	118.69	0.76	103.52	2.39	115.03	2.65	1	1656.06	35.93	0.94	4	30	171	382	212
290	92.91	29.57	960	9290.83	3.46	2957.39	3.95	0	0	147.30	3.61	117.89	0.81	108.52	3.03	123.73	3.45	1	1491.79	21.76	0.91	3	30	172	382	211
291	92.99	29.38	961	9299.17	3.27	2937.65	3.86	0	0	136.06	3.35	117.19	0.72	101.92	2.86	120.36	3.36	1	1198.35	20.94	0.91	3	30	173	382	210
292	93.01	29.46	962	9301.11	7.64	2945.82	7.37	0	0	65.63	3.47	116.46	0.73	111.01	6.66	107.03	6.41	1	722.15	9.23	0.70	4	30	174	382	209
293	93.00	29.39	964	9299.96	3.57	2939.01	3.38	0	0	114.78	2.58	116.38	0.60	122.40	3.12	115.70	2.95	0	1327.79	17.30	0.92	4	30	175	382	208
294	93.17	29.41	965	9316.82	3.54	2940.88	3.87	0	0	149.25	3.83	118.67	0.82	105.76	3.09	115.62	3.37	1	1421.40	23.32	0.91	4	30	176	382	207
295	92.97	29.52	966	9296.97	4.66	2951.57	6.20	0	0	97.32	3.29	115.92	0.79	106.08	4.09	141.29	5.43	1	1088.50	19.07	0.84	4	30	177	382	206
296	92.89	29.42	967	9288.58	2.95	2941.59	3.22	0	0	164.11	3.32	117.31	0.76	112.09	2.58	122.37	2.81	0	1472.27	23.45	0.94	3	30	178	382	205
297	93.01	29.47	968	9300.57	7.80	2947.35	6.49	0	0	59.17	3.22	115.48	0.62	109.98	6.79	91.01	5.51	1	374.71	7.68	0.69	4	30	179	382	204
298	92.98	29.40	969	9297.61	2.77	2940.36	3.63	0	0	127.83	3.10	115.92	0.60	88.55	2.49	115.14	3.15	1	1162.85	20.01	0.92	4	30	180	382	203
299	93.09	29.71	971	9309.13	2.41	2970.71	3.12	0	0	166.50	3.08	116.58	0.68	100.07	2.11	129.52	2.72	1	1427.90	18.89	0.95	4	30	181	382	202
300	93.14	29.58	972	9314.29	3.37	2957.86	3.62	0	0	149.00	3.67	119.13	0.77	105.13	2.95	112.69	3.15	1	1757.52	23.89	0.91	4	30	182	382	201
301	93.10	29.46	973	9310.24	4.72	2945.96	4.80	0	0	102.57	3.37	114.47	0.72	110.44	4.12	112.09	4.18	1	1055.40	18.93	0.86	4	30	183	382	200
302	93.09	29.76	974	9308.85	4.24	2976.29	7.04	0	0	71.45	2.81	116.11	0.58	84.01	3.87	137.91	6.13	1	634.31	9.92	0.81	4	30	184	382	199
303	93.32	29.53	975	9332.16	3.28	2952.91	3.96	0	0	140.70	3.06	117.02	0.77	116.09	2.88	140.33	3.47	0	1519.62	18.37	0.93	4	30	185	382	198
304	93.05	29.64	976	9305.01	3.94	2964.45	4.86	0	0	133.25	3.80	117.89	0.87	106.35	3.45	131.09	4.25	1	1463.00	21.27	0.88	4	30	186	382	197
305	93.18	29.46	977	9317.60	3.15	2946.40	3.52	0	0	158.18	3.46	118.78	0.79	110.67	2.75	123.88	3.08	1	1720.15	21.88	0.93	4	30	187	382	196
306	93.25	29.42	978	9325.17	3.12	2941.97	3.28	0	0	151.81	3.50	116.32	0.72	103.68	2.71	109.19	2.85	1	1328.02	23.11	0.92	4	30	188	382	195
307	92.85	29.69	979	9285.04	6.81	2969.17	5.58	0	0	65.69	2.69	115.39	0.60	127.80	5.95	104.64	4.87	1	767.73	10.67	0.79	4	30	189	382	194
308	93.33	29.53	980	9333.23	4.55	2953.49	5.20	0	0	101.43	3.18	116.38	0.74	111.57	3.98	127.43	4.55	1	977.75	14.39	0.86	3	30	190	382	193
309	93.23	29.38	981	9323.36	2.77	2938.21	3.31	0	0	175.03	3.85	118.01	0.78	96.64	2.41	115.70	2.88	1	1568.88	29.04	0.93	4	30	191	382	192
310	93.09	29.52	982	9309.20	3.58	2951.57	4.02	0	0	159.96	3.91	118.06	0.91	112.70	3.13	126.46	3.51	0	1458.33	27.10	0.91	3	30	192	382	191
311	93.20	29.45	983	9319.95	3.10	2945.37	3.66	0	0	178.30	4.07	116.88	0.89	104.33	2.71	123.20	3.19	1	1449.02	23.24	0.92	3	30	193	382	190
312	93.06	29.48	984	9306.15	2.47	2947.74	2.84	0	0	181.78	3.44	116.64	0.71	100.28	2.16	115.36	2.47	1	1352.08	20.50	0.95	4	30	194	382	189
313	92.82	29.42	985	9282.31	3.41	2941.98	4.00	0	0	133.79	3.36	115.13	0.74	104.49	2.98	122.52	3.49	1	1102.06	22.90	0.91	4	30	195	382	188
314	93.03	29.36	987	9302.96	3.76	2935.84	4.20	0	0	123.27	3.22	116.94	0.73	110.66	3.29	123.76	3.67	1	1224.31	19.50	0.90	3	30	196	382	187
315	92.84	29.37	988	9283.52	3.14	2936.72	4.08	0	0	177.50	4.55	120.83	0.94	94.13	2.75	122.29	3.55	1	1771.23	32.20	0.91	4	30	197	382	186
316	92.97	29.24	989	9296.71	2.95	2923.82	3.20	0	0	172.71	3.85	120.49	0.78	101.68	2.58	110.16	2.78	1	1808.60	30.06	0.93	4	30	198	382	185
317	93.12	29.31	990	9311.52	4.47	2931.35	4.03	0	0	119.04	3.27	116.52	0.76	125.23	3.91	112.93	3.53	0	1213.19	18.23	0.89	4	30	199	382	184
318	93.19	29.51	991	9318.71	2.92	2951.27	3.78	0	0	192.17	4.28	117.06	0.95	101.07	2.56	130.47	3.30	1	1765.23	18.90	0.93	4	30	200	382	183
319	93.18	29.28	992	9318.02	3.39	2927.54	3.53	0	0	133.52	3.03	116.15	0.69	114.76	2.96	119.52	3.08	0	1166.65	21.96	0.92	3	30	201	382	182
320	93.11	29.32	994	9311.47	4.94	2932.08	5.38	0	0	77.99	3.09	114.74	0.59	95.79	4.33	104.12	4.66	1	556.08	11.71	0.81	4	30	202	382	181
321	93.15	29.33	995	9315.48	4.19	2932.55	5.27	0	0	77.20	2.48	116.42	0.54	100.23	3.67	126.20	4.60	1	651.88	11.90	0.86	3	30	203	382	180
322	93.32	29.38	998	9332.15	3.08	2938.33	4.06	0	0	124.25	3.33	116.72	0.64	87.65	2.63	116.05	3.53	1	830.94	18.70	0.90	4	30	204	382	179
323	93.10	29.50	999	9309.98	2.93	2950.21	3.22	0	0	163.72	3.36	117.90	0.75	109.59	2.56	120.58	2.81	1	1629.08	23.11	0.94	3	30	205	382	178
324	93.07	29.52	1000	9306.63	4.14	2952.05	4.83	0	0	96.70	2.75	116.94	0.65	111.90	3.63	130.45	4.22	1	1127.75	16.19	0.88	4	30	206	382	177
325	93.27	29.31	1001	9327.49	3.99	2930.51	4.52	0	0	152.27	4.28	116.63	0.97	109.14	3.48	123.67	3.95	1	1493.40	22.09	0.89	4	30	207	382	176
326	93.36	29.52	1002	9336.19	4.79	2951.78	5.18	0	0	111.94	3.71	118.12	0.83	111.10	4.18	120.34	4.53	1	1308.42	18.80	0.85	4	30	208	382	175
327	93.28	29.55	1003	9327.70	4.48	2954.75	5.15	0	0	99.22	3.67	117.66	0.70	92.70	3.88	106.53	4.46	1	971.98	20.36	0.83	4	30	209	382	174
328	93.24	29.38	1004	9323.75	4.24	2937.97	4.47	0	0	106.94	3.23	114.60	0.69	107.91	3.69	113.97	3.90	1	1040.60	15.58	0.88	3	30	210	382	173
329	93.03	29.48	1005	9303.07	5.17	2948.45	6.37	0	0	81.31	3.52	116.64	0.69	92.16	4.58	113.13	5.53	1	941.33	13.45	0.78	4	30	211	382	172
330	93.23	29.42	1006	9323.35	3.52	2941.97	3.90	0	0	155.41	4.28	117.95	0.85	98.09	3.06	108.68	3.38	1	1406.46	22.06	0.90	4	30	212	382	171
331	93.16	29.43	1007	9316.24	2.95	2943.05	3.08	0	0	177.02	3.59	116.25	0.80	111.87	2.58	116.83	2.69	1	1194.90	20.65	0.94	4	30	213	382	170
332	93.03	29.57	1008	9303.00	3.64	2956.89	3.92	0	0	152.98	3.64	116.48	0.87	117.67	3.19	126.60	3.43	0	1679.06	25.44	0.91	4	30	214	382	169
333	93.18	29.48	1009	9317.72	2.81	2948.50	3.31	0	0	172.73	3.55	116.58	0.79	105.10	2.46	123.61	2.89	1	1718.00	28.27	0.94	4	30	215	382	168
334	93.24	29.40	1010	9323.91	3.04	2940.22	3.32	0	0	171.37	3.63	117.83	0.81	110.28	2.66	120.34	2.90	1	1746.98	27.35	0.93	4	30	216	382	167
335	92.99	29.62	1011	9299.06	3.14	2961.83	3.53	0	0	111.67	2.68	115.25	0.55	100.61	2.75	112.91	3.07	1	963.81	14.47	0.92	4	30	217	382	166
336	93.10	29.61	1012	9309.73	2.06	2960.80	2.66	0	0	372.58	6.06	121.96	1.30	97.47	1.81	126.01	2.32	1	3310.21	44.00	0.96	4	30	218	382	165
337	92.95	29.49	1013	9294.99	3.10	2949.25	3.40	0	0	193.69	4.38	119.88	0.93	105.45	2.71	115.63	2.97	1	1901.46	30.27	0.93	4	30	219	382	164
338	92.89	29.48	1015	9288.68	3.19	2947.82	3.65	0	0	170.42	3.93	118.26	0.87	106.43	2.79	121.60	3.19	1	1563.27	27.75	0.92	4	30	220	382	163
339	93.05	29.46	1016	9305.03	3.45	2946.23	3.84	0	0	126.14	3.16	116.80	0.68	105.97	3.02	117.84	3.35	1	991.35	16.05	0.91	3	30	221	382	162
340	93.01	29.45	1017	9301.04	3.15	2944.99	3.26	0	0	197.51	4.50	118.24	0.94	106.28	2.75	109.74	2.83	1	1847.69	37.91	0.93	4	30	222	382	161
341	92.93	29.45	1018	9293.38	3.30	2945.38	3.39	0	0	155.24	3.53	118.32	0.77	111.57	2.88	114.66	2.96	1	1617.75	35.41	0.92	4	30	223	382	160
342	92.98	29.42	1019	9297.92	2.99	2941.62	4.52	0	0	148.81	3.85	116.89	0.81	89.37	2.68	134.55	3.94	1	1391.48	20.91	0.91	4	30	224	382	159
343	93.10	29.30	1022	9310.29	2.68	2930.34	3.01	0	0	175.60	3.51	118.30	0.74	103.00	2.34	115.61	2.62	1	1611.40	24.75	0.94	4	30	225	382	158
344	93.05	29.23	1023	9305.25	2.36	2922.83	2.61	0	0	177.04	3.04	116.87	0.65	105.54	2.06	116.83	2.28	1	1516.48	23.64	0.96	4	30	226	382	157
345	93.08	29.31	1024	9308.15	4.75	2931.49	5.08	0	0	110.14	3.49	115.51	0.81	115.18	4.16	123.27	4.45	0	1072.65	16.92	0.86	3	30	227	382	156
346	93.11	29.21	1025	9310.74	5.75	2920.96	6.65	0	0	59.01	2.49	112.95	0.54	104.65	5.03	121.02	5.80	1	363.31	8.55	0.78	4	30	228	382	155
347	93.15	29.21	1026	9315.36	3.89	2920.88	4.69	0	0	117.26	3.72	117.11	0.74	94.12	3.41	113.48	4.08	1	1016.44	16.91	0.87	4	30	229	382	154
348	93.07	29.22	1027	9306.95	3.54	2921.95	4.30	0	0	158.47	3.90	116.22	0.93	110.59	3.10	134.32	3.76	1	1500.38	23.14	0.91	4	30	230	382	153
349	93.10	29.41	1028	9310.39	2.79	2940.93	2.96	0	0	180.11	3.57	117.75	0.77	108.28	2.44	114.83	2.58	1	1794.15	27.80	0.94	4	30	231	382	152
350	93.03	29.16	1029	9302.66	3.18	2916.22	3.37	0	0	176.46	3.92	115.86	0.86	110.21	2.78	116.55	2.94	1	1371.88	23.72	0.93	4	30	232	382	151
351	93.02	29.03	1030	9301.96	4.61	2903.40	4.96	0	0	117.09	3.77	115.61	0.83	110.01	4.03	118.25	4.33	1	1004.38	19.75	0.86	4	30	233	382	150
352	93.18	29.18	1031	9318.27	3.16	2917.88	3.34	0	0	162.13	3.48	116.93	0.79	113.06	2.76	119.73	2.92	0	1625.98	25.04	0.93	4	30	234	382	149
353	93.17	29.27	1032	9317.03	4.01	2926.83	4.03	0	0	142.95	3.77	116.06	0.86	116.87	3.51	117.44	3.53	0	1421.23	21.06	0.90	4	30	235	382	148
354	93.25	29.22	1033	9324.93	3.87	2921.57	5.66	0	0	116.90	3.92	115.67	0.81	88.49	3.37	129.64	4.93	1	1038.96	21.42	0.85	4	30	236	382	147
355	93.06	29.26	1034	9305.86	4.37	2925.61	4.47	0	0	125.00	3.62	115.32	0.83	115.89	3.82	118.67	3.91	0	1088.02	19.83	0.88	3	30	237	382	146
356	93.33	29.26	1035	9332.71	2.48	2925.69	3.10	0	0	188.18	4.12	119.23	0.76	86.62	2.12	108.60	2.69	1	1606.62	29.34	0.93	4	30	238	382	145
357	93.20	29.25	1036	9319.85	6.36	2924.60	5.69	0	0	75.28	3.20	116.72	0.67	114.75	5.54	102.70	4.96	1	913.10	11.09	0.78	4	30	239	382	144
358	93.39	29.54	1037	9339.44	7.90	2954.17	7.59	0	0	55.23	3.04	115.29	0.63	110.38	6.88	105.96	6.60	1	525.58	9.29	0.68	4	30	240	382	143
359	93.03	29.21	1038	9302.77	5.30	2921.26	6.11	0	0	74.62	3.10	117.19	0.63	98.23	4.65	113.04	5.32	1	866.33	11.68	0.79	4	30	241	382	142
360	93.06	29.41	1039	9305.60	3.80	2941.09	4.07	0	0	123.07	3.12	116.18	0.73	115.37	3.33	123.45	3.56	0	1343.56	20.34	0.91	4	30	242	382	141
361	93.11	29.25	1040	9310.59	3.36	2925.23	3.23	0	0	136.28	3.28	117.41	0.66	107.11	2.93	102.97	2.81	1	1238.48	19.98	0.92	4	30	243	382	140
362	93.02	29.25	1041	9301.90	4.64	2924.85	4.49	0	0	85.69	3.00	115.83	0.57	101.96	4.05	98.64	3.90	1	633.21	13.06	0.84	4	30	244	382	139
363	93.01	29.16	1042	9300.86	2.17	2915.95	2.39	0	0	240.26	3.89	119.11	0.81	103.13	1.90	113.37	2.08	1	1857.56	25.05	0.96	4	30	245	382	138
364	93.02	29.35	1043	9302.38	3.61	2934.64	4.13	0	0	167.62	4.48	117.11	0.96	103.90	3.16	118.65	3.60	1	1571.02	21.61	0.90	4	30	246	382	137
365	93.23	29.35	1044	9322.58	2.77	2935.32	2.77	0	0	175.43	3.40	115.84	0.72	109.89	2.41	110.06	2.42	1	1385.21	20.98	0.94	4	30	247	382	136
366	93.27	29.44	1045	9326.58	2.60	2944.22	3.04	0	0	174.62	3.15	116.99	0.74	110.68	2.27	129.40	2.66	1	1823.67	25.26	0.95	4	30	248	382	135
367	93.35	29.38	1046	9334.82	4.87	2937.63	5.25	0	0	99.38	3.29	117.35	0.75	113.18	4.26	121.95	4.59	0	959.94	13.29	0.85	3	30	249	382	134
368	93.21	29.39	1047	9321.30	3.16	2939.01	2.90	0	0	194.66	4.26	118.61	0.87	110.85	2.75	101.81	2.52	1	1626.42	28.16	0.93	4	30	250	382	133
369	93.19	29.47	1048	9318.65	3.11	2946.92	3.19	0	0	152.36	3.29	114.77	0.71	110.43	2.71	113.37	2.78	1	1332.58	28.25	0.93	4	30	251	382	132
370	93.30	29.42	1049	9329.93	2.82	2942.03	3.34	0	0	168.43	3.68	117.25	0.76	99.00	2.45	117.34	2.91	1	1361.40	25.27	0.93	4	30	252	382	131
371	93.12	29.58	1050	9311.89	2.81	2957.55	3.37	0	0	177.92	3.74	117.42	0.81	103.06	2.46	123.21	2.94	1	1470.44	16.29	0.93	4	30	253	382	130
372	93.29	29.33	1051	9329.05	3.21	2932.58	3.74	0	0	186.05	4.58	119.28	0.95	100.13	2.79	116.76	3.26	1	1694.50	27.25	0.91	4	30	254	382	129
373	93.30	29.45	1052	9330.42	2.75	2945.02	2.72	0	0	171.57	3.17	115.68	0.70	114.33	2.40	112.98	2.37	0	1571.85	21.21	0.95	4	30	255	382	128
374	93.22	29.54	1053	9322.19	2.75	2953.63	3.03	0	0	164.58	3.21	118.52	0.71	108.27	2.40	119.13	2.64	1	1453.81	24.05	0.94	3	30	256	382	127
375	93.15	29.42	1054	9315.42	3.28	2942.12	3.77	0	0	158.38	3.41	116.13	0.84	117.12	2.88	134.53	3.30	0	1867.08	27.49	0.93	3	30	257	382	126
376	93.08	29.45	1055	9307.91	2.70	2945.42	3.00	0	0	150.22	2.70	114.67	0.64	115.62	2.37	128.49	2.63	0	1238.38	24.88	0.95	3	30	258	382	125
377	93.18	29.47	1056	9318.23	3.50	2946.85	4.54	0	0	139.28	3.84	117.27	0.82	97.70	3.06	126.70	3.96	1	1017.06	20.54	0.89	4	30	259	382	124
378	93.17	29.52	1057	9317.33	3.78	2952.06	4.11	0	0	113.05	3.06	115.15	0.66	107.25	3.30	116.67	3.59	1	788.04	9.49	0.90	4	30	260	382	123
379	93.11	29.48	1058	9310.86	3.58	2948.35	3.84	0	0	128.46	3.31	116.02	0.71	106.69	3.13	114.54	3.35	1	764.81	10.67	0.91	4	30	261	382	122
380	93.09	29.47	1059	9309.00	4.05	2946.63	3.92	0	0	116.44	3.07	117.22	0.69	118.32	3.54	114.53	3.43	0	890.04	16.68	0.90	4	30	262	382	121
381	93.17	29.42	1060	9316.70	1.92	2942.33	2.42	0	0	231.53	3.75	118.49	0.73	91.23	1.69	114.59	2.10	1	1654.25	25.87	0.96	4	30	263	382	120
382	93.03	29.58	1061	9302.99	4.48	2957.99	4.97	0	0	89.47	2.68	116.03	0.63	114.74	3.92	127.45	4.35	0	703.04	10.61	0.87	3	30	264	382	119
383	93.18	29.51	1062	9318.33	4.47	2951.43	4.49	0	0	130.26	3.62	116.04	0.88	123.81	3.92	124.47	3.94	0	1223.21	14.96	0.89	3	30	265	382	118
384	93.28	29.45	1063	9327.97	3.11	2944.73	3.51	0	0	182.38	4.06	117.53	0.90	107.30	2.71	121.15	3.06	1	1501.69	17.25	0.93	4	30	266	382	117
385	93.23	29.58	1064	9323.41	4.68	2958.31	5.58	0	0	85.96	3.22	116.19	0.65	95.94	4.08	114.35	4.85	1	481.54	5.41	0.82	4	30	267	382	116
386	93.11	29.89	1065	9310.85	5.88	2988.70	6.88	0	0	72.76	3.66	116.23	0.68	90.26	5.21	105.16	5.99	1	377.46	6.16	0.73	4	30	268	382	115
387	93.02	29.44	1066	9302.08	3.67	2944.50	4.72	0	0	84.71	2.73	116.66	0.52	88.23	3.30	112.57	4.09	1	504.90	8.48	0.87	4	30	269	382	114
388	93.15	29.47	1067	9315.24	3.19	2946.75	3.71	0	0	150.98	3.52	115.77	0.77	104.94	2.78	122.31	3.24	1	1261.96	19.36	0.92	4	30	270	382	113
389	93.13	29.54	1068	9313.45	3.44	2953.87	4.13	0	0	122.94	3.16	117.01	0.69	103.04	3.01	123.52	3.60	1	961.79	7.79	0.91	3	30	271	382	112
390	93.10	29.54	1069	9310.49	3.29	2954.46	3.43	0	0	129.60	2.93	117.13	0.65	111.95	2.87	116.69	2.99	1	639.71	11.50	0.93	4	30	272	382	111
391	93.15	29.59	1070	9314.94	4.59	2959.26	5.22	0	0	128.32	4.49	118.81	0.93	100.70	4.01	114.54	4.54	1	1103.77	10.51	0.84	4	30	273	382	110
392	93.04	29.49	1071	9303.51	3.28	2949.38	3.66	0	0	135.71	3.06	116.86	0.70	111.90	2.87	124.92	3.20	1	1155.17	15.48	0.92	3	30	274	382	109
393	93.16	29.40	1072	9315.58	4.19	2939.78	4.77	0	0	123.28	3.64	117.29	0.82	109.11	3.67	124.21	4.17	1	1028.75	11.37	0.88	3	30	275	382	108
394	93.20	29.56	1073	9320.44	3.79	2955.76	4.10	0	0	111.79	2.78	116.79	0.66	117.17	3.32	126.65	3.59	0	1074.00	12.21	0.91	3	30	276	382	107
395	93.05	29.57	1074	9304.69	3.16	2957.14	3.34	0	0	188.09	4.00	117.66	0.91	114.28	2.76	120.71	2.92	0	1738.21	19.83	0.93	4	30	277	382	106
396	93.14	29.56	1075	9314.28	3.63	2955.78	3.44	0	0	165.05	3.82	118.13	0.87	120.81	3.18	114.43	3.01	0	1677.98	23.96	0.92	4	30	278	382	105
397	93.21	29.55	1076	9320.95	3.39	2954.77	4.16	0	0	113.58	3.26	118.19	0.63	90.81	2.97	111.10	3.61	1	1178.54	17.89	0.89	4	30	279	382	104
398	93.15	29.75	1077	9315.27	3.31	2974.58	3.77	0	0	147.52	3.55	116.89	0.77	105.63	2.89	120.32	3.29	1	1460.21	20.79	0.92	4	30	280	382	103
399	93.22	29.54	1078	9321.52	2.87	2954.43	3.20	0	0	173.02	3.42	116.41	0.78	111.37	2.51	124.34	2.80	1	1522.96	20.76	0.94	4	30	281	382	102
400	93.14	29.58	1079	9314.04	2.98	2958.15	3.10	0	0	164.32	3.31	117.90	0.75	113.79	2.60	118.41	2.71	0	1107.00	15.84	0.94	3	30	282	382	101
401	93.32	29.66	1080	9331.51	2.99	2965.97	3.01	0	0	165.61	3.38	118.08	0.74	112.81	2.61	113.60	2.63	0	1290.54	13.41	0.94	4	30	283	382	100
402	93.08	29.66	1081	9307.64	4.19	2966.30	4.31	0	0	132.54	3.58	117.46	0.85	119.04	3.66	122.44	3.77	0	1389.73	11.97	0.89	3	30	284	382	99
403	93.23	29.52	1082	9322.84	2.53	2952.40	2.94	0	0	188.85	3.58	116.78	0.76	102.35	2.21	118.91	2.56	1	1318.96	20.45	0.95	4	30	285	382	98
404	93.02	29.56	1083	9302.27	3.16	2955.87	3.89	0	0	178.01	4.43	117.60	0.92	97.62	2.78	119.97	3.38	1	1311.06	10.70	0.91	4	30	286	382	97
405	93.23	29.57	1084	9323.46	2.14	2956.96	2.41	0	0	197.23	3.11	118.51	0.66	104.10	1.87	117.39	2.10	1	1714.00	23.79	0.96	4	30	287	382	96
406	93.04	29.46	1085	9304.31	2.39	2946.27	2.69	0	0	213.37	4.09	118.70	0.79	95.85	2.10	107.56	2.33	1	1730.65	31.79	0.95	4	30	288	382	95
407	93.08	29.50	1086	9308.29	2.69	2950.40	2.93	0	0	169.37	3.29	116.82	0.71	106.35	2.35	115.98	2.56	1	1673.25	30.07	0.94	4	30	289	382	94
408	93.18	29.44	1087	9318.18	2.31	2943.62	2.55	0	0	190.76	3.38	118.15	0.68	100.44	2.02	110.76	2.22	1	1661.46	26.62	0.95	4	30	290	382	93
409	93.08	29.69	1088	9307.74	3.36	2968.68	3.60	0	0	154.58	3.65	116.95	0.80	109.36	2.94	117.09	3.14	1	1408.56	26.85	0.92	3	30	291	382	92
410	93.09	29.49	1089	9309.29	3.56	2949.04	3.49	0	0	178.60	4.43	116.24	0.93	110.05	3.10	107.82	3.03	1	1409.15	24.24	0.91	4	30	292	382	91
411	93.05	29.50	1090	9304.93	2.81	2950.04	3.25	0	0	167.53	3.19	118.08	0.76	113.42	2.46	131.50	2.85	0	1695.62	24.43	0.94	4	30	293	382	90
412	93.23	29.53	1091	9322.78	2.91	2953.40	2.99	0	0	184.01	3.42	117.41	0.82	120.18	2.54	123.53	2.61	0	1599.88	20.13	0.95	3	30	294	382	89
413	93.02	29.49	1092	9302.07	2.96	2949.16	3.44	0	0	160.26	3.24	115.33	0.77	112.48	2.59	130.98	3.01	0	1554.17	22.84	0.94	3	30	295	382	88
414	93.29	29.46	1093	9328.77	3.41	2945.80	3.37	0	0	172.22	3.88	116.42	0.87	116.15	2.97	115.10	2.95	0	1460.00	17.93	0.93	4	30	296	382	87
415	93.25	29.61	1094	9325.08	2.86	2960.84	3.24	0	0	198.25	3.91	117.45	0.90	111.61	2.50	126.57	2.84	1	1722.77	24.29	0.94	4	30	297	382	86
416	93.02	29.50	1095	9301.69	2.76	2949.60	3.40	0	0	187.05	3.95	117.69	0.85	100.33	2.42	123.55	2.96	1	1593.23	18.16	0.93	4	30	298	382	85
417	93.23	29.42	1096	9323.12	3.35	2942.01	3.92	0	0	166.95	4.02	118.41	0.90	106.66	2.92	125.14	3.43	1	1495.69	18.26	0.92	4	30	299	382	84
418	93.13	29.45	1097	9312.58	2.11	2944.78	2.28	0	0	265.87	3.77	115.95	0.87	114.52	1.85	123.52	1.99	0	1916.48	29.39	0.97	4	30	300	382	83
419	93.18	29.58	1098	9318.12	2.04	2958.05	2.36	0	0	291.81	4.64	121.10	0.94	98.75	1.78	113.81	2.05	1	2359.98	28.47	0.96	4	30	301	382	82
420	93.14	29.46	1099	9313.96	2.11	2946.45	2.39	0	0	268.40	4.14	120.63	0.89	105.00	1.84	118.86	2.08	1	2353.96	21.72	0.96	4	30	302	382	81
421	93.13	29.51	1100	9312.89	2.45	2950.97	2.82	0	0	251.46	4.30	118.46	0.99	109.94	2.14	126.69	2.47	1	2403.92	21.66	0.95	3	30	303	382	80
422	93.13	29.56	1101	9312.88	1.91	2955.56	2.24	0	0	266.77	4.14	119.31	0.81	94.66	1.68	111.15	1.95	1	1711.29	17.85	0.96	4	30	304	382	79
423	93.20	29.70	1102	9320.41	3.03	2969.59	3.31	0	0	187.17	3.98	120.14	0.88	109.56	2.65	119.72	2.89	1	1691.15	13.95	0.93	4	30	305	382	78
424	93.10	29.59	1103	9310.47	2.61	2958.83	2.80	0	0	254.03	4.47	119.56	1.03	113.91	2.28	122.12	2.45	0	2275.10	22.31	0.95	4	30	306	382	77
425	93.16	29.51	1104	9315.99	1.98	2950.76	2.49	0	0	292.73	4.57	120.07	0.96	97.31	1.73	122.69	2.17	1	2249.92	22.58	0.96	4	30	307	382	76
426	93.14	29.49	1105	9314.19	2.72	2949.37	3.16	0	0	245.55	4.90	117.74	1.07	104.79	2.38	121.68	2.76	1	1943.15	28.56	0.94	4	30	308	382	75
427	93.06	29.44	1106	9305.72	2.39	2944.30	2.60	0	0	282.10	4.63	119.89	1.05	111.61	2.09	121.53	2.27	1	2444.73	37.14	0.96	3	30	309	382	74
428	93.02	29.59	1107	9301.96	2.14	2958.51	2.78	0	0	275.79	4.62	119.30	1.00	98.38	1.89	127.30	2.42	1	2123.29	30.94	0.96	4	30	310	382	73
429	93.08	29.57	1108	9307.79	2.41	2956.90	2.92	0	0	226.41	4.24	120.38	0.89	98.93	2.11	119.66	2.54	1	1847.33	17.09	0.95	4	30	311	382	72
430	93.18	29.42	1109	9317.61	2.16	2942.35	2.34	0	0	287.80	4.52	121.25	0.96	105.82	1.89	114.67	2.04	1	2742.29	35.26	0.96	4	30	312	382	71
431	93.16	29.53	1110	9315.93	1.45	2952.97	1.68	0	0	389.92	4.48	119.86	0.90	97.10	1.27	112.54	1.46	1	3162.40	58.48	0.98	4	30	313	382	70
432	93.14	29.55	1111	9314.38	2.18	2955.11	2.80	0	0	271.79	4.71	118.34	0.99	96.60	1.91	124.09	2.44	1	2453.25	43.68	0.96	4	30	314	382	69
433	93.12	29.62	1112	9311.97	2.19	2961.77	2.65	0	0	266.51	4.26	119.59	0.96	105.17	1.92	127.48	2.32	1	2398.96	35.33	0.96	4	30	315	382	68
434	93.08	29.51	1113	9307.96	2.46	2950.63	2.86	0	0	213.25	4.00	120.86	0.84	100.99	2.16	117.19	2.49	1	1758.92	19.04	0.95	4	30	316	382	67
435	93.21	29.48	1114	9321.40	3.43	2948.42	3.86	0	0	175.17	4.21	117.70	0.95	109.74	3.00	123.56	3.37	1	1960.98	31.29	0.92	3	30	317	382	66
436	93.03	29.70	1115	9302.90	3.96	2970.30	5.07	0	0	114.65	3.18	117.26	0.77	109.99	3.47	140.81	4.44	1	1507.69	18.68	0.89	4	30	318	382	65
437	93.17	29.50	1116	9316.98	2.77	2950.01	3.15	0	0	189.31	4.24	117.04	0.82	95.23	2.43	107.94	2.73	1	1576.58	28.09	0.93	4	30	319	382	64
438	93.07	29.45	1117	9306.96	2.87	2944.90	3.16	0	0	196.06	4.27	118.81	0.87	101.13	2.51	111.29	2.75	1	1830.50	35.12	0.93	4	30	320	382	63
439	93.00	29.46	1118	9300.33	2.33	2946.11	2.71	0	0	161.56	3.08	118.30	0.60	93.98	2.05	109.04	2.35	1	1305.52	20.39	0.95	4	30	321	382	62
440	93.16	29.53	1119	9316.49	2.96	2952.94	3.60	0	0	143.88	3.31	117.29	0.69	98.63	2.59	120.06	3.14	1	1203.50	22.37	0.92	4	30	322	382	61
441	92.93	29.49	1120	9293.23	2.52	2948.90	2.79	0	0	222.76	4.22	118.10	0.87	102.29	2.21	113.03	2.43	1	1722.40	26.44	0.95	4	30	323	382	60
442	92.97	29.45	1121	9297.35	4.73	2944.77	5.47	0	0	106.77	3.83	116.20	0.80	101.16	4.14	117.04	4.77	1	1046.94	18.62	0.83	4	30	324	382	59
443	93.00	29.53	1122	9299.58	3.42	2953.30	4.02	0	0	131.87	3.39	117.61	0.73	102.18	2.99	120.26	3.51	1	1379.79	22.49	0.91	4	30	325	382	58
444	92.93	29.18	1123	9292.54	2.63	2918.12	2.95	0	0	155.26	2.99	116.92	0.64	105.11	2.30	117.76	2.57	1	1211.42	22.33	0.94	4	30	326	382	57
445	93.11	29.15	1124	9310.75	2.27	2914.68	2.61	0	0	215.38	3.59	117.44	0.78	104.78	1.98	120.24	2.27	1	1823.65	22.60	0.96	4	30	327	382	56
446	93.09	29.22	1125	9309.39	2.18	2922.28	2.61	0	0	226.70	3.93	118.65	0.80	96.98	1.92	115.58	2.27	1	1954.25	29.84	0.96	4	30	328	382	55
447	93.25	29.14	1126	9324.99	3.69	2914.17	4.35	0	0	108.59	3.09	117.15	0.64	99.76	3.22	117.54	3.79	1	1056.71	15.20	0.89	4	30	329	382	54
448	93.14	28.97	1127	9314.43	3.19	2896.62	3.76	0	0	169.39	4.12	117.87	0.87	100.86	2.79	118.67	3.28	1	1712.96	27.04	0.92	4	30	330	382	53
449	93.32	29.34	1128	9332.20	5.93	2933.81	5.65	0	0	102.64	3.61	114.56	0.90	129.67	5.20	123.48	4.96	0	834.04	14.80	0.83	4	30	331	382	52
450	93.37	29.33	1129	9337.31	4.93	2932.94	4.86	0	0	93.52	2.94	115.14	0.69	120.75	4.32	118.97	4.25	0	829.46	16.09	0.86	4	30	332	382	51
451	93.56	29.20	1130	9355.65	3.12	2920.36	3.41	0	0	184.57	4.10	116.79	0.90	107.95	2.72	118.09	2.98	1	1698.42	27.93	0.93	4	30	333	382	50
452	93.37	29.18	1131	9336.50	2.64	2917.54	3.44	0	0	188.23	3.86	117.08	0.84	99.07	2.30	129.11	3.00	1	1604.85	31.06	0.94	4	30	334	382	49
453	93.30	29.16	1132	9330.46	2.26	2915.55	2.49	0	0	317.90	4.91	119.35	1.13	112.41	1.97	124.07	2.18	0	3366.25	47.49	0.96	4	30	335	382	48
454	93.52	29.15	1133	9352.49	2.16	2914.69	2.57	0	0	335.95	5.48	121.67	1.17	101.82	1.88	120.93	2.24	1	3104.75	57.65	0.96	4	30	336	382	47
455	93.39	29.15	1134	9339.03	2.13	2915.24	2.52	0	0	306.03	4.72	118.62	1.06	105.99	1.86	125.75	2.20	1	2629.54	45.30	0.96	3	30	337	382	46
456	93.40	29.15	1135	9340.43	2.21	2914.69	2.43	0	0	298.29	4.82	118.26	1.02	104.87	1.92	115.64	2.12	1	2668.19	50.27	0.96	4	30	338	382	45
457	93.43	29.17	1136	9342.80	1.87	2917.03	2.19	0	0	359.65	5.32	123.78	1.07	97.04	1.62	113.36	1.90	1	3141.12	56.43	0.97	4	30	339	382	44
458	93.42	29.10	1137	9342.39	2.30	2909.51	2.75	0	0	337.55	5.71	118.25	1.27	104.56	2.01	124.82	2.40	1	3059.00	46.69	0.96	4	30	340	382	43
459	93.45	29.09	1138	9344.95	2.34	2908.58	2.70	0	0	322.02	5.55	120.75	1.20	104.10	2.03	120.21	2.35	1	2977.12	42.38	0.96	4	30	341	382	42
460	93.43	29.22	1139	9343.45	2.13	2922.30	2.49	0	0	340.64	5.26	119.95	1.17	105.81	1.85	123.79	2.17	1	3210.81	44.65	0.96	3	30	342	382	41
461	93.46	29.05	1140	9346.13	2.41	2904.54	2.86	0	0	289.29	4.95	119.82	1.14	108.09	2.10	128.56	2.50	1	2913.85	40.95	0.95	4	30	343	382	40
462	93.46	29.10	1141	9345.51	1.97	2910.37	2.03	0	0	339.62	4.83	121.01	1.00	106.37	1.71	109.69	1.77	1	2825.54	39.21	0.97	4	30	344	382	39
463	93.38	29.25	1142	9337.90	2.11	2924.68	2.40	0	0	340.97	5.54	120.26	1.13	99.55	1.83	113.34	2.09	1	2803.52	51.10	0.96	4	30	345	382	38
464	93.39	29.15	1143	9339.48	2.67	2915.32	2.74	0	0	244.26	4.69	119.14	0.98	106.66	2.32	109.67	2.39	1	2079.08	39.95	0.95	4	30	346	382	37
465	93.41	29.28	1144	9341.01	2.60	2927.63	3.09	0	0	240.69	4.75	120.50	1.01	101.31	2.26	120.44	2.70	1	2238.77	29.72	0.94	4	30	347	382	36
466	93.42	29.13	1145	9342.12	3.18	2913.34	3.61	0	0	197.32	4.68	119.05	0.99	102.88	2.76	116.71	3.15	1	1917.75	32.41	0.92	4	30	348	382	35
467	93.29	29.10	1146	9329.01	2.22	2909.83	2.57	0	0	296.09	5.35	119.97	1.04	94.20	1.92	109.20	2.24	1	2130.85	39.10	0.95	4	30	349	382	34
468	93.38	29.09	1147	9338.21	2.41	2908.86	2.76	0	0	222.28	3.90	118.82	0.85	105.57	2.10	120.75	2.41	1	2008.02	31.27	0.95	3	30	350	382	33
469	93.36	29.19	1148	9336.03	2.66	2919.46	2.88	0	0	174.46	3.07	115.19	0.73	116.25	2.33	125.66	2.52	0	1574.21	26.30	0.95	3	30	351	382	32
470	93.51	29.13	1149	9351.09	2.06	2912.96	2.23	0	0	257.51	4.09	119.50	0.81	99.34	1.78	107.67	1.94	1	2126.08	35.68	0.96	4	30	352	382	31
471	93.35	29.12	1150	9335.15	2.41	2911.95	2.73	0	0	247.65	4.25	117.58	0.95	108.09	2.10	122.58	2.39	1	2316.40	33.40	0.96	3	30	353	382	30
472	93.27	29.28	1151	9327.35	2.70	2928.00	2.88	0	0	277.85	5.37	118.16	1.15	107.23	2.35	114.53	2.51	1	2363.10	48.26	0.94	4	30	354	382	29
473	93.40	29.22	1152	9340.42	2.71	2922.14	3.07	0	0	219.79	4.03	117.07	0.95	113.71	2.37	128.87	2.69	0	2225.12	32.14	0.95	3	30	355	382	28
474	93.35	29.20	1153	9334.73	2.08	2919.83	2.72	0	0	237.06	3.95	119.59	0.84	95.97	1.80	125.59	2.37	1	2038.58	29.82	0.96	4	30	356	382	27
475	93.40	29.13	1154	9339.89	2.59	2912.55	2.89	0	0	230.96	4.49	119.51	0.93	102.28	2.25	114.13	2.52	1	2007.31	34.09	0.94	4	30	357	382	26
476	93.43	29.06	1155	9343.36	2.52	2906.33	2.87	0	0	214.71	3.86	121.04	0.86	107.68	2.20	122.75	2.51	1	2351.10	32.31	0.95	3	30	358	382	25
477	93.42	29.03	1156	9342.17	2.87	2903.26	3.10	0	0	224.90	4.30	116.85	1.01	115.66	2.51	124.70	2.71	0	1955.56	30.33	0.94	3	30	359	382	24
478	93.50	29.17	1157	9350.41	2.34	2916.77	2.79	0	0	241.87	4.46	119.20	0.91	97.38	2.02	116.23	2.43	1	2242.67	37.07	0.95	4	30	360	382	23
479	93.43	29.11	1158	9343.36	2.03	2910.75	2.64	0	0	261.40	4.36	118.96	0.89	93.15	1.74	121.16	2.29	1	2297.33	52.77	0.96	4	30	361	382	22
480	93.41	29.15	1159	9340.68	2.04	2915.13	2.19	0	0	258.56	3.90	119.37	0.81	104.03	1.77	111.66	1.91	1	2207.00	35.72	0.97	4	30	362	382	21
481	93.35	29.29	1160	9335.13	2.21	2928.85	2.21	0	0	251.20	3.92	118.30	0.82	108.53	1.92	108.62	1.92	1	1882.56	36.75	0.96	4	30	363	382	20
482	93.41	29.17	1161	9341.42	2.77	2917.37	2.81	0	0	241.16	4.72	119.03	1.00	108.81	2.41	110.24	2.45	1	2119.23	34.69	0.94	4	30	364	382	19
483	93.45	29.21	1162	9344.92	3.07	2920.78	3.81	0	0	202.52	4.57	119.47	1.03	104.63	2.68	129.78	3.33	1	2044.44	27.97	0.92	4	30	365	382	18
484	93.42	29.07	1163	9341.89	2.13	2906.82	2.31	0	0	226.79	3.65	117.49	0.74	101.38	1.84	110.19	2.01	1	1787.50	27.09	0.96	4	30	366	382	17
485	93.33	29.18	1164	9333.28	2.09	2918.43	2.49	0	0	223.99	3.73	118.82	0.75	96.09	1.81	114.93	2.17	1	1836.75	28.47	0.96	4	30	367	382	16
486	93.40	29.28	1165	9339.74	2.78	2928.48	3.27	0	0	218.54	4.53	121.05	0.98	102.77	2.41	120.96	2.85	1	2320.23	42.24	0.94	4	30	368	382	15
487	93.41	29.10	1166	9340.66	2.21	2910.09	2.76	0	0	254.62	4.39	121.98	0.93	98.55	1.92	123.14	2.41	1	2354.58	33.47	0.96	4	30	369	382	14
488	93.41	29.17	1167	9341.24	2.45	2917.04	2.87	0	0	256.54	4.77	121.52	1.01	101.11	2.13	118.33	2.50	1	2492.67	39.13	0.95	4	30	370	382	13
489	93.31	29.13	1168	9330.96	2.04	2912.66	2.47	0	0	303.23	4.81	120.72	1.01	98.79	1.77	119.42	2.15	1	2670.04	41.92	0.96	4	30	371	382	12
490	93.45	29.11	1169	9344.79	2.07	2911.22	2.47	0	0	215.09	3.35	118.38	0.72	101.80	1.80	121.85	2.16	1	2210.08	34.64	0.96	3	30	372	382	11
491	93.35	29.05	1170	9334.51	3.23	2904.87	3.50	0	0	157.11	3.51	118.17	0.79	111.18	2.82	120.48	3.06	1	1654.65	20.88	0.93	4	30	373	382	10
492	93.46	29.08	1171	9345.65	2.90	2907.91	3.33	0	0	195.55	4.14	116.88	0.90	105.20	2.53	120.59	2.90	1	1819.15	34.22	0.93	4	30	374	382	9
493	93.37	29.22	1172	9336.52	2.26	2921.71	2.30	0	0	219.16	3.52	118.34	0.74	108.22	1.97	110.11	2.01	1	1969.79	38.26	0.96	4	30	375	382	8
494	93.39	29.05	1173	9339.44	3.17	2904.62	3.21	0	0	179.78	3.96	116.57	0.85	110.80	2.77	112.01	2.80	1	1418.17	26.23	0.93	4	30	376	382	7
495	93.37	29.35	1174	9336.82	3.76	2935.08	3.13	0	0	165.76	4.21	118.54	0.84	113.54	3.27	94.58	2.70	1	1276.98	24.79	0.91	4	30	377	382	6
496	93.32	29.13	1175	9331.59	3.60	2913.34	3.63	0	0	170.02	4.20	119.59	0.91	111.90	3.14	113.08	3.17	1	1648.12	21.79	0.91	4	30	378	382	5
497	93.45	29.17	1176	9344.73	3.08	2916.64	2.84	0	0	158.25	2.98	116.79	0.70	125.76	2.70	115.96	2.49	0	1579.54	30.27	0.95	3	30	379	382	4
498	93.31	29.14	1177	9331.17	3.04	2914.23	3.47	0	0	160.81	3.50	117.36	0.78	107.42	2.65	122.66	3.03	1	1502.83	21.31	0.93	4	30	380	382	3
499	93.23	29.11	1178	9322.95	4.43	2910.52	4.42	0	0	94.70	2.95	117.06	0.62	109.34	3.86	109.19	3.86	1	966.60	14.74	0.87	4	30	381	382	2
500	93.43	29.04	1179	9343.43	4.06	2903.90	3.99	0	0	128.35	3.41	115.78	0.77	117.66	3.55	115.49	3.49	0	1105.08	19.68	0.90	4	30	382	382	1
501	94.70	42.05	801	9469.95	6.33	4205.34	7.06	0	0	70.22	2.96	114.35	0.71	115.54	5.54	128.84	6.18	0	860.17	11.28	0.77	3	31	1	1	1
502	105.91	29.52	844	10590.60	10.01	2951.79	10.71	0	0	48.60	3.21	114.51	0.76	116.72	8.76	124.85	9.37	0	673.77	8.59	0.58	3	32	1	1	1
503	65.01	41.15	873	6501.09	9.94	4115.26	6.29	0	0	66.98	2.53	116.98	0.83	202.29	9.09	129.52	5.61	0	1354.77	9.66	0.78	3	33	1	10	10
504	62.27	36.16	874	6227.36	5.84	3615.80	7.13	0	0	104.30	3.62	119.81	1.04	130.12	5.17	158.75	6.31	0	1548.12	18.69	0.82	3	33	2	10	9
505	61.43	37.21	875	6142.71	3.92	3720.93	4.19	0	0	125.06	2.84	116.13	0.78	133.01	3.46	142.19	3.69	0	1567.02	19.45	0.92	3	33	3	10	8
506	63.66	37.17	876	6365.58	5.35	3716.98	6.48	0	0	103.87	3.17	115.77	0.95	135.26	4.74	163.88	5.75	0	1390.38	14.96	0.85	3	33	4	10	7
507	61.29	34.65	877	6129.44	14.55	3464.98	14.67	0	0	56.42	3.50	119.08	1.33	181.63	13.34	184.02	13.29	0	1382.40	7.16	0.53	5	33	5	10	6
508	64.36	32.89	878	6436.11	6.64	3288.84	8.34	0	0	79.37	2.76	114.90	0.94	148.40	5.94	185.49	7.52	0	1461.50	11.26	0.80	3	33	6	10	5
509	58.77	34.80	880	5876.83	9.42	3480.40	10.70	0	0	68.50	3.36	116.62	1.09	148.83	8.39	168.84	9.54	0	1465.31	7.17	0.67	3	33	7	10	4
510	59.98	35.75	881	5997.56	6.56	3575.12	6.43	0	0	100.24	3.13	115.89	1.03	162.45	5.86	159.43	5.73	0	1917.48	17.61	0.83	2	33	8	10	3
511	62.17	36.50	882	6216.51	8.17	3649.64	10.35	0	0	83.19	2.75	108.79	1.25	194.38	7.57	240.40	10.09	1	1967.06	16.94	0.74	4	33	9	10	2
512	60.94	34.53	883	6094.22	7.41	3453.23	10.26	0	0	65.43	2.64	115.05	0.90	142.81	6.63	196.54	9.29	0	1243.77	10.93	0.74	4	33	10	10	1
513	70.68	19.86	882	7068.26	7.16	1986.47	7.99	0	0	55.00	3.09	115.23	0.61	97.74	6.20	109.19	6.96	1	485.58	8.78	0.68	4	34	1	14	14
514	70.80	19.72	883	7080.07	4.88	1971.78	6.90	0	0	82.11	2.97	114.69	0.72	103.75	4.28	146.74	6.05	1	676.69	15.12	0.82	4	34	2	14	13
515	72.68	18.77	884	7268.42	7.58	1876.87	7.64	0	0	54.62	1.97	114.02	0.66	163.34	6.77	164.53	6.83	0	772.81	9.10	0.79	3	34	3	14	12
516	72.60	19.19	885	7259.75	4.18	1918.62	4.15	0	0	129.87	3.05	116.63	0.83	137.34	3.68	136.26	3.65	0	1846.17	20.29	0.91	3	34	4	14	11
517	72.90	20.33	886	7290.08	7.22	2032.95	6.23	0	0	97.35	3.46	120.65	1.01	156.81	6.40	135.56	5.52	0	1676.90	12.52	0.81	3	34	5	14	10
518	72.32	17.29	887	7232.45	8.70	1729.29	14.82	0	0	61.60	2.82	116.00	1.11	148.89	7.87	244.71	14.42	1	1402.85	13.73	0.66	4	34	6	14	9
519	70.79	13.73	888	7079.25	9.56	1372.77	8.45	0	0	58.17	2.27	114.36	0.84	189.19	8.76	168.82	7.61	0	892.21	9.86	0.74	4	34	7	14	8
520	68.97	8.32	889	6896.91	8.27	831.69	11.11	0	0	65.50	2.35	111.46	1.00	180.56	7.59	233.07	10.81	1	1448.08	15.63	0.74	4	34	8	14	7
521	69.71	7.62	892	6971.02	11.84	761.55	10.37	0	0	70.69	3.32	115.53	1.27	195.63	10.81	172.24	9.37	0	1454.29	10.92	0.65	3	34	9	14	6
522	71.86	5.32	893	7186.06	4.20	532.05	4.69	0	0	133.33	3.65	118.40	0.89	118.01	3.68	131.80	4.11	0	0.00	0.00	0.89	3	34	10	14	5
523	74.98	9.08	894	7497.88	11.62	907.74	17.96	0	0	49.59	2.74	116.40	1.14	165.57	10.58	244.95	17.63	1	1336.27	9.16	0.56	4	34	11	14	4
524	74.17	6.92	895	7417.46	6.97	692.49	5.96	0	0	95.60	2.99	115.68	0.97	172.51	6.22	147.82	5.31	0	1630.75	13.01	0.83	3	34	12	14	3
525	73.52	6.40	896	7352.12	4.76	639.82	5.68	0	0	101.53	2.82	116.23	0.82	132.54	4.21	158.23	5.03	0	0.00	0.00	0.88	3	34	13	14	2
526	73.73	5.56	897	7372.69	12.81	555.72	27.30	0	0	36.26	2.76	119.00	1.04	132.01	11.55	265.84	27.57	1	0.00	0.00	0.44	5	34	14	14	1
527	17.39	116.80	889	1739.10	13.07	11680.26	7.98	0	0	47.65	1.79	112.00	0.78	261.31	13.18	167.77	7.28	1	1059.06	8.26	0.72	4	35	1	1	1
528	25.27	116.18	890	2527.44	7.80	11618.21	4.98	0	0	73.60	2.58	113.62	0.70	171.25	6.89	109.53	4.39	1	922.71	12.31	0.82	4	36	1	1	1
529	80.92	5.84	901	8091.73	5.07	583.69	4.88	0	0	104.91	2.75	117.71	0.81	149.21	4.49	143.87	4.32	0	0.00	0.00	0.89	3	37	1	1	1
530	77.63	5.76	906	7763.33	6.23	576.32	7.05	0	0	92.17	2.95	116.10	0.97	151.24	5.56	170.84	6.30	0	0.00	0.00	0.83	3	38	1	6	6
531	75.06	8.91	907	7505.54	5.80	891.41	11.00	0	0	61.12	2.02	116.83	0.76	137.38	5.23	249.31	10.79	1	1133.00	9.17	0.80	4	38	2	6	5
532	78.51	13.63	908	7850.98	6.82	1362.63	9.18	0	0	67.09	3.55	118.98	0.79	98.85	5.91	133.15	8.01	1	741.62	10.98	0.69	5	38	3	6	4
533	77.99	14.63	909	7799.44	6.21	1463.44	6.25	0	0	100.12	2.97	116.55	0.99	161.98	5.55	163.17	5.58	0	1704.71	14.20	0.85	2	38	4	6	3
534	76.69	11.17	911	7669.36	11.31	1116.63	11.38	0	0	52.99	3.11	115.54	0.94	148.81	10.02	149.72	10.09	0	763.60	8.83	0.60	3	38	5	6	2
535	76.57	11.64	912	7656.96	5.73	1163.60	8.03	0	0	88.63	3.31	117.20	0.92	118.31	5.05	165.90	7.09	0	1391.10	10.55	0.80	3	38	6	6	1
536	82.52	27.67	907	8252.29	5.90	2767.48	5.69	0	0	86.64	3.90	119.01	0.73	100.46	5.09	96.95	4.92	1	458.56	7.42	0.77	4	39	1	2	2
537	82.56	27.93	908	8255.97	7.82	2792.67	9.95	0	0	47.49	2.65	114.72	0.63	108.02	6.84	137.42	8.71	1	206.25	9.37	0.66	4	39	2	2	1
538	75.61	20.31	913	7560.54	14.90	2030.64	9.49	0	0	55.67	3.26	121.89	1.03	195.94	13.43	125.51	8.45	0	1281.62	7.67	0.60	3	40	1	3	3
539	72.71	19.65	914	7271.40	6.94	1965.13	7.34	0	0	68.23	2.00	113.84	0.80	185.42	6.32	195.66	6.72	0	1485.94	11.00	0.82	3	40	2	3	2
540	75.10	18.54	915	7509.99	3.78	1854.11	5.13	0	0	107.40	2.56	118.35	0.73	122.53	3.34	166.00	4.53	0	1589.23	12.72	0.91	3	40	3	3	1
541	87.92	70.74	924	8791.59	4.75	7073.82	5.20	0	0	77.29	3.31	113.80	0.56	86.10	4.27	93.44	4.50	1	644.23	13.36	0.79	4	41	1	1	1
542	35.34	36.85	934	3533.97	7.71	3684.94	10.03	0	0	51.18	2.97	113.33	0.67	102.19	6.72	132.87	8.76	1	534.92	8.72	0.65	4	42	1	436	436
543	35.19	36.67	937	3518.56	7.55	3667.22	7.95	0	0	52.58	2.31	114.45	0.62	132.43	6.65	139.54	7.00	0	706.46	9.46	0.75	3	42	2	436	435
544	35.01	36.65	938	3501.19	5.28	3664.61	5.98	0	0	74.93	2.86	116.02	0.63	106.51	4.62	120.64	5.22	1	697.85	11.89	0.81	4	42	3	436	434
545	35.07	36.39	939	3507.08	5.71	3639.00	6.12	0	0	73.42	2.91	114.80	0.65	110.85	4.99	118.80	5.34	1	858.42	12.17	0.80	4	42	4	436	433
546	35.15	36.32	940	3514.94	5.64	3631.98	8.12	0	0	60.76	2.91	115.34	0.61	90.79	4.98	130.46	7.08	1	548.23	11.73	0.74	4	42	5	436	432
547	35.23	36.29	941	3522.93	5.70	3629.18	5.71	0	0	73.65	2.70	115.91	0.63	119.52	4.98	119.93	5.00	0	702.67	10.48	0.82	4	42	6	436	431
548	34.91	36.71	942	3490.65	7.27	3671.37	7.86	0	0	59.90	3.00	114.39	0.68	111.57	6.36	120.67	6.87	1	457.15	8.00	0.71	3	42	7	436	430
549	35.07	36.52	943	3506.97	5.36	3651.51	7.01	0	0	69.39	3.01	115.37	0.63	95.24	4.73	124.30	6.11	1	266.40	7.99	0.77	4	42	8	436	429
550	34.94	36.49	944	3494.49	4.70	3649.23	5.26	0	0	81.02	2.72	114.17	0.60	107.45	4.11	120.37	4.59	1	796.15	11.01	0.85	4	42	9	436	428
551	34.97	36.56	945	3497.50	5.10	3655.81	4.83	0	0	92.87	3.60	115.03	0.67	101.14	4.45	95.46	4.14	1	751.98	12.50	0.82	4	42	10	436	427
552	35.20	37.01	946	3519.57	5.32	3701.27	5.27	0	0	73.32	2.59	116.38	0.58	115.69	4.65	114.53	4.60	0	803.29	11.70	0.83	4	42	11	436	426
553	34.98	36.52	947	3497.82	5.14	3651.67	5.98	0	0	86.60	3.09	116.00	0.72	110.96	4.50	128.94	5.23	1	817.60	11.80	0.83	4	42	12	436	425
554	34.97	36.59	948	3496.53	7.01	3659.22	6.67	0	0	70.27	2.68	114.60	0.74	141.84	6.18	134.95	5.88	0	766.79	11.19	0.79	3	42	13	436	424
555	35.08	36.62	949	3508.01	5.84	3661.67	6.23	0	0	72.88	2.87	115.78	0.66	113.87	5.11	121.51	5.44	0	995.65	12.64	0.80	4	42	14	436	423
556	34.86	36.48	950	3485.74	5.08	3648.27	5.88	0	0	84.82	2.95	114.34	0.70	112.49	4.45	130.21	5.15	0	807.92	12.22	0.84	4	42	15	436	422
557	35.14	36.72	951	3513.88	4.66	3671.61	6.86	0	0	77.00	2.69	115.40	0.66	102.97	4.10	151.37	6.01	1	745.12	10.11	0.83	4	42	16	436	421
558	34.82	36.58	952	3482.05	5.26	3658.24	7.55	0	0	70.74	2.73	115.01	0.67	105.00	4.62	150.83	6.62	1	716.35	9.58	0.80	4	42	17	436	420
559	35.06	36.67	953	3505.86	4.30	3666.72	4.66	0	0	94.98	2.58	115.59	0.64	122.01	3.78	132.11	4.09	0	1017.38	12.50	0.89	4	42	18	436	419
560	34.89	36.69	954	3489.30	7.04	3669.30	6.64	0	0	66.24	2.72	113.49	0.69	132.18	6.18	124.55	5.83	0	998.35	10.71	0.78	3	42	19	436	418
561	34.83	36.78	955	3483.48	6.72	3678.29	7.89	0	0	73.65	3.26	116.67	0.81	116.80	5.90	137.07	6.92	0	971.48	10.42	0.75	4	42	20	436	417
562	35.23	36.62	956	3523.29	5.12	3662.05	4.92	0	0	97.96	3.42	116.12	0.73	112.72	4.47	108.23	4.28	1	972.62	12.81	0.84	4	42	21	436	416
563	34.93	36.52	957	3492.72	4.82	3651.63	4.90	0	0	87.26	2.71	115.24	0.64	119.13	4.22	121.25	4.29	0	768.90	12.53	0.86	4	42	22	436	415
564	34.89	36.61	958	3488.95	7.46	3660.81	8.34	0	0	58.23	2.78	116.74	0.70	120.39	6.54	134.62	7.32	0	798.52	7.89	0.72	4	42	23	436	414
565	34.93	36.72	959	3492.77	4.71	3672.08	5.38	0	0	95.44	3.36	116.09	0.71	102.83	4.12	117.47	4.69	1	654.42	13.75	0.84	4	42	24	436	413
566	34.84	36.31	960	3483.78	6.98	3631.24	7.90	0	0	62.21	2.90	114.37	0.70	115.07	6.12	130.22	6.92	0	810.60	11.58	0.74	3	42	25	436	412
567	35.07	36.56	961	3507.15	3.96	3655.58	4.45	0	0	97.19	3.24	115.11	0.60	91.65	3.50	102.63	3.85	1	812.02	18.08	0.86	4	42	26	436	411
568	34.85	36.54	962	3485.36	5.46	3654.03	6.23	0	0	64.91	2.17	115.59	0.58	126.17	4.81	143.88	5.48	0	1100.02	10.07	0.84	3	42	27	436	410
569	35.13	36.75	963	3512.54	5.35	3675.12	5.02	0	0	67.17	2.18	113.95	0.52	126.78	4.68	118.96	4.39	0	805.00	12.88	0.85	3	42	28	436	409
570	35.03	36.44	964	3502.56	7.17	3644.17	7.02	0	0	62.74	2.69	113.36	0.67	128.85	6.29	126.23	6.16	0	556.31	8.57	0.76	4	42	29	436	408
571	35.27	36.57	965	3526.95	5.83	3657.49	6.81	0	0	65.93	2.89	115.01	0.62	102.34	5.08	119.44	5.94	1	689.40	10.19	0.77	3	42	30	436	407
572	35.26	36.51	966	3526.36	8.13	3650.52	7.17	0	0	57.85	2.94	114.25	0.66	123.08	7.10	108.54	6.25	1	543.19	11.65	0.71	4	42	31	436	406
573	35.04	36.59	968	3503.79	6.25	3659.00	5.07	0	0	81.26	3.24	116.07	0.68	120.44	5.44	97.60	4.38	1	769.96	12.98	0.80	4	42	32	436	405
574	35.15	36.34	969	3514.62	9.46	3634.06	10.12	0	0	53.95	3.10	115.22	0.80	126.95	8.32	135.78	8.89	0	800.40	7.54	0.64	4	42	33	436	404
575	34.89	36.31	970	3488.65	6.94	3631.09	6.49	0	0	66.39	3.02	115.41	0.66	117.24	6.06	109.75	5.66	1	635.56	11.19	0.75	4	42	34	436	403
576	34.95	36.46	971	3495.46	6.09	3645.51	7.96	0	0	51.23	2.04	113.51	0.55	117.71	5.37	153.74	7.00	0	398.48	7.99	0.78	3	42	35	436	402
577	35.04	36.42	972	3503.75	7.60	3642.33	8.66	0	0	62.63	3.16	113.51	0.77	115.79	6.66	131.97	7.59	0	610.81	9.56	0.70	4	42	36	436	401
578	34.87	36.53	973	3486.84	7.90	3653.14	6.75	0	0	63.78	2.94	114.25	0.70	132.11	6.92	112.81	5.91	0	704.54	13.56	0.74	4	42	37	436	400
579	35.16	36.41	974	3515.57	5.74	3640.76	6.07	0	0	71.49	2.91	114.72	0.63	108.32	5.01	114.60	5.29	1	719.27	13.67	0.79	4	42	38	436	399
580	35.15	36.49	975	3515.40	5.39	3649.13	6.01	0	0	66.07	2.46	114.87	0.56	111.57	4.72	124.24	5.25	1	645.60	10.52	0.82	3	42	39	436	398
581	35.31	36.68	976	3530.58	7.09	3668.03	8.43	0	0	60.79	2.78	113.53	0.71	119.46	6.23	141.90	7.40	0	736.96	11.48	0.74	3	42	40	436	397
582	35.12	36.50	978	3512.32	7.60	3650.02	6.43	0	0	57.11	3.01	113.90	0.59	110.64	6.61	93.25	5.49	1	706.58	12.29	0.70	4	42	41	436	396
583	35.11	36.75	979	3511.16	7.62	3674.96	5.60	0	0	58.45	2.54	113.99	0.57	134.72	6.65	98.98	4.89	1	329.38	8.85	0.77	4	42	42	436	395
584	34.84	36.89	980	3483.68	5.35	3689.49	6.75	0	0	91.20	4.83	117.45	0.80	78.81	4.87	98.23	5.89	1	926.94	14.37	0.72	5	42	43	436	394
585	34.94	36.52	981	3493.85	4.96	3651.91	6.73	0	0	82.75	2.94	116.08	0.72	107.51	4.36	145.97	5.90	1	856.31	11.15	0.83	4	42	44	436	393
586	35.11	36.60	982	3511.04	6.84	3660.14	6.77	0	0	63.33	2.47	114.09	0.66	134.87	6.02	133.60	5.96	0	667.02	11.35	0.79	3	42	45	436	392
587	35.10	36.49	983	3509.79	7.22	3649.31	7.10	0	0	59.01	2.43	113.19	0.65	135.15	6.35	132.82	6.25	0	518.10	7.79	0.77	3	42	46	436	391
588	34.73	36.61	984	3473.35	6.70	3660.91	6.51	0	0	63.95	2.96	114.36	0.63	111.12	5.84	107.94	5.67	1	531.56	12.77	0.75	4	42	47	436	390
589	35.37	36.43	985	3537.02	5.74	3642.93	5.91	0	0	67.29	2.50	115.10	0.59	119.02	5.02	122.63	5.18	0	801.79	9.65	0.82	3	42	48	436	389
590	34.91	36.80	986	3491.13	7.26	3679.54	7.25	0	0	56.61	2.73	115.04	0.61	115.95	6.35	115.83	6.34	0	648.00	8.46	0.73	4	42	49	436	388
591	34.87	36.60	987	3486.93	7.81	3660.41	6.91	0	0	59.14	2.97	115.81	0.65	119.55	6.81	105.74	6.01	1	606.08	8.15	0.72	4	42	50	436	387
592	34.91	36.50	989	3491.44	6.44	3649.74	7.63	0	0	64.56	2.81	115.82	0.68	113.75	5.65	134.67	6.68	0	714.90	11.15	0.76	3	42	51	436	386
593	34.99	36.56	990	3499.42	5.31	3656.07	5.34	0	0	75.22	2.50	113.22	0.60	122.77	4.65	123.53	4.68	0	772.83	12.47	0.85	3	42	52	436	385
594	34.97	36.56	991	3496.52	7.63	3655.65	8.41	0	0	68.10	2.91	114.87	0.85	138.06	6.75	152.14	7.44	0	869.83	9.36	0.75	3	42	53	436	384
595	35.22	36.63	992	3522.31	7.30	3662.74	8.31	0	0	63.10	3.07	114.92	0.74	115.49	6.40	131.44	7.28	0	731.08	9.76	0.72	3	42	54	436	383
596	34.91	36.50	993	3490.84	7.08	3650.04	6.59	0	0	67.80	2.49	113.88	0.72	148.72	6.26	138.51	5.83	0	853.75	11.35	0.80	3	42	55	436	382
597	34.84	36.64	994	3484.12	5.37	3663.69	5.77	0	0	80.14	2.78	117.43	0.67	119.37	4.71	128.16	5.06	0	681.62	11.34	0.83	4	42	56	436	381
598	35.07	36.70	995	3507.24	4.24	3669.64	4.91	0	0	101.77	3.37	115.58	0.69	98.48	3.72	113.94	4.27	1	689.83	12.45	0.86	4	42	57	436	380
599	35.05	36.42	996	3504.72	5.89	3642.24	5.80	0	0	77.93	2.85	115.48	0.69	123.98	5.16	122.08	5.08	0	898.21	14.13	0.82	3	42	58	436	379
600	35.02	36.64	997	3501.94	7.24	3663.88	7.91	0	0	78.03	3.66	116.41	0.89	118.73	6.35	129.72	6.93	0	1047.25	12.01	0.73	3	42	59	436	378
601	34.72	36.52	998	3471.92	7.62	3652.18	7.37	0	0	59.00	2.56	113.83	0.68	135.09	6.70	130.70	6.48	0	488.58	9.31	0.75	4	42	60	436	377
602	34.96	36.42	999	3496.02	7.05	3642.46	7.15	0	0	76.94	3.41	115.53	0.82	122.33	6.18	123.97	6.26	0	1084.62	12.28	0.75	3	42	61	436	376
603	35.05	36.43	1000	3504.92	7.18	3642.98	7.60	0	0	67.73	2.68	113.07	0.78	139.96	6.35	148.20	6.72	0	910.04	13.08	0.78	3	42	62	436	375
604	35.07	36.73	1001	3506.58	7.35	3673.07	7.06	0	0	61.63	2.65	116.31	0.67	131.35	6.45	126.26	6.20	0	890.54	10.13	0.76	3	42	63	436	374
605	35.14	36.66	1002	3513.87	4.62	3666.35	5.33	0	0	86.99	3.14	117.17	0.64	98.51	4.04	113.45	4.64	1	852.10	13.88	0.83	4	42	64	436	373
606	35.23	36.66	1003	3523.40	6.31	3666.24	6.65	0	0	82.51	3.90	116.45	0.79	102.60	5.49	108.16	5.79	1	839.12	17.46	0.75	4	42	65	436	372
607	35.00	36.39	1004	3500.18	8.76	3638.70	7.11	0	0	57.59	2.49	115.72	0.70	156.41	7.74	127.14	6.28	0	781.25	10.28	0.75	4	42	66	436	371
608	35.14	36.38	1005	3513.78	5.33	3637.70	5.88	0	0	81.64	2.83	113.55	0.69	118.34	4.67	130.56	5.15	0	851.31	13.23	0.83	3	42	67	436	370
609	34.99	36.54	1006	3499.23	5.91	3653.67	8.14	0	0	57.43	2.42	114.86	0.60	108.03	5.19	148.75	7.14	1	619.04	8.27	0.77	3	42	68	436	369
610	35.09	36.82	1007	3509.33	10.39	3681.52	11.65	0	0	41.37	2.37	113.58	0.71	140.47	9.21	157.41	10.33	0	575.54	6.57	0.62	3	42	69	436	368
611	35.18	36.61	1008	3518.07	4.77	3661.04	5.61	0	0	72.35	3.00	114.62	0.55	88.52	4.19	103.74	4.85	1	694.56	12.77	0.80	4	42	70	436	367
612	35.07	36.69	1009	3506.72	8.75	3668.89	8.17	0	0	57.23	3.21	115.16	0.72	119.94	7.65	112.01	7.14	0	527.60	9.92	0.67	4	42	71	436	366
613	34.90	36.65	1010	3490.09	7.40	3665.05	6.99	0	0	74.49	3.23	115.30	0.81	131.16	6.49	123.90	6.13	0	839.75	10.91	0.76	3	42	72	436	365
614	35.09	36.47	1011	3509.39	7.73	3646.96	9.01	0	0	58.16	2.63	114.91	0.75	132.25	6.83	154.16	7.96	0	560.75	8.80	0.73	3	42	73	436	364
615	35.29	36.35	1012	3528.62	5.25	3634.96	6.13	0	0	75.90	2.71	115.06	0.65	113.18	4.59	132.34	5.37	0	990.31	13.87	0.83	3	42	74	436	363
616	35.16	36.79	1013	3515.51	4.47	3679.02	6.24	0	0	71.01	2.19	114.72	0.57	111.39	3.93	155.47	5.48	1	690.29	10.45	0.86	4	42	75	436	362
617	35.14	36.45	1014	3514.40	4.61	3645.02	5.57	0	0	92.70	3.25	114.13	0.70	101.02	4.03	122.02	4.86	1	730.98	14.12	0.84	4	42	76	436	361
618	35.13	36.55	1015	3512.90	6.32	3654.79	5.97	0	0	76.02	2.99	115.98	0.70	123.50	5.53	116.66	5.22	0	734.15	13.37	0.80	3	42	77	436	360
619	35.00	36.56	1016	3499.94	4.73	3655.65	4.42	0	0	94.47	2.90	115.80	0.64	118.42	4.13	110.56	3.85	1	1133.44	16.03	0.87	4	42	78	436	359
620	35.09	36.71	1017	3509.14	11.19	3670.53	10.51	0	0	56.25	3.48	115.16	0.93	139.35	9.85	130.96	9.26	0	503.56	8.04	0.60	3	42	79	436	358
621	34.86	36.57	1018	3485.85	6.61	3657.00	6.78	0	0	82.31	3.18	114.70	0.84	131.92	5.81	135.38	5.96	0	933.08	12.20	0.79	4	42	80	436	357
622	34.87	36.43	1019	3486.90	5.08	3643.06	4.11	0	0	96.32	3.57	116.17	0.64	104.93	4.42	83.67	3.39	1	700.21	16.06	0.83	5	42	81	436	356
623	34.97	36.56	1020	3496.80	8.04	3656.25	8.26	0	0	55.26	2.56	112.67	0.69	133.77	7.08	137.58	7.28	0	621.04	10.43	0.73	3	42	82	436	355
624	35.16	36.59	1021	3515.63	4.08	3658.51	4.47	0	0	100.10	2.97	115.15	0.63	105.52	3.56	115.48	3.89	1	652.79	16.14	0.88	4	42	83	436	354
625	34.94	36.68	1022	3493.77	5.66	3668.49	6.46	0	0	71.62	2.55	114.89	0.66	122.66	4.98	139.92	5.67	0	889.23	10.45	0.82	3	42	84	436	353
626	34.95	36.35	1023	3494.90	3.77	3635.25	4.64	0	0	102.19	3.09	115.72	0.63	95.76	3.32	117.72	4.04	1	905.19	14.51	0.88	4	42	85	436	352
627	35.07	36.53	1024	3507.18	4.39	3653.08	4.38	0	0	96.64	2.53	114.91	0.64	128.97	3.85	128.58	3.84	0	1252.88	14.20	0.90	3	42	86	436	351
628	35.28	36.31	1027	3527.79	7.82	3630.94	8.64	0	0	60.53	2.93	116.30	0.76	124.40	6.88	137.40	7.59	0	937.27	8.92	0.71	4	42	87	436	350
629	35.09	36.54	1028	3509.34	5.18	3653.57	5.58	0	0	84.30	3.17	116.79	0.67	105.99	4.53	114.16	4.86	1	837.31	12.35	0.82	4	42	88	436	349
630	35.11	36.40	1029	3510.99	8.54	3640.02	7.80	0	0	55.88	2.89	114.65	0.69	126.88	7.47	115.99	6.83	0	518.00	8.81	0.70	3	42	89	436	348
631	35.21	36.63	1030	3520.86	7.11	3663.37	7.13	0	0	67.86	3.26	115.34	0.72	113.76	6.21	113.96	6.22	0	599.40	10.44	0.73	4	42	90	436	347
632	35.03	36.61	1031	3502.64	5.41	3660.69	5.44	0	0	80.35	2.73	116.57	0.66	122.56	4.74	123.23	4.77	0	934.50	14.22	0.84	3	42	91	436	346
633	35.00	36.69	1032	3500.43	5.70	3669.26	6.36	0	0	75.17	2.65	114.14	0.69	124.58	5.01	138.99	5.59	0	842.96	11.10	0.82	3	42	92	436	345
634	34.97	36.38	1033	3497.33	5.10	3638.42	5.76	0	0	75.79	2.56	114.25	0.62	116.17	4.47	130.97	5.04	0	770.96	11.71	0.84	3	42	93	436	344
635	35.09	36.48	1034	3509.42	7.07	3647.85	6.67	0	0	70.62	2.81	116.09	0.74	136.91	6.22	129.17	5.87	0	1005.19	9.07	0.78	3	42	94	436	343
636	35.23	36.49	1035	3522.58	5.41	3649.15	7.74	0	0	58.47	2.67	115.38	0.56	91.15	4.73	130.43	6.75	1	444.50	9.57	0.76	4	42	95	436	342
637	35.20	36.42	1036	3520.33	6.26	3641.74	6.54	0	0	57.65	2.31	114.06	0.56	120.41	5.49	125.66	5.73	0	615.88	8.71	0.79	3	42	96	436	341
638	35.19	36.58	1037	3519.33	5.75	3658.17	7.08	0	0	64.13	2.47	114.66	0.62	114.91	5.05	141.59	6.21	0	800.52	9.23	0.80	4	42	97	436	340
639	35.01	36.64	1038	3500.88	6.45	3663.68	6.91	0	0	63.97	2.90	115.27	0.64	109.16	5.64	116.90	6.03	1	618.04	13.44	0.76	4	42	98	436	339
640	34.93	36.60	1039	3492.77	6.80	3660.48	7.18	0	0	64.99	2.48	114.73	0.70	137.50	6.00	145.30	6.34	0	997.54	10.91	0.79	3	42	99	436	338
641	35.06	36.59	1040	3505.75	6.13	3659.35	6.15	0	0	73.03	2.56	114.62	0.69	134.69	5.40	135.25	5.42	0	779.38	10.02	0.82	3	42	100	436	337
642	34.95	36.49	1041	3495.29	6.16	3648.79	7.26	0	0	72.43	3.07	116.44	0.73	111.63	5.39	131.73	6.36	1	906.33	14.16	0.77	4	42	101	436	336
643	35.13	36.65	1042	3512.71	4.54	3664.93	5.73	0	0	87.40	2.89	116.09	0.67	105.64	3.98	133.20	5.01	1	873.25	16.08	0.85	4	42	102	436	335
644	34.95	36.52	1043	3494.93	5.70	3652.13	5.75	0	0	80.29	2.71	115.00	0.70	130.08	5.01	131.28	5.05	0	700.48	11.31	0.84	3	42	103	436	334
645	34.88	36.66	1044	3488.12	6.15	3666.23	6.02	0	0	67.52	2.41	114.35	0.63	132.59	5.41	129.72	5.29	0	571.31	9.67	0.82	3	42	104	436	333
646	34.97	36.58	1045	3496.87	3.98	3657.98	4.42	0	0	96.91	2.64	114.87	0.61	112.43	3.49	124.67	3.86	0	926.77	17.24	0.89	4	42	105	436	332
647	34.84	36.54	1046	3484.34	6.55	3653.97	5.78	0	0	69.51	2.36	112.42	0.66	149.21	5.78	131.55	5.10	0	598.79	10.34	0.83	3	42	106	436	331
648	35.02	36.55	1047	3501.69	4.88	3655.17	5.49	0	0	84.44	2.83	116.02	0.65	111.91	4.27	126.03	4.80	1	1070.71	15.94	0.85	3	42	107	436	330
649	35.10	36.44	1048	3510.24	5.18	3643.81	5.54	0	0	89.42	2.93	116.73	0.72	121.64	4.54	129.99	4.86	0	1164.04	14.47	0.85	4	42	108	436	329
650	34.95	36.82	1049	3494.68	6.33	3682.27	5.02	0	0	79.48	2.96	117.33	0.67	130.60	5.53	103.63	4.40	1	1063.04	14.66	0.82	4	42	109	436	328
651	35.03	36.59	1050	3502.95	5.46	3659.10	6.58	0	0	95.87	3.89	117.64	0.86	103.46	4.78	124.56	5.74	1	1051.73	13.90	0.79	4	42	110	436	327
652	34.87	36.75	1051	3487.39	4.81	3674.66	5.60	0	0	95.90	3.30	116.78	0.74	107.63	4.21	125.27	4.89	1	801.92	13.49	0.84	4	42	111	436	326
653	34.82	36.62	1052	3481.57	4.26	3661.79	4.85	0	0	98.17	2.86	114.70	0.67	112.31	3.73	127.90	4.24	0	955.17	16.68	0.88	3	42	112	436	325
654	34.86	36.38	1053	3486.22	5.67	3638.45	7.17	0	0	80.17	3.24	113.21	0.77	108.10	4.97	136.67	6.28	1	579.21	13.26	0.79	3	42	113	436	324
655	35.06	36.68	1054	3506.03	4.68	3667.67	5.69	0	0	93.55	3.05	116.24	0.73	110.53	4.11	134.18	4.98	1	1060.88	14.63	0.85	4	42	114	436	323
656	35.15	36.49	1055	3515.36	5.39	3649.16	5.84	0	0	73.18	2.42	113.53	0.63	125.39	4.74	135.83	5.13	0	594.15	12.18	0.84	3	42	115	436	322
657	34.91	36.62	1056	3490.53	5.76	3662.14	6.86	0	0	72.84	2.70	113.74	0.70	119.65	5.07	142.43	6.03	0	729.54	11.15	0.81	3	42	116	436	321
658	35.06	36.38	1057	3506.47	7.83	3637.90	7.05	0	0	65.52	2.93	115.36	0.74	134.65	6.87	121.26	6.19	0	742.35	11.26	0.75	3	42	117	436	320
659	34.81	36.57	1058	3481.46	6.02	3656.51	6.64	0	0	79.33	3.11	114.78	0.76	118.23	5.28	130.25	5.81	0	864.23	11.04	0.80	4	42	118	436	319
660	34.89	36.40	1059	3489.41	8.52	3639.91	8.86	0	0	58.05	3.23	116.04	0.76	117.92	7.46	122.61	7.75	0	751.08	8.90	0.67	4	42	119	436	318
661	34.72	36.51	1060	3471.54	7.11	3651.42	8.73	0	0	66.43	3.05	117.27	0.80	119.41	6.25	146.64	7.67	0	885.75	10.66	0.73	4	42	120	436	317
662	35.23	36.71	1061	3523.27	6.06	3671.39	7.33	0	0	62.10	2.39	115.66	0.63	121.60	5.33	147.07	6.45	0	784.60	7.96	0.80	3	42	121	436	316
663	35.19	36.66	1062	3518.84	5.52	3666.32	5.44	0	0	83.91	2.95	114.56	0.69	120.95	4.83	119.18	4.76	0	990.83	11.17	0.83	3	42	122	436	315
664	35.25	36.43	1063	3525.24	4.22	3642.63	5.21	0	0	86.28	2.65	115.80	0.61	105.63	3.69	130.38	4.55	1	916.25	12.00	0.87	4	42	123	436	314
665	35.06	36.64	1064	3506.40	4.23	3664.33	5.58	0	0	98.01	3.17	114.39	0.71	100.73	3.71	132.88	4.87	1	981.69	17.87	0.86	4	42	124	436	313
666	34.96	36.62	1065	3495.57	6.95	3661.65	6.69	0	0	68.43	2.70	115.32	0.71	135.85	6.12	130.64	5.88	0	924.56	12.43	0.79	3	42	125	436	312
667	35.07	36.41	1066	3507.07	5.91	3640.72	5.89	0	0	70.66	2.74	116.10	0.62	117.30	5.17	116.92	5.15	0	752.10	12.11	0.81	3	42	126	436	311
668	35.06	36.55	1067	3506.40	5.72	3654.73	6.29	0	0	80.84	3.17	115.37	0.73	112.29	5.01	123.37	5.50	0	673.90	13.81	0.80	4	42	127	436	310
669	35.03	36.62	1068	3503.27	5.54	3662.33	6.20	0	0	80.33	2.69	114.83	0.72	127.33	4.88	142.53	5.46	0	694.67	10.45	0.84	4	42	128	436	309
670	35.05	36.48	1069	3504.57	5.02	3647.79	5.40	0	0	78.29	2.45	113.90	0.62	123.50	4.41	132.95	4.74	0	663.23	10.60	0.86	3	42	129	436	308
671	34.98	36.46	1070	3498.18	5.47	3645.77	5.46	0	0	82.01	2.72	116.04	0.68	126.80	4.80	126.72	4.79	0	991.17	18.18	0.84	3	42	130	436	307
672	35.04	36.46	1071	3504.10	6.22	3645.57	5.99	0	0	77.66	3.04	114.38	0.71	122.16	5.44	117.68	5.24	0	853.06	13.02	0.80	4	42	131	436	306
673	34.98	36.77	1072	3498.38	5.87	3677.35	6.84	0	0	76.35	3.05	115.21	0.73	113.00	5.14	131.80	5.99	0	783.08	11.19	0.79	4	42	132	436	305
674	34.95	36.63	1073	3494.51	7.70	3662.72	9.07	0	0	50.78	2.46	113.24	0.65	122.36	6.77	144.22	7.98	0	656.88	8.55	0.71	3	42	133	436	304
675	34.79	36.72	1074	3478.75	5.75	3671.71	6.76	0	0	65.70	2.67	115.32	0.61	109.02	5.03	128.06	5.91	1	476.75	8.73	0.79	4	42	134	436	303
676	35.08	36.43	1075	3508.18	6.03	3643.10	6.30	0	0	71.80	2.68	114.96	0.67	124.29	5.29	129.80	5.52	0	595.02	12.27	0.81	3	42	135	436	302
677	35.01	36.67	1076	3500.54	4.96	3667.36	4.87	0	0	102.48	3.57	117.37	0.75	109.52	4.33	107.49	4.24	1	1050.48	13.85	0.84	4	42	136	436	301
678	35.05	36.57	1077	3504.84	7.98	3657.47	8.99	0	0	50.96	2.55	113.70	0.66	123.01	7.01	138.74	7.90	0	547.08	7.33	0.70	3	42	137	436	300
679	35.05	36.61	1078	3504.59	5.03	3661.50	6.34	0	0	80.22	3.15	115.28	0.67	98.58	4.42	123.99	5.52	1	704.73	13.65	0.81	4	42	138	436	299
680	34.94	36.46	1079	3493.51	4.46	3645.74	4.75	0	0	90.68	2.57	116.30	0.63	121.11	3.91	128.80	4.16	0	1049.96	14.73	0.88	3	42	139	436	298
681	35.17	36.67	1080	3517.43	5.68	3667.01	6.81	0	0	78.40	3.12	113.95	0.73	109.77	4.98	131.60	5.96	1	753.15	15.57	0.80	4	42	140	436	297
682	35.12	36.44	1081	3512.14	8.01	3644.39	7.72	0	0	55.52	2.70	114.18	0.66	126.69	7.02	122.06	6.77	0	683.54	7.82	0.72	3	42	141	436	296
683	34.91	36.37	1082	3491.29	6.75	3636.67	7.56	0	0	63.46	2.47	113.90	0.70	134.04	5.97	149.95	6.67	0	765.52	9.44	0.78	3	42	142	436	295
684	35.03	36.26	1083	3502.99	4.47	3625.80	4.44	0	0	96.84	2.93	114.87	0.64	113.50	3.91	112.53	3.87	0	952.42	14.59	0.87	4	42	143	436	294
685	34.92	36.54	1084	3492.01	6.28	3653.68	6.19	0	0	76.05	2.75	116.06	0.72	133.81	5.52	131.77	5.44	0	943.44	11.49	0.82	3	42	144	436	293
686	34.79	36.47	1085	3479.40	5.91	3647.43	5.40	0	0	77.65	2.54	115.63	0.67	139.25	5.20	127.35	4.76	0	911.46	12.04	0.84	3	42	145	436	292
687	35.10	36.57	1086	3510.37	5.83	3656.75	5.88	0	0	72.73	2.55	115.47	0.65	128.05	5.12	129.08	5.16	0	714.35	13.26	0.83	4	42	146	436	291
688	35.07	36.46	1087	3506.86	5.88	3646.15	6.93	0	0	65.16	2.77	116.46	0.62	106.38	5.14	125.53	6.06	1	893.38	11.79	0.78	4	42	147	436	290
689	34.95	36.48	1088	3494.65	9.31	3648.36	9.40	0	0	63.77	3.40	114.77	0.91	134.82	8.20	136.04	8.28	0	896.54	9.34	0.67	3	42	148	436	289
690	35.19	36.50	1089	3518.50	4.56	3649.95	6.40	0	0	90.78	3.23	114.33	0.73	98.68	4.00	138.38	5.59	1	882.46	15.69	0.83	4	42	149	436	288
691	34.98	36.67	1090	3498.30	5.75	3667.13	5.57	0	0	72.12	2.63	115.22	0.61	121.24	5.03	117.38	4.87	0	982.42	11.62	0.82	3	42	150	436	287
692	35.00	36.46	1091	3499.93	4.24	3646.26	5.21	0	0	90.60	2.96	115.60	0.63	99.77	3.72	122.50	4.54	1	1039.65	14.15	0.86	4	42	151	436	286
693	34.98	36.52	1092	3498.25	4.84	3651.64	5.02	0	0	110.06	4.27	117.82	0.79	96.07	4.26	99.23	4.33	1	825.27	21.06	0.82	5	42	152	436	285
694	34.96	36.43	1093	3495.65	6.55	3642.88	7.26	0	0	70.18	2.87	115.06	0.74	123.61	5.76	137.04	6.38	0	855.04	9.97	0.78	4	42	153	436	284
695	35.25	36.44	1094	3525.39	6.00	3643.86	7.11	0	0	69.07	3.23	116.97	0.67	98.55	5.23	116.76	6.19	1	749.42	9.50	0.75	4	42	154	436	283
696	34.96	36.43	1095	3496.31	6.72	3643.06	6.91	0	0	67.50	3.04	114.58	0.69	114.65	5.88	117.75	6.03	0	816.38	10.90	0.75	4	42	155	436	282
697	35.18	36.51	1096	3518.29	5.38	3650.95	5.52	0	0	86.78	3.23	114.05	0.70	111.09	4.70	114.01	4.82	1	656.62	13.40	0.82	4	42	156	436	281
698	35.14	36.57	1097	3514.27	6.72	3656.80	6.35	0	0	64.99	2.64	112.85	0.64	127.52	5.89	120.56	5.57	0	529.58	8.81	0.79	3	42	157	436	280
699	35.27	36.50	1098	3527.06	6.07	3649.82	5.68	0	0	68.41	2.62	113.68	0.60	122.08	5.31	114.24	4.97	0	662.60	9.28	0.81	4	42	158	436	279
700	34.98	36.58	1099	3497.91	4.54	3658.02	4.77	0	0	87.76	2.80	114.59	0.61	109.64	3.97	114.93	4.16	1	561.69	12.11	0.86	4	42	159	436	278
701	35.46	36.41	1100	3545.69	8.54	3640.85	6.65	0	0	50.96	2.56	114.96	0.57	130.67	7.45	101.80	5.79	1	430.31	7.16	0.71	4	42	160	436	277
702	34.81	36.47	1101	3480.89	9.90	3647.32	9.87	0	0	47.24	2.57	114.09	0.72	140.53	8.74	140.03	8.71	0	610.42	6.52	0.65	3	42	161	436	276
703	34.90	36.63	1102	3490.23	4.79	3662.89	5.22	0	0	80.95	2.77	116.47	0.60	107.46	4.19	117.08	4.55	1	783.88	12.11	0.84	4	42	162	436	275
704	35.06	36.49	1103	3506.46	5.12	3649.14	4.09	0	0	87.19	2.45	112.98	0.60	140.25	4.49	112.08	3.58	0	779.85	11.98	0.88	3	42	163	436	274
705	34.91	36.51	1104	3490.95	7.43	3651.13	7.62	0	0	56.08	2.82	114.55	0.63	113.63	6.49	116.57	6.65	0	516.10	9.40	0.71	4	42	164	436	273
706	34.76	36.49	1105	3475.58	8.93	3649.50	9.57	0	0	57.00	3.51	115.42	0.79	111.55	7.80	119.49	8.36	1	658.15	9.39	0.62	4	42	165	436	272
707	35.32	36.64	1106	3532.06	7.37	3663.76	6.81	0	0	55.74	2.77	115.36	0.58	114.03	6.42	105.29	5.92	1	332.27	8.21	0.72	4	42	166	436	271
708	34.96	36.42	1107	3495.55	6.31	3641.63	6.93	0	0	71.97	3.36	118.04	0.70	103.89	5.52	114.05	6.03	1	993.25	8.82	0.75	3	42	167	436	270
709	34.72	36.71	1108	3471.65	5.89	3671.34	6.20	0	0	73.55	2.66	115.03	0.68	125.40	5.18	131.93	5.44	0	708.23	9.56	0.82	3	42	168	436	269
710	35.04	36.55	1109	3503.65	6.36	3655.29	7.43	0	0	57.91	2.58	115.72	0.60	109.96	5.57	128.50	6.50	1	683.06	9.06	0.76	3	42	169	436	268
711	35.03	36.46	1110	3502.52	6.00	3646.07	6.92	0	0	70.61	2.90	115.79	0.68	112.18	5.25	129.42	6.05	0	801.69	14.34	0.78	4	42	170	436	267
712	34.94	36.59	1111	3494.21	5.32	3658.98	4.66	0	0	90.78	3.23	115.19	0.67	114.68	4.64	100.29	4.04	1	778.79	20.80	0.84	4	42	171	436	266
713	34.96	36.73	1112	3495.71	7.43	3672.58	7.98	0	0	56.89	2.99	117.48	0.65	108.47	6.49	116.53	6.96	1	658.71	8.61	0.70	3	42	172	436	265
714	35.07	36.57	1113	3507.08	5.33	3657.13	5.71	0	0	84.30	3.02	115.82	0.70	114.56	4.67	122.71	5.00	0	1010.65	13.22	0.83	4	42	173	436	264
715	34.77	36.43	1114	3477.26	5.77	3643.14	6.39	0	0	72.65	2.70	113.69	0.67	119.44	5.06	132.39	5.60	0	694.40	10.02	0.81	3	42	174	436	263
716	35.16	36.46	1115	3515.72	5.18	3645.99	7.05	0	0	75.19	2.92	115.98	0.68	102.82	4.54	139.89	6.17	1	964.38	11.49	0.80	4	42	175	436	262
717	35.02	36.47	1116	3502.04	6.26	3647.33	6.38	0	0	79.39	3.09	115.30	0.76	123.66	5.49	126.17	5.60	0	1002.58	10.70	0.80	3	42	176	436	261
718	35.08	36.41	1117	3508.13	6.74	3641.33	5.88	0	0	66.95	2.41	114.30	0.65	144.43	5.93	126.15	5.18	0	783.27	8.28	0.82	3	42	177	436	260
719	35.10	36.26	1118	3510.48	5.92	3625.58	5.88	0	0	86.74	3.29	114.53	0.77	120.24	5.18	119.27	5.14	0	842.21	13.20	0.81	4	42	178	436	259
720	34.80	36.51	1119	3480.15	5.46	3650.79	5.80	0	0	88.10	3.33	115.94	0.74	110.97	4.77	117.86	5.06	1	746.69	16.11	0.82	4	42	179	436	258
721	34.87	36.28	1120	3487.50	5.87	3627.88	5.89	0	0	77.43	2.79	114.82	0.69	125.32	5.14	125.89	5.17	0	716.69	11.36	0.82	4	42	180	436	257
722	35.18	36.48	1121	3517.53	4.91	3648.02	6.05	0	0	90.16	3.07	114.37	0.74	110.98	4.30	136.65	5.29	1	1095.15	15.30	0.84	3	42	181	436	256
723	35.04	36.42	1122	3503.99	5.40	3642.14	5.59	0	0	82.20	2.65	115.28	0.69	128.88	4.74	133.53	4.92	0	1106.62	12.95	0.85	3	42	182	436	255
724	34.98	36.62	1123	3498.35	5.83	3661.91	6.60	0	0	66.19	2.45	115.36	0.62	121.43	5.12	137.45	5.80	0	778.38	11.12	0.81	3	42	183	436	254
725	35.03	36.78	1124	3503.47	5.27	3678.41	5.29	0	0	81.03	2.67	115.03	0.65	123.35	4.62	123.78	4.64	0	818.71	10.41	0.85	4	42	184	436	253
726	34.85	36.53	1125	3485.07	5.37	3652.82	5.91	0	0	76.59	2.49	113.75	0.66	127.24	4.72	140.07	5.20	0	922.19	12.88	0.84	3	42	185	436	252
727	34.99	36.52	1126	3498.69	5.74	3652.28	6.64	0	0	69.90	2.67	113.44	0.65	115.82	5.03	134.03	5.82	0	588.27	12.07	0.81	3	42	186	436	251
728	34.96	36.54	1127	3496.35	6.17	3653.77	6.21	0	0	80.63	3.07	115.11	0.75	124.77	5.41	125.44	5.44	0	908.08	11.71	0.81	4	42	187	436	250
729	35.02	36.56	1128	3501.77	5.88	3656.04	5.77	0	0	76.28	2.66	115.02	0.67	129.78	5.16	127.35	5.07	0	847.12	11.93	0.83	3	42	188	436	249
730	35.03	36.96	1129	3502.72	5.73	3695.77	6.36	0	0	77.38	2.92	117.39	0.70	116.85	5.02	129.80	5.57	0	1100.00	12.45	0.81	3	42	189	436	248
731	35.03	36.50	1130	3503.00	4.17	3650.44	4.05	0	0	93.79	2.41	115.14	0.58	124.87	3.65	121.31	3.55	0	981.67	11.91	0.90	3	42	190	436	247
732	34.98	36.50	1131	3498.09	5.18	3649.74	5.58	0	0	97.49	3.12	114.39	0.80	124.76	4.55	134.30	4.90	0	1010.35	15.85	0.85	4	42	191	436	246
733	34.84	36.56	1132	3483.86	6.97	3656.02	9.48	0	0	56.51	2.73	112.97	0.70	111.34	6.13	151.46	8.33	1	592.67	10.19	0.72	4	42	192	436	245
734	35.12	36.32	1133	3512.31	5.29	3631.85	6.10	0	0	69.98	2.70	114.24	0.59	105.60	4.63	121.73	5.33	1	516.08	10.89	0.81	4	42	193	436	244
735	34.82	36.67	1134	3482.27	6.36	3667.25	7.63	0	0	61.35	2.96	116.10	0.63	101.27	5.56	121.32	6.65	1	514.42	10.86	0.73	4	42	194	436	243
736	35.08	36.51	1135	3507.80	6.98	3651.25	7.66	0	0	50.84	2.28	114.60	0.56	119.97	6.12	131.72	6.72	0	668.65	7.74	0.75	3	42	195	436	242
737	34.97	36.41	1136	3497.44	6.07	3640.75	5.60	0	0	70.13	2.90	115.86	0.60	112.52	5.29	103.77	4.86	1	601.52	11.44	0.79	4	42	196	436	241
738	35.02	36.45	1137	3502.49	5.52	3644.58	6.73	0	0	78.63	3.19	115.00	0.72	104.61	4.84	127.46	5.88	1	672.94	11.43	0.79	4	42	197	436	240
739	34.89	36.40	1138	3488.59	4.76	3639.85	5.73	0	0	91.36	3.16	117.13	0.71	105.58	4.16	127.25	5.01	1	1163.42	14.73	0.84	4	42	198	436	239
740	35.11	36.50	1139	3511.34	4.51	3649.90	5.09	0	0	83.14	2.41	116.72	0.60	119.80	3.96	135.14	4.46	0	1327.04	15.56	0.88	3	42	199	436	238
741	35.19	36.54	1140	3519.28	5.94	3654.04	8.08	0	0	67.26	3.12	114.58	0.70	98.64	5.20	134.12	7.06	1	449.19	9.38	0.75	4	42	200	436	237
742	35.03	36.44	1141	3503.22	5.14	3643.51	5.76	0	0	78.43	2.97	115.48	0.63	104.29	4.49	116.92	5.02	1	759.85	14.69	0.82	5	42	201	436	236
743	34.92	36.21	1142	3492.32	5.15	3620.71	7.20	0	0	67.78	2.86	114.55	0.61	94.12	4.56	131.17	6.28	1	677.75	11.67	0.78	4	42	202	436	235
744	34.91	36.63	1143	3490.68	6.59	3662.79	6.63	0	0	72.79	2.87	113.62	0.73	128.80	5.79	129.58	5.83	0	713.48	11.58	0.79	3	42	203	436	234
745	34.92	36.53	1144	3492.20	4.90	3653.36	5.11	0	0	91.87	3.15	113.86	0.68	109.80	4.28	114.62	4.46	1	725.31	13.84	0.84	4	42	204	436	233
746	34.76	36.43	1145	3475.82	5.28	3642.70	5.55	0	0	82.22	2.60	115.81	0.68	128.80	4.65	135.41	4.88	0	889.17	12.30	0.85	3	42	205	436	232
747	34.90	36.38	1146	3489.98	7.51	3638.25	7.06	0	0	64.02	2.76	112.80	0.71	134.06	6.60	126.03	6.21	0	582.60	9.72	0.76	4	42	206	436	231
748	35.10	36.36	1147	3509.58	5.02	3636.25	6.35	0	0	74.71	2.95	113.76	0.63	97.86	4.41	123.68	5.54	1	562.60	14.25	0.81	4	42	207	436	230
749	35.01	36.75	1148	3501.35	9.30	3675.25	9.88	0	0	51.03	2.52	112.01	0.76	145.55	8.25	154.65	8.76	0	626.77	7.99	0.68	4	42	208	436	229
750	34.99	36.54	1149	3498.70	5.36	3654.49	7.97	0	0	80.57	3.35	115.18	0.79	99.42	4.73	147.59	6.97	1	689.04	11.23	0.78	4	42	209	436	228
751	34.93	36.52	1150	3492.69	5.96	3652.10	6.56	0	0	71.22	2.73	114.85	0.67	119.62	5.23	131.55	5.75	0	559.69	9.90	0.80	3	42	210	436	227
752	35.31	36.68	1151	3530.77	6.55	3667.66	7.19	0	0	57.44	2.69	114.86	0.59	107.50	5.71	117.96	6.27	1	613.42	7.68	0.74	4	42	211	436	226
753	35.01	36.45	1153	3500.95	9.03	3644.60	8.21	0	0	58.93	3.05	115.08	0.77	134.22	7.93	121.99	7.21	0	779.21	10.50	0.69	4	42	212	436	225
754	35.01	36.39	1157	3501.16	4.18	3638.53	4.98	0	0	99.10	2.98	116.56	0.68	106.94	3.66	127.38	4.35	1	1064.85	12.12	0.87	3	42	213	436	224
755	35.11	36.52	1158	3511.29	5.29	3652.33	5.71	0	0	86.72	2.97	115.49	0.72	118.73	4.64	128.14	5.00	0	986.83	13.56	0.84	3	42	214	436	223
756	35.08	36.76	1159	3507.91	6.67	3676.31	6.89	0	0	85.43	3.79	116.60	0.87	115.73	5.84	119.50	6.02	0	1247.08	16.42	0.76	3	42	215	436	222
757	35.04	36.53	1160	3503.69	6.83	3652.60	7.14	0	0	80.51	3.16	114.63	0.86	134.18	6.02	140.30	6.29	0	1047.00	13.59	0.79	3	42	216	436	221
758	34.95	36.30	1161	3495.17	6.39	3630.12	6.55	0	0	59.92	2.30	113.38	0.59	128.50	5.61	131.69	5.75	0	595.65	10.48	0.80	3	42	217	436	220
759	34.82	36.62	1162	3481.78	5.65	3662.49	7.52	0	0	73.64	2.93	117.07	0.73	109.48	4.96	145.52	6.59	1	931.23	9.99	0.79	3	42	218	436	219
760	34.73	36.42	1164	3473.45	10.33	3641.55	9.40	0	0	50.42	2.87	114.97	0.76	139.71	9.08	127.16	8.27	0	588.79	7.27	0.64	3	42	219	436	218
761	35.19	36.33	1165	3519.14	6.37	3632.81	5.63	0	0	79.91	2.69	113.23	0.74	146.30	5.62	129.27	4.97	0	969.65	13.40	0.83	3	42	220	436	217
762	35.03	36.45	1166	3503.15	4.53	3645.31	5.44	0	0	97.69	3.60	115.55	0.71	94.59	3.99	113.33	4.73	1	725.88	17.12	0.83	4	42	221	436	216
763	34.95	36.51	1167	3495.45	9.05	3651.04	8.70	0	0	48.20	2.73	115.17	0.64	123.07	7.92	118.26	7.61	0	616.27	8.77	0.66	4	42	222	436	215
764	35.15	36.61	1168	3514.81	5.46	3661.27	5.93	0	0	81.36	2.91	115.13	0.70	117.41	4.78	127.53	5.19	0	695.62	11.10	0.83	4	42	223	436	214
765	35.22	36.71	1169	3522.41	5.38	3670.69	6.42	0	0	76.01	2.53	113.67	0.68	124.50	4.74	148.48	5.65	0	805.75	15.32	0.84	3	42	224	436	213
766	34.96	36.44	1170	3495.61	7.63	3643.60	7.19	0	0	71.52	3.16	115.61	0.80	132.90	6.70	125.26	6.32	0	738.19	10.93	0.75	4	42	225	436	212
767	35.06	36.50	1171	3505.99	3.75	3650.34	4.99	0	0	87.20	2.84	115.59	0.56	89.22	3.36	118.01	4.34	1	900.62	16.20	0.86	4	42	226	436	211
768	35.07	36.59	1172	3506.83	6.51	3658.59	5.99	0	0	77.00	3.06	115.84	0.72	126.21	5.70	116.02	5.24	0	963.60	11.03	0.80	3	42	227	436	210
769	34.98	36.55	1173	3498.46	6.65	3654.89	7.23	0	0	72.69	2.94	115.21	0.77	126.66	5.84	137.70	6.35	0	920.25	12.97	0.78	3	42	228	436	209
770	35.12	36.61	1174	3511.74	5.08	3661.28	6.64	0	0	79.89	2.97	115.77	0.70	105.19	4.45	137.49	5.81	1	700.46	10.42	0.82	4	42	229	436	208
771	34.97	36.21	1175	3497.22	6.40	3620.94	5.54	0	0	87.40	3.39	115.64	0.78	126.67	5.59	109.66	4.84	1	1002.90	16.67	0.80	4	42	230	436	207
772	35.15	36.28	1176	3514.72	5.58	3627.97	5.36	0	0	100.75	4.01	116.92	0.81	107.70	4.86	103.40	4.66	1	840.52	15.37	0.81	4	42	231	436	206
773	34.94	36.50	1177	3493.50	4.98	3650.07	4.97	0	0	82.19	2.30	114.58	0.63	137.49	4.39	137.16	4.38	0	1002.04	12.75	0.88	3	42	232	436	205
774	34.93	36.59	1178	3493.28	5.22	3658.67	5.91	0	0	67.21	2.36	115.42	0.56	114.47	4.57	129.76	5.18	0	866.67	11.58	0.83	3	42	233	436	204
775	34.96	36.47	1179	3496.01	4.65	3647.13	5.09	0	0	78.46	2.51	114.11	0.57	111.73	4.06	122.32	4.44	1	753.77	12.90	0.86	3	42	234	436	203
776	35.23	36.44	1180	3522.75	7.05	3644.08	8.20	0	0	65.27	2.76	114.40	0.76	128.75	6.22	149.73	7.23	0	953.38	10.79	0.76	3	42	235	436	202
777	34.88	36.32	1181	3487.65	7.02	3632.35	8.14	0	0	59.92	2.54	114.72	0.70	127.86	6.19	148.08	7.17	0	650.38	8.72	0.76	3	42	236	436	201
778	34.97	36.52	1182	3496.81	3.77	3652.20	4.37	0	0	94.57	2.46	115.11	0.58	111.52	3.30	129.46	3.82	1	829.94	16.98	0.90	4	42	237	436	200
779	35.12	36.57	1183	3511.55	5.14	3657.43	5.31	0	0	76.10	2.49	115.46	0.60	120.70	4.50	124.85	4.65	0	946.62	10.67	0.85	3	42	238	436	199
780	35.18	36.60	1184	3518.13	7.17	3659.82	8.17	0	0	61.07	2.83	114.21	0.71	119.04	6.29	135.61	7.16	0	489.98	9.82	0.73	3	42	239	436	198
781	35.04	36.72	1186	3504.26	6.40	3672.35	6.72	0	0	69.40	3.27	115.51	0.67	104.41	5.59	109.54	5.85	1	586.17	10.99	0.75	4	42	240	436	197
782	35.14	36.66	1187	3513.58	6.62	3666.09	6.75	0	0	68.29	2.75	114.71	0.69	126.69	5.81	129.23	5.93	0	753.69	14.03	0.79	3	42	241	436	196
783	35.02	36.50	1188	3501.64	4.97	3650.16	6.73	0	0	65.11	2.88	116.65	0.55	87.32	4.49	117.13	5.84	1	670.81	8.55	0.77	4	42	242	436	195
784	35.20	36.48	1189	3520.11	7.71	3648.35	9.43	0	0	56.97	3.07	114.64	0.73	110.03	6.75	134.58	8.26	1	510.19	7.38	0.68	3	42	243	436	194
785	35.06	36.54	1190	3505.78	10.66	3653.90	8.88	0	0	43.26	2.46	114.77	0.64	144.15	9.37	120.07	7.81	0	538.96	5.68	0.64	3	42	244	436	193
786	34.94	36.39	1191	3494.16	6.56	3638.56	6.43	0	0	77.27	2.86	115.51	0.77	136.33	5.77	133.66	5.66	0	1006.23	11.13	0.81	3	42	245	436	192
787	34.91	36.87	1192	3490.60	5.81	3686.56	5.52	0	0	69.50	2.76	115.03	0.58	112.44	5.06	106.84	4.82	1	424.02	8.85	0.80	4	42	246	436	191
788	35.02	36.65	1193	3501.70	9.48	3665.10	9.57	0	0	49.80	2.60	112.85	0.73	139.99	8.37	141.30	8.45	0	616.25	7.62	0.67	3	42	247	436	190
789	35.21	36.60	1194	3521.17	4.84	3659.90	5.61	0	0	86.08	2.70	115.67	0.68	118.83	4.25	137.76	4.92	0	1151.85	13.42	0.86	4	42	248	436	189
790	35.03	36.72	1195	3503.48	4.24	3671.82	4.46	0	0	91.48	2.59	115.34	0.60	115.32	3.71	121.25	3.90	0	1214.71	20.18	0.89	4	42	249	436	188
791	35.13	36.78	1196	3513.16	4.78	3678.10	6.04	0	0	95.33	3.45	116.89	0.76	101.62	4.18	128.44	5.27	1	1018.29	17.12	0.83	5	42	250	436	187
792	35.13	36.29	1197	3512.82	6.21	3629.13	6.84	0	0	73.78	2.89	115.63	0.73	122.21	5.45	134.49	6.00	0	912.54	9.62	0.79	3	42	251	436	186
793	35.06	36.30	1198	3505.82	5.96	3630.45	5.86	0	0	61.43	2.48	114.72	0.54	113.35	5.20	111.44	5.11	1	823.73	8.19	0.80	4	42	252	436	185
794	35.25	36.49	1200	3524.59	5.99	3648.83	7.62	0	0	73.29	3.05	115.08	0.75	110.83	5.25	140.95	6.68	1	1080.31	16.92	0.78	4	42	253	436	184
795	34.96	36.67	1201	3495.76	5.17	3666.72	6.12	0	0	97.25	3.65	115.68	0.82	105.83	4.52	125.23	5.34	1	902.10	12.08	0.82	4	42	254	436	183
796	35.04	36.50	1202	3504.20	5.33	3650.03	4.98	0	0	85.76	2.75	114.81	0.67	127.67	4.67	119.27	4.36	0	873.44	12.94	0.85	3	42	255	436	182
797	35.07	36.52	1203	3506.60	5.73	3652.17	5.84	0	0	93.68	3.80	117.34	0.80	108.69	5.00	110.60	5.08	1	916.75	15.24	0.80	5	42	256	436	181
798	35.17	36.57	1204	3517.39	7.27	3657.49	7.45	0	0	55.50	2.48	113.68	0.62	125.04	6.38	128.10	6.53	0	442.27	6.54	0.75	3	42	257	436	180
799	34.88	36.57	1205	3487.74	7.58	3656.89	7.36	0	0	53.35	2.65	114.79	0.59	117.28	6.62	113.83	6.42	0	632.60	8.15	0.72	4	42	258	436	179
800	34.88	36.37	1207	3487.76	5.74	3636.65	7.25	0	0	73.27	3.44	116.35	0.70	94.10	5.06	118.55	6.31	1	436.19	11.80	0.75	4	42	259	436	178
801	34.95	36.57	1208	3495.25	5.14	3656.54	5.12	0	0	96.25	3.25	116.76	0.74	116.91	4.49	116.46	4.47	0	843.62	13.61	0.85	3	42	260	436	177
802	35.15	36.44	1209	3514.99	7.32	3644.07	7.49	0	0	56.71	2.58	114.94	0.63	123.70	6.42	126.56	6.56	0	537.88	10.22	0.74	3	42	261	436	176
803	35.06	36.45	1210	3505.61	5.04	3645.29	6.63	0	0	78.72	2.75	113.32	0.69	111.12	4.43	146.20	5.82	1	513.98	12.44	0.83	4	42	262	436	175
804	34.79	36.64	1211	3479.19	6.08	3663.83	5.73	0	0	76.25	3.17	117.39	0.67	112.33	5.30	105.77	4.98	1	926.85	16.96	0.79	5	42	263	436	174
805	35.17	36.46	1212	3516.87	6.70	3646.34	5.78	0	0	70.86	2.87	116.63	0.66	127.38	5.86	109.83	5.05	1	814.69	8.29	0.79	3	42	264	436	173
806	35.46	36.42	1215	3545.64	6.49	3642.12	6.54	0	0	64.54	2.69	113.78	0.63	119.92	5.68	120.82	5.72	0	550.44	10.95	0.78	4	42	265	436	172
807	35.07	36.47	1217	3506.51	4.79	3647.46	5.32	0	0	83.77	2.92	114.61	0.63	105.69	4.19	117.43	4.64	1	628.02	15.33	0.84	4	42	266	436	171
808	35.03	36.47	1218	3503.38	4.73	3646.94	5.50	0	0	79.51	2.65	116.42	0.61	109.30	4.14	127.13	4.81	1	1114.35	13.76	0.85	4	42	267	436	170
809	35.05	36.45	1219	3505.19	4.80	3644.65	5.26	0	0	86.89	3.13	115.11	0.65	102.34	4.20	112.18	4.58	1	1015.08	12.23	0.83	4	42	268	436	169
810	35.06	36.46	1220	3505.79	4.89	3646.26	6.31	0	0	72.52	2.38	115.08	0.61	114.94	4.30	148.40	5.54	0	1056.15	11.59	0.84	3	42	269	436	168
811	35.02	36.52	1221	3502.00	5.64	3651.95	5.90	0	0	77.59	2.77	114.91	0.68	121.54	4.94	127.18	5.17	0	694.81	10.79	0.82	3	42	270	436	167
812	35.00	36.33	1222	3500.05	6.38	3632.98	8.99	0	0	60.17	2.83	114.17	0.69	104.49	5.61	147.08	7.87	1	775.85	10.62	0.73	4	42	271	436	166
813	34.75	36.49	1223	3475.27	6.85	3648.78	8.05	0	0	62.13	2.87	115.65	0.70	113.96	6.00	134.03	7.05	0	857.69	10.85	0.74	4	42	272	436	165
814	34.90	36.39	1224	3490.48	6.06	3638.98	6.83	0	0	71.68	2.75	113.96	0.70	121.43	5.32	136.88	6.00	0	1051.50	13.89	0.80	3	42	273	436	164
815	35.26	36.44	1225	3525.57	6.83	3643.88	4.96	0	0	64.92	2.60	113.74	0.56	130.71	5.95	94.60	4.26	1	567.46	10.56	0.80	4	42	274	436	163
816	35.15	36.53	1226	3515.23	7.08	3653.36	7.56	0	0	63.15	2.95	113.95	0.69	116.55	6.20	124.39	6.61	0	709.46	8.65	0.74	3	42	275	436	162
817	34.99	36.41	1227	3499.17	6.74	3640.87	6.78	0	0	65.19	2.76	114.45	0.66	122.22	5.90	122.93	5.94	0	509.23	9.90	0.77	3	42	276	436	161
818	34.97	36.40	1228	3497.47	8.05	3639.94	8.12	0	0	56.94	2.97	115.74	0.69	118.53	7.04	119.61	7.10	0	743.31	10.20	0.69	4	42	277	436	160
819	34.97	36.38	1229	3497.25	5.12	3637.94	5.27	0	0	86.13	2.81	115.35	0.67	120.74	4.48	124.19	4.61	0	897.81	11.80	0.85	3	42	278	436	159
820	35.03	36.34	1230	3503.30	7.02	3634.24	6.92	0	0	63.00	2.44	113.63	0.68	139.50	6.19	137.53	6.10	0	582.71	9.32	0.79	3	42	279	436	158
821	34.98	36.63	1231	3497.75	5.98	3663.25	5.30	0	0	75.78	2.78	114.51	0.64	125.19	5.23	110.95	4.63	1	687.00	9.97	0.82	4	42	280	436	157
822	34.91	36.59	1232	3490.58	5.51	3659.09	4.31	0	0	78.43	2.47	115.72	0.57	134.41	4.82	104.92	3.76	1	563.12	12.56	0.86	4	42	281	436	156
823	35.09	36.48	1233	3509.43	6.52	3648.32	7.95	0	0	73.29	3.33	116.67	0.79	110.51	5.72	134.75	6.96	1	902.29	13.40	0.75	5	42	282	436	155
824	35.10	36.52	1234	3510.38	5.89	3652.24	5.08	0	0	97.07	3.48	115.23	0.79	126.20	5.15	108.75	4.43	1	799.77	13.53	0.83	4	42	283	436	154
825	34.99	36.60	1235	3499.12	4.66	3659.75	4.93	0	0	89.53	2.79	115.24	0.64	114.84	4.07	121.65	4.31	0	1032.35	15.09	0.86	3	42	284	436	153
826	35.26	36.46	1236	3526.20	5.43	3645.99	4.79	0	0	84.36	3.00	117.43	0.64	117.23	4.73	103.41	4.16	1	903.15	12.68	0.84	4	42	285	436	152
827	35.18	36.57	1237	3517.77	4.88	3657.16	5.44	0	0	81.01	2.77	114.43	0.62	109.70	4.26	122.38	4.75	1	569.08	11.90	0.84	4	42	286	436	151
828	34.94	36.54	1238	3494.35	5.87	3654.29	6.67	0	0	78.52	3.26	116.30	0.73	108.72	5.13	123.61	5.83	1	775.92	11.91	0.78	3	42	287	436	150
829	35.16	36.65	1239	3515.89	4.87	3665.27	5.00	0	0	95.07	2.78	114.43	0.71	128.30	4.28	131.79	4.39	0	1115.02	16.85	0.87	4	42	288	436	149
830	35.24	36.33	1240	3523.69	7.23	3633.13	8.01	0	0	68.08	3.65	115.85	0.77	103.68	6.31	114.82	6.98	1	418.62	8.26	0.69	4	42	289	436	148
831	35.22	36.65	1241	3522.20	6.97	3665.42	8.05	0	0	51.86	2.43	114.63	0.59	114.49	6.10	132.36	7.05	0	803.25	8.84	0.73	3	42	290	436	147
832	35.09	36.75	1242	3508.99	6.75	3675.22	5.93	0	0	66.75	3.08	115.62	0.62	112.09	5.88	98.54	5.16	1	625.56	11.65	0.75	4	42	291	436	146
833	35.10	36.47	1243	3510.33	5.21	3647.17	5.69	0	0	88.32	3.68	116.61	0.70	96.01	4.57	104.67	4.93	1	721.10	10.45	0.79	4	42	292	436	145
834	35.16	36.53	1244	3516.20	5.76	3653.05	4.77	0	0	77.81	2.51	114.27	0.62	137.55	5.05	113.88	4.18	0	626.46	12.30	0.85	3	42	293	436	144
835	35.20	36.54	1245	3520.32	5.75	3653.64	5.70	0	0	77.80	3.19	116.56	0.66	107.60	5.01	106.53	4.95	1	942.08	14.72	0.79	4	42	294	436	143
836	35.00	36.40	1246	3499.60	7.00	3639.56	7.10	0	0	71.93	3.18	114.55	0.76	121.64	6.13	123.41	6.22	0	854.02	11.84	0.76	4	42	295	436	142
837	34.82	36.58	1247	3482.16	8.65	3658.46	7.82	0	0	67.25	3.35	116.54	0.84	133.55	7.59	120.77	6.86	0	1014.23	10.30	0.71	4	42	296	436	141
838	34.94	36.54	1248	3493.99	5.50	3653.53	7.15	0	0	77.77	3.05	116.16	0.73	107.96	4.83	140.40	6.26	1	758.00	12.90	0.80	3	42	297	436	140
839	34.99	36.50	1249	3498.73	5.20	3650.28	4.31	0	0	99.32	2.75	112.71	0.72	144.59	4.57	119.81	3.79	0	619.90	11.30	0.88	3	42	298	436	139
840	34.76	36.42	1250	3475.76	5.26	3642.25	6.04	0	0	87.76	2.96	115.92	0.75	120.07	4.62	137.88	5.30	0	727.27	13.51	0.84	3	42	299	436	138
841	34.81	36.39	1253	3481.21	5.91	3639.38	5.85	0	0	74.08	2.55	115.38	0.66	132.21	5.19	130.90	5.14	0	955.94	12.44	0.83	3	42	300	436	137
842	35.14	36.46	1254	3513.55	4.82	3645.77	4.26	0	0	102.27	3.23	115.02	0.69	117.40	4.20	103.63	3.70	1	719.17	11.68	0.87	4	42	301	436	136
843	35.03	36.56	1255	3502.85	6.02	3655.95	6.50	0	0	72.22	2.68	114.00	0.69	124.86	5.29	134.66	5.70	0	778.73	11.25	0.81	4	42	302	436	135
844	35.02	36.45	1256	3501.56	4.86	3645.12	5.97	0	0	91.86	3.32	116.23	0.74	103.24	4.26	126.81	5.21	1	839.06	11.73	0.83	3	42	303	436	134
845	34.78	36.25	1257	3477.53	5.25	3625.01	4.83	0	0	84.65	2.59	112.84	0.65	132.31	4.61	121.57	4.23	0	807.46	14.11	0.86	3	42	304	436	133
846	35.12	36.15	1258	3512.21	7.20	3614.87	7.78	0	0	53.71	2.57	114.20	0.60	115.72	6.30	125.03	6.81	0	604.56	9.89	0.73	3	42	305	436	132
847	35.09	36.45	1259	3509.34	7.85	3645.45	8.46	0	0	51.45	2.32	112.80	0.65	134.53	6.93	144.94	7.46	0	689.65	7.93	0.73	3	42	306	436	131
848	35.19	36.29	1260	3519.21	4.96	3629.26	6.71	0	0	74.83	2.97	115.16	0.64	95.96	4.34	129.74	5.85	1	561.44	12.58	0.80	4	42	307	436	130
849	35.27	36.35	1261	3527.34	11.02	3634.87	8.21	0	0	49.96	2.90	115.57	0.72	146.14	9.66	108.88	7.19	1	558.25	9.20	0.64	4	42	308	436	129
850	35.06	36.38	1262	3505.72	9.49	3637.78	7.43	0	0	47.87	2.50	114.79	0.61	140.01	8.32	109.49	6.50	1	641.96	8.42	0.69	3	42	309	436	128
851	35.19	36.43	1263	3518.56	4.25	3642.64	4.77	0	0	91.69	2.85	115.66	0.61	104.93	3.71	117.92	4.16	1	691.77	12.25	0.87	4	42	310	436	127
852	35.30	36.53	1264	3529.66	3.99	3653.48	4.77	0	0	93.09	2.74	114.02	0.60	103.99	3.48	124.44	4.16	1	719.40	19.29	0.88	4	42	311	436	126
853	35.17	36.40	1265	3517.13	5.28	3640.23	5.96	0	0	84.60	2.91	115.52	0.72	117.99	4.63	133.20	5.23	0	921.02	11.99	0.83	4	42	312	436	125
854	35.11	36.37	1266	3510.63	5.61	3636.99	5.14	0	0	88.19	3.22	114.50	0.70	117.98	4.89	108.18	4.48	1	599.73	18.04	0.83	5	42	313	436	124
855	34.89	36.25	1267	3489.05	5.61	3625.31	5.42	0	0	92.56	3.48	116.51	0.76	114.69	4.90	110.74	4.73	1	900.31	14.54	0.82	4	42	314	436	123
856	34.95	36.56	1268	3495.20	7.12	3655.80	6.85	0	0	75.35	2.84	113.51	0.81	145.81	6.30	140.37	6.06	0	1057.44	12.39	0.79	3	42	315	436	122
857	35.18	36.58	1269	3517.69	4.79	3658.33	5.13	0	0	86.29	2.69	115.64	0.64	118.35	4.20	126.57	4.49	0	889.54	12.83	0.86	3	42	316	436	121
858	35.08	36.54	1270	3508.22	5.55	3653.54	7.33	0	0	74.80	2.98	117.01	0.72	107.39	4.87	141.72	6.42	1	991.06	15.34	0.79	4	42	317	436	120
859	35.01	36.54	1274	3500.63	10.54	3654.05	9.61	0	0	47.47	2.96	115.65	0.72	129.86	9.23	118.43	8.42	0	555.62	6.43	0.61	3	42	318	436	119
860	35.13	36.54	1275	3513.34	8.22	3653.89	8.58	0	0	55.48	2.74	113.40	0.71	128.39	7.23	134.00	7.54	0	652.15	10.67	0.71	3	42	319	436	118
861	34.89	36.47	1276	3489.06	4.97	3646.92	5.73	0	0	86.91	2.81	115.14	0.70	118.32	4.36	136.47	5.03	0	856.46	12.12	0.85	4	42	320	436	117
862	35.01	36.41	1277	3501.37	5.33	3640.90	6.84	0	0	73.93	2.97	116.49	0.67	102.24	4.68	131.02	5.97	1	690.23	10.91	0.80	4	42	321	436	116
863	35.21	36.31	1278	3521.22	5.35	3631.06	4.88	0	0	75.57	2.73	114.69	0.57	113.76	4.67	103.70	4.25	1	819.81	13.83	0.83	4	42	322	436	115
864	35.20	36.44	1279	3520.04	3.97	3643.88	4.87	0	0	92.17	2.49	114.35	0.61	113.49	3.49	139.00	4.27	0	834.62	15.28	0.89	4	42	323	436	114
865	35.21	36.52	1280	3521.01	5.92	3651.90	6.09	0	0	79.23	2.79	114.72	0.73	129.68	5.20	133.36	5.35	0	1067.15	12.86	0.82	3	42	324	436	113
866	35.17	36.67	1281	3516.99	5.36	3666.96	6.50	0	0	81.14	3.29	115.80	0.71	101.52	4.69	123.19	5.67	1	667.46	11.31	0.79	4	42	325	436	112
867	35.02	36.37	1282	3502.32	5.01	3637.42	4.68	0	0	81.89	2.84	116.56	0.59	110.73	4.37	103.32	4.06	1	678.33	9.84	0.84	3	42	326	436	111
868	34.99	36.58	1283	3498.72	6.15	3657.96	6.76	0	0	81.01	3.11	114.80	0.79	123.42	5.41	135.55	5.93	0	976.35	14.45	0.80	3	42	327	436	110
869	35.10	36.45	1284	3509.69	6.56	3645.13	7.53	0	0	79.98	3.36	115.54	0.85	120.07	5.76	137.88	6.61	0	735.96	10.30	0.77	4	42	328	436	109
870	34.80	36.40	1285	3480.39	5.87	3639.84	7.43	0	0	76.79	3.07	115.13	0.77	112.90	5.15	142.98	6.52	0	1068.29	12.70	0.79	4	42	329	436	108
871	35.09	36.46	1286	3509.11	4.77	3646.31	5.21	0	0	93.53	3.27	116.03	0.69	104.62	4.16	114.35	4.54	1	1018.92	15.82	0.84	4	42	330	436	107
872	35.13	36.55	1287	3512.73	5.80	3655.14	6.10	0	0	79.25	3.11	116.33	0.70	113.62	5.07	119.43	5.33	0	872.40	12.14	0.80	4	42	331	436	106
873	35.12	36.37	1288	3512.34	3.82	3636.79	3.91	0	0	106.10	3.10	115.42	0.60	100.24	3.33	102.52	3.39	1	650.42	17.30	0.89	4	42	332	436	105
874	35.14	36.35	1289	3514.11	6.28	3635.36	5.64	0	0	69.28	2.98	114.35	0.61	111.98	5.47	100.61	4.89	1	552.77	8.60	0.78	3	42	333	436	104
875	35.10	36.52	1290	3509.93	4.53	3652.31	5.76	0	0	80.30	2.68	114.33	0.61	104.58	3.97	132.90	5.03	1	577.48	9.49	0.85	4	42	334	436	103
876	34.91	36.52	1291	3490.84	5.61	3651.65	5.73	0	0	80.43	3.33	117.44	0.67	104.08	4.90	106.17	4.97	1	851.33	15.13	0.79	5	42	335	436	102
877	35.16	36.60	1292	3515.59	6.08	3660.33	5.26	0	0	72.16	2.37	112.16	0.62	142.52	5.35	123.31	4.63	0	751.19	11.30	0.84	3	42	336	436	101
878	35.27	36.31	1293	3527.03	6.87	3630.87	8.16	0	0	65.28	2.85	113.27	0.75	121.37	6.05	144.02	7.17	0	650.08	8.95	0.75	3	42	337	436	100
879	34.96	36.53	1294	3496.07	5.91	3653.27	7.63	0	0	68.18	2.65	114.96	0.70	117.27	5.20	151.34	6.71	0	888.12	10.83	0.79	3	42	338	436	99
880	35.25	36.36	1295	3525.48	5.37	3636.23	5.77	0	0	81.06	2.98	115.50	0.67	112.17	4.69	120.43	5.04	0	892.31	13.44	0.82	4	42	339	436	98
881	34.99	36.48	1296	3499.31	5.17	3647.93	5.44	0	0	79.05	3.13	117.42	0.62	100.48	4.53	105.62	4.72	1	692.04	11.51	0.81	4	42	340	436	97
882	35.17	36.57	1297	3517.20	6.76	3657.18	9.90	0	0	59.10	3.16	114.30	0.72	97.46	5.94	142.54	8.65	1	868.33	12.25	0.69	4	42	341	436	96
883	35.22	36.65	1298	3521.61	7.52	3665.24	9.21	0	0	58.05	3.05	114.51	0.73	110.27	6.59	135.10	8.07	1	613.02	10.88	0.69	4	42	342	436	95
884	34.90	36.54	1299	3489.67	8.14	3653.94	7.60	0	0	52.22	2.48	115.56	0.62	131.91	7.15	123.06	6.67	0	559.25	7.35	0.72	3	42	343	436	94
885	34.99	36.66	1300	3498.83	7.26	3665.97	7.01	0	0	66.76	2.72	114.05	0.73	137.44	6.39	132.69	6.17	0	731.60	11.24	0.77	3	42	344	436	93
886	35.14	36.51	1301	3513.82	5.88	3650.55	6.77	0	0	83.73	3.78	114.26	0.78	100.10	5.14	115.34	5.90	1	422.79	12.48	0.76	4	42	345	436	92
887	35.34	36.38	1302	3533.75	5.43	3638.40	5.21	0	0	75.12	3.02	115.43	0.59	103.53	4.71	99.15	4.50	1	685.54	13.41	0.80	4	42	346	436	91
888	34.98	36.57	1303	3497.65	5.41	3657.32	5.28	0	0	77.75	2.64	115.46	0.62	122.43	4.73	119.55	4.62	0	823.73	9.87	0.84	3	42	347	436	90
889	35.07	36.28	1304	3506.59	4.99	3628.27	5.69	0	0	84.55	2.93	113.30	0.67	110.67	4.37	126.19	4.98	1	675.25	11.48	0.84	3	42	348	436	89
890	35.07	36.28	1305	3507.48	5.71	3627.66	6.83	0	0	68.30	2.67	116.42	0.64	112.33	5.01	134.22	5.98	0	757.50	9.03	0.80	3	42	349	436	88
891	34.95	36.58	1306	3495.03	7.52	3658.41	6.80	0	0	63.76	2.73	113.95	0.69	135.14	6.60	122.09	5.97	0	733.98	10.46	0.76	3	42	350	436	87
892	35.11	36.36	1307	3511.04	5.58	3636.00	5.36	0	0	79.24	2.71	113.98	0.65	125.68	4.89	120.65	4.70	0	685.12	11.40	0.84	4	42	351	436	86
893	34.95	36.52	1308	3494.88	7.20	3652.11	7.52	0	0	56.06	2.48	113.99	0.63	125.32	6.32	131.00	6.60	0	690.00	10.00	0.75	4	42	352	436	85
894	34.72	36.69	1309	3472.08	5.72	3668.51	7.29	0	0	62.15	2.30	113.49	0.61	119.20	5.04	151.80	6.41	0	677.31	10.47	0.81	4	42	353	436	84
895	34.84	36.69	1310	3484.35	6.22	3669.12	6.88	0	0	63.47	2.51	114.45	0.63	121.31	5.46	134.03	6.03	0	721.25	9.94	0.79	4	42	354	436	83
896	34.99	36.54	1311	3498.92	5.52	3654.05	5.47	0	0	95.81	3.34	114.02	0.79	121.88	4.83	120.80	4.79	0	1023.23	14.39	0.83	4	42	355	436	82
897	35.16	36.64	1312	3516.43	6.15	3663.60	7.44	0	0	66.42	2.93	114.10	0.67	107.15	5.39	129.48	6.50	1	624.69	12.90	0.76	4	42	356	436	81
898	35.05	36.18	1313	3505.41	5.90	3618.09	5.71	0	0	74.26	3.20	116.20	0.63	105.14	5.14	101.79	4.98	1	936.15	12.06	0.78	4	42	357	436	80
899	34.86	36.43	1314	3485.56	5.85	3643.31	6.92	0	0	66.59	2.43	114.71	0.65	123.61	5.15	146.11	6.08	0	1090.98	13.11	0.81	3	42	358	436	79
900	35.15	36.44	1315	3515.35	7.61	3643.51	6.56	0	0	66.00	2.91	114.63	0.70	132.72	6.67	114.27	5.74	0	603.65	8.26	0.76	3	42	359	436	78
901	35.13	36.37	1316	3513.42	5.81	3636.99	6.33	0	0	81.62	3.02	113.12	0.75	120.92	5.10	131.78	5.55	0	805.19	11.73	0.81	4	42	360	436	77
902	35.06	36.63	1317	3505.65	5.97	3663.50	6.14	0	0	73.93	2.83	115.43	0.67	120.20	5.23	123.61	5.38	0	926.94	12.84	0.81	4	42	361	436	76
903	35.17	36.39	1318	3516.62	5.62	3639.03	6.24	0	0	81.47	3.20	115.49	0.72	110.15	4.91	122.18	5.45	1	828.35	11.42	0.80	4	42	362	436	75
904	35.21	36.31	1319	3521.34	6.89	3631.45	6.80	0	0	66.21	3.14	117.61	0.67	111.56	6.01	110.15	5.93	1	777.04	11.58	0.74	4	42	363	436	74
905	34.96	36.58	1320	3495.82	7.19	3658.35	6.98	0	0	61.96	2.44	113.10	0.68	140.61	6.34	136.67	6.16	0	906.25	8.95	0.78	3	42	364	436	73
906	34.96	36.53	1321	3495.53	5.32	3653.23	6.38	0	0	74.55	2.62	113.55	0.66	116.62	4.67	139.70	5.59	0	525.15	9.99	0.83	3	42	365	436	72
907	35.14	36.31	1322	3514.17	6.03	3631.40	5.43	0	0	82.71	2.89	114.01	0.72	133.02	5.29	119.65	4.76	0	962.56	14.08	0.83	3	42	366	436	71
908	35.09	36.32	1323	3509.03	6.18	3632.26	5.29	0	0	88.99	3.63	115.62	0.75	116.14	5.38	99.47	4.60	1	1008.88	13.42	0.80	4	42	367	436	70
909	34.92	36.44	1324	3491.91	5.26	3643.84	6.59	0	0	80.48	3.06	115.91	0.71	106.36	4.61	133.21	5.76	1	1145.56	14.59	0.81	4	42	368	436	69
910	35.11	36.45	1325	3510.93	5.45	3645.01	6.08	0	0	80.00	3.01	114.18	0.69	111.48	4.77	124.39	5.32	1	639.65	13.35	0.81	4	42	369	436	68
911	35.07	36.50	1326	3506.65	5.37	3649.80	6.72	0	0	72.52	2.61	114.82	0.66	114.82	4.72	143.52	5.90	0	705.38	11.94	0.82	4	42	370	436	67
912	35.19	36.37	1327	3519.25	4.66	3637.26	5.61	0	0	83.37	2.58	115.94	0.65	116.04	4.09	139.64	4.92	0	932.21	13.78	0.86	4	42	371	436	66
913	34.98	36.43	1328	3497.85	5.70	3642.74	8.23	0	0	75.00	3.16	115.21	0.78	104.37	5.02	150.50	7.21	1	941.73	12.21	0.77	4	42	372	436	65
914	34.98	36.43	1329	3498.05	5.80	3642.75	6.32	0	0	71.15	2.28	113.36	0.67	139.94	5.13	152.45	5.59	0	888.56	11.48	0.84	3	42	373	436	64
915	35.10	36.38	1330	3509.81	4.88	3637.63	5.72	0	0	74.08	2.59	113.63	0.58	107.33	4.27	125.80	4.99	1	537.02	9.76	0.84	4	42	374	436	63
916	34.93	36.46	1331	3492.62	4.68	3645.80	4.40	0	0	97.25	2.99	116.26	0.66	116.92	4.09	109.88	3.84	1	1127.50	16.70	0.87	4	42	375	436	62
917	35.11	36.33	1332	3510.72	5.15	3633.50	6.03	0	0	94.10	3.28	113.83	0.79	113.60	4.51	133.08	5.28	0	789.81	12.36	0.83	3	42	376	436	61
918	34.89	36.40	1333	3488.87	4.53	3639.68	6.00	0	0	90.88	3.62	116.43	0.70	87.91	4.04	115.84	5.21	1	1021.69	13.88	0.81	5	42	377	436	60
919	35.22	36.44	1334	3521.70	6.97	3643.99	9.31	0	0	70.82	3.61	114.90	0.86	105.13	6.11	140.47	8.15	1	792.98	16.62	0.70	4	42	378	436	59
920	35.14	36.58	1335	3513.69	6.16	3658.50	6.52	0	0	75.02	3.20	114.30	0.71	110.85	5.38	117.26	5.69	1	655.44	9.18	0.78	4	42	379	436	58
921	35.11	36.42	1336	3511.17	4.99	3641.76	4.37	0	0	91.86	2.98	115.25	0.64	118.09	4.35	103.30	3.80	1	781.96	14.35	0.86	4	42	380	436	57
922	35.01	36.59	1337	3501.00	5.39	3658.78	4.56	0	0	89.27	2.87	114.30	0.66	128.91	4.71	109.13	3.98	1	555.25	12.83	0.86	4	42	381	436	56
923	35.21	36.40	1338	3520.89	5.47	3640.27	6.15	0	0	70.18	2.36	113.52	0.62	125.13	4.81	140.68	5.41	0	834.23	11.68	0.84	3	42	382	436	55
924	35.16	36.46	1339	3515.62	5.05	3646.29	6.11	0	0	76.23	2.62	116.09	0.64	113.12	4.43	136.74	5.35	0	829.98	12.14	0.84	3	42	383	436	54
925	35.04	36.38	1340	3504.39	6.97	3638.40	7.55	0	0	73.58	3.55	115.81	0.80	111.22	6.10	120.52	6.60	1	516.62	9.65	0.73	3	42	384	436	53
926	35.08	36.59	1341	3508.12	5.11	3659.48	5.30	0	0	86.05	2.63	115.34	0.68	128.68	4.49	133.54	4.66	0	988.81	10.51	0.86	3	42	385	436	52
927	35.38	36.82	1342	3537.56	4.22	3682.26	5.96	0	0	91.20	3.30	115.51	0.67	89.07	3.60	126.41	5.19	1	761.17	15.46	0.83	5	42	386	436	51
928	35.03	36.37	1343	3502.73	5.31	3637.35	5.77	0	0	87.33	3.38	116.24	0.72	105.32	4.64	114.39	5.03	1	948.00	16.34	0.81	4	42	387	436	50
929	35.15	36.60	1344	3515.07	4.54	3659.67	4.70	0	0	86.61	2.66	113.87	0.60	113.72	3.97	117.63	4.10	0	746.56	12.47	0.87	4	42	388	436	49
930	35.26	36.81	1345	3526.21	5.53	3680.64	5.70	0	0	92.02	3.89	117.84	0.76	100.38	4.80	103.48	4.96	1	993.52	16.17	0.79	4	42	389	436	48
931	35.13	36.29	1346	3512.66	6.80	3629.41	7.00	0	0	68.27	3.31	116.45	0.70	107.77	5.93	111.04	6.10	1	652.10	8.71	0.73	4	42	390	436	47
932	34.86	36.33	1347	3485.77	5.19	3633.34	5.75	0	0	88.17	3.12	116.00	0.72	112.76	4.54	124.93	5.02	0	971.17	13.62	0.83	4	42	391	436	46
933	35.10	36.51	1348	3510.46	4.82	3650.62	5.82	0	0	80.10	3.02	115.87	0.63	98.42	4.23	118.77	5.07	1	782.83	11.73	0.82	4	42	392	436	45
934	35.05	36.67	1349	3505.28	5.76	3666.66	6.73	0	0	82.94	3.04	113.16	0.79	120.79	5.06	141.28	5.91	0	871.73	13.99	0.81	3	42	393	436	44
935	35.02	36.72	1350	3501.79	6.52	3671.97	7.15	0	0	68.79	2.49	113.76	0.73	139.11	5.77	152.61	6.33	0	804.27	12.69	0.80	3	42	394	436	43
936	35.17	36.59	1351	3517.04	6.17	3659.32	5.88	0	0	81.31	3.50	117.10	0.72	109.90	5.37	104.72	5.11	1	782.98	12.99	0.78	5	42	395	436	42
937	35.13	36.47	1352	3513.18	4.17	3647.17	3.95	0	0	83.84	2.20	115.55	0.51	122.19	3.64	115.93	3.46	0	1058.38	16.33	0.90	4	42	396	436	41
938	35.00	36.54	1353	3500.34	4.81	3653.85	5.26	0	0	82.25	2.74	113.62	0.62	111.12	4.21	121.43	4.59	1	525.31	10.94	0.85	4	42	397	436	40
939	34.98	36.28	1354	3498.39	5.90	3627.76	5.31	0	0	78.52	3.00	115.77	0.65	118.68	5.15	106.94	4.63	1	766.40	10.57	0.81	3	42	398	436	39
940	35.00	36.60	1355	3500.18	5.33	3659.53	6.04	0	0	72.25	2.48	113.58	0.62	119.38	4.67	135.33	5.30	0	616.69	9.93	0.83	3	42	399	436	38
941	35.18	36.39	1356	3518.10	5.80	3638.63	5.44	0	0	82.66	3.30	116.95	0.69	111.79	5.06	104.78	4.73	1	774.06	15.36	0.80	4	42	400	436	37
942	34.98	36.56	1357	3497.87	6.92	3656.15	7.24	0	0	55.85	2.38	115.53	0.60	124.97	6.07	130.74	6.35	0	742.31	9.67	0.76	3	42	401	436	36
943	35.01	36.35	1358	3501.16	5.96	3634.95	5.27	0	0	72.72	2.73	114.68	0.61	121.89	5.21	107.78	4.60	1	576.54	13.47	0.82	4	42	402	436	35
944	35.04	36.54	1359	3503.70	8.90	3654.07	7.43	0	0	67.58	3.17	113.67	0.84	145.97	7.83	121.97	6.54	0	618.73	10.59	0.72	3	42	403	436	34
945	35.19	36.54	1360	3518.60	4.57	3653.67	5.72	0	0	68.55	2.14	115.54	0.53	112.59	4.01	140.90	5.01	0	734.65	7.96	0.86	3	42	404	436	33
946	34.90	36.43	1361	3490.25	7.88	3643.37	7.86	0	0	66.73	3.06	115.08	0.80	132.57	6.93	132.22	6.91	0	1104.35	10.49	0.73	3	42	405	436	32
947	35.10	36.40	1362	3509.57	5.85	3639.55	5.98	0	0	76.47	2.86	112.88	0.68	120.37	5.13	123.06	5.24	0	395.00	10.09	0.81	4	42	406	436	31
948	34.93	36.51	1363	3492.59	6.37	3650.94	6.56	0	0	63.55	2.50	113.55	0.62	124.38	5.58	128.24	5.76	0	578.40	10.02	0.79	3	42	407	436	30
949	35.17	36.57	1364	3516.66	7.45	3656.87	9.80	0	0	55.41	2.90	114.94	0.71	109.38	6.54	143.88	8.59	1	783.12	7.95	0.69	3	42	408	436	29
950	34.98	36.42	1365	3498.29	4.85	3642.13	5.47	0	0	91.41	3.19	115.32	0.70	106.80	4.24	120.39	4.77	1	733.98	13.00	0.84	4	42	409	436	28
951	34.99	36.50	1366	3499.21	5.25	3649.92	4.89	0	0	93.98	3.04	114.84	0.71	125.00	4.60	116.36	4.28	0	741.69	13.34	0.85	4	42	410	436	27
952	34.98	36.53	1367	3497.93	7.27	3652.53	6.27	0	0	66.36	3.05	116.19	0.67	121.60	6.35	104.70	5.45	1	939.83	11.83	0.75	4	42	411	436	26
953	35.43	36.76	1368	3543.38	6.14	3675.83	7.17	0	0	58.34	2.70	114.74	0.57	101.74	5.33	118.80	6.25	1	723.23	13.33	0.75	4	42	412	436	25
954	35.14	36.26	1369	3514.19	8.10	3625.74	7.44	0	0	52.86	2.47	113.34	0.62	133.42	7.11	122.49	6.53	0	396.52	8.58	0.73	4	42	413	436	24
955	35.13	36.31	1370	3513.00	4.34	3630.68	6.04	0	0	77.47	2.50	114.88	0.60	103.48	3.81	144.18	5.29	1	991.23	12.05	0.85	4	42	414	436	23
956	34.96	36.65	1371	3495.95	6.57	3665.32	5.70	0	0	77.74	3.02	114.97	0.71	130.12	5.75	112.82	4.98	0	888.31	13.79	0.80	3	42	415	436	22
957	35.00	36.50	1372	3500.39	7.58	3649.98	7.81	0	0	61.49	2.81	117.89	0.72	127.72	6.66	131.58	6.86	0	1057.88	8.36	0.74	3	42	416	436	21
958	35.21	36.44	1373	3521.48	4.19	3643.92	5.01	0	0	93.61	3.35	116.38	0.63	89.97	3.66	107.44	4.34	1	751.44	17.40	0.84	4	42	417	436	20
959	34.98	36.48	1374	3498.25	5.94	3648.45	5.71	0	0	90.77	3.57	116.15	0.79	116.18	5.18	111.66	4.98	1	972.54	18.45	0.80	4	42	418	436	19
960	35.17	36.63	1375	3517.26	5.57	3663.17	6.99	0	0	73.83	2.81	114.23	0.70	112.70	4.88	141.59	6.13	0	711.00	10.09	0.81	4	42	419	436	18
961	35.27	36.49	1376	3526.95	5.33	3649.08	5.17	0	0	86.77	2.79	113.83	0.69	127.75	4.67	123.91	4.53	0	859.83	13.04	0.85	3	42	420	436	17
962	34.89	36.62	1377	3489.41	4.84	3662.33	5.33	0	0	76.76	2.30	114.48	0.59	124.43	4.25	137.18	4.69	0	1097.50	12.51	0.87	4	42	421	436	16
963	34.97	36.50	1378	3496.64	5.41	3650.03	8.41	0	0	78.99	3.41	114.89	0.80	96.66	4.79	149.93	7.36	1	934.54	13.73	0.77	4	42	422	436	15
964	35.20	36.51	1379	3519.92	7.03	3651.30	6.31	0	0	83.01	3.35	114.86	0.84	134.19	6.17	120.51	5.54	0	643.02	11.35	0.79	4	42	423	436	14
965	35.11	36.59	1380	3510.71	5.09	3658.74	5.36	0	0	84.51	2.94	114.55	0.66	112.53	4.45	118.31	4.68	0	826.69	13.07	0.84	3	42	424	436	13
966	34.83	36.44	1381	3483.26	5.81	3643.61	5.55	0	0	85.42	3.25	115.61	0.72	117.31	5.07	112.02	4.84	0	972.42	13.99	0.81	4	42	425	436	12
967	34.98	36.58	1382	3498.08	6.22	3658.14	6.23	0	0	72.26	2.83	116.61	0.68	122.35	5.45	122.55	5.46	0	1058.21	15.07	0.80	3	42	426	436	11
968	34.97	36.63	1383	3496.84	6.45	3663.19	6.30	0	0	79.94	3.17	114.67	0.77	125.04	5.65	122.10	5.52	0	972.12	13.06	0.79	4	42	427	436	10
969	35.18	36.53	1385	3517.67	5.34	3653.35	4.80	0	0	86.16	3.34	117.21	0.64	105.56	4.64	94.66	4.11	1	887.42	9.50	0.82	4	42	428	436	9
970	35.09	36.50	1386	3508.98	7.21	3649.81	8.87	0	0	64.79	3.02	115.29	0.79	119.38	6.35	146.78	7.80	0	803.90	10.68	0.73	3	42	429	436	8
971	35.02	36.61	1387	3502.39	6.07	3661.32	5.90	0	0	86.19	3.24	114.52	0.78	124.25	5.32	120.72	5.17	0	1037.12	14.87	0.81	4	42	430	436	7
972	35.17	36.44	1388	3516.55	5.11	3643.93	5.33	0	0	84.81	2.71	114.84	0.67	122.92	4.48	128.15	4.67	0	975.27	13.68	0.85	3	42	431	436	6
973	34.78	36.80	1389	3477.93	5.98	3679.55	7.20	0	0	70.93	2.73	115.37	0.71	119.70	5.26	143.99	6.32	0	1053.50	10.74	0.80	4	42	432	436	5
974	35.17	36.37	1390	3517.27	4.84	3637.19	5.50	0	0	90.59	2.93	114.70	0.70	115.19	4.24	130.88	4.82	0	910.31	16.47	0.85	3	42	433	436	4
975	35.18	36.52	1391	3518.09	4.99	3652.16	5.74	0	0	82.29	2.67	115.41	0.67	118.47	4.38	136.30	5.03	0	1043.85	10.65	0.85	4	42	434	436	3
976	35.16	36.23	1392	3516.29	7.62	3622.82	8.86	0	0	59.13	3.37	115.61	0.72	102.63	6.66	119.35	7.73	1	551.31	11.15	0.67	4	42	435	436	2
977	35.05	36.44	1393	3505.05	8.65	3644.16	11.52	0	0	51.59	2.90	114.16	0.79	118.68	7.63	157.90	10.15	0	603.27	9.05	0.64	3	42	436	436	1
978	86.28	10.51	938	8627.57	6.27	1050.53	6.71	0	0	70.83	3.60	116.66	0.67	94.48	5.43	101.07	5.79	1	688.10	11.53	0.72	4	43	1	1	1
979	77.69	112.21	972	7769.22	4.28	11220.63	3.61	0	0	120.43	2.80	114.34	0.72	141.58	3.76	119.42	3.17	0	1351.56	20.36	0.92	4	44	1	26	26
980	75.00	116.20	973	7499.93	6.43	11620.27	8.81	0	0	78.17	3.04	117.85	0.91	128.00	5.70	175.00	7.84	0	1550.69	12.11	0.78	3	44	2	26	25
981	73.57	121.21	974	7356.96	9.00	12121.43	13.69	0	0	48.66	2.69	116.07	0.84	126.35	8.01	191.12	12.31	0	0.00	0.00	0.63	4	44	3	26	24
982	74.18	121.51	975	7418.41	7.79	12151.41	6.17	0	0	78.73	2.71	114.15	0.86	174.77	6.95	138.76	5.49	0	0.00	0.00	0.81	3	44	4	26	23
983	74.59	119.79	976	7459.30	5.84	11979.40	5.95	0	0	95.11	3.12	114.17	0.86	137.53	5.15	140.05	5.25	0	1441.56	15.11	0.84	3	44	5	26	22
984	75.00	116.45	977	7499.94	11.93	11645.40	11.99	0	0	45.74	2.36	111.79	0.88	179.49	10.83	180.73	10.84	0	1007.42	7.68	0.61	3	44	6	26	21
985	75.49	113.59	978	7549.50	8.06	11358.57	9.24	0	0	54.34	1.98	110.98	0.76	172.87	7.28	197.40	8.45	0	856.27	7.65	0.76	3	44	7	26	20
986	81.03	113.22	980	8103.32	5.15	11321.67	7.92	0	0	74.81	2.32	114.34	0.75	128.90	4.59	196.89	7.16	0	1252.19	10.73	0.84	3	44	8	26	19
987	81.04	110.42	981	8103.86	6.17	11041.67	7.08	0	0	85.08	2.86	114.48	0.88	142.09	5.48	162.97	6.28	0	1361.27	12.94	0.82	3	44	9	26	18
988	84.29	110.89	982	8428.84	14.06	11088.98	9.60	0	0	45.11	2.12	111.26	0.84	229.34	13.35	160.11	8.71	1	1033.90	12.20	0.65	4	44	10	26	17
989	87.11	109.23	983	8710.61	7.54	10923.26	11.13	0	0	59.38	2.58	111.08	0.86	134.70	6.73	197.56	10.09	0	1019.94	9.06	0.72	4	44	11	26	16
990	86.39	104.49	984	8638.69	4.39	10448.69	4.82	0	0	98.88	2.74	114.91	0.69	122.05	3.85	134.02	4.23	0	1089.42	15.08	0.89	3	44	12	26	15
991	86.07	103.56	985	8606.95	5.49	10356.17	5.16	0	0	105.14	3.49	116.65	0.84	127.25	4.81	119.77	4.52	0	1297.52	19.02	0.85	4	44	13	26	14
992	87.57	104.26	986	8756.73	8.89	10426.04	7.75	0	0	68.58	2.53	112.16	0.92	186.72	8.03	163.21	6.96	0	1053.29	10.04	0.76	3	44	14	26	13
993	87.01	106.89	987	8700.53	6.95	10688.91	5.97	0	0	80.40	2.88	115.23	0.80	149.77	6.13	128.72	5.27	0	1031.54	11.30	0.81	3	44	15	26	12
994	87.76	108.82	988	8776.31	7.27	10881.92	7.96	0	0	71.92	2.18	107.56	0.89	187.24	6.64	203.91	7.37	0	1190.54	11.60	0.80	3	44	16	26	11
995	87.45	109.29	989	8745.24	4.78	10929.25	5.16	0	0	87.77	2.49	117.05	0.67	130.19	4.21	140.38	4.54	0	1356.10	12.85	0.88	3	44	17	26	10
996	86.50	111.69	990	8650.46	19.84	11168.78	9.20	0	0	49.90	2.39	112.54	1.03	297.03	21.52	151.55	8.37	1	1284.35	10.99	0.62	4	44	18	26	9
997	84.84	110.65	991	8484.24	15.41	11065.16	9.13	0	0	54.05	2.44	112.70	1.01	253.62	15.34	159.08	8.29	1	1412.77	13.25	0.66	4	44	19	26	8
998	85.50	111.17	992	8550.06	7.42	11117.25	6.02	0	0	74.97	2.64	112.24	0.78	162.61	6.57	132.08	5.33	0	1025.48	13.00	0.81	3	44	20	26	7
999	81.92	111.73	994	8192.22	10.52	11173.28	9.67	0	0	44.56	1.90	111.53	0.73	191.24	9.65	176.89	8.75	0	1109.54	7.19	0.70	4	44	21	26	6
1000	77.11	114.87	996	7710.85	9.21	11487.43	10.72	0	0	60.31	2.59	113.38	0.97	166.91	8.31	193.23	9.77	0	1428.08	9.50	0.70	3	44	22	26	5
1001	78.68	116.73	997	7868.06	9.87	11672.99	10.75	0	0	44.58	2.30	112.94	0.72	148.01	8.77	161.16	9.56	0	660.25	6.58	0.66	3	44	23	26	4
1002	79.03	115.83	998	7902.50	7.35	11583.06	6.61	0	0	60.30	2.21	113.87	0.65	154.77	6.51	139.35	5.85	0	1061.67	11.20	0.80	3	44	24	26	3
1003	76.93	116.47	999	7693.45	8.63	11647.48	12.46	0	0	49.54	2.04	113.91	0.81	163.67	7.82	225.71	12.05	1	1266.65	10.31	0.71	5	44	25	26	2
1004	76.81	119.38	1001	7680.59	8.11	11937.79	8.56	0	0	70.52	2.84	113.96	0.93	156.00	7.23	164.52	7.63	0	1275.40	9.52	0.75	3	44	26	26	1
1005	81.74	112.17	979	8174.24	9.88	11216.74	12.74	0	0	51.92	2.43	113.21	0.94	164.59	8.98	210.02	11.81	1	1250.92	14.55	0.66	4	45	1	1	1
1006	100.06	70.60	984	10006.00	13.85	7059.76	11.32	0	0	50.64	2.53	112.62	1.03	214.37	12.99	177.89	10.29	1	1220.58	12.00	0.61	4	46	1	7	7
1007	99.92	75.42	985	9991.56	4.59	7542.45	5.42	0	0	111.71	2.93	116.78	0.87	134.99	4.06	159.39	4.80	0	1734.71	14.58	0.89	3	46	2	7	6
1008	100.78	73.88	986	10078.08	6.35	7387.55	6.90	0	0	96.76	3.12	116.26	1.01	152.33	5.65	165.52	6.16	0	1881.98	14.36	0.83	2	46	3	7	5
1009	100.68	75.38	987	10067.70	5.69	7537.77	4.75	0	0	88.79	2.23	115.19	0.73	175.36	5.08	146.78	4.24	0	1656.94	15.14	0.89	3	46	4	7	4
1010	98.73	75.49	988	9872.87	3.98	7548.88	4.53	0	0	128.93	2.99	113.64	0.85	132.47	3.51	151.05	4.00	0	1466.04	16.34	0.91	3	46	5	7	3
1011	95.90	77.63	989	9589.53	7.43	7763.11	6.90	0	0	75.35	3.13	118.51	0.82	137.84	6.54	128.00	6.07	0	1134.98	7.22	0.77	3	46	6	7	2
1012	94.39	75.18	990	9439.49	9.22	7517.83	8.57	0	0	70.78	2.67	112.81	1.02	190.42	8.38	176.74	7.81	0	1344.92	10.66	0.75	4	46	7	7	1
1013	87.79	77.88	991	8778.82	14.89	7787.97	11.47	0	0	44.23	2.30	115.46	0.94	220.79	14.02	172.99	10.44	1	1191.77	6.13	0.59	3	47	1	2	2
1014	85.73	81.09	992	8572.76	6.42	8108.94	7.44	0	0	65.01	2.55	114.71	0.69	126.18	5.66	146.12	6.56	0	959.38	9.41	0.79	3	47	2	2	1
1015	79.38	111.02	993	7937.53	25.95	11102.17	10.34	0	0	35.27	2.36	115.42	0.85	275.32	26.56	120.56	9.27	1	1020.71	7.45	0.52	5	48	1	2	2
1016	75.91	111.77	995	7591.25	8.49	11176.59	9.76	0	0	60.44	2.27	112.12	0.89	176.18	7.71	201.33	8.97	0	1069.35	8.88	0.74	3	48	2	2	1
1017	9.87	56.70	1033	986.82	9.42	5670.07	7.08	0	0	69.36	3.76	117.72	0.84	133.43	8.23	100.19	6.17	1	934.94	12.43	0.68	4	49	1	1	1
1018	87.93	36.43	1058	8792.99	8.02	3643.36	7.89	0	0	54.98	2.64	113.47	0.66	128.55	7.04	126.51	6.93	0	-145.98	3.05	0.72	4	50	1	7	7
1019	87.76	36.66	1060	8776.48	8.44	3666.09	8.15	0	0	51.73	2.99	117.62	0.64	112.06	7.36	108.29	7.10	1	294.40	4.96	0.66	4	50	2	7	6
1020	87.82	36.83	1063	8782.11	10.06	3683.13	9.84	0	0	47.42	2.75	115.86	0.72	133.68	8.84	130.84	8.66	0	382.48	4.23	0.63	3	50	3	7	5
1021	87.93	36.69	1064	8792.63	6.50	3668.51	6.76	0	0	64.63	3.18	115.25	0.63	101.55	5.68	105.67	5.88	1	432.94	7.02	0.73	4	50	4	7	4
1022	88.02	36.35	1068	8802.20	8.58	3635.30	8.04	0	0	56.46	3.10	115.23	0.70	119.94	7.49	112.41	7.02	0	-76.17	2.85	0.67	4	50	5	7	3
1023	87.90	36.55	1071	8790.29	8.64	3654.60	7.52	0	0	52.15	3.06	116.13	0.62	113.12	7.52	98.33	6.49	1	-157.33	4.78	0.66	4	50	6	7	2
1024	88.31	36.62	1072	8830.61	7.98	3662.36	7.64	0	0	62.44	3.19	117.67	0.73	120.09	6.98	114.94	6.68	0	685.83	5.81	0.70	4	50	7	7	1
1025	37.46	50.13	1060	3745.70	7.88	5013.20	6.16	0	0	61.07	3.31	114.51	0.62	111.82	6.84	87.84	5.48	1	365.83	8.62	0.70	4	51	1	1	1
1026	9.42	51.40	1064	942.18	11.40	5139.75	12.78	0	0	40.53	2.20	114.98	0.79	163.37	10.23	182.80	11.52	0	845.88	6.45	0.60	4	52	1	2	2
1027	8.46	51.66	1065	845.63	10.11	5166.42	6.75	0	0	72.24	3.98	118.82	0.89	141.09	8.82	94.07	5.85	1	973.75	15.99	0.68	5	52	2	2	1
1028	6.42	31.07	1069	642.39	10.59	3107.23	12.07	0	0	43.81	2.12	113.02	0.80	170.41	9.55	192.64	11.06	0	0.00	0.00	0.64	3	53	1	3	3
1029	7.66	32.17	1070	766.49	7.56	3217.01	7.65	0	0	57.43	2.14	113.68	0.69	157.40	6.73	159.27	6.82	0	745.69	8.23	0.78	2	53	2	3	2
1030	6.96	32.06	1071	696.00	8.63	3205.51	7.28	0	0	64.01	2.70	115.64	0.79	157.92	7.65	133.32	6.44	0	1038.04	10.55	0.75	3	53	3	3	1
1031	15.82	33.09	1073	1582.22	8.80	3308.72	11.89	0	0	42.36	2.25	117.68	0.67	128.26	7.80	172.87	10.61	0	948.29	6.51	0.65	3	54	1	62	62
1032	18.00	31.94	1074	1800.19	17.19	3193.59	9.04	0	0	39.73	2.06	115.19	0.77	247.63	16.82	136.26	8.14	1	659.29	8.24	0.62	4	54	2	62	61
1033	22.22	31.42	1075	2221.78	7.85	3141.92	13.26	0	0	51.18	2.77	117.15	0.80	111.91	6.95	188.45	11.83	1	1027.23	12.38	0.65	4	54	3	62	60
1034	23.26	32.07	1076	2326.16	4.73	3207.42	5.06	0	0	99.20	3.39	115.99	0.72	106.42	4.12	113.77	4.41	1	793.21	15.01	0.85	4	54	4	62	59
1035	22.92	32.06	1077	2291.70	4.70	3205.69	5.48	0	0	81.87	2.95	116.61	0.61	100.20	4.11	116.79	4.77	1	573.46	11.06	0.83	4	54	5	62	58
1036	22.67	32.07	1078	2267.44	6.82	3206.69	9.03	0	0	52.53	2.59	113.34	0.62	106.59	5.97	141.19	7.91	1	494.19	9.69	0.71	4	54	6	62	57
1037	22.62	32.27	1079	2261.62	7.14	3226.86	5.75	0	0	63.12	2.50	113.53	0.61	138.99	6.26	111.82	5.04	1	500.19	9.21	0.79	4	54	7	62	56
1038	22.69	32.16	1080	2268.53	7.22	3215.60	9.42	0	0	46.98	2.47	115.32	0.58	105.85	6.32	138.10	8.24	1	456.44	7.04	0.69	4	54	8	62	55
1039	22.91	32.22	1081	2290.82	8.34	3221.84	8.94	0	0	58.49	3.51	117.21	0.75	106.68	7.29	114.34	7.80	1	621.71	10.77	0.64	4	54	9	62	54
1040	22.74	32.39	1083	2274.50	6.97	3238.61	7.12	0	0	51.60	2.47	114.41	0.54	111.79	6.09	114.16	6.21	1	438.10	9.13	0.73	4	54	10	62	53
1041	22.48	32.28	1084	2248.43	5.73	3227.74	6.25	0	0	74.41	3.07	114.44	0.66	106.56	4.99	116.22	5.45	1	786.85	13.49	0.79	4	54	11	62	52
1042	22.44	32.29	1088	2244.32	5.73	3228.74	5.32	0	0	70.12	2.56	115.29	0.58	120.69	5.01	112.03	4.65	0	688.46	12.18	0.82	3	54	12	62	51
1043	22.73	32.41	1089	2273.08	3.76	3240.74	6.15	0	0	83.31	3.07	116.31	0.59	77.84	3.22	128.02	5.34	1	501.21	9.95	0.83	4	54	13	62	50
1044	22.66	32.30	1090	2265.73	7.62	3230.03	8.27	0	0	61.73	3.43	115.06	0.73	105.49	6.64	114.52	7.21	1	555.83	10.91	0.68	4	54	14	62	49
1045	22.45	32.15	1091	2244.50	3.97	3214.65	5.01	0	0	93.15	3.59	117.35	0.59	75.15	3.05	98.98	4.36	1	677.60	16.02	0.82	4	54	15	62	48
1046	22.40	31.97	1092	2240.40	5.37	3196.93	5.62	0	0	82.90	3.66	114.90	0.66	92.98	4.59	97.83	4.92	1	347.75	11.01	0.78	5	54	16	62	47
1047	22.46	32.03	1093	2245.68	5.12	3203.08	5.77	0	0	95.98	3.75	115.89	0.77	100.36	4.43	113.23	5.02	1	825.79	13.74	0.81	4	54	17	62	46
1048	22.56	32.25	1094	2256.01	4.02	3224.85	4.53	0	0	97.57	2.95	116.99	0.62	101.97	3.49	114.97	3.94	1	949.58	17.52	0.88	4	54	18	62	45
1049	22.55	32.35	1095	2254.77	7.56	3234.88	8.23	0	0	61.39	3.29	116.25	0.72	108.25	6.58	117.87	7.18	1	641.88	10.21	0.69	4	54	19	62	44
1050	23.14	32.47	1097	2313.55	6.40	3246.93	5.52	0	0	67.32	2.92	115.37	0.59	113.09	5.57	97.36	4.76	1	724.85	13.99	0.78	5	54	20	62	43
1051	22.67	32.51	1098	2267.36	2.97	3251.15	3.77	0	0	122.96	3.27	115.46	0.60	85.08	2.52	108.66	3.27	1	735.08	18.56	0.91	4	54	21	62	42
1052	22.98	32.68	1099	2297.50	6.79	3267.70	8.19	0	0	60.50	3.16	115.52	0.67	99.97	5.96	120.44	7.14	1	486.33	10.10	0.70	4	54	22	62	41
1053	22.86	32.58	1100	2285.97	4.30	3258.47	5.20	0	0	73.53	2.14	113.50	0.53	113.92	3.77	137.69	4.55	0	585.27	8.95	0.88	3	54	23	62	40
1054	22.91	32.53	1101	2291.18	5.70	3252.54	6.68	0	0	86.36	3.56	116.48	0.79	106.50	4.99	124.66	5.83	1	881.77	13.87	0.79	4	54	24	62	39
1055	22.88	32.66	1102	2287.87	4.95	3265.91	5.91	0	0	82.93	3.25	117.67	0.66	97.16	4.34	115.70	5.14	1	770.23	10.49	0.81	4	54	25	62	38
1056	22.79	32.76	1103	2279.35	5.29	3275.66	6.01	0	0	78.65	3.18	116.78	0.65	100.37	4.61	114.02	5.23	1	513.35	11.02	0.80	4	54	26	62	37
1057	22.95	32.30	1104	2294.53	4.43	3229.83	4.70	0	0	92.33	2.89	115.99	0.63	108.58	3.87	115.19	4.10	1	921.04	16.27	0.87	4	54	27	62	36
1058	22.79	32.59	1105	2279.31	4.43	3258.94	4.43	0	0	111.23	3.30	116.24	0.73	114.82	3.87	114.90	3.87	0	1188.21	17.42	0.88	3	54	28	62	35
1059	23.09	32.67	1106	2309.34	4.79	3266.80	5.25	0	0	94.25	3.15	113.98	0.71	110.28	4.19	121.00	4.59	1	681.40	12.71	0.85	3	54	29	62	34
1060	22.84	32.70	1107	2284.01	4.05	3270.09	4.43	0	0	95.88	2.75	114.19	0.60	108.50	3.54	118.71	3.87	1	851.29	16.34	0.88	4	54	30	62	33
1061	22.86	32.82	1108	2285.84	5.04	3281.91	6.14	0	0	98.70	3.39	115.62	0.83	112.75	4.42	137.38	5.38	0	1097.42	14.71	0.84	4	54	31	62	32
1062	22.87	32.63	1109	2286.75	4.02	3263.25	3.89	0	0	116.77	3.08	114.54	0.69	117.06	3.51	113.26	3.40	0	796.92	18.67	0.90	4	54	32	62	31
1063	23.04	32.67	1110	2303.98	5.11	3267.38	5.82	0	0	113.34	4.28	117.88	0.92	104.09	4.47	118.47	5.08	1	1418.67	22.15	0.82	5	54	33	62	30
1064	22.95	32.82	1111	2295.14	5.21	3281.76	5.75	0	0	91.21	3.23	115.77	0.75	113.10	4.56	124.70	5.02	0	959.92	16.39	0.83	4	54	34	62	29
1065	22.76	32.84	1112	2276.40	5.71	3283.59	5.96	0	0	105.62	4.22	117.88	0.92	109.75	4.98	114.68	5.20	1	979.08	15.86	0.80	4	54	35	62	28
1066	22.80	33.01	1113	2279.82	3.90	3301.27	3.97	0	0	101.16	2.41	114.47	0.60	125.72	3.42	127.95	3.48	0	993.02	13.17	0.91	3	54	36	62	27
1067	22.77	32.74	1114	2277.21	3.72	3274.03	5.08	0	0	101.54	3.16	114.95	0.65	91.98	3.25	125.39	4.42	1	916.81	16.68	0.87	5	54	37	62	26
1068	23.02	32.77	1115	2302.01	3.17	3276.81	3.49	0	0	160.74	3.93	115.75	0.79	99.72	2.78	109.65	3.04	1	1236.42	24.46	0.92	4	54	38	62	25
1069	22.84	32.64	1116	2283.93	3.25	3264.22	3.26	0	0	153.78	3.30	115.26	0.75	116.48	2.84	116.62	2.85	0	1302.48	23.22	0.93	4	54	39	62	24
1070	22.82	32.72	1117	2281.73	2.96	3271.82	3.24	0	0	186.39	4.16	117.55	0.85	101.85	2.58	111.43	2.82	1	1295.33	20.86	0.93	4	54	40	62	23
1071	22.83	32.76	1118	2282.65	4.22	3275.98	4.70	0	0	124.92	3.78	116.64	0.83	107.32	3.69	119.62	4.11	1	1095.56	20.62	0.87	4	54	41	62	22
1072	22.93	32.77	1119	2292.67	2.36	3276.77	2.74	0	0	237.79	4.28	119.96	0.90	101.02	2.07	117.11	2.39	1	2315.54	31.54	0.95	4	54	42	62	21
1073	22.86	32.67	1120	2285.74	3.07	3266.58	3.33	0	0	174.60	3.75	116.19	0.83	110.08	2.68	119.37	2.91	1	1502.10	19.58	0.93	3	54	43	62	20
1074	22.75	32.95	1121	2274.60	4.79	3294.99	5.05	0	0	96.36	3.14	116.68	0.71	112.94	4.19	119.11	4.42	0	921.56	15.68	0.85	4	54	44	62	19
1075	23.00	32.81	1122	2300.23	3.93	3281.19	3.77	0	0	113.43	2.95	116.49	0.65	116.39	3.44	111.44	3.29	1	1049.79	16.68	0.90	4	54	45	62	18
1076	22.93	32.81	1123	2292.93	4.58	3280.82	4.51	0	0	112.38	3.85	116.51	0.75	102.78	4.00	101.26	3.93	1	881.06	21.40	0.85	4	54	46	62	17
1077	22.86	32.67	1124	2286.30	2.57	3266.74	3.19	0	0	153.96	3.09	117.24	0.65	98.63	2.25	122.10	2.78	1	1402.75	19.88	0.94	4	54	47	62	16
1078	22.65	32.61	1125	2264.58	3.94	3260.75	4.16	0	0	126.76	3.38	115.70	0.77	113.62	3.44	119.82	3.63	0	1295.42	19.31	0.90	4	54	48	62	15
1079	22.76	32.70	1126	2275.84	4.02	3269.69	4.19	0	0	108.60	2.92	115.32	0.67	114.67	3.51	119.61	3.66	0	947.17	16.22	0.90	3	54	49	62	14
1080	22.82	32.82	1127	2281.94	2.92	3281.99	3.14	0	0	161.71	3.56	117.52	0.72	102.04	2.55	109.42	2.73	1	1231.50	22.41	0.93	4	54	50	62	13
1081	22.57	33.08	1128	2257.42	6.73	3308.13	7.01	0	0	73.11	3.16	115.94	0.76	119.87	5.89	124.94	6.14	0	809.19	13.05	0.76	3	54	51	62	12
1082	22.74	32.97	1129	2273.94	3.74	3297.25	4.50	0	0	115.63	3.14	116.19	0.71	105.78	3.27	127.08	3.93	1	1160.15	17.01	0.89	3	54	52	62	11
1083	22.48	32.71	1130	2247.74	3.98	3271.36	4.22	0	0	109.18	3.16	118.01	0.66	105.65	3.46	112.07	3.68	1	1076.58	18.99	0.89	4	54	53	62	10
1084	22.56	32.73	1131	2256.19	7.58	3272.96	6.06	0	0	60.42	2.97	115.39	0.60	118.43	6.60	94.67	5.27	1	345.02	8.91	0.73	4	54	54	62	9
1085	22.93	33.01	1133	2292.93	4.76	3301.47	4.37	0	0	109.08	3.91	115.92	0.73	102.02	4.15	93.94	3.85	1	810.67	12.85	0.84	4	54	55	62	8
1086	22.87	32.83	1134	2287.30	3.32	3282.71	3.50	0	0	122.13	2.92	115.15	0.62	106.44	2.90	112.22	3.05	1	1097.44	24.08	0.92	4	54	56	62	7
1087	23.13	33.10	1135	2313.36	7.56	3310.06	6.33	0	0	75.44	3.14	115.54	0.79	139.81	6.63	117.05	5.56	0	788.83	12.59	0.77	3	54	57	62	6
1088	22.70	32.95	1136	2269.83	3.32	3294.82	4.60	0	0	146.17	3.90	116.03	0.85	95.76	2.89	132.60	4.01	1	1272.75	20.69	0.90	5	54	58	62	5
1089	22.85	32.97	1137	2285.12	2.98	3297.42	3.59	0	0	148.12	3.45	116.15	0.72	98.22	2.61	118.33	3.13	1	1100.73	27.67	0.92	4	54	59	62	4
1090	22.87	32.82	1138	2287.12	4.13	3282.21	4.57	0	0	105.13	3.56	116.63	0.67	93.96	3.63	103.79	3.98	1	727.48	14.94	0.86	5	54	60	62	3
1091	23.03	32.73	1139	2302.86	3.29	3272.80	4.55	0	0	124.26	3.26	115.89	0.72	96.50	2.90	133.42	3.97	1	1113.00	15.38	0.90	4	54	61	62	2
1092	22.60	32.60	1140	2259.55	4.77	3260.37	4.93	0	0	109.45	3.59	116.12	0.79	111.63	4.16	115.32	4.30	1	901.98	13.04	0.85	4	54	62	62	1
1093	87.91	36.78	1081	8790.89	8.17	3678.43	8.82	0	0	45.69	2.53	116.90	0.58	113.38	7.15	122.40	7.71	0	134.29	4.32	0.67	4	55	1	2	2
1094	88.00	36.67	1083	8800.25	6.62	3666.54	8.20	0	0	61.06	3.32	117.29	0.66	93.76	5.86	115.84	7.14	1	141.31	4.84	0.69	4	55	2	2	1
1095	87.82	36.88	1096	8782.47	6.92	3687.77	10.38	0	0	51.84	2.85	116.61	0.66	96.93	6.08	145.24	9.08	1	340.38	5.33	0.67	4	56	1	4	4
1096	87.91	36.77	1097	8790.84	4.98	3676.63	7.54	0	0	66.20	3.31	118.23	0.60	78.62	4.70	116.59	6.55	1	325.81	4.07	0.73	4	56	2	4	3
1097	87.82	36.61	1099	8782.36	7.30	3660.69	8.59	0	0	62.80	3.43	117.57	0.74	102.59	6.38	120.72	7.49	1	-155.52	3.36	0.68	4	56	3	4	2
1098	88.24	36.65	1101	8824.26	7.38	3664.66	9.08	0	0	55.76	2.85	115.77	0.69	111.34	6.47	136.93	7.95	1	132.79	3.78	0.70	3	56	4	4	1
1099	99.85	16.02	1105	9985.43	6.46	1602.27	7.13	0	0	67.18	2.86	118.10	0.69	116.69	5.66	128.83	6.25	0	1039.21	11.62	0.77	4	57	1	1	1
1100	122.16	46.67	1107	12216.23	5.49	4667.38	10.80	0	0	91.44	3.23	116.40	1.09	121.14	4.91	232.29	10.21	1	0.00	0.00	0.80	4	58	1	9	9
1101	122.57	43.13	1109	12257.06	9.40	4312.90	13.56	0	0	70.21	3.26	115.06	1.27	158.70	8.50	223.85	12.80	1	0.00	0.00	0.66	4	58	2	9	8
1102	118.41	41.46	1110	11840.67	12.34	4146.35	9.23	0	0	61.34	2.64	117.72	1.06	220.90	11.59	167.94	8.37	1	1477.33	11.45	0.68	4	58	3	9	7
1103	116.29	41.23	1111	11628.69	4.33	4123.40	4.74	0	0	131.51	3.46	117.79	0.91	127.01	3.81	138.97	4.17	0	1760.69	16.15	0.89	4	58	4	9	6
1104	113.75	44.40	1112	11374.53	5.25	4440.04	5.23	0	0	113.54	3.32	121.16	0.92	138.39	4.63	137.66	4.61	0	1832.04	14.89	0.87	3	58	5	9	5
1105	115.83	44.41	1113	11582.77	10.37	4440.63	6.86	0	0	70.03	2.36	113.38	0.95	234.43	9.95	159.68	6.22	1	1667.92	11.56	0.78	3	58	6	9	4
1106	117.94	48.27	1114	11793.50	6.59	4826.96	6.62	0	0	99.84	3.43	118.28	1.03	148.08	5.84	148.80	5.86	0	1522.27	15.13	0.82	3	58	7	9	3
1107	116.13	46.80	1115	11612.52	5.89	4680.02	6.61	0	0	87.81	2.88	115.45	0.85	138.70	5.21	155.73	5.85	0	1283.67	13.55	0.83	3	58	8	9	2
1108	112.10	44.91	1116	11210.12	4.95	4490.74	5.35	0	0	111.91	2.97	116.34	0.90	144.41	4.39	156.00	4.74	0	1524.62	13.64	0.88	3	58	9	9	1
1109	117.67	42.25	1117	11766.65	7.59	4224.88	11.45	0	0	84.03	3.46	116.48	1.24	143.87	6.82	213.92	10.60	1	1792.46	13.32	0.73	3	59	1	34	34
1110	119.85	38.74	1118	11984.66	5.00	3874.34	6.45	0	0	98.36	3.01	117.11	0.86	126.11	4.42	162.73	5.71	0	1759.52	13.39	0.85	3	59	2	34	33
1111	116.05	37.63	1119	11605.35	7.70	3762.85	11.39	0	0	66.54	2.54	115.44	1.00	157.97	6.97	228.66	10.79	1	1624.10	14.73	0.74	3	59	3	34	32
1112	117.17	36.38	1120	11716.98	6.16	3637.56	6.30	0	0	100.50	3.06	114.53	0.99	156.71	5.49	160.16	5.61	0	1614.85	15.23	0.84	3	59	4	34	31
1113	111.70	36.56	1121	11169.91	8.82	3656.41	6.19	0	0	93.45	3.44	117.51	1.08	185.02	7.90	130.32	5.51	0	1681.65	13.70	0.79	4	59	5	34	30
1114	110.88	35.65	1122	11087.62	4.31	3564.94	4.68	0	0	110.53	2.98	117.81	0.75	123.00	3.78	133.53	4.11	0	1465.38	14.48	0.89	3	59	6	34	29
1115	114.50	31.57	1123	11449.97	6.66	3156.70	4.98	0	0	99.31	3.03	118.12	0.89	168.55	5.90	126.04	4.41	0	1424.27	11.80	0.85	4	59	7	34	28
1116	112.94	30.12	1124	11294.21	10.84	3011.78	9.32	0	0	65.71	2.52	113.09	1.07	217.95	10.27	190.40	8.58	1	1559.50	9.27	0.71	3	59	8	34	27
1117	117.37	26.10	1125	11737.07	17.27	2610.31	10.85	0	0	56.04	2.51	114.02	1.21	284.30	18.34	191.75	10.15	1	1540.88	10.13	0.60	4	59	9	34	26
1118	120.92	30.01	1129	12092.31	20.10	3001.00	12.79	0	0	48.22	2.79	119.24	1.23	260.01	20.27	174.47	11.74	1	0.00	0.00	0.52	4	59	10	34	25
1119	117.03	31.15	1130	11703.07	9.55	3114.62	8.64	0	0	77.28	3.19	116.72	1.12	179.59	8.62	162.86	7.75	0	1671.79	12.29	0.73	3	59	11	34	24
1120	117.34	32.53	1131	11733.97	5.32	3253.12	6.20	0	0	106.62	3.34	117.67	0.95	130.92	4.70	152.50	5.47	0	1533.88	15.47	0.85	4	59	12	34	23
1121	118.53	31.44	1132	11853.29	4.86	3143.60	5.46	0	0	107.82	2.97	116.79	0.86	136.06	4.29	152.95	4.83	0	1572.44	16.50	0.88	3	59	13	34	22
1122	119.32	34.80	1136	11932.06	12.58	3479.75	17.10	0	0	62.16	2.95	110.81	1.46	209.63	11.86	270.28	17.71	1	1660.31	11.55	0.55	4	59	14	34	21
1123	115.63	30.98	1140	11563.06	5.65	3098.42	8.43	0	0	97.98	3.41	118.06	1.05	125.67	5.02	186.45	7.58	0	1548.92	13.09	0.81	4	59	15	34	20
1124	114.48	28.96	1141	11447.61	8.45	2895.75	6.88	0	0	84.06	2.55	111.23	1.04	215.38	7.89	177.34	6.28	1	1751.96	14.47	0.80	3	59	16	34	19
1125	118.28	30.03	1142	11828.34	16.73	3003.40	7.81	0	0	57.11	2.49	117.16	1.00	280.54	17.46	141.18	7.07	1	1559.81	10.21	0.69	4	59	17	34	18
1126	113.76	27.84	1143	11376.35	4.43	2784.44	4.52	0	0	130.73	3.23	116.37	0.90	138.37	3.91	141.16	3.99	0	1829.65	21.71	0.90	3	59	18	34	17
1127	115.22	27.59	1144	11522.07	5.98	2758.70	4.54	0	0	115.43	2.98	113.85	0.94	179.05	5.34	136.36	4.04	0	1702.83	19.22	0.88	3	59	19	34	16
1128	114.42	27.30	1145	11441.60	5.69	2730.38	6.05	0	0	96.98	2.73	116.28	0.90	156.43	5.07	166.24	5.40	0	1595.23	12.90	0.86	2	59	20	34	15
1129	112.76	24.29	1146	11275.58	5.48	2429.11	5.54	0	0	95.77	2.95	117.49	0.81	137.16	4.83	138.63	4.88	0	1269.52	19.94	0.86	3	59	21	34	14
1130	112.90	27.07	1147	11289.75	8.70	2707.48	8.78	0	0	85.89	2.78	109.87	1.22	208.52	8.19	210.38	8.27	1	2102.10	13.89	0.77	4	59	22	34	13
1131	112.56	29.17	1148	11256.04	6.80	2916.84	5.70	0	0	99.18	2.78	113.52	0.99	188.14	6.14	158.25	5.12	0	1704.85	17.90	0.85	3	59	23	34	12
1132	115.50	24.03	1149	11549.94	5.36	2402.68	6.87	0	0	77.76	2.13	115.95	0.75	152.66	4.81	194.23	6.26	0	1570.08	12.57	0.86	3	59	24	34	11
1133	113.40	26.57	1150	11340.08	4.98	2657.37	5.41	0	0	91.14	2.31	116.47	0.75	152.00	4.43	164.93	4.81	0	1729.56	16.75	0.88	2	59	25	34	10
1134	111.93	28.99	1151	11192.94	4.18	2899.22	5.15	0	0	125.25	3.46	121.97	0.88	116.50	3.67	143.59	4.52	0	1949.62	19.37	0.89	4	59	26	34	9
1135	111.85	24.81	1152	11185.05	11.15	2480.90	15.11	0	0	74.78	4.67	121.51	1.52	138.74	9.94	186.40	13.70	0	1754.98	13.25	0.56	5	59	27	34	8
1136	107.52	21.57	1153	10751.93	9.70	2156.92	11.98	0	0	62.22	2.99	119.60	1.08	157.34	8.72	193.41	10.87	0	1755.62	11.52	0.66	3	59	28	34	7
1137	109.31	16.42	1154	10931.25	8.82	1642.08	9.41	0	0	80.46	3.53	117.19	1.16	155.85	7.86	166.28	8.39	0	1345.31	11.07	0.72	2	59	29	34	6
1138	109.85	15.02	1155	10984.56	5.14	1501.75	3.63	0	0	111.19	2.60	115.16	0.74	169.40	4.55	119.99	3.21	0	1348.85	16.09	0.91	3	59	30	34	5
1139	108.22	18.14	1156	10822.31	5.39	1814.39	5.07	0	0	79.29	2.04	113.72	0.65	162.06	4.80	152.54	4.51	0	990.27	12.35	0.88	3	59	31	34	4
1140	107.78	23.97	1157	10778.33	8.34	2396.84	16.66	0	0	56.19	2.53	119.58	1.02	145.79	7.56	271.31	17.06	1	1534.10	11.40	0.67	4	59	32	34	3
1141	109.77	23.07	1158	10977.35	3.63	2306.70	4.22	0	0	121.09	2.81	119.08	0.72	120.39	3.19	139.92	3.71	0	1600.02	14.88	0.92	3	59	33	34	2
1142	111.25	26.29	1159	11124.92	14.16	2629.31	15.10	0	0	43.55	2.65	119.70	1.03	180.55	12.97	192.90	13.77	0	1210.12	4.73	0.53	5	59	34	34	1
1143	52.95	122.23	1120	5294.76	11.46	12223.31	7.38	0	0	56.50	2.40	113.55	0.82	207.07	10.57	135.29	6.60	0	0.00	0.00	0.73	4	60	1	1	1
1144	48.49	121.91	1125	4848.95	7.54	12190.61	7.76	0	0	75.46	2.77	115.94	0.92	159.54	6.73	164.05	6.94	0	0.00	0.00	0.78	3	61	1	6	6
1145	47.82	121.46	1126	4781.71	5.81	12145.51	6.89	0	0	81.65	2.44	113.47	0.82	151.21	5.19	178.97	6.17	0	0.00	0.00	0.84	3	61	2	6	5
1146	50.16	121.76	1127	5015.69	5.58	12176.34	5.59	0	0	103.07	3.11	113.79	0.89	142.76	4.93	143.26	4.94	0	0.00	0.00	0.86	3	61	3	6	4
1147	48.74	119.00	1128	4873.89	7.83	11899.63	5.86	0	0	94.18	2.95	112.31	1.01	193.32	7.09	145.33	5.24	0	1454.00	15.28	0.83	3	61	4	6	3
1148	49.96	121.08	1129	4996.40	8.70	12108.18	9.27	0	0	64.42	2.46	113.17	0.94	177.21	7.89	188.37	8.45	0	0.00	0.00	0.74	3	61	5	6	2
1149	53.43	121.87	1130	5343.49	29.13	12187.46	8.15	0	0	46.35	1.99	113.33	0.96	410.58	40.56	151.22	7.46	1	0.00	0.00	0.67	4	61	6	6	1
1150	118.58	37.76	1133	11857.74	15.46	3775.86	6.08	0	0	66.41	2.46	114.13	0.96	298.19	16.74	129.30	5.49	1	1445.60	10.57	0.76	4	62	1	3	3
1151	116.04	38.69	1134	11604.19	6.79	3868.89	6.81	0	0	87.07	2.93	118.82	0.93	156.13	6.04	156.68	6.06	0	1651.71	12.42	0.82	2	62	2	3	2
1152	121.71	40.02	1135	12171.15	7.52	4001.98	20.08	0	0	52.08	1.79	111.82	0.91	174.28	6.94	373.03	25.39	1	0.00	0.00	0.73	4	62	3	3	1
1153	55.01	123.30	1136	5501.48	3.58	12330.37	3.73	0	0	140.52	3.18	115.30	0.78	121.83	3.14	126.88	3.27	0	0.00	0.00	0.92	3	63	1	1	1
1154	110.83	36.29	1137	11082.94	4.74	3629.20	6.45	0	0	107.54	2.85	115.27	0.94	138.69	4.23	187.90	5.80	0	1978.33	15.16	0.87	3	64	1	3	3
1155	110.53	36.74	1138	11052.88	5.18	3674.29	4.50	0	0	136.81	4.03	118.50	1.00	135.39	4.54	117.60	3.95	0	1669.06	26.51	0.87	3	64	2	3	2
1156	111.78	37.91	1139	11178.42	6.59	3791.21	10.56	0	0	77.51	2.68	114.09	1.03	148.99	5.94	232.06	10.08	1	1512.00	15.69	0.78	3	64	3	3	1
1157	122.38	76.58	1140	12237.58	12.36	7658.40	16.60	0	0	43.41	2.71	119.26	1.00	154.73	11.12	205.89	15.23	0	0.00	0.00	0.53	4	65	1	1	1
1158	59.01	123.20	1141	5900.99	7.97	12320.07	5.99	0	0	82.12	2.63	113.20	0.90	192.47	7.24	145.59	5.36	0	0.00	0.00	0.82	3	66	1	1	1
1159	65.66	121.67	1142	6566.13	5.98	12166.54	5.76	0	0	107.76	3.43	116.14	0.98	145.11	5.28	139.78	5.09	0	0.00	0.00	0.84	3	67	1	2	2
1160	65.25	122.47	1143	6524.74	6.52	12247.16	5.35	0	0	99.77	3.00	114.93	0.92	167.75	5.80	137.61	4.75	0	0.00	0.00	0.85	3	67	2	2	1
1161	123.30	61.16	1147	12329.76	8.49	6115.95	5.68	0	0	86.11	2.99	115.77	0.93	188.56	7.61	126.69	5.05	0	0.00	0.00	0.81	3	68	1	3	3
1162	122.60	61.90	1148	12260.03	8.21	6190.41	5.26	0	0	85.18	3.03	115.89	0.86	177.87	7.28	114.11	4.65	0	0.00	0.00	0.81	4	68	2	3	2
1163	122.14	63.09	1150	12213.51	9.06	6308.56	12.61	0	0	67.15	3.05	115.00	1.15	155.77	8.17	213.35	11.73	1	0.00	0.00	0.68	4	68	3	3	1
1164	102.42	109.97	1150	10241.64	9.79	10996.82	9.52	0	0	61.48	3.09	116.07	0.93	150.69	8.67	146.46	8.44	0	1074.85	8.96	0.68	3	69	1	4	4
1165	104.46	105.59	1151	10445.72	16.68	10558.53	10.03	0	0	45.25	2.15	111.19	0.93	263.02	16.87	166.68	9.15	1	997.15	9.11	0.62	4	69	2	4	3
1166	104.41	105.03	1152	10441.43	4.53	10503.50	5.06	0	0	111.39	3.21	116.15	0.81	120.71	3.97	134.85	4.44	0	1262.83	16.25	0.88	3	69	3	4	2
1167	102.44	106.80	1153	10243.74	13.10	10679.81	7.27	0	0	52.15	2.29	114.03	0.80	227.44	12.30	128.88	6.51	1	1145.40	9.22	0.71	3	69	4	4	1
1168	90.52	102.60	1155	9052.22	5.73	10260.32	7.14	0	0	86.14	3.04	115.58	0.85	125.41	5.06	156.45	6.30	0	1224.94	11.02	0.82	3	70	1	8	8
1169	86.96	105.03	1156	8695.87	8.76	10503.32	15.08	0	0	56.67	2.68	114.17	1.02	145.07	7.90	240.18	14.61	1	1243.35	11.00	0.66	4	70	2	8	7
1170	90.77	104.35	1157	9076.60	6.72	10435.11	8.17	0	0	59.04	2.40	116.35	0.68	127.93	5.94	155.40	7.21	0	1029.42	9.69	0.77	3	70	3	8	6
1171	95.44	104.58	1158	9544.06	5.62	10458.16	6.93	0	0	82.52	2.68	113.51	0.80	133.68	4.99	164.53	6.14	0	1051.06	13.46	0.83	3	70	4	8	5
1172	93.29	105.18	1159	9328.85	5.53	10517.86	6.99	0	0	86.80	2.68	112.08	0.85	138.66	4.92	174.88	6.23	0	1096.96	12.63	0.84	3	70	5	8	4
1173	93.76	107.01	1160	9376.00	7.49	10700.81	9.05	0	0	83.22	3.39	113.53	1.08	142.39	6.66	171.69	8.09	0	1328.92	12.71	0.75	3	70	6	8	3
1174	93.03	108.07	1161	9303.26	7.38	10806.64	8.29	0	0	69.20	2.56	112.37	0.86	154.65	6.59	173.52	7.44	0	1174.92	11.08	0.78	3	70	7	8	2
1175	94.39	102.63	1162	9438.75	12.61	10262.96	12.74	0	0	39.19	2.36	118.43	0.79	162.17	11.26	163.73	11.37	0	796.17	5.54	0.57	4	70	8	8	1
1176	115.28	28.55	1159	11528.13	18.90	2854.54	13.00	0	0	50.16	4.28	121.58	1.21	170.83	16.72	117.68	11.49	0	747.56	3.77	0.43	5	71	1	13	13
1177	114.36	33.01	1160	11436.41	5.20	3300.63	5.86	0	0	98.54	2.66	115.29	0.86	149.53	4.63	168.19	5.24	0	1532.40	14.97	0.87	3	71	2	13	12
1178	114.01	33.01	1161	11400.50	11.71	3301.25	6.55	0	0	75.57	2.51	113.89	1.04	261.40	11.80	155.20	5.95	1	2055.96	18.12	0.78	4	71	3	13	11
1179	118.05	32.29	1162	11804.72	12.01	3229.18	6.92	0	0	58.93	3.04	120.39	0.82	179.24	10.67	103.67	6.10	1	1107.81	9.40	0.68	4	71	4	13	10
1180	117.65	26.82	1166	11764.83	7.47	2681.97	7.75	0	0	75.74	2.37	113.95	0.94	186.56	6.80	193.00	7.09	0	1726.94	14.02	0.80	4	71	5	13	9
1181	114.46	27.13	1167	11445.52	13.34	2713.24	25.78	0	0	45.39	2.62	117.88	1.29	184.38	12.34	314.77	29.13	1	1706.65	13.04	0.47	4	71	6	13	8
1182	116.14	27.50	1168	11613.82	4.92	2749.64	5.45	0	0	103.45	3.09	121.17	0.82	127.15	4.33	140.87	4.80	0	1678.48	15.43	0.87	3	71	7	13	7
1183	118.81	29.16	1169	11880.53	12.08	2916.02	12.33	0	0	56.48	2.70	118.12	1.12	195.99	11.23	200.79	11.39	0	1275.35	7.69	0.62	4	71	8	13	6
1184	121.60	28.34	1170	12160.13	5.25	2834.06	4.76	0	0	115.39	2.87	117.02	0.91	163.45	4.67	148.17	4.23	0	0.00	0.00	0.89	3	71	9	13	5
1185	116.99	30.37	1171	11698.58	4.99	3036.87	7.35	0	0	92.07	2.48	114.16	0.89	144.59	4.48	210.76	6.77	1	1478.56	13.63	0.86	3	71	10	13	4
1186	115.27	32.30	1172	11527.19	10.75	3230.48	6.41	0	0	73.34	2.65	114.81	0.96	227.32	10.13	138.74	5.77	1	1201.83	10.30	0.78	4	71	11	13	3
1187	109.86	32.37	1173	10985.72	8.53	3237.35	12.78	0	0	71.02	2.74	115.48	1.19	173.94	7.84	251.07	12.64	1	1802.85	14.27	0.70	4	71	12	13	2
1188	108.24	29.70	1174	10823.53	12.36	2969.65	8.94	0	0	54.79	2.69	118.24	0.91	193.02	11.30	141.35	7.99	0	1150.00	5.93	0.67	3	71	13	13	1
1189	86.76	106.67	1163	8675.70	8.21	10667.11	13.95	0	0	54.99	2.75	115.67	0.92	127.43	7.33	213.71	12.84	1	976.40	10.23	0.66	5	72	1	19	19
1190	86.49	104.65	1164	8648.85	6.36	10464.88	6.79	0	0	60.49	2.11	112.74	0.62	140.51	5.63	149.92	6.00	0	933.33	9.90	0.81	3	72	2	19	18
1191	85.22	98.84	1165	8522.02	9.89	9883.91	16.88	0	0	49.13	3.08	116.63	0.99	122.72	8.82	206.98	15.43	0	1033.71	7.50	0.56	4	72	3	19	17
1192	83.75	101.41	1166	8375.25	9.72	10140.60	9.80	0	0	73.65	3.72	115.26	1.12	148.80	8.62	149.98	8.69	0	1098.21	11.15	0.67	3	72	4	19	16
1193	83.97	101.13	1167	8397.45	8.69	10112.54	7.17	0	0	63.50	2.20	112.43	0.80	194.13	7.94	161.18	6.47	0	1193.83	10.21	0.79	4	72	5	19	15
1194	87.53	102.84	1168	8752.76	7.97	10284.06	9.76	0	0	72.74	2.99	113.59	1.02	150.37	7.13	183.51	8.79	0	1260.35	9.62	0.74	4	72	6	19	14
1195	89.44	108.07	1169	8943.78	5.96	10806.99	9.48	0	0	71.05	2.83	117.32	0.82	115.63	5.28	183.03	8.47	0	1089.54	9.73	0.77	3	72	7	19	13
1196	87.90	110.67	1170	8789.77	4.24	11066.87	4.95	0	0	84.84	2.45	113.62	0.59	112.90	3.72	131.86	4.34	0	965.85	12.43	0.88	3	72	8	19	12
1197	87.98	111.51	1171	8798.07	5.13	11150.74	5.50	0	0	102.53	3.63	116.96	0.81	111.45	4.48	119.56	4.80	1	1091.17	16.04	0.83	4	72	9	19	11
1198	90.62	106.47	1172	9062.14	5.50	10646.65	5.32	0	0	77.35	2.18	113.03	0.65	150.91	4.87	145.91	4.71	0	1174.98	12.74	0.87	3	72	10	19	10
1199	93.02	104.07	1173	9301.57	7.03	10407.33	6.40	0	0	93.39	3.57	115.39	0.96	141.77	6.19	129.02	5.64	0	1316.02	14.15	0.80	4	72	11	19	9
1200	90.99	102.74	1174	9099.00	6.19	10274.18	8.40	0	0	75.14	3.06	115.18	0.83	117.17	5.46	158.81	7.40	0	999.62	13.96	0.77	3	72	12	19	8
1201	90.40	97.66	1175	9040.46	8.70	9766.11	9.12	0	0	65.47	2.80	111.85	0.93	157.66	7.76	165.09	8.14	0	807.52	10.46	0.73	3	72	13	19	7
1202	92.08	96.15	1176	9208.29	12.62	9614.68	11.19	0	0	43.51	2.77	113.62	0.80	153.05	11.17	135.71	9.89	0	838.71	7.48	0.57	4	72	14	19	6
1203	92.45	95.59	1177	9244.90	7.86	9559.16	8.22	0	0	71.64	3.14	116.46	0.89	138.60	6.94	144.88	7.26	0	1019.27	9.44	0.74	3	72	15	19	5
1204	93.55	96.14	1178	9354.77	6.79	9613.87	7.08	0	0	81.11	3.19	115.10	0.86	132.95	5.98	138.60	6.24	0	1285.46	14.44	0.79	3	72	16	19	4
1205	96.83	98.32	1180	9682.57	5.56	9832.35	6.83	0	0	69.98	2.42	111.97	0.66	123.81	4.90	152.04	6.04	0	732.25	9.60	0.83	3	72	17	19	3
1206	92.59	94.81	1183	9258.83	6.71	9481.29	8.02	0	0	71.34	2.50	112.38	0.83	148.38	5.98	177.13	7.19	0	1150.25	11.87	0.80	3	72	18	19	2
1207	93.78	95.10	1184	9378.06	7.37	9510.01	7.41	0	0	79.01	3.07	115.80	0.91	146.44	6.52	147.27	6.56	0	1165.40	12.97	0.78	3	72	19	19	1
1208	120.75	26.85	1163	12074.97	5.44	2685.33	10.99	0	0	72.84	2.24	114.80	0.87	138.79	4.92	264.19	11.08	1	0.00	0.00	0.82	4	73	1	3	3
1209	117.36	26.07	1164	11735.82	9.76	2607.31	8.29	0	0	67.11	2.36	114.86	0.98	215.39	9.13	184.57	7.63	1	1634.58	11.00	0.75	4	73	2	3	2
1210	122.61	27.86	1165	12260.61	5.45	2785.85	5.71	0	0	108.32	3.14	115.66	0.94	145.05	4.83	152.00	5.06	0	0.00	0.00	0.86	3	73	3	3	1
1211	114.27	26.54	1175	11427.39	6.31	2654.12	5.62	0	0	104.70	3.37	119.39	0.97	151.39	5.58	134.75	4.96	0	1807.29	13.01	0.84	3	74	1	7	7
1212	116.59	26.97	1176	11658.60	6.46	2697.26	5.75	0	0	93.40	2.74	116.12	0.90	170.89	5.77	152.26	5.14	0	1539.88	12.29	0.85	3	74	2	7	6
1213	121.10	27.62	1177	12110.16	7.75	2762.27	10.48	0	0	72.74	2.67	114.56	1.06	165.18	7.03	220.00	9.83	1	0.00	0.00	0.75	3	74	3	7	5
1214	123.25	31.10	1178	12324.52	9.76	3110.14	7.73	0	0	76.28	2.92	116.13	1.06	197.66	8.89	157.54	6.95	0	0.00	0.00	0.75	3	74	4	7	4
1215	118.85	28.67	1179	11885.27	10.03	2866.88	14.14	0	0	54.42	3.61	123.98	0.99	116.64	8.85	164.27	12.48	0	1070.02	6.83	0.56	4	74	5	7	3
1216	116.28	24.87	1180	11628.06	5.33	2487.32	6.29	0	0	109.40	3.86	119.82	0.96	116.08	4.67	137.02	5.51	0	1421.96	13.05	0.83	4	74	6	7	2
1217	115.72	28.71	1182	11572.08	5.91	2870.97	7.46	0	0	84.15	2.70	116.61	0.88	142.94	5.27	179.81	6.67	0	1600.67	10.28	0.83	3	74	7	7	1
1218	93.56	93.17	1181	9355.75	5.66	9317.48	5.26	0	0	96.00	2.90	113.94	0.81	144.67	4.99	134.48	4.64	0	1346.50	17.83	0.86	3	75	1	2	2
1219	92.34	94.24	1182	9234.21	7.86	9423.96	6.79	0	0	85.55	3.37	117.30	0.97	153.86	6.94	132.88	6.00	0	1451.56	14.43	0.78	4	75	2	2	1
1220	116.72	34.72	1181	11671.74	25.79	3471.56	12.35	0	0	48.06	2.43	112.75	1.17	319.58	26.24	188.09	11.75	1	1438.77	10.06	0.60	5	76	1	2	2
1221	119.05	35.65	1183	11904.95	9.19	3565.46	14.02	0	0	74.22	3.78	117.49	1.33	140.75	8.24	212.07	12.91	1	1543.29	14.57	0.64	4	76	2	2	1
1222	93.36	29.03	1184	9336.40	5.01	2903.13	5.12	0	0	94.46	3.02	115.89	0.72	120.35	4.39	122.91	4.48	0	967.21	13.01	0.86	4	77	1	30	30
1223	93.58	28.90	1185	9357.54	7.08	2890.20	7.80	0	0	51.05	2.36	114.76	0.57	117.93	6.20	129.95	6.84	0	553.88	7.89	0.74	3	77	2	30	29
1224	93.42	29.10	1186	9341.79	6.08	2909.54	5.98	0	0	74.25	3.13	115.98	0.66	110.71	5.29	108.96	5.22	1	588.69	15.36	0.78	4	77	3	30	28
1225	93.58	29.09	1187	9357.88	2.74	2908.57	3.38	0	0	169.61	3.46	117.68	0.77	103.02	2.38	127.24	2.95	1	1447.06	25.42	0.94	4	77	4	30	27
1226	93.63	28.69	1188	9362.88	4.48	2868.60	4.47	0	0	131.72	3.85	115.59	0.88	117.89	3.91	117.61	3.91	0	1130.65	20.63	0.88	4	77	5	30	26
1227	93.72	28.81	1189	9372.25	3.23	2881.49	2.91	0	0	132.63	2.66	115.73	0.61	123.73	2.82	111.64	2.55	1	1149.38	17.40	0.94	3	77	6	30	25
1228	93.61	28.94	1190	9361.45	3.51	2894.21	4.19	0	0	157.05	3.99	116.79	0.90	106.08	3.06	126.71	3.66	1	1294.10	19.82	0.91	3	77	7	30	24
1229	93.78	28.87	1191	9377.72	2.89	2886.80	3.11	0	0	149.09	3.10	117.20	0.66	106.77	2.52	115.10	2.71	1	1283.50	23.23	0.94	4	77	8	30	23
1230	93.69	28.99	1192	9369.33	2.88	2898.83	3.71	0	0	192.04	4.45	119.12	0.93	95.38	2.50	122.82	3.23	1	1846.02	26.82	0.92	4	77	9	30	22
1231	93.47	29.08	1193	9347.33	3.16	2907.64	3.69	0	0	142.76	3.39	116.80	0.72	102.27	2.74	119.30	3.21	1	1265.46	19.77	0.92	4	77	10	30	21
1232	93.46	28.98	1195	9346.00	4.86	2897.92	4.80	0	0	101.35	2.93	115.34	0.74	129.34	4.27	127.82	4.22	0	1180.19	13.74	0.88	3	77	11	30	20
1233	93.61	28.98	1196	9361.46	3.22	2898.36	3.44	0	0	135.13	3.03	117.57	0.67	110.15	2.81	117.79	3.01	1	1259.88	20.31	0.93	3	77	12	30	19
1234	93.61	28.95	1197	9361.04	1.89	2895.31	2.16	0	0	281.67	3.84	119.77	0.85	106.67	1.65	121.57	1.88	1	2648.02	39.86	0.97	3	77	13	30	18
1235	93.59	28.93	1198	9358.65	2.05	2892.92	2.66	0	0	323.68	5.67	121.52	1.11	89.25	1.74	116.21	2.31	1	2715.56	52.61	0.96	5	77	14	30	17
1236	93.49	28.94	1199	9349.45	2.82	2893.74	3.23	0	0	152.66	3.21	116.76	0.68	102.80	2.45	117.81	2.81	1	1259.73	23.37	0.94	4	77	15	30	16
1237	93.48	29.07	1200	9347.69	2.83	2906.64	2.90	0	0	157.39	2.89	115.40	0.68	118.66	2.48	121.53	2.54	0	1621.46	25.23	0.95	3	77	16	30	15
1238	93.50	28.95	1201	9349.64	2.34	2895.43	2.55	0	0	192.02	3.29	117.21	0.70	105.01	2.03	114.53	2.22	1	1709.77	31.99	0.96	4	77	17	30	14
1239	93.46	28.85	1202	9346.03	2.73	2885.21	2.90	0	0	158.43	3.01	117.52	0.66	110.58	2.38	117.51	2.54	1	1412.56	21.64	0.95	4	77	18	30	13
1240	93.41	28.85	1203	9340.58	3.07	2885.26	3.57	0	0	180.93	4.33	119.49	0.88	98.26	2.65	114.49	3.11	1	1809.56	39.58	0.92	5	77	19	30	12
1241	93.37	28.79	1204	9336.63	4.11	2879.24	4.22	0	0	131.98	4.15	119.21	0.81	100.12	3.55	102.98	3.67	1	889.94	21.76	0.87	5	77	20	30	11
1242	93.18	28.95	1205	9317.59	5.56	2895.30	6.85	0	0	72.34	2.83	115.50	0.67	109.52	4.87	134.75	5.99	1	756.85	11.62	0.80	3	77	21	30	10
1243	93.16	28.87	1206	9316.48	3.17	2886.77	3.40	0	0	119.83	2.81	116.16	0.58	103.79	2.77	111.41	2.96	1	1032.38	17.32	0.92	4	77	22	30	9
1244	93.16	28.85	1207	9315.53	3.11	2884.52	3.85	0	0	167.07	3.96	118.71	0.86	100.88	2.72	125.06	3.36	1	1542.88	29.52	0.92	4	77	23	30	8
1245	93.18	28.85	1208	9318.17	2.52	2884.81	2.85	0	0	245.32	4.53	119.57	0.98	104.82	2.20	118.58	2.48	1	2223.75	40.25	0.95	4	77	24	30	7
1246	93.13	28.80	1209	9313.40	2.64	2879.76	2.96	0	0	216.92	4.10	116.97	0.90	107.15	2.31	120.08	2.58	1	1964.52	37.47	0.95	4	77	25	30	6
1247	93.19	28.95	1210	9318.82	3.37	2894.73	3.49	0	0	169.74	3.79	117.81	0.87	116.23	2.95	120.22	3.05	0	1701.40	25.83	0.93	4	77	26	30	5
1248	93.14	28.98	1211	9313.79	2.70	2898.41	2.79	0	0	154.26	2.79	117.51	0.63	114.96	2.36	118.90	2.44	0	1602.75	23.73	0.95	3	77	27	30	4
1249	93.19	29.09	1212	9319.26	2.92	2908.93	3.35	0	0	177.38	4.02	117.05	0.82	99.15	2.55	113.61	2.92	1	1304.48	28.28	0.93	4	77	28	30	3
1250	93.23	29.07	1213	9323.31	3.59	2907.02	3.70	0	0	131.64	3.04	116.21	0.72	119.64	3.14	123.15	3.24	0	1472.33	23.22	0.92	3	77	29	30	2
1251	93.19	29.09	1214	9319.03	4.04	2908.79	4.41	0	0	118.60	3.60	116.39	0.74	102.27	3.52	111.76	3.85	1	1210.73	16.70	0.88	4	77	30	30	1
1252	104.40	91.49	1186	10440.42	5.54	9149.00	9.08	0	0	71.29	2.66	115.75	0.78	114.84	4.91	187.44	8.10	0	1189.60	11.14	0.79	4	78	1	3	3
1253	103.13	87.97	1187	10313.46	9.30	8796.72	9.79	0	0	58.69	2.51	114.46	0.90	169.29	8.36	177.95	8.84	0	1151.35	8.05	0.71	3	78	2	3	2
1254	100.16	83.69	1188	10016.36	8.15	8368.80	12.18	0	0	51.96	2.26	115.77	0.82	146.48	7.33	215.83	11.30	1	1174.83	8.53	0.70	3	78	3	3	1
1255	96.43	91.05	1191	9642.84	6.44	9105.01	6.46	0	0	90.98	3.25	118.07	0.90	138.95	5.68	139.49	5.70	0	1506.08	16.23	0.81	3	79	1	7	7
1256	98.93	91.71	1192	9892.54	11.64	9171.37	7.21	0	0	58.26	2.65	115.36	0.83	196.60	10.53	122.89	6.42	0	1260.42	9.74	0.71	3	79	2	7	6
1257	96.07	89.03	1193	9606.93	10.24	8903.12	7.22	0	0	75.76	3.30	115.76	1.01	181.32	9.16	128.38	6.41	0	1429.19	11.27	0.73	3	79	3	7	5
1258	96.24	87.53	1194	9623.53	8.27	8753.47	7.63	0	0	73.59	2.24	108.82	0.96	211.33	7.74	196.19	7.02	1	1551.98	11.90	0.79	4	79	4	7	4
1259	95.15	83.63	1195	9515.48	8.81	8362.65	8.14	0	0	67.40	2.44	112.87	0.92	189.03	8.02	175.18	7.35	0	1233.88	9.26	0.76	4	79	5	7	3
1260	96.76	84.36	1196	9676.14	6.46	8435.75	6.88	0	0	81.08	2.37	111.41	0.87	172.13	5.82	183.06	6.22	0	1536.88	11.57	0.84	4	79	6	7	2
1261	93.87	82.20	1197	9387.23	3.71	8220.41	4.36	0	0	113.19	2.86	117.27	0.69	112.92	3.25	132.90	3.82	0	1234.02	15.93	0.90	4	79	7	7	1
1262	97.02	76.95	1198	9701.71	4.69	7694.90	5.45	0	0	100.82	2.98	117.48	0.78	121.99	4.12	141.95	4.79	0	1315.56	12.68	0.87	3	80	1	6	6
1263	101.12	75.19	1199	10112.24	4.70	7518.72	4.79	0	0	106.91	2.70	114.52	0.79	143.85	4.16	146.49	4.24	0	1639.35	18.36	0.89	3	80	2	6	5
1264	99.76	77.53	1200	9976.39	18.87	7753.48	7.10	0	0	52.03	1.94	112.22	0.88	341.24	22.52	151.43	6.48	1	1416.60	10.01	0.73	4	80	3	6	4
1265	97.31	76.66	1201	9730.83	12.91	7665.79	9.09	0	0	59.96	2.57	114.83	1.05	230.88	12.31	166.41	8.25	1	1510.29	10.72	0.68	4	80	4	6	3
1266	94.94	80.55	1202	9493.92	5.50	8055.43	5.39	0	0	135.29	3.98	114.59	1.14	144.39	4.86	141.31	4.76	0	1895.44	19.39	0.86	3	80	5	6	2
1267	94.13	80.22	1203	9412.95	9.40	8021.72	5.98	0	0	87.74	2.99	113.34	1.04	211.91	8.68	136.84	5.36	1	1523.62	16.13	0.80	3	80	6	6	1
1268	90.23	75.40	1204	9023.33	7.37	7539.74	10.26	0	0	88.48	3.56	119.43	1.22	142.48	6.59	197.25	9.30	0	2109.15	13.02	0.74	3	81	1	3	3
1269	87.02	72.19	1205	8702.25	6.27	7219.03	4.60	0	0	98.26	2.33	112.77	0.84	203.45	5.77	151.06	4.13	0	1815.10	11.46	0.89	3	81	2	3	2
1270	82.52	74.07	1206	8251.91	27.49	7406.73	16.71	0	0	36.51	3.51	122.37	1.23	219.18	25.53	135.28	14.98	1	1334.48	9.75	0.34	5	81	3	3	1
1271	75.77	75.37	1207	7577.09	6.05	7536.58	6.95	0	0	115.56	3.82	117.86	1.17	141.62	5.37	162.56	6.17	0	1965.27	15.32	0.83	3	82	1	22	22
1272	75.52	77.20	1208	7552.07	7.08	7720.15	6.89	0	0	78.91	2.84	115.08	0.86	152.11	6.28	147.99	6.11	0	1232.17	11.95	0.80	3	82	2	22	21
1273	75.89	76.53	1209	7588.98	9.79	7652.63	7.16	0	0	73.52	2.41	114.44	0.99	227.26	9.37	171.17	6.50	1	1858.44	11.38	0.78	4	82	3	22	20
1274	74.94	75.41	1210	7493.56	21.11	7540.64	16.12	0	0	48.31	3.03	119.18	1.44	253.73	21.19	202.80	15.04	1	1990.38	10.17	0.44	4	82	4	22	19
1275	70.27	73.76	1211	7026.93	6.07	7376.47	10.79	0	0	88.74	3.39	115.76	1.12	123.61	5.42	216.34	9.97	1	1476.04	14.74	0.77	3	82	5	22	18
1276	70.49	72.94	1212	7049.02	4.43	7294.15	5.75	0	0	118.34	3.05	114.36	0.93	132.74	3.93	172.12	5.12	0	1847.83	18.47	0.89	3	82	6	22	17
1277	68.97	73.52	1213	6897.15	3.58	7352.00	3.88	0	0	144.07	3.21	118.53	0.81	123.47	3.14	134.01	3.41	0	1992.33	21.44	0.92	3	82	7	22	16
1278	65.82	75.81	1214	6581.80	9.25	7580.69	5.57	0	0	101.70	3.20	114.13	1.14	222.84	8.75	138.06	4.99	1	1976.04	16.73	0.82	3	82	8	22	15
1279	65.70	76.12	1215	6569.98	4.63	7612.39	9.58	0	0	106.27	3.16	116.21	1.09	121.47	4.15	242.08	9.23	1	2018.38	16.75	0.85	4	82	9	22	14
1280	65.58	74.97	1216	6557.50	5.90	7497.49	6.85	0	0	124.78	4.00	117.88	1.24	142.30	5.24	165.02	6.10	0	2062.08	16.54	0.83	3	82	10	22	13
1281	68.95	78.49	1217	6894.58	6.81	7848.96	7.18	0	0	115.97	5.31	124.20	1.21	114.51	5.96	120.62	6.27	0	1874.33	16.43	0.75	4	82	11	22	12
1282	68.41	77.68	1218	6841.48	3.40	7768.10	5.47	0	0	129.98	3.09	118.29	0.86	110.28	3.00	177.17	4.84	1	1903.27	18.31	0.91	4	82	12	22	11
1283	67.44	73.69	1219	6744.08	4.38	7368.95	3.79	0	0	132.84	2.76	113.57	0.85	162.85	3.88	141.16	3.37	0	1992.02	21.79	0.92	2	82	13	22	10
1284	66.06	78.90	1220	6606.04	9.30	7889.90	18.56	0	0	69.63	3.22	115.48	1.41	158.87	8.49	289.50	19.78	1	2123.83	14.50	0.63	4	82	14	22	9
1285	67.25	77.83	1221	6724.50	4.60	7783.46	6.11	0	0	132.49	3.46	113.76	1.10	136.63	4.10	180.32	5.50	0	2130.67	20.54	0.88	3	82	15	22	8
1286	65.64	73.16	1222	6563.77	9.00	7315.81	10.32	0	0	83.61	4.06	120.55	1.26	143.55	7.99	164.25	9.21	0	1916.96	9.71	0.69	4	82	16	22	7
1287	61.91	74.85	1223	6190.92	4.55	7484.57	5.83	0	0	124.08	3.53	117.50	0.98	123.63	4.02	158.15	5.14	0	1874.79	20.63	0.87	3	82	17	22	6
1288	66.23	73.18	1227	6622.96	6.27	7318.35	7.00	0	0	119.21	3.80	114.35	1.25	152.48	5.59	170.26	6.26	0	2095.75	15.22	0.83	3	82	18	22	5
1289	66.16	74.66	1228	6615.61	4.18	7465.66	3.82	0	0	138.46	2.83	116.71	0.87	158.08	3.71	144.72	3.39	0	2200.10	19.78	0.93	2	82	19	22	4
1290	70.24	75.59	1229	7023.62	9.24	7558.90	6.43	0	0	95.71	3.28	115.69	1.17	207.46	8.49	145.94	5.77	0	2008.23	14.90	0.79	3	82	20	22	3
1291	72.95	73.93	1230	7295.35	5.85	7393.33	6.23	0	0	107.67	3.00	115.00	1.04	163.24	5.25	173.67	5.60	0	2111.90	15.13	0.86	3	82	21	22	2
1292	68.38	76.69	1231	6837.57	10.48	7669.36	10.03	0	0	58.96	3.19	121.22	0.94	149.46	9.27	143.12	8.88	0	1528.21	7.69	0.65	3	82	22	22	1
1293	6.02	21.21	1215	602.27	2.92	2120.60	3.16	0	0	166.65	3.67	117.46	0.75	101.70	2.55	110.09	2.75	1	0.00	0.00	0.93	4	83	1	52	52
1294	6.11	21.08	1216	610.79	3.32	2108.35	4.06	0	0	209.94	4.72	118.72	1.16	113.51	2.91	138.72	3.55	0	0.00	0.00	0.92	3	83	2	52	51
1295	6.02	21.07	1217	602.05	2.65	2107.17	2.97	0	0	215.37	3.68	118.34	0.91	119.32	2.32	134.07	2.61	0	0.00	0.00	0.95	3	83	3	52	50
1296	6.09	21.11	1218	608.73	2.03	2111.12	2.53	0	0	330.68	4.80	122.40	1.12	107.35	1.78	134.28	2.22	1	0.00	0.00	0.97	4	83	4	52	49
1297	6.13	21.11	1219	612.65	2.30	2110.56	2.43	0	0	299.26	4.72	122.48	1.06	112.08	2.01	118.51	2.12	0	0.00	0.00	0.96	4	83	5	52	48
1298	6.11	21.12	1220	611.23	1.78	2111.94	2.32	0	0	335.94	4.72	121.11	1.01	97.30	1.56	126.71	2.02	1	0.00	0.00	0.97	4	83	6	52	47
1299	6.09	21.13	1221	608.55	2.86	2112.61	3.23	0	0	216.79	4.26	120.74	0.99	111.92	2.50	126.29	2.82	1	0.00	0.00	0.94	4	83	7	52	46
1300	6.01	21.07	1222	601.46	3.59	2107.02	3.74	0	0	159.49	3.84	116.78	0.87	114.45	3.14	119.20	3.27	0	0.00	0.00	0.91	4	83	8	52	45
1301	6.04	21.15	1223	603.56	3.46	2115.19	3.88	0	0	165.05	3.94	118.55	0.91	111.74	3.03	125.21	3.39	1	0.00	0.00	0.92	4	83	9	52	44
1302	6.25	21.31	1224	624.94	3.22	2131.47	3.75	0	0	191.61	4.60	120.83	0.99	102.92	2.81	120.06	3.27	1	0.00	0.00	0.92	5	83	10	52	43
1303	6.14	21.04	1225	614.50	3.85	2103.79	4.80	0	0	133.81	3.58	116.64	0.87	110.70	3.37	138.18	4.21	1	0.00	0.00	0.89	4	83	11	52	42
1304	5.89	20.83	1226	589.00	3.99	2082.98	3.79	0	0	119.89	2.91	116.77	0.70	126.85	3.50	120.43	3.32	0	0.00	0.00	0.91	3	83	12	52	41
1305	5.99	20.88	1227	598.55	5.09	2087.51	4.40	0	0	99.80	3.29	116.57	0.70	118.46	4.44	102.36	3.85	1	0.00	0.00	0.85	4	83	13	52	40
1306	6.08	20.95	1228	607.56	3.31	2095.20	3.63	0	0	152.94	3.88	119.27	0.78	100.30	2.90	109.91	3.16	1	0.00	0.00	0.91	4	83	14	52	39
1307	6.07	21.03	1229	606.89	3.18	2102.75	3.81	0	0	165.29	4.00	118.36	0.85	101.15	2.79	121.12	3.32	1	0.00	0.00	0.92	4	83	15	52	38
1308	6.07	20.97	1230	607.10	2.41	2096.60	2.55	0	0	156.29	2.91	117.47	0.57	99.45	2.11	105.16	2.22	1	0.00	0.00	0.95	4	83	16	52	37
1309	6.10	21.10	1231	609.55	3.52	2110.13	3.90	0	0	112.40	3.01	119.46	0.62	101.17	3.08	112.11	3.40	1	0.00	0.00	0.90	4	83	17	52	36
1310	5.96	21.03	1232	595.72	4.32	2103.30	4.01	0	0	128.91	3.85	118.77	0.79	111.11	3.77	103.28	3.51	1	0.00	0.00	0.88	4	83	18	52	35
1311	6.14	20.92	1233	614.01	4.45	2091.99	3.85	0	0	128.86	3.38	115.47	0.80	130.52	3.89	113.15	3.38	0	0.00	0.00	0.90	4	83	19	52	34
1312	6.03	20.97	1234	603.26	3.28	2096.91	3.20	0	0	170.61	3.66	117.90	0.82	117.45	2.86	114.57	2.80	0	0.00	0.00	0.93	3	83	20	52	33
1313	5.99	21.07	1235	598.90	3.04	2107.01	3.48	0	0	163.94	3.50	115.85	0.80	109.65	2.66	125.30	3.04	1	0.00	0.00	0.93	3	83	21	52	32
1314	6.00	21.16	1236	600.25	2.69	2115.61	3.23	0	0	179.03	3.98	119.47	0.78	93.46	2.38	111.78	2.81	1	0.00	0.00	0.93	4	83	22	52	31
1315	6.18	20.91	1237	618.25	4.55	2090.58	5.45	0	0	96.78	3.53	115.22	0.71	95.84	3.98	114.88	4.75	1	0.00	0.00	0.83	4	83	23	52	30
1316	6.18	21.11	1238	617.89	3.50	2111.11	3.30	0	0	145.61	3.35	118.58	0.74	117.08	3.06	110.30	2.88	1	0.00	0.00	0.92	4	83	24	52	29
1317	6.15	21.06	1239	614.84	4.40	2105.52	4.69	0	0	132.05	4.01	118.84	0.89	111.20	3.84	118.50	4.09	1	0.00	0.00	0.87	4	83	25	52	28
1318	5.96	21.17	1240	596.27	3.40	2116.67	3.53	0	0	164.99	3.97	118.11	0.85	108.55	2.97	112.67	3.08	1	0.00	0.00	0.92	4	83	26	52	27
1319	6.03	21.17	1241	602.89	3.40	2117.05	3.65	0	0	157.66	3.84	116.88	0.82	107.38	2.97	115.07	3.18	1	0.00	0.00	0.91	4	83	27	52	26
1320	6.15	21.12	1242	614.52	2.73	2112.32	2.82	0	0	178.99	3.49	119.48	0.74	107.68	2.39	111.18	2.46	1	0.00	0.00	0.94	4	83	28	52	25
1321	5.97	21.09	1243	596.59	3.15	2109.37	3.97	0	0	176.50	4.59	119.06	0.92	93.47	2.79	117.28	3.45	1	0.00	0.00	0.91	4	83	29	52	24
1322	5.88	21.08	1244	587.55	2.90	2108.43	3.79	0	0	179.26	4.28	120.32	0.88	93.49	2.55	122.12	3.30	1	0.00	0.00	0.92	4	83	30	52	23
1323	6.04	21.10	1245	603.71	3.92	2109.96	5.11	0	0	118.64	3.48	117.58	0.79	102.73	3.44	133.95	4.47	1	0.00	0.00	0.88	3	83	31	52	22
1324	6.04	21.18	1246	604.44	3.32	2118.45	3.81	0	0	173.62	4.17	118.44	0.92	106.20	2.90	122.09	3.33	1	0.00	0.00	0.92	4	83	32	52	21
1325	6.05	21.14	1249	605.02	3.85	2113.68	4.20	0	0	109.65	2.48	113.69	0.68	131.11	3.39	142.91	3.70	0	0.00	0.00	0.92	3	83	33	52	20
1326	6.11	21.16	1250	611.29	3.80	2115.87	3.79	0	0	172.39	4.34	116.97	0.98	116.11	3.32	115.91	3.31	0	0.00	0.00	0.91	3	83	34	52	19
1327	6.15	20.99	1252	614.76	6.25	2099.28	8.63	0	0	58.31	3.25	117.01	0.63	86.50	5.57	118.89	7.50	1	0.00	0.00	0.68	4	83	35	52	18
1328	6.00	20.87	1253	600.12	2.97	2086.94	3.83	0	0	161.36	3.74	118.45	0.81	98.81	2.61	127.07	3.34	1	0.00	0.00	0.92	4	83	36	52	17
1329	6.11	21.01	1254	611.19	2.68	2100.91	2.86	0	0	158.52	3.07	116.79	0.65	106.10	2.34	113.25	2.49	1	0.00	0.00	0.94	4	83	37	52	16
1330	6.09	21.03	1255	608.87	3.02	2102.71	3.49	0	0	188.39	4.31	116.15	0.91	101.46	2.64	117.26	3.05	1	0.00	0.00	0.92	4	83	38	52	15
1331	6.10	21.02	1256	610.17	2.93	2101.81	3.62	0	0	178.19	3.87	117.30	0.87	103.88	2.57	128.08	3.16	1	0.00	0.00	0.93	4	83	39	52	14
1332	6.11	21.00	1257	611.25	3.21	2100.20	3.45	0	0	135.64	3.01	118.05	0.67	111.04	2.80	119.53	3.02	1	0.00	0.00	0.93	3	83	40	52	13
1333	6.06	21.15	1258	606.07	3.48	2115.03	3.27	0	0	135.85	3.03	117.91	0.68	119.90	3.04	112.71	2.86	0	0.00	0.00	0.93	3	83	41	52	12
1334	6.10	21.05	1259	610.43	3.27	2104.51	3.23	0	0	142.79	2.93	117.14	0.70	122.49	2.86	121.09	2.83	0	0.00	0.00	0.94	3	83	42	52	11
1335	6.05	20.92	1260	604.89	2.15	2091.77	2.14	0	0	229.65	3.90	118.96	0.72	97.49	1.88	96.95	1.87	1	0.00	0.00	0.96	4	83	43	52	10
1336	6.14	20.93	1261	613.79	3.88	2093.32	3.89	0	0	140.94	3.67	117.50	0.82	114.52	3.39	114.95	3.40	0	0.00	0.00	0.90	4	83	44	52	9
1337	6.09	21.20	1262	609.32	3.78	2119.66	4.67	0	0	137.57	3.61	116.58	0.87	110.99	3.32	136.90	4.09	1	0.00	0.00	0.90	4	83	45	52	8
1338	5.90	21.02	1263	590.08	2.79	2102.00	3.01	0	0	197.87	3.93	120.63	0.85	108.00	2.44	116.37	2.63	1	0.00	0.00	0.94	4	83	46	52	7
1339	5.98	21.06	1264	598.00	2.43	2106.21	2.81	0	0	197.75	3.67	119.20	0.77	100.85	2.13	116.52	2.45	1	0.00	0.00	0.95	4	83	47	52	6
1340	6.15	21.06	1265	614.88	3.39	2105.91	3.59	0	0	161.96	4.02	118.63	0.84	104.97	2.96	111.14	3.13	1	0.00	0.00	0.91	4	83	48	52	5
1341	6.10	21.12	1266	610.02	3.48	2112.20	3.86	0	0	157.39	3.61	116.22	0.87	116.81	3.05	129.25	3.38	0	0.00	0.00	0.92	3	83	49	52	4
1342	6.00	21.12	1267	600.49	2.70	2112.04	2.91	0	0	173.59	3.05	117.57	0.73	118.50	2.37	127.64	2.55	0	0.00	0.00	0.95	3	83	50	52	3
1343	5.90	21.09	1268	589.60	4.06	2109.20	4.92	0	0	138.58	4.35	118.45	0.92	99.42	3.56	120.46	4.29	1	0.00	0.00	0.87	5	83	51	52	2
1344	6.07	21.05	1269	606.69	2.90	2105.25	3.35	0	0	162.14	3.43	119.28	0.75	105.60	2.54	121.92	2.93	1	0.00	0.00	0.93	4	83	52	52	1
1345	23.50	66.99	1216	2349.56	5.08	6699.11	4.51	0	0	90.74	2.95	114.81	0.65	120.03	4.43	106.70	3.95	1	1078.65	15.82	0.86	4	84	1	32	32
1346	23.77	66.83	1217	2376.69	2.56	6682.73	2.76	0	0	181.39	3.51	115.89	0.71	101.68	2.23	109.53	2.40	1	1486.04	24.09	0.95	4	84	2	32	31
1347	23.76	66.87	1218	2376.23	2.91	6686.71	2.98	0	0	153.26	3.23	116.88	0.67	106.23	2.54	108.79	2.60	1	1352.48	21.15	0.94	4	84	3	32	30
1348	23.59	66.82	1219	2359.19	3.51	6682.44	4.05	0	0	151.34	3.89	116.35	0.85	104.75	3.06	120.76	3.53	1	1420.42	22.04	0.91	4	84	4	32	29
1349	23.92	66.83	1220	2391.83	4.26	6683.17	5.62	0	0	101.71	3.22	114.11	0.75	103.57	3.74	136.53	4.92	1	1239.73	16.94	0.86	4	84	5	32	28
1350	23.61	66.88	1221	2361.49	3.91	6687.94	4.50	0	0	135.28	3.52	114.54	0.86	115.67	3.43	133.04	3.94	0	1402.58	20.71	0.90	3	84	6	32	27
1351	23.81	66.63	1222	2381.16	8.22	6663.36	9.24	0	0	57.89	2.82	113.32	0.78	130.03	7.25	146.08	8.14	0	814.73	9.44	0.70	3	84	7	32	26
1352	23.74	66.78	1223	2374.28	3.71	6678.34	4.01	0	0	134.67	3.45	116.13	0.78	111.46	3.24	120.40	3.50	1	1617.75	22.44	0.91	4	84	8	32	25
1353	23.64	66.85	1224	2364.27	2.92	6685.48	3.57	0	0	160.82	3.35	115.61	0.78	107.75	2.55	131.77	3.12	1	1557.71	25.30	0.93	4	84	9	32	24
1354	23.58	66.73	1225	2358.27	3.47	6673.39	3.62	0	0	140.05	3.32	116.25	0.74	112.58	3.03	117.37	3.16	0	1427.12	25.26	0.92	3	84	10	32	23
1355	23.52	66.76	1226	2351.72	2.71	6676.48	3.25	0	0	202.33	4.19	116.03	0.89	100.34	2.35	120.43	2.83	1	1617.62	27.57	0.94	4	84	11	32	22
1356	23.47	66.77	1227	2347.01	3.21	6676.76	3.15	0	0	196.41	4.45	117.49	0.92	108.76	2.79	106.85	2.74	1	1920.35	34.82	0.93	4	84	12	32	21
1357	23.58	66.80	1228	2358.36	3.52	6679.84	3.80	0	0	152.54	3.58	117.13	0.84	115.52	3.08	124.58	3.32	0	1701.19	22.79	0.92	4	84	13	32	20
1358	23.47	67.01	1229	2347.29	3.94	6701.25	4.00	0	0	184.36	4.67	114.83	1.10	119.59	3.44	121.47	3.50	0	1934.12	24.06	0.91	3	84	14	32	19
1359	23.46	66.89	1230	2346.06	5.48	6688.89	5.11	0	0	97.64	3.29	115.05	0.78	125.22	4.80	116.78	4.48	0	1052.50	15.45	0.84	4	84	15	32	18
1360	23.47	66.78	1231	2347.04	4.87	6678.16	4.77	0	0	101.85	3.41	113.42	0.73	111.92	4.25	109.62	4.16	1	903.50	17.82	0.85	4	84	16	32	17
1361	23.55	66.73	1232	2355.21	4.81	6672.77	4.80	0	0	92.80	2.84	115.45	0.67	120.84	4.21	120.44	4.20	0	1132.46	15.18	0.87	3	84	17	32	16
1362	23.91	66.51	1233	2391.00	5.68	6650.87	5.85	0	0	85.40	3.08	114.38	0.74	121.12	4.97	124.88	5.13	0	1025.46	14.41	0.82	3	84	18	32	15
1363	23.70	66.64	1234	2370.10	3.32	6663.83	3.68	0	0	136.93	3.23	117.24	0.71	108.17	2.90	119.82	3.21	1	1514.44	21.16	0.92	4	84	19	32	14
1364	23.49	66.86	1235	2348.96	3.70	6686.25	3.97	0	0	112.02	2.92	112.79	0.64	109.11	3.22	117.21	3.47	1	700.67	12.52	0.90	4	84	20	32	13
1365	23.52	66.95	1236	2351.91	3.29	6694.92	3.52	0	0	153.91	3.83	117.07	0.77	101.21	2.84	108.70	3.07	1	1378.58	23.95	0.91	4	84	21	32	12
1366	23.55	66.69	1237	2355.13	5.43	6669.48	5.95	0	0	120.99	4.52	117.38	1.03	111.65	4.74	122.30	5.20	1	1485.00	25.26	0.82	4	84	22	32	11
1367	23.68	66.77	1238	2368.19	2.53	6677.08	2.81	0	0	173.63	3.19	116.36	0.69	105.60	2.20	117.56	2.45	1	1647.48	26.96	0.95	4	84	23	32	10
1368	23.60	66.57	1239	2359.61	4.56	6656.73	3.93	0	0	127.32	3.89	117.39	0.79	114.55	3.97	98.57	3.40	1	1383.40	21.55	0.88	5	84	24	32	9
1369	23.60	66.63	1240	2359.91	3.91	6663.39	4.11	0	0	132.14	3.54	116.19	0.79	112.04	3.41	117.69	3.59	0	1283.62	20.24	0.90	4	84	25	32	8
1370	23.63	66.65	1241	2362.56	4.13	6664.92	4.51	0	0	120.76	3.40	116.92	0.78	112.64	3.61	123.16	3.95	0	1248.88	18.65	0.89	3	84	26	32	7
1371	23.47	66.87	1242	2347.18	3.48	6686.96	3.91	0	0	167.98	4.25	115.93	0.92	105.37	3.02	118.69	3.41	1	1502.35	31.55	0.91	5	84	27	32	6
1372	23.45	67.03	1243	2344.83	2.68	6703.13	2.78	0	0	174.07	3.61	116.95	0.70	98.93	2.31	102.93	2.42	1	1365.15	26.83	0.94	4	84	28	32	5
1373	23.33	67.11	1244	2333.39	5.15	6711.01	6.37	0	0	84.26	3.27	114.95	0.72	102.00	4.49	126.19	5.56	1	1019.02	15.04	0.81	4	84	29	32	4
1374	23.30	67.02	1245	2330.26	2.44	6701.99	2.70	0	0	176.75	3.62	117.45	0.66	91.35	2.10	101.28	2.36	1	1308.29	25.14	0.94	4	84	30	32	3
1375	23.55	66.92	1246	2354.58	3.83	6691.58	3.75	0	0	116.93	3.03	113.98	0.66	113.43	3.34	111.03	3.27	1	979.73	19.35	0.90	4	84	31	32	2
1376	23.53	66.89	1247	2353.32	3.31	6688.67	3.76	0	0	148.92	3.59	116.38	0.78	105.18	2.88	119.78	3.28	1	1584.75	25.92	0.92	4	84	32	32	1
1377	61.67	68.38	1224	6166.82	6.96	6837.80	58.95	0	0	60.51	2.46	115.62	1.17	135.73	6.33	635.22	82.20	1	1568.29	7.43	0.72	5	85	1	2	2
1378	66.92	66.16	1226	6691.74	11.91	6616.42	7.52	0	0	73.33	2.52	115.76	1.10	257.74	11.96	172.41	6.88	1	2035.08	10.23	0.75	4	85	2	2	1
1379	62.94	62.01	1225	6294.50	8.70	6200.73	7.01	0	0	96.68	3.18	114.38	1.21	203.72	8.05	166.17	6.34	0	2042.46	13.07	0.79	4	86	1	1	1
1380	63.79	81.17	1232	6379.29	6.25	8116.92	7.21	0	0	92.34	3.02	115.35	0.98	148.08	5.57	170.74	6.44	0	1597.73	10.68	0.82	4	87	1	2	2
1381	61.19	81.00	1233	6118.96	13.30	8099.89	13.36	0	0	58.13	3.16	115.02	1.26	190.93	12.16	191.43	12.27	0	1489.58	7.56	0.57	3	87	2	2	1
1382	60.98	82.38	1238	6097.56	3.79	8238.28	4.00	0	0	137.13	2.79	113.17	0.83	143.90	3.36	151.96	3.54	0	1928.21	20.89	0.93	3	88	1	3	3
1383	61.11	83.67	1239	6111.46	5.53	8366.76	7.21	0	0	99.99	2.72	113.59	1.02	158.67	4.98	205.15	6.62	0	1914.44	15.14	0.85	3	88	2	3	2
1384	61.80	82.83	1240	6179.65	9.25	8283.30	15.52	0	0	80.26	4.36	121.71	1.51	132.57	8.28	218.53	14.44	1	2070.21	21.72	0.62	5	88	3	3	1
1385	63.84	76.72	1241	6383.66	6.47	7672.01	5.37	0	0	122.22	3.84	118.59	1.12	159.04	5.73	132.16	4.75	0	2033.71	19.29	0.85	4	89	1	8	8
1386	62.05	73.49	1242	6204.64	6.59	7349.01	9.85	0	0	80.97	2.67	116.28	1.05	156.62	5.97	228.95	9.33	1	1903.62	11.86	0.79	3	89	2	8	7
1387	63.77	71.43	1243	6377.32	7.47	7142.61	6.63	0	0	87.76	3.43	123.13	0.95	147.67	6.59	130.94	5.85	0	1843.60	13.29	0.79	3	89	3	8	6
1388	65.92	73.81	1244	6592.02	6.24	7380.55	20.91	0	0	76.08	2.61	114.26	1.19	144.33	5.69	383.10	27.24	1	2192.27	15.38	0.77	4	89	4	8	5
1389	65.95	68.68	1245	6594.76	3.99	6867.85	4.60	0	0	144.65	3.25	117.15	0.96	137.05	3.53	157.95	4.07	0	2201.23	25.28	0.91	3	89	5	8	4
1390	64.84	69.23	1246	6484.20	5.60	6922.58	4.85	0	0	120.79	3.27	117.81	0.98	160.12	4.97	138.58	4.30	0	1920.90	15.56	0.88	3	89	6	8	3
1391	65.17	65.65	1249	6517.14	5.17	6565.20	4.87	0	0	117.74	2.63	111.50	0.95	179.54	4.67	169.47	4.38	0	2247.54	16.85	0.90	3	89	7	8	2
1392	61.60	66.25	1250	6160.06	7.44	6624.86	17.79	0	0	50.13	2.71	117.17	0.85	106.93	6.59	237.33	17.34	1	994.90	4.76	0.65	5	89	8	8	1
1393	71.06	65.91	1247	7106.20	14.82	6590.88	6.13	0	0	63.34	2.28	114.80	0.91	293.08	15.83	133.61	5.53	1	1500.35	9.66	0.77	4	90	1	2	2
1394	69.71	65.04	1248	6971.02	10.74	6503.61	7.61	0	0	75.30	2.57	113.79	1.10	240.05	10.42	175.11	6.98	1	1933.52	12.50	0.76	4	90	2	2	1
1395	62.83	62.44	1250	6282.58	8.61	6244.26	12.67	0	0	59.32	2.69	113.33	0.97	148.01	7.73	211.32	11.96	1	1065.08	8.62	0.69	5	91	1	3	3
1396	64.91	60.41	1251	6490.71	7.52	6040.68	6.63	0	0	99.33	2.85	111.29	1.14	202.44	6.98	180.68	6.02	0	1905.48	15.30	0.83	4	91	2	3	2
1397	68.23	58.22	1252	6823.01	5.74	5822.39	5.59	0	0	100.98	2.67	115.60	0.91	168.61	5.14	164.28	5.00	0	1825.04	13.23	0.87	3	91	3	3	1
1398	23.57	66.87	1252	2356.74	3.89	6686.92	4.51	0	0	105.13	2.75	114.58	0.66	114.52	3.41	132.75	3.95	0	1064.42	16.48	0.90	3	92	1	3	3
1399	23.78	66.87	1253	2377.94	2.37	6687.46	2.33	0	0	244.66	4.14	116.96	0.85	107.65	2.07	105.57	2.03	1	1966.83	32.18	0.96	4	92	2	3	2
1400	23.88	66.76	1254	2387.93	3.67	6675.79	4.02	0	0	149.91	3.97	116.58	0.85	106.30	3.20	116.36	3.50	1	1274.83	20.62	0.90	4	92	3	3	1
1401	69.90	49.97	1253	6989.94	15.01	4996.56	16.00	0	0	63.79	2.61	105.06	1.51	276.73	15.88	289.42	17.32	1	2162.65	15.65	0.52	4	93	1	18	18
1402	73.85	46.21	1254	7384.87	12.95	4621.31	7.59	0	0	92.82	3.82	116.97	1.45	238.25	12.46	144.30	6.85	1	1863.40	12.12	0.72	3	93	2	18	17
1403	77.04	43.49	1255	7703.54	3.27	4348.75	4.07	0	0	151.75	3.40	116.60	0.84	112.34	2.87	139.90	3.57	0	1550.12	25.49	0.92	4	93	3	18	16
1404	77.85	43.53	1256	7784.74	3.97	4352.75	3.73	0	0	164.78	3.77	117.17	0.96	133.66	3.49	125.72	3.28	0	2106.52	28.64	0.92	4	93	4	18	15
1405	76.83	41.93	1257	7682.98	6.96	4192.59	10.37	0	0	64.26	3.33	116.74	0.82	103.45	6.11	154.07	9.10	1	865.19	10.15	0.69	4	93	5	18	14
1406	75.94	40.78	1258	7593.60	5.50	4077.86	7.98	0	0	92.14	2.65	116.15	0.97	149.15	4.95	213.29	7.39	1	2047.33	15.58	0.84	3	93	6	18	13
1407	76.35	37.11	1259	7634.66	7.61	3710.68	10.78	0	0	89.58	3.81	118.37	1.28	138.93	6.80	195.42	9.78	0	1869.08	14.38	0.73	4	93	7	18	12
1408	76.65	35.64	1260	7664.50	5.12	3564.44	5.60	0	0	130.01	3.76	116.77	1.08	136.58	4.53	149.36	4.95	0	1990.94	22.37	0.87	3	93	8	18	11
1409	75.18	38.36	1261	7518.13	14.57	3835.69	13.83	0	0	63.76	3.83	118.94	1.47	188.88	13.27	179.71	12.52	0	1609.96	8.03	0.53	5	93	9	18	10
1410	79.40	41.36	1262	7939.97	6.41	4136.45	7.07	0	0	115.08	3.97	117.32	1.21	143.77	5.68	158.62	6.27	0	1776.19	16.72	0.81	3	93	10	18	9
1411	82.74	44.28	1263	8273.67	5.08	4427.73	4.36	0	0	127.61	3.40	119.67	0.92	146.85	4.47	126.23	3.85	0	1568.94	14.20	0.89	3	93	11	18	8
1412	83.09	50.23	1264	8309.24	6.96	5023.45	8.09	0	0	98.93	4.18	122.05	1.14	127.11	6.13	147.81	7.14	0	1521.06	14.67	0.76	5	93	12	18	7
1413	84.86	48.32	1265	8485.83	6.45	4831.71	7.10	0	0	85.13	2.90	116.86	0.90	146.38	5.73	160.96	6.31	0	1443.06	12.90	0.81	3	93	13	18	6
1414	86.75	48.87	1266	8674.54	12.14	4886.60	9.10	0	0	69.06	2.58	114.66	1.18	248.05	12.00	192.31	8.44	1	1780.81	11.56	0.70	4	93	14	18	5
1415	83.21	50.51	1267	8320.75	4.63	5050.52	4.69	0	0	115.23	2.94	117.15	0.83	139.97	4.09	141.86	4.14	0	1942.88	17.71	0.89	3	93	15	18	4
1416	81.64	45.86	1268	8163.67	4.95	4586.14	6.29	0	0	119.42	3.19	114.74	1.05	143.86	4.42	182.17	5.65	0	1847.50	14.11	0.87	3	93	16	18	3
1417	82.48	45.53	1269	8248.07	6.74	4553.09	5.45	0	0	103.74	3.24	116.80	0.98	166.69	5.98	134.73	4.83	0	1754.29	14.94	0.84	3	93	17	18	2
1418	78.87	42.22	1270	7886.95	4.58	4222.10	5.07	0	0	124.32	3.07	118.53	0.94	143.30	4.06	158.67	4.50	0	2129.06	18.46	0.89	3	93	18	18	1
1419	23.86	66.87	1259	2385.65	3.21	6687.28	3.13	0	0	129.78	2.97	113.37	0.61	107.64	2.80	104.92	2.73	1	1071.27	17.16	0.93	4	94	1	12	12
1420	23.86	66.68	1260	2386.28	3.56	6667.75	3.90	0	0	157.33	3.77	116.40	0.88	114.23	3.11	125.46	3.42	0	1431.19	25.33	0.91	3	94	2	12	11
1421	23.77	66.85	1261	2377.44	2.19	6684.69	2.61	0	0	297.97	4.95	118.45	1.06	101.22	1.91	120.96	2.28	1	2765.33	46.09	0.96	4	94	3	12	10
1422	23.64	67.00	1262	2363.55	2.13	6699.74	2.42	0	0	317.83	4.92	121.30	1.07	105.68	1.86	120.23	2.11	1	3047.50	36.13	0.96	4	94	4	12	9
1423	23.57	67.00	1263	2356.93	2.96	6700.31	3.30	0	0	169.62	3.53	116.90	0.79	109.45	2.58	121.95	2.88	1	1633.92	22.10	0.94	4	94	5	12	8
1424	23.66	66.87	1264	2365.89	3.71	6687.31	4.31	0	0	139.52	3.64	115.84	0.84	109.21	3.24	127.04	3.77	1	1233.25	19.16	0.90	4	94	6	12	7
1425	23.56	67.05	1265	2356.26	2.83	6705.24	2.79	0	0	128.16	2.43	114.32	0.54	114.86	2.47	113.20	2.44	0	1065.67	23.08	0.95	3	94	7	12	6
1426	23.51	66.84	1266	2351.15	3.52	6683.85	3.85	0	0	143.67	3.69	116.21	0.78	105.31	3.06	115.39	3.36	1	1344.96	20.75	0.91	4	94	8	12	5
1427	23.52	66.92	1267	2352.10	2.58	6692.44	2.84	0	0	164.29	3.14	115.76	0.66	103.67	2.24	114.34	2.48	1	1327.25	19.57	0.95	4	94	9	12	4
1428	23.43	67.03	1268	2343.06	4.34	6703.25	4.97	0	0	126.81	4.16	116.49	0.87	101.53	3.76	116.46	4.34	1	1441.06	23.45	0.86	4	94	10	12	3
1429	23.47	66.83	1269	2347.24	3.85	6683.23	3.56	0	0	138.86	3.43	114.78	0.77	119.83	3.36	110.85	3.11	1	1443.77	17.55	0.91	3	94	11	12	2
1430	23.49	66.82	1270	2349.40	6.28	6682.49	7.55	0	0	70.81	2.99	113.21	0.74	114.56	5.51	137.72	6.62	0	757.38	9.60	0.77	3	94	12	12	1
1431	23.42	66.83	1281	2342.47	4.51	6683.23	4.43	0	0	124.47	3.72	114.86	0.83	115.96	3.93	114.05	3.87	0	1182.50	20.45	0.88	5	95	1	197	197
1432	23.35	66.81	1282	2334.69	3.20	6681.28	3.55	0	0	161.12	3.72	115.93	0.81	106.22	2.78	118.03	3.10	1	1568.77	28.43	0.92	4	95	2	197	196
1433	23.27	66.72	1283	2326.62	4.03	6672.17	4.29	0	0	120.15	3.35	114.60	0.75	111.30	3.52	118.41	3.75	1	1135.65	19.90	0.89	4	95	3	197	195
1434	23.68	66.96	1284	2368.43	7.52	6696.36	9.23	0	0	54.19	3.30	114.02	0.66	94.54	6.50	116.24	8.03	1	617.25	12.91	0.64	5	95	4	197	194
1435	23.25	67.12	1285	2325.44	4.96	6712.25	5.51	0	0	79.80	2.79	114.33	0.62	109.10	4.34	121.11	4.81	1	946.50	14.90	0.84	4	95	5	197	193
1436	23.14	66.75	1289	2313.62	4.62	6675.45	4.60	0	0	82.18	2.54	113.24	0.56	114.77	4.03	114.36	4.02	0	522.62	12.49	0.87	4	95	6	197	192
1437	22.88	66.96	1292	2287.80	3.33	6695.75	4.20	0	0	127.69	3.76	115.22	0.70	87.41	2.97	109.74	3.65	1	1157.02	20.00	0.89	4	95	7	197	191
1438	23.15	66.77	1293	2314.71	4.13	6676.50	3.71	0	0	121.62	3.44	114.59	0.70	112.10	3.60	100.86	3.23	1	1048.02	21.20	0.89	4	95	8	197	190
1439	23.19	66.83	1294	2318.86	3.32	6683.03	3.89	0	0	181.24	4.30	116.51	0.97	107.72	2.90	126.19	3.40	1	2063.27	29.72	0.92	4	95	9	197	189
1440	23.17	66.89	1295	2316.60	2.17	6688.78	2.30	0	0	348.44	5.59	118.76	1.15	103.97	1.90	109.86	2.00	1	3058.46	45.38	0.96	4	95	10	197	188
1441	23.21	66.82	1296	2321.06	2.19	6681.76	2.41	0	0	317.85	5.22	119.12	1.08	102.44	1.91	112.66	2.10	1	2820.77	58.36	0.96	4	95	11	197	187
1442	23.16	66.86	1297	2316.26	2.33	6686.08	2.52	0	0	292.12	4.90	119.49	1.05	106.47	2.03	115.15	2.19	1	2603.69	40.12	0.96	4	95	12	197	186
1443	23.18	66.83	1298	2317.71	2.38	6683.30	2.79	0	0	314.11	5.79	119.07	1.20	99.30	2.08	116.25	2.43	1	2927.06	41.80	0.95	4	95	13	197	185
1444	23.02	66.81	1299	2301.86	2.87	6680.75	2.93	0	0	276.79	5.36	118.53	1.20	113.94	2.51	116.48	2.56	0	2855.98	36.77	0.94	4	95	14	197	184
1445	23.14	66.89	1300	2313.66	3.16	6689.36	3.00	0	0	193.08	4.06	117.23	0.88	115.28	2.75	109.50	2.62	1	2149.46	30.99	0.93	4	95	15	197	183
1446	23.12	66.80	1301	2312.26	2.54	6680.27	2.64	0	0	246.74	4.20	116.60	0.96	114.65	2.22	119.10	2.31	0	2795.54	37.74	0.96	4	95	16	197	182
1447	23.18	66.88	1302	2317.65	2.56	6688.04	2.73	0	0	224.29	4.18	117.53	0.88	105.57	2.24	112.58	2.38	1	1989.77	26.68	0.95	4	95	17	197	181
1448	23.25	66.78	1303	2324.90	6.29	6678.12	6.87	0	0	72.77	2.80	112.81	0.73	125.99	5.53	137.73	6.04	0	937.62	10.74	0.80	3	95	18	197	180
1449	23.24	66.78	1304	2324.08	4.40	6677.56	5.42	0	0	115.78	3.91	114.27	0.84	99.93	3.84	123.23	4.73	1	794.79	14.90	0.85	4	95	19	197	179
1450	23.43	66.92	1305	2342.66	3.86	6692.05	4.22	0	0	149.54	4.17	116.79	0.89	106.07	3.35	116.07	3.68	1	1399.77	26.39	0.89	4	95	20	197	178
1451	23.33	66.95	1306	2332.64	3.43	6695.39	4.20	0	0	145.00	3.66	115.44	0.82	104.27	2.99	127.82	3.67	1	1727.58	22.98	0.91	4	95	21	197	177
1452	23.44	67.11	1307	2343.66	4.03	6710.61	4.67	0	0	117.64	3.44	113.67	0.76	105.87	3.51	122.61	4.08	1	919.88	15.78	0.88	4	95	22	197	176
1453	23.50	67.30	1308	2350.23	3.19	6730.23	3.83	0	0	181.79	3.93	113.72	0.96	113.66	2.80	136.25	3.35	0	1799.46	30.64	0.93	3	95	23	197	175
1454	23.35	67.32	1309	2335.46	2.33	6732.27	2.71	0	0	258.63	4.39	117.13	0.97	105.49	2.03	122.76	2.37	1	2354.00	37.66	0.96	3	95	24	197	174
1455	23.56	67.28	1310	2355.55	2.12	6727.64	2.37	0	0	285.20	4.66	120.67	0.94	99.50	1.83	111.53	2.06	1	2756.27	48.30	0.96	4	95	25	197	173
1456	23.44	67.26	1311	2344.12	1.75	6726.17	2.00	0	0	314.82	4.06	118.06	0.87	104.23	1.52	118.88	1.74	1	2817.79	39.32	0.97	4	95	26	197	172
1457	23.40	67.18	1312	2340.28	2.53	6717.72	2.67	0	0	317.00	5.84	118.81	1.22	105.58	2.20	111.19	2.32	1	2610.21	38.07	0.95	4	95	27	197	171
1458	23.52	67.38	1313	2352.06	2.54	6738.37	2.90	0	0	346.63	6.53	119.42	1.40	103.60	2.21	118.35	2.53	1	3002.42	44.81	0.95	4	95	28	197	170
1459	23.44	67.25	1314	2343.70	2.52	6725.32	2.75	0	0	317.30	5.63	119.74	1.24	108.94	2.19	119.09	2.40	1	3050.71	38.41	0.95	4	95	29	197	169
1460	23.43	67.33	1315	2342.65	1.91	6733.43	2.17	0	0	353.10	5.16	121.07	1.06	99.90	1.65	113.70	1.89	1	3057.10	52.38	0.97	4	95	30	197	168
1461	23.49	67.29	1316	2349.40	1.94	6728.62	2.37	0	0	361.32	5.54	121.79	1.14	96.81	1.67	118.45	2.06	1	3223.56	52.13	0.96	4	95	31	197	167
1462	23.52	67.25	1317	2351.53	1.94	6725.03	2.23	0	0	355.31	5.36	119.02	1.09	98.73	1.68	113.69	1.94	1	3002.79	70.63	0.97	4	95	32	197	166
1463	23.56	67.42	1318	2356.17	2.86	6741.72	2.93	0	0	298.59	5.68	119.82	1.29	115.34	2.49	118.36	2.56	0	3061.46	41.46	0.94	3	95	33	197	165
1464	23.58	67.19	1319	2358.25	2.29	6719.30	2.58	0	0	265.73	4.48	119.24	0.96	104.10	1.99	117.43	2.25	1	2481.83	43.46	0.96	4	95	34	197	164
1465	23.58	67.29	1320	2357.91	2.42	6728.58	2.85	0	0	217.60	3.76	116.83	0.85	107.71	2.11	127.00	2.49	1	2122.38	34.67	0.95	4	95	35	197	163
1466	23.45	67.34	1321	2345.28	1.69	6733.82	1.83	0	0	294.70	3.59	119.15	0.77	106.91	1.47	115.44	1.59	1	2619.38	53.86	0.98	4	95	36	197	162
1467	23.51	67.41	1322	2351.02	2.61	6740.79	2.79	0	0	219.77	4.14	115.39	0.88	106.46	2.27	113.82	2.43	1	1758.71	27.79	0.95	3	95	37	197	161
1468	23.48	67.29	1323	2348.31	2.33	6729.05	2.79	0	0	328.19	5.70	118.71	1.24	102.86	2.02	123.69	2.44	1	2949.56	41.20	0.95	4	95	38	197	160
1469	23.47	67.31	1324	2347.17	1.93	6731.14	2.25	0	0	317.03	4.56	118.89	0.98	102.96	1.68	120.15	1.96	1	2726.69	42.30	0.97	4	95	39	197	159
1470	23.49	67.34	1325	2348.65	1.95	6734.44	2.36	0	0	316.31	4.75	119.27	1.01	99.53	1.69	120.91	2.06	1	2861.44	52.71	0.97	4	95	40	197	158
1471	23.55	67.24	1326	2355.21	2.21	6723.93	2.71	0	0	337.74	5.71	120.75	1.23	100.36	1.92	123.10	2.36	1	3078.96	42.60	0.96	4	95	41	197	157
1472	23.50	67.23	1327	2349.59	2.04	6723.46	2.07	0	0	279.82	3.93	119.83	0.85	111.41	1.78	112.90	1.80	1	2649.46	34.15	0.97	4	95	42	197	156
1473	23.55	67.22	1328	2355.21	2.64	6722.20	3.22	0	0	207.56	4.09	116.00	0.90	103.10	2.30	125.78	2.81	1	1977.88	28.71	0.94	4	95	43	197	155
1474	23.69	67.34	1329	2368.76	2.63	6733.85	3.05	0	0	220.18	4.37	117.75	0.92	101.67	2.29	118.02	2.66	1	2303.10	35.92	0.94	4	95	44	197	154
1475	23.43	67.47	1330	2342.56	2.11	6746.57	2.27	0	0	213.98	3.15	117.56	0.70	110.27	1.84	118.74	1.98	1	2156.08	33.48	0.97	4	95	45	197	153
1476	23.48	67.31	1331	2347.61	4.61	6731.08	4.54	0	0	111.56	3.37	115.85	0.76	117.21	4.03	115.43	3.97	0	1188.52	18.83	0.87	4	95	46	197	152
1477	23.58	67.22	1332	2357.90	4.41	6722.50	4.25	0	0	107.71	3.25	114.11	0.69	112.31	3.84	108.32	3.71	1	951.98	24.16	0.88	4	95	47	197	151
1478	23.53	67.20	1333	2353.31	2.61	6720.39	2.97	0	0	197.67	4.00	116.83	0.81	98.99	2.26	112.75	2.59	1	1561.96	28.75	0.94	4	95	48	197	150
1479	23.47	67.18	1334	2347.00	2.75	6717.68	2.47	0	0	182.01	3.16	117.00	0.71	121.67	2.40	109.20	2.16	1	2024.38	31.14	0.95	4	95	49	197	149
1480	23.53	67.15	1335	2352.80	7.45	6714.78	6.27	0	0	64.30	2.95	114.78	0.66	124.76	6.51	105.06	5.49	1	756.31	9.56	0.75	5	95	50	197	148
1481	23.59	67.23	1336	2358.61	3.14	6722.72	3.89	0	0	148.68	3.60	114.87	0.77	99.59	2.72	123.26	3.39	1	1271.25	22.05	0.92	4	95	51	197	147
1482	23.45	67.23	1337	2345.28	3.09	6723.41	3.46	0	0	142.12	3.03	115.54	0.70	111.58	2.70	124.66	3.02	1	1357.23	24.15	0.93	4	95	52	197	146
1483	23.25	67.22	1341	2325.23	3.71	6721.84	4.38	0	0	90.13	2.34	112.23	0.54	109.87	3.24	129.83	3.83	1	698.40	12.72	0.90	3	95	53	197	145
1484	23.46	67.04	1342	2346.09	3.22	6703.61	3.67	0	0	156.18	3.46	115.59	0.80	111.77	2.82	127.23	3.21	1	1640.92	22.22	0.93	3	95	54	197	144
1485	23.33	67.07	1343	2333.50	3.67	6707.37	3.83	0	0	139.67	3.67	116.31	0.78	107.37	3.20	112.16	3.34	1	1479.21	20.31	0.90	4	95	55	197	143
1486	23.30	66.93	1344	2330.41	3.75	6692.65	3.68	0	0	163.29	3.90	113.55	0.91	120.65	3.28	118.66	3.22	0	1644.92	22.37	0.92	3	95	56	197	142
1487	23.28	66.99	1345	2327.72	4.44	6698.85	4.87	0	0	138.92	4.34	116.10	0.96	109.15	3.87	119.71	4.25	1	1489.17	17.57	0.87	3	95	57	197	141
1488	23.55	67.11	1346	2355.27	3.46	6711.08	3.65	0	0	183.35	4.21	115.73	0.98	115.85	3.02	122.10	3.19	0	1815.83	27.27	0.92	4	95	58	197	140
1489	23.38	67.08	1347	2338.50	2.92	6707.76	3.14	0	0	179.59	3.68	117.38	0.81	109.22	2.54	117.68	2.74	1	1771.00	32.12	0.94	4	95	59	197	139
1490	23.37	66.99	1348	2336.84	2.93	6698.63	2.89	0	0	179.65	3.53	115.93	0.78	114.74	2.56	112.90	2.52	0	1684.50	25.05	0.94	3	95	60	197	138
1491	23.24	67.11	1349	2323.57	3.55	6711.41	4.07	0	0	157.45	3.65	114.81	0.91	117.86	3.12	134.96	3.57	0	1435.12	21.91	0.92	3	95	61	197	137
1492	23.46	67.12	1350	2345.80	3.65	6712.04	3.74	0	0	149.66	3.89	116.74	0.82	107.96	3.18	110.66	3.27	1	1441.48	31.09	0.90	3	95	62	197	136
1493	23.27	67.22	1351	2326.69	2.69	6722.42	2.72	0	0	227.33	4.15	117.15	0.92	113.06	2.34	114.60	2.38	0	2047.96	30.64	0.95	4	95	63	197	135
1494	23.54	67.28	1352	2354.49	5.06	6728.07	5.02	0	0	92.52	3.37	114.96	0.69	106.75	4.40	105.82	4.37	1	735.31	16.14	0.83	4	95	64	197	134
1495	23.45	67.20	1354	2344.72	2.94	6719.75	3.58	0	0	195.73	4.38	116.91	0.94	100.88	2.55	122.64	3.12	1	1567.75	28.29	0.93	4	95	65	197	133
1496	23.31	67.11	1355	2330.82	2.28	6710.57	2.54	0	0	343.07	5.65	118.20	1.23	106.50	1.99	118.45	2.22	1	3063.21	43.14	0.96	4	95	66	197	132
1497	23.22	67.24	1356	2322.27	1.69	6723.59	2.13	0	0	437.49	5.94	121.93	1.23	95.86	1.48	120.48	1.85	1	3556.71	44.67	0.97	4	95	67	197	131
1498	23.29	67.19	1357	2328.95	1.61	6718.90	2.00	0	0	379.42	4.90	120.12	1.01	95.60	1.40	118.85	1.74	1	3083.92	57.91	0.97	4	95	68	197	130
1499	23.22	67.13	1358	2321.69	2.04	6712.55	2.36	0	0	418.60	6.37	120.71	1.37	103.15	1.78	119.32	2.06	1	3663.02	47.83	0.96	4	95	69	197	129
1500	23.30	67.29	1359	2330.13	2.01	6728.92	2.52	0	0	293.05	4.63	120.35	0.98	97.48	1.74	122.44	2.20	1	2676.33	36.34	0.96	4	95	70	197	128
1501	23.25	67.17	1360	2325.31	1.85	6717.01	1.96	0	0	315.14	4.19	119.66	0.89	106.94	1.61	113.03	1.71	1	2574.71	35.79	0.97	4	95	71	197	127
1502	23.30	67.20	1362	2330.33	3.54	6720.42	4.07	0	0	147.00	4.03	116.47	0.82	99.12	3.07	113.97	3.54	1	1166.50	21.36	0.90	4	95	72	197	126
1503	23.27	67.13	1363	2326.70	2.78	6713.17	2.67	0	0	194.52	3.88	115.46	0.78	107.14	2.42	102.91	2.33	1	1658.98	27.49	0.94	4	95	73	197	125
1504	23.20	66.94	1364	2319.67	4.16	6693.70	4.36	0	0	107.35	2.89	114.57	0.69	119.09	3.64	124.92	3.82	0	1051.96	14.47	0.89	4	95	74	197	124
1505	23.12	67.00	1366	2311.72	3.85	6700.29	4.66	0	0	97.47	2.96	113.90	0.61	97.53	3.37	118.09	4.06	1	823.67	16.26	0.88	4	95	75	197	123
1506	23.07	67.22	1367	2307.45	2.68	6722.30	3.30	0	0	183.45	3.66	116.01	0.81	103.30	2.35	127.10	2.88	1	1771.94	28.23	0.94	3	95	76	197	122
1507	23.18	67.17	1368	2318.02	2.77	6717.30	2.98	0	0	209.43	4.17	116.16	0.89	106.96	2.42	115.02	2.60	1	2016.71	27.52	0.94	4	95	77	197	121
1508	22.95	67.18	1369	2295.07	2.75	6717.71	3.34	0	0	195.92	4.37	119.13	0.88	94.99	2.43	114.96	2.91	1	2006.29	39.36	0.93	4	95	78	197	120
1509	23.05	67.16	1370	2304.55	3.08	6716.02	3.60	0	0	188.60	4.07	115.95	0.94	109.73	2.70	128.39	3.15	1	1900.88	25.18	0.93	4	95	79	197	119
1510	23.02	67.26	1371	2302.46	2.29	6725.71	2.49	0	0	222.22	3.49	117.55	0.79	112.33	2.00	121.93	2.17	0	2198.04	32.31	0.96	4	95	80	197	118
1511	23.08	67.23	1372	2307.52	3.09	6722.74	4.06	0	0	185.37	4.43	117.70	0.98	99.45	2.71	130.76	3.55	1	1691.56	23.63	0.92	4	95	81	197	117
1512	23.02	67.12	1373	2301.85	2.60	6712.46	3.08	0	0	168.35	3.11	114.90	0.71	108.13	2.28	128.12	2.69	1	1565.02	25.62	0.95	3	95	82	197	116
1513	23.10	67.21	1374	2309.97	3.28	6720.97	3.26	0	0	154.39	3.47	116.16	0.75	112.08	2.86	111.58	2.85	1	1531.81	26.86	0.93	4	95	83	197	115
1514	23.08	67.05	1375	2307.61	2.63	6704.99	3.08	0	0	224.33	4.44	117.67	0.95	102.14	2.30	119.50	2.68	1	1860.27	30.36	0.94	4	95	84	197	114
1515	23.14	67.06	1376	2313.94	2.81	6706.36	2.91	0	0	208.90	4.03	116.05	0.89	112.01	2.46	115.85	2.54	0	1843.81	34.02	0.94	4	95	85	197	113
1516	23.11	67.11	1377	2311.31	3.12	6710.57	3.45	0	0	186.19	4.22	117.45	0.91	105.88	2.73	117.24	3.01	1	1884.29	28.78	0.93	4	95	86	197	112
1517	23.20	67.19	1378	2320.18	3.03	6719.10	3.51	0	0	185.73	4.06	115.30	0.90	106.71	2.65	123.55	3.06	1	1703.92	33.14	0.93	4	95	87	197	111
1518	23.03	67.18	1379	2302.78	2.55	6718.30	2.75	0	0	212.39	3.92	117.87	0.83	106.10	2.23	114.25	2.39	1	1976.46	26.81	0.95	4	95	88	197	110
1519	23.01	67.17	1380	2300.94	2.97	6717.04	3.25	0	0	195.32	4.10	117.13	0.90	108.61	2.59	118.88	2.83	1	1928.04	37.57	0.93	4	95	89	197	109
1520	23.21	67.17	1381	2321.14	2.24	6717.23	2.52	0	0	203.17	3.25	116.02	0.72	107.58	1.96	121.30	2.20	1	1892.15	35.40	0.96	4	95	90	197	108
1521	23.05	67.29	1382	2305.19	2.71	6729.16	2.64	0	0	220.63	4.27	117.87	0.87	107.74	2.37	104.88	2.30	1	2021.02	29.25	0.95	4	95	91	197	107
1522	23.16	67.09	1383	2315.64	2.77	6708.55	3.15	0	0	224.97	4.80	117.23	0.98	99.56	2.42	113.31	2.74	1	1985.65	32.13	0.93	4	95	92	197	106
1523	23.08	67.14	1384	2308.38	2.04	6714.26	2.23	0	0	352.72	5.09	119.82	1.12	108.42	1.78	118.57	1.94	1	3103.98	43.19	0.97	4	95	93	197	105
1524	23.12	67.16	1385	2312.34	2.28	6715.76	2.54	0	0	279.58	4.72	119.39	1.00	103.92	1.99	115.79	2.22	1	2528.00	37.65	0.96	4	95	94	197	104
1525	22.91	67.14	1386	2290.88	3.28	6714.06	3.61	0	0	195.72	4.58	117.08	1.00	107.76	2.87	118.45	3.15	1	1711.04	28.04	0.92	4	95	95	197	103
1526	23.02	67.11	1387	2302.10	2.77	6711.03	3.09	0	0	216.27	4.62	119.22	0.93	99.75	2.43	111.03	2.69	1	1952.71	31.86	0.93	4	95	96	197	102
1527	22.87	67.16	1388	2286.98	1.61	6715.62	1.69	0	0	265.93	3.37	119.17	0.64	97.89	1.41	102.29	1.47	1	2030.42	33.28	0.98	4	95	97	197	101
1528	22.87	67.20	1389	2286.74	2.30	6719.95	2.51	0	0	245.08	4.09	119.00	0.87	105.87	2.01	115.50	2.19	1	2215.50	29.62	0.96	4	95	98	197	100
1529	22.79	67.17	1390	2278.97	2.93	6717.47	3.51	0	0	195.74	4.28	117.44	0.93	103.16	2.56	123.58	3.07	1	1710.60	31.99	0.93	4	95	99	197	99
1530	22.81	67.10	1391	2281.35	3.12	6710.42	3.31	0	0	185.31	4.08	117.32	0.88	108.99	2.72	115.41	2.88	1	1722.23	25.66	0.93	3	95	100	197	98
1531	22.96	67.10	1392	2296.00	3.78	6709.91	3.85	0	0	167.96	3.96	115.15	0.97	123.21	3.31	125.62	3.37	0	1673.85	25.61	0.92	3	95	101	197	97
1532	22.87	67.04	1393	2287.27	3.40	6704.04	3.49	0	0	162.66	3.96	118.46	0.83	107.23	2.97	109.97	3.04	1	1033.85	8.72	0.92	4	95	102	197	96
1533	22.94	66.92	1394	2293.68	2.97	6691.71	3.63	0	0	186.67	3.89	117.16	0.92	109.73	2.60	134.04	3.18	1	1652.04	11.56	0.93	4	95	103	197	95
1534	22.76	67.07	1395	2275.77	3.55	6706.75	3.76	0	0	186.53	4.89	121.58	1.01	103.96	3.09	110.25	3.28	1	1307.21	6.35	0.90	4	95	104	197	94
1535	22.70	66.98	1396	2270.15	5.48	6698.13	5.10	0	0	197.95	7.56	123.63	1.55	110.19	4.77	102.69	4.46	1	2718.02	19.82	0.82	4	95	105	197	93
1536	22.69	66.96	1397	2269.18	2.40	6696.01	2.49	0	0	217.45	3.94	120.22	0.78	101.69	2.08	105.58	2.17	1	1383.65	9.24	0.95	4	95	106	197	92
1537	22.64	66.81	1398	2264.12	2.31	6681.20	2.51	0	0	442.29	7.35	123.44	1.58	106.91	2.01	116.13	2.19	1	3696.75	33.61	0.96	4	95	107	197	91
1538	22.59	66.80	1399	2258.57	2.14	6680.31	2.35	0	0	426.12	6.48	123.22	1.42	108.08	1.86	118.78	2.05	1	3781.00	27.66	0.96	4	95	108	197	90
1539	22.63	66.76	1400	2263.16	2.29	6676.44	2.66	0	0	360.47	6.07	120.14	1.32	104.36	1.99	121.59	2.32	1	3364.48	44.95	0.96	4	95	109	197	89
1540	22.64	66.79	1401	2264.31	2.04	6679.16	2.50	0	0	432.96	6.50	123.81	1.46	104.37	1.78	127.81	2.18	1	4075.04	48.55	0.97	4	95	110	197	88
1541	22.66	66.81	1402	2265.65	2.11	6680.67	2.52	0	0	396.66	6.54	123.24	1.35	98.09	1.83	117.56	2.20	1	3286.08	45.04	0.96	4	95	111	197	87
1542	22.71	67.00	1403	2271.40	3.05	6699.79	3.63	0	0	289.08	5.79	116.55	1.46	117.27	2.68	139.78	3.19	0	3048.94	44.37	0.94	4	95	112	197	86
1543	22.62	66.87	1404	2262.42	1.69	6687.10	2.20	0	0	439.42	5.61	123.94	1.27	101.79	1.47	132.63	1.92	1	4341.04	47.95	0.97	4	95	113	197	85
1544	22.63	66.85	1405	2263.10	1.75	6685.24	2.10	0	0	459.60	6.08	123.22	1.30	101.28	1.52	121.64	1.83	1	4119.29	57.22	0.97	4	95	114	197	84
1545	22.61	66.86	1406	2261.14	1.84	6685.91	2.16	0	0	465.45	6.05	123.21	1.39	108.49	1.60	127.94	1.89	1	4762.40	66.69	0.97	4	95	115	197	83
1546	22.56	66.89	1407	2256.35	1.72	6689.19	2.00	0	0	471.81	6.06	125.44	1.30	102.84	1.49	119.63	1.74	1	4237.50	58.28	0.97	4	95	116	197	82
1547	22.57	66.91	1408	2257.20	1.59	6691.43	1.79	0	0	477.56	5.56	122.81	1.19	104.97	1.38	117.89	1.56	1	4189.15	49.32	0.98	4	95	117	197	81
1548	22.61	66.92	1409	2260.90	1.76	6691.97	2.07	0	0	449.13	5.72	122.82	1.28	106.25	1.53	125.22	1.81	1	4249.58	51.12	0.97	4	95	118	197	80
1549	22.60	66.86	1410	2259.93	1.88	6685.97	2.33	0	0	441.74	6.28	123.74	1.37	101.25	1.63	125.80	2.03	1	3961.06	56.32	0.97	4	95	119	197	79
1550	22.67	66.84	1411	2266.96	2.24	6684.49	2.68	0	0	393.51	6.13	121.28	1.45	110.47	1.96	132.30	2.34	1	4064.25	43.52	0.96	4	95	120	197	78
1551	22.59	66.85	1412	2259.16	1.89	6685.21	2.18	0	0	431.88	5.91	124.64	1.30	105.82	1.64	122.33	1.90	1	4161.06	46.47	0.97	4	95	121	197	77
1552	22.54	66.85	1413	2254.02	1.95	6685.37	2.39	0	0	464.14	6.58	121.74	1.50	105.90	1.70	129.41	2.09	1	4225.10	61.56	0.97	4	95	122	197	76
1553	22.63	66.82	1414	2262.61	2.16	6681.52	2.48	0	0	449.09	6.90	123.78	1.55	108.22	1.89	124.39	2.17	1	4451.46	39.96	0.96	3	95	123	197	75
1554	22.59	66.86	1415	2259.18	2.11	6685.91	2.40	0	0	467.69	7.22	126.49	1.56	105.13	1.84	119.33	2.09	1	4687.73	66.33	0.96	4	95	124	197	74
1555	22.58	66.83	1416	2257.99	2.09	6683.13	2.33	0	0	429.46	6.08	125.55	1.42	113.72	1.83	126.47	2.04	0	4799.15	51.77	0.97	3	95	125	197	73
1556	22.65	66.84	1417	2264.52	1.95	6684.06	2.42	0	0	453.09	6.83	124.54	1.46	99.42	1.69	123.41	2.11	1	3904.56	56.03	0.97	4	95	126	197	72
1557	22.57	66.84	1418	2257.00	1.88	6683.89	2.09	0	0	446.89	5.90	122.92	1.32	109.43	1.64	121.57	1.82	1	4402.90	75.76	0.97	4	95	127	197	71
1558	22.57	66.77	1419	2257.44	1.44	6676.50	1.81	0	0	446.08	4.96	125.54	1.07	99.42	1.25	124.72	1.58	1	3969.60	43.58	0.98	4	95	128	197	70
1559	22.62	66.88	1420	2261.80	2.08	6687.52	2.62	0	0	397.88	6.10	126.23	1.39	104.30	1.81	131.67	2.29	1	4151.85	27.99	0.96	4	95	129	197	69
1560	22.57	66.85	1421	2257.26	1.68	6685.03	1.89	0	0	452.32	5.46	123.60	1.20	106.83	1.46	120.52	1.65	1	3670.10	24.95	0.98	4	95	130	197	68
1561	22.58	66.86	1422	2257.69	1.82	6685.70	2.33	0	0	462.05	6.88	129.66	1.40	93.44	1.56	119.76	2.02	1	4108.62	38.24	0.97	4	95	131	197	67
1562	22.63	66.92	1423	2263.40	2.18	6692.14	2.58	0	0	400.10	6.15	124.95	1.42	109.23	1.91	129.15	2.26	1	4194.02	26.68	0.96	4	95	132	197	66
1563	22.65	66.91	1424	2265.17	1.90	6691.03	2.56	0	0	448.90	6.74	127.73	1.47	97.32	1.65	130.74	2.23	1	4275.23	29.59	0.97	4	95	133	197	65
1564	22.62	66.91	1425	2261.80	1.77	6691.13	1.85	0	0	436.00	5.25	127.28	1.18	112.69	1.54	118.19	1.62	0	4552.94	31.77	0.98	4	95	134	197	64
1565	22.76	66.96	1426	2275.50	2.91	6695.53	3.01	0	0	395.17	7.28	136.43	1.76	121.49	2.55	125.54	2.63	0	5828.73	49.46	0.95	5	95	135	197	63
1566	22.70	66.86	1427	2269.96	3.45	6686.28	3.44	0	0	392.49	8.44	131.71	2.04	123.46	3.02	122.87	3.01	0	5084.81	48.79	0.93	5	95	136	197	62
1567	22.65	66.81	1428	2265.44	1.71	6681.13	2.08	0	0	441.59	5.52	123.75	1.24	105.28	1.49	127.91	1.82	1	3764.71	19.54	0.98	4	95	137	197	61
1568	22.68	66.86	1429	2268.31	1.64	6685.73	1.84	0	0	447.63	5.66	124.89	1.15	99.60	1.42	112.11	1.61	1	3770.10	49.75	0.98	4	95	138	197	60
1569	22.74	66.81	1430	2273.55	2.09	6681.10	2.27	0	0	313.57	4.75	120.44	1.01	105.86	1.82	115.11	1.98	1	2689.60	39.78	0.97	3	95	139	197	59
1570	22.67	66.89	1431	2267.43	3.04	6689.31	3.17	0	0	158.22	3.47	115.68	0.73	106.66	2.65	111.16	2.76	1	1469.90	20.58	0.93	4	95	140	197	58
1571	22.70	66.90	1432	2270.39	2.83	6689.92	3.29	0	0	208.30	4.45	116.94	0.94	101.74	2.47	118.35	2.87	1	1966.17	43.19	0.93	4	95	141	197	57
1572	22.43	66.93	1433	2243.12	3.08	6693.22	3.01	0	0	215.45	4.46	115.33	0.98	114.41	2.69	111.69	2.63	1	1811.98	25.61	0.94	3	95	142	197	56
1573	22.56	67.05	1434	2256.46	3.37	6705.32	3.81	0	0	143.99	3.28	114.06	0.78	113.89	2.95	128.62	3.34	0	1285.52	20.65	0.92	4	95	143	197	55
1574	22.34	67.18	1435	2233.85	3.78	6717.54	3.80	0	0	150.15	3.80	114.54	0.85	114.51	3.30	115.40	3.32	0	1307.83	22.83	0.91	4	95	144	197	54
1575	22.27	67.12	1436	2226.50	3.30	6711.93	4.19	0	0	127.49	3.07	114.63	0.71	105.26	2.88	133.74	3.66	1	1469.88	18.84	0.91	4	95	145	197	53
1576	22.29	67.26	1437	2228.82	2.92	6725.71	3.18	0	0	164.09	3.63	116.03	0.74	101.37	2.54	110.46	2.77	1	997.52	21.25	0.93	4	95	146	197	52
1577	22.33	67.20	1439	2232.71	4.93	6719.54	5.00	0	0	102.18	3.44	115.39	0.76	112.68	4.30	114.19	4.36	0	1177.35	18.48	0.85	4	95	147	197	51
1578	22.22	67.30	1440	2221.80	3.21	6730.44	3.85	0	0	147.64	3.41	115.48	0.78	107.12	2.81	128.35	3.36	1	1569.77	20.79	0.92	4	95	148	197	50
1579	22.22	67.36	1441	2222.05	2.41	6736.44	2.62	0	0	229.60	4.01	117.17	0.86	106.00	2.10	115.49	2.29	1	2078.56	29.95	0.95	4	95	149	197	49
1580	22.11	67.22	1442	2210.92	2.95	6721.64	3.10	0	0	197.09	3.90	115.09	0.89	114.63	2.58	120.52	2.71	0	1851.04	24.92	0.94	3	95	150	197	48
1581	22.02	67.26	1443	2201.59	2.89	6725.68	2.94	0	0	190.42	3.72	117.50	0.83	113.76	2.52	115.74	2.57	0	1743.90	30.64	0.94	4	95	151	197	47
1582	22.10	67.25	1444	2210.35	3.02	6725.22	3.28	0	0	185.67	4.02	116.46	0.87	107.02	2.63	116.20	2.86	1	1809.79	25.92	0.93	4	95	152	197	46
1583	22.20	67.34	1445	2220.12	3.19	6734.40	3.30	0	0	166.94	3.87	114.45	0.80	105.49	2.78	109.40	2.88	1	1097.31	19.58	0.92	4	95	153	197	45
1584	22.35	67.25	1446	2235.26	2.72	6725.44	2.80	0	0	203.36	3.77	116.26	0.84	112.66	2.37	115.89	2.44	0	1740.04	28.64	0.95	4	95	154	197	44
1585	22.22	67.37	1447	2221.52	2.47	6736.51	2.68	0	0	251.33	4.58	118.27	0.96	103.99	2.15	113.23	2.34	1	2212.62	32.83	0.95	4	95	155	197	43
1586	22.24	67.15	1451	2224.28	3.43	6715.49	3.96	0	0	125.29	3.45	116.69	0.68	95.82	2.99	110.53	3.45	1	1333.69	22.04	0.90	4	95	156	197	42
1587	22.21	67.52	1452	2221.35	7.91	6751.58	7.86	0	0	59.29	2.91	114.67	0.71	124.23	6.93	123.46	6.89	0	751.54	8.75	0.72	4	95	157	197	41
1588	22.39	67.41	1453	2238.74	2.86	6740.79	3.49	0	0	124.48	2.81	115.33	0.58	96.88	2.47	118.50	3.04	1	1175.23	22.07	0.93	4	95	158	197	40
1589	22.50	67.36	1454	2250.07	3.97	6736.36	3.89	0	0	134.68	3.54	115.44	0.79	116.01	3.47	113.59	3.39	0	1362.17	22.55	0.90	3	95	159	197	39
1590	22.36	67.27	1455	2235.71	2.86	6727.23	3.06	0	0	165.59	3.49	116.64	0.72	104.08	2.48	111.41	2.66	1	1578.17	28.79	0.94	4	95	160	197	38
1591	22.36	67.14	1456	2235.68	3.47	6714.18	4.32	0	0	157.06	4.20	116.73	0.90	99.76	3.02	124.30	3.77	1	1515.12	25.30	0.90	4	95	161	197	37
1592	22.32	67.31	1457	2232.30	3.71	6731.16	3.38	0	0	155.11	4.58	117.41	0.80	96.22	3.20	87.49	2.89	1	976.73	25.50	0.89	5	95	162	197	36
1593	22.33	67.14	1458	2233.18	2.55	6713.66	2.85	0	0	201.67	3.74	117.93	0.81	105.60	2.22	117.94	2.48	1	1988.46	28.66	0.95	4	95	163	197	35
1594	22.23	67.14	1459	2223.41	2.59	6714.39	2.75	0	0	181.45	3.15	116.54	0.72	114.58	2.26	121.77	2.40	0	1828.90	26.89	0.95	3	95	164	197	34
1595	22.40	67.18	1460	2239.93	3.26	6717.93	3.21	0	0	174.41	3.77	115.73	0.84	115.88	2.84	114.36	2.81	0	1822.54	32.69	0.93	4	95	165	197	33
1596	22.46	67.15	1461	2246.01	3.42	6714.63	3.35	0	0	128.21	3.03	116.86	0.64	111.05	2.98	108.93	2.92	1	1398.92	23.18	0.92	4	95	166	197	32
1597	22.45	67.16	1462	2244.64	3.78	6715.58	4.21	0	0	142.56	3.87	116.40	0.85	106.95	3.29	119.06	3.67	1	1427.94	23.00	0.90	3	95	167	197	31
1598	22.43	67.32	1463	2243.33	4.84	6732.06	5.40	0	0	99.57	3.18	114.75	0.77	116.77	4.24	130.27	4.73	0	920.31	13.36	0.86	4	95	168	197	30
1599	22.43	67.13	1464	2242.58	2.16	6713.10	2.31	0	0	315.05	5.36	119.32	1.03	97.21	1.86	104.20	2.01	1	2574.83	56.02	0.96	4	95	169	197	29
1600	22.51	67.06	1465	2250.99	1.93	6706.25	2.12	0	0	252.87	3.77	119.55	0.75	98.87	1.66	109.09	1.85	1	2047.21	39.80	0.97	4	95	170	197	28
1601	22.45	67.09	1466	2244.70	2.31	6709.32	2.81	0	0	287.36	5.05	117.69	1.09	100.79	2.00	122.92	2.45	1	2523.50	34.20	0.95	4	95	171	197	27
1602	22.43	67.14	1467	2242.97	1.67	6713.53	1.82	0	0	347.43	4.66	120.33	0.89	95.32	1.44	104.03	1.58	1	2534.19	40.02	0.97	4	95	172	197	26
1603	22.49	67.06	1468	2248.75	2.04	6706.36	2.43	0	0	301.39	4.96	118.92	0.99	94.92	1.75	113.45	2.12	1	2245.85	37.14	0.96	4	95	173	197	25
1604	22.30	67.03	1469	2229.74	2.24	6703.23	2.62	0	0	213.08	3.56	117.11	0.77	102.93	1.95	120.59	2.29	1	1771.04	39.25	0.96	4	95	174	197	24
1605	22.31	67.21	1470	2231.06	3.10	6720.59	3.72	0	0	161.87	3.72	115.14	0.82	103.59	2.70	124.37	3.25	1	1287.40	21.64	0.92	4	95	175	197	23
1606	22.26	67.01	1471	2226.43	2.68	6700.97	3.25	0	0	164.91	3.31	115.84	0.72	102.49	2.33	124.38	2.83	1	1819.88	30.42	0.94	4	95	176	197	22
1607	22.27	67.11	1474	2226.84	3.73	6710.95	3.98	0	0	140.22	4.00	115.90	0.80	100.35	3.24	107.16	3.47	1	1061.56	19.24	0.89	4	95	177	197	21
1608	22.19	67.28	1475	2218.89	1.79	6728.49	2.12	0	0	432.95	5.96	121.37	1.25	99.86	1.56	118.13	1.84	1	3793.56	61.86	0.97	4	95	178	197	20
1609	22.16	67.40	1476	2216.18	2.49	6740.36	2.68	0	0	225.47	3.70	112.68	0.88	116.86	2.18	125.67	2.35	0	1951.54	32.50	0.96	3	95	179	197	19
1610	22.35	67.38	1479	2235.45	3.12	6737.65	3.22	0	0	165.95	3.43	116.45	0.79	116.14	2.73	119.98	2.82	0	1560.04	17.74	0.94	4	95	180	197	18
1611	22.18	67.29	1480	2218.43	2.34	6729.43	2.56	0	0	206.92	3.48	117.30	0.75	106.69	2.04	116.71	2.23	1	1756.85	27.13	0.96	4	95	181	197	17
1612	22.48	67.39	1481	2247.79	3.14	6738.88	3.59	0	0	157.92	3.76	118.10	0.78	101.36	2.73	115.71	3.12	1	1469.06	24.19	0.92	4	95	182	197	16
1613	22.27	67.31	1482	2227.06	4.23	6731.34	3.93	0	0	126.15	3.38	114.54	0.77	121.30	3.69	112.79	3.43	0	1091.73	19.79	0.90	4	95	183	197	15
1614	22.26	67.35	1483	2225.91	3.14	6734.93	3.61	0	0	162.14	3.87	115.76	0.81	100.91	2.73	116.21	3.14	1	1493.33	22.01	0.92	4	95	184	197	14
1615	22.04	67.19	1484	2204.43	3.86	6719.41	3.92	0	0	141.24	3.49	116.13	0.83	120.23	3.38	122.16	3.43	0	1387.73	18.80	0.91	3	95	185	197	13
1616	22.29	67.27	1485	2229.49	2.98	6727.09	2.73	0	0	169.85	3.44	115.12	0.72	112.83	2.59	103.46	2.38	1	1252.81	23.13	0.94	4	95	186	197	12
1617	22.42	67.25	1486	2241.94	3.12	6725.40	3.35	0	0	185.68	4.60	117.08	0.88	96.57	2.69	103.64	2.91	1	1435.02	27.83	0.92	5	95	187	197	11
1618	22.37	67.33	1487	2236.51	3.14	6732.53	3.54	0	0	179.72	4.17	116.61	0.89	103.73	2.73	117.06	3.08	1	1701.92	25.23	0.92	4	95	188	197	10
1619	22.37	67.40	1488	2236.88	3.53	6739.57	3.51	0	0	172.83	4.24	116.04	0.90	110.67	3.08	109.92	3.06	1	1492.58	23.37	0.91	4	95	189	197	9
1620	22.24	67.30	1489	2224.22	3.08	6729.76	3.28	0	0	175.05	4.08	116.10	0.82	101.39	2.68	108.06	2.85	1	1444.40	23.78	0.92	4	95	190	197	8
1621	22.32	67.34	1490	2231.84	3.69	6734.28	3.50	0	0	153.89	3.81	116.48	0.82	114.38	3.21	108.54	3.05	1	1420.92	17.51	0.91	3	95	191	197	7
1622	22.37	67.37	1491	2236.59	3.15	6737.30	3.32	0	0	135.93	2.89	115.76	0.66	113.89	2.75	120.20	2.90	0	1592.17	26.95	0.93	4	95	192	197	6
1623	22.22	67.59	1492	2222.44	4.17	6758.84	4.30	0	0	139.24	4.21	116.75	0.87	105.92	3.64	109.02	3.74	1	1162.67	18.90	0.88	4	95	193	197	5
1624	22.37	67.30	1493	2237.11	2.71	6729.74	3.21	0	0	189.13	4.35	117.32	0.81	89.75	2.31	107.04	2.79	1	1429.48	33.22	0.93	4	95	194	197	4
1625	22.42	67.32	1494	2242.37	2.70	6732.08	2.77	0	0	215.04	4.13	118.18	0.87	107.85	2.35	110.70	2.41	1	2225.00	32.88	0.95	4	95	195	197	3
1626	22.27	67.32	1495	2226.91	2.21	6732.36	2.62	0	0	198.24	3.63	119.23	0.70	92.39	1.91	109.75	2.28	1	1675.15	30.64	0.95	4	95	196	197	2
1627	22.46	67.41	1496	2245.90	7.33	6740.68	7.97	0	0	57.39	2.99	114.40	0.65	108.16	6.39	117.54	6.95	1	508.98	9.53	0.70	3	95	197	197	1
1628	12.95	80.72	1296	1294.73	5.15	8072.30	5.58	0	0	87.30	3.04	111.56	0.70	113.54	4.50	123.12	4.88	0	705.88	13.80	0.84	4	96	1	8	8
1629	12.89	80.79	1297	1288.61	2.94	8079.01	3.27	0	0	209.01	4.73	120.88	0.96	99.93	2.57	111.03	2.85	1	2158.92	33.32	0.93	4	96	2	8	7
1630	12.98	80.80	1298	1298.41	3.34	8079.70	3.70	0	0	132.33	3.05	114.84	0.70	111.22	2.92	123.34	3.24	1	1421.46	18.22	0.92	3	96	3	8	6
1631	12.98	80.59	1299	1298.11	3.29	8058.67	3.73	0	0	169.30	3.97	118.16	0.88	107.86	2.87	122.30	3.25	1	1929.48	25.50	0.92	4	96	4	8	5
1632	13.00	80.75	1300	1299.73	3.29	8074.59	3.74	0	0	207.61	5.09	116.35	1.08	103.30	2.88	117.31	3.26	1	1962.83	24.00	0.91	4	96	5	8	4
1633	13.38	80.59	1301	1337.56	4.74	8059.28	5.44	0	0	76.27	2.69	114.95	0.57	103.16	4.12	118.35	4.74	1	693.98	18.84	0.84	4	96	6	8	3
1634	12.96	80.79	1302	1295.52	2.16	8079.05	2.66	0	0	205.66	3.76	117.02	0.72	91.28	1.92	111.77	2.31	1	1552.33	22.31	0.95	4	96	7	8	2
1635	12.96	80.60	1303	1295.87	3.99	8060.44	4.46	0	0	120.19	3.42	113.29	0.75	107.61	3.49	120.35	3.89	1	1072.42	21.97	0.89	4	96	8	8	1
1636	12.96	80.71	1309	1296.16	3.05	8071.47	3.15	0	0	193.08	4.01	115.55	0.89	112.87	2.66	116.71	2.75	0	1848.56	30.30	0.94	4	97	1	78	78
1637	13.00	80.71	1310	1299.73	2.73	8070.82	3.18	0	0	224.14	4.65	117.60	0.98	101.29	2.39	117.85	2.77	1	2140.10	30.59	0.94	4	97	2	78	77
1638	12.99	80.63	1311	1298.61	4.66	8062.86	4.35	0	0	120.25	3.94	114.87	0.80	109.21	4.06	101.88	3.77	1	1193.83	19.12	0.86	4	97	3	78	76
1639	13.02	80.52	1312	1301.78	7.56	8051.68	8.22	0	0	62.22	3.08	112.77	0.74	117.54	6.62	127.86	7.20	0	386.17	8.56	0.71	3	97	4	78	75
1640	12.96	80.62	1313	1296.37	4.57	8062.36	5.32	0	0	108.19	3.71	115.40	0.79	102.39	4.00	119.20	4.64	1	944.67	16.72	0.85	4	97	5	78	74
1641	12.88	80.39	1314	1288.42	5.09	8038.58	5.22	0	0	76.79	3.19	115.48	0.58	94.27	4.46	96.35	4.49	1	513.25	11.04	0.80	4	97	6	78	73
1642	13.13	80.76	1315	1312.81	5.07	8076.17	5.32	0	0	114.34	3.92	114.29	0.89	113.54	4.43	119.12	4.65	0	1139.40	16.35	0.84	3	97	7	78	72
1643	12.90	80.70	1316	1289.50	3.81	8069.71	4.60	0	0	91.72	2.82	114.30	0.57	95.35	3.35	114.93	4.00	1	620.10	12.23	0.87	4	97	8	78	71
1644	13.07	80.82	1317	1307.41	4.50	8081.69	4.38	0	0	102.00	3.19	111.38	0.67	110.46	3.92	107.74	3.82	1	490.40	13.06	0.87	4	97	9	78	70
1645	12.97	80.80	1318	1297.17	4.25	8079.75	5.17	0	0	117.55	3.78	115.91	0.82	101.66	3.72	123.55	4.51	1	1109.29	20.51	0.86	4	97	10	78	69
1646	12.94	80.53	1319	1293.84	4.14	8053.00	3.58	0	0	115.52	3.24	114.42	0.65	113.26	3.61	97.61	3.08	1	1100.00	19.31	0.89	4	97	11	78	68
1647	12.91	80.68	1320	1291.14	3.48	8068.28	3.85	0	0	127.20	3.09	114.56	0.70	110.14	3.05	121.81	3.37	1	1341.00	20.44	0.91	4	97	12	78	67
1648	12.94	80.50	1321	1294.34	3.96	8050.06	4.53	0	0	118.43	3.49	115.09	0.74	103.12	3.46	117.92	3.95	1	1213.42	20.36	0.88	5	97	13	78	66
1649	13.02	80.75	1322	1301.93	2.95	8074.69	3.58	0	0	133.36	3.05	115.71	0.64	99.06	2.59	120.28	3.12	1	1141.04	16.79	0.92	4	97	14	78	65
1650	13.00	80.77	1323	1299.87	4.35	8077.38	3.79	0	0	126.03	3.82	115.02	0.75	110.31	3.79	96.15	3.30	1	1011.06	17.23	0.88	4	97	15	78	64
1651	12.92	80.37	1324	1291.57	5.90	8036.92	6.17	0	0	68.50	2.92	113.79	0.61	106.39	5.15	111.27	5.38	1	616.83	10.81	0.78	4	97	16	78	63
1652	12.91	80.75	1325	1290.81	8.20	8074.61	7.47	0	0	57.19	2.75	113.73	0.68	131.07	7.19	119.36	6.55	0	670.42	7.75	0.72	3	97	17	78	62
1653	13.24	80.62	1326	1324.01	6.04	8062.05	5.87	0	0	66.84	2.87	113.35	0.59	107.95	5.26	104.88	5.10	1	470.12	9.58	0.78	4	97	18	78	61
1654	13.06	80.73	1328	1305.88	4.44	8072.87	5.22	0	0	114.23	3.53	113.31	0.82	110.32	3.89	129.79	4.57	1	1135.08	16.10	0.87	4	97	19	78	60
1655	13.16	80.72	1329	1315.54	4.02	8072.08	4.27	0	0	143.94	4.23	116.94	0.88	104.98	3.51	111.55	3.72	1	1396.77	20.92	0.88	4	97	20	78	59
1656	13.02	80.76	1330	1301.67	3.74	8075.80	3.91	0	0	112.62	2.96	112.76	0.64	109.31	3.27	114.21	3.41	1	756.08	13.18	0.90	3	97	21	78	58
1657	13.11	80.69	1331	1311.33	3.29	8068.83	4.63	0	0	134.86	3.78	115.72	0.78	90.70	2.92	127.04	4.03	1	1410.98	19.62	0.89	4	97	22	78	57
1658	13.08	80.78	1332	1308.09	6.57	8077.75	7.07	0	0	66.97	2.84	112.95	0.69	119.44	5.76	128.53	6.20	0	641.42	10.24	0.77	3	97	23	78	56
1659	12.86	80.64	1333	1286.45	5.78	8064.36	6.57	0	0	77.69	3.15	114.09	0.72	109.66	5.06	124.61	5.74	1	484.90	13.29	0.79	4	97	24	78	55
1660	13.12	80.79	1334	1312.03	4.38	8079.33	4.04	0	0	109.02	3.74	115.08	0.67	98.10	3.82	90.47	3.53	1	714.98	15.56	0.85	5	97	25	78	54
1661	13.11	80.62	1335	1310.67	6.23	8062.44	6.56	0	0	81.83	3.48	115.27	0.78	112.62	5.44	118.59	5.73	0	1032.81	17.53	0.78	4	97	26	78	53
1662	12.92	80.72	1336	1291.85	5.80	8071.70	6.03	0	0	78.72	3.04	112.04	0.70	115.42	5.07	120.08	5.27	0	859.75	13.54	0.81	4	97	27	78	52
1663	12.81	80.79	1337	1280.58	4.39	8079.44	4.63	0	0	112.82	4.02	116.05	0.74	94.81	3.83	99.76	4.02	1	1036.08	15.76	0.84	4	97	28	78	51
1664	12.87	80.65	1338	1287.29	5.79	8064.68	5.64	0	0	67.11	2.39	112.10	0.58	125.20	5.07	121.87	4.94	0	709.88	12.80	0.83	3	97	29	78	50
1665	13.07	80.68	1339	1307.13	7.63	8068.14	6.92	0	0	62.58	2.81	113.85	0.69	130.76	6.69	118.48	6.06	0	839.38	8.91	0.75	4	97	30	78	49
1666	12.97	80.71	1340	1296.97	5.59	8070.54	4.86	0	0	84.86	2.68	113.48	0.67	136.22	4.90	118.55	4.27	0	951.25	11.70	0.86	3	97	31	78	48
1667	12.97	80.60	1341	1296.96	4.20	8059.59	4.69	0	0	95.45	2.95	114.32	0.63	104.37	3.67	116.61	4.09	1	1086.52	15.75	0.87	4	97	32	78	47
1668	12.94	80.74	1342	1293.55	3.90	8074.00	4.06	0	0	111.10	3.42	114.84	0.65	97.33	3.41	101.23	3.52	1	685.10	14.28	0.88	4	97	33	78	46
1669	13.02	80.49	1343	1301.99	4.17	8048.82	4.22	0	0	124.80	3.88	115.15	0.77	102.91	3.64	104.09	3.66	1	1032.06	20.37	0.87	4	97	34	78	45
1670	12.91	80.57	1344	1291.20	4.36	8057.09	4.86	0	0	100.07	3.33	114.89	0.68	100.73	3.82	112.10	4.23	1	963.35	14.12	0.86	4	97	35	78	44
1671	13.10	80.68	1345	1310.40	3.35	8067.92	3.58	0	0	153.34	4.05	116.12	0.78	97.53	2.94	104.09	3.11	1	1263.42	30.37	0.91	4	97	36	78	43
1672	13.03	80.68	1346	1302.52	3.62	8067.51	3.67	0	0	123.91	3.30	115.75	0.67	104.44	3.16	105.95	3.19	1	1138.06	16.86	0.90	4	97	37	78	42
1673	12.89	80.72	1347	1289.05	3.68	8071.53	4.21	0	0	99.31	2.63	114.51	0.58	106.74	3.22	122.10	3.68	1	746.33	13.03	0.90	4	97	38	78	41
1674	13.03	80.93	1348	1302.64	3.28	8093.04	3.83	0	0	118.46	2.89	114.55	0.62	103.42	2.87	120.68	3.34	1	1271.65	16.45	0.91	4	97	39	78	40
1675	12.97	80.70	1349	1296.83	4.75	8069.92	4.63	0	0	116.09	3.65	114.40	0.81	116.16	4.15	113.09	4.04	0	1114.73	16.46	0.86	3	97	40	78	39
1676	13.04	80.67	1350	1304.48	4.44	8066.51	4.27	0	0	115.92	3.51	115.24	0.75	112.63	3.88	108.30	3.72	1	1149.38	14.87	0.87	4	97	41	78	38
1677	13.26	80.88	1352	1325.63	4.88	8088.05	5.95	0	0	79.10	2.78	112.95	0.64	106.68	4.27	129.89	5.20	1	607.67	10.32	0.83	4	97	42	78	37
1678	13.11	80.62	1353	1311.38	5.06	8062.29	6.37	0	0	97.87	3.45	113.28	0.84	110.45	4.44	139.16	5.58	1	802.65	17.78	0.83	3	97	43	78	36
1679	12.99	80.83	1354	1298.64	3.05	8082.68	3.57	0	0	148.11	3.65	115.88	0.72	95.51	2.69	111.32	3.10	1	1190.40	16.03	0.92	4	97	44	78	35
1680	12.93	80.86	1355	1293.00	3.71	8086.33	3.76	0	0	120.56	3.07	115.57	0.67	111.71	3.24	113.35	3.28	1	1226.56	14.34	0.91	3	97	45	78	34
1681	12.68	80.68	1356	1268.10	4.74	8067.92	5.10	0	0	101.45	3.54	115.04	0.74	104.38	4.12	112.44	4.44	1	923.23	16.14	0.84	4	97	46	78	33
1682	12.69	80.66	1357	1269.11	4.92	8066.41	5.22	0	0	87.52	2.88	114.26	0.66	115.08	4.30	122.18	4.57	0	788.96	11.76	0.85	3	97	47	78	32
1683	12.67	80.39	1358	1267.50	5.54	8038.60	5.82	0	0	76.85	2.98	113.71	0.65	109.68	4.83	115.16	5.07	1	517.98	12.18	0.81	3	97	48	78	31
1684	12.63	80.50	1359	1262.59	3.95	8049.67	4.56	0	0	117.14	3.45	115.20	0.74	102.89	3.43	118.81	3.97	1	1080.17	18.66	0.88	4	97	49	78	30
1685	12.74	80.49	1360	1273.98	2.47	8048.59	2.99	0	0	171.22	3.35	114.49	0.69	96.73	2.15	117.07	2.60	1	1245.38	23.62	0.94	4	97	50	78	29
1686	12.80	80.61	1361	1280.19	2.95	8061.30	3.37	0	0	158.48	3.28	114.87	0.75	109.70	2.58	124.99	2.94	1	1387.08	19.89	0.94	4	97	51	78	28
1687	12.94	80.61	1362	1294.12	3.38	8060.54	4.00	0	0	121.17	3.06	117.55	0.66	102.77	2.96	121.66	3.49	1	1164.75	18.53	0.91	4	97	52	78	27
1688	12.85	80.56	1363	1285.19	3.13	8056.21	3.54	0	0	156.49	3.57	115.36	0.77	105.53	2.74	119.21	3.09	1	1610.77	22.99	0.92	4	97	53	78	26
1689	12.84	80.50	1364	1284.41	3.66	8050.44	3.59	0	0	140.41	3.51	115.23	0.76	112.48	3.19	110.48	3.13	1	1331.58	27.23	0.91	3	97	54	78	25
1690	12.82	80.53	1365	1281.98	2.88	8053.27	4.17	0	0	140.29	3.38	116.12	0.72	91.95	2.53	133.03	3.63	1	1361.65	19.92	0.92	4	97	55	78	24
1691	12.72	80.57	1366	1271.91	2.55	8056.69	3.05	0	0	193.46	4.50	119.64	0.78	83.77	2.19	100.43	2.63	1	1553.79	31.87	0.93	5	97	56	78	23
1692	12.82	80.76	1367	1281.83	2.68	8076.15	3.77	0	0	162.07	4.18	115.81	0.75	80.54	2.40	112.38	3.27	1	942.15	24.90	0.91	4	97	57	78	22
1693	12.79	80.34	1368	1278.69	3.54	8034.01	4.01	0	0	136.82	3.76	114.26	0.76	98.73	3.08	111.95	3.49	1	1119.98	22.57	0.90	4	97	58	78	21
1694	12.89	80.60	1369	1289.44	5.73	8060.06	5.23	0	0	101.20	3.41	114.77	0.84	130.73	5.02	119.47	4.59	0	1264.94	16.77	0.84	3	97	59	78	20
1695	12.79	80.79	1370	1279.11	4.61	8078.91	4.46	0	0	105.76	3.16	113.56	0.72	118.48	4.03	114.64	3.90	0	1019.04	16.41	0.87	4	97	60	78	19
1696	12.84	80.78	1371	1284.21	5.14	8078.30	4.83	0	0	104.29	3.43	116.19	0.78	120.32	4.50	112.88	4.22	0	1024.88	14.73	0.85	4	97	61	78	18
1697	13.07	80.64	1372	1306.74	4.23	8064.35	4.28	0	0	118.84	3.38	113.55	0.75	114.37	3.70	115.53	3.73	0	954.62	18.67	0.89	4	97	62	78	17
1698	12.94	80.72	1373	1293.65	3.42	8072.41	3.57	0	0	146.21	3.72	115.50	0.75	103.43	2.99	107.95	3.11	1	1179.27	18.02	0.91	4	97	63	78	16
1699	12.85	80.94	1374	1284.76	6.22	8094.01	4.94	0	0	96.04	3.57	115.32	0.79	128.71	5.43	102.27	4.33	1	1065.10	16.89	0.82	4	97	64	78	15
1700	12.81	80.79	1375	1281.18	3.91	8078.89	4.45	0	0	113.98	3.28	114.58	0.71	104.39	3.41	118.91	3.88	1	1142.79	19.71	0.89	4	97	65	78	14
1701	12.88	80.61	1376	1288.46	3.99	8061.12	4.16	0	0	143.39	4.10	116.85	0.86	107.09	3.48	111.77	3.62	1	1358.73	18.91	0.89	4	97	66	78	13
1702	9.19	82.35	1377	918.59	8.97	8235.20	10.09	0	0	55.63	2.46	115.51	0.84	157.21	8.02	176.64	9.04	0	1237.48	9.31	0.71	4	97	67	78	12
1703	10.87	78.85	1379	1086.71	12.00	7885.05	11.13	0	0	52.86	2.60	113.90	0.98	189.21	11.00	176.53	10.07	0	969.79	7.29	0.64	5	97	68	78	11
1704	11.64	79.98	1380	1163.87	5.34	7998.18	7.46	0	0	81.39	2.68	112.67	0.80	125.21	4.73	174.46	6.65	0	943.42	10.84	0.83	3	97	69	78	10
1705	13.07	83.11	1381	1307.32	12.51	8310.50	15.45	0	0	49.96	3.93	121.86	1.06	122.57	11.02	151.28	13.62	0	1035.79	5.38	0.48	5	97	70	78	9
1706	12.92	79.44	1382	1291.91	8.54	7944.00	8.77	0	0	60.71	2.18	111.97	0.85	185.23	7.79	190.32	7.99	0	1118.00	8.41	0.76	3	97	71	78	8
1707	13.56	83.92	1383	1355.69	9.19	8392.16	5.35	0	0	77.82	2.74	112.09	0.85	200.80	8.31	117.65	4.75	0	1030.29	12.80	0.81	3	97	72	78	7
1708	13.19	82.97	1384	1318.74	10.61	8297.03	9.47	0	0	53.63	2.93	116.85	0.83	149.93	9.37	133.84	8.37	0	988.17	6.46	0.65	3	97	73	78	6
1709	16.88	81.00	1385	1687.68	7.76	8100.19	6.45	0	0	81.37	3.17	116.31	0.89	153.36	6.84	127.64	5.69	0	1129.67	11.48	0.78	3	97	74	78	5
1710	16.68	82.69	1386	1667.58	4.05	8269.39	3.80	0	0	115.52	2.85	114.69	0.68	126.45	3.55	118.81	3.33	0	1107.44	15.95	0.91	3	97	75	78	4
1711	15.97	81.60	1387	1596.71	6.44	8160.00	5.63	0	0	93.44	3.12	114.01	0.87	148.70	5.69	129.98	4.97	0	1385.23	15.42	0.83	3	97	76	78	3
1712	12.26	81.21	1388	1226.06	7.09	8120.81	9.33	0	0	76.72	3.13	114.62	0.98	134.47	6.30	176.45	8.32	0	1362.94	13.16	0.75	3	97	77	78	2
1713	14.77	82.23	1389	1476.70	6.28	8223.13	6.88	0	0	81.21	2.87	114.35	0.83	137.40	5.55	150.46	6.08	0	1246.35	13.79	0.81	3	97	78	78	1
1714	122.70	114.68	1333	12270.12	14.80	11468.27	10.35	0	0	50.24	2.55	114.10	1.00	224.36	13.95	159.96	9.36	1	0.00	0.00	0.61	4	98	1	3	3
1715	120.62	114.03	1334	12062.24	15.59	11402.74	17.97	0	0	42.74	2.53	111.04	1.17	206.66	14.57	233.17	17.43	1	0.00	0.00	0.47	4	98	2	3	2
1716	119.00	111.10	1335	11899.89	7.11	11109.95	6.56	0	0	81.22	2.88	114.07	0.86	154.96	6.31	143.08	5.82	0	1358.90	13.58	0.81	3	98	3	3	1
1717	46.05	14.73	1343	4604.56	7.56	1473.40	7.29	0	0	61.31	2.92	115.16	0.68	122.05	6.61	117.64	6.38	0	511.79	10.73	0.73	3	99	1	3	3
1718	46.19	15.00	1344	4618.81	5.53	1499.88	5.86	0	0	60.38	2.67	114.60	0.50	96.01	4.82	101.76	5.11	1	335.69	9.00	0.77	4	99	2	3	2
1719	46.43	14.66	1346	4642.95	8.42	1465.54	6.48	0	0	47.80	2.39	114.09	0.53	129.15	7.35	99.41	5.64	1	561.02	9.24	0.72	3	99	3	3	1
1720	119.42	112.23	1360	11942.16	9.89	11223.11	11.38	0	0	42.23	2.11	112.76	0.71	153.92	8.84	176.78	10.21	0	744.54	7.04	0.66	3	100	1	4	4
1721	120.02	110.18	1361	12002.01	9.95	11017.90	7.66	0	0	47.03	2.18	113.83	0.64	165.48	8.83	127.69	6.78	0	773.75	7.77	0.72	4	100	2	4	3
1722	119.57	107.98	1362	11957.44	11.48	10798.37	9.28	0	0	44.13	2.00	111.71	0.73	196.04	10.43	159.31	8.36	0	759.50	6.85	0.68	4	100	3	4	2
1723	118.20	107.18	1363	11820.11	11.32	10717.55	11.61	0	0	42.28	1.87	109.29	0.79	199.65	10.46	203.13	10.86	0	767.29	6.48	0.65	4	100	4	4	1
1724	9.55	75.15	1378	954.52	5.25	7515.21	6.95	0	0	72.97	2.07	114.00	0.70	143.69	4.69	189.25	6.28	0	1255.96	11.30	0.86	3	101	1	1	1
1725	122.08	98.72	1378	12207.65	8.71	9872.30	11.91	0	0	50.09	2.48	112.08	0.80	136.53	7.76	186.05	10.68	0	0.00	0.00	0.67	3	102	1	1	1
1726	21.11	80.30	1391	2110.59	7.95	8030.02	13.91	0	0	62.94	3.07	114.98	1.03	126.87	7.10	218.46	12.89	1	1186.17	11.96	0.67	4	103	1	34	34
1727	20.91	78.00	1392	2090.76	7.42	7799.89	6.44	0	0	70.88	2.19	112.28	0.78	185.54	6.75	161.96	5.79	0	1223.17	10.88	0.82	3	103	2	34	33
1728	22.37	74.88	1393	2237.04	6.70	7487.68	8.29	0	0	81.73	3.10	116.21	0.95	136.60	5.94	168.86	7.37	0	1224.60	8.71	0.78	3	103	3	34	32
1729	24.84	74.70	1394	2483.73	6.28	7469.77	5.73	0	0	83.83	2.54	115.86	0.79	160.57	5.58	146.60	5.09	0	1101.10	9.15	0.85	3	103	4	34	31
1730	26.68	73.24	1395	2667.55	5.88	7323.60	5.75	0	0	114.18	4.00	118.25	1.01	129.09	5.16	126.27	5.05	0	283.29	3.24	0.83	3	103	5	34	30
1731	27.21	70.05	1396	2720.86	12.56	7004.53	18.76	0	0	95.96	9.76	127.65	2.20	95.00	11.01	141.82	16.39	1	1579.92	6.44	0.38	4	103	6	34	29
1732	29.92	65.11	1397	2991.58	4.91	6511.24	5.06	0	0	97.24	3.00	115.03	0.73	122.41	4.31	125.98	4.43	0	990.08	8.61	0.86	4	103	7	34	28
1733	30.57	67.46	1398	3056.72	5.89	6745.68	7.74	0	0	91.78	3.86	117.84	0.93	107.54	5.15	141.41	6.78	1	777.00	15.42	0.77	5	103	8	34	27
1734	30.41	68.85	1399	3040.91	5.96	6885.49	5.46	0	0	85.89	2.67	116.28	0.76	147.98	5.27	135.48	4.82	0	557.65	4.06	0.85	3	103	9	34	26
1735	35.76	68.78	1401	3576.18	7.33	6878.25	8.66	0	0	70.60	2.90	116.56	0.88	137.86	6.50	162.71	7.68	0	1179.67	12.03	0.76	3	103	10	34	25
1736	36.32	70.90	1402	3632.45	7.83	7089.57	7.85	0	0	84.80	3.59	117.20	1.03	142.90	6.92	143.24	6.94	0	1304.02	11.97	0.75	3	103	11	34	24
1737	37.88	69.33	1403	3787.94	5.58	6933.16	5.41	0	0	92.45	2.78	114.93	0.78	143.09	4.93	138.60	4.77	0	1402.58	13.93	0.86	3	103	12	34	23
1738	37.86	68.45	1404	3785.59	4.80	6845.37	5.17	0	0	106.24	3.26	118.08	0.80	120.61	4.21	129.93	4.54	0	1439.27	20.24	0.86	4	103	13	34	22
1739	37.84	68.69	1405	3783.88	6.26	6868.88	6.93	0	0	85.49	3.25	114.24	0.86	126.91	5.51	140.33	6.09	0	944.25	12.74	0.80	3	103	14	34	21
1740	35.03	68.49	1406	3503.39	6.58	6849.19	6.15	0	0	93.08	3.16	115.18	0.92	149.89	5.82	140.09	5.44	0	1695.46	16.81	0.82	3	103	15	34	20
1741	35.14	72.09	1407	3514.05	5.69	7209.14	6.32	0	0	76.44	2.12	111.97	0.73	159.34	5.10	176.60	5.68	0	1305.44	10.00	0.86	3	103	16	34	19
1742	35.17	69.38	1408	3517.30	5.11	6938.10	6.43	0	0	88.03	2.80	114.23	0.78	124.07	4.51	156.23	5.67	0	1145.85	12.68	0.85	3	103	17	34	18
1743	36.35	72.65	1409	3635.09	4.57	7265.00	4.30	0	0	110.95	2.81	113.34	0.75	139.21	4.02	130.92	3.78	0	1279.29	14.77	0.90	3	103	18	34	17
1744	38.10	71.29	1410	3809.51	16.64	7128.94	10.14	0	0	45.68	2.38	114.94	0.94	239.91	16.16	152.38	9.17	1	917.48	6.45	0.60	3	103	19	34	16
1745	37.46	72.25	1411	3746.34	4.80	7224.95	5.52	0	0	115.49	4.00	117.17	0.89	106.52	4.19	122.33	4.82	1	1242.54	13.44	0.84	4	103	20	34	15
1746	34.02	72.64	1412	3401.54	6.45	7264.48	6.51	0	0	92.16	3.32	115.42	0.92	138.28	5.69	139.59	5.74	0	1169.62	12.16	0.81	3	103	21	34	14
1747	34.50	70.45	1413	3449.78	6.11	7045.11	7.34	0	0	90.79	3.14	115.87	0.95	136.49	5.42	164.01	6.51	0	1609.62	13.65	0.81	3	103	22	34	13
1748	31.18	70.26	1414	3118.40	7.63	7026.15	9.13	0	0	80.44	3.86	119.60	1.03	122.49	6.71	146.65	8.03	0	993.27	9.22	0.71	4	103	23	34	12
1749	33.02	70.45	1415	3302.23	8.87	7045.08	9.02	0	0	72.92	2.96	111.23	1.05	169.57	7.98	172.58	8.09	0	1040.33	9.31	0.73	3	103	24	34	11
1750	33.05	69.98	1416	3305.21	5.98	6997.81	4.97	0	0	96.76	3.07	115.18	0.80	145.04	5.26	120.57	4.37	0	1012.65	15.13	0.85	4	103	25	34	10
1751	32.95	67.66	1417	3295.09	6.81	6765.96	9.58	0	0	67.88	2.62	114.75	0.86	137.16	6.08	192.07	8.64	0	1088.46	11.83	0.77	3	103	26	34	9
1752	33.24	69.36	1418	3323.83	7.92	6935.91	16.91	0	0	41.82	1.80	114.70	0.74	145.40	7.19	285.97	17.88	1	1231.96	8.51	0.68	4	103	27	34	8
1753	31.81	69.74	1419	3180.96	7.44	6974.44	7.27	0	0	82.24	3.36	117.96	0.93	140.26	6.56	137.05	6.41	0	1227.12	9.79	0.77	3	103	28	34	7
1754	28.25	71.53	1420	2824.74	10.82	7152.87	9.46	0	0	84.92	4.72	121.66	1.33	150.24	9.55	131.29	8.35	0	-1485.85	0.94	0.64	3	103	29	34	6
1755	30.04	73.01	1421	3003.82	6.56	7301.41	6.54	0	0	73.34	2.51	113.90	0.75	148.23	5.81	147.69	5.79	0	639.21	4.76	0.82	3	103	30	34	5
1756	26.80	71.79	1422	2679.60	32.43	7179.26	23.42	0	0	69.40	11.96	132.07	2.88	144.83	28.44	104.63	20.53	1	-918.92	2.37	0.18	4	103	31	34	4
1757	28.75	68.93	1424	2874.84	12.60	6892.64	25.01	0	0	59.59	6.75	127.84	1.58	85.59	11.02	169.66	21.98	1	-1179.19	1.04	0.33	4	103	32	34	3
1758	28.07	65.22	1425	2806.98	12.93	6522.13	11.35	0	0	96.93	7.89	124.79	1.75	122.09	11.29	107.11	9.91	1	-668.96	1.10	0.49	4	103	33	34	2
1759	29.11	69.20	1428	2910.78	5.46	6920.01	6.43	0	0	85.03	2.97	119.21	0.77	120.24	4.80	141.72	5.65	0	-1059.69	1.22	0.83	4	103	34	34	1
1760	118.04	104.85	1392	11804.49	8.50	10484.91	10.15	0	0	51.29	2.62	113.83	0.73	128.55	7.50	153.32	8.97	0	742.10	7.07	0.68	3	104	1	2	2
1761	119.51	102.05	1393	11951.50	10.92	10205.36	9.57	0	0	42.20	1.71	108.90	0.70	209.89	10.14	185.18	8.78	1	583.25	6.39	0.70	3	104	2	2	1
1762	123.58	104.52	1398	12358.36	6.58	10451.78	5.91	0	0	64.57	2.51	114.21	0.61	130.08	5.76	116.74	5.17	0	0.00	0.00	0.80	4	105	1	2	2
1763	119.68	104.70	1399	11967.98	7.32	10470.14	6.00	0	0	63.95	2.17	112.31	0.66	166.88	6.50	136.82	5.33	0	807.56	10.15	0.82	3	105	2	2	1
1764	34.81	36.63	1411	3480.58	9.13	3662.55	10.36	0	0	37.69	1.90	111.81	0.57	140.17	8.10	158.95	9.18	0	582.67	5.39	0.67	3	106	1	1	1
1765	6.39	30.66	1418	638.64	5.99	3065.70	7.30	0	0	61.78	2.87	114.57	0.60	98.89	5.19	120.56	6.36	1	0.00	0.00	0.75	4	107	1	1	1
1766	123.28	92.41	1427	12327.67	5.34	9240.74	6.44	0	0	116.23	3.76	117.10	1.05	127.47	4.72	153.67	5.68	0	0.00	0.00	0.84	4	108	1	2	2
1767	121.21	97.10	1428	12120.80	5.73	9709.86	6.89	0	0	107.33	3.63	113.97	1.04	130.72	5.07	157.00	6.09	0	0.00	0.00	0.83	3	108	2	2	1
1768	35.22	76.99	1429	3521.65	10.11	7698.59	14.09	0	0	46.40	2.28	112.46	0.89	161.15	9.15	219.75	13.28	1	1029.19	9.90	0.63	4	109	1	7	7
1769	35.91	79.02	1430	3590.93	6.93	7902.44	8.38	0	0	63.72	2.36	115.43	0.76	145.40	6.18	175.24	7.51	0	1474.71	9.37	0.78	3	109	2	7	6
1770	35.64	82.70	1431	3563.63	5.49	8270.09	5.83	0	0	91.00	3.13	115.76	0.78	122.81	4.81	130.58	5.12	0	1345.23	15.31	0.83	4	109	3	7	5
1771	35.83	82.88	1432	3583.23	4.56	8288.05	4.78	0	0	96.80	3.11	114.39	0.67	109.27	3.98	114.37	4.17	1	1012.96	13.08	0.86	4	109	4	7	4
1772	35.97	82.92	1433	3596.94	4.46	8292.42	4.62	0	0	126.61	3.97	116.61	0.85	109.27	3.89	113.23	4.03	1	1431.88	24.32	0.87	4	109	5	7	3
1773	36.27	82.74	1434	3626.99	4.30	8273.85	5.34	0	0	86.69	2.81	115.29	0.62	101.93	3.75	126.75	4.66	1	1076.10	17.11	0.86	4	109	6	7	2
1774	34.53	77.45	1435	3452.52	6.02	7744.74	7.32	0	0	76.74	2.66	113.57	0.79	134.25	5.34	163.07	6.48	0	1153.10	10.91	0.81	3	109	7	7	1
1775	120.95	89.49	1429	12094.78	9.23	8949.07	17.87	0	0	55.20	2.86	113.07	1.10	139.82	8.33	258.11	17.79	1	0.00	0.00	0.62	4	110	1	1	1
1776	30.65	84.88	1437	3065.31	6.86	8487.51	5.88	0	0	73.47	2.48	115.27	0.72	157.10	6.07	134.68	5.20	0	1423.62	11.58	0.83	3	111	1	12	12
1777	28.48	85.92	1438	2847.53	7.21	8592.43	7.91	0	0	74.71	3.04	114.50	0.87	136.91	6.38	150.12	6.99	0	1085.15	10.95	0.77	3	111	2	12	11
1778	27.90	86.15	1439	2789.64	16.66	8614.96	19.53	0	0	32.19	2.48	116.54	0.93	168.33	15.04	195.44	17.98	0	1229.31	5.20	0.42	4	111	3	12	10
1779	24.70	86.12	1440	2469.66	8.20	8611.83	5.90	0	0	72.71	2.52	114.17	0.79	182.59	7.33	131.78	5.25	0	1318.29	9.91	0.81	3	111	4	12	9
1780	25.96	85.45	1441	2596.26	5.84	8545.17	15.22	0	0	61.90	2.70	115.03	0.88	104.53	5.21	259.28	15.08	1	1002.15	10.85	0.73	4	111	5	12	8
1781	27.38	90.89	1442	2737.98	4.85	9089.06	4.58	0	0	102.81	2.71	113.55	0.75	141.79	4.28	133.88	4.04	0	1464.23	16.53	0.89	3	111	6	12	7
1782	31.66	91.98	1443	3166.27	5.81	9198.12	6.72	0	0	83.73	2.92	114.52	0.80	128.66	5.13	148.80	5.93	0	1044.23	12.38	0.82	3	111	7	12	6
1783	28.64	89.89	1444	2864.13	9.82	8989.13	12.22	0	0	61.15	2.61	110.58	1.09	180.35	8.96	220.56	11.55	1	1214.27	11.69	0.67	3	111	8	12	5
1784	26.64	89.36	1445	2664.44	5.86	8935.98	6.75	0	0	91.06	2.99	112.39	0.89	138.05	5.19	158.93	5.98	0	1229.90	12.53	0.83	3	111	9	12	4
1785	27.11	87.04	1446	2711.39	5.01	8704.30	6.37	0	0	86.14	2.62	114.35	0.75	127.31	4.43	161.84	5.65	0	1060.98	12.90	0.86	3	111	10	12	3
1786	28.52	85.70	1447	2852.04	9.02	8570.06	13.17	0	0	61.98	3.23	114.97	1.06	134.28	8.05	194.90	11.89	0	1076.12	7.92	0.64	3	111	11	12	2
1787	28.13	88.57	1448	2813.46	20.78	8857.06	10.23	0	0	42.16	2.80	116.20	0.94	234.69	19.89	119.98	9.14	1	743.15	8.35	0.53	5	111	12	12	1
1788	21.86	92.36	1449	2185.65	5.48	9236.37	7.78	0	0	65.93	2.11	115.35	0.68	132.80	4.88	187.91	6.98	0	1213.73	10.23	0.83	3	112	1	30	30
1789	22.47	95.34	1450	2247.36	5.35	9534.23	5.86	0	0	88.99	3.14	113.22	0.75	116.70	4.68	127.79	5.13	0	989.19	11.91	0.83	3	112	2	30	29
1790	22.43	95.29	1451	2243.08	5.24	9529.37	6.09	0	0	94.66	3.55	114.25	0.80	107.26	4.56	124.74	5.32	1	1122.85	16.85	0.82	4	112	3	30	28
1791	22.36	95.42	1452	2236.14	6.57	9542.13	8.19	0	0	58.45	2.91	113.94	0.64	101.30	5.72	126.25	7.14	1	683.65	8.94	0.72	4	112	4	30	27
1792	22.41	95.45	1453	2240.50	5.50	9544.83	5.69	0	0	78.09	2.65	110.78	0.66	124.61	4.83	128.95	4.99	0	802.08	13.89	0.84	4	112	5	30	26
1793	22.19	95.16	1454	2218.78	7.11	9515.81	8.36	0	0	57.12	2.76	111.81	0.66	113.30	6.23	133.24	7.32	0	547.27	8.41	0.72	4	112	6	30	25
1794	22.58	95.62	1455	2258.24	4.99	9562.25	5.26	0	0	76.33	2.87	114.30	0.58	101.70	4.33	107.28	4.57	1	900.98	15.66	0.82	4	112	7	30	24
1795	22.38	95.38	1456	2238.03	6.47	9538.28	6.75	0	0	71.08	3.17	114.02	0.70	111.65	5.65	116.47	5.89	1	648.81	12.88	0.76	4	112	8	30	23
1796	22.30	95.23	1457	2230.32	4.78	9522.69	5.49	0	0	88.56	3.36	114.08	0.67	96.78	4.15	111.07	4.77	1	625.58	14.53	0.82	4	112	9	30	22
1797	22.54	95.35	1458	2254.13	4.06	9534.55	5.39	0	0	86.11	3.21	113.95	0.58	81.63	3.30	110.26	4.67	1	755.42	13.97	0.83	4	112	10	30	21
1798	22.26	95.32	1459	2226.41	3.94	9532.43	5.15	0	0	110.81	3.50	115.47	0.74	95.79	3.43	125.19	4.49	1	1032.27	16.30	0.87	4	112	11	30	20
1799	22.38	95.32	1460	2237.73	3.30	9532.20	3.14	0	0	146.69	3.67	118.27	0.69	100.92	2.85	96.10	2.71	1	1331.44	23.47	0.91	4	112	12	30	19
1800	22.38	95.15	1461	2238.49	4.02	9515.16	4.48	0	0	140.10	4.05	114.52	0.88	106.72	3.50	119.05	3.91	1	1221.94	25.57	0.88	4	112	13	30	18
1801	22.35	95.32	1462	2235.02	3.43	9532.44	4.07	0	0	134.84	3.47	115.36	0.75	102.20	2.98	121.53	3.55	1	1323.83	17.97	0.91	4	112	14	30	17
1802	22.23	95.43	1463	2222.50	6.89	9543.27	5.53	0	0	87.36	3.35	113.60	0.81	138.28	6.03	110.98	4.84	1	854.88	11.61	0.80	3	112	15	30	16
1803	22.20	95.49	1464	2220.19	4.44	9548.59	4.75	0	0	91.25	2.80	115.33	0.63	111.09	3.88	118.92	4.15	1	1042.48	13.73	0.87	3	112	16	30	15
1804	22.40	95.30	1465	2240.18	5.44	9529.66	5.34	0	0	98.13	3.40	114.72	0.79	120.71	4.76	118.31	4.67	0	1042.44	15.86	0.84	4	112	17	30	14
1805	22.41	95.47	1466	2241.13	4.45	9546.92	4.23	0	0	103.61	3.02	113.41	0.67	117.44	3.89	111.61	3.69	1	766.31	17.28	0.88	4	112	18	30	13
1806	22.37	95.37	1467	2237.11	4.83	9537.21	6.12	0	0	99.94	3.52	114.14	0.81	105.28	4.21	133.51	5.35	1	1148.69	18.17	0.83	4	112	19	30	12
1807	22.31	95.38	1468	2230.98	5.03	9537.98	4.37	0	0	86.69	2.54	113.69	0.61	132.00	4.41	114.69	3.83	0	1116.40	18.43	0.88	4	112	20	30	11
1808	22.38	95.45	1469	2238.47	3.89	9544.98	4.16	0	0	117.69	3.12	113.62	0.71	112.72	3.40	120.60	3.63	0	1128.60	19.23	0.90	4	112	21	30	10
1809	22.43	95.53	1470	2243.30	4.52	9553.14	4.28	0	0	113.53	3.38	114.32	0.74	116.69	3.94	110.46	3.73	1	1038.81	17.04	0.88	4	112	22	30	9
1810	22.42	95.20	1471	2242.09	3.77	9520.20	3.41	0	0	125.02	3.61	115.28	0.65	99.90	3.25	90.55	2.98	1	1055.83	18.70	0.89	4	112	23	30	8
1811	22.30	95.46	1472	2230.22	2.51	9545.67	2.97	0	0	151.47	2.85	112.73	0.61	102.22	2.18	121.08	2.59	1	1189.17	19.79	0.95	4	112	24	30	7
1812	22.53	95.40	1473	2252.85	3.79	9540.15	4.70	0	0	112.50	3.20	114.95	0.71	102.40	3.30	126.98	4.10	1	946.21	16.56	0.89	3	112	25	30	6
1813	22.22	95.35	1474	2222.14	4.60	9535.44	4.04	0	0	128.81	3.71	114.89	0.83	122.77	4.02	107.90	3.53	1	1396.17	23.58	0.88	4	112	26	30	5
1814	22.28	95.39	1475	2227.86	4.35	9538.80	5.97	0	0	93.73	3.30	115.07	0.71	94.67	3.78	130.11	5.21	1	992.48	16.39	0.84	4	112	27	30	4
1815	22.40	95.47	1476	2240.12	4.26	9547.46	5.12	0	0	97.38	3.05	115.31	0.68	104.32	3.71	125.39	4.47	1	1049.00	14.21	0.87	4	112	28	30	3
1816	21.46	97.66	1477	2145.95	7.45	9765.72	11.05	0	0	61.95	2.62	114.10	0.89	136.68	6.66	201.26	10.04	0	1217.46	10.90	0.73	4	112	29	30	2
1817	19.07	98.23	1478	1906.58	9.75	9822.77	7.03	0	0	70.30	2.70	113.29	0.92	195.62	8.86	142.15	6.29	0	1111.25	10.57	0.76	3	112	30	30	1
1818	32.22	123.45	1467	3222.26	3.08	12345.36	3.63	0	0	173.64	3.90	115.86	0.87	105.41	2.69	124.04	3.17	1	0.00	0.00	0.93	4	113	1	2	2
1819	32.60	123.49	1471	3259.69	2.93	12348.82	3.80	0	0	199.90	4.64	117.20	0.99	96.56	2.53	125.58	3.31	1	0.00	0.00	0.92	4	113	2	2	1
1820	13.01	96.46	1479	1301.01	9.73	9646.49	5.06	0	0	72.47	2.49	116.19	0.78	215.34	9.01	114.02	4.49	1	1466.56	13.01	0.81	4	114	1	1	1
1821	6.44	93.80	1480	644.20	16.61	9379.97	10.57	0	0	47.27	2.77	117.79	0.99	217.48	15.41	140.42	9.49	1	0.00	0.00	0.57	3	115	1	8	8
1822	5.92	96.28	1481	591.54	9.32	9628.25	11.98	0	0	63.14	3.20	115.11	1.05	142.88	8.32	183.12	10.75	0	0.00	0.00	0.66	3	115	2	8	7
1823	5.73	101.64	1482	573.36	6.12	10164.14	7.67	0	0	79.99	2.60	111.82	0.87	145.81	5.46	182.43	6.88	0	0.00	0.00	0.82	3	115	3	8	6
1824	6.07	103.55	1483	606.59	21.22	10355.28	11.23	0	0	41.32	2.53	114.89	0.94	242.22	20.99	142.91	10.08	1	0.00	0.00	0.56	5	115	4	8	5
1825	7.90	102.12	1484	790.24	5.42	10211.94	5.34	0	0	82.77	2.33	113.67	0.69	148.90	4.80	146.63	4.73	0	1044.96	12.40	0.87	3	115	5	8	4
1826	8.24	104.36	1485	824.07	6.53	10435.54	4.64	0	0	83.16	2.26	111.90	0.72	185.69	5.85	132.35	4.13	0	1231.90	12.51	0.87	3	115	6	8	3
1827	9.15	104.30	1486	915.24	6.00	10430.43	7.47	0	0	75.87	2.45	112.79	0.80	143.71	5.35	178.77	6.68	0	1312.50	11.51	0.82	3	115	7	8	2
1828	4.63	105.93	1487	463.26	22.13	10593.12	11.29	0	0	39.91	1.96	111.78	0.97	316.94	25.22	182.51	10.46	1	0.00	0.00	0.56	4	115	8	8	1
1829	20.57	117.36	1486	2057.49	7.84	11735.76	10.25	0	0	76.38	3.91	118.44	1.05	118.00	6.90	154.31	9.02	0	828.00	5.06	0.69	3	116	1	38	38
1830	21.95	118.77	1487	2194.94	4.08	11877.00	4.10	0	0	137.55	3.13	114.81	0.87	138.22	3.60	139.04	3.62	0	1673.40	22.60	0.92	3	116	2	38	37
1831	22.10	119.44	1488	2209.72	2.74	11944.30	3.08	0	0	172.93	3.50	116.08	0.74	103.83	2.39	116.92	2.69	1	1680.50	25.35	0.94	4	116	3	38	36
1832	22.39	119.82	1489	2239.20	3.92	11982.21	3.97	0	0	144.52	3.54	114.19	0.86	123.39	3.44	124.81	3.48	0	1533.50	22.40	0.91	3	116	4	38	35
1833	22.47	119.86	1490	2246.65	1.54	11985.67	1.95	0	0	330.78	3.85	116.69	0.85	101.69	1.34	128.35	1.70	1	2835.52	36.04	0.98	4	116	5	38	34
1834	22.39	119.77	1491	2239.00	2.43	11976.83	3.01	0	0	182.76	3.30	115.93	0.74	103.41	2.12	128.00	2.63	1	1826.19	29.50	0.95	4	116	6	38	33
1835	22.34	119.69	1492	2233.66	3.02	11969.04	3.70	0	0	162.33	3.56	116.20	0.81	105.93	2.64	129.92	3.24	1	1657.46	29.36	0.93	4	116	7	38	32
1836	22.35	119.65	1493	2234.84	3.21	11965.40	3.38	0	0	180.37	4.28	117.78	0.88	104.00	2.79	109.41	2.94	1	1728.38	31.76	0.92	4	116	8	38	31
1837	22.44	119.97	1494	2244.20	2.42	11996.99	2.72	0	0	277.65	5.49	118.83	1.04	93.59	2.07	105.34	2.37	1	2168.65	41.19	0.94	4	116	9	38	30
1838	22.31	119.76	1495	2230.58	3.84	11976.08	4.15	0	0	118.15	2.83	114.25	0.72	123.39	3.37	133.38	3.64	0	1299.04	17.21	0.91	3	116	10	38	29
1839	22.28	119.63	1496	2227.58	3.70	11963.43	3.63	0	0	154.47	4.05	117.05	0.84	108.57	3.23	106.30	3.15	1	1544.31	26.43	0.90	4	116	11	38	28
1840	22.24	119.72	1497	2224.04	2.47	11971.54	2.95	0	0	194.57	3.57	116.58	0.78	103.43	2.16	123.16	2.57	1	1829.92	25.46	0.95	4	116	12	38	27
1841	22.15	119.66	1498	2214.78	2.12	11966.24	2.36	0	0	213.45	3.12	113.93	0.71	111.44	1.85	124.11	2.06	1	2285.29	23.93	0.97	4	116	13	38	26
1842	21.92	119.76	1499	2191.80	3.21	11975.54	3.50	0	0	168.10	4.05	116.00	0.83	102.25	2.80	111.70	3.05	1	1451.19	23.77	0.92	4	116	14	38	25
1843	21.97	119.67	1500	2196.63	2.25	11967.08	2.47	0	0	218.98	3.49	117.53	0.77	108.59	1.97	119.36	2.16	1	1985.94	25.99	0.96	4	116	15	38	24
1844	22.24	119.96	1501	2224.14	3.61	11995.90	3.11	0	0	171.52	4.02	116.75	0.85	118.47	3.15	102.14	2.72	1	1585.90	18.93	0.92	4	116	16	38	23
1845	22.51	119.82	1502	2251.40	3.43	11982.27	4.01	0	0	187.76	5.08	116.43	1.03	97.21	2.96	113.64	3.49	1	1611.25	24.15	0.90	4	116	17	38	22
1846	21.96	119.92	1503	2195.97	3.78	11992.37	4.31	0	0	139.99	3.94	115.49	0.84	103.38	3.31	117.87	3.76	1	1424.94	24.00	0.89	4	116	18	38	21
1847	22.12	119.89	1504	2211.87	3.38	11988.72	4.81	0	0	149.26	4.02	115.47	0.90	96.60	2.98	137.24	4.20	1	1333.81	22.30	0.90	4	116	19	38	20
1848	22.05	119.88	1505	2204.91	4.49	11988.41	5.08	0	0	131.72	4.55	115.16	0.93	99.90	3.93	112.96	4.42	1	1204.04	21.35	0.84	4	116	20	38	19
1849	21.94	120.01	1506	2193.62	3.41	12000.99	3.29	0	0	145.32	3.11	113.63	0.73	122.53	2.98	118.46	2.88	0	1326.08	20.22	0.93	3	116	21	38	18
1850	21.82	119.98	1507	2181.82	3.32	11998.26	3.57	0	0	168.19	4.15	115.47	0.86	103.43	2.90	111.01	3.11	1	1478.31	26.34	0.91	4	116	22	38	17
1851	21.94	120.10	1508	2193.65	3.82	12009.60	4.23	0	0	103.25	3.08	113.98	0.61	98.46	3.35	108.85	3.68	1	862.12	15.61	0.88	4	116	23	38	16
1852	22.06	120.05	1509	2206.18	5.18	12005.24	5.59	0	0	96.57	3.21	113.75	0.78	120.02	4.54	129.40	4.90	0	837.31	12.86	0.84	3	116	24	38	15
1853	22.02	119.74	1510	2201.86	3.97	11974.07	4.05	0	0	103.15	2.96	113.81	0.61	106.51	3.47	108.70	3.53	1	894.83	16.53	0.89	4	116	25	38	14
1854	21.86	119.88	1511	2186.06	3.55	11987.50	3.62	0	0	153.05	3.69	113.72	0.82	113.44	3.10	115.70	3.17	0	1135.60	23.47	0.92	4	116	26	38	13
1855	22.00	119.95	1512	2199.79	3.36	11994.87	3.71	0	0	164.08	3.89	115.92	0.86	109.08	2.94	120.43	3.24	1	1665.12	20.12	0.92	3	116	27	38	12
1856	21.93	120.05	1513	2192.83	3.78	12004.87	3.99	0	0	154.72	3.90	112.82	0.90	115.28	3.31	121.60	3.49	0	1224.71	23.92	0.91	3	116	28	38	11
1857	21.94	119.99	1514	2194.49	3.07	11999.11	3.25	0	0	193.84	4.37	115.37	0.91	104.57	2.68	110.91	2.84	1	1759.23	33.29	0.93	4	116	29	38	10
1858	21.76	119.91	1515	2176.08	3.56	11991.02	3.54	0	0	165.56	3.81	115.91	0.88	119.18	3.12	118.50	3.10	0	1936.79	28.64	0.92	4	116	30	38	9
1859	21.97	119.93	1516	2197.09	3.54	11992.79	3.64	0	0	169.59	4.01	114.62	0.91	115.00	3.09	118.15	3.18	0	1711.81	27.80	0.92	4	116	31	38	8
1860	21.83	119.98	1517	2182.67	3.56	11998.49	3.38	0	0	198.01	4.78	115.60	1.02	113.46	3.11	107.71	2.95	1	1724.08	27.88	0.92	4	116	32	38	7
1861	21.90	119.97	1518	2189.76	3.12	11996.50	3.59	0	0	176.12	4.13	116.83	0.87	102.34	2.73	117.66	3.13	1	1757.44	25.94	0.92	4	116	33	38	6
1862	21.79	120.14	1519	2178.50	2.06	12013.59	2.52	0	0	220.67	3.59	117.23	0.74	97.12	1.80	118.98	2.20	1	1736.58	31.08	0.96	4	116	34	38	5
1863	21.92	120.22	1520	2191.57	3.23	12021.65	3.63	0	0	171.28	4.38	115.89	0.86	97.31	2.84	109.18	3.16	1	1096.75	26.38	0.91	4	116	35	38	4
1864	21.80	120.12	1521	2179.72	4.00	12011.79	4.21	0	0	139.79	3.78	114.66	0.86	113.92	3.50	119.81	3.68	0	1434.88	19.96	0.89	3	116	36	38	3
1865	21.94	119.89	1522	2194.36	3.22	11989.19	3.48	0	0	153.64	3.35	114.78	0.77	113.54	2.82	122.74	3.04	0	1408.48	22.46	0.93	4	116	37	38	2
1866	22.04	120.09	1523	2203.83	3.24	12008.63	3.26	0	0	145.80	3.40	115.74	0.70	106.52	2.83	107.38	2.85	1	1385.96	29.42	0.92	4	116	38	38	1
1867	65.76	85.73	1493	6576.27	8.65	8573.15	8.27	0	0	52.44	2.74	113.16	0.67	127.51	7.58	121.95	7.25	0	534.69	6.79	0.69	4	117	1	8	8
1868	65.69	85.65	1494	6568.86	4.70	8564.56	5.89	0	0	79.81	2.74	111.80	0.63	105.16	4.10	131.91	5.15	1	816.23	12.00	0.84	4	117	2	8	7
1869	65.69	85.87	1495	6568.56	5.47	8587.11	7.07	0	0	65.87	2.66	112.59	0.61	104.03	4.78	134.58	6.18	1	564.25	9.82	0.79	3	117	3	8	6
1870	65.60	85.64	1496	6559.61	6.91	8563.60	7.06	0	0	61.06	3.18	114.74	0.63	101.64	5.98	103.99	6.13	1	661.58	9.62	0.71	4	117	4	8	5
1871	65.57	86.00	1497	6556.51	5.33	8599.72	6.49	0	0	78.83	3.03	114.43	0.69	106.37	4.65	129.64	5.67	1	780.23	14.15	0.81	3	117	5	8	4
1872	65.59	86.34	1499	6558.90	5.38	8634.17	5.60	0	0	80.51	3.07	113.59	0.65	108.23	4.68	112.61	4.88	1	736.06	13.05	0.81	4	117	6	8	3
1873	65.67	86.31	1500	6567.29	4.99	8630.96	6.28	0	0	83.37	2.91	112.90	0.70	110.09	4.37	138.57	5.50	1	560.35	11.22	0.83	4	117	7	8	2
1874	65.41	86.26	1501	6541.01	4.84	8626.20	5.39	0	0	97.10	3.27	112.82	0.74	110.45	4.22	123.02	4.71	1	925.98	13.80	0.85	3	117	8	8	1
1875	22.32	67.31	1501	2232.28	2.42	6731.28	3.08	0	0	182.92	3.54	115.04	0.74	95.99	2.10	122.14	2.68	1	1650.10	26.44	0.94	4	118	1	46	46
1876	22.32	67.31	1502	2232.02	3.66	6731.13	4.39	0	0	119.73	3.18	116.13	0.72	105.94	3.19	127.22	3.83	1	1400.33	20.39	0.90	4	118	2	46	45
1877	22.26	67.41	1503	2225.52	1.88	6741.26	1.96	0	0	324.84	4.27	117.04	0.93	109.84	1.64	114.74	1.71	1	3085.54	48.74	0.97	4	118	3	46	44
1878	22.19	67.43	1504	2218.87	2.40	6742.77	2.94	0	0	175.45	3.10	116.83	0.70	104.64	2.10	128.10	2.57	1	1724.31	23.23	0.95	4	118	4	46	43
1879	22.32	67.22	1505	2232.09	2.56	6722.10	3.12	0	0	172.49	3.26	117.91	0.73	103.87	2.23	126.86	2.73	1	1812.54	24.18	0.95	4	118	5	46	42
1880	22.50	67.34	1506	2250.38	3.83	6734.12	4.27	0	0	130.93	3.32	113.80	0.80	116.32	3.36	129.73	3.74	0	1282.54	18.71	0.90	3	118	6	46	41
1881	22.23	67.28	1510	2222.92	3.30	6727.55	3.43	0	0	155.43	3.60	116.43	0.78	109.42	2.88	113.82	2.99	1	1292.67	21.58	0.92	4	118	7	46	40
1882	22.11	67.36	1511	2210.92	2.13	6736.15	2.48	0	0	340.91	5.50	122.30	1.16	101.36	1.86	117.96	2.16	1	3019.40	40.86	0.96	4	118	8	46	39
1883	22.18	67.39	1512	2218.02	1.89	6739.48	2.08	0	0	421.10	5.79	122.75	1.24	105.45	1.65	115.99	1.81	1	3803.62	58.54	0.97	4	118	9	46	38
1884	22.21	67.36	1513	2220.92	2.17	6735.92	2.66	0	0	409.72	6.58	121.56	1.47	103.88	1.90	127.30	2.32	1	3847.21	46.34	0.96	4	118	10	46	37
1885	22.15	67.32	1514	2214.94	2.15	6731.51	2.44	0	0	460.83	7.41	124.75	1.56	102.63	1.88	116.70	2.13	1	4128.96	50.08	0.96	4	118	11	46	36
1886	22.17	67.32	1515	2216.81	2.06	6732.29	2.37	0	0	398.07	6.02	121.40	1.31	104.69	1.80	120.33	2.07	1	3541.35	51.88	0.97	4	118	12	46	35
1887	22.07	67.20	1516	2207.38	2.34	6719.66	2.78	0	0	183.57	3.21	117.91	0.70	102.63	2.05	121.96	2.42	1	1605.40	22.58	0.95	4	118	13	46	34
1888	22.17	67.41	1517	2216.77	2.17	6741.17	2.46	0	0	343.46	5.59	121.68	1.17	102.21	1.89	116.01	2.14	1	3193.15	40.25	0.96	4	118	14	46	33
1889	22.17	67.46	1518	2216.64	2.02	6746.16	2.25	0	0	328.23	5.18	120.86	1.03	98.15	1.76	109.40	1.95	1	2904.71	49.02	0.96	4	118	15	46	32
1890	22.46	67.40	1519	2246.02	7.52	6740.45	7.47	0	0	59.66	2.87	113.33	0.67	120.28	6.58	119.45	6.53	0	610.38	8.36	0.73	3	118	16	46	31
1891	22.09	67.37	1520	2208.86	4.93	6737.15	5.70	0	0	98.08	3.36	113.86	0.78	110.63	4.31	127.88	4.98	1	867.69	15.11	0.84	4	118	17	46	30
1892	22.24	67.55	1521	2224.10	1.97	6755.45	2.14	0	0	269.17	3.95	118.03	0.82	103.02	1.71	112.24	1.87	1	2264.10	37.27	0.97	4	118	18	46	29
1893	22.25	67.41	1522	2225.22	2.11	6741.31	2.36	0	0	444.66	7.07	122.73	1.47	101.96	1.84	113.97	2.05	1	3756.17	58.81	0.96	4	118	19	46	28
1894	22.26	67.34	1523	2225.57	1.85	6734.08	2.09	0	0	477.02	6.44	122.57	1.40	105.32	1.61	119.13	1.83	1	4526.54	71.44	0.97	4	118	20	46	27
1895	22.25	67.40	1524	2225.29	2.63	6739.75	3.02	0	0	306.90	5.79	120.44	1.29	107.13	2.30	123.18	2.64	1	3038.60	43.74	0.95	4	118	21	46	26
1896	22.24	67.42	1525	2224.22	3.18	6742.02	3.52	0	0	267.82	6.08	119.55	1.33	107.50	2.77	119.10	3.07	1	2290.79	24.47	0.92	4	118	22	46	25
1897	22.19	67.33	1526	2219.33	2.50	6732.83	2.93	0	0	303.46	5.67	120.80	1.22	103.05	2.19	120.67	2.56	1	2927.42	43.67	0.95	4	118	23	46	24
1898	22.26	67.28	1527	2226.28	3.22	6727.54	3.58	0	0	153.56	3.50	117.13	0.78	108.28	2.81	120.55	3.13	1	1625.00	23.67	0.92	3	118	24	46	23
1899	22.02	67.32	1528	2202.39	2.60	6731.66	2.87	0	0	226.80	4.02	116.99	0.93	112.98	2.28	124.75	2.51	0	2204.42	29.92	0.95	3	118	25	46	22
1900	22.05	67.04	1529	2204.93	3.11	6703.82	3.72	0	0	147.69	3.43	114.13	0.75	102.97	2.72	123.09	3.25	1	1218.81	22.31	0.92	4	118	26	46	21
1901	21.89	67.52	1530	2189.47	2.45	6752.44	2.48	0	0	210.84	3.73	116.79	0.77	106.30	2.14	107.32	2.15	1	1843.23	34.48	0.95	4	118	27	46	20
1902	21.86	67.36	1531	2186.15	4.02	6735.58	4.93	0	0	99.04	2.99	112.70	0.66	102.19	3.52	125.23	4.30	1	753.25	13.17	0.87	4	118	28	46	19
1903	21.79	67.50	1532	2178.88	3.06	6750.48	3.12	0	0	158.11	3.28	115.11	0.73	113.20	2.67	115.58	2.73	0	1461.46	23.04	0.94	4	118	29	46	18
1904	21.70	67.28	1533	2170.06	2.77	6728.17	2.93	0	0	213.35	4.26	118.23	0.90	106.25	2.41	112.56	2.55	1	1967.92	29.63	0.94	4	118	30	46	17
1905	24.04	67.59	1534	2403.77	12.31	6758.70	6.37	0	0	70.43	2.47	116.96	0.97	260.42	12.34	142.67	5.76	1	1823.52	13.12	0.78	4	118	31	46	16
1906	27.94	66.69	1535	2794.05	7.11	6669.32	8.36	0	0	88.54	3.04	114.80	1.10	161.37	6.41	189.04	7.56	0	1825.96	13.70	0.79	3	118	32	46	15
1907	25.60	67.38	1536	2559.68	8.62	6738.08	8.05	0	0	76.79	2.65	114.58	1.04	194.26	7.87	181.89	7.31	0	1663.67	12.90	0.77	4	118	33	46	14
1908	24.91	67.69	1537	2491.17	4.13	6768.51	4.88	0	0	127.09	3.01	116.43	0.89	135.08	3.66	159.51	4.32	0	1918.33	18.18	0.91	3	118	34	46	13
1909	27.79	69.05	1538	2778.93	4.93	6905.06	6.98	0	0	112.44	3.46	118.83	1.02	123.62	4.36	174.64	6.23	0	1981.33	16.44	0.85	3	118	35	46	12
1910	26.16	70.09	1539	2616.04	5.85	7008.77	6.20	0	0	83.52	2.18	110.97	0.81	174.34	5.28	183.83	5.64	0	1408.81	11.06	0.86	3	118	36	46	11
1911	31.02	69.42	1541	3102.45	9.18	6942.04	7.91	0	0	98.26	4.22	119.12	1.31	165.22	8.18	142.69	7.03	0	2083.42	14.08	0.74	3	118	37	46	10
1912	29.96	67.25	1542	2995.73	4.47	6724.92	9.78	0	0	93.60	2.70	115.56	0.95	121.04	4.01	253.16	9.62	1	1819.83	15.30	0.85	4	118	38	46	9
1913	26.14	65.04	1543	2614.01	7.05	6504.19	27.66	0	0	67.98	3.02	116.30	1.27	125.64	6.38	386.38	35.85	1	1695.65	17.89	0.69	5	118	39	46	8
1914	27.83	69.72	1545	2782.53	9.23	6971.99	11.57	0	0	67.89	3.08	119.13	1.11	158.48	8.31	196.05	10.68	0	1776.90	9.34	0.69	5	118	40	46	7
1915	29.29	68.89	1546	2928.95	13.85	6889.09	13.26	0	0	60.66	2.96	113.46	1.35	220.97	13.14	212.19	12.50	1	1556.48	12.15	0.57	4	118	41	46	6
1916	29.33	70.71	1547	2933.10	6.76	7070.84	4.80	0	0	111.32	3.40	114.91	0.98	170.62	5.98	121.38	4.25	0	1628.29	16.66	0.85	4	118	42	46	5
1917	28.81	72.52	1548	2880.55	4.32	7252.21	5.60	0	0	128.99	3.38	115.99	0.98	127.36	3.83	164.92	4.96	0	2017.77	21.68	0.89	3	118	43	46	4
1918	30.40	71.89	1549	3039.60	5.16	7189.26	5.34	0	0	134.21	4.07	117.87	1.08	131.10	4.54	135.66	4.70	0	1681.10	21.85	0.86	4	118	44	46	3
1919	28.13	68.94	1550	2813.17	5.42	6893.94	4.96	0	0	106.70	2.68	113.03	0.87	167.01	4.84	153.09	4.42	0	1670.79	17.52	0.89	3	118	45	46	2
1920	26.76	65.72	1551	2676.31	3.97	6572.10	4.88	0	0	131.53	3.23	116.93	0.89	125.02	3.51	153.37	4.30	0	2191.69	23.21	0.90	3	118	46	46	1
1921	69.77	56.05	1515	6977.44	11.34	5604.84	11.31	0	0	44.49	3.04	115.49	0.76	127.78	9.95	127.48	9.93	0	496.98	6.77	0.56	4	119	1	1	1
1922	5.16	111.83	1520	516.37	7.65	11183.19	8.57	0	0	58.35	3.13	113.80	0.71	109.54	6.69	122.76	7.49	1	0.00	0.00	0.69	4	120	1	1	1
1923	41.30	22.25	1527	4129.77	7.95	2224.99	6.95	0	0	75.62	2.63	117.62	0.90	177.18	7.12	155.14	6.21	0	1807.27	11.15	0.80	3	121	1	63	63
1924	38.52	26.10	1528	3852.46	7.26	2610.11	10.95	0	0	72.76	2.82	116.84	1.03	146.23	6.53	216.73	10.20	1	1441.38	11.11	0.75	4	121	2	63	62
1925	40.90	27.15	1529	4089.53	6.95	2715.01	4.92	0	0	92.27	2.69	118.16	0.84	184.33	6.24	130.97	4.38	0	1832.00	15.85	0.86	3	121	3	63	61
1926	43.09	23.42	1530	4308.53	12.12	2341.85	17.27	0	0	44.31	2.98	118.02	1.00	140.32	10.82	196.28	15.97	0	901.46	3.59	0.52	5	121	4	63	60
1927	43.11	25.21	1531	4311.37	4.46	2520.53	6.19	0	0	101.70	2.71	118.43	0.83	129.81	3.96	179.49	5.52	0	1889.46	18.25	0.88	3	121	5	63	59
1928	40.75	23.45	1532	4075.44	7.11	2344.87	7.92	0	0	86.23	2.98	117.58	1.04	159.62	6.37	177.62	7.11	0	1725.60	13.70	0.79	3	121	6	63	58
1929	40.24	25.96	1533	4024.00	13.30	2595.66	14.49	0	0	55.38	2.06	107.86	1.18	272.28	13.94	288.91	15.67	1	1706.85	10.24	0.57	5	121	7	63	57
1930	41.87	25.35	1534	4186.88	6.01	2534.68	6.75	0	0	80.32	2.93	118.12	0.78	127.07	5.29	142.88	5.94	0	1142.85	13.83	0.81	3	121	8	63	56
1931	38.12	23.94	1535	3811.85	5.42	2393.82	4.23	0	0	112.60	2.63	115.44	0.85	179.38	4.85	140.29	3.76	0	1899.65	19.71	0.90	3	121	9	63	55
1932	39.45	23.13	1536	3945.17	14.37	2312.98	12.22	0	0	58.09	2.88	116.35	1.26	224.54	13.64	193.31	11.29	1	1447.21	8.85	0.58	3	121	10	63	54
1933	41.59	20.38	1537	4158.92	6.29	2038.33	9.02	0	0	80.37	2.92	117.25	0.95	134.28	5.61	191.87	8.12	0	1535.98	11.37	0.79	3	121	11	63	53
1934	41.83	19.56	1538	4182.94	6.92	1955.51	10.27	0	0	77.23	2.75	119.31	1.04	151.85	6.24	221.49	9.61	1	1839.48	12.77	0.77	4	121	12	63	52
1935	46.95	22.50	1539	4694.52	9.37	2249.91	6.42	0	0	78.75	2.85	118.24	0.96	199.22	8.57	138.12	5.74	0	1247.42	7.10	0.79	5	121	13	63	51
1936	47.42	25.80	1540	4741.85	4.37	2579.87	4.86	0	0	138.16	3.81	118.35	0.97	122.02	3.84	135.69	4.27	0	1716.73	20.16	0.89	4	121	14	63	50
1937	42.90	24.72	1544	4289.80	8.83	2472.48	14.36	0	0	73.41	4.14	119.71	1.28	121.43	7.85	196.27	12.94	0	1555.85	12.28	0.62	5	121	15	63	49
1938	40.26	23.84	1545	4026.25	6.47	2384.40	7.64	0	0	87.10	2.60	114.32	0.99	168.99	5.85	197.99	7.00	0	1501.83	13.97	0.82	3	121	16	63	48
1939	43.35	24.53	1546	4335.16	9.01	2452.92	8.82	0	0	77.16	2.95	117.08	1.12	183.33	8.16	179.52	7.97	0	1613.54	10.84	0.74	3	121	17	63	47
1940	42.25	24.54	1547	4224.80	5.42	2453.96	5.75	0	0	99.43	2.86	120.12	0.87	145.61	4.80	154.63	5.10	0	1920.40	18.58	0.86	3	121	18	63	46
1941	45.83	25.34	1548	4582.85	4.82	2534.14	4.56	0	0	97.35	2.58	117.33	0.70	140.49	4.25	132.95	4.02	0	1167.92	16.27	0.89	3	121	19	63	45
1942	47.28	25.75	1549	4727.54	3.67	2574.88	4.05	0	0	127.70	2.70	115.70	0.76	133.96	3.24	147.84	3.58	0	1519.46	16.72	0.93	3	121	20	63	44
1943	46.69	26.07	1550	4669.41	3.18	2606.65	2.91	0	0	207.04	4.14	118.15	0.94	122.26	2.78	111.96	2.55	1	1857.15	26.16	0.94	3	121	21	63	43
1944	46.83	26.15	1551	4683.11	2.75	2614.77	3.04	0	0	200.38	4.05	118.48	0.86	104.47	2.40	115.72	2.65	1	1819.35	30.55	0.94	4	121	22	63	42
1945	46.68	26.21	1552	4667.66	3.93	2620.83	4.00	0	0	130.29	3.42	116.45	0.77	114.96	3.43	117.26	3.50	0	964.54	16.20	0.90	3	121	23	63	41
1946	46.60	26.29	1553	4660.40	2.66	2629.07	3.25	0	0	204.92	4.06	119.09	0.90	103.09	2.31	126.28	2.84	1	2038.04	32.69	0.94	4	121	24	63	40
1947	46.46	26.22	1555	4645.54	4.34	2621.92	5.23	0	0	79.08	2.64	113.19	0.56	99.59	3.75	120.22	4.56	1	672.46	11.57	0.85	4	121	25	63	39
1948	46.56	26.32	1556	4655.60	2.34	2632.43	2.62	0	0	209.38	3.61	117.93	0.77	104.05	2.03	116.49	2.28	1	1975.88	30.67	0.96	4	121	26	63	38
1949	46.66	26.38	1557	4665.84	3.34	2638.16	3.28	0	0	146.99	3.39	117.38	0.72	111.18	2.91	109.37	2.86	1	1358.38	23.62	0.92	4	121	27	63	37
1950	46.65	26.31	1558	4664.89	3.21	2630.90	3.22	0	0	168.95	3.57	117.99	0.81	116.66	2.80	117.02	2.81	0	1622.88	24.32	0.93	4	121	28	63	36
1951	46.36	26.53	1559	4636.49	4.42	2652.77	4.31	0	0	140.71	3.86	118.67	0.92	123.87	3.87	120.65	3.77	0	1692.83	26.27	0.89	4	121	29	63	35
1952	46.59	26.30	1560	4659.05	2.86	2629.70	3.26	0	0	167.10	3.67	119.21	0.75	99.84	2.47	113.98	2.84	1	1683.52	24.46	0.93	4	121	30	63	34
1953	46.60	26.30	1561	4660.06	3.04	2630.45	3.07	0	0	271.89	5.94	121.00	1.23	106.96	2.65	108.08	2.68	1	2380.27	40.95	0.93	4	121	31	63	33
1954	46.62	26.34	1562	4661.57	2.37	2634.33	2.36	0	0	250.06	4.29	118.80	0.87	106.13	2.06	105.65	2.05	1	1897.92	32.43	0.96	4	121	32	63	32
1955	46.68	26.40	1563	4668.20	3.20	2640.08	3.35	0	0	206.39	4.63	118.93	1.00	109.52	2.79	114.98	2.93	1	1872.31	34.34	0.93	4	121	33	63	31
1956	46.76	26.43	1564	4676.47	3.90	2643.37	3.99	0	0	107.65	2.74	116.31	0.64	118.02	3.42	120.47	3.49	0	1055.98	17.20	0.90	4	121	34	63	30
1957	46.70	26.32	1565	4669.51	3.25	2631.64	4.18	0	0	147.29	3.55	116.56	0.81	103.64	2.84	133.48	3.66	1	1307.58	16.95	0.91	4	121	35	63	29
1958	46.72	26.30	1566	4672.30	2.67	2630.01	2.89	0	0	190.61	3.58	119.18	0.79	109.08	2.33	118.03	2.52	1	1910.38	27.25	0.95	4	121	36	63	28
1959	46.68	26.41	1567	4667.95	3.53	2640.74	3.94	0	0	138.00	3.65	117.10	0.76	102.45	3.07	114.50	3.43	1	1138.48	21.38	0.90	4	121	37	63	27
1960	46.76	26.55	1568	4675.58	3.25	2654.90	3.98	0	0	128.29	3.26	117.94	0.68	98.21	2.83	120.23	3.46	1	1307.40	23.56	0.91	4	121	38	63	26
1961	46.68	26.57	1569	4668.13	3.94	2657.07	4.26	0	0	121.72	3.35	117.43	0.74	110.15	3.44	118.99	3.72	1	1513.31	17.17	0.89	4	121	39	63	25
1962	45.92	27.71	1570	4592.41	8.03	2770.92	6.98	0	0	64.71	2.16	112.39	0.78	186.83	7.28	163.17	6.27	0	671.96	7.38	0.80	3	121	40	63	24
1963	45.55	25.33	1571	4555.39	8.29	2532.95	7.15	0	0	67.41	2.27	113.61	0.84	191.23	7.52	165.60	6.44	0	1177.33	12.20	0.79	3	121	41	63	23
1964	42.00	20.51	1573	4200.09	8.97	2050.81	8.42	0	0	58.09	2.29	114.90	0.81	176.72	8.10	166.16	7.55	0	1013.00	10.47	0.75	3	121	42	63	22
1965	44.76	17.01	1574	4476.40	5.56	1700.77	6.09	0	0	84.37	2.80	117.50	0.75	129.31	4.90	141.43	5.36	0	1291.58	14.10	0.84	4	121	43	63	21
1966	42.42	16.77	1575	4242.31	7.79	1676.51	10.62	0	0	63.55	2.85	117.60	0.91	134.49	6.94	182.65	9.50	0	1288.33	9.58	0.71	4	121	44	63	20
1967	41.76	19.92	1576	4175.78	7.60	1991.83	8.19	0	0	67.68	2.76	117.30	0.83	143.96	6.73	155.21	7.27	0	1004.85	6.64	0.76	3	121	45	63	19
1968	46.32	21.06	1577	4631.90	4.22	2106.10	4.68	0	0	125.79	3.89	119.30	0.83	104.60	3.67	116.06	4.08	1	1393.69	21.43	0.87	4	121	46	63	18
1969	47.08	26.89	1578	4708.28	7.76	2688.88	9.21	0	0	75.35	4.32	120.75	0.95	104.11	6.79	123.61	8.04	1	898.96	10.32	0.66	4	121	47	63	17
1970	44.39	29.17	1579	4439.23	4.94	2917.27	6.60	0	0	94.29	3.20	119.58	0.82	112.00	4.33	149.70	5.79	1	1289.69	15.93	0.84	3	121	48	63	16
1971	45.25	26.39	1580	4524.82	11.30	2639.33	13.46	0	0	47.39	3.02	120.41	0.91	137.32	10.03	163.42	11.93	0	1187.67	6.98	0.56	4	121	49	63	15
1972	42.33	23.34	1581	4233.46	14.88	2334.32	12.62	0	0	46.64	2.49	114.97	1.05	216.41	13.95	185.68	11.55	1	1158.52	9.25	0.56	4	121	50	63	14
1973	45.37	25.76	1582	4537.12	19.33	2575.58	8.20	0	0	52.81	2.59	115.39	1.01	285.30	20.35	131.23	7.40	1	1285.25	8.73	0.65	4	121	51	63	13
1974	45.42	21.72	1583	4541.66	7.75	2171.81	13.59	0	0	64.85	3.36	118.23	1.03	115.79	6.88	201.38	12.30	0	1207.65	10.52	0.66	3	121	52	63	12
1975	47.36	23.24	1584	4735.58	6.40	2324.22	6.52	0	0	88.43	3.44	118.84	0.87	126.53	5.62	129.03	5.73	0	1015.94	10.17	0.80	4	121	53	63	11
1976	41.53	22.28	1585	4153.17	10.98	2228.04	7.99	0	0	59.88	2.68	116.86	0.89	189.98	9.88	138.75	7.13	0	1218.90	8.04	0.71	5	121	54	63	10
1977	38.91	23.49	1586	3890.64	6.56	2349.20	5.84	0	0	83.14	2.79	117.18	0.79	150.58	5.80	134.14	5.16	0	1295.71	13.50	0.83	3	121	55	63	9
1978	37.68	23.80	1587	3767.68	7.43	2380.23	7.02	0	0	66.83	2.66	117.09	0.74	143.99	6.55	136.14	6.20	0	1005.48	11.59	0.78	3	121	56	63	8
1979	40.22	23.52	1588	4021.52	7.42	2351.82	9.92	0	0	61.96	2.67	117.06	0.83	133.33	6.60	177.88	8.84	0	1133.06	9.51	0.73	3	121	57	63	7
1980	38.69	23.58	1589	3869.07	8.28	2357.67	6.31	0	0	63.19	2.18	115.65	0.72	185.82	7.44	141.94	5.63	0	1060.94	11.16	0.80	3	121	58	63	6
1981	40.51	26.57	1590	4050.61	9.68	2657.34	9.07	0	0	59.93	2.94	117.74	0.88	152.24	8.57	142.59	8.03	0	930.50	8.48	0.69	3	121	59	63	5
1982	40.11	29.61	1591	4011.31	7.86	2960.71	13.34	0	0	57.64	2.70	116.16	0.93	130.58	7.04	218.10	12.35	1	986.19	8.27	0.69	4	121	60	63	4
1983	41.72	30.02	1592	4172.50	6.65	3001.82	7.11	0	0	73.93	2.88	118.00	0.78	131.84	5.86	141.05	6.27	0	970.98	11.95	0.79	3	121	61	63	3
1984	44.80	29.49	1593	4479.96	9.08	2949.31	6.58	0	0	67.81	2.70	118.93	0.82	176.16	8.08	127.89	5.84	0	1319.38	9.76	0.77	3	121	62	63	2
1985	45.33	30.32	1594	4533.34	6.37	3032.35	6.06	0	0	78.71	2.80	118.55	0.75	138.08	5.60	131.47	5.34	0	1111.19	11.40	0.82	3	121	63	63	1
1986	22.24	120.09	1528	2224.40	6.47	12009.43	7.16	0	0	64.66	3.04	111.72	0.65	105.68	5.65	116.86	6.24	1	602.60	13.39	0.74	5	122	1	12	12
1987	22.06	119.93	1529	2206.03	4.39	11992.59	4.11	0	0	108.08	3.20	113.57	0.68	114.16	3.83	106.67	3.59	1	1046.81	15.43	0.88	4	122	2	12	11
1988	22.12	120.15	1530	2212.00	6.84	12014.69	5.71	0	0	71.93	3.12	114.64	0.67	121.00	5.96	101.09	5.00	1	732.90	9.98	0.77	4	122	3	12	10
1989	22.14	119.90	1531	2213.78	4.17	11990.49	4.52	0	0	106.71	3.14	113.32	0.69	108.90	3.64	118.06	3.95	1	1175.62	16.07	0.88	4	122	4	12	9
1990	21.85	120.01	1532	2185.26	2.23	12000.75	2.63	0	0	206.94	3.61	116.85	0.74	98.29	1.95	115.81	2.29	1	1807.35	27.11	0.96	4	122	5	12	8
1991	21.88	119.90	1534	2187.56	3.11	11990.06	3.14	0	0	202.24	4.16	114.08	0.94	116.02	2.72	117.15	2.74	0	1842.00	32.09	0.94	3	122	6	12	7
1992	21.91	119.88	1535	2190.98	2.69	11988.46	2.89	0	0	215.45	4.42	118.33	0.88	100.81	2.35	108.16	2.52	1	1867.48	30.93	0.94	4	122	7	12	6
1993	21.74	119.94	1536	2174.21	2.63	11993.79	2.59	0	0	194.62	3.59	117.61	0.75	109.34	2.29	108.01	2.26	1	1673.15	27.76	0.95	4	122	8	12	5
1994	21.90	119.99	1537	2190.39	2.62	11998.61	3.37	0	0	180.60	3.62	117.72	0.80	100.57	2.30	129.23	2.94	1	1911.83	20.62	0.94	4	122	9	12	4
1995	21.87	119.98	1538	2187.49	2.50	11997.98	2.63	0	0	210.59	3.79	116.07	0.80	106.82	2.18	112.40	2.30	1	1807.90	26.18	0.95	4	122	10	12	3
1996	21.87	120.07	1539	2186.84	2.72	12006.67	2.85	0	0	198.63	3.78	115.45	0.82	110.15	2.38	115.16	2.49	1	1750.79	35.19	0.95	3	122	11	12	2
1997	22.04	119.87	1540	2203.55	2.82	11986.97	3.38	0	0	152.28	3.15	113.63	0.70	105.15	2.47	125.78	2.95	1	1453.04	16.07	0.94	4	122	12	12	1
1998	45.54	27.91	1530	4553.89	9.35	2791.04	19.19	0	0	45.90	2.72	119.94	0.94	123.26	8.37	242.33	18.58	1	588.65	4.65	0.58	5	123	1	1	1
1999	121.46	7.65	1530	12145.80	5.80	764.73	7.65	0	0	93.98	2.90	115.41	1.00	145.77	5.19	191.60	6.91	0	0.00	0.00	0.83	3	124	1	2	2
[truncated: 21,886 more rows]
