# Supplementary material for: Single-lipid tracking reveals heterogeneities in the nanoscale dynamics of colloid-supported lipid bilayers
Source: Soft Matter. 2025 Mar 26;21(16):3058–66. doi: 10.1039/d4sm01299b (PMC11957375; doi:10.1039/d4sm01299b)
Supplement: SM-021-D4SM01299B-s001 [file SM-021-D4SM01299B-s001.zip › RAW_DOM_tracks/DOPC_planar_DOM/S02R05_Results_pix@100_SNR@6_PSF@1p6_link@6_gap@3.csv]

	X_(px)	Y_(px)	Frame_Number	X_(nm)	X_loc_error(nm)	Y_(nm)	Y_loc_error(nm)	Z_(nm)	Z_loc_error(nm)	Amplitude_fit	Amp_error	BGfit	BGfit_error	SD_X_(nm)	SD_X_error(nm)	SD_Y_(nm)	SD_Y_error(nm)	False_positive	IntegratedInt	SNR	R2_fit	Iterations_fit	Track_ID	Particle_ID	Track_Length	Reverse_numbering
1	21.29	65.74	1	2128.57	3.14	6574.04	4.02	0	0	201.45	5.03	112.21	1.06	96.50	2.73	123.74	3.50	1	1568.69	29.55	0.91	4	1	1	643	643
2	21.13	65.66	2	2112.66	3.67	6565.82	3.72	0	0	186.85	4.65	114.83	1.03	113.39	3.21	114.90	3.25	0	1737.81	26.38	0.91	3	1	2	643	642
3	21.24	65.69	3	2124.38	2.60	6569.41	2.91	0	0	199.24	3.82	114.42	0.81	104.21	2.27	116.28	2.53	1	1801.71	28.58	0.95	4	1	3	643	641
4	21.16	65.74	4	2115.76	2.66	6574.45	2.77	0	0	206.63	4.06	115.63	0.83	103.93	2.32	108.40	2.41	1	2032.56	27.95	0.94	4	1	4	643	640
5	21.21	65.69	5	2120.91	2.85	6568.56	3.21	0	0	184.60	3.78	113.57	0.83	107.07	2.49	120.73	2.80	1	1695.69	29.31	0.94	4	1	5	643	639
6	21.29	65.65	6	2128.84	2.73	6564.50	2.97	0	0	195.53	4.01	113.28	0.82	102.22	2.38	111.01	2.58	1	1601.31	32.59	0.94	4	1	6	643	638
7	21.32	65.75	7	2132.32	2.47	6574.83	2.55	0	0	210.61	3.75	113.74	0.78	106.41	2.15	109.71	2.22	1	1951.31	36.04	0.95	4	1	7	643	637
8	21.34	65.61	8	2133.65	2.72	6560.79	2.74	0	0	243.47	4.88	115.11	0.98	104.00	2.36	105.08	2.38	1	2011.79	47.85	0.94	5	1	8	643	636
9	21.20	65.60	9	2119.78	3.07	6559.82	3.25	0	0	191.42	4.23	113.68	0.90	106.97	2.68	113.20	2.84	1	1672.04	27.51	0.93	4	1	9	643	635
10	21.22	65.62	10	2121.81	2.78	6561.51	3.09	0	0	167.40	3.39	115.25	0.73	105.49	2.43	117.02	2.69	1	1709.73	27.59	0.94	4	1	10	643	634
11	21.24	65.69	11	2123.92	2.62	6569.18	2.82	0	0	193.39	3.81	113.97	0.78	102.18	2.28	109.72	2.45	1	1505.29	34.39	0.94	4	1	11	643	633
12	21.14	65.55	12	2113.73	3.37	6554.70	4.08	0	0	170.93	3.98	113.91	0.95	111.56	2.96	134.84	3.57	1	1862.10	24.53	0.92	3	1	12	643	632
13	21.29	65.66	13	2129.22	3.11	6565.99	3.06	0	0	191.82	4.16	114.39	0.88	110.21	2.71	108.23	2.66	1	1909.27	37.19	0.93	4	1	13	643	631
14	21.23	65.70	14	2122.80	2.83	6569.75	2.94	0	0	206.98	4.41	115.04	0.88	101.72	2.46	105.77	2.55	1	1746.40	37.29	0.94	4	1	14	643	630
15	21.26	65.64	15	2126.07	3.33	6563.86	3.55	0	0	183.61	4.15	112.61	0.94	113.08	2.91	120.56	3.10	0	1690.46	27.45	0.92	4	1	15	643	629
16	21.19	65.55	16	2118.59	3.91	6554.84	4.20	0	0	185.80	5.11	114.43	1.12	109.30	3.41	117.57	3.67	1	1634.48	28.00	0.89	3	1	16	643	628
17	21.23	65.60	17	2123.04	2.67	6559.61	2.71	0	0	225.72	4.77	115.32	0.89	97.02	2.32	98.46	2.34	1	1711.33	38.19	0.94	4	1	17	643	627
18	21.28	65.74	18	2128.41	2.38	6573.84	2.74	0	0	196.17	3.54	114.65	0.74	101.15	2.07	116.53	2.39	1	1885.60	30.36	0.95	4	1	18	643	626
19	21.16	65.74	19	2115.61	2.46	6573.54	2.86	0	0	207.99	4.06	115.40	0.81	96.95	2.15	112.71	2.49	1	1611.04	29.37	0.95	4	1	19	643	625
20	21.25	65.60	20	2124.81	3.01	6559.60	3.14	0	0	164.59	3.45	113.59	0.75	110.32	2.63	115.16	2.74	1	1472.88	26.35	0.94	4	1	20	643	624
21	21.18	65.75	23	2117.80	6.53	6575.37	9.73	0	0	52.12	3.30	111.95	0.61	79.96	5.88	118.12	8.45	1	399.52	9.24	0.63	4	1	21	643	623
22	21.12	65.83	24	2112.46	4.08	6583.16	4.16	0	0	118.62	3.74	114.77	0.72	99.23	3.56	101.19	3.62	1	1184.56	17.16	0.87	4	1	22	643	622
23	21.42	65.63	25	2142.33	4.31	6563.46	5.00	0	0	110.64	3.70	112.44	0.76	98.63	3.72	114.67	4.35	1	945.25	23.23	0.85	4	1	23	643	621
24	21.37	65.52	26	2136.62	5.00	6552.13	4.88	0	0	102.44	3.09	109.10	0.77	127.64	4.38	124.70	4.28	0	775.17	15.18	0.87	3	1	24	643	620
25	21.50	65.76	27	2149.82	5.69	6576.12	6.26	0	0	104.28	4.18	113.33	0.93	109.14	4.96	119.99	5.46	1	1036.38	20.60	0.80	3	1	25	643	619
26	21.21	65.52	28	2121.49	4.25	6552.13	3.85	0	0	108.81	3.23	112.36	0.65	109.67	3.70	99.22	3.32	1	959.67	20.19	0.88	5	1	26	643	618
27	21.07	65.70	29	2106.99	4.65	6570.00	3.81	0	0	90.76	3.06	112.45	0.56	105.76	4.04	86.25	3.26	1	566.73	14.11	0.86	4	1	27	643	617
28	21.13	65.63	30	2112.73	5.45	6562.78	5.95	0	0	72.04	2.77	111.52	0.61	108.89	4.76	119.01	5.20	1	674.94	13.48	0.81	4	1	28	643	616
29	21.17	65.77	31	2117.11	5.41	6576.60	5.13	0	0	86.72	3.42	112.69	0.67	105.38	4.71	99.81	4.46	1	773.71	12.98	0.81	4	1	29	643	615
30	21.41	65.66	32	2140.99	5.69	6565.99	5.46	0	0	72.25	2.79	110.75	0.60	113.32	4.96	108.73	4.75	1	596.02	12.07	0.81	4	1	30	643	614
31	21.35	65.71	33	2134.64	5.25	6570.53	5.33	0	0	88.31	3.15	112.99	0.70	112.99	4.58	114.74	4.65	0	913.25	17.52	0.83	3	1	31	643	613
32	21.26	65.69	34	2125.52	3.86	6568.53	4.04	0	0	113.35	2.97	111.78	0.67	113.45	3.37	118.78	3.53	0	1135.79	18.62	0.90	3	1	32	643	612
33	21.35	65.63	35	2135.34	3.91	6562.74	5.04	0	0	110.41	3.53	112.76	0.72	93.56	3.37	120.77	4.39	1	857.21	16.67	0.86	4	1	33	643	611
34	21.36	65.65	36	2136.07	3.80	6565.29	5.84	0	0	101.90	3.39	114.93	0.71	87.26	3.24	134.67	5.08	1	1017.44	17.56	0.86	5	1	34	643	610
35	21.42	65.61	37	2142.35	3.75	6560.94	4.18	0	0	121.91	3.21	112.59	0.72	109.34	3.27	121.82	3.65	1	1236.69	18.21	0.90	4	1	35	643	609
36	21.28	65.67	38	2128.27	4.23	6566.65	4.86	0	0	102.71	2.97	111.94	0.70	112.71	3.70	129.52	4.26	0	1150.38	16.64	0.88	4	1	36	643	608
37	21.29	65.77	39	2128.73	3.43	6577.30	3.87	0	0	144.39	4.69	115.82	0.76	80.37	2.92	91.24	3.36	1	1158.71	28.06	0.87	5	1	37	643	607
38	21.34	65.53	40	2133.56	4.06	6553.06	4.49	0	0	112.82	3.26	112.75	0.72	108.14	3.54	119.67	3.92	1	1028.83	16.45	0.88	4	1	38	643	606
39	21.40	65.70	41	2140.18	3.34	6570.10	3.91	0	0	100.71	2.40	111.83	0.54	107.77	2.91	126.24	3.41	1	1165.10	21.27	0.92	3	1	39	643	605
40	21.39	65.60	42	2139.38	3.88	6559.99	3.70	0	0	127.39	3.36	112.08	0.72	113.03	3.38	107.73	3.22	1	743.60	16.85	0.90	4	1	40	643	604
41	21.19	65.61	43	2119.47	3.93	6561.35	3.66	0	0	124.66	3.62	115.22	0.69	103.73	3.42	96.45	3.15	1	1208.08	21.49	0.89	4	1	41	643	603
42	21.27	65.52	44	2127.41	5.47	6551.86	6.33	0	0	84.24	3.59	114.17	0.73	98.61	4.76	114.11	5.51	1	1014.38	17.43	0.78	4	1	42	643	602
43	21.40	65.62	45	2139.71	5.32	6562.23	6.17	0	0	75.38	2.78	112.25	0.65	110.93	4.65	128.62	5.40	1	783.23	11.84	0.82	4	1	43	643	601
44	21.32	65.71	46	2131.98	4.05	6571.28	4.08	0	0	110.20	3.07	112.14	0.67	111.80	3.53	112.54	3.56	1	985.25	22.52	0.89	4	1	44	643	600
45	21.28	65.68	47	2128.01	3.97	6568.33	4.45	0	0	124.66	3.71	112.51	0.78	102.51	3.46	115.00	3.88	1	1029.23	20.20	0.88	4	1	45	643	599
46	21.18	65.74	48	2118.23	4.57	6573.71	5.59	0	0	85.82	2.93	112.71	0.65	102.89	4.00	125.77	4.88	1	967.15	14.82	0.84	4	1	46	643	598
47	21.10	65.82	49	2109.85	3.49	6581.52	3.57	0	0	125.60	3.35	112.93	0.65	100.65	3.05	102.94	3.11	1	1126.62	19.64	0.90	4	1	47	643	597
48	21.26	65.56	50	2125.71	3.89	6556.31	4.89	0	0	102.91	3.41	112.62	0.66	90.25	3.38	113.44	4.25	1	716.25	16.28	0.86	4	1	48	643	596
49	21.30	65.75	51	2130.01	4.29	6575.42	5.23	0	0	88.94	3.12	111.94	0.62	93.97	3.72	114.49	4.55	1	803.46	20.19	0.84	4	1	49	643	595
50	21.21	65.78	52	2120.78	5.11	6577.65	5.04	0	0	76.62	2.36	110.29	0.59	127.54	4.48	125.67	4.42	0	577.33	11.21	0.86	3	1	50	643	594
51	21.16	65.66	53	2116.25	4.12	6566.27	3.51	0	0	105.71	2.55	111.10	0.60	131.17	3.60	111.73	3.07	1	869.83	15.39	0.91	4	1	51	643	593
52	21.31	65.53	54	2130.59	6.66	6553.48	7.81	0	0	68.68	3.19	111.17	0.74	110.36	5.83	129.34	6.83	1	744.52	12.17	0.74	3	1	52	643	592
53	21.30	65.54	55	2129.60	4.25	6553.83	3.76	0	0	132.27	3.67	112.41	0.78	117.45	3.70	103.95	3.27	1	1203.10	25.65	0.89	4	1	53	643	591
54	21.28	65.56	56	2127.60	4.56	6556.42	5.40	0	0	113.51	3.65	112.64	0.84	108.84	3.98	129.01	4.72	1	1089.12	16.22	0.86	3	1	54	643	590
55	21.31	65.69	57	2130.92	4.42	6569.44	5.96	0	0	79.93	2.82	111.14	0.61	96.19	3.84	129.92	5.20	1	865.56	15.42	0.84	4	1	55	643	589
56	21.51	65.73	58	2151.36	3.65	6572.68	4.08	0	0	110.06	3.35	112.79	0.62	91.54	3.10	102.64	3.54	1	786.71	19.36	0.88	4	1	56	643	588
57	21.26	65.58	59	2125.52	3.61	6558.05	4.25	0	0	117.01	3.15	111.59	0.68	102.96	3.15	121.07	3.71	1	1134.21	19.01	0.90	4	1	57	643	587
58	21.28	65.68	60	2127.89	6.68	6567.95	7.42	0	0	67.71	2.92	112.23	0.72	119.21	5.86	132.43	6.51	0	697.50	8.92	0.76	3	1	58	643	586
59	21.21	65.70	61	2120.88	6.47	6570.46	6.02	0	0	74.94	3.32	113.49	0.69	112.29	5.64	104.47	5.24	1	863.27	14.27	0.77	4	1	59	643	585
60	21.36	65.67	62	2136.39	5.26	6566.82	5.31	0	0	78.23	2.63	110.72	0.62	120.10	4.60	121.20	4.64	0	745.17	10.93	0.84	3	1	60	643	584
61	21.15	65.66	63	2115.45	4.90	6566.16	5.51	0	0	86.98	3.44	112.25	0.66	95.41	4.29	107.03	4.78	1	852.25	15.79	0.81	4	1	61	643	583
62	21.33	65.73	64	2133.28	5.14	6572.86	7.82	0	0	76.87	3.08	113.84	0.73	98.55	4.48	150.04	6.84	1	935.00	11.04	0.79	3	1	62	643	582
63	21.12	65.56	65	2112.50	4.37	6555.99	5.63	0	0	85.68	3.09	112.93	0.63	93.12	3.85	119.74	4.90	1	1149.54	16.38	0.83	4	1	63	643	581
64	21.34	65.63	66	2134.36	5.12	6563.07	5.00	0	0	92.80	3.53	112.14	0.69	103.40	4.44	100.94	4.33	1	691.17	19.22	0.82	4	1	64	643	580
65	21.24	65.75	67	2124.14	5.88	6575.13	7.26	0	0	70.08	2.84	110.44	0.69	111.57	5.15	137.72	6.36	1	481.15	8.85	0.79	3	1	65	643	579
66	21.34	65.68	68	2134.22	6.71	6567.72	6.13	0	0	64.52	2.64	111.96	0.62	126.08	5.87	115.25	5.37	0	606.92	10.34	0.79	3	1	66	643	578
67	21.23	65.51	69	2123.21	6.23	6550.99	6.74	0	0	58.39	2.38	111.65	0.57	117.50	5.45	127.13	5.90	0	737.48	11.50	0.79	3	1	67	643	577
68	21.37	65.68	70	2137.36	4.70	6567.81	4.90	0	0	105.28	3.48	111.74	0.75	109.38	4.10	113.96	4.27	1	974.96	16.58	0.85	4	1	68	643	576
69	21.33	65.47	71	2132.55	5.76	6546.97	6.50	0	0	78.86	3.39	112.21	0.71	102.96	5.01	116.17	5.67	1	849.98	17.53	0.78	3	1	69	643	575
70	21.16	65.81	72	2115.68	5.23	6581.07	5.10	0	0	79.07	2.75	111.34	0.61	115.55	4.57	112.67	4.45	0	717.48	12.28	0.84	4	1	70	643	574
71	21.20	65.53	73	2120.42	4.13	6553.22	3.90	0	0	83.59	2.37	111.83	0.50	111.64	3.60	105.43	3.39	1	818.98	13.73	0.89	4	1	71	643	573
72	21.13	65.64	74	2113.13	7.44	6563.62	7.40	0	0	68.41	2.85	110.81	0.78	137.79	6.56	136.94	6.52	0	957.29	11.66	0.76	3	1	72	643	572
73	21.29	65.74	75	2129.06	3.30	6573.81	4.71	0	0	110.81	3.04	112.19	0.65	92.31	2.86	131.86	4.10	1	874.06	16.75	0.89	4	1	73	643	571
74	21.24	65.70	76	2124.09	4.69	6569.86	4.43	0	0	94.50	2.81	112.28	0.65	121.46	4.10	114.73	3.87	0	1106.83	20.14	0.88	4	1	74	643	570
75	21.25	65.58	77	2125.10	2.98	6557.57	2.87	0	0	156.72	3.73	113.86	0.67	95.99	2.59	92.14	2.45	1	1181.21	22.74	0.92	5	1	75	643	569
76	21.37	65.74	78	2137.49	3.73	6574.23	4.02	0	0	126.88	3.82	114.67	0.72	94.94	3.21	102.50	3.49	1	1405.15	22.96	0.88	5	1	76	643	568
77	21.23	65.67	79	2123.20	4.74	6567.35	5.08	0	0	112.73	3.79	113.46	0.82	108.35	4.13	116.30	4.43	1	1083.46	14.24	0.85	4	1	77	643	567
78	21.41	65.62	80	2141.12	5.58	6561.75	6.22	0	0	88.56	3.67	113.07	0.77	103.22	4.84	115.19	5.42	1	921.85	12.74	0.79	3	1	78	643	566
79	21.42	65.45	81	2141.60	5.25	6545.24	4.88	0	0	84.02	3.45	113.42	0.62	97.71	4.51	90.65	4.14	1	680.19	15.31	0.80	4	1	79	643	565
80	21.25	65.71	82	2125.31	3.58	6571.33	5.23	0	0	108.53	3.29	113.55	0.70	90.66	3.12	132.33	4.55	1	855.85	13.60	0.87	4	1	80	643	564
81	21.24	65.83	83	2123.97	5.26	6582.55	6.06	0	0	80.29	2.99	111.44	0.68	108.31	4.59	124.90	5.29	1	752.83	12.01	0.82	4	1	81	643	563
82	20.99	65.80	84	2098.51	6.20	6580.34	6.54	0	0	64.57	2.69	111.25	0.61	114.48	5.42	120.82	5.72	0	689.35	9.98	0.78	4	1	82	643	562
83	21.20	65.61	85	2120.39	5.38	6560.70	4.76	0	0	104.69	4.01	113.75	0.78	107.74	4.68	95.11	4.10	1	803.54	18.96	0.82	4	1	83	643	561
84	21.29	65.87	86	2129.29	6.50	6587.08	5.63	0	0	81.42	3.25	113.06	0.74	125.30	5.68	108.56	4.92	1	896.48	14.67	0.80	4	1	84	643	560
85	21.12	65.67	87	2112.05	6.42	6566.97	7.68	0	0	73.09	3.73	112.54	0.76	96.72	5.64	115.46	6.68	1	563.56	11.59	0.72	4	1	85	643	559
86	21.26	65.75	88	2125.74	4.98	6574.79	5.73	0	0	85.09	2.97	111.58	0.68	109.68	4.35	126.31	5.01	1	938.50	13.84	0.84	3	1	86	643	558
87	21.38	65.58	89	2137.87	3.93	6557.92	6.15	0	0	100.13	3.85	111.84	0.71	75.80	3.13	122.03	5.33	1	518.44	15.69	0.82	5	1	87	643	557
88	21.43	65.72	90	2143.17	4.06	6572.44	4.40	0	0	96.48	2.78	110.32	0.61	108.17	3.54	117.23	3.84	1	808.06	15.98	0.88	4	1	88	643	556
89	21.21	65.51	91	2121.08	5.27	6551.01	4.67	0	0	94.87	3.32	110.62	0.70	115.73	4.59	102.39	4.05	1	740.98	15.18	0.84	4	1	89	643	555
90	21.12	65.64	92	2112.46	5.07	6563.85	4.87	0	0	78.44	2.82	113.87	0.57	108.46	4.42	103.96	4.23	1	767.77	13.63	0.83	4	1	90	643	554
91	21.31	65.44	93	2130.82	6.01	6543.56	4.92	0	0	90.04	3.54	112.86	0.72	117.28	5.23	95.88	4.24	1	677.15	14.45	0.81	4	1	91	643	553
92	21.27	65.73	94	2127.34	4.01	6572.76	5.07	0	0	89.32	3.02	112.49	0.59	90.73	3.47	115.01	4.41	1	786.29	13.72	0.85	4	1	92	643	552
93	21.33	65.63	95	2132.76	6.61	6563.21	8.10	0	0	65.29	3.32	112.57	0.71	99.75	5.75	122.28	7.06	1	885.94	11.89	0.71	4	1	93	643	551
94	21.49	65.47	96	2148.72	6.39	6547.27	7.79	0	0	65.20	3.05	112.01	0.69	105.06	5.57	128.03	6.80	1	596.94	10.30	0.74	4	1	94	643	550
95	21.24	65.63	97	2124.10	6.48	6562.96	8.27	0	0	61.28	2.72	112.30	0.68	112.19	5.68	143.36	7.26	0	811.81	11.60	0.75	3	1	95	643	549
96	21.12	65.83	98	2112.05	6.74	6582.71	7.97	0	0	62.03	2.89	114.19	0.68	111.16	5.90	131.48	6.97	1	830.54	10.76	0.74	5	1	96	643	548
97	21.28	65.29	99	2127.82	5.34	6529.45	6.81	0	0	71.69	2.89	113.53	0.64	101.70	4.66	129.65	5.94	1	869.85	10.90	0.79	4	1	97	643	547
98	21.41	65.59	100	2141.46	5.73	6559.50	6.58	0	0	61.08	2.34	112.01	0.57	115.35	5.02	132.45	5.77	0	578.42	10.08	0.81	3	1	98	643	546
99	21.18	65.69	101	2118.25	7.98	6568.80	7.65	0	0	63.69	2.93	111.19	0.76	133.38	7.01	127.92	6.72	0	663.31	10.87	0.73	3	1	99	643	545
100	21.17	65.78	102	2117.18	5.78	6577.97	6.05	0	0	74.72	2.94	113.52	0.66	113.01	5.05	118.46	5.29	0	910.27	10.05	0.80	3	1	100	643	544
101	21.30	65.52	103	2129.64	4.55	6551.92	4.60	0	0	106.26	3.27	113.43	0.73	113.84	3.98	115.09	4.02	0	1097.69	15.14	0.87	4	1	101	643	543
102	21.35	65.50	104	2134.96	3.96	6550.12	4.49	0	0	110.02	3.30	111.99	0.69	101.43	3.44	115.03	3.91	1	758.33	15.58	0.88	4	1	102	643	542
103	21.32	65.59	105	2132.14	6.59	6559.42	7.48	0	0	62.83	2.91	110.97	0.66	109.26	5.76	123.92	6.53	1	556.19	9.77	0.74	3	1	103	643	541
104	21.18	65.68	107	2118.34	4.25	6567.66	4.08	0	0	108.60	3.03	111.55	0.67	117.14	3.71	112.35	3.56	0	922.19	18.84	0.89	4	1	104	643	540
105	21.17	65.75	108	2116.97	3.81	6574.84	5.15	0	0	97.25	2.77	113.38	0.65	102.96	3.34	139.37	4.51	1	1128.85	15.40	0.88	3	1	105	643	539
106	21.32	65.63	109	2132.50	5.46	6562.70	5.18	0	0	118.36	4.53	114.23	0.93	109.48	4.75	103.84	4.50	1	1261.31	19.94	0.82	4	1	106	643	538
107	21.14	65.86	110	2114.22	3.87	6586.40	4.44	0	0	111.46	3.37	113.46	0.68	98.42	3.39	112.82	3.87	1	1024.15	17.57	0.88	4	1	107	643	537
108	21.54	65.50	111	2153.55	4.23	6549.52	4.91	0	0	92.02	2.95	112.39	0.62	101.17	3.67	117.57	4.28	1	680.88	15.49	0.86	4	1	108	643	536
109	21.22	65.63	112	2121.77	6.27	6562.71	7.24	0	0	63.51	2.73	111.69	0.64	112.41	5.49	129.68	6.33	0	760.98	9.50	0.77	3	1	109	643	535
110	21.07	65.96	113	2107.43	5.11	6596.11	5.47	0	0	89.33	3.31	113.15	0.70	105.98	4.46	113.44	4.77	1	829.90	17.97	0.82	4	1	110	643	534
111	21.31	65.71	114	2130.77	3.92	6571.29	4.23	0	0	126.80	4.04	114.01	0.76	94.23	3.39	101.78	3.67	1	883.38	17.21	0.87	4	1	111	643	533
112	21.06	65.74	115	2105.92	3.75	6574.35	4.90	0	0	123.78	4.12	115.30	0.78	87.32	3.38	113.18	4.26	1	1061.35	22.04	0.86	4	1	112	643	532
113	21.16	65.85	116	2116.44	8.97	6585.25	8.07	0	0	56.58	2.86	112.92	0.73	136.57	7.88	122.83	7.09	0	1089.04	10.53	0.70	3	1	113	643	531
114	21.29	65.84	117	2128.61	4.13	6584.19	4.75	0	0	105.20	3.50	112.69	0.68	95.20	3.58	109.51	4.13	1	701.12	18.76	0.86	4	1	114	643	530
115	21.31	65.71	118	2130.79	6.58	6570.86	6.36	0	0	72.97	2.96	112.99	0.71	124.84	5.76	120.63	5.57	0	753.29	13.50	0.79	3	1	115	643	529
116	21.44	65.50	119	2144.50	4.10	6549.75	4.47	0	0	115.17	4.01	113.68	0.72	89.47	3.46	97.96	3.84	1	811.79	18.64	0.85	5	1	116	643	528
117	21.21	65.89	120	2120.65	5.95	6589.38	7.39	0	0	76.80	3.21	110.93	0.77	109.50	5.21	135.97	6.47	1	910.79	14.71	0.78	3	1	117	643	527
118	21.34	65.70	121	2134.28	6.19	6570.15	7.97	0	0	63.99	2.53	111.29	0.69	120.58	5.45	155.25	7.02	0	730.67	10.02	0.78	3	1	118	643	526
119	21.38	65.83	122	2137.50	5.59	6583.29	6.09	0	0	86.57	3.49	111.34	0.75	106.26	4.86	115.95	5.31	1	553.54	15.34	0.80	4	1	119	643	525
120	21.07	65.68	123	2107.30	7.05	6567.66	6.63	0	0	64.34	2.67	111.95	0.67	130.62	6.19	122.80	5.82	0	609.90	8.71	0.77	3	1	120	643	524
121	21.20	65.60	124	2120.44	3.70	6559.96	4.77	0	0	102.43	3.15	112.93	0.63	92.36	3.24	118.89	4.15	1	842.35	14.02	0.87	4	1	121	643	523
122	21.09	65.70	125	2108.75	3.51	6569.59	4.48	0	0	113.42	3.33	113.23	0.66	92.09	3.10	117.27	3.90	1	608.21	16.11	0.88	4	1	122	643	522
123	21.22	65.68	126	2121.84	7.06	6567.74	6.20	0	0	63.91	2.97	110.72	0.63	116.76	6.15	102.49	5.39	1	535.62	13.99	0.75	5	1	123	643	521
124	21.11	65.49	127	2110.71	6.63	6549.49	6.34	0	0	60.88	2.82	112.23	0.58	110.11	5.78	105.27	5.51	1	593.17	10.85	0.75	4	1	124	643	520
125	21.14	65.49	128	2114.28	5.90	6549.17	5.22	0	0	74.59	2.84	109.86	0.61	119.03	5.15	105.22	4.54	1	564.27	14.45	0.81	4	1	125	643	519
126	21.25	65.63	129	2125.06	5.73	6563.05	6.43	0	0	77.38	3.77	114.23	0.69	90.35	4.97	101.33	5.56	1	665.33	12.61	0.74	5	1	126	643	518
127	21.29	65.79	130	2129.34	5.88	6579.00	6.80	0	0	65.09	2.95	111.98	0.61	99.59	5.11	115.23	5.92	1	571.48	9.47	0.76	4	1	127	643	517
128	21.16	65.66	131	2115.55	4.05	6565.94	5.41	0	0	65.10	2.10	110.48	0.45	96.56	3.56	128.64	4.71	1	502.12	9.47	0.86	4	1	128	643	516
129	21.43	65.77	132	2142.87	6.85	6577.46	7.25	0	0	55.93	2.83	111.27	0.58	103.71	5.94	109.80	6.31	1	517.12	10.56	0.72	4	1	129	643	515
130	21.39	65.71	133	2139.02	3.66	6571.03	4.25	0	0	101.44	3.51	112.92	0.57	78.91	2.95	93.51	3.66	1	560.02	16.55	0.85	4	1	130	643	514
131	21.43	65.62	134	2142.77	3.86	6561.64	4.79	0	0	92.38	3.11	112.95	0.58	87.08	3.24	108.93	4.15	1	720.44	12.96	0.86	4	1	131	643	513
132	21.34	65.71	135	2133.67	8.21	6571.23	7.46	0	0	56.96	2.86	111.21	0.67	125.67	7.18	114.18	6.52	0	469.90	8.84	0.71	3	1	132	643	512
133	21.39	65.88	136	2138.91	5.49	6587.89	7.67	0	0	63.94	3.22	111.14	0.60	82.15	4.53	116.33	6.66	1	570.35	12.19	0.73	5	1	133	643	511
134	21.43	65.88	137	2143.33	7.98	6588.24	7.82	0	0	55.27	2.87	111.83	0.65	118.33	6.97	115.96	6.84	0	490.06	6.93	0.70	3	1	134	643	510
135	21.21	65.62	138	2121.00	7.33	6562.23	6.74	0	0	60.45	2.90	112.45	0.63	117.40	6.39	108.02	5.88	1	711.25	11.81	0.73	4	1	135	643	509
136	21.28	65.68	139	2127.60	5.46	6567.51	5.82	0	0	76.08	3.36	113.18	0.63	94.90	4.73	101.24	5.04	1	696.02	14.19	0.78	4	1	136	643	508
137	21.36	65.58	140	2135.62	4.35	6557.58	4.83	0	0	86.93	2.62	112.75	0.60	110.76	3.80	122.95	4.22	1	928.27	16.83	0.87	4	1	137	643	507
138	21.37	65.79	141	2136.64	5.15	6579.31	5.00	0	0	90.81	3.71	113.00	0.67	96.66	4.44	93.97	4.36	1	639.12	14.84	0.80	4	1	138	643	506
139	21.38	65.46	142	2137.53	4.81	6545.73	4.69	0	0	114.09	4.08	112.76	0.79	102.95	4.17	100.42	4.05	1	836.25	20.75	0.84	4	1	139	643	505
140	21.44	65.53	143	2143.61	6.56	6553.47	8.20	0	0	63.88	3.00	112.47	0.70	107.45	5.73	134.33	7.17	1	843.42	10.99	0.74	4	1	140	643	504
141	21.43	65.80	144	2143.47	5.49	6579.59	5.14	0	0	105.73	4.40	114.00	0.82	101.15	4.74	94.88	4.48	1	810.25	14.79	0.80	4	1	141	643	503
142	21.30	65.61	145	2129.79	4.42	6560.90	5.33	0	0	70.49	2.26	110.64	0.51	105.90	3.86	127.68	4.66	1	629.38	10.81	0.86	4	1	142	643	502
143	21.48	65.72	146	2147.58	6.96	6571.87	7.24	0	0	63.40	2.75	110.65	0.68	123.50	6.11	128.40	6.35	0	666.25	10.06	0.76	3	1	143	643	501
144	21.12	65.64	147	2111.96	3.31	6564.45	3.64	0	0	143.65	4.28	113.94	0.73	85.95	2.96	93.75	3.12	1	1247.46	24.00	0.89	5	1	144	643	500
145	21.36	65.48	148	2135.85	6.83	6547.93	7.67	0	0	68.78	3.43	113.23	0.74	105.25	5.95	118.26	6.69	1	580.94	9.03	0.72	3	1	145	643	499
146	21.51	65.57	149	2151.28	4.60	6557.45	4.88	0	0	92.51	3.82	112.14	0.63	83.73	3.77	89.55	4.11	1	599.58	17.34	0.80	5	1	146	643	498
147	21.13	65.78	150	2113.39	5.75	6578.29	6.84	0	0	73.55	3.43	113.03	0.68	94.86	5.05	112.64	5.95	1	767.92	14.26	0.75	4	1	147	643	497
148	21.33	65.74	151	2133.31	7.55	6573.97	7.88	0	0	48.65	2.42	111.74	0.56	116.72	6.60	121.84	6.89	0	744.27	8.06	0.71	4	1	148	643	496
149	21.27	65.68	152	2127.14	5.70	6567.74	6.80	0	0	79.78	3.10	111.84	0.75	112.77	5.00	134.40	5.95	0	808.48	12.57	0.80	4	1	149	643	495
150	21.17	65.72	153	2116.60	4.93	6571.62	6.23	0	0	71.31	2.72	110.27	0.59	99.47	4.32	125.60	5.43	1	370.17	9.05	0.81	4	1	150	643	494
151	21.24	65.85	154	2123.51	6.59	6584.76	9.43	0	0	60.97	3.09	111.85	0.72	100.20	5.77	143.30	8.24	1	707.27	13.64	0.71	4	1	151	643	493
152	21.23	65.48	155	2122.73	4.00	6547.78	4.49	0	0	92.95	2.93	111.11	0.58	97.34	3.49	109.12	3.90	1	566.98	14.23	0.87	5	1	152	643	492
153	21.02	66.23	156	2101.52	6.24	6622.86	5.83	0	0	62.47	2.28	109.95	0.57	131.65	5.47	123.13	5.12	0	561.69	10.88	0.82	3	1	153	643	491
154	21.01	65.56	157	2100.57	7.88	6556.41	7.49	0	0	69.22	3.51	113.30	0.79	119.59	6.89	113.56	6.54	0	966.25	13.10	0.71	4	1	154	643	490
155	21.31	65.42	158	2131.33	9.72	6541.65	11.16	0	0	44.62	2.67	111.80	0.71	124.98	8.56	143.52	9.82	0	381.96	6.86	0.61	3	1	155	643	489
156	21.37	65.70	159	2136.91	4.95	6569.78	6.03	0	0	88.85	3.05	110.69	0.73	110.99	4.34	135.07	5.28	1	871.60	18.28	0.84	3	1	156	643	488
157	21.16	65.76	160	2115.69	3.51	6575.95	5.24	0	0	95.11	2.84	111.94	0.61	90.63	3.11	134.68	4.56	1	923.35	16.67	0.88	4	1	157	643	487
158	21.22	65.78	161	2121.84	8.38	6578.17	9.01	0	0	55.86	2.99	110.89	0.73	120.40	7.34	129.54	7.90	0	739.33	8.69	0.68	4	1	158	643	486
159	20.86	65.74	162	2085.89	5.05	6573.79	5.18	0	0	76.92	3.10	111.54	0.58	96.32	4.41	98.63	4.49	1	547.46	10.45	0.81	4	1	159	643	485
160	21.26	65.53	163	2126.02	5.06	6552.74	5.66	0	0	96.53	3.63	114.39	0.77	103.40	4.41	115.60	4.93	1	1102.58	18.93	0.82	4	1	160	643	484
161	21.18	65.69	164	2118.15	7.07	6568.74	8.38	0	0	70.07	3.58	112.38	0.81	106.53	6.18	126.24	7.32	1	813.23	11.86	0.71	4	1	161	643	483
162	21.33	65.90	165	2133.07	5.67	6589.56	6.49	0	0	68.78	3.12	112.77	0.61	95.87	4.91	109.73	5.65	1	500.50	10.53	0.76	4	1	162	643	482
163	21.42	65.49	166	2142.44	4.70	6549.01	4.52	0	0	118.21	3.89	111.42	0.80	109.57	4.09	105.19	3.92	1	1037.08	19.25	0.86	4	1	163	643	481
164	21.15	65.64	167	2115.26	3.06	6564.17	3.53	0	0	114.23	2.61	110.34	0.56	102.80	2.67	118.87	3.08	1	1044.90	18.30	0.92	4	1	164	643	480
165	21.16	65.75	168	2116.01	4.67	6574.92	4.88	0	0	91.14	2.81	112.92	0.65	116.42	4.09	121.60	4.27	0	980.48	16.66	0.87	3	1	165	643	479
166	21.15	65.87	169	2114.74	4.97	6587.28	5.26	0	0	87.53	3.02	111.78	0.67	110.69	4.35	117.10	4.59	1	936.67	20.03	0.84	4	1	166	643	478
167	21.28	65.32	170	2128.36	4.40	6531.77	6.16	0	0	68.58	2.59	111.34	0.53	89.35	3.81	125.19	5.36	1	653.00	10.95	0.82	4	1	167	643	477
168	21.10	65.82	171	2109.99	3.67	6582.44	4.30	0	0	88.26	2.61	112.14	0.52	95.78	3.23	111.99	3.74	1	646.67	14.29	0.88	4	1	168	643	476
169	21.39	65.67	172	2138.64	4.87	6566.99	6.57	0	0	85.32	3.60	111.83	0.71	87.92	4.12	119.34	5.71	1	778.48	12.44	0.79	4	1	169	643	475
170	21.48	65.66	173	2148.31	6.09	6565.70	7.41	0	0	58.28	2.79	112.34	0.58	97.59	5.26	118.80	6.45	1	617.77	9.36	0.74	4	1	170	643	474
171	21.21	65.80	174	2121.30	6.74	6580.28	6.74	0	0	60.33	2.65	111.68	0.61	117.79	5.89	117.80	5.89	0	606.75	7.86	0.76	3	1	171	643	473
172	21.13	65.52	175	2112.53	5.21	6552.42	4.96	0	0	80.00	3.04	112.80	0.60	105.25	4.54	99.98	4.28	1	823.17	11.81	0.82	4	1	172	643	472
173	21.41	65.75	176	2141.35	7.13	6575.28	7.82	0	0	54.90	2.71	111.51	0.61	111.13	6.22	121.98	6.83	1	546.85	10.26	0.72	3	1	173	643	471
174	21.45	65.51	177	2145.24	6.82	6550.92	6.66	0	0	57.10	2.62	111.23	0.57	114.28	5.95	111.66	5.81	1	671.17	12.31	0.75	4	1	174	643	470
175	21.27	65.83	178	2126.55	6.06	6583.21	8.44	0	0	70.45	3.26	111.97	0.75	100.62	5.30	140.11	7.38	1	852.23	11.80	0.74	4	1	175	643	469
176	21.37	65.90	179	2137.01	6.80	6590.35	8.65	0	0	69.24	3.43	110.76	0.79	105.37	5.93	134.08	7.56	1	713.54	11.06	0.71	3	1	176	643	468
177	21.27	65.46	180	2127.37	5.82	6545.53	6.10	0	0	72.48	3.33	111.15	0.63	97.32	5.05	101.84	5.27	1	446.42	9.07	0.76	4	1	177	643	467
178	21.48	65.60	181	2147.72	5.90	6559.85	6.82	0	0	74.99	3.22	112.18	0.71	105.52	5.14	121.96	5.95	1	624.10	10.30	0.77	4	1	178	643	466
179	21.31	65.67	182	2131.29	4.09	6567.28	4.66	0	0	95.76	3.51	113.22	0.60	85.01	3.48	97.19	4.02	1	876.42	15.68	0.84	4	1	179	643	465
180	21.16	65.76	183	2116.33	6.56	6575.81	7.00	0	0	72.54	3.32	111.68	0.73	110.03	5.73	117.44	6.11	1	785.71	13.25	0.75	4	1	180	643	464
181	21.27	65.73	184	2126.98	5.21	6572.95	5.14	0	0	69.50	2.63	110.37	0.53	105.58	4.53	104.20	4.47	1	529.67	13.37	0.82	5	1	181	643	463
182	21.36	65.57	185	2135.84	7.01	6557.01	7.69	0	0	51.40	2.65	112.43	0.56	104.25	6.09	114.46	6.70	1	720.73	7.78	0.71	4	1	182	643	462
183	21.23	65.60	186	2122.61	6.67	6559.63	7.66	0	0	59.47	2.71	110.87	0.64	112.61	5.84	129.23	6.70	0	452.00	9.56	0.75	4	1	183	643	461
184	21.12	65.94	187	2112.02	5.60	6593.63	5.46	0	0	83.18	3.29	112.18	0.68	108.77	4.88	106.13	4.77	1	698.27	12.28	0.81	4	1	184	643	460
185	21.31	65.64	188	2131.25	4.90	6564.43	4.54	0	0	104.20	3.52	113.64	0.73	111.56	4.27	103.35	3.95	1	989.73	17.70	0.85	4	1	185	643	459
186	21.15	65.79	189	2115.18	5.45	6579.18	5.96	0	0	87.82	3.43	112.13	0.74	107.29	4.76	117.19	5.20	1	769.71	13.15	0.81	4	1	186	643	458
187	21.01	65.62	190	2101.40	3.11	6562.37	3.49	0	0	118.95	2.87	112.32	0.58	98.96	2.72	111.00	3.03	1	1087.42	22.61	0.92	4	1	187	643	457
188	21.22	65.57	191	2122.32	6.92	6556.88	7.82	0	0	61.12	3.02	110.12	0.67	107.59	6.04	121.65	6.83	1	462.00	9.17	0.72	3	1	188	643	456
189	21.52	65.55	192	2151.68	4.87	6555.32	5.08	0	0	80.16	3.08	112.12	0.58	97.05	4.19	101.43	4.39	1	676.52	15.64	0.82	4	1	189	643	455
190	21.28	65.53	193	2128.09	4.58	6552.58	3.96	0	0	93.37	2.91	112.09	0.58	112.81	3.98	97.37	3.41	1	550.56	14.74	0.87	4	1	190	643	454
191	21.37	65.56	194	2137.05	4.94	6556.13	4.99	0	0	114.94	4.07	114.26	0.84	107.13	4.30	108.14	4.34	1	1360.31	19.29	0.84	5	1	191	643	453
192	21.52	65.57	195	2152.11	3.82	6556.52	4.23	0	0	130.89	3.57	112.27	0.78	107.74	3.33	119.26	3.69	1	1143.02	21.10	0.89	4	1	192	643	452
193	21.27	65.82	196	2126.61	4.45	6581.74	5.52	0	0	111.44	4.06	115.16	0.81	93.64	3.86	116.31	4.80	1	1215.44	19.52	0.83	4	1	193	643	451
194	21.19	65.72	197	2119.00	4.63	6572.44	5.28	0	0	107.06	3.51	112.66	0.79	108.53	4.04	123.86	4.61	1	1168.77	19.62	0.85	4	1	194	643	450
195	21.37	65.53	198	2136.81	3.67	6553.11	4.43	0	0	124.36	3.55	112.97	0.74	98.74	3.18	119.39	3.86	1	979.58	20.60	0.89	4	1	195	643	449
196	21.18	65.80	199	2117.81	3.69	6579.77	4.11	0	0	119.56	3.46	112.94	0.68	97.70	3.22	108.89	3.58	1	1063.17	14.80	0.89	4	1	196	643	448
197	21.35	65.78	200	2134.59	5.82	6578.14	5.65	0	0	103.52	3.69	111.86	0.90	125.75	5.10	121.96	4.95	0	1337.81	18.71	0.83	4	1	197	643	447
198	21.12	65.81	201	2111.61	6.06	6581.25	6.06	0	0	97.96	3.84	111.91	0.89	118.75	5.30	118.94	5.30	0	1016.77	16.64	0.80	4	1	198	643	446
199	21.25	65.78	202	2124.71	4.71	6577.65	5.08	0	0	95.78	3.06	112.44	0.70	113.28	4.11	122.17	4.44	0	905.92	15.93	0.86	3	1	199	643	445
200	21.43	65.58	203	2143.43	4.56	6557.95	4.90	0	0	107.98	3.36	112.49	0.76	112.74	3.98	121.24	4.28	0	1168.25	16.38	0.87	4	1	200	643	444
201	21.32	65.84	204	2132.12	4.35	6583.66	4.60	0	0	115.25	3.93	112.34	0.76	97.74	3.76	103.39	4.00	1	1028.25	19.99	0.85	4	1	201	643	443
202	21.14	65.64	205	2113.80	3.59	6563.90	4.38	0	0	106.77	2.80	111.75	0.63	105.18	3.14	128.34	3.83	1	1023.08	19.69	0.90	4	1	202	643	442
203	21.31	65.70	206	2130.66	3.72	6569.96	4.35	0	0	110.06	3.17	113.35	0.65	99.15	3.23	115.88	3.79	1	1058.12	20.78	0.89	4	1	203	643	441
204	21.26	65.82	207	2126.13	4.11	6582.40	5.06	0	0	117.38	3.67	112.53	0.80	101.14	3.59	124.41	4.41	1	1110.98	23.32	0.87	4	1	204	643	440
205	21.26	65.64	208	2126.34	5.21	6563.68	4.99	0	0	108.60	3.64	112.88	0.83	119.24	4.55	114.24	4.36	0	1078.19	18.65	0.85	3	1	205	643	439
206	21.30	65.62	209	2129.88	3.60	6562.20	3.50	0	0	126.59	3.20	111.04	0.66	109.34	3.14	106.29	3.05	1	1088.56	19.08	0.91	4	1	206	643	438
207	21.31	65.51	210	2130.80	3.80	6550.58	4.32	0	0	134.46	3.96	113.61	0.80	99.12	3.30	112.56	3.76	1	1120.81	24.94	0.88	4	1	207	643	437
208	21.12	65.59	211	2112.10	4.38	6558.58	4.90	0	0	112.85	3.42	111.33	0.78	111.30	3.83	124.35	4.28	1	1066.98	26.77	0.87	5	1	208	643	436
209	21.06	65.72	212	2105.65	3.45	6571.69	4.23	0	0	120.77	3.33	113.20	0.68	96.27	3.04	117.76	3.68	1	1153.73	18.89	0.90	4	1	209	643	435
210	21.20	65.67	213	2120.29	3.45	6567.31	3.32	0	0	136.64	3.40	115.42	0.68	106.35	3.00	102.36	2.88	1	1016.46	21.33	0.91	4	1	210	643	434
211	21.35	65.68	214	2134.93	3.81	6567.69	3.83	0	0	117.92	3.14	114.21	0.67	109.88	3.32	110.44	3.33	1	1193.75	18.48	0.90	4	1	211	643	433
212	21.20	65.76	215	2120.11	3.10	6575.67	3.88	0	0	123.73	2.93	113.67	0.64	100.44	2.71	125.87	3.39	1	1234.85	23.53	0.92	4	1	212	643	432
213	21.14	65.53	216	2114.34	4.66	6553.43	4.68	0	0	116.58	3.78	111.68	0.81	110.47	4.07	110.80	4.07	1	815.73	18.81	0.86	4	1	213	643	431
214	21.26	65.55	217	2126.36	3.27	6554.50	4.10	0	0	126.47	3.35	113.94	0.68	94.75	2.84	118.88	3.57	1	1111.15	19.99	0.90	4	1	214	643	430
215	21.27	65.66	218	2126.79	3.86	6565.51	3.36	0	0	118.51	3.02	115.29	0.63	116.37	3.36	101.44	2.92	1	960.08	16.96	0.91	4	1	215	643	429
216	21.45	65.54	219	2144.75	4.35	6554.24	5.29	0	0	106.51	3.18	112.67	0.77	112.13	3.81	136.29	4.63	0	1205.62	15.76	0.87	4	1	216	643	428
217	21.13	65.73	220	2112.59	3.24	6572.67	3.63	0	0	126.78	2.90	112.47	0.65	109.00	2.83	122.15	3.17	1	1177.04	19.85	0.92	4	1	217	643	427
218	21.18	65.61	221	2118.19	2.79	6560.83	2.79	0	0	160.04	3.33	114.18	0.66	103.04	2.43	102.91	2.42	1	1271.85	29.42	0.94	4	1	218	643	426
219	21.26	65.62	222	2126.39	2.74	6561.59	3.43	0	0	148.43	3.45	113.83	0.67	90.30	2.37	113.27	2.98	1	1305.15	24.11	0.93	4	1	219	643	425
220	21.32	65.76	223	2131.59	3.46	6575.53	3.52	0	0	131.25	3.09	112.90	0.68	112.92	3.02	114.69	3.07	0	1187.48	20.51	0.92	4	1	220	643	424
221	21.15	65.74	224	2114.60	3.83	6574.36	4.19	0	0	135.48	3.65	112.59	0.81	109.39	3.35	119.72	3.66	1	1351.90	21.42	0.90	4	1	221	643	423
222	21.21	65.53	225	2121.37	2.88	6552.87	3.36	0	0	139.49	3.00	113.31	0.64	102.59	2.51	119.87	2.93	1	1407.42	30.45	0.93	4	1	222	643	422
223	21.12	65.73	226	2112.42	3.89	6573.06	4.66	0	0	121.54	3.74	114.77	0.76	97.40	3.41	116.41	4.06	1	1220.04	21.46	0.87	4	1	223	643	421
224	21.37	65.62	227	2136.91	3.94	6562.22	4.22	0	0	130.87	3.92	114.34	0.79	100.83	3.42	108.06	3.67	1	1007.81	16.25	0.88	4	1	224	643	420
225	21.35	65.66	228	2135.41	3.76	6566.38	3.97	0	0	123.33	3.46	112.36	0.70	102.89	3.26	108.77	3.46	1	1056.50	20.58	0.89	4	1	225	643	419
226	21.26	65.70	229	2125.88	3.22	6569.83	3.41	0	0	148.92	3.74	114.22	0.72	98.30	2.80	104.04	2.96	1	1180.08	25.35	0.91	4	1	226	643	418
227	21.40	65.74	230	2140.15	2.78	6574.26	3.79	0	0	141.73	3.26	114.18	0.68	92.50	2.38	126.63	3.30	1	1341.67	22.51	0.92	5	1	227	643	417
228	21.22	65.61	231	2121.94	3.89	6561.25	4.34	0	0	109.80	3.60	114.87	0.66	91.27	3.39	101.72	3.76	1	1026.79	20.66	0.86	4	1	228	643	416
229	21.28	65.82	232	2127.89	3.98	6582.16	4.85	0	0	103.08	3.16	113.44	0.67	99.87	3.47	121.63	4.23	1	1018.73	22.59	0.87	4	1	229	643	415
230	21.26	65.63	233	2126.30	3.38	6563.30	3.57	0	0	154.07	3.88	112.38	0.79	102.91	2.94	108.62	3.10	1	1130.88	30.12	0.91	4	1	230	643	414
231	21.19	65.73	234	2118.92	3.85	6572.50	4.17	0	0	122.36	3.44	113.67	0.73	105.29	3.36	113.95	3.63	1	1257.19	18.84	0.89	4	1	231	643	413
232	21.28	65.66	235	2127.77	4.34	6566.16	4.51	0	0	129.00	3.67	111.58	0.86	117.07	3.79	121.63	3.94	0	1055.10	20.02	0.88	4	1	232	643	412
233	21.14	65.69	236	2114.37	4.75	6568.88	4.73	0	0	125.03	4.18	113.64	0.88	109.00	4.14	108.44	4.11	1	1301.71	18.85	0.85	3	1	233	643	411
234	21.37	65.66	237	2137.34	5.12	6566.38	5.84	0	0	100.39	3.55	111.77	0.82	111.34	4.48	126.94	5.11	1	1071.48	19.70	0.83	4	1	234	643	410
235	21.23	65.73	238	2123.38	4.84	6572.94	5.51	0	0	101.54	3.32	112.74	0.79	113.79	4.24	129.47	4.82	0	1038.62	13.81	0.85	4	1	235	643	409
236	21.25	65.77	239	2125.12	4.66	6576.84	4.74	0	0	107.27	3.37	113.76	0.75	113.99	4.07	115.95	4.14	0	1235.81	20.75	0.86	4	1	236	643	408
237	21.15	65.53	240	2115.06	4.33	6552.84	4.63	0	0	129.49	4.40	113.37	0.85	98.00	3.79	104.52	4.01	1	1089.50	22.20	0.85	4	1	237	643	407
238	21.47	65.51	241	2147.05	3.89	6551.43	4.03	0	0	124.29	3.75	114.55	0.72	98.64	3.35	102.28	3.49	1	951.52	23.06	0.88	4	1	238	643	406
239	21.36	65.62	242	2135.85	3.50	6561.68	4.28	0	0	109.62	3.09	113.11	0.62	94.99	3.02	116.33	3.72	1	902.71	17.29	0.89	4	1	239	643	405
240	21.29	65.81	243	2129.44	4.11	6581.04	5.27	0	0	116.57	3.89	113.88	0.80	94.44	3.56	121.30	4.59	1	1074.48	19.10	0.85	4	1	240	643	404
241	21.21	65.62	244	2121.10	4.00	6562.34	3.96	0	0	120.65	3.41	113.78	0.71	108.85	3.49	107.78	3.45	1	1255.62	26.86	0.89	5	1	241	643	403
242	21.27	65.72	245	2126.86	4.85	6571.90	5.70	0	0	94.95	3.17	111.89	0.75	111.85	4.24	131.51	4.99	1	1017.54	13.42	0.85	3	1	242	643	402
243	21.18	65.62	246	2117.91	4.67	6561.64	4.83	0	0	124.19	3.82	113.02	0.88	116.78	4.09	120.76	4.23	0	1295.29	18.05	0.87	4	1	243	643	401
244	21.38	65.71	247	2138.46	3.70	6570.86	4.57	0	0	131.95	3.88	113.15	0.80	96.26	3.19	119.11	3.98	1	1180.50	23.36	0.88	4	1	244	643	400
245	21.19	65.69	248	2119.22	3.44	6568.72	3.78	0	0	112.93	2.74	112.97	0.61	108.91	3.01	119.44	3.30	1	1068.92	16.76	0.91	4	1	245	643	399
246	21.24	66.00	249	2123.85	2.58	6600.15	2.84	0	0	153.86	2.96	114.73	0.62	103.00	2.25	113.25	2.47	1	1552.65	21.70	0.95	4	1	246	643	398
247	21.26	65.69	250	2125.56	3.83	6569.16	3.85	0	0	142.34	4.11	114.64	0.80	101.86	3.33	102.25	3.34	1	1280.10	32.34	0.89	5	1	247	643	397
248	21.31	65.67	251	2130.80	4.03	6567.06	4.33	0	0	120.57	3.50	112.76	0.75	106.45	3.51	114.55	3.78	1	1002.77	17.46	0.88	3	1	248	643	396
249	21.25	65.70	252	2125.25	5.69	6569.77	6.96	0	0	89.47	3.68	113.76	0.84	106.41	4.97	130.25	6.09	1	1241.65	17.93	0.79	4	1	249	643	395
250	21.21	65.79	253	2120.91	3.02	6578.71	3.32	0	0	116.03	2.57	113.43	0.54	104.45	2.63	114.99	2.90	1	1074.33	17.22	0.93	4	1	250	643	394
251	21.26	65.73	254	2126.36	3.87	6573.39	3.91	0	0	138.88	3.67	113.94	0.80	112.57	3.37	113.71	3.41	0	1307.29	25.01	0.90	4	1	251	643	393
252	21.20	65.54	255	2119.88	3.11	6554.18	4.08	0	0	127.65	3.36	113.21	0.67	90.85	2.73	119.02	3.55	1	966.54	18.11	0.90	4	1	252	643	392
253	21.19	65.78	256	2119.21	3.19	6578.03	3.57	0	0	134.54	3.27	111.98	0.67	100.86	2.78	113.02	3.11	1	1032.17	22.02	0.92	4	1	253	643	391
254	21.11	65.61	257	2111.44	4.34	6560.54	3.64	0	0	118.84	3.37	111.83	0.70	117.48	3.78	98.49	3.15	1	855.54	19.23	0.89	4	1	254	643	390
255	21.20	65.72	258	2119.72	4.32	6572.32	4.12	0	0	122.70	3.71	114.41	0.76	109.72	3.76	104.64	3.59	1	1116.23	20.86	0.88	4	1	255	643	389
256	21.17	65.79	259	2117.18	4.33	6578.68	5.18	0	0	114.68	3.46	113.05	0.82	110.43	3.80	131.83	4.53	1	1234.23	18.22	0.87	4	1	256	643	388
257	21.19	65.67	260	2119.39	3.74	6567.38	3.34	0	0	130.01	3.20	112.80	0.68	116.79	3.26	104.47	2.91	1	1174.90	25.76	0.91	4	1	257	643	387
258	21.12	65.84	261	2112.25	3.04	6583.86	3.25	0	0	126.43	2.88	112.31	0.59	102.57	2.66	109.64	2.83	1	1015.38	19.52	0.93	3	1	258	643	386
259	21.25	65.71	262	2125.03	2.75	6571.42	3.38	0	0	137.55	3.17	113.40	0.62	91.27	2.39	112.52	2.94	1	1209.12	27.53	0.93	4	1	259	643	385
260	21.43	65.74	263	2143.43	3.98	6573.92	4.30	0	0	111.74	3.02	112.40	0.69	112.97	3.47	122.04	3.75	0	1233.92	17.24	0.89	4	1	260	643	384
261	21.27	65.71	264	2126.65	3.64	6571.13	3.44	0	0	146.07	4.13	115.66	0.75	98.67	3.15	93.31	2.97	1	1265.21	20.85	0.89	4	1	261	643	383
262	21.07	65.77	265	2106.65	3.70	6577.30	4.39	0	0	135.19	4.10	114.07	0.80	93.87	3.26	111.04	3.82	1	1280.69	26.61	0.88	4	1	262	643	382
263	21.03	65.83	266	2102.65	3.67	6583.33	4.45	0	0	144.28	4.37	114.53	0.86	93.51	3.25	112.92	3.87	1	1290.56	29.00	0.88	4	1	263	643	381
264	21.24	65.66	267	2124.00	3.14	6565.55	3.30	0	0	165.11	4.03	114.44	0.78	98.95	2.73	103.88	2.86	1	1374.19	28.41	0.92	4	1	264	643	380
265	21.40	65.71	268	2140.04	3.23	6570.62	3.41	0	0	142.99	3.48	113.26	0.70	101.80	2.80	107.38	2.96	1	1182.40	24.89	0.92	4	1	265	643	379
266	21.22	65.72	269	2121.55	4.35	6571.72	4.80	0	0	125.92	3.84	112.10	0.86	109.69	3.80	120.92	4.19	1	1000.33	17.39	0.87	4	1	266	643	378
267	21.26	65.75	270	2126.23	3.04	6575.02	3.77	0	0	136.98	3.41	113.84	0.68	93.59	2.64	116.19	3.28	1	1067.38	21.96	0.91	4	1	267	643	377
268	21.22	65.63	271	2121.51	2.64	6562.65	3.56	0	0	153.99	3.70	112.87	0.69	84.67	2.32	113.83	3.09	1	1252.29	27.05	0.92	4	1	268	643	376
269	21.26	65.73	272	2125.69	4.39	6573.05	4.29	0	0	126.20	3.70	112.04	0.82	115.21	3.83	112.63	3.75	0	1050.58	21.50	0.88	3	1	269	643	375
270	21.24	65.50	273	2124.25	4.30	6550.35	5.58	0	0	132.24	4.52	111.03	0.96	96.79	3.75	125.51	4.86	1	1090.02	22.72	0.85	5	1	270	643	374
271	21.14	65.61	274	2113.54	4.15	6561.15	3.68	0	0	121.06	3.21	111.54	0.70	120.17	3.62	106.46	3.20	1	1195.17	18.86	0.90	4	1	271	643	373
272	21.30	65.72	275	2130.19	4.79	6571.64	4.71	0	0	130.12	4.63	113.08	0.91	103.43	4.16	101.64	4.09	1	982.58	19.60	0.84	4	1	272	643	372
273	21.15	65.68	276	2114.81	4.15	6568.33	4.48	0	0	126.56	3.55	112.01	0.82	113.59	3.63	122.69	3.91	0	1433.90	25.89	0.89	4	1	273	643	371
274	21.06	65.70	277	2106.47	2.99	6569.74	3.09	0	0	147.82	3.59	114.28	0.66	94.69	2.63	97.65	2.68	1	1222.00	20.01	0.92	4	1	274	643	370
275	21.08	65.67	278	2107.59	3.41	6566.69	4.11	0	0	122.14	3.51	114.21	0.67	91.56	3.02	110.08	3.57	1	982.56	20.13	0.89	4	1	275	643	369
276	21.15	65.66	279	2114.84	3.09	6566.09	3.63	0	0	144.43	3.52	112.44	0.71	97.70	2.71	114.49	3.16	1	1206.06	28.53	0.92	4	1	276	643	368
277	21.29	65.60	280	2129.08	4.34	6560.38	5.20	0	0	113.85	3.42	111.43	0.81	111.08	3.80	133.05	4.55	1	1027.65	15.27	0.87	3	1	277	643	367
278	21.28	65.68	281	2128.03	5.02	6568.29	4.99	0	0	121.73	4.10	112.68	0.91	114.64	4.38	114.08	4.36	0	1084.29	20.99	0.85	4	1	278	643	366
279	21.25	65.73	282	2124.90	4.95	6572.58	5.41	0	0	109.80	3.78	114.61	0.85	110.50	4.33	120.75	4.73	1	1239.08	15.76	0.84	4	1	279	643	365
280	21.20	65.72	283	2119.78	3.55	6571.67	3.54	0	0	134.35	3.19	112.27	0.71	114.91	3.10	114.55	3.09	0	1254.08	21.48	0.92	3	1	280	643	364
281	21.34	65.67	284	2134.31	4.40	6567.50	4.77	0	0	94.15	2.87	110.06	0.64	111.03	3.84	120.32	4.16	1	742.21	18.73	0.87	4	1	281	643	363
282	21.16	65.73	285	2116.08	3.43	6573.40	4.41	0	0	117.51	3.31	111.35	0.67	93.82	3.01	120.37	3.84	1	881.12	19.69	0.89	4	1	282	643	362
283	21.24	65.70	286	2124.38	3.21	6569.70	3.46	0	0	133.99	3.08	111.69	0.66	107.30	2.80	115.53	3.01	1	1191.83	22.36	0.92	4	1	283	643	361
284	21.21	65.79	287	2120.80	4.25	6578.69	5.26	0	0	97.28	3.26	111.82	0.68	97.36	3.71	120.59	4.59	1	813.38	17.12	0.85	4	1	284	643	360
285	21.13	65.63	288	2113.23	5.36	6562.97	5.64	0	0	83.47	3.50	113.12	0.67	98.28	4.69	103.22	4.89	1	676.54	15.66	0.79	4	1	285	643	359
286	21.23	65.69	289	2123.21	4.21	6568.53	4.79	0	0	102.54	3.43	113.53	0.68	96.64	3.67	109.79	4.16	1	985.44	15.19	0.85	3	1	286	643	358
287	21.29	65.61	290	2129.33	3.46	6561.40	3.79	0	0	124.28	3.10	112.63	0.67	106.41	3.01	116.59	3.30	1	1214.44	20.77	0.91	4	1	287	643	357
288	21.23	65.58	291	2123.01	3.75	6557.99	3.76	0	0	117.93	2.82	111.83	0.67	120.69	3.28	120.90	3.29	0	1145.23	22.39	0.91	4	1	288	643	356
289	20.98	65.69	292	2098.40	4.43	6569.03	4.71	0	0	116.16	3.45	111.76	0.79	114.69	3.87	122.13	4.12	0	1011.06	22.24	0.88	4	1	289	643	355
290	21.22	65.65	293	2121.83	3.04	6565.43	3.40	0	0	157.05	3.93	114.05	0.74	93.43	2.65	104.19	2.95	1	1058.19	23.68	0.91	4	1	290	643	354
291	21.33	65.69	294	2132.55	3.99	6569.10	4.40	0	0	128.53	3.66	114.10	0.80	107.68	3.48	118.58	3.84	1	1221.75	19.23	0.89	3	1	291	643	353
292	21.29	65.61	295	2128.93	3.82	6561.22	4.55	0	0	139.59	3.98	113.34	0.86	102.86	3.33	122.51	3.97	1	1416.85	24.32	0.89	4	1	292	643	352
293	21.25	65.60	296	2124.82	4.86	6559.82	4.65	0	0	127.66	4.32	113.03	0.90	110.19	4.23	105.39	4.04	1	1126.29	17.87	0.85	4	1	293	643	351
294	21.21	65.67	297	2121.41	3.34	6566.61	4.14	0	0	130.22	3.47	114.02	0.72	96.44	2.92	119.35	3.60	1	1146.08	24.71	0.90	4	1	294	643	350
295	21.12	65.74	298	2111.84	3.60	6573.74	3.89	0	0	113.95	2.85	112.44	0.64	110.47	3.15	119.49	3.40	1	1390.73	18.03	0.91	4	1	295	643	349
296	21.25	65.67	299	2124.84	3.53	6566.56	3.06	0	0	150.66	3.61	114.28	0.73	113.02	3.07	97.77	2.65	1	1320.69	21.43	0.92	4	1	296	643	348
297	21.10	65.65	300	2110.30	4.82	6564.83	5.37	0	0	122.74	4.24	114.63	0.93	107.22	4.21	119.58	4.69	1	1542.69	25.46	0.84	4	1	297	643	347
298	21.30	65.70	301	2130.34	4.35	6570.30	4.91	0	0	128.79	4.22	112.83	0.88	101.73	3.78	114.97	4.28	1	1188.67	25.18	0.86	4	1	298	643	346
299	21.33	65.60	302	2133.00	4.37	6559.66	5.14	0	0	125.44	3.88	113.13	0.89	108.55	3.81	127.96	4.50	1	1296.71	25.19	0.87	4	1	299	643	345
300	21.23	65.68	303	2122.96	4.36	6568.46	4.32	0	0	113.43	2.97	111.26	0.75	128.21	3.83	127.08	3.80	0	972.25	15.39	0.90	3	1	300	643	344
301	21.33	65.59	304	2132.57	4.15	6559.11	4.96	0	0	113.26	3.79	115.67	0.76	95.18	3.59	113.83	4.31	1	1262.75	25.58	0.85	4	1	301	643	343
302	21.25	65.60	305	2124.64	3.48	6559.68	3.98	0	0	135.44	3.52	114.57	0.75	103.03	3.04	117.67	3.47	1	1434.98	26.05	0.90	4	1	302	643	342
303	21.19	65.77	306	2118.77	2.80	6576.86	3.20	0	0	153.44	3.45	113.38	0.67	95.46	2.44	108.98	2.78	1	1217.90	21.84	0.93	4	1	303	643	341
304	21.39	65.71	307	2138.81	3.75	6570.57	3.67	0	0	140.83	3.38	109.95	0.78	120.01	3.28	117.67	3.21	0	1240.23	22.71	0.91	3	1	304	643	340
305	21.28	65.71	308	2127.84	3.52	6571.13	4.05	0	0	138.14	3.59	112.92	0.77	104.01	3.07	119.80	3.54	1	1250.62	21.31	0.90	4	1	305	643	339
306	21.29	65.53	309	2129.08	3.03	6553.28	3.70	0	0	150.69	3.75	114.80	0.74	93.24	2.62	114.06	3.22	1	1527.81	27.71	0.91	4	1	306	643	338
307	21.34	65.58	310	2133.53	4.08	6557.73	4.36	0	0	139.11	4.23	112.91	0.87	102.99	3.54	110.05	3.79	1	1275.19	15.88	0.88	4	1	307	643	337
308	21.32	65.68	311	2132.36	3.82	6568.03	3.35	0	0	152.55	4.14	114.18	0.80	107.85	3.32	94.44	2.89	1	1465.90	18.56	0.90	4	1	308	643	336
309	21.25	65.76	312	2124.78	3.36	6575.57	3.44	0	0	142.35	3.51	113.24	0.71	104.75	2.93	107.35	3.00	1	1176.60	24.13	0.91	4	1	309	643	335
310	21.30	65.65	313	2129.77	2.70	6565.00	3.06	0	0	153.00	3.57	113.62	0.64	88.63	2.32	100.50	2.64	1	1216.77	27.34	0.93	5	1	310	643	334
311	21.31	65.66	314	2130.73	2.94	6565.66	3.42	0	0	164.86	4.28	113.74	0.76	86.28	2.51	100.67	2.95	1	1216.35	36.54	0.91	5	1	311	643	333
312	21.31	65.70	315	2130.93	4.65	6569.89	6.37	0	0	117.23	4.35	113.17	0.95	96.22	4.04	131.76	5.55	1	1075.77	25.08	0.82	4	1	312	643	332
313	21.59	65.71	316	2159.35	6.30	6571.01	6.57	0	0	71.45	3.52	112.42	0.67	97.88	5.43	102.20	5.70	1	442.54	13.27	0.74	5	1	313	643	331
314	21.29	65.61	317	2129.31	4.31	6561.13	4.31	0	0	130.97	3.75	111.90	0.84	115.80	3.77	115.75	3.76	0	971.42	23.57	0.88	4	1	314	643	330
315	21.28	65.71	318	2127.52	2.72	6570.74	2.93	0	0	142.70	2.73	112.27	0.60	109.38	2.37	117.62	2.55	1	1297.50	25.59	0.95	4	1	315	643	329
316	21.22	65.64	319	2122.36	2.91	6564.35	3.51	0	0	163.35	4.14	114.73	0.76	88.18	2.54	106.40	3.05	1	1402.08	26.69	0.91	4	1	316	643	328
317	21.30	65.52	320	2130.24	3.00	6552.01	3.17	0	0	145.65	3.22	113.38	0.66	104.31	2.61	110.10	2.76	1	1424.60	23.85	0.93	4	1	317	643	327
318	21.21	65.70	321	2120.56	2.78	6570.15	2.79	0	0	184.82	4.08	114.68	0.75	96.67	2.42	96.79	2.41	1	1065.40	24.02	0.93	4	1	318	643	326
319	21.33	65.65	322	2133.26	4.35	6565.43	5.04	0	0	124.38	3.95	114.65	0.87	105.42	3.79	122.03	4.40	1	1325.10	18.70	0.86	4	1	319	643	325
320	21.16	65.67	323	2115.67	4.94	6566.68	5.25	0	0	129.84	4.73	114.33	0.98	104.31	4.31	110.73	4.57	1	1090.69	20.76	0.83	4	1	320	643	324
321	21.19	65.77	324	2118.91	3.10	6577.05	3.37	0	0	140.91	3.38	113.55	0.67	99.12	2.70	107.63	2.93	1	1098.50	19.96	0.92	4	1	321	643	323
322	21.18	65.73	325	2117.54	3.24	6572.61	3.54	0	0	151.05	3.55	112.27	0.76	106.11	2.83	115.91	3.09	1	1311.98	28.90	0.92	4	1	322	643	322
323	21.22	65.77	326	2122.01	3.15	6576.74	3.68	0	0	128.09	3.07	115.65	0.65	100.98	2.75	117.85	3.21	1	1200.58	21.51	0.92	4	1	323	643	321
324	21.35	65.69	327	2134.78	4.31	6569.29	4.62	0	0	125.30	3.80	113.60	0.83	109.16	3.75	117.09	4.03	1	1044.42	22.62	0.87	4	1	324	643	320
325	21.37	65.65	328	2137.49	3.90	6564.58	5.43	0	0	116.21	3.62	115.15	0.79	95.99	3.37	133.91	4.74	1	1245.54	15.69	0.87	4	1	325	643	319
326	21.22	65.69	329	2121.84	3.84	6569.18	3.25	0	0	134.16	3.24	114.20	0.70	122.25	3.35	103.34	2.83	1	1434.75	26.54	0.92	4	1	326	643	318
327	21.39	65.57	330	2138.81	4.23	6556.77	4.48	0	0	127.27	3.83	111.76	0.82	108.01	3.68	114.40	3.91	1	820.23	16.64	0.88	4	1	327	643	317
328	21.45	66.04	332	2145.40	8.30	6603.56	7.35	0	0	54.58	3.22	111.64	0.63	107.93	7.20	95.86	6.47	1	599.10	11.17	0.66	5	1	328	643	316
329	21.28	65.41	333	2127.83	5.59	6540.78	5.59	0	0	95.46	3.77	114.01	0.79	108.74	4.87	108.62	4.86	1	942.81	17.61	0.81	4	1	329	643	315
330	21.26	65.61	334	2125.75	3.13	6560.58	3.90	0	0	142.29	3.71	114.85	0.73	91.94	2.72	114.58	3.39	1	1345.67	28.44	0.91	5	1	330	643	314
331	21.27	65.81	335	2127.04	3.15	6581.07	3.36	0	0	133.51	3.05	114.74	0.64	105.93	2.75	112.74	2.92	1	1246.52	23.22	0.92	4	1	331	643	313
332	21.27	65.57	336	2126.83	3.51	6557.09	4.46	0	0	140.83	3.80	114.65	0.83	99.81	3.06	126.95	3.89	1	1405.06	21.72	0.90	4	1	332	643	312
333	21.27	65.64	337	2126.71	3.70	6564.23	4.34	0	0	141.72	4.05	112.90	0.84	99.26	3.22	116.59	3.78	1	1296.69	23.01	0.89	4	1	333	643	311
334	21.25	65.72	338	2124.52	2.98	6571.52	3.52	0	0	146.45	3.18	112.85	0.71	105.82	2.61	124.86	3.08	1	1182.38	21.05	0.93	3	1	334	643	310
335	21.30	65.66	339	2130.12	3.34	6565.83	3.73	0	0	142.35	3.80	113.80	0.74	95.95	2.89	107.27	3.24	1	1273.04	17.66	0.90	4	1	335	643	309
336	21.35	65.73	340	2134.94	3.40	6572.76	4.20	0	0	133.68	3.53	111.76	0.75	98.76	2.95	122.33	3.66	1	1033.81	22.31	0.90	4	1	336	643	308
337	21.08	65.59	341	2108.47	4.37	6559.41	4.47	0	0	114.12	3.39	112.94	0.75	113.21	3.82	115.77	3.90	0	1156.08	17.21	0.88	4	1	337	643	307
338	21.31	65.70	342	2130.77	4.21	6570.49	4.76	0	0	119.16	3.50	112.18	0.80	110.28	3.68	124.64	4.16	1	1071.94	16.57	0.88	3	1	338	643	306
339	21.33	65.76	343	2133.48	4.39	6576.50	4.45	0	0	117.80	3.79	113.30	0.77	104.64	3.81	106.09	3.87	1	1017.31	20.72	0.86	4	1	339	643	305
340	21.29	65.78	344	2128.51	3.45	6578.40	3.77	0	0	123.73	2.91	113.54	0.67	112.95	3.02	123.42	3.30	0	1215.79	18.49	0.92	4	1	340	643	304
341	21.21	65.63	345	2121.16	3.21	6563.26	3.98	0	0	141.83	3.51	113.15	0.75	99.77	2.80	123.56	3.47	1	1012.17	21.86	0.91	4	1	341	643	303
342	21.28	65.66	346	2127.56	3.90	6566.27	3.19	0	0	143.03	3.92	113.63	0.74	109.19	3.39	88.91	2.72	1	1194.58	27.58	0.90	5	1	342	643	302
343	21.05	65.76	347	2104.77	5.99	6576.02	6.75	0	0	63.64	3.10	111.69	0.59	94.63	5.28	106.35	5.87	1	335.73	8.71	0.74	4	1	343	643	301
344	21.44	65.52	348	2144.16	4.51	6551.61	5.04	0	0	108.67	3.68	113.28	0.77	102.09	3.91	114.22	4.39	1	1168.73	17.43	0.85	4	1	344	643	300
345	21.11	65.68	349	2111.49	3.43	6567.74	4.03	0	0	142.18	3.69	112.64	0.78	101.62	3.00	119.44	3.52	1	1217.77	23.95	0.90	4	1	345	643	299
346	21.29	65.60	350	2129.10	3.30	6559.97	3.75	0	0	143.82	3.69	113.25	0.74	98.56	2.86	112.15	3.26	1	1034.23	27.96	0.91	4	1	346	643	298
347	21.09	65.59	351	2109.31	4.03	6559.25	4.40	0	0	130.70	4.13	112.58	0.81	98.06	3.53	106.87	3.82	1	951.96	23.88	0.87	5	1	347	643	297
348	21.13	65.51	352	2112.87	4.35	6550.87	5.60	0	0	114.35	3.76	111.95	0.84	101.75	3.81	130.98	4.89	1	936.23	16.64	0.85	4	1	348	643	296
349	21.19	65.77	353	2118.71	3.84	6577.43	4.20	0	0	114.34	3.19	114.48	0.68	105.80	3.35	115.90	3.67	1	1144.67	23.32	0.89	4	1	349	643	295
350	21.24	65.81	354	2123.53	4.95	6581.36	5.43	0	0	102.72	3.24	113.35	0.81	120.58	4.34	132.38	4.76	0	1273.10	14.28	0.86	3	1	350	643	294
351	21.20	65.79	355	2120.27	4.64	6578.93	5.13	0	0	94.25	3.28	112.58	0.68	102.23	4.05	113.03	4.47	1	758.25	13.02	0.84	4	1	351	643	293
352	21.05	65.69	356	2105.42	4.42	6569.24	3.75	0	0	96.37	3.33	112.95	0.57	97.99	3.86	82.54	3.18	1	823.73	14.32	0.85	4	1	352	643	292
353	21.11	65.65	357	2111.44	5.52	6565.14	6.30	0	0	77.96	3.30	112.67	0.68	100.35	4.83	114.42	5.48	1	700.15	14.34	0.78	4	1	353	643	291
354	21.15	65.71	358	2114.73	4.24	6571.50	4.81	0	0	105.04	3.34	114.45	0.70	102.34	3.70	116.05	4.19	1	929.15	14.99	0.86	4	1	354	643	290
355	21.26	65.64	359	2126.33	3.12	6563.51	2.94	0	0	148.12	3.36	114.86	0.66	105.44	2.71	99.38	2.55	1	1314.00	24.79	0.93	4	1	355	643	289
356	21.34	65.68	360	2134.20	3.95	6567.56	4.22	0	0	116.88	3.22	111.51	0.71	110.24	3.45	117.65	3.68	1	1090.44	17.45	0.89	3	1	356	643	288
357	21.27	65.52	361	2126.93	3.71	6552.46	4.52	0	0	116.77	3.45	113.40	0.71	96.45	3.23	117.50	3.94	1	839.40	16.18	0.88	4	1	357	643	287
358	21.18	65.96	362	2117.51	3.52	6596.49	4.54	0	0	128.38	3.56	111.69	0.76	97.82	3.08	125.96	3.96	1	1265.71	27.57	0.89	4	1	358	643	286
359	21.16	65.75	363	2116.35	6.48	6574.97	6.26	0	0	85.04	3.28	112.60	0.82	129.51	5.69	125.10	5.49	0	922.25	15.22	0.80	3	1	359	643	285
360	21.27	65.50	364	2127.09	3.67	6549.68	4.21	0	0	128.38	4.36	113.44	0.73	82.58	3.15	94.70	3.60	1	754.12	23.59	0.86	5	1	360	643	284
361	21.24	65.65	365	2124.40	5.19	6564.64	5.11	0	0	102.92	3.60	111.68	0.79	113.88	4.53	112.21	4.46	0	853.46	18.54	0.84	3	1	361	643	283
362	21.28	65.77	366	2128.26	3.03	6576.81	3.50	0	0	125.71	2.89	114.53	0.61	100.96	2.64	116.78	3.05	1	1058.10	19.65	0.92	4	1	362	643	282
363	21.36	65.73	367	2136.01	3.82	6572.71	4.50	0	0	112.93	3.22	111.95	0.69	102.79	3.32	121.13	3.92	1	758.90	16.19	0.89	4	1	363	643	281
364	21.26	65.69	368	2125.67	4.30	6569.24	5.33	0	0	99.78	3.32	112.79	0.71	99.41	3.75	123.17	4.65	1	818.54	16.39	0.85	4	1	364	643	280
365	21.38	65.59	369	2138.04	6.45	6558.74	7.47	0	0	69.45	3.05	114.00	0.72	112.82	5.64	130.64	6.53	0	934.33	12.24	0.76	3	1	365	643	279
366	21.17	65.74	370	2117.14	5.72	6574.18	5.67	0	0	79.52	2.97	112.58	0.68	117.51	5.00	116.55	4.96	0	665.12	9.91	0.82	4	1	366	643	278
367	21.48	65.55	371	2148.27	3.36	6554.91	3.62	0	0	138.76	3.54	112.07	0.71	100.78	2.90	108.70	3.14	1	978.25	18.05	0.91	4	1	367	643	277
368	21.22	65.62	372	2122.06	3.94	6562.27	4.15	0	0	138.05	3.99	113.53	0.82	104.89	3.44	110.31	3.61	1	1039.65	16.87	0.89	3	1	368	643	276
369	21.23	65.66	373	2123.27	3.65	6565.84	4.05	0	0	119.31	3.10	111.29	0.68	108.01	3.19	119.80	3.53	1	850.04	17.55	0.90	4	1	369	643	275
370	21.24	65.48	374	2123.56	3.99	6547.53	4.29	0	0	123.30	3.50	112.81	0.76	107.98	3.48	116.31	3.74	1	1032.06	21.87	0.89	4	1	370	643	274
371	21.37	65.69	375	2136.81	3.76	6568.97	3.98	0	0	116.68	3.13	110.92	0.67	107.51	3.27	113.80	3.47	1	1053.19	19.61	0.90	3	1	371	643	273
372	21.27	65.63	376	2126.60	4.09	6562.88	4.20	0	0	124.90	3.52	112.63	0.77	111.39	3.57	114.45	3.67	1	1043.25	17.78	0.89	3	1	372	643	272
373	21.05	65.51	377	2105.42	4.37	6551.11	4.14	0	0	123.93	3.48	113.33	0.79	119.61	3.81	113.53	3.62	0	1240.50	22.02	0.89	3	1	373	643	271
374	21.25	65.61	378	2125.12	3.83	6560.79	3.46	0	0	149.05	4.18	113.47	0.79	104.65	3.32	94.40	2.97	1	1285.35	20.62	0.89	4	1	374	643	270
375	21.13	65.74	379	2112.56	3.28	6574.07	3.40	0	0	145.83	3.72	114.65	0.71	98.87	2.87	102.19	2.95	1	1129.56	20.47	0.91	4	1	375	643	269
376	21.32	65.49	380	2131.86	3.99	6548.52	4.21	0	0	97.51	2.74	111.66	0.59	108.81	3.48	114.87	3.67	1	854.92	14.05	0.89	3	1	376	643	268
377	21.24	65.59	381	2123.88	4.91	6559.45	4.48	0	0	93.89	2.80	113.01	0.66	126.63	4.30	115.45	3.92	0	1106.48	15.35	0.87	4	1	377	643	267
378	21.17	65.89	382	2117.07	6.68	6588.71	8.60	0	0	67.14	2.95	112.48	0.78	117.44	5.88	151.11	7.57	0	747.75	12.10	0.75	3	1	378	643	266
379	21.29	65.59	383	2129.44	4.02	6559.04	4.63	0	0	104.08	3.21	111.35	0.66	99.96	3.49	115.14	4.03	1	790.44	17.55	0.87	4	1	379	643	265
380	21.40	65.72	384	2139.51	4.30	6572.18	5.31	0	0	128.81	4.44	113.53	0.91	95.51	3.70	118.18	4.62	1	1072.79	16.25	0.85	4	1	380	643	264
381	21.31	65.61	385	2131.15	4.32	6561.12	4.67	0	0	111.66	3.24	113.09	0.75	114.25	3.77	123.65	4.08	0	1167.27	21.62	0.88	3	1	381	643	263
382	21.20	65.56	386	2120.37	3.17	6556.33	3.50	0	0	120.67	2.75	112.27	0.60	106.81	2.77	117.63	3.05	1	1144.02	17.26	0.92	4	1	382	643	262
383	21.23	65.58	387	2123.17	4.12	6558.38	3.68	0	0	130.00	3.82	114.66	0.74	107.52	3.58	95.79	3.16	1	1280.10	25.42	0.89	5	1	383	643	261
384	21.19	65.64	388	2118.87	3.74	6563.77	3.81	0	0	125.70	3.47	112.74	0.70	103.87	3.26	105.96	3.31	1	893.42	20.49	0.90	4	1	384	643	260
385	21.24	65.82	389	2124.09	3.51	6582.00	3.91	0	0	144.18	3.98	112.54	0.79	97.59	3.06	108.49	3.40	1	1024.33	20.98	0.90	4	1	385	643	259
386	21.07	65.68	390	2106.51	4.26	6567.61	4.50	0	0	128.93	3.92	112.49	0.84	107.61	3.72	113.69	3.92	1	1174.50	21.52	0.87	4	1	386	643	258
387	21.28	65.70	391	2128.17	3.61	6569.56	4.08	0	0	125.75	3.38	113.07	0.72	103.29	3.15	116.69	3.56	1	1192.46	23.40	0.90	4	1	387	643	257
388	21.31	65.77	392	2131.06	4.18	6576.99	3.91	0	0	129.75	3.75	113.64	0.78	111.02	3.64	104.06	3.41	1	1119.77	18.94	0.89	4	1	388	643	256
389	21.19	65.57	393	2118.65	3.30	6557.35	3.18	0	0	118.68	2.53	112.00	0.57	118.78	2.88	114.70	2.78	0	1232.52	20.36	0.93	4	1	389	643	255
390	21.17	65.56	394	2116.85	4.30	6556.01	4.40	0	0	117.80	3.25	110.68	0.77	119.61	3.76	122.56	3.85	0	1199.96	17.86	0.89	3	1	390	643	254
391	21.34	65.55	395	2133.77	3.67	6555.10	4.44	0	0	117.22	3.18	112.10	0.70	103.97	3.20	125.88	3.88	1	1054.02	17.20	0.90	3	1	391	643	253
392	21.25	65.78	396	2124.58	2.58	6577.91	2.89	0	0	153.39	3.18	113.40	0.61	95.52	2.24	107.22	2.52	1	1242.85	24.33	0.94	4	1	392	643	252
393	21.18	65.78	397	2117.99	3.54	6578.14	3.35	0	0	143.28	3.77	114.09	0.72	103.39	3.08	97.68	2.91	1	1116.54	25.34	0.91	4	1	393	643	251
394	21.20	65.61	398	2120.46	3.58	6561.32	4.20	0	0	117.77	2.96	112.50	0.68	109.59	3.14	128.52	3.68	1	1199.83	15.63	0.91	3	1	394	643	250
395	21.24	65.64	399	2123.69	4.09	6564.48	4.09	0	0	116.56	3.31	113.74	0.71	110.52	3.57	110.40	3.56	1	1162.58	18.83	0.89	4	1	395	643	249
396	21.30	65.66	400	2129.87	4.51	6566.14	4.41	0	0	113.29	3.51	112.94	0.75	111.79	3.93	109.09	3.84	1	1089.40	18.47	0.87	4	1	396	643	248
397	21.23	65.60	401	2123.48	4.82	6559.52	5.20	0	0	113.58	4.08	114.66	0.84	103.02	4.20	111.23	4.53	1	1261.27	22.98	0.83	4	1	397	643	247
398	21.46	65.77	402	2145.89	4.06	6576.74	4.17	0	0	88.44	2.53	111.12	0.54	108.99	3.53	112.16	3.64	1	678.23	12.28	0.89	4	1	398	643	246
399	21.39	65.53	403	2138.88	5.24	6552.59	6.76	0	0	74.30	3.00	110.96	0.66	99.54	4.55	128.43	5.90	1	572.46	12.39	0.79	4	1	399	643	245
400	21.24	65.76	404	2124.25	4.36	6575.77	5.06	0	0	80.73	2.49	111.91	0.57	108.60	3.81	125.90	4.42	1	626.98	12.49	0.87	3	1	400	643	244
401	21.26	65.71	405	2125.70	5.73	6570.70	5.88	0	0	71.59	2.90	111.59	0.62	108.56	4.99	111.54	5.13	1	649.19	10.87	0.80	4	1	401	643	243
402	21.47	65.42	406	2146.69	4.63	6542.07	4.01	0	0	87.34	2.74	113.12	0.55	112.97	4.02	97.81	3.46	1	691.17	13.55	0.87	4	1	402	643	242
403	21.12	65.75	407	2111.59	3.55	6575.19	4.12	0	0	109.01	3.12	112.95	0.61	95.43	3.11	110.75	3.58	1	889.88	16.10	0.89	4	1	403	643	241
404	21.31	65.64	408	2131.49	5.66	6564.13	7.29	0	0	62.80	2.59	112.00	0.61	105.64	4.95	135.96	6.38	1	681.12	8.90	0.78	4	1	404	643	240
405	21.30	65.74	409	2130.27	2.97	6574.49	3.84	0	0	114.31	2.60	110.91	0.57	100.48	2.59	129.68	3.35	1	790.02	14.50	0.92	4	1	405	643	239
406	21.10	65.64	410	2109.96	3.74	6563.54	3.82	0	0	89.74	2.51	110.26	0.50	102.63	3.26	104.99	3.32	1	453.29	11.13	0.89	4	1	406	643	238
407	21.26	65.47	411	2126.49	5.43	6547.37	6.52	0	0	78.86	3.12	111.22	0.70	105.57	4.74	126.68	5.69	1	708.67	14.78	0.80	4	1	407	643	237
408	21.18	65.80	412	2117.78	3.64	6579.59	4.64	0	0	112.74	3.18	112.96	0.69	99.15	3.18	126.57	4.05	1	977.65	16.08	0.89	4	1	408	643	236
409	21.19	65.63	413	2118.89	3.94	6562.93	4.07	0	0	115.65	3.05	113.19	0.69	114.76	3.44	118.58	3.56	0	1040.75	17.85	0.90	4	1	409	643	235
410	21.20	65.56	414	2120.44	2.58	6556.40	2.90	0	0	144.87	3.08	112.44	0.58	93.24	2.25	104.59	2.51	1	1244.19	26.16	0.94	4	1	410	643	234
411	21.32	65.77	415	2132.13	3.89	6577.37	5.51	0	0	114.02	3.99	114.84	0.77	84.93	3.31	120.79	4.79	1	928.92	15.70	0.84	4	1	411	643	233
412	21.21	65.55	416	2120.89	4.42	6555.43	5.20	0	0	99.84	3.06	111.98	0.72	110.81	3.87	130.38	4.55	1	932.69	13.95	0.87	3	1	412	643	232
413	21.22	65.53	417	2121.67	3.85	6552.65	3.94	0	0	119.99	3.38	112.78	0.69	105.03	3.35	107.52	3.42	1	912.56	18.33	0.89	4	1	413	643	231
414	21.01	65.50	418	2101.30	7.30	6549.72	7.41	0	0	56.92	2.96	112.22	0.62	107.98	6.37	109.58	6.45	1	460.35	10.54	0.70	4	1	414	643	230
415	21.49	65.43	419	2148.59	6.03	6543.47	5.64	0	0	52.39	2.25	110.15	0.45	107.94	5.24	100.95	4.89	1	298.35	9.79	0.78	4	1	415	643	229
416	21.21	65.65	420	2120.54	4.98	6565.17	4.76	0	0	82.34	2.63	110.99	0.60	119.84	4.35	114.58	4.16	0	732.69	12.63	0.86	3	1	416	643	228
417	21.26	65.68	421	2125.65	4.45	6568.34	4.81	0	0	99.53	3.36	113.29	0.68	101.12	3.87	109.33	4.19	1	928.92	15.50	0.85	4	1	417	643	227
418	21.12	65.96	422	2112.03	4.86	6595.52	6.24	0	0	85.33	3.45	112.25	0.69	92.52	4.29	118.35	5.43	1	706.29	12.23	0.80	4	1	418	643	226
419	21.18	65.67	423	2117.54	4.73	6567.09	4.48	0	0	83.89	2.79	112.73	0.57	109.26	4.12	103.51	3.89	1	654.42	12.18	0.85	4	1	419	643	225
420	21.42	65.60	424	2142.46	5.22	6559.74	5.75	0	0	76.07	2.81	111.55	0.62	108.47	4.55	119.55	5.02	1	636.62	11.48	0.82	4	1	420	643	224
421	21.20	65.52	425	2119.76	5.10	6552.37	5.77	0	0	87.20	3.60	113.59	0.69	94.96	4.45	107.29	5.00	1	884.42	15.26	0.80	4	1	421	643	223
422	21.19	65.45	426	2119.27	4.95	6544.66	4.76	0	0	85.41	3.03	111.51	0.61	107.15	4.31	102.81	4.12	1	568.69	14.16	0.84	4	1	422	643	222
423	21.15	65.84	427	2115.40	4.83	6583.88	4.79	0	0	113.27	3.81	111.31	0.81	110.54	4.22	109.63	4.18	1	809.35	18.52	0.85	4	1	423	643	221
424	21.25	65.70	428	2125.14	3.73	6569.82	4.44	0	0	99.85	2.78	111.02	0.60	102.85	3.25	122.41	3.87	1	765.06	15.55	0.89	4	1	424	643	220
425	21.40	65.48	429	2139.83	4.41	6548.24	4.81	0	0	113.54	3.78	112.43	0.77	101.53	3.82	110.74	4.18	1	1087.33	23.69	0.85	4	1	425	643	219
426	21.13	65.65	430	2113.29	3.75	6564.58	3.97	0	0	122.70	3.32	110.41	0.70	106.51	3.27	112.86	3.46	1	1134.06	18.03	0.90	3	1	426	643	218
427	21.04	65.84	431	2104.04	5.64	6584.24	5.66	0	0	113.25	4.64	112.20	0.94	105.65	4.92	105.99	4.93	1	829.60	27.76	0.80	4	1	427	643	217
428	21.39	65.55	432	2138.67	6.05	6555.13	6.80	0	0	80.07	3.58	112.04	0.76	103.90	5.26	116.77	5.93	1	851.50	11.92	0.76	4	1	428	643	216
429	21.26	65.63	433	2125.60	4.32	6563.05	5.13	0	0	90.65	2.79	111.38	0.64	107.93	3.78	128.02	4.48	1	887.54	13.36	0.87	4	1	429	643	215
430	21.24	65.65	434	2123.62	3.87	6565.08	4.17	0	0	123.72	3.48	112.70	0.74	105.77	3.38	113.80	3.63	1	1090.25	22.65	0.89	4	1	430	643	214
431	21.23	65.81	435	2123.30	4.70	6580.86	5.04	0	0	105.12	3.23	111.20	0.77	117.52	4.11	126.06	4.41	0	922.98	15.55	0.87	3	1	431	643	213
432	21.30	65.58	436	2130.44	3.64	6557.78	4.50	0	0	98.61	2.87	112.73	0.59	95.99	3.15	118.76	3.91	1	731.73	17.41	0.88	4	1	432	643	212
433	21.36	65.59	437	2136.00	4.73	6558.84	4.26	0	0	102.82	3.49	112.71	0.68	106.70	4.10	96.01	3.67	1	805.38	18.26	0.85	5	1	433	643	211
434	21.18	65.68	438	2117.99	4.97	6567.80	5.87	0	0	76.70	2.87	111.72	0.61	102.03	4.34	120.41	5.11	1	519.54	11.47	0.82	4	1	434	643	210
435	21.08	65.87	439	2108.29	4.93	6586.69	5.24	0	0	93.12	3.25	111.62	0.70	108.81	4.31	115.48	4.57	1	851.29	17.38	0.84	4	1	435	643	209
436	21.24	65.67	440	2124.32	3.86	6567.20	3.88	0	0	135.54	3.77	112.65	0.78	106.76	3.36	107.30	3.38	1	1205.02	22.52	0.89	4	1	436	643	208
437	21.32	65.71	441	2131.87	4.59	6570.56	4.62	0	0	127.73	3.81	112.02	0.88	118.28	4.01	119.18	4.04	0	1136.60	22.08	0.87	3	1	437	643	207
438	21.28	65.56	442	2128.47	3.56	6555.99	4.09	0	0	140.77	3.78	113.32	0.80	101.77	3.10	116.81	3.56	1	1401.69	22.15	0.90	4	1	438	643	206
439	21.17	65.86	443	2116.59	4.17	6585.70	5.20	0	0	137.43	4.77	113.80	0.94	92.43	3.66	115.20	4.53	1	1163.79	20.57	0.85	4	1	439	643	205
440	21.29	65.63	444	2128.70	4.18	6563.33	4.69	0	0	119.97	3.63	112.79	0.79	106.23	3.64	119.28	4.09	1	1129.52	17.15	0.87	4	1	440	643	204
441	21.32	65.69	445	2132.14	4.52	6569.37	5.21	0	0	106.08	3.34	113.20	0.77	110.27	3.95	126.97	4.55	1	1165.38	23.13	0.86	4	1	441	643	203
442	21.25	65.56	446	2125.38	3.47	6556.20	3.55	0	0	137.20	3.40	113.02	0.71	107.50	3.03	109.73	3.09	1	1277.40	22.36	0.91	3	1	442	643	202
443	21.15	65.86	447	2115.18	4.65	6586.50	5.33	0	0	92.17	3.05	112.93	0.68	107.99	4.07	123.70	4.65	1	868.94	15.82	0.85	4	1	443	643	201
444	21.11	65.87	448	2110.80	3.74	6587.00	4.14	0	0	129.13	3.42	111.33	0.76	108.66	3.27	120.35	3.62	1	970.77	21.36	0.90	4	1	444	643	200
445	21.27	65.52	449	2127.28	2.85	6552.07	3.05	0	0	142.54	3.09	112.65	0.62	101.01	2.48	108.07	2.65	1	1327.60	26.97	0.93	4	1	445	643	199
446	21.28	65.60	450	2127.61	3.55	6560.25	3.65	0	0	134.06	3.47	113.79	0.71	105.38	3.09	108.09	3.17	1	1157.15	26.35	0.91	4	1	446	643	198
447	21.22	65.64	451	2122.19	3.64	6563.83	4.09	0	0	149.29	4.27	113.42	0.85	97.57	3.17	109.50	3.55	1	1140.71	30.19	0.89	4	1	447	643	197
448	21.26	65.61	452	2126.47	3.39	6561.44	3.95	0	0	151.62	4.16	113.57	0.81	94.96	2.95	110.44	3.43	1	1298.81	26.58	0.90	4	1	448	643	196
449	21.36	65.60	453	2135.56	3.72	6560.20	4.08	0	0	122.55	3.41	114.42	0.70	102.42	3.23	112.40	3.55	1	1035.25	19.60	0.89	4	1	449	643	195
450	21.27	65.72	454	2127.07	5.40	6572.49	5.42	0	0	79.83	2.61	109.74	0.65	127.00	4.74	127.47	4.76	0	823.58	13.21	0.85	3	1	450	643	194
451	21.05	65.61	455	2105.23	3.14	6560.85	4.05	0	0	108.44	2.78	113.67	0.57	94.36	2.77	121.37	3.53	1	973.12	15.62	0.91	4	1	451	643	193
452	21.21	65.69	456	2121.28	3.30	6569.26	3.37	0	0	139.76	3.30	113.51	0.69	107.15	2.87	109.39	2.93	1	1090.35	25.14	0.92	4	1	452	643	192
453	21.35	65.54	457	2134.90	4.09	6553.62	5.02	0	0	128.88	4.04	112.73	0.87	100.01	3.55	123.03	4.38	1	1202.79	25.24	0.87	5	1	453	643	191
454	21.22	65.67	458	2122.44	4.09	6566.80	4.40	0	0	138.62	3.95	111.81	0.88	110.38	3.57	118.58	3.84	1	1308.02	27.86	0.89	4	1	454	643	190
455	21.32	65.59	459	2131.62	4.24	6559.15	4.51	0	0	116.64	3.32	112.37	0.76	114.38	3.70	121.85	3.94	0	1247.60	21.13	0.88	4	1	455	643	189
456	21.26	65.62	460	2126.34	2.87	6562.13	3.39	0	0	144.95	3.12	111.71	0.67	102.18	2.50	120.76	2.95	1	1117.65	24.29	0.93	4	1	456	643	188
457	21.37	65.66	461	2136.70	3.67	6566.23	4.28	0	0	130.00	3.69	113.13	0.76	99.29	3.18	115.91	3.73	1	1144.31	21.21	0.89	4	1	457	643	187
458	21.26	65.75	462	2125.55	4.97	6575.49	4.79	0	0	111.37	4.07	113.08	0.80	104.32	4.32	100.39	4.16	1	989.04	15.15	0.83	4	1	458	643	186
459	21.25	65.59	463	2125.01	5.58	6559.05	6.06	0	0	89.56	3.70	113.00	0.77	103.73	4.86	112.58	5.27	1	634.50	12.56	0.79	4	1	459	643	185
460	21.35	65.72	464	2134.59	4.77	6571.76	4.85	0	0	88.01	2.78	110.88	0.63	116.07	4.17	117.85	4.23	0	915.17	15.19	0.86	3	1	460	643	184
461	21.31	65.72	465	2131.02	4.17	6571.99	4.55	0	0	103.55	3.05	113.94	0.67	108.80	3.64	118.71	3.97	1	977.08	16.10	0.88	4	1	461	643	183
462	21.42	65.35	466	2141.67	3.76	6535.36	4.45	0	0	114.99	3.43	112.61	0.69	96.61	3.24	114.51	3.87	1	787.23	19.55	0.88	4	1	462	643	182
463	21.13	65.75	467	2112.89	4.66	6575.32	5.03	0	0	106.37	3.54	112.43	0.77	107.81	4.07	116.28	4.39	1	895.25	16.08	0.85	3	1	463	643	181
464	21.17	65.73	468	2117.15	5.08	6573.45	5.23	0	0	103.74	3.71	112.69	0.79	109.08	4.43	112.31	4.56	1	1083.04	18.96	0.83	4	1	464	643	180
465	21.25	65.60	469	2125.35	4.06	6559.83	4.21	0	0	113.09	3.40	113.59	0.69	103.81	3.54	107.62	3.66	1	1127.58	20.19	0.88	4	1	465	643	179
466	21.22	65.62	470	2122.16	4.89	6562.16	5.50	0	0	95.07	3.69	111.21	0.72	96.67	4.26	108.82	4.78	1	766.40	15.71	0.81	4	1	466	643	178
467	21.19	65.58	471	2118.87	5.04	6557.79	6.14	0	0	86.15	3.30	111.41	0.71	101.14	4.41	123.03	5.35	1	719.90	12.66	0.81	4	1	467	643	177
468	21.19	65.71	472	2119.15	5.47	6571.02	6.02	0	0	93.93	3.87	111.34	0.80	101.95	4.77	112.22	5.24	1	692.90	17.16	0.79	5	1	468	643	176
469	21.32	65.59	473	2132.34	5.96	6559.41	5.65	0	0	73.78	3.15	113.21	0.63	106.94	5.18	101.33	4.89	1	735.65	11.61	0.78	4	1	469	643	175
470	21.07	65.71	474	2106.93	4.15	6571.47	4.59	0	0	108.31	3.91	113.00	0.69	88.88	3.70	97.78	3.97	1	904.52	17.54	0.84	5	1	470	643	174
471	21.30	65.61	475	2129.67	4.51	6561.11	4.43	0	0	85.02	2.74	112.72	0.56	107.17	3.92	105.42	3.85	1	960.06	16.22	0.86	4	1	471	643	173
472	21.19	65.76	476	2118.71	4.70	6575.56	5.51	0	0	90.14	3.23	113.98	0.68	100.97	4.11	118.17	4.80	1	946.08	13.61	0.83	4	1	472	643	172
473	21.20	65.56	477	2119.77	4.50	6556.31	4.54	0	0	103.16	3.38	112.44	0.69	105.53	3.92	106.57	3.95	1	1004.94	20.01	0.86	4	1	473	643	171
474	21.32	65.60	478	2132.42	4.57	6560.21	5.19	0	0	81.90	2.79	112.51	0.59	102.73	3.97	116.91	4.53	1	570.75	14.25	0.85	4	1	474	643	170
475	21.24	65.72	479	2124.45	5.14	6572.22	5.03	0	0	79.83	2.90	112.34	0.60	108.55	4.48	106.13	4.38	1	883.83	15.51	0.83	5	1	475	643	169
476	21.50	65.59	480	2150.04	6.63	6559.38	6.46	0	0	79.88	3.66	111.22	0.77	111.19	5.77	108.39	5.63	1	664.85	10.90	0.75	4	1	476	643	168
477	21.12	65.63	481	2112.09	6.78	6562.55	6.95	0	0	76.84	3.52	112.97	0.79	113.78	5.92	116.59	6.07	0	908.33	13.83	0.75	4	1	477	643	167
478	21.23	65.77	482	2123.25	5.30	6577.39	6.82	0	0	71.17	2.83	112.03	0.64	102.35	4.63	131.76	5.96	1	693.62	15.40	0.80	4	1	478	643	166
479	21.31	65.61	483	2130.60	3.88	6561.35	3.45	0	0	120.70	3.18	112.51	0.65	113.03	3.38	100.33	2.99	1	971.27	17.33	0.90	4	1	479	643	165
480	21.25	65.61	484	2125.49	3.29	6561.14	3.77	0	0	150.49	4.23	113.94	0.77	89.67	2.85	102.81	3.26	1	1155.96	21.95	0.90	4	1	480	643	164
481	21.12	65.66	485	2111.80	4.90	6565.62	5.42	0	0	115.51	3.80	111.13	0.89	114.62	4.29	126.71	4.74	0	1164.96	19.33	0.85	3	1	481	643	163
482	21.37	65.74	486	2137.13	4.44	6573.57	5.56	0	0	86.41	2.80	111.88	0.64	105.19	3.87	131.89	4.86	1	1027.19	14.06	0.86	3	1	482	643	162
483	21.30	65.36	487	2130.45	4.56	6536.38	4.29	0	0	82.84	2.76	111.06	0.54	105.17	3.96	98.69	3.71	1	523.73	10.77	0.86	4	1	483	643	161
484	21.42	65.48	488	2141.85	5.52	6548.17	6.63	0	0	73.31	2.94	111.42	0.66	105.55	4.81	126.87	5.79	1	684.90	15.03	0.80	4	1	484	643	160
485	21.28	65.37	491	2128.11	5.76	6536.78	10.19	0	0	49.39	2.61	109.83	0.56	83.51	4.96	148.26	8.88	1	371.17	6.94	0.70	4	1	485	643	159
486	21.26	65.46	493	2125.55	3.46	6546.31	4.16	0	0	99.23	2.80	112.07	0.55	94.08	3.01	113.12	3.62	1	752.62	15.88	0.89	4	1	486	643	158
487	21.26	65.70	494	2125.67	5.25	6569.63	4.91	0	0	86.60	2.81	110.16	0.66	124.40	4.60	116.20	4.29	0	817.04	15.32	0.85	4	1	487	643	157
488	21.37	65.48	495	2136.62	3.52	6547.91	4.27	0	0	123.01	3.32	110.11	0.71	100.17	3.06	121.54	3.72	1	579.88	17.37	0.90	4	1	488	643	156
489	21.19	65.75	496	2119.46	4.95	6574.63	5.21	0	0	108.83	3.92	114.18	0.82	105.71	4.32	111.12	4.54	1	1058.88	18.44	0.83	4	1	489	643	155
490	21.35	65.37	497	2135.49	5.02	6537.07	4.17	0	0	92.71	3.39	110.97	0.62	104.93	4.34	86.76	3.52	1	484.83	16.25	0.84	4	1	490	643	154
491	21.18	65.66	498	2118.29	5.73	6565.82	6.13	0	0	70.60	2.66	110.30	0.63	117.19	5.02	125.42	5.37	0	752.06	12.19	0.81	3	1	491	643	153
492	20.94	65.75	499	2094.29	4.59	6574.77	5.22	0	0	78.78	2.87	111.41	0.57	97.10	4.03	110.20	4.54	1	707.69	11.56	0.83	4	1	492	643	152
493	21.36	65.47	501	2136.27	7.03	6546.58	7.58	0	0	65.13	3.22	111.55	0.71	109.19	6.13	117.64	6.61	1	606.29	13.58	0.72	4	1	493	643	151
494	21.41	65.70	502	2140.51	4.78	6569.80	6.08	0	0	86.12	3.11	111.92	0.69	101.60	4.15	129.35	5.31	1	992.08	20.28	0.83	4	1	494	643	150
495	21.21	65.71	503	2120.63	4.71	6571.46	4.32	0	0	101.83	3.23	111.18	0.68	114.16	4.11	104.63	3.76	1	837.77	16.14	0.86	4	1	495	643	149
496	21.24	65.68	504	2123.77	4.36	6568.12	5.20	0	0	111.45	3.41	111.51	0.80	109.54	3.82	130.75	4.55	1	1259.58	18.41	0.87	4	1	496	643	148
497	21.22	65.67	505	2121.85	3.94	6566.95	4.26	0	0	113.09	3.39	112.26	0.68	101.14	3.43	109.13	3.70	1	880.50	21.51	0.88	4	1	497	643	147
498	21.26	65.53	506	2126.10	4.12	6552.61	4.85	0	0	116.53	3.45	110.78	0.78	107.01	3.60	125.81	4.23	1	860.29	18.06	0.88	3	1	498	643	146
499	21.34	65.60	507	2133.53	3.30	6559.56	4.30	0	0	123.17	3.12	111.38	0.69	99.78	2.87	130.20	3.75	1	1201.12	20.32	0.91	4	1	499	643	145
500	21.20	65.52	508	2120.28	3.99	6551.74	3.70	0	0	110.83	2.81	111.58	0.64	121.07	3.49	112.29	3.23	0	1094.02	19.80	0.91	3	1	500	643	144
501	21.13	65.76	509	2113.36	4.95	6575.89	5.35	0	0	124.23	4.50	112.87	0.95	105.10	4.33	113.35	4.66	1	988.98	21.27	0.83	4	1	501	643	143
502	21.31	65.72	510	2131.27	3.91	6571.62	4.47	0	0	129.68	3.85	111.57	0.80	101.03	3.40	115.64	3.89	1	887.71	22.90	0.88	4	1	502	643	142
503	21.10	65.56	511	2109.62	5.92	6555.51	5.71	0	0	81.01	3.28	111.50	0.70	112.36	5.17	108.36	4.97	1	820.21	13.30	0.80	3	1	503	643	141
504	21.21	65.59	512	2121.09	3.90	6559.09	4.06	0	0	109.90	2.91	109.72	0.65	113.19	3.41	117.83	3.54	0	1016.58	18.55	0.90	4	1	504	643	140
505	21.22	65.74	513	2121.59	4.21	6573.70	4.29	0	0	95.48	2.72	111.95	0.60	113.46	3.68	115.41	3.74	0	809.90	16.06	0.89	4	1	505	643	139
506	21.25	65.36	514	2125.10	7.04	6536.36	8.28	0	0	54.67	3.00	112.41	0.62	98.64	6.13	116.03	7.21	1	741.83	11.88	0.68	4	1	506	643	138
507	21.28	65.67	515	2128.08	5.41	6566.81	5.16	0	0	97.75	3.98	110.67	0.76	101.87	4.69	97.14	4.46	1	549.06	17.57	0.80	4	1	507	643	137
508	21.31	65.69	516	2131.14	3.59	6568.77	3.82	0	0	114.31	3.35	112.84	0.62	93.80	3.10	99.88	3.31	1	807.69	21.56	0.89	5	1	508	643	136
509	21.32	65.47	517	2132.10	6.47	6546.78	7.03	0	0	65.01	3.00	113.02	0.65	107.72	5.64	117.05	6.13	1	779.10	10.91	0.75	4	1	509	643	135
510	21.32	65.60	518	2131.64	4.87	6559.88	5.19	0	0	111.36	3.82	112.31	0.83	108.97	4.25	116.12	4.53	1	933.83	17.73	0.84	4	1	510	643	134
511	21.41	65.61	519	2140.99	4.91	6561.35	6.68	0	0	69.92	2.86	111.10	0.59	91.60	4.20	125.21	5.82	1	474.92	12.74	0.80	4	1	511	643	133
512	21.33	65.72	520	2132.77	5.15	6572.04	5.94	0	0	77.54	3.34	112.14	0.63	91.53	4.43	105.77	5.16	1	580.60	17.05	0.79	5	1	512	643	132
513	21.33	65.63	521	2133.46	8.47	6563.14	9.30	0	0	53.95	2.88	111.87	0.73	122.12	7.43	134.08	8.16	0	491.92	9.42	0.67	3	1	513	643	131
514	21.13	65.56	522	2112.61	6.04	6556.33	6.85	0	0	72.92	3.39	112.12	0.69	99.67	5.28	113.02	5.96	1	550.75	12.56	0.75	4	1	514	643	130
515	21.22	65.79	523	2122.42	4.93	6579.25	5.91	0	0	94.53	3.46	111.79	0.76	103.43	4.30	124.00	5.15	1	862.42	19.12	0.83	4	1	515	643	129
516	21.36	65.71	525	2136.33	6.46	6570.87	7.49	0	0	63.36	3.14	112.06	0.65	100.09	5.61	116.16	6.53	1	688.04	11.61	0.73	4	1	516	643	128
517	21.30	65.72	526	2129.58	4.97	6571.86	4.31	0	0	79.91	2.69	113.72	0.55	113.32	4.33	98.07	3.74	1	768.31	12.76	0.85	4	1	517	643	127
518	21.60	65.54	527	2159.92	6.10	6554.42	7.05	0	0	60.11	2.67	112.30	0.59	105.30	5.31	121.69	6.15	1	699.23	9.69	0.76	3	1	518	643	126
519	21.31	65.47	528	2131.13	5.05	6546.70	5.19	0	0	101.35	3.61	111.87	0.77	108.91	4.40	111.83	4.52	1	864.00	18.04	0.83	4	1	519	643	125
520	21.21	65.52	529	2120.91	4.89	6552.03	4.57	0	0	115.78	3.79	111.64	0.81	114.72	4.27	107.16	3.98	1	969.62	16.50	0.86	4	1	520	643	124
521	21.28	65.77	530	2128.00	5.61	6577.08	5.10	0	0	82.49	3.18	114.38	0.65	111.77	4.88	101.70	4.44	1	560.90	8.36	0.81	4	1	521	643	123
522	21.37	65.62	531	2137.48	5.66	6561.76	6.26	0	0	83.06	4.05	115.64	0.72	88.32	4.79	98.07	5.39	1	911.88	13.64	0.74	4	1	522	643	122
523	21.28	65.70	532	2128.06	9.08	6569.54	7.51	0	0	47.05	2.46	111.34	0.58	133.41	7.94	110.33	6.57	1	456.10	6.09	0.69	3	1	523	643	121
524	21.06	65.69	533	2105.85	5.30	6569.08	5.50	0	0	72.45	2.67	110.51	0.58	110.46	4.63	114.49	4.80	1	670.15	10.86	0.82	4	1	524	643	120
525	21.13	65.79	534	2113.26	7.35	6578.71	6.42	0	0	65.24	2.98	111.08	0.67	123.87	6.42	108.27	5.61	1	297.65	9.46	0.75	3	1	525	643	119
526	21.20	65.79	535	2120.35	5.96	6579.36	6.22	0	0	75.64	2.85	110.83	0.70	121.84	5.22	127.33	5.46	0	745.12	11.55	0.81	3	1	526	643	118
527	21.32	65.65	536	2132.18	4.47	6564.61	5.76	0	0	76.19	2.60	111.23	0.58	100.57	3.89	129.70	5.03	1	633.17	13.62	0.84	4	1	527	643	117
528	21.23	65.62	537	2122.74	5.07	6562.19	4.93	0	0	65.87	2.14	109.83	0.49	120.21	4.43	116.75	4.31	0	503.71	10.70	0.85	3	1	528	643	116
529	21.30	65.65	538	2129.66	3.06	6565.27	3.82	0	0	104.21	2.62	110.83	0.52	93.33	2.65	116.54	3.32	1	728.40	21.58	0.91	5	1	529	643	115
530	21.38	65.64	539	2138.05	8.54	6564.10	8.23	0	0	59.43	2.99	113.61	0.76	130.86	7.50	126.08	7.23	0	652.73	8.27	0.70	3	1	530	643	114
531	21.62	65.62	540	2162.47	8.38	6562.11	9.64	0	0	49.83	2.37	112.16	0.70	135.95	7.42	156.30	8.53	0	889.50	7.71	0.70	3	1	531	643	113
532	21.01	66.06	543	2101.13	7.16	6606.13	8.99	0	0	76.20	3.54	113.79	0.93	118.77	6.30	148.94	7.91	0	1111.65	12.52	0.73	3	1	532	643	112
533	21.19	66.18	544	2118.58	8.40	6618.27	8.07	0	0	63.63	2.78	111.46	0.81	148.49	7.43	142.68	7.14	0	880.65	9.30	0.74	3	1	533	643	111
534	21.51	65.69	545	2150.62	9.23	6569.45	11.91	0	0	52.99	2.75	111.72	0.87	137.59	8.21	177.12	10.62	0	1275.04	9.84	0.65	5	1	534	643	110
535	21.29	66.23	546	2128.94	6.45	6623.14	7.36	0	0	69.14	2.83	112.05	0.72	121.32	5.67	138.39	6.46	0	1154.73	13.04	0.78	4	1	535	643	109
536	21.14	65.69	547	2114.32	7.70	6568.83	6.41	0	0	76.60	4.00	114.63	0.79	113.10	6.70	94.03	5.54	1	1073.17	12.11	0.71	4	1	536	643	108
537	21.11	65.70	548	2111.22	5.38	6570.29	5.10	0	0	70.31	2.53	112.15	0.55	114.61	4.69	108.74	4.45	1	510.02	8.87	0.83	4	1	537	643	107
538	21.17	65.50	549	2117.22	6.29	6549.77	8.12	0	0	56.93	2.48	111.63	0.62	111.17	5.52	143.58	7.12	1	318.96	5.97	0.76	4	1	538	643	106
539	21.29	65.92	550	2128.81	6.68	6591.55	8.58	0	0	67.84	3.52	114.64	0.76	98.81	5.81	127.03	7.48	1	909.38	7.07	0.70	4	1	539	643	105
540	21.12	65.64	551	2111.86	5.22	6564.17	5.72	0	0	87.98	3.36	113.08	0.71	105.12	4.56	115.21	4.99	1	1215.42	12.59	0.81	4	1	540	643	104
541	21.10	65.55	552	2110.25	4.41	6555.17	4.91	0	0	98.85	3.23	112.53	0.68	103.52	3.85	115.26	4.28	1	768.40	13.77	0.86	4	1	541	643	103
542	21.33	65.63	553	2132.80	5.80	6562.54	7.95	0	0	70.96	3.43	111.82	0.71	91.91	5.01	126.12	6.92	1	386.52	7.03	0.74	4	1	542	643	102
543	21.17	65.52	554	2116.76	4.41	6552.44	5.67	0	0	75.76	2.63	112.15	0.56	97.74	3.86	125.70	4.95	1	687.62	9.17	0.84	5	1	543	643	101
544	21.20	65.69	555	2119.74	6.07	6569.35	7.03	0	0	82.93	4.30	115.29	0.79	89.99	5.32	103.91	6.09	1	1022.10	13.88	0.72	4	1	544	643	100
545	21.19	65.55	556	2118.81	5.27	6554.87	5.44	0	0	85.02	3.92	112.13	0.66	87.79	4.63	89.82	4.59	1	675.50	11.21	0.77	4	1	545	643	99
546	21.40	65.58	557	2140.16	5.94	6557.93	6.02	0	0	65.87	2.64	111.80	0.59	113.67	5.18	115.28	5.26	0	501.15	7.65	0.80	3	1	546	643	98
547	21.50	65.55	558	2150.16	6.11	6554.94	5.71	0	0	65.43	2.87	113.75	0.57	107.05	5.31	99.96	4.94	1	506.29	7.48	0.77	4	1	547	643	97
548	21.08	65.54	559	2108.16	7.03	6554.32	6.06	0	0	74.97	3.10	112.73	0.74	130.92	6.16	112.77	5.30	0	671.79	7.67	0.78	3	1	548	643	96
549	21.30	65.56	560	2130.02	4.18	6556.41	4.04	0	0	134.20	4.40	115.40	0.80	97.69	3.62	94.15	3.46	1	1082.62	19.16	0.86	5	1	549	643	95
550	21.20	65.68	561	2119.71	6.46	6567.86	6.40	0	0	96.40	4.27	115.90	0.92	112.09	5.63	111.03	5.58	1	1242.79	13.13	0.76	3	1	550	643	94
551	21.10	65.57	562	2109.74	5.24	6557.11	5.91	0	0	106.32	4.72	115.39	0.87	91.10	4.64	102.23	5.11	1	814.19	10.93	0.77	4	1	551	643	93
552	21.12	65.59	563	2112.47	8.98	6559.22	10.10	0	0	56.39	3.17	113.44	0.82	123.22	7.89	138.62	8.88	0	925.88	9.12	0.65	3	1	552	643	92
553	21.27	65.36	564	2127.29	4.64	6536.48	4.68	0	0	83.80	3.15	112.85	0.57	94.47	4.02	95.14	4.02	1	309.33	7.18	0.83	4	1	553	643	91
554	21.39	65.57	565	2138.68	6.05	6556.75	6.33	0	0	70.94	2.83	110.98	0.66	116.79	5.29	122.22	5.54	0	574.12	8.72	0.79	3	1	554	643	90
555	21.44	65.55	566	2144.31	4.65	6554.57	4.83	0	0	81.84	2.78	112.80	0.57	105.07	4.04	109.28	4.20	1	699.40	9.30	0.85	4	1	555	643	89
556	21.21	65.48	567	2120.80	4.57	6547.99	4.88	0	0	114.65	3.74	111.88	0.80	107.58	3.98	114.98	4.25	1	463.48	9.41	0.86	4	1	556	643	88
557	21.17	65.56	568	2117.25	5.10	6555.64	4.45	0	0	99.12	3.03	113.53	0.71	128.19	4.46	111.68	3.89	1	741.79	12.12	0.87	4	1	557	643	87
558	21.31	65.59	569	2131.25	4.69	6559.39	6.56	0	0	78.85	3.06	111.33	0.65	92.63	4.06	129.81	5.72	1	554.77	12.14	0.81	4	1	558	643	86
559	21.40	65.58	570	2139.73	4.29	6557.52	4.37	0	0	93.09	3.09	112.52	0.59	98.84	3.70	100.80	3.78	1	805.65	17.46	0.86	5	1	559	643	85
560	21.10	65.56	571	2109.70	4.54	6555.71	4.95	0	0	87.18	2.61	110.34	0.62	116.72	3.97	127.39	4.34	0	539.94	14.40	0.87	3	1	560	643	84
561	21.05	65.60	572	2105.26	5.46	6559.76	5.46	0	0	80.52	2.87	111.89	0.66	118.06	4.78	117.97	4.77	0	713.48	10.80	0.83	3	1	561	643	83
562	21.25	65.72	573	2125.36	3.84	6571.57	4.34	0	0	95.91	2.73	110.50	0.58	103.91	3.35	117.37	3.79	1	788.40	18.32	0.89	4	1	562	643	82
563	21.25	65.59	574	2124.71	3.96	6558.62	4.60	0	0	116.02	3.10	111.27	0.75	113.77	3.47	132.41	4.03	0	1036.92	17.52	0.89	3	1	563	643	81
564	21.25	65.68	575	2125.07	3.77	6568.43	4.12	0	0	90.82	2.50	110.50	0.53	104.99	3.28	114.75	3.59	1	787.52	18.14	0.89	4	1	564	643	80
565	21.22	65.51	576	2121.57	4.64	6551.45	5.45	0	0	102.43	3.46	112.03	0.77	105.58	4.06	123.86	4.76	1	1042.58	18.80	0.85	4	1	565	643	79
566	21.21	65.62	577	2120.82	3.85	6561.59	4.16	0	0	120.47	3.07	112.03	0.72	116.08	3.37	125.33	3.64	0	1135.35	23.04	0.90	4	1	566	643	78
567	21.19	65.65	578	2119.24	2.53	6564.88	3.08	0	0	146.32	2.96	112.66	0.60	96.08	2.21	117.12	2.68	1	1062.15	22.03	0.94	4	1	567	643	77
568	21.36	65.60	579	2136.44	5.41	6559.67	5.67	0	0	102.53	3.58	110.97	0.85	119.00	4.73	124.74	4.96	0	1022.23	14.23	0.83	4	1	568	643	76
569	21.38	65.64	580	2138.33	3.39	6564.07	3.34	0	0	142.71	3.45	113.16	0.71	107.40	2.94	106.10	2.91	1	1196.54	24.68	0.92	4	1	569	643	75
570	21.26	65.55	581	2125.99	3.04	6554.62	3.04	0	0	159.14	3.45	111.00	0.72	107.67	2.65	107.65	2.65	1	951.54	20.09	0.93	4	1	570	643	74
571	21.24	65.56	582	2124.09	3.34	6555.60	3.80	0	0	124.36	3.13	113.44	0.66	101.73	2.91	115.79	3.31	1	971.42	17.64	0.91	4	1	571	643	73
572	21.33	65.44	583	2133.49	5.86	6544.18	6.15	0	0	71.45	2.79	110.66	0.64	115.40	5.13	120.98	5.37	0	407.38	9.69	0.80	4	1	572	643	72
573	21.39	65.48	584	2139.36	5.12	6547.76	5.86	0	0	100.04	3.92	111.72	0.81	100.14	4.43	114.82	5.10	1	753.02	19.65	0.81	5	1	573	643	71
574	21.18	65.56	585	2118.34	5.18	6555.73	5.01	0	0	101.23	3.48	112.03	0.77	115.69	4.52	111.90	4.37	1	831.35	13.82	0.84	3	1	574	643	70
575	21.28	65.71	586	2127.56	2.81	6571.37	3.43	0	0	135.89	3.00	112.64	0.62	97.71	2.44	119.58	2.99	1	1388.29	28.55	0.93	4	1	575	643	69
576	21.17	65.53	587	2116.60	3.92	6552.88	4.00	0	0	116.12	3.10	110.14	0.69	112.98	3.43	115.20	3.49	0	1128.48	22.48	0.90	4	1	576	643	68
577	21.29	65.48	588	2129.39	4.08	6547.83	4.87	0	0	89.31	2.86	111.45	0.59	97.92	3.55	116.89	4.24	1	602.73	13.69	0.86	4	1	577	643	67
578	21.13	65.78	589	2113.50	3.12	6578.37	3.79	0	0	129.10	3.23	111.63	0.66	95.95	2.74	116.31	3.30	1	1168.58	21.42	0.91	4	1	578	643	66
579	21.19	65.68	590	2118.96	3.55	6567.89	3.53	0	0	152.27	4.04	112.79	0.79	102.60	3.09	102.03	3.06	1	1009.08	22.84	0.90	4	1	579	643	65
580	21.22	65.57	591	2121.52	3.48	6557.32	4.19	0	0	113.31	2.94	111.45	0.64	103.07	3.04	123.92	3.65	1	904.73	18.79	0.90	3	1	580	643	64
581	21.18	65.56	592	2118.22	5.25	6555.81	5.51	0	0	88.12	3.30	110.96	0.70	107.71	4.58	113.09	4.80	1	776.56	16.26	0.82	4	1	581	643	63
582	21.32	65.69	593	2131.52	5.60	6569.22	5.64	0	0	73.72	2.67	110.66	0.62	118.93	4.90	119.79	4.94	0	499.25	13.02	0.82	3	1	582	643	62
583	21.38	65.44	594	2138.29	4.29	6544.15	5.65	0	0	105.97	4.08	113.37	0.76	84.35	3.58	112.09	4.90	1	931.33	16.89	0.82	4	1	583	643	61
584	21.36	65.82	595	2136.29	4.54	6581.87	5.52	0	0	91.94	3.40	110.90	0.68	93.84	3.91	114.30	4.80	1	520.23	16.31	0.83	4	1	584	643	60
585	21.27	65.34	596	2126.89	3.31	6534.24	3.55	0	0	129.06	2.88	110.59	0.66	114.11	2.89	122.62	3.11	0	1086.58	22.01	0.93	4	1	585	643	59
586	21.40	65.65	597	2140.03	4.46	6565.48	5.35	0	0	120.57	4.01	114.75	0.88	103.07	3.88	123.68	4.67	1	1258.62	20.08	0.85	4	1	586	643	58
587	21.21	65.75	598	2121.17	3.30	6574.99	3.43	0	0	134.75	3.40	114.69	0.67	100.38	2.87	104.33	2.98	1	1156.48	18.41	0.91	4	1	587	643	57
588	21.24	65.58	599	2123.78	4.45	6558.25	5.14	0	0	108.43	3.19	111.06	0.78	116.34	3.90	134.53	4.51	0	1116.73	18.00	0.87	4	1	588	643	56
589	21.23	65.51	600	2123.33	3.34	6551.16	3.82	0	0	136.28	3.42	111.68	0.72	102.39	2.91	117.10	3.33	1	1035.75	20.08	0.91	4	1	589	643	55
590	21.36	65.64	601	2135.83	3.62	6564.18	3.78	0	0	133.49	3.58	112.66	0.73	103.46	3.14	108.06	3.29	1	1069.44	20.94	0.90	4	1	590	643	54
591	21.19	65.70	602	2119.49	5.42	6570.36	5.87	0	0	99.77	3.80	114.24	0.84	109.41	4.73	118.62	5.13	1	928.35	19.17	0.81	4	1	591	643	53
592	21.15	65.53	603	2115.19	3.40	6552.52	3.48	0	0	133.36	3.24	112.89	0.68	107.33	2.96	109.78	3.02	1	1152.48	19.18	0.92	4	1	592	643	52
593	21.25	65.56	604	2124.59	4.07	6556.34	4.52	0	0	142.31	4.31	112.76	0.90	103.30	3.55	114.58	3.94	1	1371.38	30.48	0.88	4	1	593	643	51
594	21.21	65.55	605	2120.76	3.35	6554.89	3.86	0	0	130.11	3.43	112.43	0.69	97.63	2.92	112.28	3.35	1	911.75	16.00	0.90	4	1	594	643	50
595	21.27	65.31	606	2126.73	6.42	6530.85	6.62	0	0	73.23	2.98	111.45	0.72	121.29	5.62	125.25	5.80	0	790.77	11.63	0.79	4	1	595	643	49
596	21.19	65.47	607	2119.04	3.58	6546.69	4.21	0	0	127.73	3.34	112.79	0.74	105.07	3.13	123.45	3.67	1	1083.29	18.53	0.90	3	1	596	643	48
597	21.22	65.58	608	2121.77	2.76	6558.01	3.28	0	0	123.24	2.50	110.40	0.55	104.80	2.41	124.29	2.86	1	1007.08	20.16	0.94	3	1	597	643	47
598	21.29	65.47	609	2129.25	5.21	6547.41	5.11	0	0	98.94	3.41	111.14	0.76	116.32	4.55	114.09	4.46	0	853.60	18.04	0.84	4	1	598	643	46
599	21.24	65.48	610	2124.27	4.68	6548.29	4.77	0	0	88.76	2.79	112.55	0.63	114.17	4.08	116.41	4.16	0	614.90	15.18	0.86	3	1	599	643	45
600	21.22	65.66	611	2121.73	3.93	6565.64	3.81	0	0	129.76	3.41	113.81	0.75	114.83	3.43	111.25	3.32	1	1221.27	20.15	0.90	4	1	600	643	44
601	21.16	65.68	612	2115.82	4.46	6568.09	4.74	0	0	113.71	3.37	113.78	0.78	115.58	3.90	122.81	4.14	0	1118.02	17.37	0.88	4	1	601	643	43
602	21.21	65.56	613	2120.76	4.64	6556.15	4.49	0	0	107.07	3.33	111.76	0.73	114.45	4.05	110.79	3.91	1	815.88	16.80	0.87	3	1	602	643	42
603	21.10	65.53	614	2110.36	4.36	6553.02	4.46	0	0	107.85	3.08	111.47	0.71	117.47	3.82	120.15	3.90	0	850.92	15.76	0.88	3	1	603	643	41
604	21.21	65.44	615	2120.88	2.87	6544.34	3.44	0	0	152.18	3.67	113.83	0.70	91.55	2.51	109.54	2.99	1	1216.71	23.21	0.92	4	1	604	643	40
605	21.24	65.46	616	2123.94	3.92	6545.88	4.52	0	0	139.82	4.02	111.91	0.88	104.94	3.42	120.94	3.95	1	1187.42	22.47	0.89	4	1	605	643	39
606	21.34	65.56	617	2133.61	3.78	6555.66	3.91	0	0	129.92	3.41	113.34	0.74	110.58	3.29	114.44	3.41	1	1189.42	16.73	0.90	3	1	606	643	38
607	21.29	65.51	618	2128.55	3.68	6550.84	4.71	0	0	138.99	4.18	112.77	0.85	93.89	3.19	120.18	4.10	1	1031.77	22.28	0.88	4	1	607	643	37
608	21.21	65.59	619	2121.27	3.40	6559.35	4.60	0	0	131.44	3.61	114.67	0.77	95.39	2.98	128.71	4.01	1	1264.50	20.95	0.89	4	1	608	643	36
609	21.44	65.56	620	2143.82	4.30	6556.14	4.54	0	0	123.39	3.77	115.76	0.81	108.10	3.75	114.09	3.96	1	1263.92	19.44	0.87	4	1	609	643	35
610	21.28	65.58	621	2128.34	3.24	6557.64	4.10	0	0	127.47	3.24	112.82	0.69	97.94	2.82	123.80	3.57	1	1243.56	20.40	0.91	4	1	610	643	34
611	21.24	65.75	622	2123.84	4.30	6575.01	4.09	0	0	134.68	4.05	114.50	0.83	109.76	3.74	104.60	3.57	1	1355.79	27.83	0.88	4	1	611	643	33
612	21.18	65.55	623	2118.11	2.65	6554.51	2.42	0	0	178.59	3.58	113.82	0.66	101.21	2.30	92.30	2.06	1	1343.65	32.60	0.94	4	1	612	643	32
613	21.29	65.48	624	2128.54	3.33	6548.50	3.97	0	0	158.38	4.16	112.99	0.85	97.42	2.90	116.10	3.46	1	1247.46	29.32	0.90	4	1	613	643	31
614	21.21	65.56	625	2120.51	3.34	6555.61	3.21	0	0	156.44	3.52	112.86	0.76	113.97	2.91	109.52	2.80	1	1206.50	23.41	0.93	3	1	614	643	30
615	21.25	65.80	626	2125.14	4.03	6579.51	4.15	0	0	138.03	3.96	113.23	0.84	107.99	3.52	111.04	3.62	1	1274.35	26.04	0.89	4	1	615	643	29
616	21.23	65.59	627	2123.02	3.04	6558.66	3.30	0	0	160.43	3.70	112.91	0.75	101.08	2.65	109.84	2.87	1	1357.35	27.18	0.92	4	1	616	643	28
617	21.30	65.68	628	2130.25	2.53	6567.51	3.23	0	0	151.69	3.41	115.18	0.63	85.86	2.16	109.87	2.80	1	1033.65	22.80	0.93	4	1	617	643	27
618	21.09	65.73	629	2109.10	3.11	6572.56	3.27	0	0	148.70	3.44	112.90	0.70	103.29	2.72	108.48	2.85	1	1549.33	24.69	0.92	4	1	618	643	26
619	21.31	65.47	630	2131.08	4.13	6547.05	3.73	0	0	132.61	3.41	113.12	0.78	123.46	3.61	111.55	3.26	1	1306.79	24.45	0.90	3	1	619	643	25
620	21.22	65.60	631	2121.81	3.24	6560.10	3.74	0	0	135.00	3.14	111.15	0.70	107.30	2.83	123.82	3.27	1	1042.79	19.08	0.92	3	1	620	643	24
621	21.08	65.47	632	2107.50	3.84	6546.85	3.90	0	0	149.85	4.38	113.35	0.85	100.96	3.36	102.37	3.38	1	1099.69	25.73	0.89	4	1	621	643	23
622	21.12	65.54	633	2111.84	4.14	6554.27	4.02	0	0	144.53	4.21	114.34	0.87	109.16	3.61	106.02	3.49	1	1307.17	20.06	0.88	4	1	622	643	22
623	21.15	65.66	634	2114.58	3.38	6565.82	3.72	0	0	158.99	3.93	112.61	0.84	105.10	2.95	115.78	3.25	1	1357.12	26.04	0.91	4	1	623	643	21
624	21.25	65.46	635	2124.61	3.64	6546.46	4.09	0	0	122.55	3.16	112.46	0.71	108.43	3.18	121.82	3.57	1	1083.06	22.15	0.90	4	1	624	643	20
625	21.17	65.61	636	2117.02	3.29	6560.96	3.53	0	0	150.24	3.74	112.30	0.75	101.67	2.87	108.79	3.07	1	1184.38	24.10	0.91	4	1	625	643	19
626	21.18	65.70	637	2118.05	3.86	6569.81	3.81	0	0	123.47	3.28	112.70	0.70	111.78	3.37	110.28	3.32	1	971.56	21.86	0.90	4	1	626	643	18
627	21.24	65.48	638	2124.46	3.43	6548.17	3.31	0	0	146.15	3.39	113.13	0.73	113.36	2.99	109.56	2.89	1	1325.10	25.62	0.92	4	1	627	643	17
628	21.17	65.59	639	2116.63	3.54	6558.90	3.76	0	0	140.54	3.70	114.44	0.76	103.07	3.08	109.49	3.27	1	1484.94	26.67	0.90	4	1	628	643	16
629	21.31	65.63	640	2130.87	3.87	6563.20	3.72	0	0	131.45	3.73	115.74	0.73	104.63	3.36	100.49	3.22	1	1209.08	16.03	0.89	4	1	629	643	15
630	20.97	65.54	641	2097.44	4.12	6554.03	4.34	0	0	124.49	3.68	113.03	0.78	106.84	3.59	112.60	3.78	1	1104.23	22.67	0.88	4	1	630	643	14
631	21.24	65.66	642	2123.70	3.42	6565.56	4.03	0	0	149.87	4.03	112.45	0.82	97.55	2.98	115.18	3.51	1	1175.21	28.17	0.90	4	1	631	643	13
632	21.32	65.64	643	2131.53	3.47	6564.40	3.66	0	0	146.21	3.77	114.34	0.77	103.27	3.02	108.88	3.18	1	1527.00	31.49	0.91	4	1	632	643	12
633	21.17	65.48	644	2116.68	4.12	6548.46	4.03	0	0	117.12	3.31	110.76	0.71	111.86	3.59	109.50	3.51	1	984.19	18.30	0.89	4	1	633	643	11
634	21.06	65.83	645	2106.20	4.59	6582.66	4.62	0	0	128.14	4.12	114.61	0.87	109.63	4.00	110.45	4.03	1	1397.75	25.15	0.86	4	1	634	643	10
635	21.31	65.52	646	2131.23	4.46	6552.38	4.24	0	0	113.23	3.44	113.93	0.73	112.64	3.88	106.99	3.68	1	1410.85	17.82	0.87	3	1	635	643	9
636	21.22	65.60	647	2121.72	3.43	6560.25	3.69	0	0	137.70	3.46	113.59	0.72	104.70	2.99	112.63	3.21	1	1199.58	19.75	0.91	4	1	636	643	8
637	21.20	65.75	648	2119.85	3.48	6575.00	3.52	0	0	122.26	2.95	112.56	0.64	110.85	3.04	112.20	3.07	1	1269.60	20.82	0.92	4	1	637	643	7
638	21.21	65.79	649	2120.84	5.78	6578.80	4.68	0	0	116.73	4.15	114.83	0.90	124.93	5.04	101.27	4.09	1	1218.94	23.56	0.83	4	1	638	643	6
639	21.17	65.68	650	2117.40	3.68	6567.98	4.45	0	0	132.99	3.77	111.76	0.80	99.66	3.22	120.54	3.88	1	1159.31	19.45	0.89	3	1	639	643	5
640	21.17	65.70	651	2117.32	4.20	6569.68	4.86	0	0	127.85	3.91	113.74	0.86	105.46	3.67	122.17	4.24	1	1221.56	16.46	0.87	3	1	640	643	4
641	21.26	65.72	652	2126.20	3.47	6572.18	3.41	0	0	150.71	3.94	116.01	0.76	101.81	3.01	99.98	2.96	1	1500.58	21.25	0.91	4	1	641	643	3
642	21.20	65.59	653	2119.92	3.42	6558.65	3.71	0	0	137.97	3.75	114.37	0.72	96.72	2.98	104.68	3.21	1	1134.00	20.49	0.90	5	1	642	643	2
643	21.20	65.76	654	2119.65	4.48	6575.82	3.79	0	0	114.75	3.63	113.95	0.69	108.47	3.89	91.76	3.29	1	1023.62	18.26	0.87	4	1	643	643	1
644	39.84	27.92	1	3983.55	4.94	2791.56	4.92	0	0	101.94	3.67	116.79	0.74	105.57	4.31	105.03	4.29	1	866.19	12.06	0.83	4	2	1	6	6
645	39.63	28.14	2	3963.10	3.50	2813.87	3.81	0	0	111.96	3.05	114.98	0.60	98.31	3.02	107.17	3.32	1	604.17	11.91	0.90	4	2	2	6	5
646	39.78	28.06	3	3978.25	9.29	2806.46	9.14	0	0	47.69	2.77	113.97	0.66	122.94	8.13	120.97	8.00	0	252.15	5.12	0.64	3	2	3	6	4
647	39.66	28.12	4	3966.33	5.56	2811.75	6.68	0	0	81.90	3.24	114.26	0.75	108.21	4.86	129.94	5.84	1	721.75	8.69	0.80	3	2	4	6	3
648	39.81	27.97	5	3980.88	4.34	2796.71	4.68	0	0	92.31	2.89	114.89	0.62	106.37	3.78	114.78	4.08	1	969.65	9.94	0.87	3	2	5	6	2
649	39.63	28.07	6	3963.01	5.15	2807.47	5.61	0	0	86.51	3.13	113.36	0.69	109.32	4.49	119.02	4.90	1	837.21	13.63	0.83	3	2	6	6	1
650	116.97	47.16	1	11696.76	5.99	4716.17	5.64	0	0	76.54	3.11	113.09	0.66	113.03	5.22	106.42	4.92	1	868.33	11.94	0.79	3	3	1	7	7
651	117.24	47.44	2	11724.39	4.46	4743.59	6.11	0	0	86.39	3.39	113.73	0.66	87.34	3.88	119.56	5.31	1	772.58	13.41	0.81	4	3	2	7	6
652	117.37	47.34	3	11736.84	3.79	4733.64	4.94	0	0	103.88	3.42	112.18	0.66	87.78	3.22	114.87	4.29	1	611.48	19.07	0.86	4	3	3	7	5
653	117.50	46.93	4	11750.12	5.99	4692.68	5.54	0	0	84.90	3.25	110.37	0.73	120.14	5.23	111.28	4.85	1	430.31	12.10	0.81	3	3	4	7	4
654	117.50	46.97	5	11750.31	4.44	4696.50	5.25	0	0	69.86	2.27	111.51	0.50	104.93	3.87	123.98	4.58	1	511.67	11.05	0.86	3	3	5	7	3
655	117.65	46.91	6	11765.45	4.38	4691.30	6.03	0	0	90.00	3.58	112.87	0.67	83.52	3.68	115.91	5.23	1	696.96	18.09	0.81	4	3	6	7	2
656	117.78	47.12	7	11778.28	3.92	4711.74	4.25	0	0	104.76	3.20	114.13	0.63	98.44	3.41	106.81	3.70	1	939.83	15.53	0.88	4	3	7	7	1
657	15.73	40.96	3	1573.27	8.29	4096.15	9.33	0	0	52.58	2.94	112.06	0.69	113.89	7.26	128.16	8.17	0	351.65	9.00	0.66	4	4	1	1	1
658	115.36	95.73	9	11535.63	6.82	9572.90	6.55	0	0	70.98	3.50	112.36	0.70	106.15	5.93	101.91	5.69	1	383.15	8.90	0.73	5	5	1	1	1
659	19.31	95.64	10	1931.35	8.01	9564.28	7.32	0	0	48.39	2.29	111.43	0.56	130.54	7.02	119.18	6.41	0	885.17	9.53	0.73	4	6	1	1	1
660	64.33	52.24	11	6432.91	5.17	5223.61	6.35	0	0	65.85	2.94	113.08	0.55	88.38	4.42	108.79	5.51	1	649.54	9.88	0.77	4	7	1	2	2
661	64.36	52.73	12	6435.65	6.93	5273.16	7.42	0	0	53.71	2.73	112.26	0.57	104.58	6.03	111.92	6.46	1	602.31	9.58	0.71	4	7	2	2	1
662	41.24	22.65	16	4123.91	6.23	2264.73	8.32	0	0	47.12	2.43	112.80	0.50	92.67	5.43	123.71	7.24	1	383.23	7.32	0.71	4	8	1	3	3
663	40.98	22.52	18	4097.60	9.89	2252.50	8.38	0	0	45.98	3.03	114.30	0.62	115.27	8.61	97.57	7.23	1	500.29	9.44	0.61	5	8	2	3	2
664	41.05	22.52	20	4105.19	8.78	2252.44	8.54	0	0	44.20	2.11	109.57	0.59	141.99	7.75	138.12	7.53	0	538.96	7.95	0.71	3	8	3	3	1
665	62.80	5.59	16	6279.52	9.92	559.36	8.85	0	0	44.01	2.68	114.97	0.62	125.36	8.67	111.81	7.73	1	0.00	0.00	0.63	3	9	1	1	1
666	62.66	5.56	23	6266.23	10.21	556.01	10.76	0	0	36.43	2.58	113.84	0.57	110.70	8.91	116.62	9.39	1	0.00	0.00	0.56	3	10	1	1	1
667	117.40	47.09	23	11739.83	7.13	4709.00	9.28	0	0	38.26	2.19	110.79	0.46	95.20	6.15	124.23	8.09	1	126.85	6.38	0.66	4	11	1	33	33
668	113.96	51.18	27	11395.66	9.26	5118.07	10.39	0	0	51.06	2.39	112.21	0.79	153.61	8.27	171.80	9.34	0	958.27	9.07	0.69	4	11	2	33	32
669	114.61	53.07	28	11461.05	5.27	5306.96	6.08	0	0	74.61	2.29	111.97	0.65	132.42	4.66	152.70	5.37	0	1027.27	10.93	0.85	4	11	3	33	31
670	110.51	51.77	29	11051.08	7.23	5177.13	6.70	0	0	67.52	2.17	110.09	0.75	174.39	6.48	161.70	6.00	0	1116.15	11.69	0.82	3	11	4	33	30
671	105.38	53.67	30	10538.50	5.37	5366.89	4.65	0	0	87.10	3.13	113.10	0.64	114.49	4.67	99.11	4.03	1	963.29	17.54	0.83	4	11	5	33	29
672	103.40	51.82	31	10339.67	7.03	5181.61	8.10	0	0	54.50	2.02	111.74	0.65	147.44	6.26	169.52	7.22	0	954.48	7.71	0.78	3	11	6	33	28
673	102.44	52.11	32	10244.12	5.32	5211.26	5.92	0	0	69.78	2.23	113.30	0.60	128.48	4.69	142.85	5.21	0	1073.83	12.90	0.85	3	11	7	33	27
674	101.67	52.63	33	10166.77	5.43	5262.59	6.24	0	0	86.62	3.31	113.76	0.75	109.25	4.74	125.64	5.45	1	938.62	15.79	0.81	4	11	8	33	26
675	99.90	48.70	34	9990.00	8.52	4869.75	11.33	0	0	51.43	2.25	110.85	0.81	151.71	7.66	200.30	10.34	0	1006.31	8.56	0.70	3	11	9	33	25
676	100.27	46.41	35	10027.40	5.72	4641.00	5.29	0	0	79.59	2.46	112.38	0.67	142.80	5.04	132.05	4.66	0	1138.25	15.68	0.86	3	11	10	33	24
677	103.07	45.14	36	10306.98	6.72	4514.27	7.00	0	0	73.17	2.91	114.75	0.77	130.15	5.91	135.64	6.16	0	1017.46	12.29	0.79	4	11	11	33	23
678	104.17	47.33	37	10416.91	4.30	4733.44	4.25	0	0	73.15	1.87	111.99	0.47	129.43	3.78	127.82	3.73	0	925.31	12.29	0.90	3	11	12	33	22
679	104.52	48.37	38	10451.90	5.93	4836.60	7.22	0	0	70.92	2.58	112.54	0.71	125.80	5.23	153.19	6.37	0	986.79	12.80	0.81	3	11	13	33	21
680	104.34	50.37	39	10434.15	6.08	5036.57	6.99	0	0	68.18	2.58	115.04	0.68	123.75	5.35	142.06	6.14	0	834.62	9.49	0.80	3	11	14	33	20
681	102.16	52.92	40	10215.55	13.73	5292.23	8.28	0	0	43.86	1.97	111.34	0.74	232.26	13.07	143.98	7.46	1	815.10	8.57	0.68	4	11	15	33	19
682	100.78	54.73	41	10077.66	5.29	5472.68	5.31	0	0	84.00	2.71	112.54	0.67	126.00	4.64	126.40	4.65	0	831.31	11.64	0.85	3	11	16	33	18
683	100.06	56.42	42	10005.83	7.97	5641.62	11.56	0	0	52.51	2.28	111.39	0.80	143.01	7.15	205.51	10.56	0	919.23	8.68	0.71	3	11	17	33	17
684	99.87	61.06	43	9987.10	6.19	6105.53	5.72	0	0	83.19	2.79	111.15	0.76	142.25	5.46	131.32	5.04	0	972.52	15.57	0.83	3	11	18	33	16
685	100.32	60.12	44	10032.38	6.95	6012.47	12.29	0	0	45.82	1.61	108.33	0.66	155.34	6.30	258.51	12.32	1	747.19	6.50	0.76	4	11	19	33	15
686	102.47	61.65	45	10247.38	5.50	6164.64	4.89	0	0	82.24	2.52	109.77	0.65	138.20	4.83	122.99	4.30	0	906.85	13.81	0.86	3	11	20	33	14
687	101.84	62.29	46	10183.51	7.02	6229.47	8.84	0	0	56.94	2.36	112.50	0.69	131.23	6.22	164.62	7.88	0	1016.73	10.39	0.76	3	11	21	33	13
688	101.49	61.57	47	10149.42	6.99	6156.90	6.34	0	0	62.17	2.50	114.12	0.63	133.81	6.13	121.41	5.56	0	1009.62	12.23	0.79	3	11	22	33	12
689	100.65	66.23	48	10065.25	6.35	6623.30	7.12	0	0	74.51	3.19	112.96	0.75	114.01	5.55	127.96	6.23	0	1009.23	15.36	0.77	5	11	23	33	11
690	100.88	66.93	49	10088.38	7.51	6693.34	8.75	0	0	60.98	2.81	111.69	0.76	125.53	6.61	146.25	7.71	0	855.27	10.53	0.73	3	11	24	33	10
691	99.45	67.29	50	9945.30	7.03	6728.88	5.82	0	0	71.08	2.80	113.25	0.69	137.38	6.16	113.81	5.11	0	786.10	10.25	0.79	3	11	25	33	9
692	95.11	64.93	51	9511.28	8.88	6492.57	13.84	0	0	43.11	1.99	109.87	0.73	149.88	7.97	218.61	13.47	1	837.21	7.98	0.69	5	11	26	33	8
693	95.12	63.04	52	9511.58	6.89	6303.92	9.81	0	0	58.24	2.50	112.46	0.74	123.91	6.10	175.98	8.74	0	693.69	8.80	0.74	4	11	27	33	7
694	93.23	66.31	53	9323.14	13.78	6631.26	9.13	0	0	48.61	3.01	113.05	0.84	171.70	12.19	113.88	8.06	0	649.85	7.03	0.59	4	11	28	33	6
695	98.02	66.55	54	9801.83	4.59	6654.79	7.41	0	0	71.59	2.46	111.94	0.63	102.88	4.05	165.91	6.52	1	931.19	11.30	0.83	4	11	29	33	5
696	99.53	61.67	55	9953.23	8.48	6167.43	10.76	0	0	53.80	2.54	111.18	0.81	139.21	7.55	176.18	9.59	0	635.33	10.03	0.69	3	11	30	33	4
697	99.82	57.68	56	9982.14	8.69	5767.66	9.96	0	0	56.75	2.63	110.70	0.83	145.31	7.73	166.49	8.86	0	853.54	8.12	0.70	4	11	31	33	3
698	102.13	54.80	57	10213.46	4.75	5480.00	5.11	0	0	84.27	2.73	113.30	0.62	112.54	4.15	121.25	4.47	0	988.81	19.63	0.86	4	11	32	33	2
699	102.52	56.63	58	10251.72	3.97	5662.81	4.24	0	0	90.16	2.33	111.32	0.56	118.24	3.48	126.21	3.71	0	807.60	15.26	0.90	3	11	33	33	1
700	29.11	98.53	24	2911.32	4.90	9852.53	4.46	0	0	79.62	2.46	109.34	0.56	121.88	4.28	110.84	3.89	1	826.50	12.20	0.87	4	12	1	1	1
701	64.11	109.30	24	6411.16	6.02	10930.32	7.68	0	0	62.70	2.88	109.40	0.64	100.96	5.28	128.71	6.70	1	405.58	7.96	0.75	3	13	1	1	1
702	28.84	98.87	30	2883.75	7.93	9886.67	10.15	0	0	40.93	2.13	109.61	0.56	117.64	6.98	150.43	8.92	0	450.71	7.60	0.68	3	14	1	1	1
703	41.05	22.22	30	4104.66	8.40	2222.40	8.74	0	0	45.58	2.43	111.67	0.59	121.27	7.36	126.11	7.66	0	509.19	7.84	0.68	4	15	1	15	15
704	41.10	22.16	34	4110.28	8.47	2216.21	8.03	0	0	54.45	3.23	114.04	0.66	109.45	7.38	103.86	7.01	1	536.04	8.85	0.65	4	15	2	15	14
705	40.86	22.08	35	4086.17	7.45	2208.23	6.60	0	0	59.82	3.23	113.35	0.62	105.82	6.48	94.06	5.82	1	407.94	9.19	0.70	4	15	3	15	13
706	40.90	22.22	38	4090.33	8.87	2221.83	8.51	0	0	45.83	2.52	112.90	0.60	124.39	7.77	119.29	7.45	0	446.81	8.70	0.67	3	15	4	15	12
707	41.17	22.52	41	4116.89	8.39	2252.09	6.78	0	0	49.74	2.31	111.70	0.57	138.98	7.35	112.38	5.94	0	433.38	7.83	0.74	3	15	5	15	11
708	41.07	22.17	42	4107.29	6.20	2217.36	6.80	0	0	59.92	2.51	112.28	0.58	113.93	5.43	125.00	5.95	0	621.81	9.13	0.78	3	15	6	15	10
709	41.30	22.55	43	4130.03	6.25	2255.42	6.07	0	0	66.73	3.81	114.81	0.58	82.67	5.29	78.61	4.81	1	538.35	15.41	0.70	5	15	7	15	9
710	41.12	22.03	44	4112.31	6.18	2202.99	6.55	0	0	62.08	2.97	113.38	0.58	99.17	5.40	104.97	5.71	1	431.65	9.82	0.74	4	15	8	15	8
711	41.00	22.26	46	4099.94	6.36	2225.66	5.97	0	0	64.14	2.75	112.04	0.59	113.78	5.54	106.94	5.21	1	508.67	10.87	0.78	4	15	9	15	7
712	40.95	22.23	47	4094.77	10.02	2223.41	9.22	0	0	44.14	2.40	111.49	0.65	142.13	8.82	130.81	8.12	0	367.67	6.62	0.66	3	15	10	15	6
713	41.06	22.38	50	4105.59	7.46	2237.84	6.53	0	0	52.80	2.20	112.38	0.56	137.69	6.55	120.57	5.73	0	563.62	8.67	0.77	4	15	11	15	5
714	40.86	22.41	51	4086.13	9.95	2240.76	9.01	0	0	41.15	2.14	112.10	0.60	147.29	8.78	133.33	7.95	0	454.90	7.55	0.67	3	15	12	15	4
715	41.17	22.44	53	4116.75	6.17	2243.95	5.63	0	0	62.38	2.82	113.73	0.54	104.39	5.36	95.04	4.83	1	504.96	11.45	0.76	4	15	13	15	3
716	40.96	22.44	54	4095.82	9.74	2244.32	10.75	0	0	39.10	2.09	112.32	0.62	140.96	8.63	155.53	9.52	0	282.23	4.80	0.65	3	15	14	15	2
717	40.84	22.60	58	4083.61	10.32	2259.87	10.21	0	0	40.24	2.68	114.43	0.62	119.19	9.02	117.97	8.93	0	666.92	6.88	0.58	3	15	15	15	1
718	68.87	100.13	35	6887.15	5.49	10013.12	6.08	0	0	61.67	2.69	109.92	0.52	96.66	4.80	107.07	5.29	1	475.94	11.41	0.78	4	16	1	1	1
719	45.24	76.60	36	4524.22	4.50	7659.65	4.50	0	0	104.43	3.85	115.75	0.68	93.49	3.90	93.26	3.85	1	809.77	14.63	0.84	5	17	1	2	2
720	45.42	76.39	37	4541.51	4.48	7639.45	5.93	0	0	79.08	2.96	109.89	0.60	91.39	3.82	121.46	5.16	1	418.81	10.99	0.82	4	17	2	2	1
721	41.88	82.06	40	4188.40	7.57	8205.96	9.93	0	0	51.28	2.89	111.89	0.67	103.22	6.64	135.30	8.68	1	382.40	9.06	0.66	4	18	1	1	1
722	24.83	75.26	51	2483.02	6.68	7526.31	9.92	0	0	51.62	3.20	110.20	0.62	83.44	5.98	123.11	8.63	1	279.65	6.85	0.64	4	19	1	2	2
723	24.82	75.50	52	2481.51	7.53	7549.65	9.07	0	0	52.89	3.30	110.55	0.64	92.85	6.60	111.70	7.88	1	326.04	8.74	0.63	5	19	2	2	1
724	45.03	73.77	52	4503.46	8.09	7376.53	9.52	0	0	50.94	2.88	110.88	0.67	109.89	7.09	129.34	8.33	1	411.62	10.04	0.66	4	20	1	3	3
725	45.07	73.48	53	4507.44	6.97	7348.23	8.08	0	0	60.31	3.41	111.83	0.67	94.74	6.14	109.58	7.01	1	481.54	8.18	0.68	5	20	2	3	2
726	44.84	73.80	54	4484.10	8.11	7380.28	10.07	0	0	48.40	2.81	112.40	0.66	107.37	7.10	133.29	8.81	1	614.25	7.19	0.65	4	20	3	3	1
727	31.15	98.07	54	3115.36	7.78	9806.62	8.44	0	0	55.00	3.11	109.41	0.66	105.62	6.79	114.47	7.36	1	351.83	9.06	0.67	3	21	1	7	7
728	31.44	97.78	55	3143.88	5.87	9777.82	6.34	0	0	55.37	2.54	108.99	0.50	98.17	5.07	106.18	5.52	1	247.48	8.93	0.76	4	21	2	7	6
729	31.20	97.77	56	3119.89	6.20	9777.41	5.54	0	0	65.49	3.13	111.46	0.56	99.65	5.39	89.03	4.82	1	513.15	11.58	0.75	4	21	3	7	5
730	31.55	97.43	58	3154.56	7.43	9742.89	8.52	0	0	49.05	2.51	109.82	0.59	111.56	6.50	127.91	7.45	1	306.65	9.39	0.70	3	21	4	7	4
731	31.39	98.00	59	3139.39	7.61	9799.68	10.90	0	0	45.84	2.62	110.31	0.63	102.31	6.64	146.62	9.55	1	510.71	10.19	0.65	4	21	5	7	3
732	31.27	97.56	60	3126.81	7.67	9756.08	8.63	0	0	58.54	3.75	112.25	0.70	91.68	6.64	103.19	7.47	1	519.52	10.46	0.63	5	21	6	7	2
733	31.44	97.83	61	3143.70	9.17	9783.50	8.68	0	0	49.48	2.65	108.66	0.67	132.03	8.05	124.94	7.62	0	262.00	7.57	0.67	3	21	7	7	1
734	32.55	49.18	54	3254.66	6.51	4917.86	9.10	0	0	53.58	2.62	111.00	0.62	102.35	5.67	143.11	7.96	1	526.73	7.77	0.72	3	22	1	3	3
735	32.56	49.51	55	3255.53	3.47	4951.02	3.98	0	0	122.42	3.30	113.67	0.67	98.67	3.00	113.22	3.46	1	1063.88	22.87	0.90	4	22	2	3	2
736	32.63	49.57	56	3262.71	3.84	4956.85	4.92	0	0	94.40	2.52	111.13	0.62	110.56	3.36	141.59	4.31	1	1127.29	18.87	0.89	3	22	3	3	1
737	13.83	40.64	56	1382.62	4.31	4064.50	4.45	0	0	82.96	2.85	113.20	0.53	96.23	3.76	99.31	3.85	1	508.54	14.68	0.85	4	23	1	1	1
738	108.52	98.86	56	10852.40	5.36	9885.60	5.17	0	0	86.20	2.63	109.84	0.69	135.35	4.72	130.44	4.55	0	971.10	13.96	0.86	3	24	1	2	2
739	107.09	97.94	57	10708.55	7.86	9794.47	7.42	0	0	51.05	2.53	109.28	0.58	122.04	6.87	115.17	6.49	0	583.56	10.07	0.72	4	24	2	2	1
740	104.69	63.37	59	10469.36	6.16	6337.39	6.86	0	0	66.44	2.65	112.77	0.65	118.60	5.40	132.11	6.01	0	697.44	12.25	0.79	4	25	1	4	4
741	106.79	63.72	60	10678.73	5.75	6371.87	4.20	0	0	99.05	3.17	112.19	0.73	138.23	5.03	100.95	3.67	1	963.04	16.86	0.86	5	25	2	4	3
742	107.01	67.31	61	10700.59	9.49	6731.48	14.13	0	0	41.77	2.23	110.71	0.76	138.61	8.50	204.43	12.89	0	796.54	6.90	0.63	4	25	3	4	2
743	109.13	67.22	62	10913.16	5.14	6722.16	6.02	0	0	75.80	2.70	111.92	0.63	111.01	4.50	129.98	5.27	1	975.56	17.09	0.83	5	25	4	4	1
744	41.08	22.53	63	4108.09	8.93	2253.23	8.47	0	0	44.95	2.58	113.31	0.58	119.72	7.80	113.61	7.40	0	484.71	7.90	0.65	3	26	1	28	28
745	40.80	22.31	67	4079.85	6.73	2231.38	7.26	0	0	55.11	2.63	111.46	0.57	108.26	5.88	116.78	6.34	1	306.40	10.46	0.74	5	26	2	28	27
746	41.21	22.45	68	4121.35	7.66	2244.73	9.46	0	0	45.10	2.30	111.24	0.58	115.79	6.73	142.99	8.30	0	373.88	8.35	0.69	3	26	3	28	26
747	40.97	22.20	69	4096.84	6.92	2219.77	6.89	0	0	56.94	2.80	113.74	0.58	108.04	6.04	107.56	6.00	1	235.77	9.50	0.73	4	26	4	28	25
748	40.88	22.33	73	4088.39	7.17	2233.38	7.13	0	0	53.63	2.54	110.84	0.57	116.38	6.27	115.73	6.23	0	65.06	8.49	0.74	3	26	5	28	24
749	41.07	22.33	75	4106.79	9.71	2233.44	8.52	0	0	50.00	2.86	111.54	0.68	130.40	8.50	114.38	7.46	0	386.48	8.83	0.65	4	26	6	28	23
750	40.88	22.35	77	4088.49	10.24	2234.97	8.44	0	0	44.51	2.54	111.68	0.63	138.42	8.98	114.11	7.40	0	227.92	6.93	0.65	4	26	7	28	22
751	40.91	22.22	80	4091.38	6.95	2222.12	9.26	0	0	53.29	2.89	111.95	0.64	98.63	6.11	131.27	8.08	1	193.69	8.57	0.68	4	26	8	28	21
752	40.95	22.44	84	4095.07	8.02	2244.12	7.73	0	0	41.68	1.81	110.94	0.51	142.48	7.07	137.32	6.82	0	393.98	6.65	0.75	3	26	9	28	20
753	40.74	22.17	86	4073.94	8.45	2216.74	7.61	0	0	50.32	2.82	114.85	0.60	115.81	7.37	104.26	6.64	1	511.27	7.77	0.67	4	26	10	28	19
754	41.09	22.28	88	4108.84	10.26	2227.81	8.24	0	0	45.17	2.52	111.83	0.63	141.44	9.00	113.51	7.23	0	354.15	6.49	0.66	4	26	11	28	18
755	40.68	22.22	89	4068.21	9.09	2222.39	9.97	0	0	42.60	2.38	112.91	0.62	125.56	8.00	137.68	8.76	0	591.48	6.95	0.65	3	26	12	28	17
756	41.09	22.28	90	4109.27	9.15	2228.40	9.34	0	0	46.51	2.62	113.07	0.65	125.02	8.02	127.65	8.19	0	352.94	9.91	0.65	3	26	13	28	16
757	41.18	22.47	91	4117.57	5.71	2247.40	6.91	0	0	61.37	3.06	113.89	0.56	88.14	5.03	106.28	5.98	1	545.73	9.56	0.73	4	26	14	28	15
758	41.09	22.26	92	4108.57	7.33	2225.79	8.36	0	0	55.53	2.68	113.51	0.66	116.91	6.43	133.24	7.32	0	394.42	9.78	0.72	4	26	15	28	14
759	40.91	22.66	96	4091.32	8.81	2266.38	9.36	0	0	42.95	2.04	111.52	0.61	143.66	7.81	152.65	8.29	0	426.90	6.03	0.70	3	26	16	28	13
760	41.12	22.51	97	4111.94	8.96	2251.39	8.36	0	0	49.52	2.78	113.77	0.64	122.59	7.84	114.28	7.30	0	470.73	8.53	0.66	4	26	17	28	12
761	41.07	22.24	99	4107.42	5.75	2224.22	6.10	0	0	63.72	2.81	115.17	0.56	100.11	5.03	105.94	5.30	1	819.25	10.51	0.78	5	26	18	28	11
762	41.25	22.56	102	4124.98	7.86	2256.02	7.68	0	0	50.14	2.67	114.11	0.58	113.49	6.86	110.78	6.69	1	346.04	8.88	0.69	4	26	19	28	10
763	40.59	22.21	103	4059.02	9.57	2220.98	8.64	0	0	46.08	2.91	114.27	0.62	116.54	8.34	105.19	7.54	1	496.40	6.79	0.62	3	26	20	28	9
764	40.99	22.29	105	4098.62	9.13	2228.56	9.71	0	0	43.54	2.49	112.42	0.62	122.83	8.01	130.57	8.52	0	450.15	6.88	0.65	4	26	21	28	8
765	40.89	22.46	107	4088.84	7.56	2246.44	7.05	0	0	49.41	2.26	112.20	0.54	127.27	6.62	118.63	6.18	0	489.10	7.09	0.74	3	26	22	28	7
766	41.04	22.27	109	4104.47	5.60	2226.79	5.69	0	0	64.66	2.74	112.76	0.54	101.50	4.89	103.18	4.95	1	573.62	8.98	0.79	4	26	23	28	6
767	41.11	22.22	111	4111.28	6.16	2221.84	7.52	0	0	52.62	2.68	113.01	0.53	93.30	5.43	113.62	6.54	1	425.17	8.43	0.72	4	26	24	28	5
768	40.99	22.02	113	4098.98	10.19	2201.86	7.36	0	0	47.84	2.81	112.84	0.62	133.28	8.89	96.47	6.50	1	500.35	11.40	0.65	4	26	25	28	4
769	41.18	22.32	115	4117.81	7.82	2231.69	7.52	0	0	43.67	1.87	112.06	0.52	140.75	6.90	135.30	6.63	0	561.44	7.96	0.75	3	26	26	28	3
770	41.10	22.22	119	4109.70	7.83	2221.69	5.90	0	0	58.24	2.80	112.69	0.59	124.92	6.82	94.19	5.16	1	524.00	9.75	0.74	4	26	27	28	2
771	40.84	22.50	123	4083.67	8.80	2249.90	8.62	0	0	39.34	1.91	112.28	0.53	139.87	7.76	136.98	7.60	0	533.42	5.79	0.70	3	26	28	28	1
772	114.90	64.64	63	11489.67	19.58	6463.97	9.49	0	0	36.45	1.88	110.99	0.76	275.94	20.22	145.02	8.60	1	742.79	5.18	0.63	5	27	1	46	46
773	115.88	64.82	64	11588.26	7.38	6481.99	8.90	0	0	56.82	2.56	111.29	0.71	126.34	6.51	152.31	7.85	0	805.02	10.34	0.73	3	27	2	46	45
774	116.76	63.05	65	11676.02	7.02	6304.60	9.10	0	0	57.00	2.37	111.22	0.71	130.79	6.23	169.06	8.09	0	653.58	9.46	0.75	3	27	3	46	44
775	117.42	62.30	66	11741.86	4.83	6230.45	7.94	0	0	65.20	2.22	112.49	0.62	109.39	4.25	179.67	7.04	1	950.17	11.66	0.83	4	27	4	46	43
776	117.25	63.72	67	11724.87	5.42	6372.10	7.07	0	0	77.42	2.73	112.17	0.73	118.53	4.77	154.66	6.22	0	1162.65	12.09	0.82	3	27	5	46	42
777	115.92	59.39	68	11592.23	12.93	5939.48	14.77	0	0	41.28	2.33	110.56	0.93	178.79	11.80	203.57	13.60	0	996.40	6.50	0.56	5	27	6	46	41
778	113.88	55.53	69	11388.17	7.22	5553.36	8.42	0	0	59.23	2.79	114.44	0.70	118.15	6.34	137.78	7.39	0	783.46	10.04	0.73	4	27	7	46	40
779	110.52	57.10	70	11052.36	9.14	5710.21	12.79	0	0	44.90	2.30	110.89	0.77	138.70	8.16	192.82	11.58	0	799.94	7.65	0.65	3	27	8	46	39
780	107.53	59.72	71	10753.42	5.03	5971.90	5.57	0	0	87.81	2.90	111.77	0.70	117.20	4.40	129.85	4.88	0	896.17	14.95	0.85	3	27	9	46	38
781	110.14	59.65	72	11013.59	11.48	5965.47	7.02	0	0	53.99	2.41	111.72	0.75	198.01	10.39	121.97	6.24	0	810.40	7.77	0.72	4	27	10	46	37
782	111.04	55.48	73	11103.56	9.24	5547.72	8.45	0	0	60.46	3.53	114.80	0.80	121.71	8.07	111.38	7.38	1	955.12	9.31	0.65	4	27	11	46	36
783	111.59	52.35	74	11158.51	5.98	5235.11	10.07	0	0	60.23	2.43	112.91	0.72	114.67	5.30	191.96	9.01	0	945.10	8.78	0.77	4	27	12	46	35
784	109.48	53.45	75	10948.07	4.62	5344.65	5.60	0	0	80.86	2.51	112.57	0.62	114.39	4.05	138.73	4.91	0	1071.58	15.42	0.86	4	27	13	46	34
785	110.35	55.32	76	11035.24	5.35	5531.84	6.95	0	0	77.02	3.31	113.46	0.70	95.55	4.63	124.27	6.06	1	591.15	14.47	0.78	5	27	14	46	33
786	112.73	57.54	77	11272.70	6.98	5754.33	8.80	0	0	70.55	3.03	110.85	0.85	125.41	6.16	158.13	7.77	0	808.96	10.98	0.75	3	27	15	46	32
787	110.68	57.92	78	11068.09	7.06	5791.87	6.54	0	0	67.44	2.60	111.32	0.70	141.26	6.22	130.78	5.76	0	789.31	9.64	0.79	3	27	16	46	31
788	110.54	60.18	79	11054.48	5.24	6018.11	6.37	0	0	77.08	2.77	113.75	0.67	112.22	4.59	136.43	5.58	0	1022.92	10.80	0.82	4	27	17	46	30
789	111.03	61.45	80	11103.02	9.70	6145.02	6.94	0	0	62.69	2.74	111.30	0.79	170.88	8.61	122.51	6.14	0	898.04	10.43	0.74	3	27	18	46	29
790	109.60	61.08	81	10959.68	4.65	6107.58	6.11	0	0	81.90	2.73	111.64	0.66	107.08	4.06	140.76	5.35	1	883.96	13.53	0.85	4	27	19	46	28
791	108.39	60.43	82	10838.66	5.77	6042.51	7.53	0	0	66.47	2.33	111.84	0.68	126.98	5.11	165.53	6.66	0	890.50	15.74	0.81	4	27	20	46	27
792	108.14	60.54	83	10814.16	7.97	6054.25	11.18	0	0	56.65	2.51	111.44	0.85	139.88	7.12	195.16	10.10	0	1105.44	10.92	0.71	4	27	21	46	26
793	106.41	61.92	84	10641.07	6.86	6192.21	5.75	0	0	82.38	3.24	112.34	0.78	134.27	6.01	112.51	5.04	0	954.52	14.66	0.80	4	27	22	46	25
794	106.74	61.67	85	10673.74	8.37	6166.60	8.14	0	0	58.96	2.80	111.52	0.74	135.58	7.36	131.87	7.16	0	745.42	9.13	0.72	3	27	23	46	24
795	105.42	62.78	86	10542.29	9.11	6277.58	5.97	0	0	65.40	2.80	113.91	0.73	163.75	8.01	107.46	5.26	1	1139.69	12.47	0.76	3	27	24	46	23
796	106.72	63.77	87	10672.03	6.25	6376.62	7.40	0	0	72.68	2.92	110.99	0.75	119.80	5.49	141.88	6.50	0	875.42	11.07	0.78	4	27	25	46	22
797	103.75	66.41	88	10374.57	7.50	6641.50	6.51	0	0	64.93	2.61	111.84	0.69	143.82	6.59	124.91	5.73	0	765.56	10.19	0.78	4	27	26	46	21
798	102.72	67.86	89	10272.50	6.17	6786.32	6.68	0	0	59.28	1.94	111.70	0.60	145.90	5.47	157.89	5.93	0	945.12	11.54	0.83	2	27	27	46	20
799	101.35	65.98	90	10134.52	8.04	6598.19	12.65	0	0	47.94	2.16	110.55	0.76	138.80	7.21	214.57	11.76	1	773.58	11.76	0.69	4	27	28	46	19
800	102.22	65.66	91	10222.39	6.08	6565.68	6.47	0	0	58.14	1.76	109.34	0.58	155.55	5.42	165.65	5.77	0	977.15	12.81	0.84	3	27	29	46	18
801	101.16	59.87	92	10115.83	7.63	5986.70	12.18	0	0	47.16	2.45	113.85	0.70	113.49	6.75	180.60	10.84	0	891.17	7.47	0.67	3	27	30	46	17
802	99.30	55.50	93	9930.23	5.08	5550.35	6.08	0	0	67.50	2.23	111.61	0.57	118.49	4.46	141.87	5.34	0	646.42	10.46	0.84	3	27	31	46	16
803	99.53	55.08	94	9953.46	5.52	5507.98	6.46	0	0	78.57	2.86	111.96	0.71	116.86	4.84	136.76	5.66	0	918.15	12.39	0.82	4	27	32	46	15
804	100.26	54.77	95	10025.51	10.45	5476.57	15.82	0	0	42.50	2.64	113.28	0.86	130.68	9.31	196.53	14.30	0	884.71	6.70	0.56	5	27	33	46	14
805	100.37	59.41	99	10037.13	8.38	5940.98	7.00	0	0	57.55	2.26	110.30	0.69	164.72	7.44	137.54	6.21	0	967.23	10.30	0.77	3	27	34	46	13
806	99.82	60.61	100	9981.68	9.82	6060.71	9.67	0	0	43.17	1.77	108.54	0.68	186.80	8.94	184.30	8.78	0	977.60	6.59	0.71	3	27	35	46	12
807	99.08	63.73	101	9908.01	6.21	6373.50	5.16	0	0	76.85	2.55	111.35	0.66	144.27	5.46	119.89	4.54	0	867.31	11.77	0.84	3	27	36	46	11
808	98.93	62.07	102	9892.73	7.88	6206.96	7.20	0	0	65.76	2.48	110.25	0.78	161.93	7.03	148.15	6.40	0	976.98	10.31	0.78	3	27	37	46	10
809	103.75	63.40	103	10375.22	11.85	6339.56	8.61	0	0	46.69	2.04	108.80	0.76	209.49	10.93	154.00	7.75	1	739.08	7.94	0.69	3	27	38	46	9
810	103.69	62.20	104	10369.44	7.08	6220.34	9.78	0	0	64.18	2.99	111.73	0.82	117.46	6.24	162.17	8.63	0	897.58	12.63	0.72	4	27	39	46	8
811	105.95	63.52	105	10595.13	5.47	6351.68	7.41	0	0	69.58	2.38	111.49	0.68	123.48	4.84	167.15	6.55	0	778.44	10.79	0.82	3	27	40	46	7
812	103.47	65.80	106	10347.44	7.05	6579.54	7.48	0	0	65.90	2.87	113.99	0.73	124.70	6.19	132.31	6.57	0	990.85	9.51	0.76	4	27	41	46	6
813	105.76	65.18	107	10576.17	6.97	6518.12	6.32	0	0	77.32	3.36	112.88	0.77	123.31	6.09	111.89	5.53	1	873.79	16.09	0.77	4	27	42	46	5
814	104.65	62.26	108	10465.19	10.67	6225.91	10.06	0	0	46.96	2.38	112.89	0.77	163.27	9.50	154.07	8.96	0	996.77	7.87	0.66	3	27	43	46	4
815	105.52	62.74	109	10552.25	6.66	6274.43	6.45	0	0	69.16	2.48	112.11	0.70	143.01	5.88	138.59	5.70	0	1184.04	10.61	0.81	3	27	44	46	3
816	103.53	61.28	110	10352.80	5.57	6127.55	6.06	0	0	72.72	2.50	111.89	0.64	124.73	4.90	135.57	5.32	0	978.38	13.57	0.83	3	27	45	46	2
817	102.36	61.20	111	10235.70	11.54	6120.21	13.22	0	0	45.57	2.38	111.97	0.91	172.79	10.43	196.84	12.10	0	1031.94	8.08	0.60	4	27	46	46	1
818	63.08	5.70	73	6307.66	8.62	570.47	9.06	0	0	52.62	3.25	114.10	0.69	107.27	7.53	112.68	7.89	1	0.00	0.00	0.63	4	28	1	2	2
819	63.00	5.51	74	6299.89	4.30	551.49	6.06	0	0	76.37	2.86	115.05	0.58	89.02	3.86	124.64	5.28	1	0.00	0.00	0.82	4	28	2	2	1
820	55.03	19.13	76	5503.40	5.89	1912.85	9.00	0	0	52.67	2.56	111.57	0.57	93.64	5.23	142.76	7.86	1	155.38	8.25	0.73	4	29	1	3	3
821	55.10	19.09	78	5510.18	6.77	1908.54	9.65	0	0	44.43	2.23	112.12	0.54	103.95	5.95	148.12	8.46	1	375.83	7.05	0.71	4	29	2	3	2
822	54.85	19.27	80	5484.75	6.94	1926.77	9.78	0	0	52.36	2.77	111.69	0.65	101.18	6.10	142.37	8.55	1	224.21	7.30	0.69	4	29	3	3	1
823	54.60	66.88	79	5459.97	8.09	6688.25	8.97	0	0	51.61	2.69	111.63	0.66	119.27	7.09	132.19	7.86	0	490.73	7.76	0.69	4	30	1	106	106
824	54.52	67.37	80	5452.19	4.61	6737.04	6.10	0	0	79.65	3.29	111.84	0.61	84.41	3.81	113.05	5.29	1	389.15	13.58	0.80	4	30	2	106	105
825	54.35	67.15	81	5434.95	7.02	6715.04	6.79	0	0	62.21	2.91	112.57	0.64	115.49	6.12	111.81	5.93	1	572.46	8.61	0.74	3	30	3	106	104
826	54.25	67.30	82	5425.14	6.39	6729.65	6.36	0	0	75.67	3.16	113.34	0.72	117.65	5.59	117.19	5.56	0	669.92	13.62	0.78	3	30	4	106	103
827	54.24	67.30	83	5423.93	4.58	6729.70	4.87	0	0	86.88	2.90	111.42	0.61	105.60	4.00	112.27	4.25	1	607.08	14.01	0.85	3	30	5	106	102
828	54.54	66.85	84	5453.74	5.27	6685.37	5.66	0	0	71.68	2.80	110.73	0.58	103.49	4.58	111.21	4.93	1	526.02	9.94	0.81	4	30	6	106	101
829	54.55	67.11	86	5455.37	4.81	6711.22	5.70	0	0	81.13	3.54	112.96	0.61	82.84	3.94	99.71	4.96	1	671.19	12.43	0.78	4	30	7	106	100
830	54.96	67.42	87	5496.24	5.35	6741.71	6.28	0	0	70.66	2.64	111.27	0.61	110.26	4.69	129.25	5.49	1	679.94	14.06	0.82	4	30	8	106	99
831	54.86	67.20	88	5486.38	5.36	6720.45	5.88	0	0	77.83	3.04	110.42	0.65	105.56	4.68	115.79	5.13	1	717.12	13.99	0.81	4	30	9	106	98
832	54.92	67.31	89	5492.22	5.28	6730.81	5.58	0	0	81.87	3.22	110.59	0.66	102.92	4.61	108.75	4.85	1	498.88	14.07	0.81	4	30	10	106	97
833	55.06	67.40	90	5506.04	8.22	6739.64	6.74	0	0	59.82	3.34	113.34	0.65	112.99	7.15	92.29	5.77	1	434.44	8.96	0.68	4	30	11	106	96
834	55.03	67.35	91	5502.72	7.43	6735.34	6.69	0	0	58.82	3.05	111.52	0.61	109.83	6.47	98.77	5.79	1	434.46	11.28	0.71	4	30	12	106	95
835	54.89	67.56	92	5489.42	5.50	6756.08	6.32	0	0	79.35	3.22	111.97	0.69	104.23	4.81	119.79	5.51	1	516.79	13.48	0.80	4	30	13	106	94
836	54.92	67.69	93	5492.35	6.60	6769.12	6.58	0	0	57.86	2.37	111.61	0.58	124.34	5.79	123.96	5.77	0	645.04	9.78	0.78	3	30	14	106	93
837	55.10	67.73	94	5509.97	8.24	6773.13	8.69	0	0	54.95	2.95	110.96	0.70	118.11	7.22	124.53	7.61	0	323.88	8.77	0.68	3	30	15	106	92
838	55.02	67.79	95	5502.47	5.36	6778.77	7.31	0	0	74.73	3.38	112.97	0.69	91.46	4.77	124.30	6.37	1	739.69	14.87	0.76	4	30	16	106	91
839	55.21	67.26	97	5521.29	6.15	6725.54	6.79	0	0	65.42	2.65	112.64	0.64	116.91	5.39	128.99	5.94	0	615.08	8.85	0.79	3	30	17	106	90
840	55.27	67.21	98	5527.16	5.08	6721.21	4.86	0	0	89.26	3.22	110.78	0.65	107.89	4.42	103.29	4.23	1	794.65	15.23	0.83	4	30	18	106	89
841	54.83	67.10	100	5483.23	6.28	6710.45	7.07	0	0	63.22	2.78	110.46	0.63	109.60	5.49	123.47	6.18	1	147.27	7.71	0.76	4	30	19	106	88
842	54.76	67.29	101	5475.91	5.84	6728.84	5.27	0	0	79.80	3.18	111.06	0.65	112.46	5.09	101.53	4.59	1	792.94	13.37	0.80	4	30	20	106	87
843	54.78	67.32	102	5477.93	8.16	6731.51	9.64	0	0	51.31	2.54	111.67	0.70	126.95	7.19	149.99	8.49	0	706.62	10.81	0.70	3	30	21	106	86
844	54.63	67.20	103	5462.70	3.49	6720.13	4.52	0	0	101.72	3.05	111.93	0.59	88.75	2.97	115.49	3.93	1	795.29	17.31	0.88	5	30	22	106	85
845	54.74	67.36	104	5474.25	5.67	6736.35	6.11	0	0	74.15	3.61	112.33	0.63	89.31	4.91	96.16	5.26	1	474.31	11.93	0.74	4	30	23	106	84
846	54.73	67.37	105	5472.86	4.00	6736.92	4.22	0	0	105.49	3.37	112.75	0.63	96.08	3.47	101.40	3.65	1	660.35	15.27	0.87	4	30	24	106	83
847	54.34	67.31	106	5434.38	3.12	6731.11	4.16	0	0	111.40	3.38	112.57	0.58	76.84	2.54	104.65	3.60	1	470.46	13.90	0.88	4	30	25	106	82
848	54.32	66.87	107	5432.21	5.95	6686.81	6.81	0	0	68.19	2.67	111.00	0.66	116.83	5.22	133.76	5.97	0	555.19	9.78	0.80	3	30	26	106	81
849	54.23	67.03	108	5423.21	3.79	6703.39	3.89	0	0	115.25	3.45	113.85	0.65	97.34	3.30	99.93	3.40	1	950.48	14.74	0.88	4	30	27	106	80
850	54.37	66.75	109	5436.76	4.34	6675.00	4.47	0	0	97.62	2.77	110.88	0.64	117.72	3.80	121.15	3.91	0	767.52	14.66	0.88	3	30	28	106	79
851	54.24	66.41	110	5423.64	5.03	6641.42	5.23	0	0	83.19	3.08	113.64	0.63	104.11	4.38	108.37	4.55	1	901.77	13.30	0.83	4	30	29	106	78
852	54.27	66.54	111	5426.99	4.50	6653.51	4.71	0	0	97.57	2.95	113.44	0.67	114.28	3.93	119.54	4.11	0	991.73	13.91	0.87	3	30	30	106	77
853	54.24	66.67	112	5423.74	6.54	6667.33	6.54	0	0	77.35	3.04	112.99	0.77	128.00	5.74	128.12	5.74	0	954.40	13.83	0.79	4	30	31	106	76
854	54.33	66.52	113	5433.08	3.29	6652.19	4.27	0	0	123.91	3.55	114.07	0.68	87.45	2.81	114.02	3.71	1	1026.04	21.80	0.89	4	30	32	106	75
855	54.43	66.42	114	5442.57	5.27	6641.81	5.23	0	0	81.25	2.87	113.27	0.64	114.52	4.60	113.69	4.56	0	745.96	15.47	0.83	4	30	33	106	74
856	54.66	66.44	115	5466.20	9.89	6644.24	9.92	0	0	46.41	2.88	113.54	0.69	122.76	8.66	123.18	8.69	0	796.60	8.09	0.61	4	30	34	106	73
857	54.50	66.68	116	5449.65	7.37	6667.65	7.78	0	0	66.44	3.16	111.11	0.76	119.18	6.46	125.77	6.81	0	863.73	12.36	0.73	4	30	35	106	72
858	54.37	66.29	117	5436.64	4.04	6628.96	4.69	0	0	107.73	3.18	115.43	0.70	105.31	3.52	122.28	4.10	1	1367.90	16.96	0.88	4	30	36	106	71
859	54.41	66.34	118	5441.30	4.69	6633.73	4.16	0	0	107.39	3.31	112.06	0.70	116.75	4.09	103.43	3.62	1	796.60	16.45	0.87	4	30	37	106	70
860	54.32	66.25	119	5431.80	3.70	6624.74	3.99	0	0	139.77	3.73	113.18	0.80	106.61	3.22	114.90	3.48	1	1098.33	27.77	0.90	4	30	38	106	69
861	54.32	66.18	120	5432.07	3.86	6617.55	3.90	0	0	111.63	3.06	110.82	0.64	108.11	3.36	109.43	3.40	1	414.38	14.43	0.90	4	30	39	106	68
862	54.45	66.38	121	5445.44	4.16	6638.20	4.23	0	0	103.87	3.03	112.04	0.65	109.36	3.62	111.34	3.69	1	952.56	18.39	0.88	4	30	40	106	67
863	54.55	66.13	122	5455.20	4.68	6612.59	5.51	0	0	93.57	3.41	111.31	0.70	98.47	4.04	116.14	4.80	1	570.62	19.43	0.83	4	30	41	106	66
864	54.45	66.12	123	5445.42	3.45	6611.95	4.14	0	0	106.33	3.08	112.70	0.59	90.80	2.93	109.40	3.60	1	878.50	18.47	0.89	4	30	42	106	65
865	54.38	66.40	124	5437.71	3.52	6639.85	3.80	0	0	105.04	3.04	113.17	0.56	92.94	3.02	100.39	3.28	1	660.10	18.72	0.89	4	30	43	106	64
866	54.47	66.35	125	5447.38	4.31	6634.64	5.81	0	0	97.75	3.21	111.70	0.73	100.68	3.74	135.90	5.07	1	1089.17	17.97	0.85	4	30	44	106	63
867	54.21	66.25	126	5421.48	4.22	6625.02	4.40	0	0	87.83	2.75	111.16	0.56	103.40	3.67	107.83	3.83	1	730.21	13.32	0.87	4	30	45	106	62
868	54.45	66.19	127	5444.68	5.16	6618.66	6.18	0	0	91.78	3.59	113.86	0.77	101.20	4.48	121.14	5.38	1	865.42	12.01	0.81	4	30	46	106	61
869	54.57	66.38	128	5457.30	3.89	6637.52	5.43	0	0	105.75	3.58	113.98	0.71	87.30	3.27	122.82	4.72	1	893.08	16.76	0.85	4	30	47	106	60
870	55.10	65.95	130	5510.21	7.86	6595.32	8.38	0	0	66.14	4.36	113.82	0.78	91.99	6.93	97.93	7.34	1	656.60	11.94	0.61	4	30	48	106	59
871	55.19	66.53	133	5518.67	11.61	6653.36	9.72	0	0	50.62	3.38	112.48	0.81	133.69	10.16	111.89	8.50	1	676.79	9.56	0.58	4	30	49	106	58
872	54.87	66.25	134	5486.66	9.18	6624.86	8.19	0	0	71.31	4.77	115.44	0.91	105.29	7.99	93.92	7.11	1	696.44	9.33	0.60	4	30	50	106	57
873	55.12	66.14	135	5512.36	4.79	6613.86	5.10	0	0	93.01	3.64	112.22	0.67	94.06	4.20	100.03	4.44	1	594.08	11.57	0.81	4	30	51	106	56
874	55.14	66.15	136	5514.25	5.46	6614.67	4.77	0	0	86.82	3.18	113.59	0.65	114.68	4.76	100.12	4.17	1	936.54	15.18	0.83	4	30	52	106	55
875	55.36	66.08	137	5536.38	5.05	6607.92	6.69	0	0	92.56	3.76	115.10	0.80	95.19	4.36	126.33	5.83	1	1145.29	16.77	0.80	4	30	53	106	54
876	55.19	65.80	138	5518.69	3.88	6579.78	5.12	0	0	95.75	2.97	112.38	0.63	96.25	3.40	126.90	4.47	1	704.19	17.85	0.87	4	30	54	106	53
877	55.24	65.71	139	5524.09	4.66	6570.95	5.66	0	0	102.72	3.50	112.55	0.79	105.04	4.07	127.63	4.95	1	1018.44	20.13	0.84	5	30	55	106	52
878	55.33	65.67	140	5532.89	5.18	6566.66	4.92	0	0	96.41	3.51	114.73	0.72	109.18	4.51	103.74	4.28	1	864.88	15.66	0.83	4	30	56	106	51
879	55.12	65.82	141	5512.01	5.16	6582.40	5.12	0	0	70.55	2.46	112.28	0.54	113.66	4.51	112.76	4.47	0	534.04	11.79	0.84	4	30	57	106	50
880	55.38	65.70	142	5537.81	3.55	6569.69	3.71	0	0	136.82	3.52	113.81	0.73	106.16	3.09	110.92	3.23	1	1166.65	17.74	0.91	4	30	58	106	49
881	55.55	65.92	143	5554.52	4.08	6591.79	4.15	0	0	96.47	3.08	114.52	0.58	97.82	3.51	99.79	3.62	1	911.23	13.61	0.87	4	30	59	106	48
882	55.49	66.15	144	5549.36	4.70	6614.95	6.49	0	0	88.63	3.46	111.86	0.72	91.96	4.01	127.32	5.65	1	649.31	15.87	0.81	4	30	60	106	47
883	55.48	65.99	145	5548.49	4.02	6599.05	5.64	0	0	78.87	2.90	113.96	0.54	81.93	3.26	117.05	4.89	1	614.75	11.82	0.83	4	30	61	106	46
884	55.33	65.99	146	5533.40	4.47	6598.77	6.07	0	0	79.31	2.85	111.12	0.61	95.55	3.87	129.82	5.29	1	662.27	12.23	0.83	4	30	62	106	45
885	55.26	66.19	147	5525.71	5.27	6618.97	7.15	0	0	59.13	2.49	112.73	0.54	96.39	4.60	130.75	6.24	1	748.25	10.96	0.78	3	30	63	106	44
886	55.39	66.13	148	5539.07	9.38	6613.39	10.50	0	0	45.71	2.91	111.93	0.68	113.50	8.21	127.07	9.19	0	475.44	8.09	0.60	4	30	64	106	43
887	55.18	66.20	149	5518.24	6.14	6619.88	7.57	0	0	70.11	3.64	112.76	0.70	91.12	5.39	112.05	6.58	1	692.85	11.25	0.71	4	30	65	106	42
888	55.18	66.10	150	5517.81	5.13	6610.39	6.15	0	0	81.80	3.64	114.14	0.67	88.84	4.52	106.19	5.35	1	812.06	15.46	0.77	4	30	66	106	41
889	55.27	66.53	151	5527.16	4.49	6653.41	5.49	0	0	79.02	2.56	112.11	0.59	106.59	3.92	130.54	4.80	1	819.19	10.91	0.86	3	30	67	106	40
890	55.64	66.48	152	5564.33	5.71	6648.46	5.63	0	0	72.81	2.81	112.25	0.61	113.62	4.98	112.06	4.91	0	538.56	10.91	0.81	4	30	68	106	39
891	56.79	65.19	153	5678.86	5.76	6518.59	6.93	0	0	71.99	2.68	112.63	0.69	119.35	5.07	143.48	6.09	0	858.04	9.78	0.81	3	30	69	106	38
892	54.58	61.96	154	5457.80	9.87	6195.74	17.75	0	0	37.91	2.07	112.10	0.79	141.20	8.90	243.99	17.27	1	889.52	8.52	0.59	4	30	70	106	37
893	54.67	59.75	155	5467.17	8.76	5975.47	8.68	0	0	51.57	2.18	110.95	0.71	160.55	7.81	159.05	7.74	0	843.48	8.94	0.73	2	30	71	106	36
894	49.99	62.25	156	4998.50	6.48	6224.77	8.03	0	0	65.02	3.03	113.05	0.70	107.00	5.68	132.66	7.03	1	612.52	11.82	0.74	4	30	72	106	35
895	50.15	65.93	157	5015.08	10.04	6592.93	7.38	0	0	50.49	2.06	110.70	0.69	190.15	9.06	140.50	6.59	0	837.77	7.06	0.74	3	30	73	106	34
896	48.80	66.73	158	4880.18	5.99	6672.89	7.30	0	0	67.52	2.57	112.81	0.68	121.41	5.27	148.12	6.43	0	686.21	10.02	0.80	3	30	74	106	33
897	50.55	65.54	159	5055.17	9.83	6553.58	8.52	0	0	61.74	3.20	112.84	0.87	146.12	8.66	126.64	7.51	0	866.83	11.26	0.68	3	30	75	106	32
898	48.54	62.23	160	4853.75	5.65	6222.74	7.82	0	0	60.69	2.40	112.28	0.61	110.17	4.96	152.52	6.87	1	654.50	11.15	0.79	4	30	76	106	31
899	48.40	64.66	161	4840.11	4.72	6465.57	5.06	0	0	83.03	2.71	112.30	0.60	111.00	4.11	119.12	4.42	1	699.79	10.75	0.85	3	30	77	106	30
900	47.98	64.93	162	4798.34	3.89	6492.90	4.26	0	0	111.28	3.10	111.18	0.67	107.42	3.40	117.45	3.71	1	713.71	17.59	0.89	4	30	78	106	29
901	47.92	65.13	163	4791.56	5.21	6513.20	4.89	0	0	90.81	3.15	112.18	0.68	115.22	4.54	108.27	4.27	1	666.77	17.49	0.84	4	30	79	106	28
902	47.89	65.48	164	4788.70	4.98	6547.72	5.31	0	0	90.37	3.22	111.28	0.69	107.22	4.35	114.44	4.63	1	556.75	13.86	0.83	4	30	80	106	27
903	48.25	64.91	165	4825.35	3.84	6490.91	4.58	0	0	92.07	2.71	111.32	0.57	100.16	3.35	119.47	4.00	1	787.73	18.04	0.88	4	30	81	106	26
904	47.67	64.54	166	4767.04	3.41	6454.37	4.60	0	0	96.02	2.75	112.37	0.56	91.36	2.94	123.53	4.01	1	749.33	14.24	0.89	4	30	82	106	25
905	47.90	64.64	167	4789.84	3.75	6464.11	3.66	0	0	101.97	2.73	110.56	0.56	107.77	3.27	105.21	3.18	1	590.31	15.43	0.90	4	30	83	106	24
906	47.44	64.16	168	4743.94	6.97	6415.56	5.91	0	0	69.91	2.93	111.57	0.67	127.77	6.09	108.43	5.18	1	615.48	11.60	0.78	3	30	84	106	23
907	47.64	65.63	169	4764.19	14.73	6563.42	7.49	0	0	51.40	2.24	108.67	0.83	248.53	14.51	134.37	6.73	1	860.56	10.20	0.71	4	30	85	106	22
908	51.06	64.20	170	5105.93	5.58	6420.07	9.61	0	0	61.41	2.20	111.54	0.69	120.86	4.96	204.57	8.85	0	712.33	7.00	0.80	3	30	86	106	21
909	49.50	63.30	171	4950.09	4.03	6330.12	5.75	0	0	67.44	2.02	112.69	0.49	103.15	3.51	147.22	5.03	1	514.96	10.12	0.87	3	30	87	106	20
910	50.90	66.38	172	5090.47	5.10	6637.80	6.44	0	0	71.82	2.29	110.30	0.63	123.62	4.50	155.92	5.67	0	847.38	10.66	0.85	3	30	88	106	19
911	50.84	63.57	173	5083.84	12.96	6357.03	8.21	0	0	46.37	1.98	110.92	0.76	231.29	12.34	150.40	7.41	1	1114.77	9.89	0.70	3	30	89	106	18
912	47.85	61.21	174	4785.04	7.94	6121.05	8.39	0	0	57.14	2.73	111.13	0.71	127.91	6.98	135.11	7.37	0	688.54	11.05	0.72	3	30	90	106	17
913	48.53	60.60	175	4853.14	6.66	6060.49	7.04	0	0	63.88	2.39	110.89	0.68	137.64	5.88	145.48	6.22	0	802.19	12.98	0.80	3	30	91	106	16
914	48.84	62.29	176	4883.68	5.13	6228.90	6.66	0	0	79.76	3.03	112.85	0.70	103.69	4.49	134.65	5.82	1	829.17	17.49	0.81	4	30	92	106	15
915	45.81	60.52	177	4581.35	8.01	6052.24	7.65	0	0	64.23	2.44	110.86	0.80	163.72	7.15	156.43	6.82	0	995.08	8.63	0.77	2	30	93	106	14
916	47.34	58.80	178	4733.52	3.64	5880.43	5.19	0	0	103.53	3.35	112.58	0.66	85.82	3.10	122.83	4.51	1	918.33	20.03	0.86	4	30	94	106	13
917	47.01	58.86	179	4701.38	6.01	5886.08	4.76	0	0	84.06	3.08	111.75	0.67	126.15	5.24	100.08	4.17	1	682.96	16.45	0.83	4	30	95	106	12
918	45.89	59.27	180	4589.29	6.07	5927.24	7.25	0	0	64.07	2.16	109.80	0.66	139.36	5.38	166.07	6.49	0	966.02	10.39	0.82	3	30	96	106	11
919	44.85	59.52	181	4485.13	13.05	5951.61	12.57	0	0	44.82	3.12	115.53	0.89	144.84	11.53	139.56	11.11	0	837.10	6.86	0.53	3	30	97	106	10
920	48.39	57.79	182	4839.42	7.85	5779.18	5.91	0	0	63.09	2.16	109.60	0.67	177.48	7.00	133.84	5.26	0	932.79	9.97	0.81	3	30	98	106	9
921	51.73	60.32	183	5173.45	11.29	6032.35	12.11	0	0	41.17	2.27	113.89	0.77	158.49	10.08	169.96	10.83	0	1022.94	6.48	0.61	3	30	99	106	8
922	52.33	62.65	184	5233.11	9.70	6265.25	16.72	0	0	44.27	2.18	109.60	0.89	154.98	8.80	255.28	16.61	1	727.56	7.85	0.62	4	30	100	106	7
923	50.12	63.68	185	5012.25	9.27	6368.20	7.03	0	0	57.04	2.17	108.39	0.73	187.94	8.36	143.13	6.28	0	633.12	8.95	0.77	3	30	101	106	6
924	50.77	61.85	186	5077.08	5.27	6184.53	5.65	0	0	84.47	3.08	113.04	0.69	111.19	4.61	119.13	4.94	1	831.33	11.65	0.83	4	30	102	106	5
925	51.03	62.68	187	5103.44	5.76	6268.47	11.96	0	0	52.06	1.93	110.95	0.67	121.16	5.15	243.18	11.53	1	834.44	6.53	0.78	4	30	103	106	4
926	51.72	67.23	188	5171.61	8.59	6723.42	18.54	0	0	41.94	2.29	111.66	0.81	122.81	7.70	253.45	18.24	1	773.77	9.96	0.61	4	30	104	106	3
927	51.88	69.18	189	5188.40	5.75	6918.39	9.01	0	0	65.07	2.65	112.75	0.71	109.03	5.07	170.63	7.96	1	824.25	10.66	0.77	4	30	105	106	2
928	55.10	66.87	190	5509.62	10.46	6687.13	9.20	0	0	53.97	2.46	109.69	0.84	178.05	9.41	156.90	8.23	0	987.69	9.20	0.69	3	30	106	106	1
929	101.84	113.60	80	10183.54	2.93	11360.02	3.28	0	0	146.02	3.24	111.26	0.67	101.56	2.56	113.76	2.86	1	1125.58	22.61	0.93	4	31	1	1	1
930	44.98	73.76	81	4497.75	5.89	7376.03	6.68	0	0	65.90	2.96	110.64	0.61	100.68	5.16	114.00	5.81	1	309.44	10.81	0.76	4	32	1	3	3
931	44.65	73.96	82	4465.08	9.67	7395.68	10.31	0	0	54.20	3.79	113.52	0.80	106.22	8.42	113.27	8.99	1	552.90	10.26	0.57	4	32	2	3	2
932	44.84	73.81	83	4484.15	4.97	7380.71	4.44	0	0	73.30	2.46	110.09	0.51	113.58	4.33	101.49	3.87	1	573.92	13.86	0.85	4	32	3	3	1
933	63.00	5.44	82	6299.51	5.17	544.35	6.95	0	0	70.80	3.38	117.59	0.62	84.40	4.74	112.14	6.03	1	0.00	0.00	0.75	4	33	1	4	4
934	63.04	5.36	83	6303.72	6.10	536.19	6.84	0	0	59.16	2.34	113.33	0.58	118.91	5.35	133.36	6.00	0	0.00	0.00	0.79	3	33	2	4	3
935	63.22	5.64	84	6322.38	9.99	563.89	11.57	0	0	44.96	3.25	114.33	0.72	106.16	8.73	122.95	10.10	1	0.00	0.00	0.55	4	33	3	4	2
936	62.82	5.54	86	6282.40	5.24	553.66	6.67	0	0	74.37	3.42	117.44	0.64	87.70	4.63	111.17	5.78	1	0.00	0.00	0.76	4	33	4	4	1
937	99.93	111.75	95	9992.92	4.33	11175.20	5.65	0	0	93.16	3.22	112.35	0.68	96.55	3.82	125.54	4.92	1	786.27	13.43	0.84	4	34	1	1	1
938	100.83	61.15	96	10082.96	11.95	6114.94	11.61	0	0	51.81	2.93	112.64	0.97	163.78	10.67	159.01	10.38	0	1187.35	9.71	0.60	2	35	1	3	3
939	102.31	60.77	97	10230.56	5.61	6076.91	7.70	0	0	69.71	2.61	113.05	0.70	115.82	4.94	158.82	6.78	0	983.96	13.76	0.80	4	35	2	3	2
940	103.51	62.33	98	10350.91	9.44	6232.55	13.59	0	0	42.74	2.50	113.87	0.75	125.08	8.38	179.62	12.10	0	769.67	7.39	0.61	3	35	3	3	1
941	92.34	53.92	103	9234.14	4.06	5392.19	4.63	0	0	95.67	3.16	111.92	0.61	94.16	3.50	107.47	4.03	1	851.08	15.76	0.86	4	36	1	1	1
942	62.85	5.61	104	6284.53	8.20	561.12	6.32	0	0	51.16	2.77	113.93	0.54	116.05	7.13	89.03	5.37	1	0.00	0.00	0.69	4	37	1	1	1
943	62.79	44.76	104	6278.57	8.39	4475.94	7.10	0	0	79.64	3.28	113.94	0.95	157.42	7.42	133.31	6.28	0	1205.73	10.97	0.76	4	38	1	4	4
944	63.20	46.25	105	6319.54	8.11	4625.35	7.11	0	0	87.96	4.16	119.09	1.01	132.11	7.11	115.85	6.23	0	1539.02	14.89	0.73	4	38	2	4	3
945	66.62	45.09	106	6661.50	4.56	4509.07	6.07	0	0	109.44	2.99	113.98	0.90	129.21	4.04	171.59	5.40	0	1538.19	14.54	0.88	3	38	3	4	2
946	65.64	43.44	107	6563.83	7.52	4344.21	5.62	0	0	63.19	2.59	112.95	0.62	141.31	6.58	105.61	4.91	1	658.06	12.04	0.78	4	38	4	4	1
947	102.70	112.77	107	10270.45	6.31	11276.69	6.87	0	0	71.12	3.09	110.21	0.70	111.60	5.51	121.44	6.00	1	513.52	11.53	0.77	4	39	1	4	4
948	102.52	112.83	108	10251.66	7.86	11283.40	6.15	0	0	66.15	3.18	111.11	0.68	125.55	6.85	98.31	5.39	1	596.33	7.93	0.73	3	39	2	4	3
949	102.90	109.66	112	10289.78	9.76	10966.15	9.66	0	0	38.83	2.25	109.84	0.57	129.50	8.57	128.11	8.48	0	371.48	7.37	0.64	3	39	3	4	2
950	103.14	109.30	113	10314.01	8.84	10930.14	8.30	0	0	44.53	2.51	109.99	0.57	120.47	7.72	113.09	7.25	0	532.21	7.80	0.66	4	39	4	4	1
951	109.36	58.48	112	10935.76	10.64	5847.54	7.03	0	0	52.62	2.21	111.91	0.71	195.84	9.60	130.07	6.26	0	973.79	8.78	0.74	4	40	1	4	4
952	111.87	57.12	113	11186.69	5.78	5712.30	6.87	0	0	67.24	2.69	112.63	0.64	110.98	5.06	131.98	6.01	1	755.08	11.79	0.79	4	40	2	4	3
953	111.97	57.41	114	11197.43	4.82	5741.26	5.39	0	0	76.57	2.42	109.77	0.59	117.24	4.23	131.13	4.73	0	653.88	11.03	0.86	3	40	3	4	2
954	111.81	57.22	115	11181.29	3.90	5722.05	4.02	0	0	112.58	3.34	112.52	0.66	100.76	3.39	104.06	3.50	1	869.94	15.39	0.88	4	40	4	4	1
955	71.57	33.35	113	7156.80	6.07	3335.15	9.94	0	0	51.47	2.44	111.49	0.60	98.30	5.29	160.97	8.72	1	681.77	10.65	0.73	4	41	1	1	1
956	80.58	21.31	114	8058.19	9.63	2130.73	13.91	0	0	39.24	2.60	114.50	0.69	111.85	8.47	161.61	12.25	1	435.73	6.40	0.57	3	42	1	5	5
957	79.16	18.56	115	7916.20	6.25	1855.50	8.13	0	0	70.33	2.58	111.75	0.78	131.96	5.55	171.48	7.22	0	819.79	8.95	0.80	3	42	2	5	4
958	78.20	17.73	116	7819.90	7.39	1772.69	6.60	0	0	69.25	2.36	112.18	0.76	167.93	6.59	150.07	5.88	0	1004.04	12.77	0.81	3	42	3	5	3
959	80.47	19.97	117	8047.41	2.77	1996.64	3.80	0	0	147.41	3.25	114.30	0.71	96.47	2.40	132.50	3.32	1	1252.31	19.90	0.93	4	42	4	5	2
960	81.21	20.01	118	8120.78	7.13	2001.06	5.27	0	0	86.45	2.54	112.88	0.84	187.07	6.41	139.01	4.70	0	1303.19	12.37	0.85	3	42	5	5	1
961	119.03	90.56	115	11902.94	13.30	9056.10	9.98	0	0	35.94	2.43	110.22	0.63	151.52	11.70	113.71	8.77	0	583.98	7.15	0.56	3	43	1	2	2
962	118.87	90.55	116	11887.03	7.93	9054.61	6.81	0	0	56.36	3.48	110.78	0.60	98.12	6.90	82.96	5.57	1	425.06	11.62	0.65	5	43	2	2	1
963	17.92	16.91	116	1792.00	5.56	1690.96	5.31	0	0	111.79	3.22	115.23	0.94	149.34	4.92	142.58	4.70	0	1482.50	16.32	0.87	4	44	1	11	11
964	13.39	15.91	117	1338.97	7.05	1590.89	5.09	0	0	97.67	2.83	116.93	0.92	188.45	6.33	136.50	4.54	0	1725.85	11.47	0.85	3	44	2	11	10
965	13.90	12.99	118	1389.78	4.44	1299.29	5.39	0	0	138.03	3.74	116.47	1.04	126.33	3.91	153.45	4.76	0	1779.52	18.35	0.88	3	44	3	11	9
966	13.82	10.68	119	1382.44	5.22	1067.61	4.77	0	0	129.44	3.74	118.43	0.99	139.15	4.59	127.27	4.20	0	1798.52	22.98	0.87	3	44	4	11	8
967	15.45	10.34	120	1545.13	2.39	1033.61	2.71	0	0	184.22	3.21	114.79	0.70	105.21	2.08	119.46	2.36	1	1441.50	25.03	0.95	4	44	5	11	7
968	15.53	10.40	121	1553.29	2.89	1040.37	3.12	0	0	157.09	3.17	116.29	0.70	110.03	2.52	118.82	2.72	1	1507.65	22.85	0.94	4	44	6	11	6
969	15.39	10.47	122	1539.19	2.70	1047.02	2.67	0	0	176.13	3.18	115.41	0.70	114.77	2.35	113.86	2.33	0	1537.81	26.73	0.95	4	44	7	11	5
970	15.04	10.00	123	1504.09	5.64	999.88	9.06	0	0	90.95	3.33	115.84	1.00	119.07	5.00	190.02	8.15	0	1356.42	11.28	0.80	4	44	8	11	4
971	14.10	6.23	124	1410.26	2.70	622.68	3.27	0	0	166.21	3.12	117.55	0.74	110.76	2.37	134.24	2.87	1	0.00	0.00	0.95	3	44	9	11	3
972	16.39	6.56	125	1639.25	12.97	656.16	16.07	0	0	72.32	3.93	111.11	1.71	187.51	11.91	228.13	15.32	1	1409.08	15.12	0.54	3	44	10	11	2
973	20.90	4.82	129	2089.51	3.55	482.37	4.98	0	0	151.47	3.79	116.61	0.97	109.31	3.12	153.17	4.37	1	0.00	0.00	0.90	4	44	11	11	1
974	20.21	80.29	119	2021.07	5.95	8028.98	5.55	0	0	71.44	3.10	111.58	0.60	105.33	5.17	98.27	4.82	1	598.69	10.88	0.78	4	45	1	122	122
975	20.36	80.53	120	2035.64	2.88	8053.32	3.39	0	0	156.29	3.49	113.03	0.72	99.10	2.50	116.56	2.95	1	1149.35	24.01	0.93	4	45	2	122	121
976	20.41	80.53	121	2040.66	2.92	8053.21	3.05	0	0	162.93	3.36	114.26	0.72	108.88	2.54	113.82	2.66	1	1706.04	30.66	0.94	4	45	3	122	120
977	20.43	80.30	122	2043.22	2.31	8030.30	2.37	0	0	198.34	3.44	114.50	0.68	102.28	2.00	104.82	2.06	1	1488.98	34.32	0.96	4	45	4	122	119
978	20.33	80.62	123	2032.86	2.81	8062.38	3.19	0	0	191.58	4.11	115.78	0.85	100.48	2.44	114.21	2.78	1	1825.48	23.59	0.93	4	45	5	122	118
979	20.20	80.59	124	2019.70	3.34	8058.69	3.81	0	0	134.89	3.30	112.92	0.71	104.77	2.91	119.47	3.32	1	1199.12	19.99	0.91	3	45	6	122	117
980	20.04	80.53	125	2003.54	2.36	8052.52	2.94	0	0	191.61	3.63	113.63	0.75	95.76	2.08	118.96	2.56	1	1324.98	30.04	0.95	4	45	7	122	116
981	19.88	80.36	126	1988.42	2.93	8036.30	2.99	0	0	194.51	4.29	114.17	0.85	101.82	2.55	104.10	2.60	1	1228.79	23.84	0.93	4	45	8	122	115
982	20.10	80.78	127	2010.43	2.68	8077.65	2.91	0	0	156.92	3.24	115.19	0.65	99.89	2.35	108.14	2.53	1	1407.96	22.36	0.94	4	45	9	122	114
983	20.39	80.45	128	2038.99	2.54	8044.64	3.11	0	0	176.61	3.42	114.33	0.74	100.63	2.21	123.22	2.71	1	1565.19	26.60	0.94	4	45	10	122	113
984	20.20	80.45	129	2020.09	3.06	8044.59	3.09	0	0	167.19	3.58	115.42	0.76	109.73	2.67	110.82	2.69	1	1539.79	22.56	0.93	4	45	11	122	112
985	20.33	80.50	130	2033.49	4.38	8049.67	4.88	0	0	121.30	3.52	113.63	0.84	115.85	3.83	129.25	4.27	0	1355.33	16.99	0.88	4	45	12	122	111
986	20.04	80.67	131	2004.12	3.91	8066.66	3.98	0	0	137.52	3.91	113.86	0.80	105.54	3.41	107.51	3.46	1	1128.83	16.14	0.89	4	45	13	122	110
987	20.22	80.38	132	2022.36	3.36	8038.38	3.72	0	0	154.96	3.52	114.46	0.82	113.75	2.94	126.00	3.25	0	1706.62	20.33	0.92	4	45	14	122	109
988	20.27	80.36	133	2026.61	3.48	8036.41	3.67	0	0	151.01	3.44	110.36	0.81	117.47	3.04	123.91	3.21	0	1293.85	24.97	0.92	3	45	15	122	108
989	20.75	80.26	134	2074.64	2.76	8025.64	2.74	0	0	169.86	3.54	115.33	0.68	101.66	2.40	100.93	2.38	1	1615.85	23.15	0.94	4	45	16	122	107
990	20.79	80.26	135	2078.76	2.49	8025.71	2.53	0	0	195.97	3.45	113.02	0.73	108.60	2.17	110.39	2.20	1	1601.79	27.89	0.95	4	45	17	122	106
991	20.75	80.24	136	2075.05	2.90	8023.76	2.90	0	0	172.30	3.46	115.15	0.74	110.72	2.53	110.92	2.53	1	1490.67	37.48	0.94	4	45	18	122	105
992	20.77	80.11	137	2077.31	3.65	8011.03	3.50	0	0	152.81	3.61	113.59	0.82	118.88	3.19	113.82	3.06	0	1487.27	24.51	0.92	3	45	19	122	104
993	20.79	79.99	138	2079.09	2.84	7998.82	3.15	0	0	172.87	3.56	113.02	0.77	105.72	2.48	117.28	2.74	1	1615.90	33.77	0.94	4	45	20	122	103
994	20.93	79.68	139	2093.15	3.28	7968.09	3.92	0	0	156.14	4.20	116.02	0.82	93.96	2.89	111.99	3.41	1	1585.08	24.33	0.90	4	45	21	122	102
995	20.86	79.76	140	2086.11	2.58	7975.70	2.99	0	0	253.97	4.77	117.05	1.05	105.71	2.26	122.62	2.61	1	2514.96	34.11	0.95	4	45	22	122	101
996	21.19	79.86	141	2118.70	2.55	7986.43	3.15	0	0	184.14	3.74	116.22	0.77	96.54	2.23	119.41	2.75	1	1673.71	25.22	0.94	4	45	23	122	100
997	20.97	79.99	142	2097.30	3.07	7998.63	3.82	0	0	164.81	3.82	114.85	0.84	102.10	2.69	126.97	3.34	1	1599.29	24.50	0.92	4	45	24	122	99
998	21.11	80.08	143	2110.63	2.97	8007.50	3.10	0	0	161.52	3.52	114.73	0.72	104.74	2.60	109.11	2.70	1	1562.46	30.27	0.93	4	45	25	122	98
999	21.03	80.04	144	2102.79	7.60	8003.80	6.71	0	0	59.24	2.85	110.22	0.63	121.38	6.64	107.14	5.87	1	492.92	13.76	0.73	4	45	26	122	97
1000	20.86	80.36	145	2085.71	3.32	8035.57	3.75	0	0	126.89	3.08	112.80	0.67	105.09	2.90	118.71	3.27	1	1238.10	21.04	0.92	4	45	27	122	96
1001	21.06	80.28	146	2105.75	4.69	8027.62	6.26	0	0	95.64	3.56	113.73	0.77	97.11	4.13	129.49	5.46	1	1102.94	20.98	0.82	4	45	28	122	95
1002	21.13	80.36	147	2112.78	3.31	8035.60	4.12	0	0	145.59	3.58	115.10	0.80	103.47	2.90	128.77	3.60	1	1692.71	26.18	0.91	4	45	29	122	94
1003	21.29	80.47	148	2128.68	2.06	8047.49	2.48	0	0	212.87	3.36	114.34	0.71	100.45	1.80	120.55	2.16	1	1933.85	41.06	0.96	4	45	30	122	93
1004	21.42	80.50	149	2142.26	3.15	8049.89	3.62	0	0	141.01	3.11	114.57	0.71	109.64	2.75	126.17	3.16	1	1389.02	21.74	0.93	3	45	31	122	92
1005	21.42	80.54	150	2141.78	2.53	8053.93	2.90	0	0	166.52	3.18	112.71	0.67	101.40	2.19	116.57	2.53	1	1428.73	29.09	0.95	4	45	32	122	91
1006	21.27	80.48	151	2127.32	2.89	8047.55	3.85	0	0	146.80	3.30	113.46	0.73	98.80	2.52	131.69	3.36	1	1398.17	28.55	0.93	4	45	33	122	90
1007	21.18	80.47	152	2117.66	3.02	8047.46	3.26	0	0	171.24	3.79	113.49	0.80	104.68	2.63	113.29	2.84	1	1585.98	29.08	0.93	4	45	34	122	89
1008	21.35	80.47	153	2134.58	1.90	8047.49	2.28	0	0	281.61	4.23	114.68	0.86	96.95	1.64	116.39	1.98	1	2339.44	44.56	0.97	4	45	35	122	88
1009	21.33	80.52	154	2133.11	2.74	8051.90	2.95	0	0	169.01	3.24	113.00	0.72	109.65	2.39	118.31	2.58	1	1530.62	24.71	0.94	4	45	36	122	87
1010	21.48	80.56	155	2147.52	3.17	8056.29	3.53	0	0	140.26	3.54	113.73	0.69	96.25	2.73	107.34	3.06	1	1012.83	24.55	0.91	4	45	37	122	86
1011	21.45	80.75	156	2144.54	3.34	8075.45	4.23	0	0	116.15	3.09	112.95	0.64	96.11	2.87	122.19	3.69	1	880.67	14.23	0.90	4	45	38	122	85
1012	21.22	80.66	157	2122.36	2.59	8066.24	3.09	0	0	169.82	3.23	114.02	0.72	104.71	2.26	124.87	2.69	1	1591.31	25.38	0.95	4	45	39	122	84
1013	20.97	80.50	158	2096.72	2.69	8050.11	3.15	0	0	189.03	4.14	112.85	0.81	94.71	2.38	110.48	2.74	1	1408.85	27.71	0.93	4	45	40	122	83
1014	21.35	80.55	159	2135.26	5.56	8054.68	6.27	0	0	68.82	2.60	110.49	0.61	113.39	4.86	127.86	5.49	0	768.50	11.52	0.81	3	45	41	122	82
1015	21.25	80.50	161	2124.77	3.42	8049.77	4.01	0	0	134.88	3.59	113.74	0.74	98.56	2.98	115.62	3.49	1	1094.65	17.63	0.90	4	45	42	122	81
1016	21.42	80.64	162	2142.49	3.44	8063.53	3.32	0	0	181.64	4.32	115.55	0.91	110.84	2.99	107.01	2.89	1	1559.44	24.86	0.92	4	45	43	122	80
1017	21.42	80.54	163	2142.49	3.61	8054.35	3.46	0	0	189.21	5.15	116.46	0.98	101.62	3.12	97.25	2.98	1	1641.40	27.68	0.90	5	45	44	122	79
1018	21.30	80.57	164	2129.65	2.90	8057.28	3.54	0	0	154.86	3.56	114.63	0.73	96.91	2.52	118.23	3.08	1	1606.54	24.19	0.92	4	45	45	122	78
1019	21.23	80.72	165	2122.88	2.95	8071.75	3.34	0	0	141.33	2.93	112.49	0.66	109.55	2.58	123.93	2.92	1	1360.12	23.46	0.94	3	45	46	122	77
1020	21.93	80.67	166	2193.25	2.80	8067.21	2.92	0	0	144.76	2.77	112.47	0.62	112.56	2.45	117.42	2.55	0	1127.02	21.03	0.94	3	45	47	122	76
1021	22.20	80.66	167	2220.36	3.37	8065.60	3.78	0	0	155.86	3.85	114.03	0.83	104.84	2.94	117.53	3.30	1	1502.08	22.23	0.91	4	45	48	122	75
1022	21.96	80.71	168	2195.98	3.88	8070.92	3.44	0	0	132.35	3.32	113.94	0.72	118.87	3.38	105.48	3.00	1	1316.21	19.89	0.91	4	45	49	122	74
1023	22.19	80.75	169	2219.08	4.14	8074.73	4.35	0	0	130.69	3.86	110.86	0.82	107.57	3.61	113.07	3.79	1	995.73	18.82	0.88	3	45	50	122	73
1024	22.10	80.54	170	2210.03	2.99	8054.21	3.36	0	0	123.24	2.82	111.72	0.58	100.24	2.61	112.74	2.92	1	1067.38	23.42	0.93	4	45	51	122	72
1025	21.98	80.46	171	2197.85	3.69	8046.11	3.60	0	0	125.22	3.03	112.19	0.68	117.12	3.22	114.32	3.14	0	1189.02	20.55	0.91	4	45	52	122	71
1026	22.01	80.37	172	2200.71	2.92	8036.98	3.55	0	0	155.89	3.31	112.38	0.75	105.59	2.56	128.30	3.10	1	1596.38	22.50	0.93	3	45	53	122	70
1027	21.54	80.28	173	2153.88	3.02	8028.12	4.14	0	0	140.42	3.53	114.08	0.73	91.74	2.57	126.51	3.61	1	1314.10	24.76	0.91	4	45	54	122	69
1028	21.34	80.05	174	2133.55	3.80	8004.97	4.17	0	0	141.71	3.98	114.09	0.83	103.92	3.31	113.91	3.63	1	1367.58	24.57	0.89	4	45	55	122	68
1029	21.22	80.00	175	2122.22	3.31	8000.36	4.11	0	0	126.80	2.87	112.27	0.71	112.59	2.90	139.78	3.61	0	1474.46	18.47	0.92	3	45	56	122	67
1030	21.26	79.95	176	2125.63	1.86	7995.49	1.93	0	0	292.16	3.97	115.36	0.82	104.89	1.62	108.80	1.68	1	2367.48	41.59	0.97	4	45	57	122	66
1031	21.16	79.90	177	2116.40	3.09	7990.45	3.43	0	0	208.19	4.49	113.78	1.01	110.19	2.70	122.41	3.00	1	1917.06	31.08	0.93	3	45	58	122	65
1032	21.10	79.81	178	2109.57	3.84	7981.04	4.08	0	0	143.82	3.84	113.97	0.85	110.72	3.36	117.50	3.56	1	1401.15	27.76	0.90	3	45	59	122	64
1033	20.74	79.71	179	2074.06	3.30	7970.99	3.38	0	0	181.86	4.37	114.53	0.90	105.56	2.87	108.08	2.94	1	1473.17	32.74	0.92	4	45	60	122	63
1034	20.75	79.84	180	2075.11	3.58	7984.40	4.28	0	0	154.03	3.98	113.11	0.90	106.49	3.13	127.09	3.74	1	1562.19	20.12	0.90	3	45	61	122	62
1035	20.70	79.82	181	2069.57	3.16	7981.75	3.40	0	0	159.93	3.53	113.45	0.78	110.01	2.76	118.35	2.97	1	1422.25	28.98	0.93	4	45	62	122	61
1036	20.80	79.80	182	2079.79	2.57	7980.09	2.76	0	0	180.60	3.31	114.44	0.71	107.70	2.24	116.06	2.41	1	1574.98	19.69	0.95	3	45	63	122	60
1037	20.77	79.67	183	2076.76	3.71	7966.61	3.82	0	0	135.97	3.66	113.99	0.76	105.85	3.23	108.97	3.33	1	1245.25	21.63	0.90	4	45	64	122	59
1038	20.94	79.96	184	2093.99	3.74	7996.32	3.28	0	0	122.74	2.98	110.96	0.64	118.56	3.26	103.89	2.87	1	945.04	17.75	0.92	4	45	65	122	58
1039	21.22	79.90	185	2122.24	2.91	7990.02	3.64	0	0	132.39	2.90	113.94	0.64	101.98	2.54	127.66	3.18	1	1344.08	19.47	0.93	4	45	66	122	57
1040	21.05	80.08	186	2105.21	2.67	8007.71	3.17	0	0	167.60	3.53	116.38	0.72	97.56	2.35	115.65	2.76	1	1587.65	26.63	0.94	4	45	67	122	56
1041	20.97	80.18	187	2096.80	3.30	8018.34	3.57	0	0	161.59	3.55	114.43	0.83	115.74	2.89	125.23	3.13	0	1513.79	23.18	0.93	3	45	68	122	55
1042	21.33	80.14	188	2133.05	3.08	8013.81	3.30	0	0	175.96	4.22	116.12	0.82	98.46	2.67	105.62	2.88	1	1488.19	37.55	0.92	5	45	69	122	54
1043	20.91	80.14	189	2091.34	3.71	8013.86	4.08	0	0	148.65	3.99	114.92	0.86	106.22	3.24	116.76	3.56	1	1437.46	24.39	0.90	4	45	70	122	53
1044	21.13	80.05	190	2113.11	2.82	8005.43	2.83	0	0	159.68	2.91	113.82	0.68	119.01	2.47	119.47	2.48	0	1665.96	20.08	0.95	3	45	71	122	52
1045	21.00	80.14	191	2099.85	3.24	8014.46	3.30	0	0	144.92	3.22	113.68	0.70	112.15	2.83	113.93	2.88	0	1450.85	24.16	0.93	4	45	72	122	51
1046	21.15	80.38	192	2115.37	3.60	8037.94	3.99	0	0	159.39	3.87	113.08	0.91	114.32	3.16	126.66	3.49	0	1613.38	28.69	0.91	3	45	73	122	50
1047	21.34	80.40	193	2134.00	2.18	8039.96	2.51	0	0	177.98	2.91	112.33	0.62	102.45	1.90	117.88	2.19	1	1657.29	29.43	0.96	4	45	74	122	49
1048	21.44	80.48	194	2144.27	4.88	8048.38	5.61	0	0	89.38	3.23	113.44	0.69	103.68	4.24	119.23	4.89	1	1071.06	19.24	0.83	4	45	75	122	48
1049	21.43	80.02	195	2143.49	2.61	8002.08	3.03	0	0	232.47	4.78	115.45	0.96	96.99	2.25	112.98	2.64	1	1961.15	37.67	0.94	4	45	76	122	47
1050	21.49	80.07	196	2149.33	2.88	8006.75	3.39	0	0	174.32	3.87	114.34	0.81	99.75	2.50	117.38	2.95	1	1659.46	28.85	0.93	4	45	77	122	46
1051	21.46	80.10	197	2146.07	7.31	8009.61	9.46	0	0	51.58	2.73	110.31	0.64	105.96	6.38	137.20	8.27	1	402.50	9.50	0.69	4	45	78	122	45
1052	21.37	80.24	198	2136.79	4.98	8023.91	5.54	0	0	84.19	2.62	113.29	0.67	123.26	4.37	137.19	4.87	0	999.52	13.25	0.86	3	45	79	122	44
1053	21.56	80.25	199	2156.46	3.48	8024.54	3.71	0	0	127.70	3.34	113.98	0.68	101.96	3.02	108.79	3.23	1	1055.08	22.72	0.91	5	45	80	122	43
1054	21.55	79.97	200	2155.27	4.44	7996.92	4.27	0	0	108.11	3.29	113.53	0.70	112.23	3.87	107.85	3.73	1	1035.25	15.39	0.87	4	45	81	122	42
1055	21.50	80.18	201	2150.06	3.30	8017.85	3.74	0	0	176.45	4.29	113.87	0.92	104.17	2.87	118.19	3.26	1	1518.83	25.84	0.92	4	45	82	122	41
1056	21.85	80.07	202	2184.65	3.92	8007.07	4.46	0	0	132.75	3.67	114.45	0.83	109.27	3.43	124.20	3.90	1	1267.29	19.43	0.89	4	45	83	122	40
1057	21.94	80.25	203	2193.88	3.57	8024.63	4.05	0	0	128.84	3.54	112.06	0.72	100.07	3.13	113.27	3.52	1	887.08	21.61	0.90	4	45	84	122	39
1058	21.76	80.30	204	2176.06	2.98	8029.99	3.12	0	0	159.37	3.36	113.38	0.72	108.77	2.60	113.76	2.72	1	1438.46	22.27	0.93	3	45	85	122	38
1059	21.66	80.08	205	2165.63	2.96	8007.81	3.54	0	0	167.84	3.79	116.32	0.81	100.77	2.58	120.57	3.09	1	1765.71	24.87	0.93	4	45	86	122	37
1060	21.82	79.83	206	2181.85	2.48	7983.11	2.70	0	0	182.39	3.19	112.39	0.70	109.06	2.17	118.80	2.36	1	1785.98	32.92	0.95	4	45	87	122	36
1061	21.74	79.88	207	2173.50	3.36	7987.90	3.87	0	0	159.05	3.82	114.40	0.86	107.54	2.94	123.75	3.38	1	1307.44	29.21	0.92	4	45	88	122	35
1062	21.45	79.85	208	2145.33	4.44	7984.58	4.83	0	0	132.91	4.43	115.24	0.91	102.14	3.85	111.11	4.20	1	1223.60	25.14	0.86	5	45	89	122	34
1063	21.53	79.63	209	2152.74	4.41	7962.82	4.76	0	0	99.58	3.02	112.61	0.68	111.82	3.85	120.66	4.16	1	745.90	13.69	0.87	4	45	90	122	33
1064	21.88	79.86	210	2188.19	3.34	7985.72	3.29	0	0	134.96	3.05	113.89	0.67	113.75	2.92	111.82	2.87	1	1455.00	22.28	0.93	4	45	91	122	32
1065	21.78	79.87	211	2177.79	2.80	7987.39	3.23	0	0	169.95	3.91	114.31	0.75	93.50	2.44	107.87	2.81	1	1466.60	28.17	0.93	4	45	92	122	31
1066	21.73	80.01	212	2173.04	2.70	8001.27	3.35	0	0	148.43	3.00	113.36	0.66	102.59	2.35	127.37	2.92	1	1414.94	23.81	0.94	4	45	93	122	30
1067	21.79	80.25	213	2178.74	2.38	8025.21	2.45	0	0	172.80	2.98	114.19	0.62	105.81	2.07	108.76	2.13	1	1393.79	24.13	0.96	4	45	94	122	29
1068	21.42	80.33	214	2141.75	3.66	8033.22	4.06	0	0	134.76	3.42	113.03	0.78	110.92	3.20	122.94	3.55	1	1146.08	19.64	0.91	3	45	95	122	28
1069	21.54	80.82	215	2154.48	2.92	8081.63	3.38	0	0	166.08	3.49	112.76	0.78	106.70	2.54	123.55	2.95	1	1493.96	24.05	0.93	4	45	96	122	27
1070	21.80	80.81	216	2180.27	2.35	8080.76	3.04	0	0	187.45	3.64	111.67	0.74	92.87	2.06	120.29	2.65	1	1248.02	27.48	0.95	4	45	97	122	26
1071	21.65	80.79	217	2164.94	5.43	8079.44	5.80	0	0	77.53	2.72	111.46	0.66	119.23	4.75	127.35	5.08	0	901.02	11.35	0.83	3	45	98	122	25
1072	21.63	80.75	219	2163.02	3.34	8075.13	3.66	0	0	128.91	3.03	112.54	0.67	109.17	2.91	119.86	3.20	1	1105.08	15.10	0.92	4	45	99	122	24
1073	21.75	81.00	220	2175.00	4.42	8099.59	5.31	0	0	92.35	3.16	111.57	0.66	99.31	3.85	119.32	4.63	1	844.15	16.35	0.85	4	45	100	122	23
1074	21.65	80.91	221	2164.94	4.06	8090.89	4.85	0	0	93.53	2.85	112.02	0.62	102.35	3.53	122.48	4.23	1	863.21	14.91	0.87	4	45	101	122	22
1075	21.84	80.91	222	2184.11	3.21	8090.80	3.82	0	0	117.08	2.80	113.95	0.61	103.11	2.81	122.66	3.33	1	1137.33	14.07	0.92	4	45	102	122	21
1076	21.78	80.65	223	2177.53	3.46	8064.68	3.50	0	0	160.58	4.01	116.36	0.82	106.42	3.02	107.49	3.04	1	1593.85	27.67	0.91	4	45	103	122	20
1077	21.84	81.02	224	2183.94	3.94	8101.98	4.01	0	0	158.89	4.75	115.34	0.93	101.21	3.44	103.11	3.50	1	1315.56	22.61	0.88	5	45	104	122	19
1078	21.76	80.92	225	2176.38	3.62	8092.05	3.91	0	0	139.71	3.52	112.04	0.78	110.39	3.16	119.18	3.41	1	1406.50	22.07	0.91	4	45	105	122	18
1079	21.51	80.83	226	2151.11	3.65	8082.58	4.00	0	0	134.87	3.22	114.26	0.78	117.75	3.20	129.09	3.51	0	1559.52	23.65	0.91	4	45	106	122	17
1080	21.44	80.86	227	2143.82	2.16	8086.13	2.72	0	0	250.03	4.22	115.47	0.90	98.34	1.87	123.69	2.37	1	2194.00	37.95	0.96	4	45	107	122	16
1081	21.63	80.94	228	2163.02	3.30	8093.72	3.41	0	0	125.97	2.70	112.54	0.63	118.62	2.89	122.48	2.98	0	1308.73	20.07	0.93	3	45	108	122	15
1082	21.70	80.58	229	2170.46	3.03	8058.44	3.35	0	0	177.77	3.82	113.08	0.84	108.47	2.65	119.87	2.93	1	1656.81	29.69	0.93	3	45	109	122	14
1083	22.13	80.42	230	2212.52	3.38	8042.27	3.39	0	0	159.08	3.87	115.18	0.80	106.73	2.95	106.77	2.94	1	1494.62	28.44	0.92	4	45	110	122	13
1084	22.05	80.51	231	2205.23	2.91	8051.28	3.32	0	0	147.87	3.17	112.61	0.68	104.23	2.54	118.89	2.89	1	1280.52	19.61	0.93	4	45	111	122	12
1085	22.31	80.51	232	2231.27	3.23	8051.20	2.92	0	0	153.14	3.50	114.04	0.69	108.60	2.81	98.08	2.52	1	1289.40	29.49	0.93	4	45	112	122	11
1086	22.16	80.40	233	2216.42	3.36	8039.50	3.67	0	0	134.54	3.21	114.57	0.70	108.08	2.94	118.03	3.20	1	1077.62	20.00	0.92	4	45	113	122	10
1087	22.49	80.42	234	2249.38	3.18	8042.40	2.92	0	0	174.52	3.81	113.45	0.79	111.80	2.77	102.76	2.54	1	1601.35	27.94	0.93	4	45	114	122	9
1088	22.29	80.51	235	2229.42	3.07	8050.56	3.27	0	0	140.57	3.10	113.80	0.66	107.02	2.68	113.85	2.85	1	1429.08	23.77	0.93	4	45	115	122	8
1089	22.10	80.70	236	2209.84	3.48	8069.87	4.25	0	0	167.34	4.57	115.14	0.95	97.96	3.05	119.48	3.70	1	1610.79	24.66	0.90	4	45	116	122	7
1090	22.10	80.50	237	2209.91	3.07	8049.67	3.72	0	0	136.86	3.01	110.75	0.69	107.54	2.69	130.24	3.25	1	1147.81	24.84	0.93	4	45	117	122	6
1091	22.25	80.74	238	2225.10	3.56	8073.93	4.39	0	0	99.46	2.64	111.44	0.59	103.10	3.11	127.33	3.84	1	960.85	20.82	0.90	4	45	118	122	5
1092	22.35	80.80	239	2234.56	3.61	8080.35	4.24	0	0	152.16	4.32	114.96	0.88	97.42	3.12	114.63	3.69	1	1278.88	24.83	0.89	4	45	119	122	4
1093	22.18	81.08	240	2217.60	2.43	8107.79	2.87	0	0	179.08	3.42	112.66	0.70	98.01	2.13	115.37	2.50	1	1413.23	26.46	0.95	4	45	120	122	3
1094	22.39	80.85	241	2239.24	2.98	8084.88	3.06	0	0	135.31	2.84	112.67	0.61	109.13	2.60	111.96	2.67	1	1394.79	20.54	0.94	4	45	121	122	2
1095	22.41	80.95	242	2240.75	3.53	8094.66	3.47	0	0	121.46	2.89	111.67	0.63	114.05	3.08	112.01	3.03	0	1111.44	20.39	0.92	4	45	122	122	1
1096	55.50	19.64	120	5550.16	5.84	1964.00	8.14	0	0	53.52	2.31	112.62	0.56	103.98	5.10	145.16	7.13	1	395.35	8.72	0.77	4	46	1	2	2
1097	55.20	19.30	121	5519.86	5.52	1929.54	6.30	0	0	76.26	3.60	113.49	0.66	90.05	4.83	102.52	5.46	1	463.19	11.72	0.75	4	46	2	2	1
1098	62.96	99.09	122	6296.38	7.26	9908.79	7.83	0	0	68.03	3.16	112.04	0.77	120.29	6.37	129.74	6.87	0	795.90	9.42	0.74	4	47	1	3	3
1099	60.14	100.21	123	6014.30	6.52	10021.21	7.86	0	0	71.21	2.96	112.97	0.78	121.10	5.74	145.93	6.91	0	1164.79	10.29	0.77	4	47	2	3	2
1100	60.25	97.82	124	6025.06	5.32	9782.09	6.90	0	0	65.68	2.12	109.69	0.62	126.97	4.70	164.75	6.11	0	821.94	9.01	0.84	3	47	3	3	1
1101	118.78	90.92	124	11878.29	6.80	9091.77	9.06	0	0	48.56	2.65	109.02	0.57	95.77	5.95	127.49	7.90	1	392.58	7.50	0.68	4	48	1	1	1
1102	81.63	13.05	133	8162.97	4.46	1305.29	5.54	0	0	81.11	2.66	115.42	0.60	104.43	3.89	129.71	4.84	1	703.42	13.25	0.85	4	49	1	41	41
1103	79.38	10.72	134	7937.91	10.04	1072.13	10.03	0	0	44.04	1.87	113.81	0.71	182.62	9.24	183.64	9.08	0	888.98	6.73	0.70	4	49	2	41	40
1104	80.99	10.06	135	8098.99	6.60	1005.96	7.16	0	0	66.56	2.85	115.27	0.69	118.72	5.78	128.85	6.27	0	697.00	10.38	0.77	3	49	3	41	39
1105	80.93	7.64	136	8093.42	5.80	764.19	7.82	0	0	68.91	2.58	113.87	0.71	119.55	5.12	161.19	6.90	0	966.21	12.41	0.80	3	49	4	41	38
1106	84.50	7.03	137	8450.28	7.83	702.92	7.63	0	0	51.57	2.19	114.61	0.61	142.48	6.91	138.82	6.73	0	654.69	7.83	0.75	3	49	5	41	37
1107	85.30	8.41	138	8529.55	13.10	840.99	11.94	0	0	42.19	2.51	116.02	0.84	170.55	11.71	155.56	10.66	0	960.23	8.22	0.57	3	49	6	41	36
1108	88.87	6.74	139	8886.87	5.76	674.24	5.24	0	0	70.56	2.27	112.50	0.59	137.96	5.06	125.39	4.60	0	814.17	11.24	0.85	3	49	7	41	35
1109	92.80	7.19	140	9279.63	7.44	718.59	6.58	0	0	53.62	1.96	113.62	0.58	157.11	6.59	139.11	5.83	0	675.88	8.73	0.80	3	49	8	41	34
1110	92.94	8.19	141	9293.97	6.01	818.78	7.41	0	0	66.36	2.42	115.80	0.68	127.17	5.31	156.46	6.56	0	1232.73	11.09	0.81	3	49	9	41	33
1111	95.16	8.38	142	9515.85	11.28	838.46	10.79	0	0	45.98	2.40	114.15	0.81	167.66	10.13	160.69	9.63	0	749.60	6.57	0.64	3	49	10	41	32
1112	93.78	7.63	143	9378.08	6.05	763.11	6.19	0	0	70.29	2.55	114.82	0.65	128.54	5.31	131.47	5.44	0	834.77	10.95	0.82	3	49	11	41	31
1113	92.86	6.84	144	9286.08	5.88	684.19	5.50	0	0	75.70	2.50	115.44	0.66	137.18	5.17	128.28	4.83	0	994.81	13.64	0.84	3	49	12	41	30
1114	96.18	9.70	145	9617.50	9.46	970.15	7.94	0	0	56.29	2.28	112.33	0.78	181.22	8.51	152.57	7.10	0	725.25	9.67	0.74	3	49	13	41	29
1115	94.29	14.70	146	9428.86	8.32	1469.77	8.64	0	0	53.83	2.47	113.90	0.71	140.20	7.36	145.54	7.63	0	778.88	8.35	0.72	3	49	14	41	28
1116	99.30	14.19	147	9929.61	6.84	1419.13	6.63	0	0	68.99	2.47	114.59	0.72	147.18	6.05	142.70	5.86	0	1055.48	11.56	0.81	3	49	15	41	27
1117	99.15	15.04	148	9915.44	7.79	1504.27	6.27	0	0	73.25	3.31	114.52	0.77	132.51	6.81	106.66	5.50	1	791.85	14.32	0.75	4	49	16	41	26
1118	101.05	16.69	149	10105.25	7.67	1669.17	8.06	0	0	62.91	3.01	114.63	0.75	123.33	6.73	129.58	7.07	0	926.38	11.27	0.72	4	49	17	41	25
1119	100.03	17.87	150	10003.46	6.98	1786.79	5.73	0	0	62.86	2.31	113.71	0.61	146.49	6.14	120.15	5.04	0	912.98	10.94	0.81	3	49	18	41	24
1120	98.42	19.10	151	9841.64	5.77	1910.14	6.07	0	0	87.30	3.40	115.43	0.77	113.79	5.04	119.72	5.31	0	1067.88	15.55	0.80	4	49	19	41	23
1121	100.62	19.07	152	10062.33	9.31	1906.91	8.57	0	0	57.38	2.55	112.85	0.81	161.96	8.28	149.17	7.63	0	763.83	9.36	0.72	3	49	20	41	22
1122	100.78	16.81	153	10077.72	8.05	1680.86	7.18	0	0	48.96	1.96	113.68	0.58	155.48	7.12	138.84	6.36	0	663.35	9.42	0.77	3	49	21	41	21
1123	99.99	15.00	154	9999.46	9.79	1500.22	5.97	0	0	61.08	2.30	112.52	0.72	199.58	8.91	122.95	5.31	0	894.81	9.83	0.78	3	49	22	41	20
1124	99.63	14.96	155	9962.51	6.42	1496.35	6.34	0	0	69.80	2.47	113.03	0.69	139.97	5.66	138.11	5.59	0	931.19	12.11	0.82	3	49	23	41	19
1125	101.06	13.56	156	10105.91	7.03	1355.62	6.58	0	0	70.97	2.78	115.15	0.74	138.59	6.19	129.60	5.79	0	968.75	12.30	0.79	3	49	24	41	18
1126	102.28	15.60	157	10227.67	6.96	1560.45	7.61	0	0	73.74	3.11	114.26	0.82	127.08	6.12	139.05	6.69	0	1084.65	10.72	0.76	4	49	25	41	17
1127	102.34	16.78	158	10234.07	4.03	1677.73	5.54	0	0	81.88	2.62	113.64	0.57	96.58	3.49	132.90	4.83	1	885.48	13.98	0.86	3	49	26	41	16
1128	102.33	15.68	159	10232.82	5.90	1568.26	6.10	0	0	69.77	2.71	115.80	0.63	117.02	5.16	120.92	5.33	0	670.35	9.95	0.80	4	49	27	41	15
1129	102.88	16.24	160	10288.44	12.00	1623.98	9.09	0	0	49.52	3.00	116.54	0.79	152.38	10.56	115.50	7.99	0	1222.73	11.22	0.61	5	49	28	41	14
1130	100.95	12.98	161	10095.17	6.15	1297.79	7.56	0	0	66.36	2.60	113.40	0.69	121.17	5.42	148.91	6.66	0	719.19	11.30	0.79	3	49	29	41	13
1131	103.22	11.23	162	10322.35	7.56	1122.57	6.30	0	0	59.93	2.55	114.55	0.62	136.86	6.63	114.03	5.52	0	889.73	9.86	0.77	3	49	30	41	12
1132	104.23	11.05	163	10423.42	9.12	1105.43	10.17	0	0	51.87	2.75	114.23	0.77	132.75	8.05	147.94	8.98	0	593.77	6.85	0.66	3	49	31	41	11
1133	104.06	13.19	164	10405.75	9.72	1318.61	10.37	0	0	48.51	2.38	114.74	0.77	153.38	8.67	163.55	9.24	0	932.44	8.97	0.67	2	49	32	41	10
1134	107.26	11.18	165	10725.56	5.01	1117.92	4.95	0	0	83.61	2.79	115.37	0.62	115.51	4.38	114.14	4.33	0	970.44	16.47	0.85	4	49	33	41	9
1135	107.47	7.76	166	10746.77	13.16	775.64	18.92	0	0	40.58	2.22	111.61	1.02	190.04	12.13	257.02	19.08	1	1099.00	9.04	0.52	4	49	34	41	8
1136	107.43	8.25	167	10743.31	9.48	825.36	10.80	0	0	48.86	2.33	113.33	0.79	154.42	8.47	175.61	9.68	0	929.81	7.86	0.68	3	49	35	41	7
1137	104.98	11.58	169	10498.14	8.61	1158.04	6.91	0	0	72.75	3.47	115.34	0.85	139.01	7.54	111.69	6.06	1	915.96	14.87	0.73	3	49	36	41	6
1138	103.14	13.71	170	10314.11	11.20	1370.67	9.38	0	0	46.66	2.28	115.29	0.76	177.75	10.04	149.23	8.37	0	849.48	6.71	0.67	3	49	37	41	5
1139	98.45	12.84	171	9844.77	6.07	1283.94	6.17	0	0	55.74	1.72	113.83	0.54	151.85	5.39	154.49	5.48	0	714.67	7.29	0.84	3	49	38	41	4
1140	94.49	14.37	172	9448.93	5.35	1436.51	8.20	0	0	61.17	2.61	115.64	0.61	96.16	4.63	147.61	7.17	1	800.02	12.23	0.77	4	49	39	41	3
1141	91.72	11.70	173	9171.51	8.25	1169.93	10.74	0	0	54.22	2.53	113.42	0.80	136.92	7.34	177.93	9.58	0	645.96	9.01	0.70	3	49	40	41	2
1142	90.18	8.46	174	9017.67	9.59	845.50	10.50	0	0	56.06	3.01	113.72	0.87	137.98	8.48	151.07	9.28	0	872.15	10.11	0.65	3	49	41	41	1
1143	66.19	44.02	144	6618.76	6.11	4401.66	7.55	0	0	55.49	2.53	112.53	0.56	103.09	5.34	127.39	6.59	1	438.48	9.75	0.75	4	50	1	1	1
1144	49.36	98.13	145	4935.54	6.06	9813.34	7.26	0	0	69.67	3.16	111.35	0.69	102.72	5.27	123.16	6.34	1	708.75	11.77	0.76	4	51	1	4	4
1145	49.54	98.07	146	4953.87	7.17	9806.95	7.36	0	0	48.75	2.05	110.26	0.54	131.49	6.31	134.93	6.47	0	722.98	8.44	0.77	3	51	2	4	3
1146	49.52	98.11	148	4952.30	3.28	9811.08	4.36	0	0	95.76	2.48	110.96	0.54	97.08	2.83	129.35	3.80	1	704.40	14.01	0.90	4	51	3	4	2
1147	49.34	97.83	149	4933.54	5.89	9782.60	5.86	0	0	77.46	2.76	110.16	0.69	127.15	5.17	126.34	5.14	0	776.75	12.11	0.82	3	51	4	4	1
1148	32.56	49.52	147	3255.94	5.97	4952.20	8.66	0	0	57.51	3.22	112.50	0.60	79.57	4.79	118.08	7.51	1	423.06	8.90	0.68	5	52	1	2	2
1149	32.40	49.58	148	3239.53	7.03	4958.16	9.22	0	0	43.67	2.10	111.53	0.53	112.73	6.17	147.88	8.09	0	313.75	9.34	0.72	3	52	2	2	1
1150	85.29	92.49	147	8528.52	7.70	9249.35	8.57	0	0	46.15	2.51	110.52	0.56	108.63	6.72	120.87	7.48	1	583.71	8.79	0.68	4	53	1	1	1
1151	32.50	117.87	151	3250.29	4.88	11787.08	8.11	0	0	59.27	2.73	111.89	0.54	78.52	3.87	134.22	7.05	1	704.29	10.56	0.76	4	54	1	6	6
1152	32.80	118.38	154	3279.79	6.75	11837.81	7.75	0	0	60.30	3.44	111.93	0.64	90.84	5.90	104.14	6.71	1	529.90	12.31	0.68	4	54	2	6	5
1153	32.75	118.16	156	3275.45	4.61	11815.84	5.23	0	0	69.33	2.60	109.45	0.50	94.43	4.00	107.17	4.55	1	299.27	10.10	0.83	4	54	3	6	4
1154	32.49	117.93	157	3248.52	4.83	11792.77	4.59	0	0	72.40	2.42	109.16	0.50	111.04	4.20	105.67	4.01	1	317.52	11.36	0.85	4	54	4	6	3
1155	32.70	118.25	158	3269.80	6.39	11824.80	7.42	0	0	46.28	2.13	109.97	0.47	106.67	5.57	123.89	6.48	1	432.88	7.95	0.75	5	54	5	6	2
1156	32.85	118.12	161	3285.12	9.10	11811.83	8.43	0	0	44.54	2.49	110.88	0.59	125.31	7.96	116.16	7.38	0	403.77	5.43	0.66	3	54	6	6	1
1157	89.72	41.40	153	8971.80	8.24	4140.24	9.17	0	0	39.78	1.89	109.26	0.53	134.00	7.28	149.00	8.09	0	354.85	6.43	0.71	3	55	1	1	1
1158	19.73	110.77	159	1973.06	10.30	11077.04	8.73	0	0	66.50	3.06	111.64	1.00	172.91	9.19	146.77	7.78	0	1128.92	10.50	0.70	3	56	1	1	1
1159	81.32	55.27	159	8131.84	8.16	5526.55	6.61	0	0	76.20	2.77	111.12	0.88	173.66	7.28	140.85	5.88	0	1010.42	11.05	0.79	3	57	1	2	2
1160	81.32	55.25	160	8132.43	7.08	5524.79	7.64	0	0	83.27	3.33	113.66	0.95	136.46	6.25	147.28	6.75	0	1301.35	15.58	0.77	4	57	2	2	1
1161	32.42	118.25	167	3241.77	8.27	11824.52	7.02	0	0	48.38	2.61	110.29	0.55	117.64	7.20	99.84	6.12	1	324.73	9.97	0.69	4	58	1	2	2
1162	32.57	117.96	168	3256.88	5.91	11796.44	5.19	0	0	67.27	2.64	110.55	0.55	115.84	5.15	101.69	4.54	1	461.17	10.10	0.81	4	58	2	2	1
1163	15.28	109.70	170	1528.32	4.87	10969.76	5.22	0	0	81.63	2.76	110.47	0.61	110.78	4.25	118.68	4.56	1	781.58	17.96	0.85	4	59	1	2	2
1164	15.42	109.93	171	1542.33	4.29	10992.77	7.35	0	0	82.15	3.29	111.06	0.67	80.22	3.48	140.06	6.39	1	631.31	15.67	0.80	4	59	2	2	1
1165	81.61	104.63	182	8160.93	8.29	10462.51	6.35	0	0	54.66	2.89	111.57	0.58	120.30	7.21	91.93	5.45	1	508.48	9.56	0.70	4	60	1	1	1
1166	83.42	53.83	183	8342.06	9.82	5382.54	7.88	0	0	43.99	1.90	109.76	0.61	175.67	8.76	141.13	7.02	0	619.17	5.99	0.73	3	61	1	1	1
1167	50.53	15.10	195	5052.98	5.97	1509.57	8.86	0	0	53.81	3.08	113.12	0.56	76.82	4.66	117.98	7.68	1	404.31	10.27	0.67	4	62	1	3	3
1168	50.54	15.02	196	5054.27	6.06	1502.32	6.56	0	0	56.36	2.60	112.85	0.52	100.75	5.25	109.06	5.71	1	261.75	9.74	0.75	4	62	2	3	2
1169	50.75	14.93	197	5075.04	4.33	1492.72	5.10	0	0	72.51	2.73	113.24	0.50	88.27	3.75	104.16	4.44	1	627.06	12.35	0.83	4	62	3	3	1
1170	50.74	97.83	195	5073.52	8.24	9782.75	11.77	0	0	37.19	2.05	109.39	0.56	115.34	7.26	164.71	10.39	0	498.44	6.22	0.65	3	63	1	1	1
1171	81.02	104.77	196	8102.13	7.81	10476.99	11.02	0	0	53.21	2.73	111.62	0.76	117.32	6.90	165.36	9.73	0	816.44	9.14	0.68	3	64	1	11	11
1172	86.61	103.19	197	8660.87	7.76	10318.73	8.30	0	0	53.12	2.64	110.40	0.64	120.27	6.80	128.65	7.28	0	467.38	9.50	0.71	3	64	2	11	10
1173	86.47	103.24	199	8646.76	3.89	10323.87	5.24	0	0	87.87	2.95	113.68	0.58	88.00	3.27	119.48	4.56	1	671.46	13.05	0.85	4	64	3	11	9
1174	86.33	103.13	200	8633.28	4.11	10312.75	5.45	0	0	90.20	3.06	110.75	0.63	92.76	3.55	123.29	4.75	1	462.08	9.14	0.85	4	64	4	11	8
1175	86.63	103.33	201	8663.32	8.36	10332.58	10.76	0	0	58.07	3.76	112.34	0.82	99.13	7.26	127.59	9.38	1	389.06	5.57	0.60	4	64	5	11	7
1176	86.51	102.84	202	8650.64	5.99	10284.44	7.10	0	0	66.05	2.88	113.68	0.64	105.57	5.22	125.11	6.20	1	562.50	9.20	0.77	4	64	6	11	6
1177	86.59	103.31	203	8659.06	10.28	10330.96	9.33	0	0	47.20	3.55	112.12	0.68	104.85	8.91	95.07	8.06	1	111.62	5.32	0.55	5	64	7	11	5
1178	86.51	103.34	205	8651.38	8.41	10334.49	9.32	0	0	64.10	3.77	112.84	0.85	109.84	7.34	121.72	8.14	1	416.44	6.94	0.64	4	64	8	11	4
1179	86.34	103.19	206	8634.08	6.81	10319.34	5.55	0	0	78.20	3.82	112.38	0.70	106.94	5.90	87.44	4.88	1	350.79	10.04	0.74	4	64	9	11	3
1180	86.55	103.20	207	8654.57	5.79	10319.59	6.50	0	0	72.99	2.91	113.47	0.67	111.71	5.06	125.40	5.68	1	817.73	9.34	0.80	4	64	10	11	2
1181	81.06	104.14	209	8106.49	10.81	10413.77	8.94	0	0	40.28	2.24	110.04	0.61	149.59	9.53	123.76	7.88	0	590.33	7.29	0.65	3	64	11	11	1
1182	15.59	16.95	199	1559.24	6.31	1695.41	6.80	0	0	60.72	3.19	115.70	0.58	91.71	5.38	99.16	5.94	1	398.44	8.93	0.71	5	65	1	1	1
1183	70.83	79.18	201	7083.35	4.19	7917.84	5.37	0	0	85.55	3.08	113.55	0.60	89.58	3.69	114.41	4.66	1	725.65	14.40	0.84	4	66	1	5	5
1184	72.39	79.85	202	7239.01	8.63	7984.90	8.89	0	0	47.16	2.24	111.83	0.64	140.29	7.62	144.64	7.86	0	467.58	8.55	0.71	3	66	2	5	4
1185	77.29	79.08	203	7728.70	6.90	7908.11	10.23	0	0	58.54	3.23	114.44	0.73	95.99	6.01	142.38	8.94	1	738.27	10.67	0.67	4	66	3	5	3
1186	77.68	77.54	204	7767.53	5.89	7754.11	5.82	0	0	60.71	2.29	110.10	0.53	120.17	5.16	118.60	5.09	0	651.79	11.25	0.81	3	66	4	5	2
1187	79.84	77.88	205	7984.14	5.38	7788.07	6.47	0	0	65.62	2.61	111.93	0.58	104.09	4.70	125.23	5.65	1	772.42	13.40	0.80	4	66	5	5	1
1188	62.79	5.46	203	6279.05	5.51	545.92	7.90	0	0	62.00	3.42	114.64	0.60	77.21	4.91	109.95	6.84	1	0.00	0.00	0.70	4	67	1	1	1
1189	79.68	103.28	203	7968.34	4.80	10327.77	5.17	0	0	106.07	3.81	113.98	0.78	102.76	4.18	110.62	4.50	1	799.48	9.98	0.84	4	68	1	1	1
1190	63.18	5.09	209	6317.76	8.62	508.78	10.99	0	0	47.71	3.23	112.84	0.69	97.97	7.55	124.80	9.58	1	0.00	0.00	0.59	4	69	1	1	1
1191	28.55	95.45	221	2855.16	6.31	9545.44	6.72	0	0	60.07	2.68	110.69	0.58	108.67	5.50	115.66	5.86	1	655.15	12.60	0.76	4	70	1	4	4
1192	28.28	95.72	222	2828.37	5.97	9572.25	6.56	0	0	61.49	2.90	112.04	0.56	97.22	5.18	106.75	5.70	1	570.46	9.43	0.75	4	70	2	4	3
1193	28.49	95.77	223	2848.51	5.26	9576.81	7.22	0	0	61.63	2.36	110.87	0.57	105.69	4.59	145.20	6.32	1	642.33	11.18	0.80	4	70	3	4	2
1194	28.40	95.88	224	2840.44	7.71	9588.10	9.05	0	0	52.12	2.43	110.09	0.67	127.49	6.80	149.50	7.98	0	363.77	7.25	0.72	4	70	4	4	1
1195	46.22	76.73	231	4621.64	4.29	7673.01	5.08	0	0	86.09	3.08	110.52	0.59	91.97	3.74	108.80	4.41	1	530.25	12.91	0.84	4	71	1	24	24
1196	45.96	76.86	232	4595.73	5.15	7685.65	6.39	0	0	80.12	3.24	111.23	0.68	98.03	4.53	121.33	5.56	1	655.54	10.51	0.80	4	71	2	24	23
1197	46.30	76.76	233	4630.28	5.82	7675.88	6.20	0	0	76.18	2.91	112.50	0.69	117.24	5.10	124.78	5.42	0	628.54	12.68	0.81	4	71	3	24	22
1198	46.27	76.55	234	4626.60	7.77	7654.71	9.43	0	0	54.47	3.33	111.63	0.69	97.72	6.76	118.53	8.21	1	388.83	10.00	0.64	4	71	4	24	21
1199	46.34	76.71	235	4633.87	7.58	7671.06	6.47	0	0	52.21	2.37	109.82	0.55	128.30	6.63	109.51	5.65	1	396.10	7.04	0.75	3	71	5	24	20
1200	46.00	76.71	236	4600.12	5.88	7670.66	7.56	0	0	69.95	2.73	110.25	0.71	116.30	5.18	149.42	6.64	0	776.23	12.22	0.79	3	71	6	24	19
1201	46.36	76.59	237	4636.25	5.78	7659.33	7.41	0	0	64.20	2.73	112.45	0.63	104.57	5.05	133.95	6.47	1	696.60	12.57	0.78	5	71	7	24	18
1202	46.22	76.60	238	4621.64	5.54	7660.12	7.03	0	0	84.61	3.82	111.40	0.78	94.17	4.83	119.53	6.12	1	844.62	23.34	0.76	5	71	8	24	17
1203	46.27	76.89	240	4626.88	5.02	7689.43	5.68	0	0	78.56	2.93	112.05	0.62	103.18	4.37	116.81	4.95	1	639.17	12.26	0.82	3	71	9	24	16
1204	46.09	76.76	241	4608.68	4.97	7676.31	5.83	0	0	88.69	3.52	113.68	0.70	96.41	4.37	112.79	5.07	1	794.62	20.31	0.81	4	71	10	24	15
1205	46.17	76.91	242	4616.86	4.45	7691.04	4.91	0	0	93.14	3.27	111.91	0.64	97.42	3.88	107.43	4.27	1	594.15	10.94	0.84	4	71	11	24	14
1206	46.29	76.92	243	4628.83	5.47	7692.33	5.27	0	0	86.15	3.21	111.20	0.69	112.84	4.77	108.78	4.60	1	775.88	14.38	0.82	4	71	12	24	13
1207	46.35	76.73	244	4635.13	5.43	7672.68	5.57	0	0	71.43	2.67	111.59	0.58	111.44	4.74	114.34	4.86	1	371.15	11.71	0.82	4	71	13	24	12
1208	46.08	76.64	245	4607.86	3.63	7664.08	5.10	0	0	86.79	2.96	112.98	0.55	82.92	3.33	115.16	4.43	1	743.52	9.93	0.85	4	71	14	24	11
1209	46.10	76.67	246	4610.13	5.43	7666.85	6.44	0	0	81.37	3.51	113.32	0.71	96.85	4.76	114.76	5.60	1	890.92	12.96	0.78	4	71	15	24	10
1210	46.03	76.81	247	4602.68	4.17	7681.20	5.51	0	0	80.86	2.76	111.63	0.57	94.22	3.69	124.04	4.80	1	692.04	12.60	0.85	4	71	16	24	9
1211	46.09	76.73	248	4609.26	4.93	7672.84	5.33	0	0	78.84	2.74	111.36	0.60	108.98	4.31	117.68	4.65	1	748.19	10.27	0.84	4	71	17	24	8
1212	46.05	76.68	249	4604.66	4.38	7668.37	6.77	0	0	91.25	3.42	110.47	0.74	90.32	3.92	138.92	5.90	1	618.23	13.64	0.82	4	71	18	24	7
1213	46.21	76.64	250	4621.14	3.27	7664.44	4.38	0	0	105.04	3.01	111.50	0.58	87.75	2.86	117.46	3.81	1	662.38	11.92	0.89	4	71	19	24	6
1214	46.08	76.77	251	4608.15	4.48	7677.06	5.75	0	0	87.58	3.05	110.65	0.66	98.84	3.93	126.86	5.02	1	765.71	19.31	0.84	4	71	20	24	5
1215	46.07	76.70	252	4606.53	4.19	7669.96	5.46	0	0	81.42	2.69	111.29	0.58	97.78	3.69	127.16	4.76	1	757.31	12.16	0.85	4	71	21	24	4
1216	46.22	76.94	253	4621.50	4.96	7693.85	7.53	0	0	80.22	3.15	110.96	0.73	97.35	4.35	147.64	6.59	1	721.42	14.00	0.80	4	71	22	24	3
1217	46.03	76.98	254	4602.92	7.58	7697.93	8.84	0	0	68.51	3.10	112.33	0.86	129.11	6.69	150.46	7.80	0	479.48	8.25	0.73	4	71	23	24	2
1218	46.11	76.72	255	4610.52	6.03	7671.78	6.71	0	0	72.43	2.92	110.64	0.69	115.15	5.28	128.19	5.87	0	534.06	10.75	0.79	4	71	24	24	1
1219	70.21	84.76	231	7021.29	11.38	8475.79	9.98	0	0	35.92	2.19	110.38	0.59	144.06	10.02	126.31	8.79	0	402.62	5.35	0.61	3	72	1	4	4
1220	71.96	85.71	232	7196.05	4.74	8570.78	4.87	0	0	107.92	3.76	115.30	0.76	104.51	4.14	107.39	4.24	1	1093.44	16.91	0.84	5	72	2	4	3
1221	70.98	86.33	233	7098.05	3.35	8633.25	3.06	0	0	113.84	2.42	114.41	0.54	121.10	2.93	110.44	2.67	1	1073.96	17.07	0.93	4	72	3	4	2
1222	70.37	85.31	234	7037.30	5.38	8531.19	5.35	0	0	108.09	3.04	111.72	0.90	147.67	4.76	146.81	4.74	0	1655.83	20.42	0.87	3	72	4	4	1
1223	62.86	5.63	233	6285.92	6.89	563.21	10.15	0	0	52.12	3.14	116.13	0.64	88.34	6.13	129.46	8.83	1	0.00	0.00	0.64	4	73	1	1	1
1224	35.24	110.12	237	3524.49	1.81	11012.42	2.11	0	0	450.73	6.24	120.01	1.30	100.34	1.58	117.15	1.84	1	3890.12	47.41	0.97	4	74	1	1	1
1225	59.26	22.32	237	5926.50	7.44	2231.70	6.95	0	0	55.25	3.04	111.16	0.58	103.51	6.46	96.61	6.01	1	126.25	7.64	0.69	5	75	1	4	4
1226	59.26	22.46	240	5926.21	4.64	2245.50	6.80	0	0	64.86	2.67	113.15	0.54	86.55	4.02	126.95	5.91	1	508.40	13.50	0.79	4	75	2	4	3
1227	59.37	22.33	241	5936.91	8.07	2233.06	8.23	0	0	45.33	2.37	114.20	0.55	118.64	7.06	121.00	7.20	0	347.90	9.77	0.69	3	75	3	4	2
1228	59.32	22.26	244	5931.71	4.37	2225.98	6.72	0	0	67.18	2.85	113.87	0.53	77.63	3.64	120.93	5.83	1	608.27	12.82	0.79	5	75	4	4	1
1229	74.69	120.80	246	7468.52	8.00	12080.10	6.80	0	0	64.91	2.53	109.59	0.74	158.33	7.08	134.50	6.02	0	0.00	0.00	0.78	3	76	1	19	19
1230	74.43	120.37	247	7443.35	4.45	12037.17	4.05	0	0	87.11	2.57	109.36	0.55	115.60	3.88	105.09	3.52	1	724.65	14.30	0.88	4	76	2	19	18
1231	74.58	120.34	248	7458.11	5.05	12034.28	6.38	0	0	92.58	3.41	112.02	0.79	105.45	4.41	133.19	5.58	1	1078.15	15.76	0.82	4	76	3	19	17
1232	74.35	120.25	249	7435.42	3.67	12025.16	4.21	0	0	103.78	2.70	110.55	0.61	108.33	3.21	124.36	3.68	1	1119.44	19.83	0.90	4	76	4	19	16
1233	74.39	120.61	250	7439.01	4.40	12061.19	4.48	0	0	102.02	2.93	110.57	0.68	117.58	3.85	119.86	3.92	0	0.00	0.00	0.88	4	76	5	19	15
1234	74.51	120.36	251	7450.95	4.25	12036.18	5.15	0	0	81.33	2.55	110.94	0.57	104.05	3.70	126.00	4.49	1	631.04	15.63	0.86	4	76	6	19	14
1235	74.83	120.67	252	7483.48	5.45	12066.69	5.41	0	0	75.92	2.84	111.31	0.61	112.08	4.75	111.28	4.72	1	0.00	0.00	0.82	4	76	7	19	13
1236	74.57	120.66	253	7456.62	3.60	12066.06	4.78	0	0	103.80	3.24	112.79	0.63	87.82	3.03	117.37	4.15	1	0.00	0.00	0.87	4	76	8	19	12
1237	74.62	120.87	254	7461.62	2.92	12087.47	4.05	0	0	97.67	2.15	110.69	0.50	102.00	2.55	141.62	3.55	1	0.00	0.00	0.93	4	76	9	19	11
1238	75.19	120.38	255	7519.37	4.45	12038.41	4.51	0	0	100.34	2.77	109.19	0.68	124.01	3.90	125.70	3.95	0	951.65	20.14	0.89	3	76	10	19	10
1239	78.34	121.76	256	7834.21	5.45	12176.49	6.05	0	0	78.91	3.06	111.57	0.67	107.88	4.75	119.79	5.28	1	0.00	0.00	0.81	4	76	11	19	9
1240	78.77	121.55	257	7877.17	4.00	12155.29	5.39	0	0	81.15	2.65	110.51	0.56	94.29	3.50	126.88	4.70	1	0.00	0.00	0.86	4	76	12	19	8
1241	78.57	122.23	258	7856.53	3.45	12223.35	4.44	0	0	100.50	2.88	113.16	0.58	92.00	2.94	118.93	3.86	1	0.00	0.00	0.89	4	76	13	19	7
1242	78.55	122.11	259	7854.95	3.10	12210.86	3.51	0	0	193.63	4.47	112.65	0.95	103.11	2.70	116.51	3.06	1	0.00	0.00	0.92	4	76	14	19	6
1243	78.44	122.35	260	7844.06	3.16	12234.50	3.63	0	0	149.66	3.56	112.42	0.75	101.91	2.74	117.29	3.16	1	0.00	0.00	0.92	4	76	15	19	5
1244	78.63	122.73	261	7863.49	5.26	12273.47	5.94	0	0	74.55	2.75	111.49	0.62	109.77	4.59	124.03	5.19	1	0.00	0.00	0.82	4	76	16	19	4
1245	78.99	122.90	262	7898.66	5.36	12290.36	5.97	0	0	85.94	3.18	111.25	0.73	111.49	4.69	124.16	5.22	1	0.00	0.00	0.82	3	76	17	19	3
1246	79.29	123.07	263	7929.34	3.38	12306.82	4.60	0	0	124.42	3.30	110.84	0.73	97.78	2.94	133.11	4.01	1	0.00	0.00	0.90	4	76	18	19	2
1247	77.31	119.66	267	7731.04	6.63	11966.45	6.42	0	0	65.75	3.08	111.64	0.63	108.66	5.77	105.08	5.58	1	757.88	14.17	0.75	4	76	19	19	1
1248	96.89	37.91	246	9688.53	2.48	3790.68	3.16	0	0	208.93	4.33	116.07	0.86	92.29	2.19	117.30	2.75	1	1436.81	30.30	0.94	4	77	1	11	11
1249	96.88	37.93	247	9688.17	2.10	3793.27	2.51	0	0	177.03	2.85	115.48	0.60	100.45	1.84	119.84	2.19	1	1535.02	23.49	0.96	4	77	2	11	10
1250	96.92	38.00	248	9691.52	3.23	3799.67	3.92	0	0	170.22	4.04	113.23	0.90	104.67	2.83	127.03	3.43	1	1511.67	24.72	0.92	4	77	3	11	9
1251	96.96	37.97	249	9696.43	2.40	3796.53	2.95	0	0	183.19	3.13	114.04	0.73	108.22	2.11	132.90	2.58	1	1940.10	28.45	0.95	3	77	4	11	8
1252	96.96	37.89	250	9695.85	2.25	3789.34	2.92	0	0	199.55	3.69	114.23	0.76	93.70	1.99	121.24	2.54	1	1730.12	32.88	0.95	4	77	5	11	7
1253	96.87	37.97	251	9686.61	2.08	3796.59	2.63	0	0	189.86	3.16	114.40	0.66	96.22	1.83	121.21	2.29	1	1428.56	27.18	0.96	4	77	6	11	6
1254	96.93	37.97	252	9692.82	3.07	3796.94	3.76	0	0	186.14	4.23	115.37	0.94	103.95	2.69	127.25	3.28	1	1796.40	28.08	0.92	3	77	7	11	5
1255	96.81	37.99	253	9681.19	2.45	3799.06	3.12	0	0	190.85	3.59	114.76	0.78	99.88	2.14	127.29	2.72	1	1695.56	31.86	0.95	4	77	8	11	4
1256	96.80	38.20	254	9679.63	2.78	3820.26	3.66	0	0	176.90	4.09	117.14	0.83	92.22	2.43	121.56	3.19	1	1633.85	30.84	0.92	4	77	9	11	3
1257	96.93	38.08	255	9693.21	2.02	3808.14	2.64	0	0	196.56	3.18	116.42	0.67	96.11	1.78	125.22	2.30	1	1944.75	33.31	0.96	4	77	10	11	2
1258	96.93	38.07	256	9693.49	2.82	3806.53	3.37	0	0	193.27	4.44	115.66	0.88	94.44	2.48	112.69	2.93	1	1691.02	30.82	0.93	4	77	11	11	1
1259	35.22	20.14	247	3521.74	6.06	2013.73	6.99	0	0	62.63	2.86	112.59	0.60	101.88	5.28	117.52	6.09	1	482.10	9.41	0.76	4	78	1	5	5
1260	35.53	20.19	248	3553.04	5.78	2019.02	7.04	0	0	69.25	3.68	113.75	0.64	81.40	4.67	101.14	6.11	1	344.88	9.31	0.71	4	78	2	5	4
1261	35.25	20.02	249	3524.77	5.53	2001.81	6.53	0	0	64.58	2.91	113.36	0.57	94.31	4.81	111.39	5.69	1	487.67	8.26	0.77	4	78	3	5	3
1262	35.10	20.35	250	3510.27	6.43	2035.01	6.60	0	0	63.34	3.31	113.17	0.60	94.51	5.64	96.82	5.70	1	453.17	13.39	0.71	4	78	4	5	2
1263	35.25	20.02	251	3525.09	6.73	2002.25	8.67	0	0	53.97	2.66	112.46	0.62	105.23	5.89	135.45	7.58	1	600.83	8.46	0.72	5	78	5	5	1
1264	62.92	5.64	247	6292.44	6.00	563.52	6.70	0	0	72.00	3.04	113.36	0.68	109.16	5.25	121.83	5.85	1	0.00	0.00	0.78	3	79	1	2	2
1265	62.87	5.54	248	6286.75	3.59	554.45	5.06	0	0	93.41	2.62	114.53	0.60	98.68	3.16	138.96	4.42	1	0.00	0.00	0.89	3	79	2	2	1
1266	63.59	76.15	254	6358.69	5.19	7615.04	5.90	0	0	92.26	3.02	112.97	0.78	122.18	4.56	138.94	5.18	0	1117.40	19.13	0.85	3	80	1	7	7
1267	62.12	76.29	255	6211.98	1.40	7629.28	1.77	0	0	456.59	5.04	117.94	1.06	97.51	1.23	122.90	1.54	1	3858.48	64.92	0.98	4	80	2	7	6
1268	62.02	76.37	256	6202.05	1.46	7636.54	1.87	0	0	498.78	6.05	121.11	1.21	92.65	1.29	118.38	1.62	1	4133.48	59.94	0.98	4	80	3	7	5
1269	62.66	75.92	257	6266.12	4.56	7591.57	5.01	0	0	140.80	4.09	116.46	1.02	120.93	4.00	132.75	4.39	0	1653.10	22.56	0.88	3	80	4	7	4
1270	62.11	74.30	258	6210.86	5.36	7430.40	6.96	0	0	96.04	2.99	114.62	0.92	133.38	4.76	172.87	6.19	0	1726.52	12.90	0.84	3	80	5	7	3
1271	62.54	74.80	259	6253.84	4.88	7480.03	4.95	0	0	118.99	3.36	113.12	0.89	133.16	4.29	135.14	4.36	0	1438.92	18.31	0.88	4	80	6	7	2
1272	59.43	72.51	260	5943.12	8.23	7250.71	6.73	0	0	78.26	3.06	114.70	0.91	162.49	7.29	132.92	5.96	0	1337.15	11.18	0.78	3	80	7	7	1
1273	18.42	95.76	256	1841.53	4.67	9576.44	8.95	0	0	51.97	2.30	109.93	0.49	78.62	3.76	154.51	7.80	1	294.23	11.31	0.77	4	81	1	1	1
1274	21.40	113.13	260	2139.76	3.62	11313.07	6.07	0	0	88.30	3.30	111.29	0.57	65.28	2.55	122.65	5.25	1	462.77	14.20	0.83	5	82	1	1	1
1275	5.98	5.69	262	598.40	6.90	569.47	6.43	0	0	89.93	2.57	118.18	0.97	187.27	6.28	175.27	5.80	0	0.00	0.00	0.84	3	83	1	2	2
1276	7.21	5.20	263	721.04	4.37	519.51	7.42	0	0	112.05	3.62	118.77	0.97	104.41	3.86	176.84	6.57	1	0.00	0.00	0.85	4	83	2	2	1
1277	40.55	12.35	265	4055.41	3.79	1234.79	3.95	0	0	121.12	3.09	115.31	0.70	114.33	3.31	119.25	3.45	0	1129.94	17.48	0.91	3	84	1	4	4
1278	39.32	10.39	266	3931.63	9.51	1038.94	6.12	0	0	70.28	2.43	115.12	0.85	211.56	8.75	137.92	5.49	1	1457.75	15.80	0.80	3	84	2	4	3
1279	37.86	10.23	267	3786.16	3.27	1023.36	3.56	0	0	108.13	2.34	114.37	0.56	116.32	2.87	126.68	3.12	0	1055.08	16.56	0.93	3	84	3	4	2
1280	38.02	10.22	268	3802.34	3.97	1022.00	4.39	0	0	121.91	3.32	113.68	0.76	112.04	3.48	123.81	3.84	0	1248.98	20.27	0.89	4	84	4	4	1
1281	46.11	76.85	266	4611.36	5.24	7684.62	5.61	0	0	78.73	3.48	111.65	0.62	91.32	4.63	97.49	4.89	1	527.56	11.72	0.78	5	85	1	2	2
1282	46.23	76.58	267	4622.98	8.76	7657.92	8.29	0	0	54.67	2.83	110.94	0.71	130.16	7.69	123.11	7.27	0	808.60	9.86	0.69	4	85	2	2	1
1283	69.93	117.56	269	6993.07	8.70	11756.41	8.40	0	0	55.28	2.87	109.79	0.72	128.77	7.63	124.44	7.37	0	408.52	7.67	0.69	3	86	1	2	2
1284	69.81	117.10	270	6981.33	6.71	11709.99	8.76	0	0	64.25	3.24	112.21	0.74	102.27	5.87	133.58	7.66	1	470.69	11.52	0.71	4	86	2	2	1
1285	72.05	6.27	269	7204.71	5.98	627.32	4.86	0	0	67.86	3.17	113.55	0.53	98.09	5.22	79.22	4.15	1	0.00	0.00	0.76	4	87	1	1	1
1286	4.84	5.85	270	484.48	7.18	585.25	6.25	0	0	88.13	2.66	117.63	0.95	184.19	6.49	160.72	5.61	0	0.00	0.00	0.83	3	88	1	12	12
1287	9.37	8.00	271	936.87	13.92	800.44	6.85	0	0	76.02	2.94	116.78	1.15	266.58	14.10	138.87	6.18	1	1869.79	14.73	0.74	3	88	2	12	11
1288	12.96	8.57	272	1295.74	4.64	856.79	4.63	0	0	112.72	2.82	114.49	0.81	143.00	4.10	142.85	4.10	0	1486.31	14.68	0.90	3	88	3	12	10
1289	14.59	9.85	273	1458.85	5.56	984.62	5.15	0	0	108.46	3.13	114.82	0.90	148.67	4.91	137.58	4.55	0	1593.96	16.29	0.87	3	88	4	12	9
1290	13.26	10.81	274	1326.08	6.65	1080.85	5.85	0	0	97.58	2.86	113.51	0.97	175.71	5.96	154.63	5.23	0	1345.12	16.77	0.85	3	88	5	12	8
1291	10.68	12.53	275	1067.50	4.05	1253.38	3.90	0	0	120.13	2.84	115.89	0.73	132.02	3.55	127.12	3.42	0	1488.73	19.10	0.91	3	88	6	12	7
1292	10.21	12.10	276	1021.00	3.34	1209.73	3.66	0	0	138.33	3.05	115.00	0.73	116.67	2.93	127.85	3.21	0	1459.58	23.99	0.93	3	88	7	12	6
1293	10.71	13.09	277	1070.85	3.58	1309.23	3.73	0	0	128.28	2.80	115.79	0.71	126.08	3.14	131.51	3.28	0	1251.33	18.30	0.92	4	88	8	12	5
1294	10.81	13.12	278	1081.40	3.16	1311.98	3.55	0	0	144.40	2.85	115.86	0.74	123.52	2.78	138.70	3.12	0	1751.83	22.31	0.94	3	88	9	12	4
1295	9.54	13.04	279	953.83	5.27	1304.14	7.20	0	0	101.18	3.11	116.83	0.97	132.92	4.69	180.59	6.46	0	1708.21	15.96	0.84	3	88	10	12	3
1296	9.95	13.83	280	995.33	8.73	1383.33	5.74	0	0	88.00	2.74	113.57	0.98	214.37	8.14	143.65	5.15	1	1373.35	13.34	0.82	3	88	11	12	2
1297	13.30	10.67	281	1330.44	7.71	1067.01	5.59	0	0	110.32	3.57	116.91	1.14	184.05	6.90	133.90	4.98	0	1915.88	17.02	0.83	3	88	12	12	1
1298	54.79	58.42	271	5479.42	6.07	5841.68	6.63	0	0	81.85	2.94	115.72	0.80	130.27	5.35	142.32	5.84	0	1302.00	13.96	0.81	3	89	1	3	3
1299	58.91	58.03	272	5890.56	5.67	5802.63	5.43	0	0	105.05	2.81	110.66	0.92	163.87	5.07	157.03	4.84	0	1672.08	14.83	0.87	3	89	2	3	2
1300	59.26	57.62	273	5925.51	7.51	5762.33	5.88	0	0	84.20	2.59	113.71	0.89	188.93	6.78	148.70	5.27	0	1708.42	13.85	0.83	3	89	3	3	1
1301	114.39	12.25	271	11439.12	6.03	1224.71	9.29	0	0	48.97	2.74	113.07	0.53	81.35	4.96	127.18	8.07	1	499.81	11.43	0.69	5	90	1	1	1
1302	62.94	5.27	277	6294.44	6.34	527.16	7.15	0	0	68.29	3.26	114.71	0.68	102.17	5.55	115.19	6.23	1	0.00	0.00	0.74	4	91	1	1	1
1303	68.65	76.47	277	6865.00	6.87	7647.44	8.79	0	0	49.54	2.68	110.72	0.57	97.32	5.96	124.56	7.66	1	525.50	7.74	0.69	4	92	1	2	2
1304	68.62	76.95	279	6862.40	6.19	7694.63	7.63	0	0	56.51	3.27	111.23	0.56	80.36	5.07	100.84	6.65	1	575.44	12.62	0.67	4	92	2	2	1
1305	68.15	116.51	278	6815.50	7.16	11650.90	7.11	0	0	75.59	3.57	112.19	0.81	116.45	6.25	115.66	6.21	0	792.27	12.94	0.74	3	93	1	32	32
1306	68.14	116.59	279	6813.76	3.18	11658.68	3.77	0	0	112.58	2.62	111.65	0.58	105.24	2.79	124.63	3.29	1	1143.31	21.67	0.92	4	93	2	32	31
1307	67.75	116.71	280	6774.92	4.11	11670.57	5.13	0	0	102.40	3.13	111.18	0.70	103.26	3.59	128.88	4.48	1	1148.27	19.01	0.87	3	93	3	32	30
1308	67.59	117.07	281	6759.35	6.17	11706.84	6.79	0	0	79.41	3.27	110.71	0.77	115.40	5.40	127.07	5.95	0	761.31	11.45	0.78	3	93	4	32	29
1309	67.69	117.16	282	6769.36	8.15	11716.01	10.63	0	0	50.28	2.42	111.08	0.73	130.73	7.23	170.24	9.44	0	778.90	7.77	0.69	3	93	5	32	28
1310	70.23	115.48	283	7023.47	5.36	11547.80	5.58	0	0	86.83	3.26	111.79	0.71	109.78	4.68	114.27	4.86	1	563.40	14.69	0.82	4	93	6	32	27
1311	70.21	116.65	284	7021.33	5.29	11664.78	6.11	0	0	83.32	2.79	110.66	0.72	121.70	4.65	140.62	5.37	0	995.73	16.13	0.84	3	93	7	32	26
1312	69.96	116.56	285	6995.76	6.82	11656.47	7.52	0	0	65.14	3.30	111.22	0.69	103.56	5.96	114.09	6.55	1	657.81	9.80	0.72	3	93	8	32	25
1313	70.21	117.70	287	7020.93	3.75	11770.38	4.87	0	0	90.27	2.80	111.14	0.57	92.75	3.28	120.35	4.23	1	904.77	15.22	0.87	4	93	9	32	24
1314	70.92	117.33	288	7092.18	5.78	11733.16	5.71	0	0	71.36	2.50	111.06	0.62	127.02	5.07	125.44	5.01	0	585.81	13.66	0.83	4	93	10	32	23
1315	70.36	117.11	289	7036.35	4.01	11711.28	4.91	0	0	93.79	2.78	109.91	0.62	103.95	3.49	127.31	4.29	1	679.06	15.26	0.88	4	93	11	32	22
1316	70.41	117.05	290	7040.72	4.44	11704.99	4.11	0	0	84.56	2.34	111.59	0.54	123.44	3.88	114.28	3.60	0	1018.52	16.71	0.89	4	93	12	32	21
1317	70.21	117.09	291	7021.00	5.82	11708.89	5.86	0	0	76.33	2.98	111.85	0.67	114.71	5.09	115.50	5.12	0	733.92	11.07	0.80	4	93	13	32	20
1318	69.34	116.57	292	6934.08	4.77	11657.00	5.57	0	0	78.11	2.90	111.92	0.59	98.63	4.14	115.28	4.85	1	846.73	15.68	0.83	4	93	14	32	19
1319	70.03	116.72	293	7002.92	4.11	11671.52	4.31	0	0	113.06	3.60	112.40	0.70	99.04	3.60	103.75	3.74	1	869.81	20.77	0.87	4	93	15	32	18
1320	70.01	116.62	294	7001.33	5.25	11662.02	7.07	0	0	71.17	2.69	110.67	0.65	106.93	4.61	144.09	6.20	1	855.29	15.10	0.81	3	93	16	32	17
1321	69.89	116.29	295	6988.71	6.22	11628.83	6.96	0	0	74.82	3.48	112.15	0.73	102.95	5.44	115.05	6.06	1	708.83	14.34	0.75	4	93	17	32	16
1322	69.90	116.66	296	6989.91	3.35	11666.14	3.33	0	0	129.86	2.85	110.20	0.65	117.27	2.93	116.71	2.91	0	1311.60	20.74	0.93	3	93	18	32	15
1323	70.11	116.32	297	7010.74	4.23	11632.28	5.03	0	0	94.12	2.86	109.68	0.65	107.11	3.70	127.47	4.39	1	870.06	14.60	0.87	3	93	19	32	14
1324	70.26	116.35	298	7026.29	4.05	11634.89	4.83	0	0	99.07	3.38	111.07	0.64	91.03	3.51	108.65	4.19	1	767.46	17.10	0.85	4	93	20	32	13
1325	70.22	116.58	299	7022.31	4.89	11657.94	5.51	0	0	89.75	3.13	111.66	0.69	107.62	4.27	121.23	4.81	1	960.38	16.03	0.84	4	93	21	32	12
1326	70.59	116.92	300	7059.47	4.34	11692.47	5.70	0	0	95.05	3.37	111.96	0.70	93.56	3.73	123.24	4.96	1	935.02	16.15	0.84	4	93	22	32	11
1327	70.31	116.78	301	7031.32	4.47	11678.15	5.19	0	0	91.86	2.99	111.04	0.66	105.26	3.89	122.25	4.53	1	940.54	12.82	0.86	3	93	23	32	10
1328	70.09	116.86	302	7008.94	4.51	11685.98	5.03	0	0	98.13	3.28	111.87	0.69	103.87	3.94	115.73	4.38	1	832.38	15.70	0.85	4	93	24	32	9
1329	70.06	116.43	303	7005.87	4.53	11643.18	5.61	0	0	75.33	2.64	111.18	0.56	99.37	3.97	122.93	4.89	1	377.35	12.24	0.84	4	93	25	32	8
1330	70.32	116.23	304	7032.03	3.12	11622.61	3.56	0	0	127.05	3.39	112.65	0.62	89.48	2.68	102.22	3.09	1	921.60	19.06	0.90	4	93	26	32	7
1331	70.82	116.10	305	7082.08	5.90	11609.91	6.76	0	0	74.24	3.06	111.02	0.70	110.16	5.16	126.24	5.91	1	878.46	15.02	0.79	3	93	27	32	6
1332	70.60	115.18	306	7060.05	6.12	11518.13	8.31	0	0	61.08	3.07	112.85	0.64	93.09	5.26	126.81	7.24	1	704.00	12.23	0.72	4	93	28	32	5
1333	71.29	114.16	307	7129.41	4.57	11415.61	6.06	0	0	78.84	2.72	110.07	0.62	101.70	3.99	134.95	5.30	1	683.69	11.63	0.84	4	93	29	32	4
1334	71.44	114.70	308	7144.38	5.28	11469.71	6.83	0	0	76.45	3.21	110.30	0.68	96.40	4.56	124.80	5.95	1	584.23	10.15	0.78	4	93	30	32	3
1335	71.25	114.83	309	7124.89	6.35	11483.33	6.51	0	0	66.97	3.13	112.34	0.63	104.12	5.53	106.85	5.68	1	582.69	10.90	0.75	4	93	31	32	2
1336	71.34	115.04	310	7134.14	6.67	11503.79	7.42	0	0	53.68	2.25	109.05	0.57	122.39	5.86	136.08	6.51	0	493.21	8.26	0.77	4	93	32	32	1
1337	113.67	4.97	279	11366.96	5.30	497.49	6.87	0	0	62.49	2.85	114.32	0.55	88.91	4.54	115.49	5.97	1	0.00	0.00	0.76	4	94	1	2	2
1338	113.52	4.59	281	11352.32	4.16	459.20	5.79	0	0	75.24	3.05	114.32	0.52	74.09	3.15	108.31	5.00	1	0.00	0.00	0.81	4	94	2	2	1
1339	6.93	11.85	282	693.26	9.41	1184.53	12.94	0	0	67.93	3.81	120.61	1.17	130.04	8.36	178.29	11.55	0	1615.42	11.14	0.62	4	95	1	6	6
1340	5.97	11.26	283	596.80	4.86	1125.85	10.08	0	0	94.21	2.85	114.04	1.02	125.59	4.36	250.17	9.86	1	0.00	0.00	0.84	4	95	2	6	5
1341	4.72	8.83	284	472.04	4.06	883.36	3.68	0	0	149.52	3.89	119.28	0.86	119.88	3.54	108.75	3.21	1	0.00	0.00	0.90	4	95	3	6	4
1342	6.22	8.31	285	621.93	12.24	831.38	9.72	0	0	68.78	2.98	115.64	1.22	218.35	11.50	175.99	8.84	1	0.00	0.00	0.67	4	95	4	6	3
1343	8.07	10.65	286	806.52	5.35	1065.07	4.82	0	0	130.98	3.73	116.85	1.02	144.96	4.71	130.68	4.25	0	1721.85	20.47	0.87	4	95	5	6	2
1344	6.88	8.37	287	687.76	4.47	836.64	7.25	0	0	110.07	3.20	118.15	0.97	118.94	3.97	191.97	6.50	0	1986.60	17.27	0.86	4	95	6	6	1
1345	59.76	21.91	284	5975.83	6.28	2191.47	5.30	0	0	71.50	3.87	113.85	0.60	89.64	5.44	77.62	5.04	1	339.17	8.11	0.71	5	96	1	3	3
1346	58.99	22.16	286	5899.02	6.64	2216.17	7.30	0	0	55.76	2.56	112.23	0.58	111.35	5.81	122.39	6.38	1	427.06	8.03	0.75	4	96	2	3	2
1347	59.10	22.27	289	5910.37	6.86	2226.86	7.65	0	0	55.00	2.38	111.40	0.60	121.92	6.02	136.01	6.72	0	451.15	8.24	0.76	4	96	3	3	1
1348	113.55	5.03	289	11355.32	6.27	502.92	7.25	0	0	51.88	2.59	112.83	0.51	95.96	5.39	111.22	6.31	1	0.00	0.00	0.73	4	97	1	1	1
1349	43.55	79.51	292	4355.30	7.42	7950.70	12.36	0	0	48.51	2.38	110.75	0.72	116.95	6.58	193.85	11.08	0	748.77	8.24	0.69	3	98	1	1	1
1350	71.11	7.58	292	7111.04	3.74	758.29	3.50	0	0	160.30	3.88	116.85	0.87	118.78	3.27	111.16	3.06	1	1565.21	27.94	0.91	3	99	1	551	551
1351	71.15	7.59	293	7114.77	2.86	759.21	3.16	0	0	163.59	3.36	117.64	0.73	106.98	2.50	118.13	2.76	1	1590.40	30.42	0.94	4	99	2	551	550
1352	71.28	7.60	294	7127.85	3.55	759.92	3.63	0	0	104.27	2.62	115.38	0.55	108.50	3.10	110.77	3.16	1	833.79	14.39	0.91	4	99	3	551	549
1353	71.13	7.63	295	7112.84	2.88	763.41	3.10	0	0	199.50	4.38	117.82	0.88	100.79	2.51	108.67	2.70	1	1588.00	28.04	0.93	4	99	4	551	548
1354	71.21	7.61	296	7121.24	2.87	761.10	3.34	0	0	180.90	3.95	117.74	0.83	100.93	2.50	117.42	2.91	1	1622.42	29.01	0.93	4	99	5	551	547
1355	71.19	7.62	297	7118.92	3.57	761.51	3.89	0	0	164.99	3.83	117.33	0.93	118.41	3.13	128.92	3.40	0	1779.56	19.34	0.92	3	99	6	551	546
1356	71.14	7.53	298	7113.70	2.62	753.17	2.77	0	0	206.08	3.87	116.38	0.82	107.25	2.29	113.24	2.41	1	1761.50	26.53	0.95	4	99	7	551	545
1357	71.15	7.58	299	7115.44	2.96	757.53	3.06	0	0	182.68	3.86	117.25	0.81	107.60	2.58	111.34	2.67	1	1809.81	29.77	0.94	4	99	8	551	544
1358	71.13	7.72	300	7113.16	2.27	772.04	2.40	0	0	188.85	3.07	116.40	0.65	106.99	1.98	113.30	2.09	1	1709.85	32.61	0.96	4	99	9	551	543
1359	70.94	7.61	301	7094.22	3.55	760.70	4.08	0	0	164.37	4.09	115.60	0.94	109.78	3.11	126.10	3.57	1	1507.15	21.25	0.91	4	99	10	551	542
1360	71.22	7.58	302	7122.19	2.67	758.31	2.70	0	0	182.35	3.36	117.54	0.73	111.28	2.33	112.23	2.35	1	1905.77	31.78	0.95	4	99	11	551	541
1361	71.19	7.71	303	7119.16	3.34	770.50	3.36	0	0	150.47	3.49	115.99	0.75	110.78	2.92	111.39	2.93	1	1342.85	24.22	0.92	4	99	12	551	540
1362	71.18	7.74	304	7118.08	2.79	774.34	2.82	0	0	169.67	3.19	115.07	0.71	114.05	2.44	115.53	2.47	0	1505.56	23.16	0.95	4	99	13	551	539
1363	71.13	7.60	305	7113.04	2.49	759.73	3.27	0	0	170.84	3.46	117.33	0.72	94.47	2.19	123.91	2.85	1	1438.48	25.80	0.94	4	99	14	551	538
1364	71.17	7.74	306	7117.03	3.43	774.30	4.12	0	0	172.49	4.38	116.11	0.97	103.88	3.00	124.54	3.59	1	1642.50	26.18	0.91	4	99	15	551	537
1365	71.12	7.59	307	7112.23	4.13	759.49	4.62	0	0	122.00	3.05	114.10	0.82	127.44	3.64	142.50	4.07	0	1465.58	19.19	0.90	3	99	16	551	536
1366	71.17	7.74	308	7116.78	2.80	774.09	2.97	0	0	175.85	3.16	115.94	0.77	120.12	2.46	127.39	2.60	0	1737.69	24.75	0.95	3	99	17	551	535
1367	71.16	7.56	309	7116.36	2.50	756.16	2.83	0	0	184.86	3.31	115.26	0.73	107.26	2.19	121.44	2.47	1	1729.50	32.51	0.95	4	99	18	551	534
1368	71.15	7.68	310	7115.24	2.61	768.20	3.12	0	0	176.98	3.27	115.39	0.76	108.72	2.29	130.09	2.73	1	1573.85	23.09	0.95	4	99	19	551	533
1369	71.05	7.65	311	7104.53	3.70	764.70	3.48	0	0	170.70	4.05	121.09	0.92	119.83	3.23	112.88	3.04	0	2091.06	20.14	0.92	4	99	20	551	532
1370	71.07	7.63	312	7106.55	4.28	763.16	4.96	0	0	190.25	6.08	121.42	1.30	102.96	3.74	119.36	4.33	1	2004.98	21.57	0.86	4	99	21	551	531
1371	71.14	7.60	313	7114.29	2.91	759.89	3.16	0	0	183.49	3.67	118.45	0.83	111.95	2.55	121.43	2.76	1	1728.85	18.81	0.94	4	99	22	551	530
1372	71.03	7.58	314	7103.09	2.73	757.89	3.16	0	0	190.92	3.91	119.61	0.83	102.47	2.39	118.73	2.76	1	1566.29	12.44	0.94	4	99	23	551	529
1373	71.06	7.52	315	7106.19	5.13	752.03	5.27	0	0	83.99	2.78	116.73	0.66	119.04	4.49	122.30	4.61	0	665.60	7.43	0.85	3	99	24	551	528
1374	71.19	7.70	316	7119.23	2.37	770.36	2.91	0	0	184.60	3.43	115.84	0.72	97.91	2.07	120.50	2.54	1	1320.79	18.10	0.95	4	99	25	551	527
1375	71.24	7.59	317	7124.44	3.61	759.23	3.58	0	0	149.69	3.63	116.22	0.80	114.55	3.15	113.36	3.12	0	1156.40	18.73	0.91	4	99	26	551	526
1376	71.15	7.67	318	7114.77	3.00	766.92	3.50	0	0	144.31	3.01	115.88	0.70	110.45	2.63	128.87	3.06	1	1403.29	16.32	0.93	4	99	27	551	525
1377	71.24	7.58	319	7123.54	2.66	757.61	3.39	0	0	164.67	3.44	118.23	0.73	97.94	2.32	124.44	2.95	1	1675.33	28.04	0.94	4	99	28	551	524
1378	71.18	7.59	320	7117.62	2.54	758.76	3.24	0	0	185.20	3.83	116.35	0.78	94.41	2.22	120.25	2.82	1	1467.38	26.07	0.94	4	99	29	551	523
1379	71.17	7.63	321	7116.52	3.20	763.17	3.95	0	0	146.65	3.61	118.19	0.77	99.87	2.80	123.00	3.44	1	1319.31	27.12	0.91	4	99	30	551	522
1380	71.26	7.63	322	7125.94	2.66	762.71	3.05	0	0	161.44	3.17	115.16	0.68	104.25	2.32	119.46	2.66	1	1365.77	25.04	0.94	4	99	31	551	521
1381	71.18	7.77	323	7118.31	2.65	776.60	2.74	0	0	185.71	3.54	117.82	0.74	106.90	2.31	110.43	2.39	1	1731.75	28.54	0.95	4	99	32	551	520
1382	71.25	7.65	324	7125.36	2.66	764.52	2.88	0	0	177.64	3.27	117.96	0.73	110.97	2.32	120.39	2.52	1	1722.94	24.44	0.95	4	99	33	551	519
1383	71.16	7.71	325	7115.97	2.93	770.77	3.16	0	0	170.14	3.46	116.67	0.77	110.75	2.56	119.27	2.76	1	1772.35	25.22	0.94	4	99	34	551	518
1384	71.21	7.59	326	7121.19	3.32	758.62	3.78	0	0	147.38	3.14	114.80	0.79	120.10	2.92	136.52	3.31	0	1655.52	19.93	0.93	3	99	35	551	517
1385	71.10	7.45	327	7109.94	3.12	745.42	3.35	0	0	175.44	4.02	116.71	0.84	104.65	2.73	112.38	2.92	1	1370.23	27.70	0.92	4	99	36	551	516
1386	71.08	7.66	328	7107.89	3.37	766.30	3.64	0	0	173.27	4.20	115.87	0.90	106.89	2.95	115.15	3.17	1	1416.96	28.32	0.92	4	99	37	551	515
1387	71.17	7.73	329	7116.97	2.52	773.09	3.12	0	0	188.31	3.79	116.80	0.78	96.21	2.21	118.85	2.71	1	1415.46	24.03	0.94	4	99	38	551	514
1388	71.12	7.51	330	7111.96	3.41	750.61	3.90	0	0	163.41	3.89	115.44	0.89	110.01	2.98	125.75	3.41	1	1202.21	22.87	0.92	3	99	39	551	513
1389	71.23	7.62	331	7122.93	2.85	762.12	2.96	0	0	151.81	2.88	116.39	0.66	115.56	2.49	119.99	2.59	0	1352.54	21.72	0.95	4	99	40	551	512
1390	71.15	7.54	332	7114.70	3.21	754.45	3.57	0	0	182.45	4.15	116.83	0.92	108.73	2.81	120.68	3.12	1	1852.54	27.38	0.92	4	99	41	551	511
1391	71.05	7.55	333	7105.47	2.54	755.03	3.05	0	0	166.77	3.16	115.95	0.69	102.91	2.22	123.48	2.66	1	1429.90	28.78	0.95	4	99	42	551	510
1392	71.26	7.45	334	7125.72	2.61	744.83	3.20	0	0	179.77	3.72	117.59	0.77	96.78	2.27	118.50	2.78	1	1618.75	26.16	0.94	4	99	43	551	509
1393	71.19	7.59	335	7118.70	2.88	759.32	3.52	0	0	167.23	3.54	116.44	0.79	104.63	2.52	127.62	3.07	1	1521.10	26.66	0.93	4	99	44	551	508
1394	70.97	7.64	336	7096.97	3.95	763.92	4.94	0	0	154.59	4.45	116.68	1.02	105.44	3.46	131.83	4.31	1	1369.96	22.01	0.88	4	99	45	551	507
1395	71.17	7.39	337	7117.07	2.91	739.14	3.34	0	0	138.75	2.74	114.29	0.65	113.34	2.55	129.95	2.92	0	1208.52	19.64	0.94	3	99	46	551	506
1396	71.04	7.60	338	7103.54	2.84	759.92	3.23	0	0	158.41	3.40	116.20	0.71	101.78	2.49	115.46	2.81	1	1371.83	24.66	0.93	4	99	47	551	505
1397	71.12	7.65	339	7112.18	2.69	765.40	3.12	0	0	188.42	3.84	116.90	0.81	101.23	2.35	117.48	2.72	1	1513.92	20.88	0.94	4	99	48	551	504
1398	71.11	7.52	340	7110.76	2.03	751.73	2.61	0	0	227.16	3.66	116.59	0.78	96.77	1.78	124.47	2.28	1	1879.75	29.14	0.96	4	99	49	551	503
1399	71.18	7.56	341	7118.04	2.57	755.83	2.68	0	0	213.46	3.77	116.76	0.83	111.92	2.25	116.37	2.33	1	1994.54	37.96	0.95	4	99	50	551	502
1400	71.09	7.54	342	7108.54	2.36	753.53	2.74	0	0	198.57	3.36	116.63	0.75	107.31	2.06	124.44	2.39	1	1469.69	27.05	0.96	3	99	51	551	501
1401	71.21	7.59	343	7121.50	2.52	758.55	3.07	0	0	215.97	4.47	118.52	0.88	93.72	2.20	113.79	2.67	1	1942.96	43.57	0.94	4	99	52	551	500
1402	71.18	7.59	344	7118.13	2.73	759.39	3.21	0	0	179.69	3.53	116.53	0.80	106.97	2.39	125.72	2.81	1	1669.50	28.12	0.94	4	99	53	551	499
1403	71.15	7.53	345	7114.65	2.59	752.50	2.74	0	0	184.71	3.26	117.85	0.73	112.56	2.26	119.41	2.40	0	1607.08	26.72	0.95	3	99	54	551	498
1404	71.04	7.59	346	7104.36	2.87	759.41	3.23	0	0	180.83	3.60	114.45	0.82	110.76	2.51	124.60	2.82	1	1585.29	22.25	0.94	3	99	55	551	497
1405	71.12	7.55	347	7111.91	2.95	755.34	2.83	0	0	161.07	2.99	117.53	0.70	121.89	2.58	117.02	2.47	0	1555.60	17.30	0.95	4	99	56	551	496
1406	71.15	7.60	348	7114.92	2.19	759.91	2.37	0	0	240.07	4.09	116.25	0.80	98.76	1.91	106.60	2.05	1	1730.31	35.01	0.96	4	99	57	551	495
1407	71.14	7.64	349	7113.64	3.05	764.41	3.36	0	0	166.50	3.50	115.06	0.80	111.51	2.67	122.88	2.94	1	1551.75	25.98	0.93	3	99	58	551	494
1408	71.08	7.66	350	7107.56	2.65	765.52	3.04	0	0	168.36	3.28	115.34	0.71	104.43	2.32	119.86	2.65	1	1406.29	23.75	0.94	4	99	59	551	493
1409	70.97	7.66	351	7096.74	3.23	766.19	3.70	0	0	156.93	3.75	118.58	0.81	103.98	2.83	119.09	3.23	1	1571.60	20.65	0.92	4	99	60	551	492
1410	71.19	7.52	352	7118.61	3.81	751.57	4.98	0	0	147.57	4.12	115.23	0.96	105.06	3.34	137.20	4.35	1	1431.77	15.27	0.89	4	99	61	551	491
1411	71.12	7.50	353	7112.43	3.72	750.26	3.54	0	0	133.47	3.04	116.22	0.73	125.46	3.25	119.68	3.10	0	1373.54	18.83	0.92	4	99	62	551	490
1412	71.10	7.57	354	7110.20	2.85	757.06	2.98	0	0	168.46	3.52	118.01	0.73	104.75	2.49	109.56	2.59	1	1361.50	21.25	0.94	4	99	63	551	489
1413	71.14	7.63	355	7114.06	2.66	763.21	3.14	0	0	167.09	3.34	115.97	0.72	102.27	2.33	120.63	2.74	1	1471.06	29.16	0.94	4	99	64	551	488
1414	71.18	7.41	356	7117.77	3.28	741.19	3.27	0	0	165.78	3.74	116.45	0.81	111.75	2.86	111.34	2.85	1	1475.54	23.92	0.93	4	99	65	551	487
1415	71.24	7.48	357	7123.61	2.69	747.90	2.93	0	0	167.03	3.28	118.04	0.70	105.45	2.35	114.78	2.56	1	1601.85	29.33	0.94	4	99	66	551	486
1416	71.12	7.52	358	7112.00	3.43	752.47	3.28	0	0	163.59	3.59	115.55	0.82	120.03	3.00	114.65	2.86	0	1541.83	27.24	0.93	3	99	67	551	485
1417	71.12	7.61	359	7111.98	2.90	760.51	3.21	0	0	163.69	3.59	118.30	0.74	101.82	2.54	112.54	2.79	1	1368.90	21.01	0.93	4	99	68	551	484
1418	71.12	7.80	360	7112.13	3.89	779.61	4.30	0	0	140.75	3.69	115.95	0.86	114.21	3.41	126.25	3.76	0	1411.98	22.73	0.90	4	99	69	551	483
1419	71.22	7.56	361	7122.31	3.62	756.06	3.86	0	0	138.25	3.41	116.97	0.77	112.57	3.16	120.04	3.37	0	1290.44	20.54	0.91	3	99	70	551	482
1420	71.17	7.66	362	7117.24	3.81	765.56	3.69	0	0	161.01	3.96	115.61	0.90	119.11	3.33	115.53	3.23	0	1668.65	30.25	0.91	3	99	71	551	481
1421	71.17	7.51	363	7117.15	3.22	751.16	3.50	0	0	164.51	3.74	114.64	0.82	108.61	2.81	118.07	3.05	1	1309.75	26.60	0.92	4	99	72	551	480
1422	71.18	7.55	364	7117.87	2.12	755.10	2.61	0	0	186.86	3.18	116.31	0.65	95.97	1.86	117.79	2.27	1	1474.71	31.31	0.96	4	99	73	551	479
1423	71.01	7.56	365	7100.51	3.78	755.70	3.87	0	0	138.55	3.33	114.64	0.80	121.09	3.31	124.10	3.39	0	1284.71	17.94	0.91	4	99	74	551	478
1424	71.21	7.49	366	7121.47	2.78	749.36	3.07	0	0	162.50	3.14	116.27	0.71	110.52	2.43	122.29	2.68	1	1342.23	20.89	0.94	4	99	75	551	477
1425	71.13	7.63	367	7112.69	3.64	763.20	3.74	0	0	144.64	3.72	117.28	0.79	108.86	3.18	111.64	3.26	1	1418.40	19.71	0.91	4	99	76	551	476
1426	71.14	7.67	368	7114.39	2.65	766.92	2.92	0	0	192.55	3.80	119.05	0.79	103.17	2.31	113.93	2.55	1	1580.73	29.08	0.94	4	99	77	551	475
1427	71.03	7.60	369	7103.04	3.26	759.60	3.49	0	0	133.37	2.72	116.08	0.68	123.23	2.86	131.79	3.06	0	1369.12	16.61	0.93	3	99	78	551	474
1428	71.21	7.49	370	7121.25	2.58	748.71	2.78	0	0	174.87	3.32	116.08	0.69	104.11	2.25	112.54	2.42	1	1323.48	27.20	0.95	4	99	79	551	473
1429	71.14	7.42	371	7114.06	2.61	742.31	2.95	0	0	166.25	3.13	116.83	0.69	106.40	2.28	120.07	2.57	1	1495.29	20.82	0.95	4	99	80	551	472
1430	71.21	7.64	372	7121.15	3.08	763.63	3.38	0	0	161.64	3.58	115.27	0.77	106.77	2.69	117.11	2.94	1	1156.25	19.37	0.93	4	99	81	551	471
1431	71.14	7.48	373	7113.79	3.65	747.51	4.17	0	0	142.06	3.56	116.12	0.83	112.06	3.19	127.99	3.64	0	1441.56	22.24	0.91	4	99	82	551	470
1432	71.28	7.49	374	7128.33	2.39	749.38	3.11	0	0	197.06	4.23	118.47	0.78	84.88	2.05	110.77	2.69	1	1407.38	25.45	0.94	4	99	83	551	469
1433	71.06	7.49	375	7105.83	2.82	749.22	3.38	0	0	174.59	3.64	116.05	0.80	104.14	2.47	124.62	2.95	1	1581.42	28.66	0.94	4	99	84	551	468
1434	71.26	7.49	376	7125.84	2.93	749.43	3.03	0	0	154.72	2.90	115.46	0.69	120.31	2.56	124.54	2.65	0	1630.21	27.02	0.95	4	99	85	551	467
1435	71.10	7.60	377	7110.07	3.03	759.84	3.20	0	0	161.92	3.32	117.65	0.75	113.63	2.65	119.72	2.79	0	1563.33	24.21	0.94	3	99	86	551	466
1436	71.16	7.53	378	7116.17	2.96	753.19	3.38	0	0	160.68	3.38	115.21	0.76	108.18	2.59	123.77	2.96	1	1319.46	23.34	0.93	4	99	87	551	465
1437	71.14	7.48	379	7114.07	2.67	748.11	3.18	0	0	165.54	3.13	115.56	0.72	108.44	2.34	129.12	2.78	1	1714.79	23.11	0.95	3	99	88	551	464
1438	71.22	7.60	380	7122.07	3.40	760.43	3.93	0	0	156.37	3.72	117.93	0.86	109.95	2.98	126.83	3.43	1	1855.92	31.74	0.92	4	99	89	551	463
1439	71.15	7.60	381	7114.80	3.05	760.21	3.75	0	0	142.47	3.04	115.88	0.72	109.98	2.67	135.44	3.28	1	1440.00	22.22	0.93	3	99	90	551	462
1440	71.12	7.46	382	7112.12	3.30	746.10	3.61	0	0	151.10	3.35	115.71	0.78	114.58	2.89	125.30	3.16	0	1519.54	23.42	0.93	3	99	91	551	461
1441	71.09	7.62	383	7109.25	2.76	762.39	2.87	0	0	171.19	3.60	119.02	0.71	100.70	2.41	104.42	2.49	1	1501.62	26.19	0.94	4	99	92	551	460
1442	71.25	7.50	384	7125.24	2.95	749.65	2.84	0	0	178.17	3.72	117.54	0.76	108.39	2.56	104.34	2.46	1	1596.60	34.16	0.94	4	99	93	551	459
1443	71.24	7.70	385	7123.81	3.31	770.41	3.52	0	0	131.41	3.03	115.76	0.67	110.01	2.89	117.30	3.08	1	1108.79	23.66	0.92	3	99	94	551	458
1444	71.29	7.54	386	7128.93	2.59	754.21	2.67	0	0	173.89	3.32	115.40	0.67	104.21	2.25	107.63	2.32	1	1573.21	27.37	0.95	4	99	95	551	457
1445	71.22	7.70	387	7121.96	2.51	770.48	3.18	0	0	163.56	3.07	117.20	0.69	102.80	2.20	130.08	2.78	1	1796.79	28.88	0.95	4	99	96	551	456
1446	71.14	7.49	388	7113.86	3.01	748.91	3.54	0	0	153.67	3.31	115.28	0.75	107.54	2.64	126.22	3.09	1	1324.60	18.82	0.93	4	99	97	551	455
1447	71.18	7.70	389	7118.02	2.99	769.52	3.24	0	0	171.95	3.72	116.72	0.79	106.17	2.61	115.23	2.83	1	1633.40	27.19	0.93	4	99	98	551	454
1448	71.04	7.52	390	7104.17	3.36	751.56	3.49	0	0	160.99	3.82	116.95	0.82	108.91	2.94	113.00	3.04	1	1378.19	22.12	0.92	4	99	99	551	453
1449	71.21	7.63	391	7121.01	2.13	762.92	2.41	0	0	202.55	3.19	116.29	0.68	103.70	1.86	117.41	2.10	1	1701.38	26.86	0.96	4	99	100	551	452
1450	71.21	7.47	392	7121.27	2.30	746.86	2.89	0	0	201.69	3.61	116.23	0.77	98.80	2.01	123.97	2.52	1	1572.52	29.72	0.95	4	99	101	551	451
1451	71.19	7.50	393	7119.42	2.22	750.23	2.83	0	0	199.02	3.50	116.41	0.74	96.78	1.94	123.63	2.47	1	1684.06	29.28	0.95	4	99	102	551	450
1452	71.14	7.57	394	7113.73	3.20	757.01	3.23	0	0	177.67	4.08	118.04	0.84	106.95	2.79	108.06	2.81	1	1547.54	27.61	0.92	4	99	103	551	449
1453	71.11	7.61	395	7111.37	2.61	760.78	2.95	0	0	179.73	3.48	117.06	0.74	103.62	2.28	117.03	2.57	1	1454.77	30.11	0.94	4	99	104	551	448
1454	71.17	7.43	396	7117.46	3.20	743.03	3.78	0	0	159.16	3.75	117.10	0.82	104.23	2.79	123.20	3.30	1	1575.15	23.06	0.92	4	99	105	551	447
1455	71.21	7.56	397	7121.47	2.15	755.83	2.86	0	0	188.88	3.45	117.84	0.69	90.58	1.88	120.19	2.49	1	1397.75	22.89	0.95	4	99	106	551	446
1456	71.12	7.56	398	7111.68	2.76	756.36	2.80	0	0	163.21	3.24	118.01	0.67	106.89	2.41	108.40	2.44	1	1432.46	25.58	0.94	4	99	107	551	445
1457	71.11	7.53	399	7110.73	2.38	752.57	2.81	0	0	156.53	2.90	117.92	0.60	99.01	2.09	116.66	2.45	1	1506.00	17.74	0.95	4	99	108	551	444
1458	71.17	7.41	400	7117.39	3.03	740.51	3.76	0	0	152.16	3.66	117.81	0.76	96.95	2.65	120.18	3.27	1	1519.58	26.73	0.92	4	99	109	551	443
1459	71.31	7.56	401	7131.03	3.22	756.23	4.00	0	0	130.43	4.07	119.22	0.67	77.83	2.69	97.59	3.43	1	1067.40	22.44	0.88	5	99	110	551	442
1460	71.11	7.58	402	7111.09	4.66	758.15	5.64	0	0	112.38	3.93	117.61	0.86	102.56	4.08	123.96	4.92	1	1134.48	16.77	0.84	4	99	111	551	441
1461	71.13	7.43	403	7112.72	2.55	742.94	2.75	0	0	159.16	2.80	117.83	0.63	111.62	2.23	120.12	2.40	1	1579.27	23.09	0.95	4	99	112	551	440
1462	71.13	7.54	404	7112.61	2.51	753.84	2.51	0	0	219.78	4.22	120.13	0.81	100.61	2.19	100.28	2.17	1	1956.98	33.06	0.95	4	99	113	551	439
1463	71.19	7.62	405	7118.81	2.59	762.30	2.84	0	0	205.48	4.05	119.78	0.82	100.68	2.26	110.67	2.47	1	1897.00	37.72	0.94	4	99	114	551	438
1464	71.16	7.56	406	7115.52	2.75	755.82	3.20	0	0	189.47	3.76	118.06	0.84	106.64	2.40	124.16	2.80	1	1821.19	23.31	0.94	3	99	115	551	437
1465	71.19	7.63	407	7118.87	2.18	762.50	2.48	0	0	217.52	3.86	118.46	0.74	94.33	1.90	107.23	2.15	1	1715.38	34.42	0.95	4	99	116	551	436
1466	71.13	7.57	408	7113.06	2.18	757.48	2.38	0	0	229.51	3.83	118.83	0.77	100.45	1.91	109.40	2.07	1	1821.85	31.63	0.96	4	99	117	551	435
1467	71.27	7.59	409	7126.74	2.56	758.63	2.85	0	0	204.18	3.81	118.19	0.82	105.30	2.23	117.23	2.48	1	1906.92	32.40	0.95	4	99	118	551	434
1468	71.30	7.56	410	7129.73	2.47	756.06	2.72	0	0	187.52	3.22	116.21	0.73	110.80	2.16	121.68	2.37	1	1685.42	20.60	0.95	3	99	119	551	433
1469	71.14	7.50	411	7114.19	3.07	749.96	3.38	0	0	196.36	4.51	117.93	0.93	102.67	2.68	113.01	2.94	1	1737.38	32.68	0.93	4	99	120	551	432
1470	71.09	7.68	412	7109.04	2.30	768.37	2.50	0	0	199.62	3.48	118.83	0.71	101.38	2.01	110.30	2.18	1	1496.40	23.29	0.96	4	99	121	551	431
1471	71.17	7.71	413	7117.36	2.74	770.88	3.07	0	0	192.89	4.07	117.35	0.82	99.71	2.39	111.59	2.67	1	1610.52	22.64	0.94	4	99	122	551	430
1472	71.11	7.53	414	7111.45	2.64	752.70	3.04	0	0	187.14	3.51	117.51	0.79	108.24	2.31	124.78	2.66	1	1912.69	26.56	0.95	4	99	123	551	429
1473	71.13	7.54	415	7112.81	2.69	753.67	3.24	0	0	193.78	3.87	116.51	0.85	103.48	2.35	124.76	2.83	1	1715.69	22.02	0.94	4	99	124	551	428
1474	71.16	7.53	416	7116.04	2.64	753.17	3.19	0	0	173.88	3.26	115.61	0.76	108.12	2.31	130.71	2.79	1	1695.96	23.12	0.95	3	99	125	551	427
1475	71.10	7.59	417	7110.32	2.41	758.95	2.60	0	0	202.98	3.42	117.45	0.76	110.04	2.11	118.58	2.27	1	1938.42	30.09	0.96	4	99	126	551	426
1476	71.07	7.56	418	7107.13	1.78	756.14	2.02	0	0	235.47	3.17	117.63	0.66	101.38	1.56	115.35	1.76	1	1954.35	26.82	0.97	4	99	127	551	425
1477	71.19	7.60	419	7118.96	3.59	759.61	4.40	0	0	179.37	4.55	116.56	1.07	108.99	3.14	133.59	3.85	1	1622.71	27.43	0.91	4	99	128	551	424
1478	71.24	7.52	420	7123.85	2.95	751.53	3.26	0	0	185.78	3.97	116.68	0.85	105.91	2.57	117.25	2.84	1	1589.42	32.42	0.93	4	99	129	551	423
1479	71.28	7.58	421	7127.68	2.52	757.83	2.50	0	0	189.31	3.40	116.27	0.70	107.76	2.20	106.74	2.17	1	1872.29	36.99	0.95	4	99	130	551	422
1480	71.14	7.59	422	7114.44	2.94	758.92	3.22	0	0	178.25	3.64	115.00	0.82	110.61	2.57	121.28	2.81	1	1665.65	26.62	0.94	4	99	131	551	421
1481	70.98	7.44	423	7098.16	2.80	743.57	3.41	0	0	158.99	3.31	116.95	0.73	103.54	2.46	126.03	2.98	1	1484.69	26.52	0.94	4	99	132	551	420
1482	71.19	7.64	424	7119.14	3.09	764.08	3.33	0	0	153.19	3.30	115.37	0.73	110.06	2.70	118.87	2.91	1	1602.23	27.08	0.93	4	99	133	551	419
1483	71.14	7.58	425	7113.64	2.89	758.29	3.12	0	0	152.19	3.19	115.38	0.68	106.16	2.53	114.51	2.72	1	1327.25	23.41	0.94	3	99	134	551	418
1484	71.20	7.49	426	7119.90	3.61	749.27	4.60	0	0	161.27	4.16	115.80	0.99	107.72	3.16	137.33	4.03	1	1713.42	23.98	0.90	4	99	135	551	417
1485	71.29	7.68	427	7128.55	3.04	767.68	3.73	0	0	188.35	4.40	116.89	0.94	100.01	2.65	122.40	3.25	1	1670.96	31.38	0.92	5	99	136	551	416
1486	71.15	7.53	428	7114.93	2.02	752.96	2.88	0	0	181.57	3.01	115.94	0.65	93.71	1.78	133.46	2.51	1	1576.12	28.86	0.96	4	99	137	551	415
1487	71.12	7.71	429	7112.05	3.13	771.19	3.59	0	0	145.91	3.19	115.24	0.73	110.10	2.74	126.06	3.13	1	1309.31	17.22	0.93	3	99	138	551	414
1488	71.10	7.68	430	7110.09	3.54	768.12	3.57	0	0	165.95	4.04	117.28	0.88	111.67	3.09	112.75	3.12	1	1486.25	26.83	0.91	4	99	139	551	413
1489	71.22	7.62	431	7122.41	3.18	761.75	3.62	0	0	157.42	3.48	116.20	0.80	110.69	2.78	125.96	3.16	1	1554.44	19.63	0.93	3	99	140	551	412
1490	71.15	7.38	432	7115.06	2.90	738.43	3.29	0	0	172.21	3.71	117.09	0.79	103.29	2.53	117.09	2.86	1	1482.58	25.27	0.93	4	99	141	551	411
1491	71.22	7.62	433	7122.48	2.89	762.20	3.42	0	0	157.42	3.16	116.19	0.74	110.95	2.53	131.25	3.00	1	1573.69	20.88	0.94	4	99	142	551	410
1492	71.23	7.55	434	7122.64	2.90	754.85	3.01	0	0	182.85	3.79	116.71	0.80	107.58	2.53	111.59	2.62	1	1657.98	33.49	0.94	4	99	143	551	409
1493	71.26	7.59	435	7125.58	3.16	758.59	3.21	0	0	193.46	4.38	115.82	0.91	107.05	2.75	108.81	2.79	1	1634.19	34.12	0.93	4	99	144	551	408
1494	71.20	7.58	436	7120.28	3.08	758.17	3.59	0	0	158.26	3.69	116.93	0.78	101.49	2.69	118.34	3.13	1	1397.21	24.28	0.92	4	99	145	551	407
1495	71.01	7.72	437	7100.70	2.40	772.29	2.74	0	0	193.52	3.43	115.25	0.74	104.07	2.10	118.82	2.39	1	1622.96	24.75	0.95	4	99	146	551	406
1496	71.26	7.61	438	7125.64	2.98	760.52	3.18	0	0	170.72	3.62	116.61	0.78	108.00	2.60	115.22	2.78	1	1539.96	22.31	0.93	4	99	147	551	405
1497	71.17	7.52	439	7116.86	2.93	752.11	3.09	0	0	193.05	4.10	117.67	0.86	106.00	2.56	111.64	2.69	1	1817.50	37.00	0.93	4	99	148	551	404
1498	71.15	7.62	440	7115.02	2.96	761.88	3.31	0	0	184.00	3.83	117.06	0.86	109.34	2.59	122.26	2.90	1	1844.77	28.28	0.94	4	99	149	551	403
1499	71.09	7.52	441	7109.05	2.73	751.51	3.14	0	0	194.40	3.88	115.92	0.85	105.01	2.39	120.89	2.74	1	1670.02	26.57	0.94	4	99	150	551	402
1500	71.19	7.52	442	7119.14	2.78	752.03	3.02	0	0	207.85	3.95	115.56	0.90	112.51	2.43	122.30	2.64	0	1861.17	32.64	0.95	4	99	151	551	401
1501	71.10	7.69	443	7110.05	2.60	769.03	2.87	0	0	204.79	3.73	117.08	0.83	109.87	2.28	121.03	2.50	1	1995.31	30.55	0.95	4	99	152	551	400
1502	71.27	7.59	444	7127.44	2.53	758.54	2.84	0	0	220.23	4.08	118.72	0.88	104.79	2.21	117.62	2.48	1	2069.00	33.36	0.95	4	99	153	551	399
1503	71.12	7.60	445	7112.37	3.03	760.08	3.19	0	0	196.79	4.18	117.94	0.91	109.55	2.64	115.52	2.78	1	2138.71	32.45	0.93	4	99	154	551	398
1504	71.25	7.45	446	7125.05	2.64	744.90	2.73	0	0	208.68	3.99	117.03	0.83	105.96	2.30	109.55	2.37	1	1912.29	35.28	0.95	4	99	155	551	397
1505	71.07	7.53	447	7107.48	2.78	753.09	2.85	0	0	209.98	4.18	116.46	0.88	107.49	2.43	110.03	2.48	1	1584.98	30.76	0.94	4	99	156	551	396
1506	71.23	7.69	448	7122.92	2.58	769.45	3.11	0	0	191.60	3.60	117.08	0.81	105.51	2.25	127.01	2.71	1	2002.12	29.36	0.95	4	99	157	551	395
1507	71.02	7.57	449	7102.41	2.40	756.52	2.90	0	0	202.39	3.83	119.10	0.79	97.66	2.11	117.89	2.53	1	1988.81	31.66	0.95	4	99	158	551	394
1508	71.12	7.57	450	7111.60	2.92	756.63	3.32	0	0	210.99	4.87	117.65	0.97	97.09	2.56	110.40	2.89	1	1509.48	30.89	0.93	4	99	159	551	393
1509	71.18	7.70	451	7117.65	2.77	769.62	3.18	0	0	185.96	3.77	116.44	0.82	105.05	2.42	120.56	2.78	1	1766.02	34.73	0.94	4	99	160	551	392
1510	71.19	7.61	452	7118.85	3.38	760.91	3.66	0	0	150.63	3.43	116.79	0.79	114.17	2.96	123.83	3.20	0	1660.44	30.87	0.92	4	99	161	551	391
1511	71.14	7.59	453	7114.03	2.18	759.19	2.42	0	0	178.72	2.99	116.47	0.61	100.03	1.90	111.21	2.11	1	1433.52	25.74	0.96	4	99	162	551	390
1512	71.03	7.43	454	7103.34	2.48	743.00	2.79	0	0	173.02	3.23	117.18	0.67	102.03	2.17	114.69	2.43	1	1498.02	26.27	0.95	4	99	163	551	389
1513	71.15	7.63	455	7115.48	3.14	763.05	3.62	0	0	163.05	3.76	116.43	0.82	104.73	2.75	120.70	3.16	1	1642.88	22.66	0.92	3	99	164	551	388
1514	71.19	7.45	456	7119.02	3.17	744.63	3.91	0	0	178.18	4.35	116.25	0.93	99.85	2.77	122.92	3.40	1	1557.73	29.53	0.91	4	99	165	551	387
1515	71.16	7.57	457	7116.06	3.12	757.42	3.59	0	0	152.14	3.28	116.19	0.76	111.32	2.73	127.98	3.14	1	1697.10	25.45	0.93	4	99	166	551	386
1516	70.99	7.61	458	7098.72	2.85	760.78	3.02	0	0	172.98	3.45	116.45	0.75	109.57	2.49	116.42	2.64	1	1629.44	23.52	0.94	4	99	167	551	385
1517	71.23	7.53	459	7123.40	3.58	752.87	3.68	0	0	170.16	4.46	117.02	0.91	104.90	3.12	107.75	3.20	1	1509.77	33.00	0.91	4	99	168	551	384
1518	71.17	7.52	460	7116.72	2.76	752.11	3.08	0	0	191.25	3.86	114.86	0.83	105.30	2.41	117.39	2.69	1	1591.90	35.95	0.94	4	99	169	551	383
1519	71.25	7.72	461	7124.71	2.91	772.13	3.72	0	0	189.09	4.33	115.98	0.92	97.57	2.53	125.06	3.25	1	1550.50	33.57	0.92	4	99	170	551	382
1520	71.34	7.62	462	7133.86	2.46	761.94	2.37	0	0	184.31	3.14	114.88	0.66	110.76	2.14	107.01	2.07	1	1611.00	33.44	0.96	4	99	171	551	381
1521	71.02	7.71	463	7102.38	2.90	771.12	3.25	0	0	181.17	3.91	116.80	0.82	103.30	2.54	115.82	2.83	1	1533.42	22.98	0.93	4	99	172	551	380
1522	71.07	7.54	464	7107.36	2.52	754.14	2.78	0	0	181.79	3.38	116.79	0.71	104.36	2.20	114.98	2.42	1	1530.65	26.14	0.95	4	99	173	551	379
1523	71.21	7.52	465	7120.95	3.35	751.66	3.46	0	0	180.60	4.39	119.47	0.91	105.92	2.92	109.23	3.01	1	1797.50	39.95	0.92	4	99	174	551	378
1524	71.26	7.52	466	7125.51	2.27	751.87	2.61	0	0	206.47	3.72	116.82	0.74	96.52	1.97	110.95	2.27	1	1587.88	40.20	0.95	4	99	175	551	377
1525	71.15	7.63	467	7115.25	2.55	762.70	2.81	0	0	183.53	3.27	115.86	0.73	109.93	2.23	121.10	2.46	1	1494.21	21.49	0.95	3	99	176	551	376
1526	71.21	7.62	468	7120.82	2.66	762.33	3.09	0	0	167.58	3.21	115.17	0.72	106.59	2.32	123.89	2.70	1	1452.33	25.31	0.94	4	99	177	551	375
1527	71.19	7.54	469	7119.38	2.18	753.98	2.66	0	0	201.03	3.64	117.41	0.71	92.55	1.91	112.86	2.31	1	1341.35	30.71	0.95	4	99	178	551	374
1528	71.23	7.54	470	7122.77	2.87	754.42	2.88	0	0	185.22	3.56	114.21	0.79	114.68	2.51	115.14	2.52	0	1672.04	31.71	0.94	4	99	179	551	373
1529	71.17	7.59	471	7116.55	2.45	758.68	2.51	0	0	182.91	3.21	116.03	0.67	106.93	2.13	109.64	2.18	1	1487.90	27.90	0.95	4	99	180	551	372
1530	71.24	7.52	472	7124.10	2.95	751.59	3.52	0	0	176.42	4.00	118.18	0.84	99.83	2.57	119.05	3.07	1	1781.25	42.15	0.93	5	99	181	551	371
1531	71.17	7.54	473	7116.99	2.54	754.31	3.09	0	0	168.38	3.22	115.66	0.70	102.23	2.22	124.29	2.69	1	1801.44	32.99	0.95	4	99	182	551	370
1532	71.14	7.62	474	7113.89	2.81	761.56	3.02	0	0	165.66	3.31	116.59	0.72	108.14	2.46	115.94	2.63	1	1708.67	37.47	0.94	3	99	183	551	369
1533	71.20	7.60	475	7119.62	2.82	760.48	2.96	0	0	196.80	4.24	118.29	0.84	100.30	2.45	105.43	2.57	1	1763.29	29.44	0.93	4	99	184	551	368
1534	71.04	7.48	476	7103.90	2.84	747.75	3.43	0	0	156.72	3.31	114.96	0.73	103.37	2.49	125.03	3.00	1	1288.33	23.01	0.93	4	99	185	551	367
1535	71.17	7.55	477	7116.74	3.36	755.13	3.98	0	0	151.19	3.40	116.21	0.84	115.04	2.94	136.44	3.49	0	1688.83	23.50	0.92	3	99	186	551	366
1536	71.22	7.51	478	7121.79	3.05	751.39	3.38	0	0	171.58	3.87	117.77	0.82	103.73	2.66	114.94	2.94	1	1689.33	34.01	0.93	4	99	187	551	365
1537	71.07	7.36	479	7106.94	4.09	736.46	3.75	0	0	104.28	2.60	114.34	0.61	126.35	3.58	115.80	3.28	0	1149.46	20.47	0.91	4	99	188	551	364
1538	71.19	7.61	480	7118.74	3.14	761.25	3.15	0	0	182.19	4.02	116.69	0.85	109.25	2.74	109.58	2.74	1	1689.02	28.16	0.93	4	99	189	551	363
1539	71.21	7.55	481	7120.54	2.99	754.53	3.14	0	0	162.78	3.28	116.14	0.74	113.73	2.61	119.45	2.74	0	1699.19	26.19	0.94	4	99	190	551	362
1540	71.07	7.61	482	7106.87	3.14	761.11	3.04	0	0	170.92	3.75	116.92	0.78	110.13	2.74	106.46	2.64	1	1593.25	32.93	0.93	4	99	191	551	361
1541	71.11	7.68	483	7111.04	3.76	768.38	3.76	0	0	149.09	3.75	116.65	0.84	114.84	3.29	114.86	3.29	0	1555.50	27.22	0.91	4	99	192	551	360
1542	71.09	7.49	484	7109.21	3.23	748.88	3.42	0	0	160.73	3.52	114.87	0.80	113.57	2.83	120.28	2.99	0	1291.33	25.07	0.93	3	99	193	551	359
1543	71.15	7.54	485	7114.66	3.06	754.25	3.50	0	0	153.29	3.27	114.49	0.75	110.30	2.68	126.12	3.06	1	1345.31	26.82	0.93	4	99	194	551	358
1544	71.21	7.55	486	7121.02	3.17	754.87	3.41	0	0	175.12	4.44	118.40	0.84	96.08	2.76	103.14	2.95	1	1387.94	34.93	0.91	4	99	195	551	357
1545	71.10	7.50	487	7109.67	2.33	750.10	2.73	0	0	198.13	3.67	117.50	0.74	96.79	2.05	113.08	2.37	1	1522.19	32.65	0.95	4	99	196	551	356
1546	71.21	7.39	488	7121.00	3.32	738.95	3.99	0	0	165.40	4.09	116.64	0.90	103.27	2.90	123.95	3.48	1	1639.48	33.93	0.91	4	99	197	551	355
1547	71.15	7.60	489	7115.20	2.39	760.23	2.66	0	0	195.75	3.53	116.79	0.73	101.90	2.09	113.14	2.31	1	1673.19	27.74	0.95	4	99	198	551	354
1548	71.22	7.63	490	7121.72	3.24	762.96	3.08	0	0	162.12	3.49	117.49	0.76	115.50	2.83	109.80	2.68	1	1326.25	22.13	0.93	4	99	199	551	353
1549	71.32	7.56	491	7131.58	2.74	755.61	3.19	0	0	173.89	3.77	117.40	0.76	96.89	2.37	113.14	2.78	1	1621.00	34.63	0.93	4	99	200	551	352
1550	71.20	7.68	492	7120.41	3.20	768.24	3.75	0	0	172.20	4.08	114.29	0.89	103.71	2.79	121.55	3.27	1	1687.90	30.38	0.92	4	99	201	551	351
1551	71.23	7.61	493	7123.34	3.35	760.74	3.47	0	0	164.51	3.61	114.28	0.84	117.39	2.93	121.33	3.03	0	1754.94	27.48	0.93	3	99	202	551	350
1552	71.23	7.39	494	7123.07	1.98	738.88	2.38	0	0	195.18	3.00	116.07	0.63	98.97	1.73	118.86	2.07	1	1575.60	29.87	0.96	4	99	203	551	349
1553	71.17	7.77	495	7117.16	3.13	776.99	3.28	0	0	164.66	3.54	115.88	0.79	111.76	2.73	117.15	2.86	1	1619.02	22.39	0.93	4	99	204	551	348
1554	71.36	7.59	496	7136.23	2.84	758.84	3.37	0	0	183.02	3.94	116.35	0.84	101.53	2.47	120.33	2.94	1	1616.62	30.88	0.93	4	99	205	551	347
1555	71.21	7.55	497	7120.85	2.77	754.78	3.10	0	0	176.47	3.57	114.21	0.77	104.99	2.41	117.53	2.70	1	1565.50	28.83	0.94	4	99	206	551	346
1556	71.07	7.61	498	7107.48	2.50	761.32	2.51	0	0	172.58	2.94	116.24	0.64	112.92	2.19	113.12	2.19	0	1662.94	26.47	0.96	4	99	207	551	345
1557	71.05	7.64	499	7104.95	2.62	763.80	2.86	0	0	208.47	4.18	116.53	0.84	100.40	2.29	109.33	2.48	1	1619.62	25.38	0.94	4	99	208	551	344
1558	71.15	7.58	500	7115.02	2.50	757.53	2.64	0	0	186.87	3.40	116.99	0.71	105.54	2.18	111.54	2.30	1	1545.50	30.43	0.95	4	99	209	551	343
1559	71.11	7.66	501	7111.39	2.57	766.05	3.22	0	0	215.28	4.38	115.38	0.92	97.22	2.26	121.51	2.80	1	1667.54	26.33	0.94	4	99	210	551	342
1560	71.09	7.60	502	7109.31	2.41	759.97	2.53	0	0	190.98	3.19	116.59	0.70	110.97	2.11	116.46	2.21	1	1731.58	24.94	0.96	3	99	211	551	341
1561	71.11	7.50	503	7110.76	2.88	749.90	3.51	0	0	153.79	3.16	116.55	0.73	107.94	2.53	131.14	3.07	1	1885.79	33.17	0.94	4	99	212	551	340
1562	71.29	7.42	504	7129.49	3.45	741.69	3.40	0	0	156.79	3.65	116.67	0.80	113.83	3.01	112.15	2.96	0	1774.77	25.58	0.92	4	99	213	551	339
1563	71.10	7.56	505	7109.74	2.30	755.89	2.40	0	0	191.16	3.00	117.10	0.67	112.49	2.01	117.62	2.10	0	1971.23	33.93	0.96	4	99	214	551	338
1564	71.17	7.42	506	7117.03	2.85	741.98	3.14	0	0	195.19	3.96	116.90	0.87	107.96	2.49	119.14	2.74	1	1846.52	26.65	0.94	4	99	215	551	337
1565	71.29	7.55	507	7128.66	1.94	754.94	2.35	0	0	213.28	3.28	115.55	0.67	96.72	1.69	117.27	2.05	1	1819.35	37.67	0.96	4	99	216	551	336
1566	71.14	7.46	508	7114.03	2.89	745.77	3.02	0	0	195.89	4.02	117.20	0.86	108.17	2.52	113.04	2.63	1	1867.69	30.65	0.94	4	99	217	551	335
1567	71.33	7.62	509	7133.13	2.55	761.76	3.14	0	0	224.40	4.80	117.71	0.93	91.05	2.19	112.51	2.73	1	1617.90	41.10	0.94	4	99	218	551	334
1568	71.07	7.65	510	7107.43	2.62	765.06	2.91	0	0	189.79	3.68	115.33	0.78	103.90	2.29	115.44	2.54	1	1530.27	31.77	0.94	4	99	219	551	333
1569	71.19	7.45	511	7118.76	2.19	745.04	2.60	0	0	211.57	3.67	117.39	0.74	96.99	1.91	115.34	2.27	1	1976.08	34.74	0.96	4	99	220	551	332
1570	71.15	7.47	512	7114.61	2.22	747.37	2.45	0	0	229.41	4.14	118.72	0.78	94.56	1.94	104.18	2.12	1	1790.96	32.81	0.95	4	99	221	551	331
1571	71.20	7.48	513	7119.68	2.78	747.77	3.27	0	0	203.28	4.26	117.13	0.91	101.98	2.43	119.79	2.85	1	1886.12	40.52	0.94	4	99	222	551	330
1572	71.28	7.55	514	7128.25	2.81	755.01	2.99	0	0	196.52	3.88	116.46	0.85	109.27	2.45	116.30	2.61	1	1624.58	25.12	0.94	4	99	223	551	329
1573	71.13	7.66	515	7112.70	2.58	766.36	2.55	0	0	223.66	4.13	118.59	0.85	107.12	2.25	106.21	2.22	1	1834.23	36.55	0.95	4	99	224	551	328
1574	71.24	7.63	516	7124.43	2.38	763.32	2.49	0	0	190.64	3.14	116.38	0.69	111.30	2.08	116.17	2.17	1	2044.40	35.77	0.96	4	99	225	551	327
1575	70.97	7.58	517	7096.61	3.55	758.10	3.74	0	0	143.85	3.34	115.96	0.79	117.83	3.11	124.14	3.28	0	1457.85	25.42	0.92	4	99	226	551	326
1576	71.20	7.51	518	7119.94	2.84	751.39	3.49	0	0	190.40	4.01	115.41	0.89	103.56	2.48	127.14	3.04	1	1595.04	24.88	0.93	4	99	227	551	325
1577	71.31	7.50	519	7131.26	3.17	749.56	3.32	0	0	157.34	3.50	116.13	0.76	109.30	2.76	114.56	2.89	1	1565.62	27.39	0.93	4	99	228	551	324
1578	71.25	7.65	520	7125.47	2.13	764.52	2.45	0	0	183.87	2.77	115.73	0.63	108.43	1.86	125.15	2.14	1	1845.31	31.73	0.96	3	99	229	551	323
1579	71.17	7.43	521	7117.07	2.54	743.30	2.68	0	0	194.58	3.40	115.41	0.76	111.70	2.22	117.85	2.34	1	1719.62	29.53	0.95	3	99	230	551	322
1580	71.07	7.60	522	7106.83	2.74	759.50	2.79	0	0	176.12	3.25	117.03	0.73	113.85	2.39	116.06	2.43	0	1723.35	27.88	0.95	4	99	231	551	321
1581	71.09	7.68	523	7109.22	2.17	768.20	2.40	0	0	212.01	3.59	117.45	0.71	98.65	1.90	108.66	2.08	1	1674.19	29.01	0.96	4	99	232	551	320
1582	71.23	7.56	524	7123.18	2.43	755.90	2.96	0	0	241.21	4.72	119.14	0.95	95.07	2.11	116.08	2.58	1	2057.92	29.16	0.94	4	99	233	551	319
1583	71.19	7.57	525	7119.04	2.52	756.59	2.81	0	0	197.04	3.64	116.97	0.78	104.85	2.20	116.78	2.45	1	1693.65	24.53	0.95	4	99	234	551	318
1584	71.17	7.46	526	7116.89	2.72	745.58	2.95	0	0	188.16	3.62	117.40	0.79	108.47	2.37	117.80	2.58	1	1641.90	24.13	0.94	4	99	235	551	317
1585	71.15	7.60	527	7114.67	2.54	759.83	2.95	0	0	187.43	3.42	117.84	0.76	107.02	2.22	124.28	2.57	1	1804.04	27.97	0.95	4	99	236	551	316
1586	71.17	7.46	528	7116.64	2.48	746.41	2.78	0	0	210.46	3.94	117.06	0.82	101.60	2.16	114.15	2.42	1	1828.54	37.97	0.95	4	99	237	551	315
1587	71.30	7.46	529	7129.59	3.02	745.57	3.20	0	0	168.81	3.39	116.83	0.79	115.67	2.64	122.82	2.80	0	1763.40	26.11	0.94	4	99	238	551	314
1588	71.15	7.68	530	7115.13	3.01	767.64	3.12	0	0	183.16	3.66	116.26	0.84	115.59	2.63	119.87	2.73	0	1832.58	28.46	0.94	3	99	239	551	313
1589	71.11	7.50	531	7110.51	2.86	750.06	3.27	0	0	199.85	4.26	117.81	0.90	102.90	2.50	117.61	2.85	1	1944.15	26.77	0.93	4	99	240	551	312
1590	71.11	7.54	532	7111.31	2.65	754.14	2.81	0	0	209.35	4.10	115.46	0.84	103.89	2.31	110.42	2.45	1	1671.90	30.96	0.94	4	99	241	551	311
1591	71.12	7.52	533	7112.34	2.78	752.36	3.00	0	0	164.78	3.10	116.19	0.71	113.51	2.43	122.78	2.63	0	1544.04	29.07	0.95	4	99	242	551	310
1592	71.14	7.53	534	7114.32	2.43	753.46	2.46	0	0	191.10	3.20	115.17	0.69	111.35	2.12	112.62	2.14	1	1731.83	28.09	0.96	4	99	243	551	309
1593	71.02	7.55	535	7102.46	2.48	754.89	2.63	0	0	173.40	3.19	115.76	0.65	103.54	2.16	109.65	2.28	1	1571.77	33.12	0.95	4	99	244	551	308
1594	71.19	7.42	536	7119.32	3.31	741.90	3.62	0	0	154.74	3.62	115.93	0.80	108.68	2.89	118.89	3.16	1	1521.58	28.48	0.92	4	99	245	551	307
1595	71.23	7.45	537	7123.22	2.87	745.01	3.38	0	0	164.51	3.29	115.05	0.77	110.44	2.51	129.88	2.96	1	1505.33	25.43	0.94	3	99	246	551	306
1596	71.18	7.63	538	7118.02	3.00	763.35	3.11	0	0	177.13	4.02	119.76	0.80	101.62	2.62	105.21	2.70	1	1585.44	28.71	0.93	4	99	247	551	305
1597	71.20	7.64	539	7120.04	2.59	764.38	3.05	0	0	171.77	3.49	116.48	0.71	97.75	2.26	115.29	2.66	1	1567.19	27.51	0.94	4	99	248	551	304
1598	71.06	7.52	540	7105.50	2.79	752.06	2.99	0	0	185.16	3.72	115.68	0.79	106.73	2.44	114.49	2.61	1	1827.27	30.56	0.94	4	99	249	551	303
1599	71.01	7.48	541	7100.77	3.14	748.14	4.16	0	0	155.89	3.81	115.03	0.84	98.98	2.76	130.87	3.63	1	1343.83	25.58	0.91	4	99	250	551	302
1600	71.06	7.50	542	7106.33	3.47	750.02	3.56	0	0	138.75	2.97	113.73	0.74	124.69	3.04	128.03	3.12	0	1562.81	25.82	0.93	3	99	251	551	301
1601	71.10	7.56	543	7109.65	2.14	755.51	2.76	0	0	241.50	4.48	118.86	0.86	89.07	1.91	114.39	2.40	1	1923.62	36.35	0.95	4	99	252	551	300
1602	71.15	7.60	544	7114.86	2.88	760.28	3.14	0	0	169.23	3.29	116.56	0.76	114.17	2.52	124.53	2.75	0	1570.46	28.50	0.94	4	99	253	551	299
1603	71.14	7.56	545	7114.48	2.48	755.83	2.72	0	0	184.08	3.17	116.66	0.71	110.42	2.17	121.03	2.37	1	1832.54	26.47	0.95	3	99	254	551	298
1604	71.10	7.66	546	7110.04	3.17	765.73	3.37	0	0	192.22	4.27	116.45	0.93	109.62	2.77	116.63	2.94	1	2088.17	26.35	0.93	4	99	255	551	297
1605	71.02	7.51	547	7101.64	2.03	750.71	2.27	0	0	218.64	3.63	116.60	0.69	94.40	1.79	104.99	1.97	1	1575.15	30.72	0.96	4	99	256	551	296
1606	71.14	7.55	548	7113.91	3.75	754.65	3.49	0	0	168.73	4.08	115.61	0.91	119.02	3.27	110.80	3.05	1	1431.56	27.32	0.91	4	99	257	551	295
1607	71.11	7.60	549	7111.49	3.50	760.31	4.35	0	0	174.46	4.43	117.19	1.02	106.02	3.07	131.66	3.80	1	2116.42	32.06	0.91	3	99	258	551	294
1608	71.11	7.66	550	7110.99	2.00	765.95	2.43	0	0	233.10	4.07	119.77	0.75	88.30	1.78	106.85	2.11	1	1878.02	35.56	0.96	4	99	259	551	293
1609	71.14	7.57	551	7114.29	2.64	756.50	2.87	0	0	201.17	3.89	116.95	0.82	104.85	2.30	114.03	2.50	1	1708.31	27.05	0.95	4	99	260	551	292
1610	71.01	7.57	552	7100.62	3.10	757.41	3.47	0	0	165.96	3.55	117.34	0.81	111.69	2.72	124.65	3.03	1	1819.56	24.58	0.93	3	99	261	551	291
1611	71.09	7.49	553	7108.90	2.28	749.03	2.52	0	0	222.49	3.82	116.81	0.79	101.81	1.99	112.59	2.19	1	1879.62	31.67	0.96	4	99	262	551	290
1612	71.12	7.54	554	7112.18	3.05	753.59	3.71	0	0	181.21	4.20	116.48	0.91	101.23	2.67	123.08	3.24	1	1703.19	25.06	0.92	4	99	263	551	289
1613	71.11	7.56	555	7110.68	2.81	756.20	3.10	0	0	192.56	3.68	119.41	0.85	113.11	2.46	124.41	2.71	0	2153.40	35.15	0.94	4	99	264	551	288
1614	71.14	7.55	556	7114.22	3.08	754.65	3.65	0	0	178.44	4.03	116.93	0.89	105.08	2.70	124.21	3.18	1	1530.69	25.54	0.93	4	99	265	551	287
1615	71.22	7.51	557	7122.22	2.59	750.74	2.84	0	0	205.72	3.78	115.52	0.83	108.08	2.26	118.85	2.48	1	1695.65	36.24	0.95	4	99	266	551	286
1616	71.18	7.54	558	7117.82	2.93	754.41	3.01	0	0	210.26	4.63	117.47	0.92	102.17	2.55	104.85	2.61	1	1745.02	30.90	0.93	4	99	267	551	285
1617	71.29	7.63	559	7128.82	2.53	763.20	2.66	0	0	220.45	4.41	118.76	0.84	96.76	2.19	101.67	2.30	1	1815.08	38.88	0.94	4	99	268	551	284
1618	71.13	7.72	560	7113.36	3.56	771.57	3.81	0	0	161.70	4.08	116.34	0.88	108.45	3.11	115.90	3.32	1	1484.81	24.42	0.91	3	99	269	551	283
1619	71.20	7.52	561	7120.29	2.77	752.30	2.88	0	0	172.73	3.60	118.36	0.72	101.78	2.41	105.88	2.50	1	1552.23	23.75	0.94	4	99	270	551	282
1620	71.23	7.55	562	7123.23	2.53	755.01	2.74	0	0	173.72	3.19	115.58	0.68	105.94	2.21	114.68	2.39	1	1397.79	32.33	0.95	4	99	271	551	281
1621	71.17	7.54	563	7116.63	3.39	753.68	3.59	0	0	149.71	3.41	116.61	0.78	114.41	2.96	121.22	3.14	0	1528.58	27.24	0.92	4	99	272	551	280
1622	71.07	7.54	564	7107.19	3.32	754.40	3.19	0	0	158.68	3.47	116.95	0.77	116.65	2.90	112.35	2.79	0	1648.77	22.47	0.93	4	99	273	551	279
1623	71.18	7.62	565	7117.95	3.07	762.41	3.28	0	0	171.64	3.77	117.35	0.81	107.47	2.68	114.70	2.86	1	1484.88	28.38	0.93	4	99	274	551	278
1624	71.16	7.47	566	7115.53	3.41	746.70	3.58	0	0	175.46	4.08	115.72	0.91	112.75	2.98	118.37	3.12	0	1664.98	25.08	0.92	3	99	275	551	277
1625	71.19	7.53	567	7118.63	2.79	752.67	3.48	0	0	151.40	3.21	115.69	0.70	101.06	2.44	126.17	3.04	1	1507.48	32.60	0.93	4	99	276	551	276
1626	71.07	7.44	568	7106.56	2.42	743.97	2.83	0	0	168.59	3.12	115.70	0.65	100.77	2.12	117.41	2.46	1	1232.46	25.11	0.95	4	99	277	551	275
1627	71.06	7.58	569	7105.95	2.67	757.79	3.31	0	0	168.79	3.44	115.73	0.75	100.90	2.35	124.68	2.88	1	1526.62	22.18	0.94	3	99	278	551	274
1628	71.02	7.60	570	7101.72	3.09	760.35	3.52	0	0	155.80	3.57	116.33	0.76	103.92	2.71	118.09	3.07	1	1704.23	24.61	0.92	4	99	279	551	273
1629	71.15	7.55	571	7115.14	2.88	755.31	3.08	0	0	157.42	3.07	115.43	0.70	113.51	2.52	121.55	2.69	0	1514.77	21.28	0.94	4	99	280	551	272
1630	71.11	7.59	572	7111.47	4.15	759.50	4.18	0	0	144.67	3.75	114.14	0.91	123.24	3.64	124.02	3.66	0	1583.17	28.95	0.90	3	99	281	551	271
1631	71.14	7.57	573	7114.12	2.26	756.99	2.91	0	0	197.21	3.48	115.53	0.75	98.43	1.98	126.62	2.54	1	1831.42	28.16	0.95	3	99	282	551	270
1632	71.20	7.61	574	7119.82	2.51	760.94	2.65	0	0	200.51	3.51	117.63	0.77	110.29	2.20	116.14	2.31	1	1917.58	36.84	0.95	4	99	283	551	269
1633	71.20	7.69	575	7120.10	2.02	768.77	2.47	0	0	218.80	3.42	116.70	0.72	99.24	1.77	121.37	2.16	1	2062.96	32.87	0.96	4	99	284	551	268
1634	71.07	7.59	576	7106.58	2.43	759.12	2.75	0	0	204.90	3.76	116.85	0.78	101.85	2.13	115.22	2.39	1	1733.75	30.49	0.95	4	99	285	551	267
1635	71.15	7.49	577	7114.51	2.69	748.86	2.77	0	0	188.37	3.47	118.53	0.76	111.97	2.35	115.45	2.42	1	2119.71	28.58	0.95	3	99	286	551	266
1636	71.12	7.56	578	7112.42	3.79	755.57	3.19	0	0	134.14	3.13	115.70	0.70	124.90	3.31	105.02	2.78	1	1428.65	22.15	0.92	3	99	287	551	265
1637	71.14	7.58	579	7114.50	2.23	758.14	2.58	0	0	219.66	3.77	118.44	0.78	100.01	1.95	115.44	2.24	1	2070.83	38.68	0.96	4	99	288	551	264
1638	71.10	7.54	580	7110.01	2.94	753.83	3.20	0	0	197.53	4.02	116.32	0.90	110.81	2.57	120.82	2.80	1	1820.85	30.66	0.94	3	99	289	551	263
1639	71.10	7.47	581	7109.65	2.41	746.95	2.49	0	0	215.40	3.72	117.19	0.78	107.09	2.10	110.84	2.17	1	1859.56	32.85	0.96	4	99	290	551	262
1640	71.20	7.51	582	7120.50	2.61	751.07	3.07	0	0	199.42	4.09	118.86	0.83	97.57	2.28	114.98	2.67	1	1935.19	33.76	0.94	4	99	291	551	261
1641	71.17	7.49	583	7117.23	1.88	748.88	2.17	0	0	218.29	3.20	117.40	0.65	98.18	1.64	113.52	1.89	1	1966.65	35.40	0.97	4	99	292	551	260
1642	71.15	7.51	584	7115.39	2.54	750.90	2.57	0	0	197.11	3.43	115.85	0.75	112.20	2.22	113.77	2.24	0	1776.94	42.93	0.95	4	99	293	551	259
1643	71.07	7.60	585	7106.78	3.03	760.37	3.06	0	0	186.59	3.95	116.95	0.84	110.06	2.65	111.03	2.67	1	1737.98	26.74	0.93	4	99	294	551	258
1644	71.16	7.50	586	7116.44	2.84	749.78	3.16	0	0	192.99	3.91	116.45	0.86	107.59	2.48	119.87	2.76	1	1666.71	28.29	0.94	4	99	295	551	257
1645	71.13	7.52	587	7113.21	3.51	752.05	3.80	0	0	176.24	4.18	115.04	0.96	113.86	3.07	123.23	3.32	0	1722.00	28.54	0.92	4	99	296	551	256
1646	71.04	7.45	588	7103.81	3.04	745.24	3.48	0	0	160.06	3.42	116.06	0.78	109.45	2.66	125.03	3.04	1	1647.31	25.13	0.93	4	99	297	551	255
1647	71.03	7.64	589	7103.34	3.22	764.10	3.92	0	0	154.82	3.43	116.51	0.83	112.18	2.83	136.19	3.43	0	1692.62	28.37	0.92	3	99	298	551	254
1648	71.21	7.40	590	7121.38	2.07	739.59	2.59	0	0	218.24	3.73	117.72	0.74	93.02	1.81	116.23	2.25	1	1700.44	33.91	0.96	4	99	299	551	253
1649	71.25	7.45	591	7125.08	2.67	745.28	3.00	0	0	197.03	3.71	116.48	0.83	109.13	2.33	122.68	2.62	1	1843.27	26.68	0.95	4	99	300	551	252
1650	71.22	7.65	592	7121.78	2.34	764.72	2.83	0	0	202.91	3.75	117.26	0.77	97.29	2.04	117.52	2.46	1	1927.58	38.45	0.95	4	99	301	551	251
1651	71.10	7.58	593	7109.95	2.88	757.86	2.97	0	0	228.42	4.75	117.47	0.99	106.65	2.52	109.81	2.59	1	2101.25	30.53	0.94	4	99	302	551	250
1652	71.22	7.53	594	7121.90	2.06	753.26	2.31	0	0	228.70	3.64	118.11	0.73	99.38	1.79	111.29	2.00	1	1917.67	37.52	0.96	4	99	303	551	249
1653	71.20	7.44	595	7119.84	3.26	744.49	3.76	0	0	177.99	4.18	116.19	0.93	106.74	2.85	122.80	3.28	1	1733.29	26.43	0.92	4	99	304	551	248
1654	71.22	7.44	596	7122.00	3.14	744.01	2.90	0	0	154.07	3.26	115.80	0.69	113.93	2.74	105.11	2.52	1	1246.23	23.76	0.93	4	99	305	551	247
1655	71.27	7.53	597	7127.49	3.69	752.70	3.87	0	0	157.72	4.38	116.20	0.88	102.21	3.21	106.95	3.36	1	1349.60	31.09	0.90	4	99	306	551	246
1656	71.12	7.59	598	7111.79	2.83	758.60	2.85	0	0	147.01	2.71	115.34	0.63	118.05	2.48	118.76	2.49	0	1582.98	24.36	0.95	3	99	307	551	245
1657	71.00	7.62	599	7099.70	3.09	761.80	3.09	0	0	160.92	3.21	117.22	0.75	119.41	2.71	119.18	2.70	0	1762.23	27.19	0.94	4	99	308	551	244
1658	71.11	7.70	600	7111.19	3.05	769.89	3.37	0	0	186.00	4.04	116.27	0.89	108.06	2.67	119.24	2.94	1	1953.71	31.74	0.93	4	99	309	551	243
1659	71.08	7.49	601	7107.97	2.72	748.83	3.43	0	0	190.62	3.68	113.84	0.87	108.43	2.38	136.70	3.00	1	1902.52	32.28	0.94	3	99	310	551	242
1660	71.11	7.56	602	7110.84	2.78	756.37	3.09	0	0	205.87	4.32	117.35	0.89	101.86	2.43	112.95	2.69	1	1921.85	32.82	0.94	4	99	311	551	241
1661	71.04	7.48	603	7104.40	2.85	747.77	2.86	0	0	168.84	3.24	117.59	0.72	114.43	2.49	114.83	2.50	0	1786.33	32.51	0.94	4	99	312	551	240
1662	71.25	7.52	604	7125.18	2.27	751.99	2.69	0	0	223.41	4.21	117.61	0.81	92.62	1.98	109.51	2.33	1	1942.38	30.05	0.95	4	99	313	551	239
1663	71.29	7.58	605	7129.39	2.24	758.13	2.58	0	0	209.74	3.69	117.72	0.74	97.40	1.94	112.44	2.24	1	1502.48	35.23	0.95	4	99	314	551	238
1664	71.09	7.41	606	7108.51	2.66	740.74	2.72	0	0	180.00	3.48	115.36	0.71	105.80	2.32	107.82	2.36	1	1316.48	22.83	0.95	4	99	315	551	237
1665	71.21	7.56	607	7120.59	2.30	755.82	2.40	0	0	209.19	3.49	117.45	0.73	105.78	2.00	110.70	2.09	1	1905.02	25.37	0.96	4	99	316	551	236
1666	71.24	7.48	608	7124.19	2.62	747.78	3.56	0	0	222.33	4.75	115.98	1.01	94.22	2.29	127.90	3.10	1	1663.21	22.75	0.93	4	99	317	551	235
1667	71.19	7.44	609	7119.36	2.26	744.24	2.63	0	0	202.25	3.50	116.32	0.73	100.48	1.97	116.81	2.29	1	1630.65	30.22	0.96	4	99	318	551	234
1668	71.16	7.65	610	7116.06	1.88	765.05	2.37	0	0	217.21	3.28	119.04	0.68	95.67	1.65	120.52	2.06	1	1866.56	34.97	0.97	4	99	319	551	233
1669	71.04	7.53	611	7104.23	2.20	753.04	2.37	0	0	219.34	3.55	118.25	0.74	104.35	1.92	112.26	2.06	1	1818.60	30.88	0.96	4	99	320	551	232
1670	71.15	7.66	612	7114.98	2.52	766.47	2.94	0	0	187.87	3.52	117.27	0.76	103.16	2.20	120.61	2.57	1	1806.88	27.84	0.95	4	99	321	551	231
1671	71.11	7.52	613	7111.28	1.89	752.37	2.15	0	0	194.37	2.68	118.65	0.58	105.23	1.65	119.91	1.88	1	1996.10	28.11	0.97	4	99	322	551	230
1672	71.23	7.35	614	7122.63	2.12	735.33	2.52	0	0	208.57	3.33	120.27	0.72	102.36	1.85	121.41	2.20	1	2039.31	32.54	0.96	4	99	323	551	229
1673	71.12	7.54	615	7112.22	2.52	754.28	3.00	0	0	204.28	3.82	116.32	0.84	103.49	2.20	123.53	2.62	1	1799.02	27.32	0.95	3	99	324	551	228
1674	71.17	7.39	616	7116.67	2.82	738.81	3.33	0	0	183.53	3.88	118.37	0.84	102.53	2.47	121.06	2.91	1	1913.00	36.20	0.93	5	99	325	551	227
1675	71.10	7.57	617	7109.78	2.62	757.13	2.89	0	0	168.64	3.15	118.85	0.69	107.61	2.29	118.98	2.52	1	1499.19	27.38	0.95	4	99	326	551	226
1676	71.13	7.45	618	7112.94	3.04	744.85	3.66	0	0	154.87	3.41	117.34	0.77	106.17	2.66	127.80	3.19	1	1758.98	23.43	0.93	4	99	327	551	225
1677	71.08	7.50	619	7107.72	2.07	750.27	2.60	0	0	225.67	3.77	118.28	0.77	95.48	1.82	119.70	2.26	1	1238.54	9.32	0.96	4	99	328	551	224
1678	71.05	7.42	620	7104.85	2.22	741.98	2.73	0	0	187.70	3.24	117.44	0.69	99.09	1.95	121.64	2.38	1	1665.81	25.34	0.96	4	99	329	551	223
1679	71.11	7.54	621	7111.12	2.79	754.34	2.89	0	0	144.91	2.99	116.59	0.61	103.81	2.43	107.63	2.51	1	1214.17	18.34	0.94	4	99	330	551	222
1680	71.19	7.54	622	7118.94	3.44	754.17	4.18	0	0	206.04	5.68	123.35	1.15	95.83	3.01	116.25	3.63	1	1766.46	9.81	0.90	4	99	331	551	221
1681	71.24	7.66	623	7124.43	3.18	766.39	4.25	0	0	175.10	4.15	122.02	0.97	103.42	2.79	137.94	3.71	1	1850.15	7.06	0.92	3	99	332	551	220
1682	72.42	8.91	624	7241.97	22.20	890.81	24.90	0	0	106.58	6.52	105.55	3.80	275.80	23.46	296.96	27.29	1	3558.25	23.96	0.32	5	99	333	551	219
1683	71.18	7.37	625	7118.11	2.94	736.56	3.53	0	0	210.63	4.95	121.32	1.00	96.36	2.58	115.44	3.07	1	1454.67	7.39	0.92	4	99	334	551	218
1684	71.13	7.53	626	7113.10	3.33	752.79	3.82	0	0	195.06	4.85	123.03	1.03	102.99	2.91	117.99	3.33	1	1599.21	5.61	0.91	4	99	335	551	217
1685	71.09	7.40	627	7109.01	6.38	740.04	8.03	0	0	166.86	8.21	129.96	1.77	99.64	5.59	125.44	7.01	1	2107.65	7.64	0.72	4	99	336	551	216
1686	71.17	7.52	628	7116.79	2.50	752.00	2.93	0	0	193.20	3.54	119.19	0.78	104.88	2.19	122.64	2.55	1	1887.90	38.11	0.95	4	99	337	551	215
1687	71.11	7.49	629	7111.13	2.57	749.47	2.88	0	0	189.02	3.64	118.53	0.76	102.50	2.24	115.11	2.51	1	1477.92	11.75	0.95	4	99	338	551	214
1688	71.31	7.62	630	7130.81	9.39	762.15	10.78	0	0	146.31	10.84	130.86	2.17	97.19	8.14	111.65	9.37	1	2488.85	11.46	0.55	4	99	339	551	213
1689	71.22	7.55	631	7122.13	3.61	754.58	3.68	0	0	163.87	4.28	121.27	0.88	105.88	3.14	108.09	3.20	1	1151.60	9.35	0.90	4	99	340	551	212
1690	71.29	7.50	632	7128.60	2.96	750.19	3.47	0	0	186.24	4.51	120.94	0.88	93.72	2.56	109.95	3.01	1	1531.38	31.15	0.92	5	99	341	551	211
1691	71.18	7.47	633	7117.91	3.03	747.43	3.56	0	0	158.49	3.64	119.00	0.77	101.56	2.65	119.28	3.11	1	1553.31	26.89	0.92	4	99	342	551	210
1692	71.14	7.50	634	7113.72	3.70	749.88	4.02	0	0	149.92	3.71	115.94	0.87	115.02	3.23	125.11	3.52	0	1474.54	20.82	0.91	3	99	343	551	209
1693	71.06	7.54	635	7105.77	2.79	754.14	3.05	0	0	183.07	3.66	116.83	0.79	107.37	2.44	117.29	2.66	1	1745.06	30.28	0.94	4	99	344	551	208
1694	71.07	7.60	636	7107.47	2.66	759.66	2.70	0	0	184.33	3.50	117.98	0.73	107.58	2.32	109.00	2.35	1	1785.94	31.72	0.95	4	99	345	551	207
1695	71.19	7.49	637	7119.01	2.27	748.76	2.75	0	0	197.09	3.35	116.19	0.73	102.68	1.98	124.17	2.40	1	1702.54	30.34	0.96	4	99	346	551	206
1696	71.15	7.47	638	7115.32	3.09	746.55	3.99	0	0	170.00	3.93	115.81	0.89	102.93	2.71	132.71	3.49	1	1694.65	21.25	0.92	3	99	347	551	205
1697	71.10	7.53	639	7110.04	3.03	752.71	2.95	0	0	188.95	3.85	116.95	0.84	114.17	2.64	111.38	2.57	1	1639.42	31.49	0.94	3	99	348	551	204
1698	71.22	7.59	640	7122.26	2.31	759.03	2.64	0	0	194.26	3.54	118.85	0.71	97.49	2.01	111.41	2.30	1	1696.04	34.72	0.95	4	99	349	551	203
1699	71.20	7.55	641	7120.03	2.29	754.80	2.62	0	0	164.38	2.66	115.83	0.60	108.54	2.00	124.14	2.29	1	1449.62	19.86	0.96	3	99	350	551	202
1700	71.05	7.44	642	7104.76	2.80	743.80	2.85	0	0	188.41	3.81	115.67	0.79	106.28	2.44	108.38	2.48	1	1667.58	37.88	0.94	4	99	351	551	201
1701	71.17	7.40	643	7116.64	3.27	739.75	3.90	0	0	164.35	3.85	115.87	0.88	107.43	2.86	128.03	3.41	1	1572.38	23.76	0.92	3	99	352	551	200
1702	71.20	7.52	644	7119.74	2.17	752.35	2.62	0	0	178.79	3.11	114.45	0.63	95.71	1.89	115.39	2.27	1	1390.54	23.97	0.96	4	99	353	551	199
1703	71.13	7.58	645	7112.84	3.01	758.33	3.60	0	0	166.67	3.67	118.60	0.82	105.04	2.63	125.74	3.14	1	1746.96	27.64	0.93	4	99	354	551	198
1704	71.03	7.43	646	7103.13	3.41	742.64	4.03	0	0	148.59	3.51	115.38	0.83	111.06	2.99	131.21	3.52	1	1268.94	18.34	0.92	4	99	355	551	197
1705	71.13	7.41	647	7112.55	2.74	741.06	2.94	0	0	187.60	3.71	116.98	0.79	106.39	2.39	114.10	2.56	1	1690.71	31.31	0.94	4	99	356	551	196
1706	71.13	7.44	648	7112.91	2.69	744.28	3.08	0	0	147.27	2.84	117.51	0.63	107.22	2.35	122.90	2.69	1	1372.96	22.51	0.94	4	99	357	551	195
1707	71.21	7.48	649	7120.91	2.69	748.36	3.32	0	0	173.22	3.49	116.71	0.77	102.71	2.35	126.77	2.90	1	1872.79	26.99	0.94	3	99	358	551	194
1708	71.06	7.56	650	7106.18	2.61	755.64	2.89	0	0	180.34	3.40	115.89	0.74	106.43	2.28	117.58	2.52	1	1656.35	24.85	0.95	3	99	359	551	193
1709	71.10	7.52	651	7109.87	2.15	751.81	2.66	0	0	201.81	3.46	115.97	0.71	96.73	1.89	119.26	2.32	1	1557.79	29.36	0.96	4	99	360	551	192
1710	71.06	7.48	652	7105.67	2.82	748.00	2.87	0	0	208.91	4.49	118.91	0.87	100.78	2.46	102.30	2.48	1	1763.85	38.36	0.94	4	99	361	551	191
1711	71.16	7.62	653	7115.52	3.51	761.53	3.60	0	0	163.90	3.80	115.13	0.87	116.41	3.07	119.41	3.15	0	1795.21	30.26	0.92	3	99	362	551	190
1712	71.13	7.43	654	7113.32	2.58	742.81	2.78	0	0	192.90	3.52	114.95	0.77	108.48	2.25	117.03	2.43	1	1575.35	26.08	0.95	4	99	363	551	189
1713	71.13	7.37	655	7112.64	2.91	736.67	2.93	0	0	167.97	3.08	116.27	0.74	122.04	2.55	122.87	2.57	0	1566.83	24.10	0.95	3	99	364	551	188
1714	71.04	7.59	656	7104.24	3.54	758.67	4.04	0	0	147.56	3.69	116.15	0.83	108.79	3.10	124.16	3.53	1	1124.90	11.97	0.91	3	99	365	551	187
1715	71.11	7.67	657	7111.09	3.72	766.57	4.07	0	0	200.07	5.59	123.96	1.15	102.32	3.25	111.76	3.54	1	2488.62	30.77	0.89	4	99	366	551	186
1716	70.25	7.80	658	7025.01	21.26	779.57	8.13	0	0	104.69	5.06	118.57	2.01	304.23	22.99	132.05	7.33	1	2410.19	15.35	0.65	5	99	367	551	185
1717	71.20	7.54	659	7119.93	3.64	754.08	3.83	0	0	170.31	3.86	118.11	0.96	123.47	3.19	130.09	3.36	0	1537.79	12.86	0.92	3	99	368	551	184
1718	71.10	7.41	660	7110.10	4.69	741.04	5.75	0	0	120.19	4.16	117.74	0.93	104.13	4.11	127.47	5.02	1	1047.17	12.42	0.84	5	99	369	551	183
1719	71.09	7.24	661	7109.09	2.60	724.03	3.13	0	0	187.10	3.44	118.23	0.80	108.95	2.28	130.81	2.73	1	1956.52	31.91	0.95	4	99	370	551	182
1720	71.14	7.37	662	7114.17	2.77	736.96	2.87	0	0	203.49	4.00	120.68	0.85	108.40	2.42	112.38	2.50	1	2198.35	36.55	0.94	4	99	371	551	181
1721	71.04	7.42	663	7104.25	3.29	741.53	4.04	0	0	176.87	4.10	120.35	0.97	109.14	2.88	134.19	3.54	1	2136.94	31.96	0.92	4	99	372	551	180
1722	71.30	7.39	664	7129.72	2.77	738.82	3.19	0	0	196.59	3.76	120.00	0.88	111.47	2.43	128.27	2.79	1	2135.98	26.76	0.94	3	99	373	551	179
1723	71.22	7.27	665	7121.84	3.14	726.69	3.81	0	0	182.60	3.94	118.99	0.95	112.03	2.75	136.17	3.34	0	2121.88	35.57	0.93	4	99	374	551	178
1724	71.26	7.18	666	7126.02	2.35	718.39	2.85	0	0	232.92	4.04	121.20	0.90	104.24	2.05	126.14	2.49	1	2198.25	31.01	0.95	4	99	375	551	177
1725	71.18	7.51	667	7118.42	2.77	751.07	3.16	0	0	201.22	3.81	115.96	0.89	112.62	2.42	128.59	2.77	0	1979.27	28.05	0.94	4	99	376	551	176
1726	71.02	7.62	668	7102.44	2.10	762.18	2.83	0	0	225.73	3.84	118.44	0.82	95.29	1.86	127.89	2.47	1	1990.79	30.60	0.96	4	99	377	551	175
1727	70.98	7.77	669	7098.26	3.03	777.37	3.12	0	0	186.03	3.68	116.64	0.86	117.63	2.65	121.28	2.73	0	2068.19	36.31	0.94	3	99	378	551	174
1728	71.09	7.62	670	7109.05	3.51	762.33	4.33	0	0	156.68	3.66	117.64	0.93	115.71	3.08	142.62	3.80	0	1940.94	26.19	0.92	3	99	379	551	173
1729	70.96	7.59	671	7096.23	3.30	758.98	3.50	0	0	209.29	5.14	119.57	1.05	103.27	2.88	109.61	3.05	1	2061.06	33.47	0.92	4	99	380	551	172
1730	71.08	7.61	672	7107.93	3.07	760.52	3.64	0	0	183.06	3.91	117.87	0.92	110.42	2.69	130.88	3.18	1	1929.38	28.53	0.93	4	99	381	551	171
1731	71.04	7.57	673	7103.51	2.81	757.39	3.36	0	0	196.45	3.90	119.37	0.90	108.91	2.46	130.00	2.93	1	2410.48	24.84	0.94	3	99	382	551	170
1732	71.20	7.52	674	7119.66	2.55	751.64	2.86	0	0	195.56	3.76	118.96	0.78	101.94	2.22	114.46	2.49	1	1811.83	32.49	0.95	4	99	383	551	169
1733	71.22	7.43	675	7121.69	2.47	743.49	3.00	0	0	171.09	3.32	119.96	0.69	98.00	2.16	118.90	2.61	1	1675.17	24.31	0.95	4	99	384	551	168
1734	71.03	7.20	676	7103.03	2.77	720.18	3.44	0	0	217.06	4.45	119.84	1.00	103.96	2.43	129.03	3.01	1	2395.38	29.87	0.94	3	99	385	551	167
1735	71.11	7.25	677	7111.31	3.25	725.14	3.79	0	0	220.93	5.12	122.69	1.16	107.63	2.84	125.51	3.31	1	2474.92	26.70	0.92	4	99	386	551	166
1736	71.12	7.53	678	7112.25	3.42	753.10	4.01	0	0	197.50	5.28	123.43	1.08	98.50	3.00	115.11	3.49	1	1980.06	16.19	0.90	4	99	387	551	165
1737	71.67	7.54	679	7166.66	9.13	753.91	5.55	0	0	129.75	4.68	119.68	1.42	193.31	8.34	119.15	4.92	0	2324.69	23.03	0.80	4	99	388	551	164
1738	71.34	7.82	680	7134.38	3.80	781.59	3.65	0	0	172.05	3.65	117.45	0.98	138.34	3.35	132.72	3.21	0	2433.35	31.59	0.93	3	99	389	551	163
1739	71.21	7.96	681	7120.52	3.40	796.47	4.56	0	0	183.17	4.15	117.96	1.10	115.72	3.00	154.91	4.02	0	2261.54	29.75	0.92	3	99	390	551	162
1740	70.82	7.37	682	7082.24	3.49	737.07	3.50	0	0	238.16	5.09	121.78	1.26	125.65	3.06	126.06	3.07	0	2855.58	28.63	0.93	4	99	391	551	161
1741	71.09	7.40	683	7108.98	3.47	740.09	3.62	0	0	178.37	4.40	123.69	0.94	108.17	3.03	112.78	3.16	1	2052.12	14.83	0.91	3	99	392	551	160
1742	71.09	7.36	684	7109.36	2.96	736.40	3.09	0	0	210.46	4.53	120.53	0.94	105.60	2.58	110.33	2.69	1	1339.62	11.24	0.93	4	99	393	551	159
1743	71.12	7.48	685	7112.14	2.03	748.42	2.43	0	0	206.94	3.12	115.51	0.68	103.47	1.78	123.86	2.12	1	2009.06	37.40	0.97	4	99	394	551	158
1744	71.11	7.65	686	7110.61	2.54	764.99	2.99	0	0	207.47	3.92	118.12	0.85	103.22	2.22	121.36	2.61	1	1941.65	25.41	0.95	4	99	395	551	157
1745	71.05	7.48	687	7104.99	2.65	747.68	3.24	0	0	185.57	3.51	117.15	0.82	107.68	2.32	131.72	2.84	1	1677.15	20.10	0.94	3	99	396	551	156
1746	71.06	7.57	688	7105.93	2.93	756.85	3.15	0	0	182.66	3.64	116.93	0.83	113.10	2.56	121.76	2.76	0	1684.67	15.44	0.94	3	99	397	551	155
1747	71.16	7.57	689	7115.99	2.71	756.66	3.19	0	0	187.51	3.42	115.37	0.83	114.41	2.37	134.98	2.80	0	1813.40	17.70	0.95	3	99	398	551	154
1748	71.13	7.55	690	7113.30	3.48	755.49	3.82	0	0	185.20	4.04	114.96	1.03	122.93	3.06	135.01	3.36	0	1812.58	19.38	0.93	4	99	399	551	153
1749	71.04	7.39	691	7104.38	2.28	738.90	2.52	0	0	212.50	3.69	119.28	0.75	100.88	2.00	111.31	2.19	1	1828.65	21.53	0.96	4	99	400	551	152
1750	71.12	7.44	692	7111.90	2.43	744.43	2.82	0	0	184.59	3.20	115.63	0.72	107.93	2.13	125.26	2.47	1	1860.79	29.86	0.95	4	99	401	551	151
1751	71.13	7.48	693	7113.26	2.68	748.10	3.34	0	0	165.01	3.36	117.41	0.73	101.21	2.35	125.98	2.91	1	1494.73	25.11	0.94	4	99	402	551	150
1752	71.18	7.45	694	7118.37	2.58	744.55	2.90	0	0	202.49	4.06	120.68	0.82	98.90	2.25	111.24	2.52	1	1992.40	27.66	0.94	4	99	403	551	149
1753	71.13	7.48	695	7113.44	2.32	748.42	2.80	0	0	207.99	3.75	117.10	0.78	98.82	2.03	119.17	2.44	1	1768.90	31.56	0.95	4	99	404	551	148
1754	71.13	7.54	696	7112.84	3.32	754.05	4.24	0	0	145.59	3.35	116.46	0.83	110.90	2.91	141.82	3.72	1	1413.58	19.44	0.92	4	99	405	551	147
1755	71.07	7.55	697	7107.43	2.77	754.89	2.83	0	0	172.80	3.27	116.89	0.72	112.45	2.42	115.03	2.47	0	1563.56	25.34	0.95	4	99	406	551	146
1756	71.22	7.44	698	7121.52	2.86	744.40	3.16	0	0	193.59	4.00	118.39	0.87	106.45	2.50	117.63	2.76	1	1633.96	35.02	0.94	4	99	407	551	145
1757	71.20	7.64	699	7119.99	2.75	763.54	2.81	0	0	222.48	4.34	115.33	0.92	108.07	2.39	110.53	2.45	1	1893.17	42.79	0.94	4	99	408	551	144
1758	71.22	7.50	700	7121.82	3.56	750.26	4.00	0	0	188.64	4.86	119.47	1.06	106.25	3.11	119.41	3.49	1	2050.58	30.75	0.91	4	99	409	551	143
1759	71.18	7.50	701	7118.48	3.01	750.01	3.41	0	0	143.07	3.08	117.15	0.68	107.44	2.63	121.99	2.98	1	1557.23	20.30	0.93	3	99	410	551	142
1760	71.17	7.42	702	7116.84	2.20	741.64	2.68	0	0	217.69	3.55	116.68	0.79	103.80	1.93	126.11	2.34	1	2050.58	36.15	0.96	4	99	411	551	141
1761	71.06	7.41	703	7106.47	2.44	741.05	2.96	0	0	210.19	3.78	114.72	0.84	104.50	2.14	126.41	2.58	1	1641.33	28.56	0.95	3	99	412	551	140
1762	71.14	7.67	704	7113.93	2.20	767.34	2.45	0	0	232.21	3.84	118.52	0.80	102.15	1.92	113.95	2.14	1	1999.96	37.14	0.96	4	99	413	551	139
1763	71.15	7.45	705	7114.75	2.78	744.64	3.11	0	0	190.20	3.88	117.41	0.83	104.68	2.43	116.92	2.71	1	1825.52	26.20	0.94	3	99	414	551	138
1764	71.17	7.48	706	7116.64	2.34	748.25	2.75	0	0	176.26	2.86	115.90	0.67	111.20	2.05	130.55	2.41	1	1709.12	25.75	0.96	3	99	415	551	137
1765	71.13	7.48	707	7113.02	2.31	747.89	2.78	0	0	206.93	3.78	117.90	0.77	97.13	2.02	116.90	2.42	1	1870.00	40.79	0.95	4	99	416	551	136
1766	71.10	7.51	708	7110.02	2.42	751.03	2.62	0	0	199.12	3.71	116.14	0.74	100.04	2.12	108.03	2.28	1	1559.52	31.05	0.95	4	99	417	551	135
1767	71.08	7.60	709	7108.47	2.79	759.99	3.56	0	0	161.38	3.43	115.78	0.76	101.05	2.45	128.62	3.11	1	1632.83	24.73	0.93	4	99	418	551	134
1768	71.06	7.42	710	7106.22	2.70	741.57	3.12	0	0	175.76	3.34	115.59	0.76	109.45	2.36	126.26	2.72	1	1616.48	33.55	0.95	4	99	419	551	133
1769	71.20	7.55	711	7119.71	2.88	755.28	3.20	0	0	172.91	3.44	117.87	0.79	111.36	2.52	123.94	2.80	1	1912.48	28.09	0.94	3	99	420	551	132
1770	71.24	7.48	712	7123.64	2.86	748.17	3.01	0	0	163.52	3.44	117.62	0.71	104.48	2.49	109.64	2.61	1	1486.94	28.77	0.94	5	99	421	551	131
1771	71.04	7.43	713	7104.47	2.33	743.07	2.62	0	0	194.67	3.56	118.58	0.71	98.01	2.04	110.01	2.27	1	1784.96	34.42	0.95	4	99	422	551	130
1772	71.11	7.48	714	7110.77	2.76	747.99	2.75	0	0	199.96	3.85	117.42	0.82	110.08	2.41	109.45	2.39	1	1598.90	21.14	0.95	3	99	423	551	129
1773	71.26	7.48	715	7125.54	2.15	748.36	2.50	0	0	207.03	3.38	117.67	0.71	101.21	1.87	117.50	2.18	1	1954.17	33.06	0.96	4	99	424	551	128
1774	71.12	7.42	716	7111.72	2.52	742.36	2.89	0	0	187.39	3.45	118.61	0.75	105.24	2.20	120.77	2.52	1	1644.38	30.70	0.95	4	99	425	551	127
1775	71.07	7.38	717	7107.27	3.11	738.23	3.44	0	0	176.28	3.93	118.25	0.86	107.22	2.72	118.62	3.01	1	1667.79	29.28	0.93	4	99	426	551	126
1776	71.19	7.47	718	7118.61	2.31	746.67	2.76	0	0	190.84	3.38	119.52	0.71	100.06	2.02	119.72	2.41	1	1917.17	31.66	0.95	4	99	427	551	125
1777	71.19	7.49	719	7119.25	3.00	748.76	4.04	0	0	184.82	4.26	120.74	0.96	100.12	2.63	134.89	3.53	1	1981.67	27.54	0.92	4	99	428	551	124
1778	71.07	7.46	720	7107.01	2.35	746.04	2.85	0	0	213.92	3.96	119.98	0.82	97.60	2.06	118.28	2.48	1	1953.88	41.05	0.95	4	99	429	551	123
1779	71.12	7.54	721	7111.70	2.31	754.01	2.79	0	0	186.27	3.11	116.57	0.71	106.18	2.02	128.30	2.44	1	1697.54	27.90	0.96	3	99	430	551	122
1780	71.11	7.61	722	7110.80	2.82	761.48	2.98	0	0	234.75	4.97	119.58	1.00	102.33	2.46	108.05	2.59	1	2095.50	40.49	0.94	4	99	431	551	121
1781	71.24	7.51	723	7124.08	2.67	751.10	2.75	0	0	210.69	4.15	118.29	0.84	104.04	2.32	107.41	2.39	1	1779.29	31.74	0.94	4	99	432	551	120
1782	71.12	7.41	724	7111.81	2.77	741.14	3.14	0	0	171.90	3.43	118.63	0.75	106.92	2.42	120.94	2.74	1	1680.25	22.06	0.94	4	99	433	551	119
1783	71.08	7.39	725	7107.62	3.22	739.00	3.62	0	0	169.94	3.67	116.50	0.87	114.73	2.82	128.80	3.17	0	1696.50	17.49	0.93	3	99	434	551	118
1784	71.15	7.47	726	7115.16	2.30	747.36	2.48	0	0	195.29	3.06	116.82	0.70	113.06	2.01	121.99	2.17	0	1687.92	23.68	0.96	3	99	435	551	117
1785	71.20	7.52	727	7120.24	2.73	751.66	2.66	0	0	173.30	3.12	116.97	0.70	116.54	2.38	113.76	2.32	0	1754.02	24.42	0.95	4	99	436	551	116
1786	71.19	7.45	728	7119.15	2.82	745.17	3.24	0	0	179.29	3.80	119.55	0.80	102.10	2.46	117.40	2.83	1	1839.50	30.80	0.93	4	99	437	551	115
1787	70.99	7.54	729	7098.97	3.06	754.07	3.27	0	0	170.00	3.52	116.91	0.80	113.52	2.67	121.41	2.86	0	1611.48	23.44	0.94	4	99	438	551	114
1788	71.12	7.57	730	7112.06	2.91	756.89	3.11	0	0	207.92	4.13	117.62	0.94	112.77	2.55	120.37	2.72	0	2083.46	28.37	0.94	4	99	439	551	113
1789	71.12	7.58	731	7111.75	2.96	757.74	3.18	0	0	193.06	3.85	116.14	0.89	114.11	2.59	122.60	2.78	0	1758.94	32.23	0.94	3	99	440	551	112
1790	71.12	7.57	732	7112.32	2.53	756.85	2.96	0	0	183.57	3.27	116.23	0.75	109.22	2.21	128.04	2.59	1	1873.15	25.18	0.95	4	99	441	551	111
1791	71.15	7.49	733	7114.75	3.02	748.61	3.13	0	0	175.04	3.79	117.31	0.80	107.15	2.63	111.25	2.73	1	1344.17	23.47	0.93	4	99	442	551	110
1792	71.09	7.55	734	7108.70	3.25	754.83	3.80	0	0	157.56	3.71	117.81	0.83	106.25	2.85	124.07	3.32	1	1540.27	20.12	0.92	4	99	443	551	109
1793	71.22	7.62	735	7121.95	3.87	761.76	3.98	0	0	171.90	4.92	121.57	0.99	103.69	3.37	106.60	3.46	1	1880.71	25.85	0.89	5	99	444	551	108
1794	71.19	7.51	736	7118.97	4.38	750.94	5.00	0	0	161.87	5.04	120.96	1.13	108.08	3.83	123.35	4.36	1	2069.77	37.58	0.87	5	99	445	551	107
1795	71.05	7.62	737	7104.92	3.93	761.57	3.85	0	0	187.93	5.51	122.65	1.07	103.00	3.43	100.85	3.33	1	1930.46	30.00	0.89	4	99	446	551	106
1796	71.17	7.69	738	7117.21	3.36	768.59	3.27	0	0	179.70	4.01	120.02	0.89	115.60	2.93	112.46	2.85	0	1898.50	21.14	0.93	3	99	447	551	105
1797	71.19	7.47	739	7119.08	2.85	747.46	2.72	0	0	178.85	3.37	119.08	0.74	116.20	2.48	111.21	2.38	1	1397.50	15.97	0.95	4	99	448	551	104
1798	71.06	7.53	740	7105.90	2.77	752.53	3.02	0	0	165.39	3.14	117.92	0.72	112.23	2.43	122.11	2.64	0	1510.02	24.83	0.95	4	99	449	551	103
1799	71.19	7.55	741	7118.89	3.49	755.04	3.74	0	0	168.50	3.90	118.80	0.91	116.07	3.06	124.29	3.27	0	1534.35	15.41	0.92	4	99	450	551	102
1800	71.18	7.49	742	7118.38	2.81	748.62	3.49	0	0	176.19	3.86	119.30	0.82	98.46	2.46	122.27	3.04	1	1385.29	13.22	0.93	4	99	451	551	101
1801	71.19	7.57	743	7119.34	3.32	756.96	4.07	0	0	155.94	3.64	115.49	0.86	109.41	2.90	134.13	3.56	1	1132.46	19.59	0.92	4	99	452	551	100
1802	71.15	7.53	744	7114.68	2.30	753.10	2.75	0	0	188.64	3.43	118.33	0.70	97.42	2.02	116.00	2.39	1	1108.67	13.36	0.95	4	99	453	551	99
1803	71.27	7.46	745	7126.81	3.37	746.17	3.22	0	0	161.47	3.82	118.51	0.79	109.41	2.94	104.25	2.79	1	1372.44	20.72	0.92	4	99	454	551	98
1804	71.23	7.52	746	7122.92	2.25	752.20	2.56	0	0	204.61	3.36	116.16	0.73	105.63	1.97	119.74	2.23	1	1917.69	34.26	0.96	4	99	455	551	97
1805	71.20	7.51	747	7120.47	2.81	750.62	3.09	0	0	191.90	3.96	119.94	0.84	104.50	2.45	114.93	2.69	1	1954.54	31.64	0.94	4	99	456	551	96
1806	71.03	7.47	748	7102.79	2.71	747.38	3.09	0	0	175.43	3.61	118.09	0.75	101.14	2.37	115.47	2.69	1	1571.92	24.38	0.94	4	99	457	551	95
1807	71.14	7.67	749	7113.66	2.65	766.68	2.98	0	0	167.49	3.28	116.70	0.70	103.86	2.31	116.85	2.60	1	1609.58	28.85	0.94	4	99	458	551	94
1808	71.11	7.54	750	7111.19	2.61	754.09	3.10	0	0	181.34	3.35	115.79	0.77	108.66	2.29	128.89	2.71	1	1791.67	24.92	0.95	4	99	459	551	93
1809	71.09	7.53	751	7108.86	2.63	752.62	2.85	0	0	215.68	4.04	118.27	0.88	107.85	2.30	116.73	2.48	1	2054.90	29.17	0.95	3	99	460	551	92
1810	71.11	7.59	752	7110.83	2.19	758.57	2.37	0	0	211.02	3.36	119.01	0.71	105.64	1.91	114.40	2.07	1	1902.71	39.24	0.96	4	99	461	551	91
1811	71.21	7.61	753	7120.56	2.08	761.45	2.26	0	0	229.80	3.74	117.91	0.73	97.88	1.81	106.27	1.96	1	1782.81	36.71	0.96	4	99	462	551	90
1812	71.07	7.61	754	7106.56	3.24	760.95	3.75	0	0	179.13	4.20	118.16	0.93	106.29	2.83	123.13	3.28	1	1740.04	30.67	0.92	3	99	463	551	89
1813	71.15	7.41	755	7115.02	1.84	740.50	2.38	0	0	217.52	3.39	118.38	0.67	90.84	1.62	117.15	2.07	1	1763.04	33.85	0.96	4	99	464	551	88
1814	71.14	7.46	756	7113.64	2.97	746.36	3.31	0	0	187.28	3.99	117.03	0.87	107.10	2.59	119.24	2.88	1	1843.40	32.15	0.93	3	99	465	551	87
1815	71.14	7.59	757	7113.51	2.39	758.81	2.92	0	0	205.96	3.88	117.77	0.80	97.35	2.09	118.83	2.54	1	1961.19	36.82	0.95	4	99	466	551	86
1816	71.02	7.52	758	7102.29	2.62	751.51	2.56	0	0	210.06	3.90	117.78	0.80	108.48	2.29	105.81	2.22	1	1742.58	32.29	0.95	4	99	467	551	85
1817	71.18	7.50	759	7117.95	2.78	749.80	3.39	0	0	182.11	3.69	117.11	0.84	105.60	2.44	128.44	2.96	1	1657.15	29.37	0.94	4	99	468	551	84
1818	71.17	7.47	760	7116.71	2.71	747.01	2.75	0	0	179.56	3.15	115.82	0.73	118.61	2.37	120.57	2.41	0	1764.44	31.77	0.95	3	99	469	551	83
1819	71.21	7.51	761	7121.37	2.73	750.53	2.95	0	0	182.86	3.59	119.00	0.77	106.80	2.38	115.54	2.57	1	1804.94	27.66	0.94	4	99	470	551	82
1820	71.16	7.53	762	7115.62	2.58	752.88	3.11	0	0	184.79	3.53	117.53	0.78	103.98	2.26	125.30	2.72	1	1969.54	33.09	0.95	4	99	471	551	81
1821	71.17	7.58	763	7116.65	2.38	758.26	2.74	0	0	183.47	3.22	115.31	0.70	104.30	2.08	120.09	2.39	1	1667.00	23.41	0.95	4	99	472	551	80
1822	71.10	7.47	764	7109.87	2.90	747.26	2.94	0	0	201.96	4.45	118.66	0.87	101.19	2.53	102.39	2.54	1	1796.08	45.95	0.93	4	99	473	551	79
1823	71.17	7.49	765	7117.30	3.23	749.06	3.06	0	0	168.99	3.47	114.84	0.80	120.83	2.82	114.56	2.68	0	1740.98	25.06	0.94	4	99	474	551	78
1824	71.10	7.57	766	7109.83	2.02	757.04	2.56	0	0	224.06	3.74	117.72	0.75	93.33	1.78	117.72	2.22	1	1972.83	34.57	0.96	4	99	475	551	77
1825	71.17	7.58	767	7116.58	2.22	758.00	2.92	0	0	221.99	4.15	116.91	0.83	91.57	1.96	120.12	2.54	1	1656.79	25.60	0.95	4	99	476	551	76
1826	71.09	7.54	768	7109.19	2.86	753.98	3.20	0	0	188.83	4.11	118.26	0.84	100.83	2.50	112.76	2.78	1	1504.38	22.45	0.93	4	99	477	551	75
1827	71.21	7.47	769	7120.67	2.83	746.61	3.21	0	0	188.85	3.98	117.63	0.84	103.06	2.47	116.82	2.80	1	1692.83	30.76	0.94	4	99	478	551	74
1828	71.07	7.47	770	7107.41	3.17	746.84	3.74	0	0	185.31	4.13	116.49	0.96	109.12	2.77	128.89	3.27	1	1689.50	28.26	0.93	4	99	479	551	73
1829	71.12	7.56	771	7111.63	3.10	756.25	3.58	0	0	161.50	3.28	114.48	0.81	117.28	2.72	135.52	3.14	0	1846.15	25.45	0.94	3	99	480	551	72
1830	71.12	7.52	772	7112.37	2.61	751.53	3.11	0	0	207.36	4.26	119.23	0.87	97.49	2.28	116.32	2.71	1	1877.88	34.16	0.94	4	99	481	551	71
1831	71.06	7.63	773	7105.78	3.07	762.96	3.20	0	0	197.22	4.15	116.18	0.92	112.12	2.68	117.00	2.80	0	1995.08	39.32	0.93	4	99	482	551	70
1832	71.18	7.66	774	7118.19	2.21	766.46	2.70	0	0	204.73	3.67	117.01	0.74	94.71	1.93	115.72	2.35	1	1464.15	31.81	0.95	4	99	483	551	69
1833	71.15	7.60	775	7114.72	2.53	760.32	2.73	0	0	195.11	3.53	117.32	0.76	107.36	2.21	115.90	2.38	1	1922.58	32.34	0.95	4	99	484	551	68
1834	71.08	7.49	776	7107.71	2.96	748.68	3.04	0	0	183.82	3.61	117.45	0.82	115.93	2.59	118.98	2.65	0	1888.92	30.82	0.94	4	99	485	551	67
1835	71.12	7.62	777	7112.27	3.15	761.76	3.70	0	0	162.55	3.77	116.64	0.83	104.51	2.76	122.81	3.23	1	1572.00	24.09	0.92	4	99	486	551	66
1836	71.23	7.60	778	7123.16	2.39	759.93	2.58	0	0	182.83	3.13	116.69	0.67	107.22	2.09	115.77	2.25	1	1820.69	40.07	0.96	4	99	487	551	65
1837	71.25	7.64	779	7125.16	1.92	763.52	2.32	0	0	209.61	3.27	117.13	0.65	94.47	1.67	114.39	2.02	1	1892.06	31.81	0.96	4	99	488	551	64
1838	71.16	7.45	780	7116.10	2.99	744.67	3.38	0	0	177.63	3.83	118.46	0.84	106.61	2.61	120.45	2.95	1	1757.10	31.13	0.93	4	99	489	551	63
1839	71.07	7.57	781	7106.59	2.26	756.62	2.73	0	0	191.11	3.24	116.85	0.71	102.49	1.98	123.66	2.38	1	1760.81	24.38	0.96	4	99	490	551	62
1840	71.23	7.59	782	7122.73	3.33	758.94	3.84	0	0	172.29	4.25	117.13	0.92	103.91	2.91	119.76	3.35	1	1401.04	26.22	0.91	4	99	491	551	61
1841	71.15	7.67	783	7114.60	2.44	766.74	2.83	0	0	181.51	3.35	117.93	0.71	101.40	2.13	117.82	2.47	1	1776.98	27.62	0.95	4	99	492	551	60
1842	71.23	7.50	784	7122.86	2.64	749.88	3.29	0	0	171.80	3.53	116.33	0.75	98.83	2.31	122.83	2.87	1	1360.40	20.68	0.94	4	99	493	551	59
1843	71.16	7.58	785	7115.96	2.39	758.50	2.62	0	0	209.42	3.78	115.65	0.77	101.39	2.08	111.33	2.28	1	1478.52	29.69	0.95	4	99	494	551	58
1844	71.15	7.60	786	7115.25	2.51	759.62	2.83	0	0	187.18	3.27	115.67	0.75	110.42	2.19	124.37	2.47	1	1786.46	26.22	0.95	3	99	495	551	57
1845	71.20	7.56	787	7119.78	2.39	756.01	2.56	0	0	210.37	3.63	116.18	0.77	106.66	2.09	113.98	2.23	1	1874.85	34.44	0.96	4	99	496	551	56
1846	71.16	7.49	788	7115.78	2.64	749.34	2.88	0	0	178.98	3.17	115.23	0.74	114.44	2.31	124.84	2.52	0	1564.04	26.47	0.95	4	99	497	551	55
1847	70.99	7.29	789	7098.56	6.69	728.68	6.95	0	0	168.31	6.77	127.91	1.74	128.16	5.88	133.05	6.11	0	2697.48	26.16	0.79	5	99	498	551	54
1848	71.08	7.44	790	7107.85	2.31	744.31	2.54	0	0	220.39	3.83	118.48	0.79	101.88	2.02	111.94	2.21	1	1174.62	8.32	0.96	4	99	499	551	53
1849	71.16	7.50	791	7115.97	3.02	749.74	3.43	0	0	178.13	3.82	118.50	0.86	108.23	2.64	123.09	3.00	1	1516.65	14.98	0.93	3	99	500	551	52
1850	71.07	7.40	792	7106.92	3.20	740.47	3.25	0	0	177.08	3.79	118.88	0.85	115.12	2.80	116.90	2.84	0	1683.15	24.44	0.93	3	99	501	551	51
1851	71.12	7.56	793	7112.16	2.59	755.60	3.15	0	0	197.69	3.85	117.21	0.84	102.38	2.27	124.25	2.75	1	1793.65	27.71	0.94	4	99	502	551	50
1852	71.26	7.52	794	7126.36	2.20	751.60	2.71	0	0	210.40	3.71	117.81	0.76	95.87	1.92	117.91	2.36	1	1922.88	38.07	0.95	4	99	503	551	49
1853	71.14	7.63	795	7113.57	1.66	763.32	1.75	0	0	202.22	2.36	117.17	0.51	109.11	1.45	114.83	1.52	1	1884.02	33.81	0.98	4	99	504	551	48
1854	71.19	7.50	796	7118.50	3.16	750.29	3.73	0	0	206.97	4.62	114.32	1.06	108.71	2.76	128.51	3.26	1	1828.33	29.60	0.93	3	99	505	551	47
1855	71.13	7.50	797	7112.93	2.73	749.62	3.23	0	0	209.16	4.23	118.04	0.92	103.94	2.39	122.74	2.82	1	1932.56	34.96	0.94	3	99	506	551	46
1856	71.08	7.47	798	7108.02	2.54	747.01	2.76	0	0	211.19	3.98	117.92	0.83	103.34	2.22	112.41	2.40	1	1792.02	28.95	0.95	4	99	507	551	45
1857	71.09	7.57	799	7109.02	2.81	756.69	2.99	0	0	201.75	4.22	118.42	0.86	103.31	2.46	109.66	2.60	1	1866.88	39.31	0.94	4	99	508	551	44
1858	71.19	7.62	800	7119.14	2.12	761.83	2.94	0	0	226.71	4.22	117.70	0.83	87.56	1.86	121.17	2.55	1	1771.90	35.02	0.95	4	99	509	551	43
1859	71.23	7.47	801	7123.15	2.76	747.04	3.13	0	0	184.00	3.97	118.33	0.80	98.38	2.41	111.28	2.72	1	1499.17	30.59	0.93	4	99	510	551	42
1860	71.07	7.52	802	7106.96	3.37	752.32	3.69	0	0	165.40	3.84	117.20	0.87	111.41	2.94	122.22	3.23	1	1642.10	22.36	0.92	3	99	511	551	41
1861	71.06	7.53	803	7106.03	2.23	753.21	2.49	0	0	203.25	3.50	117.80	0.70	99.26	1.95	110.68	2.16	1	1853.69	36.33	0.96	4	99	512	551	40
1862	71.17	7.46	804	7117.26	2.99	745.83	2.97	0	0	204.58	4.43	117.52	0.90	106.05	2.61	105.02	2.57	1	1639.12	29.07	0.93	4	99	513	551	39
1863	71.05	7.50	805	7104.92	2.26	750.18	2.50	0	0	191.77	3.08	116.50	0.68	108.09	1.98	119.41	2.18	1	1645.48	29.85	0.96	3	99	514	551	38
1864	71.05	7.47	806	7105.33	2.26	747.32	2.84	0	0	206.80	3.86	118.11	0.77	93.25	2.00	116.91	2.47	1	1902.06	33.91	0.95	4	99	515	551	37
1865	71.21	7.38	807	7121.01	2.42	737.96	3.22	0	0	199.97	4.03	119.54	0.82	92.28	2.11	122.81	2.80	1	1558.52	30.12	0.94	4	99	516	551	36
1866	70.98	7.53	808	7098.09	3.13	753.18	3.57	0	0	164.68	3.58	117.22	0.82	110.70	2.74	126.28	3.12	1	1689.04	15.92	0.93	4	99	517	551	35
1867	71.10	7.51	809	7110.34	2.86	751.36	3.42	0	0	176.17	3.66	117.60	0.82	105.84	2.50	126.39	2.98	1	1998.81	26.68	0.94	4	99	518	551	34
1868	71.10	7.46	810	7110.36	2.78	745.79	3.08	0	0	192.66	3.79	116.98	0.84	108.48	2.43	120.32	2.69	1	1765.04	30.66	0.94	4	99	519	551	33
1869	71.10	7.43	811	7110.07	2.24	742.81	2.59	0	0	203.93	3.52	117.04	0.73	100.06	1.97	115.28	2.25	1	1860.50	27.43	0.96	4	99	520	551	32
1870	71.27	7.50	812	7126.93	2.87	749.58	3.38	0	0	174.54	3.69	119.20	0.81	104.39	2.50	122.80	2.95	1	1843.54	28.24	0.93	4	99	521	551	31
1871	71.16	7.45	813	7115.89	2.23	745.32	2.68	0	0	187.66	3.10	117.56	0.68	103.95	1.95	124.95	2.34	1	1864.29	26.72	0.96	4	99	522	551	30
1872	71.09	7.56	814	7109.07	2.50	756.50	3.21	0	0	182.98	3.34	115.28	0.78	105.14	2.19	135.22	2.81	1	1719.65	25.03	0.95	3	99	523	551	29
1873	71.05	7.55	815	7105.31	2.28	755.41	2.62	0	0	191.64	3.49	117.90	0.69	96.57	2.01	110.71	2.28	1	1748.35	30.61	0.95	4	99	524	551	28
1874	71.14	7.55	816	7113.84	3.57	754.54	4.19	0	0	84.73	2.30	113.22	0.49	101.28	3.12	118.71	3.65	1	671.44	13.90	0.90	4	99	525	551	27
1875	71.17	7.41	817	7116.79	3.99	741.35	5.64	0	0	83.17	2.89	116.22	0.58	88.59	3.53	124.65	4.91	1	996.38	13.76	0.84	4	99	526	551	26
1876	71.22	7.62	818	7122.20	5.38	761.90	7.34	0	0	73.20	3.09	114.50	0.69	98.02	4.70	133.70	6.40	1	732.23	14.45	0.78	4	99	527	551	25
1877	71.03	7.57	819	7103.34	6.45	756.69	8.18	0	0	60.62	2.97	113.90	0.66	101.06	5.66	128.17	7.14	1	474.69	9.82	0.72	4	99	528	551	24
1878	71.15	7.58	820	7115.42	5.72	757.63	5.82	0	0	71.67	2.83	114.69	0.61	111.23	5.00	113.07	5.07	1	785.52	12.44	0.80	4	99	529	551	23
1879	71.05	7.55	821	7104.60	8.80	755.12	9.28	0	0	51.68	3.08	115.51	0.70	113.71	7.70	119.80	8.10	0	640.44	8.74	0.64	4	99	530	551	22
1880	71.20	7.31	822	7119.85	5.86	731.31	6.96	0	0	61.32	2.59	114.15	0.59	106.77	5.13	126.81	6.08	1	643.46	9.65	0.78	4	99	531	551	21
1881	71.01	7.48	823	7100.64	4.86	747.99	5.08	0	0	74.27	2.57	113.34	0.55	107.86	4.24	112.79	4.43	1	570.88	10.83	0.84	4	99	532	551	20
1882	70.98	7.54	824	7097.70	6.17	753.94	5.44	0	0	74.27	2.65	114.27	0.65	133.00	5.41	117.37	4.77	0	996.44	17.73	0.83	4	99	533	551	19
1883	71.24	7.65	825	7124.01	4.12	764.55	5.00	0	0	85.68	2.97	114.28	0.57	91.29	3.59	110.65	4.34	1	717.31	17.59	0.85	4	99	534	551	18
1884	71.10	7.49	826	7109.64	3.85	749.33	4.42	0	0	104.85	3.35	116.08	0.63	92.88	3.40	106.23	3.83	1	851.25	20.55	0.87	4	99	535	551	17
1885	71.08	7.49	827	7107.94	3.37	749.43	4.23	0	0	99.04	2.68	113.54	0.55	95.93	2.97	120.22	3.68	1	790.40	16.63	0.90	4	99	536	551	16
1886	71.27	7.39	828	7126.68	5.50	739.49	7.52	0	0	70.84	3.13	114.70	0.68	95.55	4.79	130.57	6.55	1	579.77	14.23	0.76	3	99	537	551	15
1887	70.90	7.40	829	7089.75	3.98	739.85	3.54	0	0	108.34	3.37	115.97	0.59	98.07	3.47	86.47	2.97	1	899.67	17.29	0.88	4	99	538	551	14
1888	71.32	7.61	830	7131.51	3.48	761.42	4.73	0	0	92.14	2.90	115.97	0.55	84.40	2.96	115.16	4.11	1	902.83	15.31	0.87	4	99	539	551	13
1889	71.15	7.48	831	7115.20	5.05	748.04	5.30	0	0	72.65	2.45	114.35	0.56	115.09	4.42	120.73	4.63	0	948.56	13.40	0.84	3	99	540	551	12
1890	71.10	7.67	832	7109.74	5.22	767.45	6.80	0	0	75.33	3.13	115.24	0.67	96.73	4.59	125.88	5.93	1	769.52	11.98	0.79	3	99	541	551	11
1891	71.21	7.69	833	7121.14	4.29	769.20	4.93	0	0	83.27	2.43	113.25	0.58	113.24	3.76	130.19	4.32	0	741.17	12.14	0.88	4	99	542	551	10
1892	70.88	7.43	834	7088.41	4.88	742.63	4.99	0	0	88.21	3.30	114.27	0.64	100.06	4.26	102.26	4.32	1	525.04	11.93	0.83	4	99	543	551	9
1893	71.24	7.46	835	7123.54	7.63	746.35	7.64	0	0	64.87	3.08	115.82	0.75	123.82	6.69	123.92	6.70	0	848.50	12.76	0.73	3	99	544	551	8
1894	71.01	7.72	836	7100.83	4.35	771.88	5.80	0	0	72.61	2.37	114.72	0.55	102.39	3.82	136.43	5.07	1	987.25	12.47	0.85	4	99	545	551	7
1895	71.31	7.47	837	7130.67	7.11	746.82	6.57	0	0	74.58	3.07	113.23	0.77	132.95	6.24	122.93	5.77	0	878.88	16.61	0.78	4	99	546	551	6
1896	70.83	7.39	838	7083.35	11.47	739.31	9.13	0	0	45.56	2.50	113.38	0.72	161.16	10.15	128.30	8.07	0	575.33	8.07	0.64	3	99	547	551	5
1897	71.10	7.60	839	7110.13	4.50	759.70	4.55	0	0	96.59	3.61	115.44	0.64	92.54	3.96	93.03	3.89	1	761.67	15.92	0.83	4	99	548	551	4
1898	71.05	7.50	841	7104.96	8.64	750.25	8.83	0	0	54.77	3.73	115.32	0.70	97.56	7.57	99.45	7.61	1	540.29	12.41	0.59	4	99	549	551	3
1899	71.13	7.41	842	7112.73	8.91	740.97	9.71	0	0	50.69	2.76	113.35	0.72	126.02	7.83	137.35	8.53	0	483.94	7.65	0.66	4	99	550	551	2
1900	70.88	7.45	843	7087.91	7.58	744.85	6.99	0	0	48.10	2.43	113.13	0.52	115.17	6.61	106.23	6.08	1	224.67	6.58	0.72	4	99	551	551	1
1901	91.70	19.45	294	9169.97	3.25	1945.08	4.18	0	0	131.11	2.80	115.61	0.74	117.32	2.86	151.11	3.68	0	1619.35	17.90	0.93	3	100	1	3	3
1902	91.73	17.40	295	9172.64	5.02	1739.74	5.67	0	0	119.36	3.51	115.04	0.98	131.69	4.43	148.73	5.00	0	1594.60	22.93	0.86	3	100	2	3	2
1903	90.34	14.64	296	9033.58	5.31	1463.76	4.09	0	0	94.66	2.40	116.75	0.68	161.85	4.69	124.87	3.62	0	1459.83	16.49	0.90	3	100	3	3	1
1904	113.63	4.90	294	11362.89	6.70	490.23	7.12	0	0	51.20	2.57	114.48	0.52	102.37	5.82	108.85	6.21	1	0.00	0.00	0.72	3	101	1	2	2
1905	113.37	4.97	295	11336.73	6.58	497.05	7.41	0	0	50.11	2.42	113.12	0.52	104.46	5.73	117.61	6.46	1	0.00	0.00	0.73	3	101	2	2	1
1906	100.92	106.73	295	10092.04	2.88	10673.26	3.12	0	0	144.67	2.74	113.73	0.65	116.90	2.52	126.62	2.73	0	1673.17	21.72	0.94	3	102	1	47	47
1907	100.47	105.69	296	10046.93	4.03	10569.19	4.05	0	0	128.34	3.05	112.08	0.79	130.53	3.54	131.33	3.56	0	1630.08	21.09	0.91	4	102	2	47	46
1908	98.79	105.71	297	9879.47	6.03	10571.08	4.35	0	0	90.26	2.18	111.51	0.73	192.79	5.45	139.92	3.89	0	1599.46	12.87	0.89	3	102	3	47	45
1909	97.17	110.52	298	9717.42	4.21	11051.86	5.89	0	0	123.37	3.61	113.50	0.93	110.75	3.70	154.99	5.18	1	1349.75	14.32	0.87	3	102	4	47	44
1910	97.49	112.43	299	9749.06	5.70	11243.11	7.52	0	0	109.68	3.76	112.35	1.12	128.72	5.05	169.55	6.67	0	1741.27	19.72	0.82	3	102	5	47	43
1911	96.59	107.09	300	9659.25	6.20	10709.24	5.91	0	0	111.32	3.61	112.78	1.04	147.66	5.48	140.73	5.23	0	1570.44	21.93	0.84	3	102	6	47	42
1912	94.18	106.32	301	9418.23	3.86	10631.88	4.34	0	0	123.37	3.30	112.61	0.75	110.89	3.37	124.71	3.79	1	1135.75	18.00	0.90	4	102	7	47	41
1913	94.68	103.65	302	9467.83	5.29	10365.06	5.07	0	0	106.45	3.04	113.99	0.85	142.90	4.67	137.01	4.48	0	1834.40	22.63	0.87	3	102	8	47	40
1914	94.49	105.13	303	9449.12	4.70	10512.87	4.43	0	0	115.89	2.91	111.21	0.82	144.47	4.15	136.03	3.91	0	1349.10	18.62	0.90	3	102	9	47	39
1915	93.03	105.26	304	9302.94	6.59	10526.22	5.49	0	0	92.16	2.94	115.08	0.86	159.51	5.84	132.97	4.86	0	1684.69	15.29	0.84	3	102	10	47	38
1916	94.26	104.04	305	9426.03	14.50	10404.15	11.30	0	0	55.87	3.32	116.36	1.14	188.71	13.08	147.61	10.11	0	1566.98	8.82	0.57	4	102	11	47	37
1917	92.66	105.36	306	9266.43	4.47	10535.73	5.38	0	0	102.12	2.78	111.92	0.77	126.82	3.94	152.80	4.75	0	1352.79	15.35	0.88	3	102	12	47	36
1918	92.40	105.01	307	9240.03	3.94	10501.47	4.27	0	0	123.58	2.91	112.18	0.77	128.78	3.47	139.47	3.75	0	1656.98	22.42	0.91	3	102	13	47	35
1919	93.31	106.25	308	9330.53	3.17	10625.08	3.53	0	0	149.60	3.44	112.37	0.74	105.66	2.76	117.73	3.08	1	1424.77	25.55	0.92	4	102	14	47	34
1920	93.29	106.04	309	9328.95	3.37	10604.03	3.62	0	0	136.93	3.27	113.50	0.71	108.24	2.94	116.25	3.16	1	1324.12	24.82	0.92	4	102	15	47	33
1921	93.40	106.35	310	9340.46	2.81	10635.03	3.23	0	0	167.14	3.85	114.75	0.74	93.37	2.41	107.54	2.80	1	1544.83	31.12	0.93	5	102	16	47	32
1922	93.41	106.18	311	9341.29	3.30	10618.24	3.70	0	0	180.07	4.19	114.94	0.94	108.98	2.88	122.18	3.23	1	2033.48	31.35	0.92	3	102	17	47	31
1923	93.18	105.97	312	9317.82	2.92	10596.58	3.44	0	0	144.98	3.20	112.39	0.68	101.76	2.56	119.55	3.00	1	1370.12	21.88	0.93	4	102	18	47	30
1924	93.15	105.85	313	9314.76	2.02	10585.49	2.52	0	0	232.60	4.02	114.65	0.77	90.20	1.78	112.24	2.19	1	1802.08	34.88	0.96	4	102	19	47	29
1925	93.11	105.75	314	9310.59	2.91	10575.21	3.14	0	0	140.24	3.01	112.68	0.63	104.38	2.55	112.33	2.73	1	1281.00	19.79	0.93	4	102	20	47	28
1926	93.30	105.87	315	9330.12	3.26	10586.99	2.86	0	0	157.71	3.30	114.34	0.71	119.70	2.84	105.04	2.50	1	1623.71	24.37	0.94	4	102	21	47	27
1927	93.28	106.14	316	9327.88	3.24	10614.30	4.03	0	0	141.31	3.59	114.85	0.75	97.67	2.81	121.58	3.51	1	1417.33	20.42	0.91	4	102	22	47	26
1928	93.06	105.90	317	9306.41	2.73	10589.97	3.33	0	0	158.81	3.44	113.73	0.71	96.74	2.40	118.14	2.90	1	1470.81	22.50	0.93	4	102	23	47	25
1929	93.11	105.56	318	9310.65	2.96	10556.18	2.78	0	0	175.25	3.72	115.49	0.74	106.93	2.58	100.21	2.40	1	1657.69	28.59	0.94	4	102	24	47	24
1930	93.26	105.42	319	9325.83	4.92	10541.57	5.78	0	0	110.03	3.72	111.54	0.88	112.04	4.31	131.58	5.06	0	1031.92	18.33	0.84	4	102	25	47	23
1931	93.02	105.62	320	9302.01	3.87	10561.72	5.00	0	0	106.15	2.83	112.10	0.71	112.04	3.40	144.43	4.38	0	1280.62	15.63	0.89	3	102	26	47	22
1932	92.80	105.57	321	9280.25	2.88	10557.08	3.57	0	0	146.12	3.10	113.48	0.70	104.24	2.52	129.05	3.11	1	1303.23	18.52	0.93	3	102	27	47	21
1933	93.02	105.83	322	9302.02	3.78	10583.09	4.33	0	0	132.83	3.43	111.96	0.81	112.61	3.31	129.06	3.79	0	1478.67	21.18	0.90	4	102	28	47	20
1934	93.21	105.53	323	9320.52	4.03	10552.85	4.63	0	0	124.29	3.51	112.01	0.80	109.78	3.53	125.89	4.04	1	1303.69	22.79	0.89	4	102	29	47	19
1935	93.25	105.71	324	9324.54	3.13	10571.17	3.71	0	0	151.25	3.55	114.05	0.77	102.47	2.73	121.35	3.23	1	1329.31	20.33	0.92	4	102	30	47	18
1936	92.98	105.85	325	9298.30	2.53	10585.31	2.60	0	0	175.49	3.15	114.82	0.67	108.27	2.21	111.27	2.26	1	1646.10	28.68	0.95	3	102	31	47	17
1937	93.11	105.85	326	9310.57	2.56	10584.76	2.82	0	0	185.80	3.54	114.86	0.74	103.43	2.24	113.83	2.46	1	1772.35	31.82	0.95	4	102	32	47	16
1938	93.09	105.68	327	9308.99	2.62	10567.74	3.27	0	0	148.58	3.09	113.68	0.64	96.89	2.30	120.69	2.85	1	1384.25	22.00	0.94	4	102	33	47	15
1939	93.18	105.64	328	9317.76	3.68	10564.46	3.54	0	0	136.55	3.28	111.98	0.74	117.65	3.21	113.22	3.09	0	1291.46	27.54	0.92	4	102	34	47	14
1940	92.92	105.52	329	9291.99	4.01	10551.98	4.38	0	0	125.00	3.52	112.59	0.78	109.56	3.51	119.68	3.82	1	1179.79	21.05	0.89	4	102	35	47	13
1941	92.71	105.75	330	9271.02	3.42	10575.25	3.79	0	0	150.58	3.68	115.36	0.81	107.50	2.98	119.39	3.31	1	1655.96	22.25	0.91	3	102	36	47	12
1942	92.64	106.04	331	9263.57	2.56	10604.29	2.70	0	0	174.73	3.24	114.55	0.68	105.88	2.22	111.89	2.35	1	1486.79	24.68	0.95	4	102	37	47	11
1943	92.67	106.00	332	9266.60	3.78	10599.71	4.71	0	0	107.92	3.56	113.23	0.66	87.21	3.22	109.37	4.10	1	753.06	22.52	0.86	4	102	38	47	10
1944	92.65	106.27	333	9264.86	3.56	10626.67	3.98	0	0	142.63	3.57	112.16	0.80	109.12	3.10	121.94	3.47	1	1268.25	18.95	0.91	4	102	39	47	9
1945	92.60	106.30	334	9259.65	2.84	10630.30	3.54	0	0	139.84	2.73	110.57	0.67	112.08	2.49	139.50	3.10	0	1231.04	20.99	0.94	4	102	40	47	8
1946	92.58	106.27	335	9257.52	3.60	10627.17	3.91	0	0	120.19	3.04	111.10	0.67	109.46	3.14	118.94	3.41	1	998.81	20.01	0.91	3	102	41	47	7
1947	92.87	105.93	336	9287.49	2.57	10592.90	2.87	0	0	140.82	2.75	111.76	0.57	101.27	2.25	113.21	2.50	1	1211.81	24.81	0.94	4	102	42	47	6
1948	92.65	106.11	337	9265.46	3.05	10610.91	3.25	0	0	152.91	3.51	111.17	0.71	101.95	2.64	108.98	2.84	1	1192.08	24.48	0.93	4	102	43	47	5
1949	92.60	105.93	338	9260.04	2.54	10592.71	3.13	0	0	186.30	4.09	113.31	0.77	88.21	2.15	109.15	2.72	1	1210.38	30.03	0.93	5	102	44	47	4
1950	93.05	105.73	339	9305.43	3.05	10572.53	3.73	0	0	125.23	2.91	111.00	0.63	100.90	2.67	123.19	3.25	1	1260.35	22.04	0.92	4	102	45	47	3
1951	93.19	105.87	340	9319.00	2.94	10586.50	3.47	0	0	183.62	4.22	114.43	0.87	98.42	2.57	116.12	3.02	1	1656.00	35.83	0.93	4	102	46	47	2
1952	93.27	105.97	341	9327.01	2.27	10597.48	2.67	0	0	195.64	3.68	114.30	0.71	92.76	1.97	109.01	2.32	1	1658.54	35.55	0.95	4	102	47	47	1
1953	19.51	95.27	299	1950.81	16.46	9526.58	15.16	0	0	39.65	2.32	109.03	1.03	218.92	15.53	203.02	14.10	1	992.96	8.82	0.49	3	103	1	87	87
1954	21.62	93.88	300	2161.64	16.90	9388.05	22.27	0	0	47.22	2.98	113.96	1.37	206.14	16.04	246.58	22.31	1	1618.21	11.14	0.50	5	103	2	87	86
1955	19.79	96.08	301	1979.48	7.16	9608.09	9.08	0	0	65.99	2.52	112.23	0.84	145.73	6.39	183.84	8.21	0	1422.06	13.69	0.77	3	103	3	87	85
1956	21.03	100.78	302	2103.37	11.66	10078.43	10.67	0	0	45.94	2.35	110.57	0.82	176.78	10.51	162.07	9.56	0	743.83	7.10	0.64	3	103	4	87	84
1957	20.47	100.23	303	2046.64	9.39	10023.41	8.24	0	0	76.93	3.47	113.48	1.06	160.69	8.33	141.02	7.31	0	1427.77	10.84	0.72	3	103	5	87	83
1958	20.12	101.63	304	2012.26	3.05	10163.18	2.59	0	0	173.60	3.12	113.18	0.73	130.33	2.67	110.89	2.27	1	1992.40	30.23	0.95	4	103	6	87	82
1959	20.56	103.77	305	2056.31	3.42	10377.49	4.40	0	0	131.19	2.71	111.78	0.79	127.95	3.02	164.76	3.90	0	1711.17	18.51	0.93	3	103	7	87	81
1960	19.41	107.06	306	1940.77	4.88	10706.29	5.11	0	0	126.47	3.83	114.46	0.96	123.92	4.28	129.80	4.48	0	1411.44	19.40	0.87	5	103	8	87	80
1961	18.18	110.28	307	1818.00	3.45	11028.20	4.12	0	0	137.40	2.94	113.54	0.79	124.34	3.04	148.63	3.63	0	1791.58	22.57	0.93	3	103	9	87	79
1962	18.63	107.71	308	1862.59	6.45	10770.64	8.99	0	0	106.24	4.31	116.67	1.25	122.94	5.71	171.17	7.97	0	1948.75	16.61	0.77	3	103	10	87	78
1963	21.51	109.29	309	2150.83	11.21	10928.73	15.94	0	0	64.95	3.52	114.68	1.40	162.02	10.15	225.65	15.06	1	1616.46	11.69	0.57	4	103	11	87	77
1964	20.51	110.76	310	2050.66	4.62	11076.23	4.40	0	0	123.61	3.00	113.54	0.86	147.10	4.08	140.12	3.89	0	1856.02	20.84	0.90	3	103	12	87	76
1965	25.26	112.51	311	2526.26	19.31	11250.63	6.78	0	0	66.94	2.65	114.00	1.11	332.34	22.56	135.51	6.15	1	2013.90	13.61	0.73	4	103	13	87	75
1966	27.97	113.19	312	2796.62	5.89	11319.17	6.19	0	0	117.36	3.93	115.61	1.09	135.62	5.19	142.68	5.46	0	1744.92	18.00	0.83	3	103	14	87	74
1967	30.77	113.91	313	3077.14	6.67	11390.94	5.34	0	0	108.24	3.41	115.63	1.00	163.41	5.90	130.94	4.73	0	1612.19	13.95	0.84	3	103	15	87	73
1968	32.03	115.87	314	3202.98	3.75	11587.01	3.74	0	0	153.38	3.36	113.61	0.88	131.63	3.29	131.39	3.29	0	1991.54	26.82	0.92	3	103	16	87	72
1969	28.58	114.82	315	2858.30	6.10	11481.64	5.65	0	0	129.74	4.21	113.33	1.17	145.21	5.38	134.48	4.99	0	1773.25	18.54	0.84	3	103	17	87	71
1970	27.14	114.54	316	2713.85	4.26	11454.44	4.42	0	0	139.43	3.63	116.19	0.92	125.79	3.74	130.66	3.88	0	1747.54	22.57	0.90	4	103	18	87	70
1971	23.21	117.18	317	2320.70	3.44	11718.43	3.83	0	0	151.37	3.40	115.75	0.83	117.65	3.01	131.09	3.35	0	1745.94	20.57	0.92	4	103	19	87	69
1972	26.26	115.51	318	2625.92	3.37	11550.72	3.55	0	0	139.90	2.76	113.63	0.74	131.61	2.97	138.47	3.12	0	1822.42	23.64	0.94	3	103	20	87	68
1973	26.08	114.89	319	2608.21	3.31	11488.87	3.39	0	0	229.76	5.56	113.93	1.14	105.22	2.89	107.83	2.96	1	2030.40	38.54	0.92	4	103	21	87	67
1974	26.00	114.88	320	2600.37	2.08	11487.67	2.21	0	0	214.45	3.47	112.20	0.68	98.92	1.82	104.71	1.92	1	1526.00	34.85	0.96	4	103	22	87	66
1975	26.01	114.93	321	2600.80	3.16	11492.89	2.98	0	0	218.81	4.75	117.05	0.99	111.68	2.75	105.31	2.60	1	2351.40	38.72	0.93	3	103	23	87	65
1976	25.99	114.98	322	2599.40	2.91	11498.26	2.99	0	0	235.78	4.93	112.87	1.03	106.97	2.54	109.96	2.61	1	1863.58	32.32	0.94	4	103	24	87	64
1977	26.09	114.83	323	2608.58	2.37	11482.97	2.72	0	0	224.96	3.97	115.38	0.85	103.03	2.07	118.45	2.37	1	2206.31	36.00	0.95	4	103	25	87	63
1978	26.16	114.90	324	2615.75	2.49	11489.85	2.69	0	0	247.77	4.49	113.77	0.95	105.66	2.17	114.04	2.34	1	2017.50	34.35	0.95	4	103	26	87	62
1979	26.13	114.87	325	2612.86	2.94	11486.98	3.05	0	0	235.69	4.82	114.63	1.05	110.38	2.57	114.47	2.66	1	2155.85	35.78	0.94	3	103	27	87	61
1980	26.00	115.00	326	2599.74	2.54	11500.16	2.68	0	0	243.59	4.33	114.04	0.94	109.70	2.22	115.65	2.34	1	2140.25	32.08	0.95	3	103	28	87	60
1981	26.08	114.92	327	2607.63	2.90	11491.85	3.28	0	0	214.58	4.37	114.27	0.99	109.37	2.53	123.84	2.87	1	1865.75	27.55	0.94	3	103	29	87	59
1982	25.97	114.89	328	2597.46	2.21	11489.00	2.44	0	0	248.44	4.01	114.26	0.86	105.11	1.93	116.38	2.13	1	1807.38	27.77	0.96	3	103	30	87	58
1983	26.11	114.90	329	2611.25	2.65	11489.59	2.83	0	0	171.18	3.38	113.82	0.69	102.98	2.31	110.02	2.46	1	1400.35	19.20	0.94	3	103	31	87	57
1984	26.03	115.00	330	2603.07	2.50	11500.41	2.88	0	0	221.53	4.23	115.37	0.88	100.59	2.19	115.76	2.51	1	1945.33	38.31	0.95	4	103	32	87	56
1985	26.01	114.93	331	2601.46	2.71	11492.68	2.98	0	0	232.06	4.85	114.54	0.97	99.72	2.37	109.66	2.60	1	1581.00	27.23	0.94	4	103	33	87	55
1986	25.98	114.87	332	2598.29	2.47	11487.43	2.70	0	0	249.82	4.50	115.76	0.96	105.33	2.16	115.36	2.36	1	2029.10	24.26	0.95	4	103	34	87	54
1987	26.11	114.99	333	2611.32	2.53	11498.87	2.68	0	0	250.82	4.94	115.51	0.96	98.80	2.21	104.49	2.34	1	1687.69	23.99	0.94	4	103	35	87	53
1988	26.11	114.96	334	2611.26	2.05	11496.07	2.28	0	0	259.35	4.09	114.00	0.83	100.12	1.79	111.04	1.98	1	1748.40	20.77	0.96	4	103	36	87	52
1989	26.02	114.97	335	2601.90	2.82	11497.15	3.04	0	0	235.02	5.02	116.95	1.02	101.42	2.47	109.47	2.65	1	1983.35	18.03	0.93	4	103	37	87	51
1990	26.12	114.87	336	2612.40	2.75	11487.21	3.15	0	0	252.25	5.57	115.48	1.09	95.88	2.41	109.73	2.74	1	1627.62	25.45	0.93	4	103	38	87	50
1991	26.01	114.97	337	2600.94	2.21	11497.05	2.39	0	0	244.73	4.02	114.41	0.83	103.29	1.93	111.66	2.08	1	2111.12	25.13	0.96	4	103	39	87	49
1992	26.06	114.91	338	2605.57	3.88	11490.64	3.92	0	0	138.21	4.05	114.67	0.79	101.61	3.39	102.72	3.42	1	1044.23	13.57	0.88	4	103	40	87	48
1993	25.93	115.79	339	2593.16	3.43	11578.64	4.25	0	0	147.65	3.50	115.13	0.85	111.41	3.01	138.04	3.73	1	1570.12	14.04	0.91	3	103	41	87	47
1994	26.40	115.53	340	2640.50	4.31	11552.74	4.53	0	0	148.29	4.01	115.48	0.99	122.78	3.78	128.99	3.97	0	1570.60	17.90	0.89	4	103	42	87	46
1995	28.15	116.71	341	2814.76	10.73	11670.57	17.49	0	0	66.23	3.76	116.53	1.42	147.80	9.66	231.35	16.84	1	1614.88	12.74	0.57	5	103	43	87	45
1996	29.64	119.01	342	2963.64	4.59	11901.15	5.06	0	0	126.43	3.19	110.95	0.95	140.56	4.06	154.98	4.48	0	1697.65	16.05	0.89	3	103	44	87	44
1997	33.11	117.99	343	3311.29	9.65	11798.79	12.64	0	0	76.82	3.35	111.55	1.37	173.29	8.78	222.27	11.97	1	1594.12	11.84	0.67	4	103	45	87	43
1998	33.22	118.25	344	3321.97	5.80	11824.86	9.77	0	0	83.38	2.93	113.42	0.98	128.47	5.18	213.40	9.00	1	1620.08	13.67	0.80	3	103	46	87	42
1999	32.39	115.25	345	3238.57	19.58	11525.07	6.81	0	0	62.28	2.47	115.88	1.04	334.72	23.05	135.57	6.18	1	1807.90	12.41	0.72	4	103	47	87	41
[truncated: 63,999 more rows]
