# Supplementary material for: Single-lipid tracking reveals heterogeneities in the nanoscale dynamics of colloid-supported lipid bilayers
Source: Soft Matter. 2025 Mar 26;21(16):3058–66. doi: 10.1039/d4sm01299b (PMC11957375; doi:10.1039/d4sm01299b)
Supplement: SM-021-D4SM01299B-s001 [file SM-021-D4SM01299B-s001.zip › RAW_DOM_tracks/DOPC_planar_DOM/S02R06_Results_pix@100_SNR@6_PSF@1p6_link@6_gap@3.csv]

	X_(px)	Y_(px)	Frame_Number	X_(nm)	X_loc_error(nm)	Y_(nm)	Y_loc_error(nm)	Z_(nm)	Z_loc_error(nm)	Amplitude_fit	Amp_error	BGfit	BGfit_error	SD_X_(nm)	SD_X_error(nm)	SD_Y_(nm)	SD_Y_error(nm)	False_positive	IntegratedInt	SNR	R2_fit	Iterations_fit	Track_ID	Particle_ID	Track_Length	Reverse_numbering
1	53.39	108.71	1	5338.61	7.01	10871.26	18.06	0	0	62.43	2.95	114.86	1.05	116.26	6.28	278.27	18.66	1	1662.88	13.31	0.68	4	1	1	194	194
2	53.79	103.28	2	5379.14	7.28	10328.22	6.23	0	0	120.19	4.08	114.44	1.27	165.63	6.47	141.92	5.53	0	2270.67	17.29	0.82	3	1	2	194	193
3	57.49	102.69	3	5748.82	3.64	10269.01	4.37	0	0	149.83	3.86	115.42	0.89	108.40	3.17	130.44	3.82	1	1658.60	24.64	0.90	4	1	3	194	192
4	58.01	101.36	4	5800.85	4.19	10136.31	5.02	0	0	139.82	4.09	114.86	0.96	110.42	3.68	132.05	4.39	1	1652.29	24.93	0.88	4	1	4	194	191
5	55.75	101.59	5	5574.54	8.99	10159.49	7.56	0	0	86.47	3.45	114.71	1.13	174.55	8.03	146.98	6.74	0	1817.04	16.65	0.76	3	1	5	194	190
6	54.50	103.69	6	5450.44	3.21	10369.45	3.73	0	0	166.05	3.80	115.52	0.86	107.65	2.80	125.17	3.26	1	1772.31	23.87	0.92	4	1	6	194	189
7	55.59	104.23	7	5559.48	4.17	10422.71	3.86	0	0	125.26	2.69	111.40	0.78	149.83	3.69	138.63	3.41	0	1634.40	17.49	0.92	3	1	7	194	188
8	57.54	103.45	8	5753.95	5.36	10345.38	6.43	0	0	99.82	2.92	113.18	0.92	141.81	4.77	169.96	5.72	0	1529.46	13.60	0.86	3	1	8	194	187
9	55.14	106.16	9	5513.66	7.71	10615.93	8.06	0	0	84.92	3.24	114.88	1.06	156.47	6.87	163.69	7.20	0	1644.02	13.57	0.77	2	1	9	194	186
10	54.73	103.80	10	5473.06	7.15	10380.09	7.31	0	0	94.72	2.98	111.25	1.11	176.90	6.45	180.89	6.62	0	1910.35	18.93	0.81	3	1	10	194	185
11	59.77	105.03	11	5977.37	10.25	10502.62	4.99	0	0	77.53	2.50	113.98	0.85	239.75	9.83	120.60	4.46	1	1557.46	15.59	0.82	4	1	11	194	184
12	62.09	103.04	12	6209.37	4.54	10303.60	4.45	0	0	121.81	2.97	110.29	0.85	143.81	4.01	140.88	3.93	0	1493.38	19.92	0.90	3	1	12	194	183
13	62.01	102.28	13	6200.71	6.27	10227.63	5.65	0	0	109.61	3.05	110.79	1.04	174.50	5.64	157.66	5.05	0	2185.17	18.45	0.86	3	1	13	194	182
14	59.11	103.71	14	5910.63	4.62	10371.50	4.62	0	0	106.51	2.91	112.87	0.75	130.00	4.06	130.14	4.06	0	1506.75	18.61	0.89	3	1	14	194	181
15	58.17	103.42	15	5817.48	3.73	10341.59	5.16	0	0	134.76	3.38	113.13	0.90	114.58	3.28	158.50	4.54	0	1812.92	20.69	0.90	3	1	15	194	180
16	56.71	102.55	16	5670.62	3.99	10255.09	4.57	0	0	153.93	4.24	116.33	0.99	111.37	3.49	127.55	4.00	1	1935.08	34.67	0.89	4	1	16	194	179
17	55.38	99.02	17	5537.61	5.15	9901.60	5.35	0	0	115.58	3.50	113.88	0.93	131.26	4.53	136.25	4.70	0	1572.56	17.53	0.86	4	1	17	194	178
18	53.54	100.45	18	5353.74	4.06	10045.08	4.11	0	0	129.90	2.95	113.00	0.82	138.32	3.59	139.83	3.62	0	1700.29	24.98	0.92	3	1	18	194	177
19	52.53	100.41	19	5253.07	6.56	10041.03	6.01	0	0	97.55	3.01	111.84	0.97	164.60	5.84	150.89	5.35	0	1574.54	17.22	0.84	3	1	19	194	176
20	51.48	101.74	20	5147.90	5.21	10174.46	7.05	0	0	103.20	2.98	115.12	0.99	139.88	4.65	188.34	6.34	0	2032.71	18.33	0.85	3	1	20	194	175
21	53.57	102.90	21	5356.81	2.99	10289.78	3.11	0	0	153.26	2.75	114.61	0.71	128.55	2.63	133.42	2.73	0	1956.79	25.98	0.95	3	1	21	194	174
22	53.55	103.73	22	5355.21	6.80	10373.02	7.69	0	0	107.69	3.61	111.62	1.24	157.61	6.09	177.91	6.91	0	1899.69	15.68	0.81	3	1	22	194	173
23	51.19	106.60	23	5119.02	5.74	10659.50	5.75	0	0	112.97	3.35	112.84	1.02	149.84	5.09	150.18	5.10	0	1694.81	14.85	0.86	3	1	23	194	172
24	48.31	109.38	24	4830.67	4.23	10938.07	4.22	0	0	159.43	4.21	116.02	1.01	123.37	3.71	122.95	3.69	0	1804.71	25.06	0.90	4	1	24	194	171
25	47.41	111.27	25	4740.51	4.68	11127.03	9.72	0	0	87.08	2.75	113.85	0.90	115.32	4.17	233.29	9.20	1	1423.77	14.57	0.84	4	1	25	194	170
26	47.49	107.91	26	4749.40	4.35	10790.94	6.06	0	0	115.66	3.13	111.95	0.92	124.33	3.85	172.96	5.38	0	1657.56	17.59	0.88	3	1	26	194	169
27	47.03	106.35	27	4703.33	3.92	10635.01	5.13	0	0	137.40	3.48	112.68	0.94	119.26	3.46	156.12	4.52	0	1961.69	27.40	0.90	3	1	27	194	168
28	50.69	106.82	28	5068.59	5.48	10681.77	4.81	0	0	97.70	2.50	112.62	0.79	165.54	4.87	145.53	4.28	0	1507.52	15.45	0.89	3	1	28	194	167
29	52.19	105.74	29	5219.35	5.41	10574.05	8.12	0	0	93.88	3.00	111.38	0.98	131.30	4.82	195.94	7.34	0	1593.12	13.19	0.83	4	1	29	194	166
30	51.00	105.89	30	5099.93	3.45	10589.50	3.64	0	0	139.24	3.31	114.05	0.74	111.38	3.01	117.67	3.18	1	1341.02	22.20	0.92	4	1	30	194	165
31	50.74	106.28	31	5073.65	2.66	10628.21	3.29	0	0	145.96	3.06	113.08	0.64	97.35	2.31	120.37	2.86	1	1340.85	24.52	0.94	4	1	31	194	164
32	50.39	105.79	32	5039.25	2.67	10579.20	3.29	0	0	185.85	4.12	115.47	0.81	92.00	2.28	113.74	2.86	1	1492.25	33.10	0.93	4	1	32	194	163
33	50.81	105.80	33	5080.74	4.10	10579.73	4.47	0	0	141.78	3.84	112.43	0.91	116.30	3.59	126.90	3.92	0	1306.15	20.06	0.89	3	1	33	194	162
34	51.29	105.64	34	5129.17	2.40	10564.11	2.76	0	0	205.66	3.78	116.21	0.78	100.31	2.09	115.18	2.40	1	1887.77	35.17	0.95	4	1	34	194	161
35	51.75	105.12	35	5175.15	3.50	10511.92	3.92	0	0	130.30	2.70	114.58	0.74	130.18	3.09	145.65	3.45	0	1734.42	22.79	0.93	3	1	35	194	160
36	56.40	106.00	36	5640.31	8.73	10600.12	6.96	0	0	72.05	2.34	112.27	0.91	208.29	8.06	167.51	6.31	1	1615.02	12.24	0.79	3	1	36	194	159
37	58.20	109.34	37	5819.59	3.14	10933.86	5.07	0	0	114.99	2.37	114.70	0.71	117.70	2.78	189.19	4.53	0	1831.98	22.08	0.93	3	1	37	194	158
38	57.66	107.99	38	5766.41	4.49	10798.64	6.62	0	0	134.03	4.13	116.18	1.11	112.26	3.95	165.40	5.85	0	1943.33	19.11	0.86	3	1	38	194	157
39	57.55	108.22	39	5755.00	3.15	10821.86	3.67	0	0	141.43	3.10	115.34	0.72	110.15	2.75	128.58	3.21	1	1516.65	26.43	0.93	4	1	39	194	156
40	57.59	107.07	40	5758.54	4.42	10707.30	4.31	0	0	121.97	3.03	116.26	0.81	136.89	3.89	133.49	3.79	0	1683.56	18.36	0.90	3	1	40	194	155
41	54.44	108.20	41	5444.43	4.10	10819.65	5.20	0	0	108.45	2.59	112.84	0.78	132.95	3.64	168.46	4.62	0	1551.56	18.32	0.90	3	1	41	194	154
42	55.31	106.79	42	5530.83	3.52	10679.31	2.99	0	0	134.10	2.49	116.36	0.67	145.92	3.10	123.79	2.63	0	1989.96	27.35	0.94	3	1	42	194	153
43	59.13	107.86	43	5912.77	10.24	10785.99	8.38	0	0	79.50	3.30	114.28	1.18	190.74	9.29	156.95	7.52	0	1726.92	11.57	0.72	3	1	43	194	152
44	57.72	106.84	44	5772.30	7.75	10684.08	6.45	0	0	85.97	2.65	111.51	0.98	195.44	7.06	163.52	5.82	0	1567.54	13.85	0.82	3	1	44	194	151
45	59.04	109.93	45	5904.48	6.31	10993.23	5.08	0	0	113.48	3.33	113.47	1.00	166.09	5.60	134.05	4.51	0	1729.98	11.52	0.86	3	1	45	194	150
46	57.81	108.57	46	5780.64	5.09	10856.72	4.53	0	0	127.51	3.62	115.93	0.93	138.05	4.48	122.70	3.98	0	1568.17	18.60	0.88	4	1	46	194	149
47	58.63	108.36	47	5863.34	4.59	10836.06	5.31	0	0	150.91	4.90	119.31	1.11	108.61	4.01	125.57	4.64	1	1953.04	24.99	0.86	4	1	47	194	148
48	58.83	112.23	48	5882.58	3.03	11223.35	3.51	0	0	164.12	3.25	115.75	0.81	117.87	2.66	136.48	3.08	0	1785.08	25.70	0.94	3	1	48	194	147
49	59.78	113.82	49	5978.15	3.37	11382.31	4.54	0	0	153.03	3.48	115.43	0.91	113.95	2.96	153.67	3.99	0	1846.71	21.10	0.92	4	1	49	194	146
50	60.69	114.93	50	6069.39	4.07	11493.12	4.88	0	0	124.67	2.89	112.23	0.87	135.75	3.61	162.45	4.33	0	1851.02	20.73	0.91	3	1	50	194	145
51	59.90	115.31	51	5990.01	3.19	11531.05	3.42	0	0	157.08	3.44	114.94	0.77	111.77	2.79	119.88	2.99	1	1511.08	23.67	0.93	4	1	51	194	144
52	57.87	111.21	54	5787.26	4.83	11120.91	4.79	0	0	109.97	2.85	115.91	0.82	143.88	4.27	142.54	4.23	0	1731.77	19.32	0.89	3	1	52	194	143
53	55.63	112.62	55	5562.68	8.19	11261.76	9.23	0	0	95.46	3.92	111.89	1.32	154.61	7.31	174.17	8.26	0	1653.92	14.45	0.74	3	1	53	194	142
54	53.98	114.92	56	5398.12	3.72	11492.00	3.53	0	0	112.74	2.53	110.42	0.62	127.19	3.26	120.86	3.09	0	1044.04	18.02	0.92	3	1	54	194	141
55	55.43	111.98	57	5542.94	5.97	11198.22	7.01	0	0	111.42	3.54	114.06	1.14	145.71	5.32	170.51	6.26	0	2205.94	18.89	0.83	3	1	55	194	140
56	55.27	110.43	58	5526.52	3.01	11043.24	3.30	0	0	155.18	3.22	115.15	0.73	111.48	2.63	122.40	2.89	1	1521.10	19.28	0.94	4	1	56	194	139
57	55.37	110.47	59	5536.76	3.21	11046.60	3.68	0	0	140.28	3.19	115.11	0.72	108.43	2.80	124.20	3.21	1	1274.54	21.24	0.92	4	1	57	194	138
58	55.30	110.76	60	5530.11	3.43	11076.39	4.10	0	0	149.20	3.70	114.25	0.84	106.45	3.00	127.12	3.58	1	1458.25	19.41	0.91	3	1	58	194	137
59	55.44	110.55	61	5544.04	3.21	11054.89	3.23	0	0	185.92	4.34	111.72	0.88	105.56	2.79	106.31	2.81	1	1465.42	34.15	0.92	4	1	59	194	136
60	55.54	110.56	62	5553.71	2.66	11056.39	3.11	0	0	161.26	3.25	113.41	0.69	101.34	2.31	118.54	2.71	1	1479.25	23.57	0.94	4	1	60	194	135
61	55.22	110.36	63	5522.08	2.85	11035.88	3.47	0	0	192.91	4.29	115.06	0.90	98.60	2.49	119.80	3.02	1	1291.60	26.48	0.93	4	1	61	194	134
62	55.09	110.33	64	5508.66	2.89	11033.14	3.27	0	0	148.91	3.04	114.73	0.68	108.86	2.53	123.20	2.85	1	1616.69	26.54	0.94	3	1	62	194	133
63	55.10	110.19	65	5509.90	2.53	11018.74	2.81	0	0	172.09	2.95	112.26	0.69	113.67	2.22	126.35	2.46	0	1515.65	29.26	0.95	3	1	63	194	132
64	54.84	109.85	66	5483.69	3.02	10985.39	3.55	0	0	150.37	3.02	113.61	0.74	115.86	2.65	136.05	3.11	0	1825.73	29.51	0.94	3	1	64	194	131
65	54.28	110.12	67	5427.95	4.69	11012.41	4.03	0	0	120.44	2.94	114.28	0.80	148.09	4.14	127.25	3.56	0	1678.46	21.09	0.90	4	1	65	194	130
66	57.01	111.18	68	5700.83	3.56	11118.26	3.90	0	0	137.14	3.16	114.83	0.77	118.85	3.12	130.41	3.42	0	1454.90	20.89	0.92	3	1	66	194	129
67	61.16	111.61	69	6115.71	5.70	11161.43	5.29	0	0	118.31	3.91	115.57	0.99	132.92	5.00	123.23	4.64	0	1695.79	23.28	0.84	4	1	67	194	128
68	62.86	110.98	70	6286.09	4.54	11098.14	4.96	0	0	113.99	3.00	110.59	0.83	133.33	4.01	145.43	4.37	0	1400.58	21.02	0.89	3	1	68	194	127
69	62.74	112.49	71	6274.30	5.31	11249.08	5.14	0	0	107.95	2.81	113.45	0.89	158.08	4.72	153.05	4.57	0	1711.10	16.24	0.88	3	1	69	194	126
70	61.97	112.66	72	6197.16	4.29	11266.00	5.15	0	0	127.96	2.88	108.51	0.95	147.95	3.83	177.50	4.61	0	1870.88	17.68	0.91	3	1	70	194	125
71	59.24	113.09	73	5924.29	6.67	11308.82	7.08	0	0	93.12	3.09	113.75	1.01	156.02	5.95	165.33	6.32	0	1828.29	13.63	0.82	3	1	71	194	124
72	57.80	114.84	74	5780.35	3.69	11484.36	3.95	0	0	159.30	4.35	115.31	0.90	103.71	3.22	111.07	3.44	1	1531.08	28.18	0.90	4	1	72	194	123
73	57.66	115.06	75	5766.37	4.19	11506.04	4.77	0	0	101.37	3.38	112.33	0.67	96.33	3.62	109.85	4.16	1	820.10	19.39	0.86	4	1	73	194	122
74	57.65	115.11	76	5764.94	4.73	11511.20	4.32	0	0	90.21	2.63	110.72	0.61	124.86	4.14	114.09	3.78	0	974.96	16.59	0.88	3	1	74	194	121
75	57.53	115.20	77	5753.42	5.24	11519.96	4.74	0	0	82.73	2.68	112.41	0.62	124.33	4.58	112.31	4.14	0	983.42	14.72	0.85	3	1	75	194	120
76	57.87	114.76	78	5787.33	2.85	11476.02	2.79	0	0	191.11	3.56	113.10	0.81	117.70	2.49	115.14	2.44	0	1862.81	35.66	0.95	3	1	76	194	119
77	57.64	114.85	79	5763.66	2.78	11485.47	2.83	0	0	184.82	3.67	114.17	0.77	107.79	2.42	109.56	2.47	1	1516.56	27.18	0.94	4	1	77	194	118
78	57.50	115.19	80	5750.39	2.89	11518.99	3.04	0	0	208.60	4.04	113.89	0.92	114.67	2.53	120.53	2.66	0	2167.12	34.77	0.94	4	1	78	194	117
79	57.51	115.24	81	5750.81	2.31	11523.93	3.16	0	0	212.62	3.96	115.90	0.85	94.93	1.99	130.10	2.76	1	2046.52	38.63	0.95	4	1	79	194	116
80	57.51	115.23	82	5751.05	3.25	11522.64	3.71	0	0	162.17	3.71	111.62	0.84	109.35	2.84	124.72	3.24	1	1336.44	24.77	0.92	3	1	80	194	115
81	57.46	114.70	83	5745.75	2.54	11469.92	2.72	0	0	193.29	3.48	115.99	0.76	108.55	2.22	115.97	2.37	1	1936.38	29.03	0.95	4	1	81	194	114
82	57.72	114.87	84	5771.65	3.03	11486.64	3.44	0	0	193.74	4.08	113.13	0.93	110.46	2.65	125.27	3.00	1	1939.75	39.36	0.93	4	1	82	194	113
83	57.59	114.93	85	5759.16	5.71	11492.84	6.30	0	0	88.38	3.03	112.38	0.81	128.50	5.03	141.86	5.55	0	1082.17	13.82	0.83	3	1	83	194	112
84	57.62	114.86	86	5761.52	2.67	11485.99	3.19	0	0	149.30	3.05	114.23	0.65	100.50	2.32	120.24	2.78	1	1277.00	22.08	0.94	4	1	84	194	111
85	57.73	114.45	88	5773.28	2.07	11444.61	2.48	0	0	219.03	3.40	112.94	0.74	102.33	1.80	122.73	2.16	1	1728.21	34.78	0.96	4	1	85	194	110
86	57.28	114.50	89	5728.04	3.02	11449.83	3.39	0	0	183.02	3.90	112.95	0.87	108.90	2.64	122.04	2.96	1	1600.23	26.29	0.93	4	1	86	194	109
87	57.64	114.67	90	5763.96	3.40	11466.77	3.60	0	0	149.61	3.59	115.40	0.78	108.76	2.96	115.06	3.14	1	1629.90	21.56	0.92	4	1	87	194	108
88	57.68	114.58	91	5767.90	3.38	11458.17	4.09	0	0	152.26	3.71	113.38	0.85	106.71	2.95	128.91	3.57	1	1459.50	21.35	0.91	3	1	88	194	107
89	57.78	114.49	92	5777.52	2.74	11449.49	3.21	0	0	175.45	3.41	113.89	0.78	108.55	2.40	127.13	2.81	1	1813.33	31.52	0.94	3	1	89	194	106
90	57.86	114.29	93	5786.34	2.46	11428.86	2.82	0	0	159.10	3.02	114.76	0.62	99.61	2.15	113.99	2.45	1	1301.92	26.73	0.95	4	1	90	194	105
91	56.28	114.01	94	5628.38	4.30	11400.97	4.16	0	0	125.75	2.95	113.59	0.82	141.59	3.80	137.00	3.67	0	1609.65	18.82	0.91	3	1	91	194	104
92	57.62	114.22	95	5761.86	4.70	11421.62	5.00	0	0	130.00	3.41	113.02	0.97	138.03	4.15	146.90	4.42	0	1748.17	20.10	0.89	3	1	92	194	103
93	55.81	115.48	96	5580.83	9.83	11547.75	5.71	0	0	78.53	2.52	112.33	0.93	232.56	9.35	138.85	5.14	1	1570.02	11.80	0.81	3	1	93	194	102
94	54.58	118.27	97	5457.60	4.71	11827.13	6.52	0	0	96.60	2.63	113.80	0.84	134.11	4.19	184.92	5.84	0	1591.56	12.97	0.87	3	1	94	194	101
95	54.18	114.71	98	5418.02	5.48	11470.78	6.04	0	0	113.06	3.63	117.42	1.00	131.60	4.83	144.96	5.32	0	1786.48	17.40	0.84	4	1	95	194	100
96	52.60	112.84	99	5259.80	20.15	11284.23	8.40	0	0	59.01	2.65	112.82	1.15	314.23	22.70	147.88	7.65	1	1712.96	10.11	0.66	4	1	96	194	99
97	50.87	114.79	100	5086.51	2.65	11479.13	2.68	0	0	183.38	3.20	112.51	0.73	116.95	2.32	118.41	2.35	0	1699.71	29.70	0.95	4	1	97	194	98
98	50.60	114.93	101	5059.84	4.30	11492.63	4.76	0	0	110.12	3.31	111.50	0.74	109.88	3.75	121.87	4.16	1	1245.67	23.37	0.87	4	1	98	194	97
99	50.61	114.78	102	5061.21	2.78	11477.71	3.20	0	0	186.78	3.88	114.74	0.83	102.83	2.42	118.37	2.79	1	1937.08	34.91	0.94	4	1	99	194	96
100	50.63	114.83	103	5063.36	2.55	11482.96	2.87	0	0	208.76	4.17	116.65	0.83	97.83	2.21	110.05	2.49	1	1958.12	33.93	0.94	4	1	100	194	95
101	50.45	115.03	104	5045.27	3.33	11502.77	3.41	0	0	162.34	3.67	114.96	0.81	113.01	2.90	115.81	2.98	0	1573.38	27.85	0.92	4	1	101	194	94
102	50.27	115.03	105	5027.37	2.80	11502.82	3.30	0	0	182.72	3.82	113.72	0.82	102.90	2.44	121.28	2.88	1	1715.12	31.12	0.94	4	1	102	194	93
103	50.26	115.24	106	5025.93	3.18	11523.79	3.49	0	0	124.43	2.89	113.17	0.61	105.18	2.77	115.38	3.04	1	1035.17	19.17	0.92	4	1	103	194	92
104	50.14	115.05	107	5014.31	3.43	11505.48	3.95	0	0	103.96	2.73	111.97	0.57	100.52	3.00	115.40	3.44	1	977.17	14.96	0.90	4	1	104	194	91
105	50.17	114.94	108	5016.73	4.90	11494.06	5.46	0	0	82.05	3.03	111.72	0.63	102.15	4.28	113.84	4.76	1	830.73	16.75	0.83	4	1	105	194	90
106	50.19	115.19	109	5019.50	4.24	11518.96	5.12	0	0	88.07	2.72	112.91	0.61	105.53	3.71	127.32	4.47	1	844.38	16.17	0.87	4	1	106	194	89
107	50.08	114.82	110	5008.46	4.05	11481.53	4.18	0	0	123.75	3.26	111.68	0.76	118.40	3.54	122.14	3.66	0	1212.17	19.95	0.90	4	1	107	194	88
108	50.23	115.04	111	5022.98	3.98	11504.07	4.45	0	0	124.18	3.33	114.05	0.79	114.24	3.49	127.64	3.90	0	1722.44	24.02	0.89	4	1	108	194	87
109	50.42	114.83	112	5041.87	3.03	11482.89	2.98	0	0	166.93	3.45	111.40	0.74	112.57	2.64	110.59	2.60	1	1416.23	20.07	0.94	4	1	109	194	86
110	50.72	115.07	113	5071.92	3.30	11506.88	3.42	0	0	158.61	3.61	113.57	0.79	111.60	2.88	115.54	2.99	1	1269.40	22.17	0.92	4	1	110	194	85
111	50.33	114.84	114	5033.32	3.92	11483.54	4.24	0	0	126.28	3.26	114.67	0.77	116.87	3.43	126.49	3.71	0	1341.71	22.14	0.90	4	1	111	194	84
112	50.53	114.72	115	5053.44	2.27	11472.23	2.73	0	0	203.05	3.46	114.69	0.75	102.26	1.97	122.96	2.38	1	1879.83	35.64	0.96	4	1	112	194	83
113	50.42	114.87	116	5042.36	2.44	11486.90	2.66	0	0	189.58	3.44	114.10	0.71	103.40	2.12	112.59	2.32	1	1799.98	29.70	0.95	4	1	113	194	82
114	50.39	114.83	117	5039.06	3.13	11483.40	3.23	0	0	161.23	3.47	113.70	0.76	111.43	2.73	115.15	2.82	1	1501.40	22.90	0.93	3	1	114	194	81
115	50.25	115.30	118	5025.39	3.52	11530.25	4.18	0	0	129.87	3.44	114.79	0.74	101.97	3.07	121.10	3.64	1	1126.67	18.75	0.90	4	1	115	194	80
116	50.04	115.11	119	5004.22	3.22	11511.26	3.47	0	0	170.64	3.90	115.47	0.85	108.33	2.82	116.46	3.03	1	1513.56	21.17	0.92	4	1	116	194	79
117	50.05	115.17	120	5004.52	3.13	11516.70	3.16	0	0	187.89	4.24	112.86	0.87	106.59	2.73	107.56	2.75	1	1476.58	26.73	0.93	4	1	117	194	78
118	49.89	115.25	121	4988.67	2.91	11525.40	3.52	0	0	162.26	3.35	114.10	0.78	108.27	2.55	131.14	3.08	1	1644.81	23.58	0.94	3	1	118	194	77
119	49.71	115.14	122	4970.71	3.65	11514.46	3.74	0	0	123.71	3.08	112.68	0.68	112.75	3.19	115.36	3.26	0	1183.10	20.99	0.91	4	1	119	194	76
120	49.47	115.09	123	4946.86	2.28	11508.93	2.87	0	0	205.52	4.08	115.36	0.77	87.28	1.91	110.51	2.49	1	1539.69	39.22	0.94	4	1	120	194	75
121	49.50	114.90	124	4950.29	2.48	11490.18	3.01	0	0	218.06	3.96	112.88	0.89	104.85	2.16	127.26	2.63	1	2024.60	35.45	0.95	4	1	121	194	74
122	49.67	114.92	125	4966.64	3.00	11491.61	2.88	0	0	164.92	3.17	111.88	0.73	120.12	2.63	114.97	2.51	0	1609.21	22.96	0.94	4	1	122	194	73
123	49.84	115.12	126	4984.16	3.73	11512.22	4.08	0	0	141.65	3.66	114.32	0.83	111.10	3.26	121.55	3.57	1	1470.27	19.96	0.90	3	1	123	194	72
124	50.23	115.06	127	5023.29	3.79	11505.57	4.71	0	0	145.26	4.36	115.48	0.91	97.14	3.31	120.72	4.11	1	1429.67	22.30	0.88	5	1	124	194	71
125	50.20	115.06	128	5019.59	4.00	11506.48	4.75	0	0	114.27	3.19	115.45	0.75	110.30	3.50	130.97	4.15	1	1298.17	19.25	0.89	4	1	125	194	70
126	50.07	115.03	129	5006.81	3.78	11503.09	3.74	0	0	182.57	4.83	117.89	1.02	109.59	3.29	108.42	3.26	1	2100.17	32.51	0.90	4	1	126	194	69
127	49.92	115.12	130	4992.02	2.85	11511.75	3.23	0	0	183.03	3.52	113.69	0.84	114.20	2.50	129.14	2.83	0	1751.31	23.53	0.94	4	1	127	194	68
128	49.88	115.20	131	4987.50	3.10	11519.57	3.61	0	0	199.19	4.58	116.10	0.99	103.52	2.71	120.66	3.15	1	2114.90	33.51	0.92	4	1	128	194	67
129	49.67	115.27	132	4966.73	3.13	11526.99	3.52	0	0	128.99	3.12	112.04	0.63	99.51	2.72	111.65	3.06	1	1118.69	21.43	0.92	4	1	129	194	66
130	49.63	115.40	133	4963.17	4.12	11540.30	4.54	0	0	136.20	4.10	112.06	0.87	105.06	3.59	115.87	3.96	1	1233.54	25.82	0.88	4	1	130	194	65
131	49.53	115.19	134	4952.95	3.62	11518.55	4.03	0	0	153.73	4.16	114.76	0.87	102.56	3.14	114.46	3.51	1	1462.69	24.61	0.90	4	1	131	194	64
132	49.60	115.17	135	4960.23	3.57	11516.76	4.03	0	0	162.04	4.32	113.71	0.91	102.92	3.10	116.19	3.51	1	1419.21	23.92	0.90	4	1	132	194	63
133	49.30	115.32	136	4929.72	2.45	11531.79	3.17	0	0	194.00	4.08	115.34	0.79	89.35	2.12	115.44	2.75	1	1590.71	26.19	0.94	4	1	133	194	62
134	49.07	115.06	137	4907.43	2.78	11506.48	3.04	0	0	186.00	3.94	115.18	0.80	100.84	2.43	110.27	2.65	1	1843.71	30.33	0.94	4	1	134	194	61
135	49.11	114.97	138	4911.48	4.15	11497.41	5.02	0	0	136.00	3.82	112.60	0.94	113.91	3.64	137.78	4.40	0	1649.44	26.37	0.88	4	1	135	194	60
136	48.78	115.50	139	4878.40	3.06	11549.96	3.23	0	0	171.05	3.74	114.63	0.80	107.56	2.67	113.29	2.81	1	1656.79	30.28	0.93	4	1	136	194	59
137	49.03	115.62	140	4903.05	3.90	11561.98	4.82	0	0	134.57	3.55	113.88	0.88	113.74	3.42	140.67	4.23	0	1683.77	25.65	0.90	4	1	137	194	58
138	48.45	113.70	141	4844.66	3.54	11370.22	4.28	0	0	139.13	3.77	116.18	0.80	100.30	3.07	121.46	3.73	1	1571.83	18.43	0.90	4	1	138	194	57
139	48.20	117.48	142	4820.15	11.52	11747.68	11.62	0	0	63.79	2.47	107.97	1.21	231.33	11.16	233.41	11.26	1	1713.54	8.79	0.65	4	1	139	194	56
140	51.63	113.76	143	5163.28	5.37	11375.60	4.32	0	0	116.39	2.75	111.04	0.88	176.22	4.79	142.06	3.85	0	2005.31	22.28	0.90	3	1	140	194	55
141	53.55	112.73	144	5354.80	7.26	11273.47	8.11	0	0	86.43	2.53	109.61	1.09	194.68	6.68	215.49	7.62	1	2006.27	17.80	0.80	4	1	141	194	54
142	53.98	114.13	145	5397.75	3.58	11412.83	4.35	0	0	135.68	3.41	113.90	0.80	109.67	3.14	133.35	3.81	1	1650.60	20.69	0.91	4	1	142	194	53
143	53.26	117.93	146	5326.26	8.09	11792.92	16.14	0	0	70.60	2.99	111.08	1.25	150.54	7.35	277.99	16.77	1	1491.00	15.50	0.69	4	1	143	194	52
144	51.69	118.11	147	5168.98	5.62	11811.37	5.13	0	0	115.98	3.74	115.49	0.95	134.44	4.94	122.69	4.51	0	1408.38	15.17	0.85	3	1	144	194	51
145	52.54	114.93	148	5254.17	5.14	11493.48	6.23	0	0	131.45	4.05	112.08	1.15	128.81	4.54	156.19	5.51	0	1700.98	21.88	0.85	3	1	145	194	50
146	51.75	114.17	149	5174.90	3.98	11417.27	4.90	0	0	137.78	3.11	110.95	0.95	136.47	3.53	167.84	4.36	0	1837.06	28.25	0.91	3	1	146	194	49
147	50.74	113.25	150	5073.87	2.92	11325.20	3.84	0	0	165.83	3.31	112.09	0.84	112.90	2.57	148.10	3.37	0	1650.23	24.05	0.94	3	1	147	194	48
148	49.92	113.24	151	4992.31	4.54	11323.97	4.72	0	0	111.83	2.97	112.43	0.79	131.48	3.99	136.82	4.15	0	1464.44	20.43	0.89	3	1	148	194	47
149	49.88	112.53	152	4987.91	4.56	11253.10	6.09	0	0	105.52	2.80	110.75	0.87	133.09	4.06	177.40	5.43	0	1830.81	20.43	0.88	3	1	149	194	46
150	46.36	111.65	153	4636.41	5.78	11164.68	4.19	0	0	111.03	2.68	110.24	0.86	184.91	5.18	134.54	3.74	0	1768.06	18.43	0.90	3	1	150	194	45
151	44.14	114.60	154	4414.11	2.64	11459.67	3.58	0	0	154.54	3.14	112.85	0.71	99.93	2.31	135.53	3.13	1	1597.00	27.72	0.94	4	1	151	194	44
152	43.81	113.23	155	4380.82	3.40	11323.25	4.29	0	0	157.70	3.75	115.48	0.91	109.87	2.98	138.52	3.75	1	1803.10	21.11	0.91	4	1	152	194	43
153	44.10	110.56	156	4409.57	6.09	11056.26	5.48	0	0	122.02	3.60	110.30	1.10	159.46	5.41	143.58	4.86	0	1757.98	19.55	0.86	3	1	153	194	42
154	41.83	112.74	157	4183.06	6.05	11274.31	5.72	0	0	98.86	2.86	113.45	0.92	162.19	5.39	153.42	5.09	0	1874.40	16.75	0.86	3	1	154	194	41
155	41.47	113.59	158	4146.82	3.94	11359.42	4.52	0	0	148.65	3.82	115.54	0.95	117.95	3.45	135.31	3.96	0	1987.42	23.80	0.90	4	1	155	194	40
156	42.72	116.64	159	4272.33	3.95	11663.55	5.83	0	0	110.56	2.94	114.19	0.81	114.57	3.49	168.81	5.14	0	1446.67	19.29	0.89	3	1	156	194	39
157	43.66	118.28	160	4366.11	4.36	11827.58	5.47	0	0	89.50	2.95	111.40	0.65	101.68	3.80	127.60	4.77	1	908.96	20.24	0.85	4	1	157	194	38
158	43.03	116.26	161	4302.77	5.33	11626.02	9.67	0	0	88.50	2.99	113.82	0.98	122.48	4.75	216.46	9.06	1	1588.40	20.02	0.82	4	1	158	194	37
159	45.56	114.82	162	4555.57	5.07	11482.30	4.34	0	0	129.44	3.44	110.98	0.93	146.93	4.46	125.71	3.82	0	1446.38	21.09	0.89	4	1	159	194	36
160	47.15	112.20	163	4715.27	5.54	11220.00	6.78	0	0	130.77	4.37	112.80	1.24	128.15	4.90	156.69	5.99	0	1607.60	16.84	0.83	3	1	160	194	35
161	46.45	111.78	164	4644.78	4.17	11177.58	5.18	0	0	137.57	3.46	113.45	0.99	128.08	3.68	159.12	4.58	0	2127.81	19.74	0.90	4	1	161	194	34
162	41.15	111.17	166	4115.48	5.84	11117.05	12.11	0	0	72.03	2.24	113.17	0.93	147.59	5.30	279.79	12.59	1	1990.94	11.88	0.81	4	1	162	194	33
163	42.62	106.01	167	4262.26	2.82	10600.69	4.11	0	0	142.42	2.93	112.45	0.73	105.35	2.47	153.64	3.61	1	1537.69	20.10	0.93	3	1	163	194	32
164	43.49	108.60	168	4349.22	7.89	10859.90	6.09	0	0	85.73	2.90	113.83	0.94	180.55	7.05	139.65	5.42	0	1710.10	11.75	0.81	3	1	164	194	31
165	49.15	109.56	169	4914.92	9.65	10955.58	6.93	0	0	77.89	3.03	113.69	1.00	191.04	8.78	138.54	6.19	0	1561.71	10.89	0.76	4	1	165	194	30
166	51.33	108.14	170	5132.99	7.39	10813.68	8.03	0	0	86.26	2.99	114.14	1.07	165.88	6.64	179.74	7.24	0	1840.79	14.88	0.79	3	1	166	194	29
167	53.42	106.63	171	5341.75	3.15	10662.53	2.99	0	0	157.63	2.99	114.33	0.73	127.91	2.76	121.60	2.62	0	2203.33	23.94	0.94	4	1	167	194	28
168	54.04	107.27	172	5403.89	4.74	10726.62	6.34	0	0	106.80	2.63	110.18	0.93	149.93	4.26	199.00	5.77	0	2053.75	20.39	0.88	3	1	168	194	27
169	54.70	107.08	173	5469.82	5.63	10707.54	6.00	0	0	114.28	3.19	110.95	1.05	156.19	5.02	166.13	5.37	0	1811.04	14.78	0.86	3	1	169	194	26
170	53.13	106.76	174	5313.31	7.21	10676.22	7.55	0	0	104.05	3.79	112.14	1.21	153.03	6.41	160.25	6.72	0	1686.92	17.79	0.79	3	1	170	194	25
171	52.81	102.51	175	5281.35	3.12	10251.05	4.52	0	0	138.51	2.83	114.88	0.80	118.06	2.76	170.72	3.99	0	1986.42	22.12	0.93	3	1	171	194	24
172	53.78	104.95	176	5377.70	5.54	10494.96	6.30	0	0	102.81	2.60	109.01	0.98	170.64	5.00	193.12	5.76	0	1853.31	15.86	0.87	4	1	172	194	23
173	54.72	106.82	177	5472.36	5.70	10682.21	5.23	0	0	123.61	3.67	115.66	1.04	148.31	5.04	136.00	4.62	0	2068.54	18.67	0.86	3	1	173	194	22
174	56.04	102.67	178	5604.27	5.72	10267.46	7.37	0	0	102.65	3.28	114.14	1.05	138.85	5.09	178.66	6.59	0	1662.90	17.06	0.83	3	1	174	194	21
175	55.29	98.04	179	5529.20	7.63	9804.17	8.43	0	0	90.71	3.09	108.55	1.18	175.01	6.90	192.09	7.73	0	1651.50	13.14	0.78	4	1	175	194	20
176	55.09	99.98	180	5509.07	6.77	9997.76	7.04	0	0	101.21	3.63	116.28	1.09	145.94	6.00	151.64	6.24	0	1904.73	14.38	0.80	3	1	176	194	19
177	51.25	99.99	181	5124.81	5.96	9998.91	4.80	0	0	93.08	2.64	114.54	0.77	162.25	5.27	130.81	4.25	0	1726.10	14.76	0.87	3	1	177	194	18
178	47.68	99.73	182	4768.06	3.38	9973.46	3.57	0	0	146.99	3.29	112.04	0.77	116.14	2.96	122.52	3.12	0	1521.85	26.15	0.92	3	1	178	194	17
179	47.21	99.95	183	4721.30	4.49	9995.32	4.63	0	0	149.63	3.86	112.81	1.05	134.27	3.96	138.34	4.08	0	1916.98	21.40	0.89	3	1	179	194	16
180	43.60	101.80	184	4359.88	8.23	10179.64	5.48	0	0	89.87	2.73	113.51	0.96	208.77	7.55	140.41	4.91	1	1764.71	17.13	0.83	3	1	180	194	15
181	46.21	103.32	185	4620.82	8.01	10332.07	6.04	0	0	82.80	2.64	112.06	0.92	194.47	7.26	147.54	5.41	0	1494.62	11.33	0.82	3	1	181	194	14
182	46.29	102.44	186	4629.00	3.84	10243.55	4.65	0	0	122.56	2.79	110.89	0.80	130.33	3.40	157.57	4.11	0	1706.48	18.92	0.91	3	1	182	194	13
183	48.43	103.63	187	4842.96	5.07	10362.73	5.67	0	0	115.95	3.12	111.91	0.98	146.14	4.51	163.15	5.04	0	1945.79	16.95	0.88	3	1	183	194	12
184	50.23	102.33	188	5022.95	3.84	10232.64	3.53	0	0	141.42	2.99	114.73	0.80	140.16	3.38	128.98	3.11	0	1891.92	22.03	0.93	3	1	184	194	11
185	50.63	103.20	189	5063.02	5.37	10319.79	4.63	0	0	122.71	3.55	114.88	0.93	142.96	4.72	123.45	4.08	0	1911.98	20.50	0.87	3	1	185	194	10
186	49.09	102.02	190	4908.83	3.74	10201.55	4.51	0	0	150.75	3.71	113.07	0.94	116.94	3.28	141.11	3.96	0	1664.00	26.19	0.91	4	1	186	194	9
187	48.76	103.75	191	4875.93	4.37	10374.76	4.57	0	0	118.64	2.77	112.86	0.83	144.37	3.87	150.84	4.04	0	1823.27	20.65	0.91	3	1	187	194	8
188	48.88	104.46	192	4888.04	4.96	10445.65	4.44	0	0	102.20	2.59	113.92	0.74	151.03	4.39	135.27	3.93	0	1451.98	15.44	0.89	3	1	188	194	7
189	49.59	104.48	193	4959.43	2.65	10447.65	2.82	0	0	168.55	3.12	115.37	0.69	109.93	2.31	117.07	2.46	1	1528.29	27.95	0.95	4	1	189	194	6
190	50.78	105.55	194	5077.54	2.85	10554.81	3.22	0	0	151.00	2.93	115.44	0.69	113.04	2.49	127.66	2.82	0	1747.48	26.79	0.94	3	1	190	194	5
191	50.96	105.93	195	5096.22	3.50	10592.57	3.84	0	0	147.82	3.60	112.98	0.81	110.32	3.06	121.13	3.36	1	1511.27	24.67	0.91	4	1	191	194	4
192	51.23	105.76	196	5122.78	3.29	10576.11	4.03	0	0	159.47	3.84	114.91	0.87	105.04	2.87	128.71	3.52	1	1787.69	24.88	0.92	3	1	192	194	3
193	50.11	105.15	197	5011.42	3.74	10515.06	4.89	0	0	124.14	3.34	115.47	0.80	106.75	3.28	139.75	4.28	1	1450.08	25.65	0.89	4	1	193	194	2
194	51.90	104.02	198	5189.71	9.12	10401.76	9.05	0	0	46.56	2.59	109.44	0.64	126.15	8.00	125.09	7.93	0	401.98	10.08	0.66	3	1	194	194	1
195	92.90	20.00	1	9289.87	9.56	2000.31	7.90	0	0	55.32	2.54	113.68	0.75	161.02	8.47	133.22	7.00	0	880.73	9.36	0.72	3	2	1	122	122
196	93.01	22.39	2	9301.37	9.11	2238.79	9.77	0	0	53.69	2.63	114.31	0.79	143.77	8.08	154.06	8.65	0	834.06	8.82	0.69	3	2	2	122	121
197	91.69	21.67	3	9168.50	9.20	2167.36	8.65	0	0	51.20	2.10	113.11	0.73	174.08	8.26	163.84	7.75	0	1055.19	8.91	0.73	4	2	3	122	120
198	93.02	20.45	4	9302.29	6.14	2044.99	5.68	0	0	76.24	2.63	114.20	0.69	136.97	5.40	126.71	4.99	0	972.65	12.61	0.83	3	2	4	122	119
199	96.39	17.42	6	9638.51	6.33	1742.00	7.64	0	0	68.13	2.90	114.76	0.72	114.52	5.55	138.19	6.69	0	968.02	10.60	0.77	4	2	5	122	118
200	96.10	16.24	7	9609.77	5.23	1623.69	5.68	0	0	76.89	2.63	113.89	0.63	117.59	4.59	127.52	4.97	0	710.02	10.99	0.84	4	2	6	122	117
201	96.02	16.44	8	9601.86	4.40	1644.11	5.06	0	0	73.45	2.15	114.04	0.52	115.78	3.86	133.24	4.43	0	769.83	12.30	0.88	3	2	7	122	116
202	100.40	17.22	9	10039.58	6.61	1722.40	7.20	0	0	60.84	2.31	114.30	0.65	134.24	5.83	146.19	6.35	0	845.00	10.35	0.79	3	2	8	122	115
203	99.87	16.15	10	9987.15	8.48	1615.01	8.19	0	0	55.76	2.20	113.67	0.74	166.63	7.61	161.10	7.32	0	838.15	8.33	0.76	3	2	9	122	114
204	98.60	14.38	11	9860.10	6.14	1438.02	7.69	0	0	64.37	2.50	114.87	0.68	121.90	5.41	152.71	6.77	0	789.83	11.15	0.79	3	2	10	122	113
205	94.83	14.07	12	9483.33	6.17	1407.20	7.60	0	0	56.09	1.94	114.04	0.60	137.79	5.48	169.16	6.78	0	722.19	9.61	0.81	3	2	11	122	112
206	93.45	11.39	13	9344.58	5.18	1138.63	4.57	0	0	67.25	1.81	111.14	0.50	148.38	4.57	130.80	4.03	0	839.58	12.83	0.88	4	2	12	122	111
207	94.27	11.37	14	9427.18	4.87	1137.46	5.60	0	0	85.41	2.85	115.26	0.67	112.09	4.26	128.93	4.90	0	870.60	16.10	0.85	3	2	13	122	110
208	93.22	12.52	15	9321.78	9.55	1251.55	7.40	0	0	54.67	2.22	112.96	0.73	181.46	8.56	141.10	6.60	0	914.17	10.94	0.75	3	2	14	122	109
209	90.49	11.55	16	9049.01	6.21	1154.95	7.18	0	0	89.46	3.75	114.77	0.90	114.08	5.44	131.90	6.29	0	1039.23	17.09	0.78	5	2	15	122	108
210	88.21	9.49	17	8821.01	5.51	949.31	5.10	0	0	80.12	2.47	114.94	0.65	137.70	4.84	127.46	4.48	0	1278.92	14.61	0.86	3	2	16	122	107
211	85.21	9.09	18	8520.88	5.44	909.48	7.75	0	0	71.16	2.42	112.46	0.71	123.93	4.82	175.87	6.92	0	948.44	10.79	0.82	4	2	17	122	106
212	86.49	7.78	19	8648.91	7.18	778.01	7.36	0	0	64.72	2.28	110.61	0.75	157.96	6.40	161.92	6.56	0	888.75	10.01	0.80	3	2	18	122	105
213	87.47	6.90	20	8746.73	5.25	689.77	5.33	0	0	83.72	2.48	115.29	0.68	137.05	4.63	139.03	4.70	0	1314.44	12.94	0.86	3	2	19	122	104
214	85.06	10.60	21	8505.54	6.49	1059.68	5.43	0	0	69.20	2.31	115.30	0.63	150.20	5.72	125.76	4.79	0	892.73	11.26	0.84	3	2	20	122	103
215	88.01	10.53	22	8801.01	10.08	1053.21	6.53	0	0	63.79	2.81	115.65	0.79	176.43	8.97	114.69	5.77	0	1067.92	10.51	0.74	4	2	21	122	102
216	87.58	11.09	23	8757.66	8.39	1109.02	7.89	0	0	60.22	2.56	115.84	0.76	152.75	7.43	143.70	6.99	0	1035.10	9.74	0.75	3	2	22	122	101
217	83.31	9.10	24	8330.78	6.38	909.69	6.63	0	0	75.88	2.83	114.29	0.75	131.55	5.61	136.87	5.84	0	727.60	14.07	0.80	3	2	23	122	100
218	81.88	9.54	25	8187.64	6.29	954.48	6.80	0	0	78.68	3.33	116.62	0.77	114.30	5.51	123.47	5.94	0	1092.44	14.94	0.78	4	2	24	122	99
219	83.53	10.07	26	8353.01	8.43	1007.35	13.62	0	0	44.49	1.73	110.19	0.76	171.41	7.70	260.68	13.76	1	956.75	7.35	0.70	3	2	25	122	98
220	85.87	14.33	28	8586.50	4.65	1432.76	3.94	0	0	94.67	2.73	115.46	0.60	123.78	4.06	105.01	3.44	1	980.10	15.62	0.88	4	2	26	122	97
221	86.80	14.17	29	8680.08	7.76	1417.32	9.89	0	0	54.81	2.67	115.67	0.74	122.78	6.84	156.28	8.74	0	697.58	9.68	0.70	4	2	27	122	96
222	87.25	18.46	30	8725.19	7.42	1845.56	6.13	0	0	49.26	1.77	112.79	0.51	159.12	6.56	131.38	5.42	0	740.50	7.85	0.81	3	2	28	122	95
223	88.94	17.57	31	8894.33	9.70	1756.61	8.30	0	0	53.19	2.27	113.47	0.76	175.50	8.72	150.70	7.41	0	704.75	7.37	0.73	3	2	29	122	94
224	93.55	17.97	32	9354.50	10.01	1797.13	7.42	0	0	53.99	2.20	113.74	0.74	189.96	9.01	141.42	6.63	0	743.00	7.28	0.74	3	2	30	122	93
225	92.91	19.26	33	9290.84	6.05	1925.69	7.27	0	0	73.33	3.11	115.80	0.73	109.64	5.30	131.69	6.36	1	1054.04	14.92	0.77	4	2	31	122	92
226	93.26	21.24	34	9326.19	9.51	2124.47	8.95	0	0	54.10	2.34	113.10	0.80	170.34	8.52	160.34	8.00	0	779.62	7.88	0.72	3	2	32	122	91
227	96.10	19.62	35	9609.68	8.86	1961.76	10.36	0	0	54.35	2.60	116.25	0.82	143.52	7.88	167.71	9.21	0	1013.96	10.40	0.69	3	2	33	122	90
228	97.09	13.74	36	9708.66	6.38	1373.60	9.06	0	0	68.64	2.75	113.25	0.81	123.23	5.65	174.57	8.04	0	900.54	10.86	0.77	3	2	34	122	89
229	98.10	15.59	37	9810.36	5.76	1559.31	5.85	0	0	75.02	2.53	114.02	0.67	131.86	5.07	133.93	5.15	0	872.92	11.24	0.84	3	2	35	122	88
230	95.50	16.75	38	9549.88	10.68	1675.29	12.54	0	0	41.12	1.79	111.40	0.77	192.07	9.81	219.84	11.99	1	717.15	6.02	0.65	4	2	36	122	87
231	91.94	19.90	40	9194.28	6.34	1990.06	7.60	0	0	52.42	2.29	114.37	0.55	111.91	5.56	134.02	6.65	1	417.73	7.47	0.76	3	2	37	122	86
232	92.05	20.82	41	9205.02	7.54	2081.99	9.59	0	0	54.34	2.67	113.92	0.71	118.30	6.64	150.45	8.44	0	826.98	10.09	0.70	3	2	38	122	85
233	93.44	24.43	42	9344.21	6.10	2443.47	6.41	0	0	78.27	2.84	114.65	0.75	129.63	5.37	136.32	5.64	0	901.04	11.50	0.81	3	2	39	122	84
234	93.44	24.08	43	9343.53	8.48	2407.54	9.88	0	0	53.10	2.14	112.77	0.78	164.23	7.62	190.07	9.02	0	1096.46	7.98	0.73	3	2	40	122	83
235	93.34	23.72	44	9334.42	12.18	2372.09	14.30	0	0	44.52	2.52	113.95	0.95	168.11	10.99	196.25	13.05	0	1021.21	8.51	0.57	3	2	41	122	82
236	92.66	26.84	45	9265.75	12.67	2684.24	12.78	0	0	40.92	2.17	111.68	0.84	185.45	11.69	188.09	11.64	0	869.35	6.52	0.60	5	2	42	122	81
237	89.03	29.22	46	8903.17	5.83	2922.34	6.68	0	0	62.25	2.60	114.33	0.58	107.33	5.10	122.95	5.83	1	750.81	10.39	0.78	4	2	43	122	80
238	90.97	27.09	47	9096.88	7.28	2709.39	9.24	0	0	47.62	1.93	110.88	0.61	138.90	6.48	175.57	8.28	0	501.31	7.40	0.75	3	2	44	122	79
239	93.85	24.40	48	9385.29	7.44	2440.08	6.49	0	0	60.02	2.19	113.39	0.65	157.67	6.59	137.52	5.75	0	687.10	10.52	0.80	3	2	45	122	78
240	95.66	23.78	49	9566.47	4.74	2378.34	5.42	0	0	82.24	2.55	114.47	0.63	117.76	4.15	134.61	4.75	0	941.44	13.91	0.86	3	2	46	122	77
241	96.88	23.69	50	9688.33	9.53	2369.25	6.92	0	0	58.60	2.40	115.44	0.74	179.62	8.56	131.01	6.14	0	1025.10	8.56	0.76	3	2	47	122	76
242	100.65	22.56	51	10064.93	8.83	2255.84	7.86	0	0	61.93	2.71	113.41	0.80	155.98	7.82	138.81	6.96	0	881.67	8.21	0.74	3	2	48	122	75
243	99.70	25.23	52	9969.82	6.11	2522.59	6.46	0	0	68.32	2.72	115.58	0.65	118.12	5.35	124.84	5.65	0	707.65	11.56	0.79	4	2	49	122	74
244	100.03	22.24	53	10002.75	9.88	2223.61	11.91	0	0	48.61	2.37	112.44	0.84	158.03	8.88	189.82	10.79	0	1068.79	9.23	0.66	4	2	50	122	73
245	95.24	20.40	55	9523.86	5.57	2040.26	12.21	0	0	65.15	2.92	114.13	0.81	96.00	4.92	208.27	11.07	1	965.81	13.36	0.74	4	2	51	122	72
246	93.76	21.15	56	9375.70	4.96	2115.40	5.68	0	0	86.48	2.91	114.43	0.69	113.40	4.35	129.69	4.97	0	1048.21	14.97	0.84	4	2	52	122	71
247	91.82	21.38	57	9181.64	14.68	2137.73	14.58	0	0	35.34	2.15	115.28	0.84	187.90	13.39	186.81	13.26	0	896.02	6.23	0.52	5	2	53	122	70
248	89.84	23.53	58	8983.63	5.30	2352.82	4.58	0	0	86.82	2.98	118.32	0.63	118.42	4.62	102.25	3.97	1	1117.06	21.22	0.85	4	2	54	122	69
249	88.96	23.48	59	8896.16	6.17	2348.28	7.75	0	0	62.14	2.30	114.15	0.67	128.74	5.46	161.66	6.85	0	768.31	8.58	0.80	3	2	55	122	68
250	89.93	23.78	60	8992.91	5.34	2378.48	3.98	0	0	94.14	2.99	114.93	0.64	129.24	4.66	96.45	3.48	1	829.65	16.40	0.86	4	2	56	122	67
251	89.35	22.49	61	8935.15	8.57	2249.25	6.22	0	0	67.16	2.48	111.27	0.77	179.32	7.63	130.46	5.53	0	639.44	10.40	0.79	3	2	57	122	66
252	88.95	21.24	62	8895.03	7.05	2123.65	6.42	0	0	59.85	2.62	116.63	0.60	123.77	6.17	112.66	5.62	0	841.81	8.23	0.76	4	2	58	122	65
253	89.06	22.29	63	8906.40	7.37	2228.52	7.77	0	0	58.47	2.45	114.84	0.68	135.72	6.50	142.99	6.85	0	835.48	10.07	0.76	3	2	59	122	64
254	88.10	21.76	64	8810.01	4.07	2175.92	7.59	0	0	71.26	2.13	113.15	0.61	105.31	3.61	194.88	6.81	1	849.10	14.51	0.86	4	2	60	122	63
255	86.89	20.89	65	8688.58	8.30	2088.57	5.96	0	0	68.36	2.71	113.13	0.74	161.37	7.32	115.91	5.25	0	821.90	11.61	0.78	3	2	61	122	62
256	85.66	21.15	66	8566.07	6.01	2114.60	6.51	0	0	70.77	2.64	115.46	0.67	124.34	5.28	134.69	5.72	0	1006.44	10.97	0.81	3	2	62	122	61
257	87.48	21.76	67	8748.22	5.67	2175.51	5.65	0	0	72.02	2.38	114.71	0.62	132.35	4.99	131.86	4.97	0	834.52	12.85	0.84	3	2	63	122	60
258	85.04	21.95	68	8504.44	5.17	2194.80	5.59	0	0	79.58	2.64	114.94	0.65	120.03	4.53	129.88	4.90	0	900.75	14.03	0.85	3	2	64	122	59
259	83.11	20.34	69	8310.77	6.24	2033.69	5.60	0	0	80.06	3.11	116.03	0.71	123.63	5.45	110.85	4.89	1	786.54	12.99	0.81	4	2	65	122	58
260	85.48	18.13	70	8547.82	8.93	1813.41	6.99	0	0	56.97	2.58	114.43	0.69	152.00	7.86	119.01	6.16	0	831.29	7.83	0.74	3	2	66	122	57
261	87.00	17.21	71	8699.81	5.06	1721.32	6.03	0	0	76.08	2.41	112.46	0.64	123.28	4.46	146.74	5.30	0	669.10	12.65	0.85	4	2	67	122	56
262	88.89	17.52	72	8888.62	7.94	1751.84	7.13	0	0	67.58	2.87	114.39	0.78	144.25	6.99	129.66	6.29	0	1006.44	10.61	0.76	3	2	68	122	55
263	91.24	19.32	73	9124.06	8.57	1931.92	9.44	0	0	56.24	3.29	116.70	0.76	112.70	7.50	124.09	8.25	0	783.48	10.99	0.65	5	2	69	122	54
264	96.15	21.56	76	9614.78	5.07	2156.28	7.02	0	0	65.52	2.16	113.21	0.60	118.65	4.48	164.20	6.20	0	974.10	10.47	0.84	3	2	70	122	53
265	97.86	21.63	77	9786.38	7.43	2163.50	5.79	0	0	63.68	2.22	112.88	0.65	164.90	6.59	128.71	5.13	0	927.42	12.94	0.82	3	2	71	122	52
266	102.28	21.42	78	10227.92	11.13	2142.01	10.80	0	0	53.29	2.95	113.01	0.92	155.63	9.88	151.12	9.59	0	1044.62	9.97	0.63	3	2	72	122	51
267	105.25	23.41	79	10525.06	7.56	2340.77	9.82	0	0	63.48	2.74	114.17	0.86	135.83	6.72	176.12	8.75	0	974.73	11.34	0.73	4	2	73	122	50
268	103.49	29.12	80	10348.53	5.32	2911.52	6.63	0	0	69.72	2.74	116.15	0.62	104.07	4.63	129.68	5.79	1	939.75	14.38	0.80	4	2	74	122	49
269	104.91	30.14	81	10490.79	5.19	3014.15	5.73	0	0	75.85	2.45	113.63	0.63	123.59	4.56	136.38	5.03	0	1015.54	13.55	0.85	3	2	75	122	48
270	104.05	29.24	82	10405.25	6.15	2924.09	6.68	0	0	68.69	2.48	113.08	0.68	131.25	5.42	142.48	5.88	0	951.65	10.16	0.81	3	2	76	122	47
271	102.04	30.08	83	10203.70	5.15	3007.74	6.22	0	0	71.89	2.30	112.65	0.62	124.22	4.54	149.98	5.48	0	870.04	15.93	0.85	3	2	77	122	46
272	102.84	28.75	84	10283.77	7.88	2874.77	8.03	0	0	64.36	2.46	111.13	0.81	159.47	7.03	162.59	7.17	0	965.90	10.49	0.77	3	2	78	122	45
273	105.42	29.94	85	10541.50	6.63	2993.59	6.62	0	0	77.92	2.88	111.26	0.79	138.30	5.85	138.09	5.84	0	1089.33	11.85	0.80	4	2	79	122	44
274	102.20	27.84	86	10219.55	6.91	2784.28	9.56	0	0	61.47	2.62	112.35	0.77	125.28	6.12	173.03	8.49	0	724.25	10.08	0.75	3	2	80	122	43
275	103.25	27.67	87	10324.73	5.92	2767.47	5.47	0	0	73.54	2.60	113.56	0.63	128.98	5.18	119.28	4.80	0	773.60	13.46	0.83	4	2	81	122	42
276	103.37	27.97	88	10336.90	6.09	2796.53	8.35	0	0	57.51	2.14	111.74	0.64	126.40	5.40	172.90	7.43	0	905.00	9.63	0.79	3	2	82	122	41
277	106.79	27.15	89	10679.14	14.15	2714.51	9.26	0	0	44.97	2.18	114.39	0.82	223.42	13.30	149.31	8.35	1	955.48	8.75	0.65	4	2	83	122	40
278	108.31	26.03	90	10831.38	8.25	2602.52	14.89	0	0	47.25	2.59	116.21	0.81	116.60	7.33	207.47	13.66	0	948.06	8.32	0.63	4	2	84	122	39
279	109.43	21.04	91	10943.10	9.99	2104.34	8.96	0	0	47.48	2.18	114.94	0.71	168.76	8.91	151.42	7.99	0	755.04	8.16	0.70	3	2	85	122	38
280	108.82	22.64	92	10881.64	10.92	2263.76	10.61	0	0	45.36	2.56	115.27	0.76	149.78	9.67	145.62	9.40	0	674.60	7.53	0.63	4	2	86	122	37
281	108.33	25.88	93	10832.79	8.40	2587.83	6.17	0	0	68.17	3.01	116.23	0.74	146.21	7.36	107.56	5.42	1	979.69	12.99	0.75	4	2	87	122	36
282	105.71	26.57	94	10571.27	7.06	2656.74	6.24	0	0	62.43	2.13	111.47	0.65	159.99	6.27	141.45	5.54	0	1145.50	12.64	0.82	3	2	88	122	35
283	106.10	26.83	95	10610.36	5.64	2683.03	5.43	0	0	70.02	2.14	111.83	0.60	142.19	4.98	136.87	4.79	0	944.54	10.11	0.86	3	2	89	122	34
284	108.67	27.33	96	10867.41	6.96	2732.81	6.86	0	0	65.40	2.58	114.27	0.69	135.87	6.13	133.81	6.04	0	997.69	13.34	0.78	3	2	90	122	33
285	108.76	27.76	97	10875.93	5.33	2776.30	6.12	0	0	77.26	2.60	113.30	0.67	122.27	4.69	140.17	5.37	0	977.35	13.90	0.84	4	2	91	122	32
286	108.90	27.01	98	10890.42	6.16	2700.55	6.60	0	0	86.01	3.54	116.27	0.82	115.17	5.39	123.43	5.77	0	888.48	12.41	0.79	4	2	92	122	31
287	106.52	26.15	99	10651.78	5.78	2614.63	7.25	0	0	74.41	2.81	113.67	0.73	117.90	5.08	148.00	6.38	0	911.12	13.89	0.80	3	2	93	122	30
288	108.51	25.42	100	10851.46	13.19	2542.47	9.81	0	0	45.47	2.56	114.20	0.81	181.06	11.78	134.99	8.74	0	40.17	1.73	0.61	3	2	94	122	29
289	103.17	25.89	101	10317.23	8.59	2588.53	7.70	0	0	54.32	2.38	114.82	0.68	151.09	7.59	135.49	6.81	0	1013.23	10.95	0.74	3	2	95	122	28
290	104.28	26.45	102	10427.78	5.40	2645.13	5.28	0	0	82.07	2.75	114.13	0.66	124.20	4.73	121.42	4.63	0	802.65	13.90	0.84	3	2	96	122	27
291	103.54	24.91	103	10354.20	10.33	2491.34	10.29	0	0	40.33	1.84	111.77	0.67	176.02	9.30	174.99	9.31	0	522.46	5.03	0.68	4	2	97	122	26
292	98.38	22.85	104	9837.70	6.11	2285.24	7.03	0	0	81.95	3.18	114.87	0.82	121.17	5.37	139.56	6.18	0	988.54	15.71	0.80	3	2	98	122	25
293	97.83	21.37	105	9782.65	5.45	2136.52	4.90	0	0	98.57	3.65	114.06	0.75	112.92	4.74	101.46	4.25	1	803.10	16.86	0.83	4	2	99	122	24
294	97.80	20.30	106	9779.58	7.53	2030.23	7.38	0	0	70.71	2.97	115.98	0.81	138.43	6.63	135.64	6.50	0	972.69	12.51	0.76	3	2	100	122	23
295	98.60	19.74	107	9859.83	5.41	1973.84	5.94	0	0	81.85	2.71	112.28	0.71	125.94	4.76	138.21	5.22	0	945.96	14.63	0.84	3	2	101	122	22
296	100.65	21.65	108	10065.49	4.53	2165.43	6.34	0	0	75.62	2.31	114.78	0.62	114.22	3.99	160.06	5.59	0	948.04	11.61	0.86	3	2	102	122	21
297	100.86	22.86	109	10086.50	8.61	2286.25	11.71	0	0	56.68	3.23	116.33	0.87	116.64	7.59	158.48	10.32	0	946.15	9.38	0.64	4	2	103	122	20
298	103.18	19.56	110	10318.49	4.72	1956.23	5.08	0	0	81.89	2.48	112.78	0.61	120.14	4.14	129.19	4.45	0	739.27	11.60	0.87	4	2	104	122	19
299	100.63	18.41	111	10062.54	4.26	1841.22	5.10	0	0	79.05	2.26	113.10	0.56	114.30	3.73	137.14	4.47	0	805.96	13.14	0.88	3	2	105	122	18
300	97.88	20.46	112	9788.28	10.92	2045.94	10.04	0	0	53.07	2.75	113.70	0.88	163.33	9.73	150.19	8.93	0	1067.29	11.46	0.65	2	2	106	122	17
301	93.56	21.25	113	9356.47	12.80	2125.32	9.90	0	0	41.24	2.33	114.78	0.72	173.96	11.57	135.50	8.79	0	622.50	6.82	0.62	4	2	107	122	16
302	92.14	22.15	114	9214.32	5.73	2214.63	6.92	0	0	70.28	2.49	114.90	0.68	124.50	5.05	150.47	6.10	0	889.71	11.51	0.82	3	2	108	122	15
303	93.51	24.24	115	9350.93	6.13	2423.51	6.12	0	0	73.72	2.51	115.50	0.70	138.93	5.41	138.62	5.39	0	1029.42	15.47	0.83	3	2	109	122	14
304	92.16	24.68	116	9215.68	5.49	2467.54	5.72	0	0	71.10	2.19	113.13	0.61	137.20	4.84	142.97	5.05	0	1100.40	13.19	0.85	3	2	110	122	13
305	91.61	26.17	117	9160.70	7.90	2616.69	9.41	0	0	53.64	2.27	113.96	0.73	144.58	7.03	171.49	8.44	0	871.88	8.69	0.74	3	2	111	122	12
306	92.73	28.17	118	9272.95	3.95	2817.47	4.27	0	0	106.30	3.30	115.68	0.64	97.55	3.43	105.34	3.71	1	1077.81	16.21	0.87	4	2	112	122	11
307	92.12	27.39	119	9211.73	5.34	2739.21	5.95	0	0	75.04	2.48	113.85	0.64	124.61	4.70	138.77	5.23	0	922.73	12.77	0.84	3	2	113	122	10
308	89.68	31.10	120	8968.08	5.47	3110.18	6.78	0	0	83.65	3.68	112.03	0.75	95.50	4.74	118.40	5.90	1	505.08	14.43	0.77	4	2	114	122	9
309	87.79	30.60	121	8778.93	7.03	3059.92	7.18	0	0	66.54	2.48	111.93	0.74	145.67	6.23	148.73	6.36	0	732.19	10.64	0.79	3	2	115	122	8
310	86.74	25.74	122	8673.65	4.42	2574.13	5.52	0	0	91.39	3.08	113.77	0.67	100.72	3.86	125.82	4.82	1	993.31	16.91	0.85	4	2	116	122	7
311	90.12	23.80	123	9012.46	5.91	2379.52	8.04	0	0	71.68	2.85	114.40	0.75	114.63	5.20	155.93	7.07	0	828.83	12.81	0.79	3	2	117	122	6
312	90.15	23.06	124	9015.22	5.48	2306.18	4.86	0	0	94.54	3.21	116.35	0.73	124.14	4.79	110.08	4.25	1	1179.67	20.81	0.84	4	2	118	122	5
313	90.40	22.79	125	9040.26	7.70	2279.32	12.00	0	0	62.25	3.25	114.52	0.92	113.84	6.80	176.85	10.64	0	1165.02	12.52	0.67	4	2	119	122	4
314	92.95	24.50	126	9295.14	12.59	2449.74	7.90	0	0	56.41	2.43	111.12	0.89	222.50	11.87	143.19	7.11	1	914.31	8.07	0.71	3	2	120	122	3
315	93.21	22.03	127	9320.85	5.68	2203.05	6.64	0	0	69.59	2.38	114.32	0.66	128.10	5.01	149.78	5.86	0	1052.71	12.65	0.83	3	2	121	122	2
316	95.05	23.85	128	9505.41	8.79	2384.51	7.19	0	0	61.38	2.64	112.89	0.75	157.92	7.78	129.24	6.36	0	683.81	11.35	0.75	3	2	122	122	1
317	52.72	5.74	11	5272.04	5.24	573.95	6.52	0	0	108.31	3.62	117.04	0.97	120.97	4.62	150.36	5.74	0	0.00	0.00	0.84	3	3	1	2	2
318	54.62	5.46	12	5462.43	7.90	545.92	6.65	0	0	87.49	3.26	114.30	0.99	163.81	7.01	138.05	5.90	0	0.00	0.00	0.79	3	3	2	2	1
319	104.68	80.13	13	10468.15	6.98	8012.72	9.44	0	0	47.57	2.75	110.30	0.57	92.57	6.03	125.33	8.22	1	465.54	7.95	0.66	4	4	1	1	1
320	54.31	4.61	20	5431.04	3.35	460.68	4.51	0	0	132.20	3.19	118.02	0.77	106.72	2.94	143.48	3.95	1	0.00	0.00	0.91	4	5	1	1	1
321	6.58	15.25	26	658.36	4.67	1525.20	5.64	0	0	80.95	3.07	113.16	0.61	94.21	4.01	114.27	4.91	1	612.10	13.08	0.82	4	6	1	2	2
322	6.42	15.15	27	641.68	4.52	1515.47	4.17	0	0	97.80	3.33	114.70	0.62	101.97	3.91	94.21	3.65	1	0.00	0.00	0.85	4	6	2	2	1
323	64.65	5.99	31	6465.43	4.93	599.35	4.23	0	0	108.53	2.64	114.93	0.77	156.46	4.36	134.04	3.74	0	0.00	0.00	0.90	3	7	1	57	57
324	65.16	5.49	32	6516.21	7.50	548.54	5.82	0	0	92.24	2.93	113.96	0.96	182.39	6.73	141.95	5.19	0	0.00	0.00	0.83	3	7	2	57	56
325	62.70	7.70	33	6270.10	4.82	770.07	4.47	0	0	109.63	2.89	117.51	0.78	140.69	4.24	130.43	3.93	0	1448.58	20.32	0.89	3	7	3	57	55
326	62.79	6.64	34	6279.44	2.85	663.56	3.20	0	0	167.49	3.87	119.21	0.74	94.47	2.48	106.32	2.78	1	1601.67	31.56	0.93	4	7	4	57	54
327	66.70	6.35	35	6670.00	5.40	634.76	4.10	0	0	106.31	2.85	117.03	0.77	155.27	4.75	118.10	3.61	0	0.00	0.00	0.89	3	7	5	57	53
328	68.40	6.78	36	6840.19	5.21	677.72	4.42	0	0	97.09	2.32	113.10	0.73	168.64	4.64	143.07	3.93	0	1483.31	18.05	0.90	3	7	6	57	52
329	69.58	7.13	37	6958.01	2.69	712.58	3.04	0	0	180.29	3.56	117.94	0.77	104.64	2.34	118.24	2.65	1	1665.46	27.48	0.94	4	7	7	57	51
330	69.79	7.01	38	6979.32	2.58	700.67	2.78	0	0	153.44	2.97	116.84	0.61	102.24	2.25	110.27	2.42	1	1352.85	22.93	0.95	4	7	8	57	50
331	69.62	7.18	39	6962.09	3.71	718.28	4.14	0	0	141.56	3.82	117.49	0.82	105.46	3.23	117.71	3.61	1	1297.56	28.23	0.90	4	7	9	57	49
332	69.77	7.02	40	6977.19	3.82	702.20	4.99	0	0	107.37	3.10	116.20	0.70	101.87	3.34	133.00	4.36	1	1171.94	18.18	0.88	4	7	10	57	48
333	69.61	7.23	41	6960.69	2.61	723.01	2.94	0	0	138.23	2.70	114.77	0.57	102.44	2.27	115.27	2.56	1	1051.08	19.62	0.94	4	7	11	57	47
334	69.52	7.47	42	6952.05	5.49	746.75	5.40	0	0	84.11	3.40	116.42	0.67	104.32	4.76	102.56	4.68	1	860.08	18.24	0.80	4	7	12	57	46
335	69.75	7.11	43	6974.78	4.49	711.43	5.07	0	0	94.23	2.82	115.24	0.68	115.48	3.94	130.24	4.44	0	846.17	14.87	0.87	3	7	13	57	45
336	69.53	7.03	44	6953.13	3.78	703.43	4.30	0	0	126.72	3.55	119.03	0.76	103.64	3.28	118.06	3.75	1	1251.88	20.22	0.89	4	7	14	57	44
337	69.62	7.08	45	6962.20	2.89	708.36	3.31	0	0	168.72	3.64	116.44	0.77	103.08	2.52	117.97	2.89	1	1493.56	27.18	0.93	4	7	15	57	43
338	69.51	6.71	46	6950.97	2.78	670.79	3.09	0	0	145.55	3.01	117.61	0.63	103.26	2.41	114.85	2.69	1	1320.10	20.42	0.94	4	7	16	57	42
339	69.26	7.06	47	6926.39	2.67	705.77	3.13	0	0	136.46	2.63	116.87	0.59	106.62	2.33	124.69	2.73	1	1197.85	19.17	0.94	4	7	17	57	41
340	69.43	6.81	48	6943.12	3.34	680.86	3.99	0	0	120.58	2.94	116.68	0.66	105.25	2.91	126.01	3.49	1	1203.08	21.54	0.91	4	7	18	57	40
341	69.44	6.86	49	6944.37	3.35	685.72	4.05	0	0	130.44	3.44	118.02	0.71	97.23	2.89	117.70	3.53	1	1222.75	19.51	0.90	4	7	19	57	39
342	69.40	6.96	50	6940.48	3.37	696.35	3.98	0	0	132.68	3.26	115.72	0.72	105.20	2.93	124.29	3.47	1	1043.54	23.14	0.91	4	7	20	57	38
343	69.54	6.50	51	6954.30	3.40	649.59	3.79	0	0	139.52	3.48	116.90	0.74	104.57	2.95	116.68	3.30	1	0.00	0.00	0.91	4	7	21	57	37
344	69.59	6.66	52	6959.20	3.10	665.61	3.51	0	0	138.63	3.26	116.14	0.68	101.04	2.69	114.29	3.05	1	1052.77	19.51	0.92	4	7	22	57	36
345	69.62	6.68	53	6962.40	2.98	667.79	3.81	0	0	124.93	2.86	117.69	0.63	100.02	2.59	127.67	3.32	1	1345.29	21.58	0.92	4	7	23	57	35
346	70.76	6.81	54	7076.02	4.82	681.11	4.60	0	0	109.25	3.00	115.89	0.78	135.57	4.24	129.19	4.04	0	1274.50	20.07	0.88	4	7	24	57	34
347	68.10	8.48	55	6810.44	4.29	847.85	3.91	0	0	119.51	2.88	115.96	0.74	136.90	3.77	124.73	3.43	0	1568.88	20.19	0.91	3	7	25	57	33
348	64.97	11.00	56	6496.61	7.77	1099.87	7.62	0	0	73.05	2.45	112.11	0.90	179.71	7.05	176.38	6.89	0	1508.35	12.78	0.79	3	7	26	57	32
349	63.85	15.40	57	6384.79	9.15	1539.51	16.41	0	0	54.56	2.26	112.20	1.05	174.88	8.42	288.63	17.55	1	1248.08	7.66	0.66	4	7	27	57	31
350	64.24	16.77	58	6423.60	7.94	1677.40	6.52	0	0	79.82	2.94	115.79	0.90	166.95	7.06	137.21	5.79	0	1400.02	13.79	0.79	3	7	28	57	30
351	60.74	15.61	59	6074.44	6.59	1560.89	6.02	0	0	90.42	3.03	117.11	0.88	151.98	5.83	138.79	5.32	0	1568.88	15.57	0.83	3	7	29	57	29
352	58.32	15.79	60	5831.69	11.24	1579.25	6.88	0	0	62.86	2.44	115.66	0.87	221.93	10.50	138.30	6.18	1	1153.31	11.73	0.75	3	7	30	57	28
353	56.61	19.80	61	5660.76	4.32	1979.83	7.71	0	0	88.77	2.98	115.15	0.78	99.20	3.78	176.81	6.81	1	1233.15	17.61	0.84	5	7	31	57	27
354	54.06	21.10	62	5405.78	3.04	2110.01	3.61	0	0	125.30	2.60	115.61	0.62	112.69	2.66	133.94	3.16	0	1403.48	22.26	0.93	4	7	32	57	26
355	55.38	20.63	63	5537.77	4.00	2062.54	4.87	0	0	111.91	2.97	116.32	0.75	116.11	3.51	141.19	4.27	0	1537.96	18.25	0.89	4	7	33	57	25
356	52.89	21.70	64	5288.89	4.90	2170.12	5.54	0	0	98.93	3.07	116.38	0.78	121.62	4.30	137.69	4.87	0	1085.23	14.49	0.86	4	7	34	57	24
357	52.35	25.89	65	5235.35	4.57	2588.67	3.97	0	0	103.57	2.32	112.30	0.69	157.71	4.05	136.95	3.52	0	1428.77	16.81	0.91	3	7	35	57	23
358	50.06	23.53	66	5006.46	4.64	2352.54	5.17	0	0	113.96	3.55	117.95	0.84	114.63	4.06	127.68	4.52	0	1636.58	19.39	0.86	4	7	36	57	22
359	50.83	23.42	67	5082.79	4.27	2341.58	5.58	0	0	100.07	3.02	115.44	0.74	108.88	3.74	142.19	4.88	1	1165.31	19.24	0.87	4	7	37	57	21
360	50.52	21.68	68	5051.62	12.07	2167.88	6.02	0	0	57.32	1.91	113.49	0.76	268.00	12.27	141.77	5.45	1	1053.96	8.87	0.79	4	7	38	57	20
361	48.14	22.07	69	4813.54	5.47	2207.22	6.06	0	0	104.72	3.89	118.16	0.90	113.11	4.79	125.39	5.30	0	1230.15	19.23	0.82	5	7	39	57	19
362	46.83	23.31	70	4683.39	3.45	2330.92	3.91	0	0	122.54	2.71	114.47	0.68	120.14	3.03	136.29	3.43	0	1523.06	23.69	0.92	4	7	40	57	18
363	46.16	19.71	71	4616.46	3.95	1971.25	3.75	0	0	120.23	2.64	114.04	0.71	138.89	3.48	131.74	3.30	0	1419.56	18.74	0.92	3	7	41	57	17
364	45.53	21.64	72	4553.04	4.43	2163.85	3.54	0	0	135.34	3.30	114.88	0.81	139.51	3.88	111.53	3.10	1	1621.46	28.95	0.91	4	7	42	57	16
365	46.25	21.44	73	4625.48	6.15	2144.15	4.45	0	0	95.27	2.44	113.01	0.78	185.15	5.51	134.46	3.96	0	1542.42	18.78	0.88	3	7	43	57	15
366	48.26	21.09	74	4826.40	6.02	2109.19	6.36	0	0	85.19	2.54	113.09	0.83	156.28	5.36	164.95	5.68	0	1539.42	14.40	0.85	2	7	44	57	14
367	49.31	20.65	75	4931.07	4.77	2064.83	4.82	0	0	90.67	2.51	116.13	0.66	132.76	4.20	134.08	4.24	0	1237.38	20.33	0.88	4	7	45	57	13
368	50.11	21.01	76	5011.40	3.92	2100.81	4.71	0	0	107.42	2.83	112.96	0.70	114.56	3.44	137.36	4.13	0	1051.92	17.26	0.90	3	7	46	57	12
369	49.75	19.00	77	4975.02	6.35	1900.42	8.26	0	0	75.97	2.85	117.60	0.86	131.01	5.63	169.98	7.35	0	1443.69	13.83	0.79	3	7	47	57	11
370	51.85	17.66	78	5184.52	4.70	1766.05	5.81	0	0	99.97	2.97	115.78	0.80	122.12	4.14	150.79	5.11	0	1397.27	17.60	0.87	4	7	48	57	10
371	49.23	15.97	79	4922.67	5.16	1596.63	7.31	0	0	92.37	3.07	116.57	0.87	119.99	4.56	169.57	6.48	0	1487.31	12.35	0.83	3	7	49	57	9
372	49.87	13.91	80	4987.14	5.69	1390.98	5.25	0	0	90.67	2.70	115.19	0.77	147.47	5.02	136.02	4.63	0	1236.50	13.17	0.86	3	7	50	57	8
373	50.24	12.54	81	5023.62	5.12	1254.34	5.26	0	0	93.50	2.84	116.27	0.74	129.87	4.50	133.51	4.62	0	1418.56	16.38	0.86	3	7	51	57	7
374	49.60	11.18	82	4959.79	4.90	1117.69	4.35	0	0	107.54	2.73	114.92	0.77	149.07	4.33	132.25	3.84	0	1349.56	16.91	0.90	3	7	52	57	6
375	50.22	10.67	83	5022.48	4.00	1066.92	4.42	0	0	115.14	2.92	116.67	0.73	121.29	3.51	134.04	3.88	0	1553.10	23.07	0.90	3	7	53	57	5
376	50.56	11.06	84	5055.87	4.19	1105.65	5.69	0	0	97.57	2.66	117.02	0.73	118.66	3.70	160.83	5.02	0	1413.79	13.97	0.88	3	7	54	57	4
377	47.27	8.96	85	4726.51	3.27	895.56	3.39	0	0	124.02	2.57	115.54	0.62	121.06	2.86	125.81	2.97	0	1234.00	15.26	0.93	3	7	55	57	3
378	49.83	8.64	86	4982.63	5.14	864.46	5.21	0	0	107.89	3.49	116.96	0.84	122.12	4.50	123.69	4.56	0	1262.65	18.94	0.85	3	7	56	57	2
379	48.36	10.70	87	4835.70	4.61	1070.27	5.48	0	0	88.69	2.76	114.32	0.67	114.00	4.04	135.54	4.80	0	731.83	14.02	0.86	3	7	57	57	1
380	67.26	92.43	34	6725.89	7.53	9242.97	7.82	0	0	54.14	3.05	112.29	0.61	102.56	6.55	106.45	6.79	1	506.62	10.68	0.67	4	8	1	8	8
381	67.41	92.43	37	6740.76	6.38	9242.64	7.31	0	0	62.57	3.30	110.76	0.62	92.46	5.45	106.30	6.34	1	302.33	12.05	0.71	5	8	2	8	7
382	67.04	92.44	38	6703.52	7.85	9243.62	7.98	0	0	52.11	2.87	110.84	0.61	109.45	6.85	111.18	6.95	1	484.92	10.22	0.68	4	8	3	8	6
383	67.20	92.54	40	6719.67	6.96	9254.38	7.57	0	0	55.27	3.16	111.97	0.59	93.57	6.08	101.51	6.54	1	530.38	11.64	0.68	5	8	4	8	5
384	67.20	92.70	41	6719.91	5.20	9269.58	5.95	0	0	68.45	2.42	110.07	0.57	113.01	4.56	129.24	5.21	0	629.40	11.36	0.83	4	8	5	8	4
385	67.25	92.32	42	6724.70	5.69	9232.32	7.03	0	0	55.57	2.37	110.15	0.52	102.48	4.97	126.59	6.14	1	471.71	9.14	0.78	4	8	6	8	3
386	67.10	92.40	43	6710.12	5.04	9239.62	6.32	0	0	58.84	2.65	110.67	0.49	86.60	4.53	107.80	5.48	1	499.98	9.53	0.77	4	8	7	8	2
387	67.24	92.27	45	6724.27	5.46	9226.65	6.91	0	0	59.29	2.64	110.23	0.54	94.01	4.75	119.01	6.01	1	356.40	9.90	0.77	4	8	8	8	1
388	17.37	45.17	43	1736.98	8.41	4517.35	9.90	0	0	42.73	2.40	110.91	0.59	115.12	7.37	135.52	8.67	0	230.62	7.74	0.66	5	9	1	1	1
389	6.31	15.13	47	630.91	5.60	1513.41	6.36	0	0	51.05	2.06	112.60	0.45	106.55	4.89	120.94	5.55	1	0.00	0.00	0.79	4	10	1	7	7
390	6.66	15.05	49	666.14	4.32	1505.42	5.22	0	0	88.64	3.57	116.65	0.61	81.14	3.60	99.15	4.55	1	631.08	15.86	0.81	4	10	2	7	6
391	6.60	15.06	50	659.51	5.76	1505.69	7.10	0	0	62.76	3.38	114.46	0.58	80.22	4.68	100.82	6.18	1	457.73	10.32	0.70	4	10	3	7	5
392	6.54	15.18	52	653.54	6.04	1518.34	6.85	0	0	69.28	2.96	114.38	0.66	108.50	5.26	123.19	5.98	1	694.96	12.37	0.77	4	10	4	7	4
393	6.50	15.02	53	650.19	5.56	1502.45	5.36	0	0	76.47	2.65	110.24	0.63	123.24	4.86	118.89	4.69	0	525.27	14.04	0.84	3	10	5	7	3
394	6.47	15.09	56	647.17	7.01	1509.15	8.16	0	0	61.16	3.41	113.71	0.68	96.31	6.04	112.28	7.10	1	0.00	0.00	0.68	4	10	6	7	2
395	6.52	15.30	57	652.09	6.48	1530.11	8.01	0	0	53.35	2.78	112.40	0.57	95.28	5.57	118.15	6.98	1	389.29	9.44	0.71	4	10	7	7	1
396	54.05	112.63	52	5404.62	5.21	11263.36	4.28	0	0	112.03	2.80	113.85	0.82	161.00	4.62	132.36	3.79	0	1652.44	14.48	0.90	3	11	1	2	2
397	54.56	112.56	53	5456.24	5.46	11256.30	4.92	0	0	121.20	3.33	112.92	0.98	153.24	4.83	138.06	4.35	0	1811.69	18.57	0.88	3	11	2	2	1
398	97.80	5.13	52	9780.39	3.98	512.83	4.28	0	0	131.75	2.96	116.79	0.84	136.78	3.52	147.17	3.78	0	0.00	0.00	0.92	3	12	1	2	2
399	97.41	6.91	53	9741.49	10.82	691.09	11.35	0	0	75.36	4.12	122.81	1.32	153.33	9.63	160.74	10.11	0	2004.71	11.39	0.63	5	12	2	2	1
400	98.07	16.05	54	9806.86	9.21	1605.18	7.72	0	0	54.50	2.34	113.35	0.72	166.05	8.19	139.30	6.85	0	861.42	8.05	0.74	3	13	1	1	1
401	113.05	95.70	64	11304.81	6.51	9570.43	6.82	0	0	58.39	3.16	111.29	0.57	92.79	5.75	96.88	5.90	1	602.48	10.29	0.70	4	14	1	15	15
402	112.55	95.02	65	11255.21	9.19	9501.94	7.77	0	0	47.08	2.44	108.00	0.60	136.62	8.06	115.46	6.81	0	364.96	7.55	0.69	3	14	2	15	14
403	112.73	94.71	67	11273.29	6.00	9471.04	6.00	0	0	58.68	2.57	111.34	0.52	105.15	5.22	105.17	5.22	1	724.17	13.06	0.77	4	14	3	15	13
404	113.17	95.29	70	11316.68	4.64	9529.23	6.34	0	0	57.56	2.25	109.52	0.46	91.57	4.09	124.71	5.52	1	284.58	10.02	0.81	4	14	4	15	12
405	113.04	96.48	72	11303.61	5.29	9647.93	6.70	0	0	61.61	2.61	110.04	0.54	96.24	4.66	121.66	5.84	1	491.83	9.80	0.78	4	14	5	15	11
406	113.62	96.39	73	11361.89	8.30	9639.35	6.81	0	0	53.63	2.99	110.70	0.59	114.25	7.21	93.48	5.84	1	366.81	11.09	0.68	4	14	6	15	10
407	112.84	96.33	75	11284.30	6.60	9632.89	6.15	0	0	59.84	2.84	111.92	0.56	106.72	5.74	99.38	5.33	1	513.42	11.57	0.75	4	14	7	15	9
408	113.24	96.41	76	11323.53	6.49	9641.22	7.86	0	0	80.69	4.29	109.83	0.85	93.69	5.65	113.50	6.83	1	589.10	15.76	0.71	5	14	8	15	8
409	113.18	96.37	77	11318.18	4.43	9636.85	5.90	0	0	70.21	2.41	109.99	0.54	99.44	3.88	132.24	5.15	1	555.38	10.89	0.84	4	14	9	15	7
410	113.50	96.58	78	11349.89	7.53	9658.30	8.89	0	0	47.43	2.70	110.05	0.58	101.51	6.53	119.94	7.75	1	336.00	9.00	0.67	4	14	10	15	6
411	113.55	96.43	79	11354.64	5.75	9642.91	9.23	0	0	48.72	2.44	111.32	0.52	87.17	4.84	141.02	8.05	1	672.04	13.87	0.72	4	14	11	15	5
412	113.18	94.58	82	11317.71	6.20	9457.92	5.45	0	0	57.47	2.53	110.78	0.49	108.11	5.40	94.81	4.68	1	444.52	14.68	0.78	4	14	12	15	4
413	113.69	94.62	84	11369.24	5.85	9461.76	8.91	0	0	52.98	2.63	109.71	0.57	90.15	5.05	137.59	7.77	1	263.73	9.54	0.72	4	14	13	15	3
414	113.94	94.43	85	11393.84	7.43	9443.35	8.44	0	0	55.52	3.12	109.42	0.65	101.59	6.50	115.32	7.35	1	592.60	11.14	0.67	4	14	14	15	2
415	113.20	94.57	88	11319.90	6.58	9456.81	6.82	0	0	49.00	2.24	108.90	0.49	110.47	5.74	114.47	5.94	1	271.21	8.90	0.75	4	14	15	15	1
416	122.98	13.12	65	12297.92	7.41	1311.97	6.18	0	0	66.23	2.51	114.25	0.69	150.70	6.54	125.68	5.45	0	0.00	0.00	0.80	3	15	1	1	1
417	8.45	64.36	66	844.50	6.07	6436.14	8.32	0	0	50.71	2.46	111.85	0.53	95.66	5.23	131.38	7.25	1	448.96	9.78	0.73	4	16	1	1	1
418	115.27	8.28	68	11527.09	13.22	828.31	6.32	0	0	65.00	2.21	114.08	0.92	282.85	13.88	146.34	5.74	1	1580.92	18.00	0.78	4	17	1	5	5
419	118.23	7.47	69	11823.33	5.10	746.51	5.99	0	0	109.33	3.46	119.41	0.92	124.40	4.49	145.99	5.27	0	1509.40	11.03	0.85	3	17	2	5	4
420	115.92	6.52	70	11591.65	7.91	652.34	5.56	0	0	81.92	2.63	117.89	0.85	190.44	7.14	134.72	4.96	0	1567.27	10.61	0.83	3	17	3	5	3
421	113.03	5.46	71	11302.92	5.16	545.77	8.86	0	0	90.11	2.78	116.67	0.96	130.42	4.62	220.32	8.23	1	0.00	0.00	0.83	3	17	4	5	2
422	110.42	5.57	72	11041.78	7.84	557.40	7.43	0	0	80.83	2.71	116.48	1.00	181.61	7.08	172.31	6.69	0	0.00	0.00	0.79	3	17	5	5	1
423	38.36	52.21	73	3836.11	8.27	5221.31	8.22	0	0	51.77	2.24	109.35	0.66	147.40	7.32	146.59	7.28	0	617.46	8.57	0.74	3	18	1	6	6
424	36.95	54.58	74	3694.63	4.11	5458.40	4.00	0	0	124.51	3.43	116.52	0.75	114.55	3.59	111.38	3.48	1	1460.98	18.19	0.89	4	18	2	6	5
425	37.45	55.46	75	3744.68	4.48	5545.82	4.54	0	0	109.89	2.89	113.51	0.76	131.28	3.94	133.02	3.99	0	1325.31	18.28	0.89	3	18	3	6	4
426	39.57	56.33	76	3957.13	4.16	5632.94	5.00	0	0	112.74	2.94	111.77	0.79	123.16	3.67	148.10	4.40	0	1255.77	23.91	0.89	3	18	4	6	3
427	40.21	56.07	77	4020.61	4.06	5607.03	4.00	0	0	123.41	3.34	112.41	0.74	115.41	3.54	113.87	3.50	0	1081.60	20.64	0.90	4	18	5	6	2
428	40.70	56.40	78	4069.78	6.91	5640.34	4.70	0	0	77.31	2.36	112.82	0.68	174.51	6.12	119.04	4.16	0	1036.23	11.90	0.85	3	18	6	6	1
429	97.37	23.05	74	9736.85	7.43	2305.22	8.24	0	0	62.31	2.21	111.06	0.78	162.60	6.66	179.79	7.46	0	1155.42	11.92	0.78	3	19	1	2	2
430	95.48	23.93	75	9548.47	6.63	2392.59	9.32	0	0	56.48	2.25	112.90	0.69	129.15	5.89	180.88	8.34	0	835.06	9.17	0.77	4	19	2	2	1
431	106.31	6.54	81	10630.71	5.49	653.52	7.49	0	0	101.99	3.31	116.80	1.02	131.05	4.88	178.29	6.67	0	1713.54	14.91	0.83	3	20	1	475	475
432	105.45	7.17	83	10545.10	9.35	717.02	10.01	0	0	68.24	2.93	115.55	1.06	169.61	8.41	181.05	9.04	0	1385.46	12.84	0.70	3	20	2	475	474
433	107.16	8.48	84	10715.53	5.34	847.50	5.05	0	0	99.57	2.74	115.03	0.80	149.84	4.73	141.83	4.47	0	1564.62	16.91	0.88	3	20	3	475	473
434	110.21	10.00	85	11021.37	5.01	999.89	4.47	0	0	120.78	3.33	115.33	0.87	139.84	4.40	124.75	3.93	0	1582.02	17.06	0.88	3	20	4	475	472
435	111.36	10.83	86	11135.56	6.17	1083.35	5.40	0	0	114.78	3.81	116.18	1.01	143.27	5.43	125.36	4.75	0	1645.04	15.87	0.84	3	20	5	475	471
436	114.02	10.87	87	11402.27	5.33	1086.66	5.16	0	0	112.04	3.19	116.41	0.91	144.30	4.71	139.86	4.56	0	1797.96	23.32	0.87	3	20	6	475	470
437	116.36	12.03	88	11635.97	3.85	1203.40	3.87	0	0	140.38	3.43	115.62	0.81	121.30	3.37	121.70	3.38	0	1605.42	26.24	0.91	3	20	7	475	469
438	116.74	13.02	89	11673.89	4.85	1301.82	4.58	0	0	115.34	3.38	118.81	0.82	127.12	4.25	120.25	4.02	0	1626.94	19.08	0.88	4	20	8	475	468
439	116.49	10.90	90	11649.42	6.84	1089.71	5.18	0	0	89.85	2.61	115.51	0.84	182.00	6.11	138.29	4.62	0	1510.75	15.34	0.85	3	20	9	475	467
440	117.04	12.25	91	11704.40	6.82	1224.61	5.53	0	0	81.73	2.32	114.61	0.80	185.90	6.16	151.64	4.95	0	1671.23	14.10	0.85	3	20	10	475	466
441	116.43	11.79	92	11643.30	3.48	1178.81	3.59	0	0	134.36	2.70	114.67	0.73	133.22	3.06	137.58	3.16	0	1591.77	21.68	0.93	3	20	11	475	465
442	117.53	11.24	93	11753.39	3.37	1123.59	3.74	0	0	150.09	3.42	116.49	0.80	113.46	2.94	126.11	3.27	0	1693.15	24.22	0.92	4	20	12	475	464
443	114.49	9.44	94	11448.86	6.34	943.67	8.25	0	0	90.87	3.35	113.74	1.03	133.13	5.63	173.00	7.33	0	1444.44	15.27	0.79	3	20	13	475	463
444	114.44	14.35	95	11444.42	6.35	1434.90	6.16	0	0	82.35	2.40	113.07	0.82	169.21	5.68	164.18	5.51	0	1542.00	17.11	0.85	3	20	14	475	462
445	117.84	14.10	96	11783.90	3.11	1409.76	3.26	0	0	152.78	3.36	117.90	0.72	108.74	2.71	114.04	2.84	1	1598.75	23.42	0.93	4	20	15	475	461
446	119.54	16.17	97	11953.59	10.02	1617.05	13.40	0	0	59.18	2.81	115.12	1.11	165.28	9.07	217.51	12.55	1	1135.98	9.44	0.64	4	20	16	475	460
447	119.73	17.71	98	11973.42	3.83	1771.45	4.43	0	0	130.18	3.16	116.87	0.82	121.36	3.36	140.43	3.89	0	1769.33	31.91	0.91	4	20	17	475	459
448	118.74	20.00	99	11873.64	4.11	2000.19	5.41	0	0	105.34	2.70	115.17	0.77	123.86	3.63	162.68	4.79	0	1440.35	18.78	0.89	3	20	18	475	458
449	115.80	19.24	100	11579.72	2.97	1923.87	3.17	0	0	139.04	2.73	116.40	0.64	116.70	2.60	124.50	2.78	0	1467.81	19.44	0.94	3	20	19	475	457
450	117.73	19.10	101	11773.06	5.29	1910.16	5.53	0	0	111.00	3.38	115.79	0.92	133.83	4.66	139.97	4.87	0	1278.73	18.49	0.86	4	20	20	475	456
451	120.37	20.18	102	12037.46	7.25	2018.47	8.97	0	0	89.74	3.56	116.26	1.14	141.49	6.45	174.77	8.01	0	1682.56	14.50	0.76	3	20	21	475	455
452	118.96	21.12	103	11895.99	4.50	2111.71	3.88	0	0	128.00	3.00	114.47	0.82	148.02	3.97	127.42	3.42	0	1680.35	28.71	0.91	3	20	22	475	454
453	119.33	22.67	104	11933.21	3.21	2266.91	3.45	0	0	156.55	3.42	115.51	0.78	113.06	2.80	121.54	3.02	0	1461.69	24.69	0.93	4	20	23	475	453
454	118.73	24.42	105	11873.17	4.23	2442.49	8.52	0	0	94.60	2.64	113.28	0.88	117.86	3.77	232.02	8.04	1	1533.88	14.57	0.86	4	20	24	475	452
455	118.01	27.64	106	11800.58	4.42	2764.07	4.92	0	0	128.05	3.61	116.03	0.90	120.72	3.88	134.26	4.31	0	1525.12	18.45	0.88	4	20	25	475	451
456	117.54	26.14	107	11753.61	3.05	2613.52	3.40	0	0	166.41	3.37	112.78	0.81	115.83	2.67	129.12	2.98	0	1608.38	26.51	0.94	3	20	26	475	450
457	117.25	24.13	108	11724.53	3.74	2412.87	3.92	0	0	155.16	3.62	115.09	0.90	123.45	3.28	129.44	3.44	0	1851.00	30.80	0.92	3	20	27	475	449
458	116.80	25.42	109	11679.58	8.14	2541.67	7.53	0	0	95.62	3.68	114.04	1.18	163.65	7.25	151.41	6.70	0	1751.25	15.98	0.77	3	20	28	475	448
459	114.99	26.30	110	11498.82	2.72	2630.05	3.25	0	0	178.51	3.88	116.47	0.78	96.48	2.40	115.01	2.83	1	1652.98	32.26	0.93	4	20	29	475	447
460	114.98	26.61	111	11497.80	2.74	2660.64	2.92	0	0	170.35	3.28	114.62	0.72	109.70	2.40	116.66	2.55	1	1668.98	27.00	0.94	3	20	30	475	446
461	115.04	26.39	112	11503.99	2.58	2639.07	3.33	0	0	188.48	3.71	115.41	0.82	101.00	2.27	129.83	2.90	1	1497.58	27.48	0.94	4	20	31	475	445
462	115.31	26.43	113	11531.16	2.71	2643.45	2.96	0	0	180.36	3.66	117.81	0.76	102.68	2.36	112.24	2.58	1	1666.90	20.16	0.94	3	20	32	475	444
463	115.07	26.63	114	11506.77	3.03	2662.74	3.42	0	0	156.64	3.65	115.87	0.74	99.83	2.65	112.74	2.98	1	1427.27	26.64	0.92	4	20	33	475	443
464	114.96	26.52	115	11495.71	5.08	2652.45	5.26	0	0	91.92	3.29	114.72	0.71	108.91	4.44	112.83	4.59	1	852.81	16.83	0.83	4	20	34	475	442
465	114.96	26.47	117	11496.04	2.57	2647.29	2.83	0	0	162.42	3.05	115.92	0.65	105.10	2.25	115.70	2.47	1	1471.83	26.72	0.95	4	20	35	475	441
466	114.81	26.54	118	11480.94	2.90	2654.08	3.34	0	0	161.38	3.31	115.97	0.75	108.69	2.53	125.39	2.92	1	1642.54	28.10	0.94	3	20	36	475	440
467	114.76	26.44	119	11475.58	2.70	2644.23	3.42	0	0	177.44	3.82	116.43	0.80	96.28	2.35	122.11	2.98	1	1418.73	21.97	0.93	4	20	37	475	439
468	114.84	26.85	120	11484.42	3.32	2684.99	3.42	0	0	172.11	4.05	115.01	0.86	108.32	2.89	111.50	2.98	1	1599.10	23.50	0.92	4	20	38	475	438
469	114.87	26.85	121	11487.10	2.22	2684.77	2.51	0	0	201.93	3.37	115.07	0.71	102.25	1.94	115.55	2.19	1	1758.02	29.07	0.96	4	20	39	475	437
470	114.82	26.74	122	11481.56	3.90	2673.72	3.84	0	0	102.37	2.64	111.60	0.59	116.53	3.41	114.54	3.35	0	844.54	16.96	0.90	4	20	40	475	436
471	114.77	26.77	123	11477.27	2.43	2677.04	2.66	0	0	174.60	3.12	115.27	0.66	104.76	2.12	114.31	2.32	1	1396.98	26.36	0.95	4	20	41	475	435
472	114.54	26.63	124	11454.44	2.78	2663.43	3.14	0	0	184.17	3.74	116.64	0.81	105.18	2.42	118.73	2.74	1	1906.56	31.82	0.94	3	20	42	475	434
473	115.10	26.68	125	11510.08	3.24	2668.15	3.93	0	0	150.50	3.61	113.85	0.80	104.14	2.84	126.06	3.43	1	1397.35	24.35	0.92	4	20	43	475	433
474	114.67	26.71	126	11466.59	2.59	2671.31	2.96	0	0	170.36	3.25	115.28	0.70	104.03	2.25	118.98	2.58	1	1342.23	26.02	0.95	4	20	44	475	432
475	114.48	26.25	127	11448.32	3.37	2625.06	3.74	0	0	149.11	3.71	115.64	0.78	103.98	2.93	115.27	3.26	1	1281.17	20.51	0.91	3	20	45	475	431
476	114.55	26.49	128	11455.12	3.74	2648.58	4.70	0	0	119.56	3.23	114.20	0.75	106.24	3.26	133.79	4.11	1	1048.54	22.24	0.89	3	20	46	475	430
477	116.70	26.58	129	11669.65	2.90	2657.68	4.28	0	0	133.60	3.23	116.27	0.70	92.00	2.52	135.87	3.73	1	1570.75	21.73	0.92	4	20	47	475	429
478	116.80	26.54	130	11679.64	5.04	2654.30	5.73	0	0	83.68	3.13	114.21	0.67	103.51	4.40	117.72	4.99	1	837.88	15.95	0.82	4	20	48	475	428
479	116.87	26.66	131	11687.39	3.16	2666.40	3.56	0	0	176.79	3.90	113.76	0.89	110.16	2.77	123.96	3.11	1	1646.35	35.98	0.93	3	20	49	475	427
480	116.89	26.87	132	11689.08	2.59	2687.19	3.35	0	0	153.54	3.08	113.64	0.67	99.38	2.27	128.49	2.92	1	1399.92	25.69	0.94	4	20	50	475	426
481	116.96	27.00	133	11696.36	2.74	2699.81	3.01	0	0	165.27	3.24	113.01	0.71	107.23	2.39	118.05	2.63	1	1368.44	21.02	0.94	4	20	51	475	425
482	117.13	26.90	134	11712.54	2.55	2690.06	2.53	0	0	158.28	2.87	115.19	0.59	108.01	2.22	107.32	2.21	1	1263.38	25.27	0.95	4	20	52	475	424
483	117.18	27.12	135	11717.98	2.94	2711.91	3.38	0	0	158.16	3.39	115.35	0.74	105.37	2.57	121.17	2.95	1	1439.00	23.59	0.93	4	20	53	475	423
484	117.62	27.23	136	11762.13	2.88	2723.13	3.37	0	0	146.62	2.99	112.50	0.68	108.72	2.52	127.24	2.95	1	1314.67	26.87	0.94	3	20	54	475	422
485	117.58	27.33	137	11757.85	2.41	2732.96	2.64	0	0	182.38	3.19	114.86	0.68	105.82	2.10	115.81	2.30	1	1616.33	28.44	0.95	4	20	55	475	421
486	117.73	27.31	138	11772.75	3.32	2731.10	3.60	0	0	152.55	3.54	114.08	0.78	109.72	2.90	118.95	3.14	1	1426.67	24.52	0.92	3	20	56	475	420
487	117.64	27.20	139	11763.80	2.71	2720.06	3.10	0	0	127.17	2.58	114.23	0.55	102.67	2.35	117.41	2.70	1	1150.08	21.20	0.94	4	20	57	475	419
488	117.03	26.51	140	11703.24	3.35	2651.30	3.76	0	0	145.78	3.15	114.99	0.78	119.14	2.94	133.87	3.30	0	1661.92	25.77	0.93	3	20	58	475	418
489	116.99	23.85	141	11699.47	6.23	2384.80	6.46	0	0	100.98	3.17	114.12	1.01	153.86	5.55	159.53	5.75	0	1829.96	16.01	0.84	2	20	59	475	417
490	119.40	19.95	142	11939.76	5.54	1994.60	4.66	0	0	105.12	2.67	111.28	0.84	168.89	4.93	142.12	4.14	0	1508.08	15.78	0.89	3	20	60	475	416
491	121.32	19.44	143	12132.41	3.17	1943.53	3.94	0	0	163.71	3.86	114.59	0.86	103.24	2.76	128.46	3.44	1	0.00	0.00	0.92	4	20	61	475	415
492	121.18	19.30	144	12118.48	2.84	1930.00	3.54	0	0	136.70	2.69	113.32	0.65	111.18	2.49	138.57	3.10	1	0.00	0.00	0.94	4	20	62	475	414
493	120.97	19.17	145	12096.76	2.67	1917.31	3.01	0	0	176.87	3.34	114.50	0.75	108.52	2.33	122.65	2.63	1	0.00	0.00	0.95	3	20	63	475	413
494	120.74	19.03	146	12074.19	3.02	1903.02	3.22	0	0	175.15	4.08	115.85	0.80	99.44	2.63	105.91	2.80	1	0.00	0.00	0.92	4	20	64	475	412
495	120.62	19.44	147	12061.77	2.89	1943.59	3.33	0	0	155.77	3.24	114.84	0.72	106.76	2.52	123.25	2.91	1	0.00	0.00	0.94	4	20	65	475	411
496	120.39	19.45	148	12038.59	3.15	1944.50	3.30	0	0	150.97	3.30	113.94	0.73	110.93	2.75	116.22	2.88	1	1274.25	24.82	0.93	4	20	66	475	410
497	120.18	19.38	149	12018.42	3.03	1937.71	3.06	0	0	160.80	3.56	116.56	0.72	105.23	2.64	106.31	2.66	1	1481.98	26.39	0.93	4	20	67	475	409
498	120.22	19.73	150	12021.58	2.63	1972.83	2.95	0	0	135.34	2.32	114.60	0.57	117.90	2.31	132.38	2.59	0	1577.88	22.36	0.95	3	20	68	475	408
499	120.13	19.67	151	12013.09	2.62	1966.91	3.08	0	0	182.88	3.88	115.41	0.76	95.12	2.30	111.44	2.67	1	1249.48	26.96	0.94	4	20	69	475	407
500	120.07	19.63	152	12007.50	4.35	1962.81	5.30	0	0	110.61	3.47	113.65	0.79	106.62	3.81	130.07	4.64	1	1111.00	21.53	0.86	4	20	70	475	406
501	119.86	19.57	153	11986.08	2.32	1956.81	3.08	0	0	151.67	2.99	114.58	0.60	90.65	2.05	119.92	2.68	1	1545.31	28.29	0.94	4	20	71	475	405
502	119.81	19.69	154	11981.11	4.39	1969.44	4.60	0	0	112.08	3.29	113.62	0.75	115.10	3.84	120.63	4.02	0	1106.44	16.98	0.88	3	20	72	475	404
503	119.55	19.57	155	11954.87	3.39	1956.52	3.56	0	0	157.66	3.76	115.65	0.81	109.01	2.95	114.51	3.10	1	1451.65	28.36	0.92	4	20	73	475	403
504	119.61	19.63	156	11961.46	3.71	1962.60	4.30	0	0	151.06	4.26	115.39	0.89	101.10	3.22	117.06	3.74	1	1468.88	23.47	0.89	4	20	74	475	402
505	119.63	20.04	157	11962.58	3.55	2003.84	3.75	0	0	140.52	3.50	114.02	0.76	109.34	3.09	115.53	3.27	1	1403.54	20.92	0.91	4	20	75	475	401
506	119.45	20.27	158	11944.50	3.26	2026.62	3.57	0	0	138.23	3.20	115.39	0.70	108.41	2.85	118.44	3.11	1	1340.58	26.34	0.92	4	20	76	475	400
507	119.48	20.14	159	11947.97	3.23	2013.73	3.30	0	0	127.26	2.74	113.07	0.62	115.57	2.82	117.86	2.88	0	1152.79	24.00	0.93	3	20	77	475	399
508	119.64	20.27	160	11963.66	3.35	2027.41	3.86	0	0	143.11	3.67	116.04	0.76	100.00	2.90	115.35	3.36	1	1495.46	22.69	0.91	4	20	78	475	398
509	119.47	20.21	161	11946.70	3.23	2021.12	4.10	0	0	159.77	3.94	115.28	0.86	100.56	2.80	127.63	3.57	1	1785.94	31.07	0.91	4	20	79	475	397
510	119.56	20.24	162	11955.57	2.16	2024.14	2.65	0	0	206.89	4.03	116.53	0.72	83.51	1.77	103.98	2.30	1	1243.02	36.39	0.95	5	20	80	475	396
511	119.74	19.91	163	11973.67	2.34	1990.67	2.68	0	0	171.57	2.99	115.54	0.64	102.91	2.04	118.19	2.34	1	1549.23	27.34	0.95	4	20	81	475	395
512	119.78	19.85	164	11977.98	2.65	1985.36	3.20	0	0	135.66	3.14	115.22	0.58	87.96	2.31	106.22	2.78	1	880.06	15.10	0.93	5	20	82	475	394
513	119.71	19.64	165	11970.98	7.54	1964.23	5.54	0	0	60.75	2.61	113.00	0.59	134.68	6.58	98.90	4.82	1	626.90	12.88	0.77	4	20	83	475	393
514	119.80	19.78	166	11979.85	8.99	1977.64	10.20	0	0	41.25	2.13	111.74	0.61	134.31	7.94	152.40	9.01	0	565.56	8.56	0.67	3	20	84	475	392
515	119.66	19.59	167	11965.62	3.72	1958.84	4.03	0	0	100.71	2.67	113.49	0.58	107.70	3.24	116.64	3.51	1	683.90	14.43	0.90	4	20	85	475	391
516	119.95	19.61	169	11994.65	5.64	1961.48	4.98	0	0	74.58	2.52	112.95	0.59	128.26	4.94	113.29	4.36	0	711.46	11.65	0.84	3	20	86	475	390
517	120.21	19.52	170	12020.57	3.46	1951.60	3.52	0	0	167.07	4.38	114.86	0.86	101.13	3.01	102.97	3.05	1	1413.73	27.79	0.91	4	20	87	475	389
518	120.58	19.39	171	12057.78	2.81	1939.04	3.20	0	0	152.28	3.04	113.18	0.68	108.26	2.45	123.19	2.79	1	0.00	0.00	0.94	4	20	88	475	388
519	120.78	19.45	172	12078.24	3.30	1944.52	3.89	0	0	154.28	3.59	115.65	0.83	109.18	2.89	128.57	3.40	1	0.00	0.00	0.92	4	20	89	475	387
520	121.15	19.63	173	12115.03	2.31	1962.61	2.74	0	0	176.42	3.12	115.14	0.66	100.60	2.02	118.88	2.38	1	0.00	0.00	0.95	4	20	90	475	386
521	121.01	19.73	174	12101.04	2.54	1972.82	2.60	0	0	159.36	2.77	115.13	0.61	112.22	2.22	115.10	2.27	0	0.00	0.00	0.95	3	20	91	475	385
522	120.81	19.61	175	12081.02	3.73	1960.91	4.17	0	0	138.41	3.28	114.36	0.83	121.08	3.27	135.47	3.66	0	0.00	0.00	0.91	3	20	92	475	384
523	120.00	19.82	176	12000.20	7.60	1981.87	6.99	0	0	87.91	3.03	113.45	1.02	170.68	6.82	157.23	6.25	0	1576.10	12.75	0.80	3	20	93	475	383
524	116.02	22.94	177	11602.24	4.03	2293.69	4.74	0	0	119.90	3.07	115.35	0.80	121.40	3.54	142.95	4.17	0	1718.40	20.16	0.90	4	20	94	475	382
525	117.62	21.98	178	11761.72	2.17	2198.46	2.92	0	0	199.98	3.61	117.62	0.74	91.95	1.86	124.24	2.54	1	1767.12	24.40	0.95	4	20	95	475	381
526	117.57	21.87	179	11756.80	3.24	2187.43	3.98	0	0	129.24	3.06	114.45	0.69	105.38	2.83	129.39	3.48	1	1111.27	25.89	0.92	4	20	96	475	380
527	117.68	21.60	180	11767.75	3.29	2159.86	3.91	0	0	147.04	3.52	114.86	0.79	105.66	2.87	125.48	3.41	1	1353.79	22.73	0.92	4	20	97	475	379
528	117.63	21.58	181	11763.01	3.61	2157.60	3.64	0	0	146.67	3.47	116.59	0.79	117.13	3.15	118.04	3.18	0	1414.00	22.89	0.92	3	20	98	475	378
529	117.93	20.01	182	11793.30	6.47	2001.13	15.99	0	0	107.55	4.01	117.71	1.63	136.90	5.86	302.34	17.40	1	2727.35	22.36	0.75	4	20	99	475	377
530	117.68	21.53	183	11768.23	2.98	2153.18	3.73	0	0	271.91	6.98	124.81	1.32	88.70	2.55	111.27	3.23	1	1624.65	14.38	0.91	4	20	100	475	376
531	117.82	21.76	184	11781.80	9.70	2175.90	9.26	0	0	101.67	7.69	124.14	1.41	98.43	8.44	93.90	8.04	1	217.81	3.54	0.54	4	20	101	475	375
532	117.56	21.81	185	11756.16	3.10	2180.91	3.53	0	0	157.67	3.66	116.86	0.77	102.53	2.69	116.92	3.08	1	471.12	5.86	0.92	4	20	102	475	374
533	117.53	21.66	186	11753.29	5.70	2165.80	6.78	0	0	62.43	2.37	113.85	0.59	115.55	5.00	137.43	5.94	0	108.19	3.05	0.81	4	20	103	475	373
534	117.77	21.89	187	11777.39	3.36	2189.40	3.75	0	0	147.83	3.30	114.77	0.79	115.88	2.94	129.33	3.29	0	1496.00	19.44	0.92	3	20	104	475	372
535	118.04	21.90	188	11804.21	3.12	2189.77	3.21	0	0	165.59	3.75	118.38	0.78	105.92	2.73	108.97	2.80	1	1574.77	24.03	0.93	4	20	105	475	371
536	117.87	21.91	189	11786.79	4.09	2191.26	4.11	0	0	134.29	3.68	115.39	0.82	114.84	3.58	115.22	3.59	0	1019.21	15.08	0.89	4	20	106	475	370
537	117.69	21.63	190	11768.82	3.78	2162.52	4.81	0	0	137.32	3.70	115.11	0.88	107.76	3.31	137.19	4.21	1	1253.21	20.00	0.89	3	20	107	475	369
538	117.68	21.56	191	11768.39	3.02	2155.98	3.47	0	0	129.08	2.69	115.65	0.63	111.49	2.64	128.02	3.03	1	1017.10	15.87	0.93	4	20	108	475	368
539	117.70	21.74	192	11769.69	3.45	2173.78	4.49	0	0	141.73	3.65	117.24	0.83	102.92	3.01	134.07	3.92	1	530.00	5.64	0.90	4	20	109	475	367
540	117.75	21.72	193	11774.74	7.81	2171.67	8.63	0	0	131.56	7.94	126.15	1.59	99.26	6.79	109.75	7.51	1	2038.02	12.97	0.64	5	20	110	475	366
541	117.72	21.88	194	11771.84	7.38	2187.94	7.67	0	0	141.39	7.46	125.34	1.57	107.36	6.43	111.63	6.69	1	2588.35	19.96	0.70	4	20	111	475	365
542	117.45	21.57	195	11744.63	6.09	2156.72	6.33	0	0	134.15	7.02	122.97	1.20	88.18	5.11	91.99	5.38	1	1276.46	8.78	0.72	5	20	112	475	364
543	117.22	21.53	196	11721.92	8.92	2153.40	10.00	0	0	107.69	7.70	124.95	1.49	95.84	7.78	107.31	8.67	1	1184.67	4.28	0.57	4	20	113	475	363
544	116.98	21.61	197	11697.68	2.53	2160.62	2.91	0	0	185.89	3.74	120.05	0.74	96.85	2.23	111.16	2.53	1	1489.90	7.61	0.94	4	20	114	475	362
545	117.46	21.50	198	11745.85	4.19	2150.03	5.20	0	0	129.90	4.40	119.42	0.89	94.67	3.60	117.77	4.53	1	1035.85	5.47	0.85	4	20	115	475	361
546	117.54	21.36	199	11753.51	4.97	2136.48	5.37	0	0	151.64	5.99	121.51	1.15	96.26	4.27	104.19	4.65	1	1765.56	12.24	0.81	4	20	116	475	360
547	117.18	21.15	200	11718.10	7.20	2115.26	8.85	0	0	130.32	7.02	129.67	1.55	102.83	6.30	126.26	7.72	1	1177.31	3.70	0.69	4	20	117	475	359
548	117.92	20.56	201	11791.52	9.30	2055.94	21.66	0	0	112.65	6.27	130.31	2.37	130.61	8.36	273.74	22.09	1	3138.54	8.89	0.60	5	20	118	475	358
549	118.33	20.22	202	11832.84	12.00	2021.64	13.93	0	0	122.38	7.75	133.93	2.50	146.86	10.68	170.32	12.43	0	3247.02	8.91	0.55	3	20	119	475	357
550	117.59	21.38	203	11758.58	5.05	2137.67	4.94	0	0	218.66	6.35	129.59	1.67	133.81	4.44	130.98	4.34	0	4003.56	12.48	0.87	4	20	120	475	356
551	118.86	20.49	204	11886.21	13.08	2049.41	8.46	0	0	140.46	6.44	126.33	2.34	218.57	12.20	144.06	7.61	1	4148.12	27.19	0.68	5	20	121	475	355
552	119.74	19.92	205	11974.49	21.89	1992.25	26.76	0	0	90.12	5.29	114.72	3.12	269.82	22.71	322.13	30.91	1	4026.52	25.90	0.39	5	20	122	475	354
553	118.21	21.49	206	11821.33	11.96	2149.22	9.22	0	0	154.44	8.43	126.75	2.52	168.89	10.68	130.59	8.17	0	3677.65	6.59	0.64	5	20	123	475	353
554	119.81	21.88	207	11981.26	14.21	2188.19	5.05	0	0	199.17	5.91	116.99	2.19	289.49	13.39	131.76	4.51	1	5275.33	31.10	0.85	5	20	124	475	352
555	118.24	21.75	208	11823.89	10.52	2174.73	11.53	0	0	141.15	12.07	131.42	2.28	94.41	9.15	103.43	10.01	1	1122.62	2.97	0.48	5	20	125	475	351
556	117.88	21.60	209	11788.28	4.08	2160.32	4.65	0	0	140.26	4.29	121.26	0.91	102.56	3.57	116.85	4.05	1	943.00	3.10	0.87	5	20	126	475	350
557	117.78	21.64	210	11777.90	4.03	2163.93	4.26	0	0	168.57	4.92	121.76	1.03	106.12	3.51	112.24	3.71	1	1979.94	8.18	0.88	4	20	127	475	349
558	117.79	21.58	211	11779.47	3.97	2158.46	4.48	0	0	164.36	4.56	120.22	1.04	109.90	3.47	123.98	3.91	1	1627.77	5.67	0.89	4	20	128	475	348
559	117.63	21.41	212	11763.03	4.06	2141.06	4.56	0	0	165.95	5.14	123.80	1.05	100.63	3.52	113.17	3.97	1	1368.48	4.33	0.87	4	20	129	475	347
560	117.33	21.45	213	11733.11	4.79	2144.78	4.64	0	0	141.48	4.65	121.64	0.99	112.14	4.18	108.53	4.04	1	867.21	3.94	0.86	4	20	130	475	346
561	117.68	21.58	214	11767.97	4.58	2158.39	5.00	0	0	143.92	4.87	121.48	1.02	103.81	3.98	113.39	4.35	1	1382.15	6.75	0.85	4	20	131	475	345
562	117.93	21.58	215	11792.66	3.12	2157.89	3.32	0	0	157.13	3.35	115.64	0.75	112.60	2.73	119.53	2.90	0	1323.77	19.32	0.93	3	20	132	475	344
563	118.10	21.82	216	11810.34	2.93	2181.54	3.48	0	0	174.82	4.16	122.40	0.82	94.66	2.58	112.25	3.03	1	740.58	4.63	0.92	4	20	133	475	343
564	118.32	21.89	217	11831.93	3.80	2189.04	4.10	0	0	129.03	3.61	121.00	0.75	104.24	3.31	112.35	3.57	1	-69.67	3.03	0.89	4	20	134	475	342
565	118.45	21.61	218	11845.01	8.02	2161.17	8.13	0	0	163.11	9.96	126.36	1.93	100.60	6.93	101.99	7.04	1	220.23	2.90	0.64	4	20	135	475	341
566	118.82	21.64	219	11882.20	3.62	2163.60	4.10	0	0	193.14	5.02	122.09	1.11	107.20	3.16	121.40	3.58	1	1206.75	4.22	0.90	4	20	136	475	340
567	118.85	21.84	220	11884.72	2.42	2184.35	3.09	0	0	196.49	3.61	115.79	0.80	101.52	2.12	129.26	2.69	1	1217.77	8.57	0.95	4	20	137	475	339
568	118.66	21.87	221	11866.35	3.25	2187.08	3.40	0	0	136.64	3.21	115.80	0.67	106.38	2.83	111.29	2.97	1	1096.27	14.61	0.92	4	20	138	475	338
569	118.42	21.76	222	11841.64	2.89	2176.31	3.10	0	0	164.13	3.51	118.14	0.73	103.64	2.51	111.10	2.70	1	1593.04	23.26	0.93	4	20	139	475	337
570	118.33	21.63	223	11832.68	3.48	2163.17	3.96	0	0	149.90	3.65	116.55	0.83	109.82	3.04	125.02	3.46	1	1655.10	25.60	0.91	4	20	140	475	336
571	118.26	21.66	224	11825.58	3.13	2166.01	3.13	0	0	158.20	3.50	116.11	0.73	108.61	2.73	108.54	2.72	1	1284.19	22.35	0.93	4	20	141	475	335
572	118.48	21.67	225	11848.04	5.81	2167.08	6.52	0	0	69.95	3.28	115.48	0.63	94.90	4.98	106.67	5.66	1	388.48	8.64	0.75	4	20	142	475	334
573	118.52	21.75	227	11851.53	4.57	2174.87	5.56	0	0	119.85	3.82	114.62	0.91	110.10	4.00	134.01	4.87	1	757.90	7.18	0.86	3	20	143	475	333
574	118.53	21.30	228	11853.40	2.50	2129.96	3.41	0	0	178.28	3.71	117.63	0.77	91.82	2.13	125.81	2.97	1	1191.25	6.87	0.94	4	20	144	475	332
575	118.43	21.29	229	11842.59	3.02	2128.61	2.95	0	0	147.59	3.29	116.11	0.65	103.60	2.61	101.31	2.56	1	117.62	5.27	0.93	4	20	145	475	331
576	118.25	21.26	230	11824.98	3.44	2125.80	3.96	0	0	155.88	4.00	118.41	0.85	103.13	3.00	118.70	3.46	1	683.96	6.21	0.91	4	20	146	475	330
577	118.72	21.07	231	11871.50	3.27	2106.59	3.49	0	0	177.59	4.37	116.89	0.88	102.03	2.84	108.98	3.04	1	547.08	5.71	0.91	4	20	147	475	329
578	119.10	21.02	232	11910.39	3.65	2101.76	3.70	0	0	142.86	3.40	115.50	0.79	117.93	3.19	119.51	3.23	0	793.38	5.47	0.92	3	20	148	475	328
579	119.01	20.98	233	11900.89	2.15	2098.31	2.42	0	0	236.91	3.80	116.74	0.80	103.08	1.88	115.97	2.11	1	1527.67	9.37	0.96	4	20	149	475	327
580	119.02	20.73	234	11901.84	3.14	2073.38	3.75	0	0	191.10	5.02	122.29	0.96	92.21	2.78	109.80	3.26	1	1560.46	5.53	0.91	4	20	150	475	326
581	119.03	20.76	235	11902.69	3.42	2076.46	3.81	0	0	168.27	4.43	120.45	0.90	99.81	3.00	111.01	3.31	1	765.94	4.31	0.90	4	20	151	475	325
582	118.69	20.77	236	11868.88	3.47	2077.02	4.13	0	0	155.65	3.91	118.28	0.88	106.13	3.03	126.40	3.61	1	1172.00	6.26	0.91	3	20	152	475	324
583	118.70	20.36	237	11869.72	4.21	2035.91	4.86	0	0	141.18	4.37	118.49	0.95	104.37	3.67	120.60	4.24	1	1337.65	6.47	0.87	4	20	153	475	323
584	118.58	20.34	238	11858.42	4.06	2034.07	4.53	0	0	152.68	4.59	119.30	0.97	103.85	3.53	115.84	3.95	1	1769.21	12.62	0.88	4	20	154	475	322
585	121.20	20.54	239	12119.74	70.51	2053.96	8.26	0	0	92.93	4.45	114.23	2.19	631.05	135.03	137.81	7.54	1	0.00	0.00	0.63	5	20	155	475	321
586	118.69	20.38	240	11868.78	3.49	2038.01	4.33	0	0	172.47	5.06	121.12	0.98	90.90	3.00	113.05	3.76	1	1442.08	7.87	0.89	5	20	156	475	320
587	118.56	20.45	241	11855.71	2.68	2045.22	2.88	0	0	174.47	3.35	116.84	0.72	107.35	2.34	115.36	2.51	1	1010.50	9.25	0.95	4	20	157	475	319
588	118.77	20.47	242	11877.24	2.41	2046.65	2.62	0	0	202.63	3.61	117.06	0.75	103.64	2.10	112.67	2.28	1	1281.19	11.06	0.95	4	20	158	475	318
589	118.70	20.47	243	11869.76	2.80	2046.69	3.04	0	0	165.27	3.28	115.76	0.72	108.59	2.44	117.94	2.66	1	1593.81	25.60	0.94	4	20	159	475	317
590	118.83	20.39	244	11882.92	2.36	2039.47	2.40	0	0	211.44	3.74	117.21	0.74	102.35	2.05	104.20	2.08	1	1648.12	33.37	0.95	4	20	160	475	316
591	118.59	20.45	245	11859.22	2.71	2045.23	2.90	0	0	152.13	2.86	114.85	0.64	110.98	2.37	118.85	2.54	1	1418.06	25.21	0.95	4	20	161	475	315
592	118.59	20.23	246	11858.60	2.87	2022.67	3.24	0	0	157.74	3.22	114.89	0.72	107.90	2.50	121.96	2.83	1	1534.77	20.92	0.94	3	20	162	475	314
593	118.30	20.62	249	11829.91	2.79	2061.74	3.23	0	0	152.98	3.20	115.87	0.68	102.26	2.43	118.45	2.81	1	1392.88	26.81	0.94	3	20	163	475	313
594	118.56	20.29	250	11856.19	3.87	2028.63	3.94	0	0	135.35	3.62	115.60	0.79	111.12	3.37	113.31	3.44	1	1143.33	22.15	0.90	4	20	164	475	312
595	118.34	20.25	251	11834.09	3.36	2024.54	3.27	0	0	148.10	3.40	113.87	0.73	112.61	2.93	109.64	2.85	1	1186.42	22.94	0.92	4	20	165	475	311
596	118.38	20.18	252	11838.26	3.42	2018.29	3.54	0	0	135.96	3.21	116.14	0.70	111.25	2.98	115.11	3.09	1	1190.38	18.22	0.92	3	20	166	475	310
597	118.47	20.28	253	11846.70	3.99	2027.71	3.95	0	0	122.34	3.12	113.29	0.73	120.25	3.49	119.14	3.46	0	1350.58	21.42	0.90	3	20	167	475	309
598	118.58	20.14	254	11857.95	2.95	2013.56	3.42	0	0	170.77	3.68	115.73	0.81	105.04	2.57	121.98	2.99	1	1675.60	29.06	0.93	4	20	168	475	308
599	118.67	20.21	255	11867.48	2.42	2020.96	2.91	0	0	168.69	2.97	116.95	0.67	105.80	2.11	127.14	2.54	1	1802.52	32.32	0.95	4	20	169	475	307
600	118.76	19.99	256	11876.18	2.97	1998.62	3.81	0	0	165.84	3.78	114.69	0.83	100.32	2.60	128.59	3.32	1	1458.83	24.20	0.92	4	20	170	475	306
601	118.97	19.98	257	11897.27	3.44	1997.70	3.73	0	0	140.45	3.50	115.85	0.75	106.16	3.01	115.22	3.26	1	1169.25	20.94	0.91	3	20	171	475	305
602	119.17	20.02	258	11916.98	2.83	2002.33	3.29	0	0	131.10	2.77	114.28	0.59	102.68	2.47	119.63	2.87	1	1204.40	20.56	0.93	3	20	172	475	304
603	119.27	19.86	259	11927.42	3.46	1985.97	4.47	0	0	153.52	4.17	115.35	0.90	97.82	3.01	126.59	3.90	1	1490.58	31.76	0.90	4	20	173	475	303
604	119.10	20.01	260	11910.38	4.30	2001.44	4.11	0	0	132.01	3.59	113.97	0.83	121.32	3.76	115.98	3.59	0	1279.71	21.22	0.89	3	20	174	475	302
605	119.35	20.11	261	11934.98	2.82	2010.87	2.89	0	0	162.88	3.20	115.66	0.69	110.38	2.46	112.94	2.52	1	1594.15	23.49	0.94	3	20	175	475	301
606	119.70	19.73	262	11970.06	2.81	1973.17	2.99	0	0	166.02	3.17	114.58	0.72	113.47	2.46	120.53	2.61	0	1658.00	29.20	0.94	4	20	176	475	300
607	119.77	19.83	263	11976.83	2.91	1982.74	3.32	0	0	179.03	4.26	117.89	0.82	93.97	2.53	107.16	2.89	1	1413.58	31.38	0.92	5	20	177	475	299
608	119.87	19.67	264	11986.95	3.22	1967.19	3.52	0	0	160.15	3.56	114.77	0.81	111.45	2.82	121.93	3.08	1	1277.04	21.01	0.93	3	20	178	475	298
609	119.67	19.64	265	11967.08	2.65	1963.60	2.71	0	0	173.12	3.32	117.09	0.69	106.06	2.30	108.49	2.36	1	1469.67	27.75	0.95	4	20	179	475	297
610	119.43	19.60	266	11942.76	3.31	1959.55	3.47	0	0	142.14	3.24	116.19	0.72	111.82	2.89	117.04	3.03	1	1583.69	28.66	0.92	4	20	180	475	296
611	119.19	19.75	267	11918.52	3.12	1975.47	4.07	0	0	120.71	3.04	115.16	0.64	95.03	2.73	123.84	3.54	1	1024.52	18.21	0.91	4	20	181	475	295
612	119.34	19.67	268	11933.64	4.00	1966.77	3.86	0	0	118.66	3.18	116.93	0.69	114.85	3.49	110.61	3.36	1	1389.50	23.19	0.90	4	20	182	475	294
613	119.39	19.54	269	11938.95	3.22	1953.58	4.42	0	0	157.28	4.22	115.99	0.87	91.71	2.76	126.44	3.85	1	1215.17	22.34	0.90	4	20	183	475	293
614	119.27	19.56	270	11927.01	2.23	1956.18	2.42	0	0	175.21	2.94	115.08	0.60	101.81	1.94	110.43	2.10	1	1413.17	28.51	0.96	4	20	184	475	292
615	119.57	19.47	271	11956.70	2.85	1947.35	3.36	0	0	153.26	3.46	117.15	0.70	96.84	2.46	114.36	2.93	1	1313.50	22.03	0.93	4	20	185	475	291
616	119.61	19.40	272	11961.24	3.44	1940.33	3.96	0	0	118.17	2.95	115.13	0.65	105.77	3.00	121.76	3.45	1	1214.90	20.78	0.91	4	20	186	475	290
617	119.57	19.20	273	11957.08	2.95	1919.63	2.65	0	0	171.96	3.70	116.53	0.70	105.06	2.55	94.69	2.31	1	1338.77	23.54	0.94	4	20	187	475	289
618	119.60	19.32	274	11959.70	3.18	1932.48	3.61	0	0	162.02	3.50	115.58	0.82	112.97	2.78	128.42	3.16	0	1408.27	24.72	0.93	4	20	188	475	288
619	119.66	19.37	275	11965.50	2.98	1936.68	3.33	0	0	155.83	3.28	116.79	0.73	108.91	2.60	121.76	2.91	1	1471.04	23.16	0.93	4	20	189	475	287
620	119.62	19.65	276	11962.24	4.58	1965.05	4.87	0	0	111.99	3.64	116.09	0.79	108.13	3.99	115.07	4.25	1	1285.27	16.73	0.86	3	20	190	475	286
621	119.41	19.55	277	11941.09	10.01	1955.45	9.93	0	0	40.00	2.66	113.08	0.59	115.73	8.74	114.79	8.67	0	429.69	8.01	0.59	4	20	191	475	285
622	119.37	19.68	278	11937.47	5.69	1967.97	5.55	0	0	91.36	3.59	115.24	0.76	111.22	4.96	108.51	4.83	1	1040.02	13.68	0.81	4	20	192	475	284
623	119.41	19.63	279	11940.77	3.05	1963.05	3.04	0	0	167.80	3.60	115.65	0.76	109.13	2.65	108.84	2.65	1	1425.85	23.85	0.93	4	20	193	475	283
624	119.42	19.62	280	11941.51	2.70	1962.20	3.32	0	0	176.73	3.65	116.08	0.78	100.27	2.34	123.50	2.89	1	1876.31	31.63	0.94	4	20	194	475	282
625	119.37	19.71	281	11936.90	3.31	1970.84	3.63	0	0	133.43	3.17	115.41	0.69	107.13	2.88	117.55	3.17	1	1181.50	16.62	0.92	4	20	195	475	281
626	119.43	19.86	282	11943.44	2.57	1985.61	2.92	0	0	145.70	2.72	115.38	0.59	105.96	2.24	120.39	2.55	1	1421.79	24.90	0.95	4	20	196	475	280
627	119.42	19.76	283	11941.54	2.50	1976.18	2.59	0	0	174.47	3.10	115.20	0.66	108.10	2.18	112.02	2.26	1	1439.06	32.37	0.95	4	20	197	475	279
628	119.55	19.56	284	11954.89	2.50	1956.50	3.10	0	0	191.40	3.90	117.05	0.78	93.67	2.14	116.86	2.70	1	1481.94	29.81	0.94	4	20	198	475	278
629	119.43	19.55	285	11942.89	2.61	1955.44	3.17	0	0	155.58	3.18	115.37	0.66	98.08	2.26	119.24	2.76	1	1127.08	24.33	0.94	4	20	199	475	277
630	119.64	19.31	286	11964.41	2.80	1930.66	3.36	0	0	139.25	2.85	115.51	0.64	104.95	2.44	126.18	2.94	1	1208.17	18.20	0.94	3	20	200	475	276
631	119.57	19.39	287	11956.79	3.19	1938.67	3.17	0	0	147.49	3.25	114.93	0.70	111.16	2.78	110.37	2.76	1	1138.60	20.66	0.93	4	20	201	475	275
632	119.40	19.40	288	11940.18	3.21	1939.63	3.56	0	0	150.55	3.21	115.60	0.77	115.81	2.81	128.34	3.12	0	1608.17	28.75	0.93	3	20	202	475	274
633	119.19	19.58	289	11919.42	2.69	1958.45	2.92	0	0	165.88	3.28	117.14	0.69	104.73	2.35	113.53	2.54	1	1435.60	25.02	0.94	4	20	203	475	273
634	118.90	19.38	290	11890.17	2.91	1938.12	3.28	0	0	158.39	3.23	114.99	0.73	109.95	2.55	123.70	2.86	1	1439.00	26.77	0.94	4	20	204	475	272
635	118.28	19.05	291	11828.04	8.05	1904.88	5.61	0	0	84.93	2.84	114.22	0.89	186.14	7.21	130.17	4.99	0	1052.29	13.43	0.82	3	20	205	475	271
636	116.24	18.11	292	11623.83	4.19	1811.47	4.45	0	0	137.36	3.34	116.24	0.91	132.83	3.70	140.95	3.92	0	1745.44	23.10	0.90	3	20	206	475	270
637	118.13	13.50	293	11812.95	10.72	1350.19	30.09	0	0	61.51	2.75	116.07	1.49	191.25	10.02	402.72	38.08	1	1603.96	8.04	0.58	4	20	207	475	269
638	116.37	10.93	294	11636.58	11.45	1092.93	6.99	0	0	96.59	3.64	118.81	1.37	231.95	10.88	145.13	6.30	1	2587.67	18.58	0.75	4	20	208	475	268
639	117.20	11.10	295	11719.78	9.60	1109.98	7.88	0	0	114.99	4.22	113.25	1.61	202.78	8.83	167.63	7.14	0	2410.25	20.54	0.76	4	20	209	475	267
640	119.19	10.22	296	11919.22	2.98	1021.65	3.56	0	0	166.27	2.97	116.21	0.84	129.11	2.64	153.84	3.14	0	2336.31	31.36	0.95	3	20	210	475	266
641	119.23	11.60	297	11922.53	4.65	1160.27	9.16	0	0	117.46	3.42	114.18	1.19	124.64	4.17	238.09	8.75	1	2159.81	22.93	0.85	4	20	211	475	265
642	118.32	11.78	298	11832.04	8.10	1177.97	10.91	0	0	88.20	2.97	112.26	1.35	190.11	7.48	247.24	10.77	1	2284.21	19.33	0.74	4	20	212	475	264
643	119.40	11.32	299	11939.63	4.16	1132.29	6.32	0	0	122.47	3.33	117.74	0.97	118.24	3.68	179.35	5.61	0	2037.38	21.06	0.88	4	20	213	475	263
644	118.03	13.88	300	11803.01	5.72	1387.72	10.79	0	0	112.60	4.91	125.84	1.32	101.45	5.06	185.81	10.02	1	1609.29	11.80	0.76	5	20	214	475	262
645	117.58	13.75	301	11758.42	7.44	1374.50	7.53	0	0	135.76	6.65	128.42	1.52	116.87	6.50	118.24	6.58	0	1893.46	12.07	0.72	4	20	215	475	261
646	117.83	14.13	302	11783.47	11.16	1412.86	9.54	0	0	66.44	2.58	117.24	1.12	222.01	10.58	192.51	8.80	1	1881.62	7.24	0.70	4	20	216	475	260
647	119.18	9.84	303	11918.19	8.09	984.35	8.78	0	0	49.18	2.22	113.23	0.64	138.40	7.15	150.22	7.76	0	32.19	3.70	0.73	3	20	217	475	259
648	119.38	9.68	304	11938.23	6.76	968.11	8.05	0	0	57.82	2.61	115.53	0.64	115.12	5.93	137.14	7.06	0	-171.56	2.17	0.75	3	20	218	475	258
649	119.65	10.34	305	11964.72	18.63	1034.29	20.18	0	0	55.65	5.41	125.22	1.69	148.37	16.55	160.28	18.04	0	1916.04	5.25	0.36	5	20	219	475	257
650	121.52	14.00	306	12151.53	3.88	1400.25	5.07	0	0	156.10	4.24	119.92	1.04	109.72	3.39	143.68	4.45	1	0.00	0.00	0.89	3	20	220	475	256
651	121.75	14.45	307	12175.16	6.63	1444.88	9.20	0	0	91.66	3.63	120.89	1.12	129.80	5.89	179.66	8.20	0	0.00	0.00	0.77	3	20	221	475	255
652	121.56	16.40	308	12155.55	3.12	1639.74	3.61	0	0	179.72	4.36	117.50	0.89	98.54	2.70	114.18	3.14	1	0.00	0.00	0.92	4	20	222	475	254
653	121.61	16.06	309	12161.21	2.60	1605.85	3.19	0	0	142.63	2.87	114.85	0.61	99.07	2.25	121.75	2.78	1	0.00	0.00	0.94	4	20	223	475	253
654	121.70	16.27	310	12169.92	3.72	1626.69	5.02	0	0	122.29	3.49	116.92	0.79	100.20	3.24	135.36	4.39	1	0.00	0.00	0.88	4	20	224	475	252
655	121.26	16.61	311	12125.68	3.98	1660.52	4.40	0	0	116.63	2.99	117.49	0.74	119.45	3.49	131.92	3.86	0	0.00	0.00	0.90	3	20	225	475	251
656	119.64	12.72	312	11964.41	5.77	1271.87	13.81	0	0	88.28	2.90	113.29	1.19	138.30	5.23	299.32	15.01	1	1761.88	11.69	0.79	4	20	226	475	250
657	121.28	14.35	313	12128.39	5.38	1434.70	4.80	0	0	112.14	3.38	120.97	0.87	137.33	4.72	122.45	4.21	0	0.00	0.00	0.87	3	20	227	475	249
658	119.28	18.10	314	11928.22	4.51	1809.87	5.57	0	0	94.91	2.41	114.82	0.74	137.62	4.01	169.33	4.97	0	1273.35	13.30	0.89	3	20	228	475	248
659	116.99	20.47	315	11698.77	4.96	2046.76	5.65	0	0	127.80	4.04	116.36	1.03	120.91	4.36	137.76	4.96	0	1445.73	15.70	0.85	3	20	229	475	247
660	117.41	19.67	316	11741.46	3.78	1967.45	4.33	0	0	106.91	2.45	114.61	0.66	127.08	3.33	145.42	3.81	0	1397.58	20.44	0.92	4	20	230	475	246
661	116.47	17.03	317	11646.74	4.11	1702.89	6.43	0	0	98.85	2.92	118.89	0.77	107.09	3.61	167.60	5.68	1	1448.12	12.56	0.87	4	20	231	475	245
662	115.57	13.46	318	11557.34	5.74	1346.01	7.44	0	0	136.59	5.92	124.05	1.33	101.72	4.99	131.82	6.49	1	2221.15	19.69	0.77	3	20	232	475	244
663	115.34	13.84	319	11533.67	13.22	1383.87	9.15	0	0	89.13	5.03	122.26	1.53	180.97	11.78	125.57	8.12	0	1684.67	7.28	0.62	3	20	233	475	243
664	116.06	15.27	320	11606.16	3.83	1526.69	4.04	0	0	154.60	3.78	118.53	0.92	120.43	3.35	127.14	3.54	0	1564.77	9.87	0.91	3	20	234	475	242
665	116.83	15.67	321	11682.71	3.43	1567.20	3.98	0	0	144.19	3.38	118.98	0.80	112.55	3.01	130.51	3.48	0	1563.25	9.90	0.92	3	20	235	475	241
666	116.86	12.44	322	11686.39	10.77	1244.38	10.86	0	0	85.06	4.11	122.62	1.46	173.01	9.73	173.77	9.90	0	2345.71	12.57	0.66	4	20	236	475	240
667	119.29	9.80	323	11928.67	9.08	979.95	7.92	0	0	71.14	3.52	116.74	0.92	141.57	7.98	123.49	6.97	0	209.79	2.78	0.70	4	20	237	475	239
668	115.30	10.63	324	11529.61	20.20	1063.41	6.97	0	0	86.77	3.44	115.63	1.44	329.53	22.04	138.04	6.31	1	2309.04	16.13	0.73	4	20	238	475	238
669	117.71	10.59	325	11771.16	5.56	1059.15	4.83	0	0	124.96	3.00	115.39	1.03	179.34	4.99	156.27	4.32	0	2272.50	21.95	0.89	3	20	239	475	237
670	116.93	11.71	326	11693.46	7.86	1170.72	7.28	0	0	113.78	4.86	124.13	1.32	141.86	6.92	131.43	6.41	0	2267.46	18.79	0.76	5	20	240	475	236
671	119.31	9.64	327	11931.13	4.80	964.01	7.00	0	0	78.32	2.89	114.08	0.68	99.97	4.19	145.81	6.12	1	463.02	6.66	0.82	4	20	241	475	235
672	119.41	9.67	328	11940.56	9.51	967.26	8.56	0	0	69.79	3.88	118.59	0.95	131.51	8.34	118.38	7.51	0	771.56	4.18	0.66	4	20	242	475	234
673	119.04	9.72	329	11903.99	10.21	971.98	8.47	0	0	66.66	3.79	116.56	0.94	138.13	8.95	114.54	7.43	0	101.29	2.53	0.65	3	20	243	475	233
674	119.15	9.51	330	11914.82	5.22	950.63	5.73	0	0	74.93	2.50	114.67	0.62	120.38	4.58	132.01	5.02	0	500.73	5.72	0.84	3	20	244	475	232
675	119.13	9.60	331	11913.13	6.20	959.92	7.42	0	0	67.63	2.85	115.04	0.69	113.35	5.43	135.75	6.50	0	-19.60	2.97	0.77	3	20	245	475	231
676	119.28	9.77	332	11928.42	5.80	977.18	7.44	0	0	71.16	2.97	114.00	0.70	106.82	5.07	137.05	6.51	1	-15.31	4.62	0.78	4	20	246	475	230
677	119.16	9.69	333	11915.69	6.09	969.33	6.48	0	0	76.25	3.30	116.56	0.71	108.00	5.32	114.91	5.65	1	138.85	4.41	0.77	4	20	247	475	229
678	119.31	9.62	334	11930.74	5.99	962.27	6.57	0	0	68.87	2.83	115.72	0.65	112.08	5.23	122.98	5.74	0	-107.88	3.17	0.79	4	20	248	475	228
679	119.25	9.92	335	11925.01	4.93	991.96	4.86	0	0	92.22	2.93	113.07	0.68	119.17	4.31	117.58	4.25	0	299.40	6.56	0.86	4	20	249	475	227
680	119.13	9.73	336	11912.59	7.83	972.78	6.69	0	0	50.03	1.99	113.54	0.56	151.96	6.92	130.00	5.91	0	319.10	5.09	0.78	3	20	250	475	226
681	119.26	9.57	337	11926.33	5.21	956.82	6.62	0	0	72.97	2.60	112.40	0.65	112.81	4.57	143.20	5.80	0	467.52	9.06	0.82	3	20	251	475	225
682	119.11	9.84	338	11910.93	6.73	983.58	7.05	0	0	70.19	2.86	113.45	0.74	127.04	5.91	132.98	6.19	0	316.08	6.19	0.78	3	20	252	475	224
683	119.40	9.44	339	11939.87	5.18	944.35	6.14	0	0	67.22	2.57	115.72	0.56	104.00	4.51	123.27	5.36	1	815.69	11.18	0.81	4	20	253	475	223
684	119.37	9.71	340	11937.03	5.03	971.34	5.44	0	0	67.77	1.99	113.02	0.54	132.51	4.44	143.07	4.79	0	604.98	7.94	0.87	3	20	254	475	222
685	119.22	9.64	341	11922.46	7.24	964.23	7.26	0	0	69.90	2.85	113.61	0.78	136.93	6.38	137.22	6.40	0	924.44	11.50	0.77	3	20	255	475	221
686	119.11	9.37	342	11911.03	6.18	936.85	6.72	0	0	71.95	2.94	114.76	0.70	116.57	5.42	126.70	5.88	0	857.40	9.59	0.79	4	20	256	475	220
687	119.15	9.76	343	11915.30	5.12	975.85	6.64	0	0	64.75	2.19	113.52	0.58	116.57	4.50	151.18	5.83	0	429.15	4.94	0.83	3	20	257	475	219
688	119.32	9.71	344	11931.87	6.29	970.79	7.05	0	0	69.29	2.97	116.43	0.69	112.87	5.50	126.60	6.17	0	398.10	2.65	0.77	4	20	258	475	218
689	119.13	9.42	345	11912.98	6.64	941.92	6.86	0	0	73.83	3.34	117.02	0.74	112.98	5.80	116.69	5.99	0	171.92	3.51	0.75	4	20	259	475	217
690	119.15	9.91	346	11915.42	10.61	991.04	17.54	0	0	63.59	4.63	119.08	1.33	112.60	9.39	185.30	15.67	0	1567.19	4.09	0.51	5	20	260	475	216
691	119.11	10.03	347	11911.44	10.82	1003.15	19.30	0	0	58.20	3.91	115.47	1.30	125.12	9.66	218.46	18.00	1	1002.83	2.84	0.54	5	20	261	475	215
692	119.19	9.73	348	11919.35	5.54	972.80	7.03	0	0	77.44	3.10	114.22	0.73	106.56	4.85	135.19	6.15	1	438.73	3.87	0.79	4	20	262	475	214
693	119.25	9.65	349	11925.32	5.39	964.66	5.60	0	0	80.26	3.10	116.23	0.65	107.21	4.69	111.53	4.88	1	619.19	6.44	0.81	4	20	263	475	213
694	119.22	9.81	350	11921.93	7.91	981.17	10.70	0	0	50.52	2.89	114.80	0.70	106.48	6.93	144.08	9.37	1	429.54	4.34	0.65	4	20	264	475	212
695	119.37	9.46	351	11936.51	4.23	945.73	6.11	0	0	77.67	2.72	114.32	0.59	92.52	3.64	134.12	5.33	1	451.58	11.79	0.84	4	20	265	475	211
696	119.28	9.57	352	11928.48	8.17	956.95	7.29	0	0	55.32	2.40	113.47	0.66	145.33	7.20	129.70	6.43	0	741.06	7.17	0.75	3	20	266	475	210
697	119.24	9.55	353	11924.47	4.43	955.24	5.47	0	0	91.05	3.30	117.25	0.66	93.96	3.86	115.81	4.75	1	218.10	4.25	0.83	5	20	267	475	209
698	119.23	9.54	354	11922.84	5.53	954.30	6.44	0	0	65.26	2.38	113.21	0.59	116.83	4.85	135.89	5.64	0	497.69	8.57	0.82	3	20	268	475	208
699	119.06	9.77	355	11906.03	7.24	977.07	7.01	0	0	58.31	2.71	115.29	0.62	119.82	6.33	115.99	6.13	0	240.42	4.22	0.74	4	20	269	475	207
700	119.18	9.70	356	11917.63	5.77	969.94	5.84	0	0	70.29	2.59	112.10	0.61	120.40	5.05	121.92	5.12	0	526.12	12.51	0.82	3	20	270	475	206
701	119.17	9.59	357	11916.55	5.94	958.56	6.25	0	0	83.48	3.31	114.12	0.76	115.38	5.20	121.27	5.46	0	831.88	15.65	0.80	4	20	271	475	205
702	119.35	9.43	358	11935.35	5.20	943.33	6.23	0	0	74.71	2.48	113.41	0.65	120.52	4.57	144.30	5.47	0	969.27	14.59	0.84	3	20	272	475	204
703	119.33	9.56	359	11932.92	5.29	955.74	5.25	0	0	80.64	2.87	114.47	0.63	114.32	4.62	113.39	4.58	0	923.10	13.07	0.83	5	20	273	475	203
704	119.36	9.59	360	11935.98	5.35	959.07	6.00	0	0	74.21	2.57	114.91	0.64	118.99	4.69	133.59	5.27	0	959.77	13.78	0.83	3	20	274	475	202
705	119.20	9.51	361	11919.58	5.58	950.76	6.00	0	0	66.63	2.30	113.37	0.59	124.43	4.90	133.64	5.26	0	554.50	12.01	0.83	3	20	275	475	201
706	118.98	9.64	362	11897.62	5.31	964.28	6.03	0	0	69.36	2.07	112.36	0.61	137.92	4.71	156.42	5.34	0	794.88	11.38	0.86	3	20	276	475	200
707	119.20	9.52	363	11919.73	5.78	952.18	6.04	0	0	73.46	2.59	115.06	0.66	125.96	5.07	131.82	5.31	0	1054.29	14.68	0.83	3	20	277	475	199
708	119.35	9.51	364	11935.13	5.77	951.20	6.46	0	0	77.91	3.11	114.46	0.71	111.17	5.04	124.61	5.65	1	780.96	16.32	0.80	4	20	278	475	198
709	119.27	9.73	365	11926.99	5.06	972.74	4.98	0	0	81.31	2.34	113.22	0.62	135.41	4.46	133.21	4.38	0	877.85	13.21	0.87	3	20	279	475	197
710	119.31	9.49	366	11931.45	6.46	949.00	8.54	0	0	61.05	3.00	114.57	0.68	100.98	5.63	133.59	7.46	1	520.10	9.48	0.72	4	20	280	475	196
711	119.15	9.66	367	11914.71	5.55	966.19	6.13	0	0	76.01	2.99	112.93	0.66	108.34	4.85	119.62	5.35	1	642.15	10.87	0.80	3	20	281	475	195
712	119.09	9.68	368	11908.57	6.43	967.65	5.91	0	0	71.19	2.65	112.73	0.67	133.22	5.65	122.40	5.19	0	862.35	12.81	0.81	3	20	282	475	194
713	119.24	9.47	369	11923.83	7.81	946.74	6.49	0	0	63.26	2.71	112.28	0.68	140.35	6.85	116.56	5.69	0	597.79	10.15	0.76	3	20	283	475	193
714	119.33	9.59	370	11932.74	6.20	958.51	7.50	0	0	65.26	2.88	114.36	0.67	107.79	5.41	130.52	6.56	1	764.67	10.39	0.76	4	20	284	475	192
715	119.33	9.81	371	11933.44	12.75	981.33	13.96	0	0	37.78	2.70	112.43	0.78	137.65	11.28	150.64	12.34	0	577.81	6.78	0.51	3	20	285	475	191
716	119.23	9.85	372	11923.14	5.89	985.47	6.02	0	0	69.86	2.64	113.66	0.63	120.14	5.16	122.65	5.27	0	779.75	11.44	0.81	4	20	286	475	190
717	119.24	9.75	373	11924.37	4.56	974.96	5.74	0	0	70.71	2.41	114.64	0.54	103.02	3.98	129.78	5.02	1	618.42	12.23	0.84	4	20	287	475	189
718	119.29	9.42	374	11928.84	6.63	942.30	7.80	0	0	59.74	2.71	115.52	0.65	112.59	5.81	132.49	6.83	0	830.00	9.49	0.75	4	20	288	475	188
719	119.28	10.03	375	11927.67	6.76	1002.92	7.17	0	0	63.10	2.74	114.25	0.66	119.94	5.93	127.21	6.29	0	838.92	14.43	0.76	3	20	289	475	187
720	119.40	9.73	376	11940.48	7.55	973.43	6.81	0	0	57.43	2.42	114.47	0.63	137.84	6.63	124.36	5.99	0	679.85	9.84	0.77	3	20	290	475	186
721	119.36	9.70	377	11936.25	7.75	970.48	7.93	0	0	59.16	2.69	113.70	0.71	131.11	6.81	134.19	6.97	0	671.94	10.02	0.74	3	20	291	475	185
722	119.27	9.96	378	11926.63	6.77	995.78	5.34	0	0	78.09	3.06	116.25	0.70	132.86	5.92	104.77	4.68	1	751.25	10.42	0.80	4	20	292	475	184
723	119.21	9.65	379	11920.85	5.92	964.87	7.47	0	0	64.91	2.60	115.96	0.65	113.60	5.19	143.51	6.56	0	721.35	10.51	0.79	3	20	293	475	183
724	118.96	9.62	380	11896.30	7.63	961.96	8.53	0	0	58.65	2.81	114.49	0.72	122.85	6.71	137.35	7.50	0	250.21	4.50	0.72	4	20	294	475	182
725	119.17	9.46	381	11916.50	5.22	946.28	5.91	0	0	79.99	3.09	115.12	0.66	103.93	4.56	117.63	5.15	1	735.17	11.89	0.81	4	20	295	475	181
726	118.93	9.95	382	11892.62	6.12	995.02	7.70	0	0	65.04	2.40	114.39	0.69	128.06	5.41	160.93	6.82	0	913.79	10.27	0.80	3	20	296	475	180
727	119.30	9.80	383	11930.48	5.75	980.28	5.43	0	0	65.77	2.11	112.64	0.56	138.36	5.06	130.51	4.78	0	334.58	7.53	0.85	3	20	297	475	179
728	119.18	9.51	384	11918.33	7.84	950.86	7.68	0	0	63.72	2.91	114.76	0.75	132.24	6.89	129.50	6.75	0	-2.98	3.35	0.74	3	20	298	475	178
729	119.05	9.41	385	11904.58	8.46	940.76	11.66	0	0	44.55	2.15	113.68	0.70	135.98	7.54	186.84	10.46	0	587.02	6.98	0.68	3	20	299	475	177
730	119.08	9.66	386	11908.08	6.84	965.77	6.65	0	0	54.51	2.02	114.52	0.57	142.51	6.04	138.40	5.87	0	824.44	9.18	0.80	3	20	300	475	176
731	119.03	9.51	387	11902.72	8.25	950.70	8.14	0	0	61.66	2.82	113.06	0.78	139.23	7.28	137.28	7.17	0	761.60	9.77	0.73	3	20	301	475	175
732	119.27	9.80	388	11927.47	6.49	980.20	5.97	0	0	68.25	2.78	114.01	0.64	122.26	5.67	112.57	5.22	0	686.71	11.16	0.79	4	20	302	475	174
733	119.15	9.51	389	11914.90	5.35	951.08	5.05	0	0	80.49	2.76	114.99	0.62	119.89	4.67	113.17	4.41	0	797.98	14.73	0.84	4	20	303	475	173
734	119.17	9.66	390	11917.34	5.78	966.03	8.20	0	0	65.02	2.86	114.68	0.67	101.33	5.07	143.63	7.17	1	765.77	9.19	0.76	4	20	304	475	172
735	119.05	9.74	391	11905.48	5.37	974.09	4.41	0	0	75.75	2.42	113.46	0.55	129.02	4.69	106.07	3.86	1	591.65	10.87	0.86	4	20	305	475	171
736	119.14	9.53	392	11914.49	6.28	952.62	7.38	0	0	68.97	2.94	114.80	0.71	113.48	5.51	133.31	6.46	0	963.10	13.00	0.77	3	20	306	475	170
737	119.21	9.69	393	11920.64	5.86	969.47	6.26	0	0	61.93	2.26	113.38	0.57	123.36	5.14	131.85	5.49	0	541.56	9.98	0.82	3	20	307	475	169
738	119.20	9.69	394	11920.37	7.20	968.65	7.59	0	0	65.82	2.97	114.83	0.74	123.00	6.31	129.62	6.65	0	963.85	10.63	0.75	3	20	308	475	168
739	119.27	9.65	395	11927.04	5.84	965.04	6.63	0	0	67.09	2.37	112.30	0.64	127.28	5.15	144.57	5.84	0	812.29	11.30	0.82	3	20	309	475	167
740	119.34	9.89	396	11934.15	5.26	988.70	6.17	0	0	78.16	2.52	111.76	0.68	125.54	4.63	147.33	5.44	0	914.10	13.51	0.84	3	20	310	475	166
741	119.01	9.77	397	11900.87	5.77	976.61	5.74	0	0	72.92	2.99	114.82	0.62	108.06	5.04	107.40	5.00	1	659.27	11.43	0.79	4	20	311	475	165
742	118.98	9.86	398	11898.17	7.26	986.01	6.64	0	0	71.52	3.37	113.46	0.74	118.39	6.34	108.25	5.80	1	687.38	16.64	0.74	4	20	312	475	164
743	119.02	9.60	399	11902.38	6.75	960.49	7.39	0	0	69.13	3.10	113.98	0.73	115.73	5.91	126.70	6.47	0	794.62	13.04	0.75	3	20	313	475	163
744	118.96	9.66	400	11896.16	7.47	965.91	7.44	0	0	56.17	2.57	113.61	0.63	125.56	6.55	125.19	6.53	0	727.90	11.35	0.74	3	20	314	475	162
745	119.06	9.62	401	11905.85	8.22	962.19	8.24	0	0	50.01	2.28	113.82	0.63	139.34	7.25	139.57	7.27	0	913.19	7.83	0.73	3	20	315	475	161
746	119.27	9.57	402	11926.93	5.11	957.47	5.74	0	0	74.66	2.37	111.10	0.62	124.25	4.50	139.45	5.04	0	738.17	13.31	0.85	3	20	316	475	160
747	119.24	9.70	403	11924.00	7.21	970.26	6.72	0	0	68.40	2.77	113.89	0.73	137.27	6.34	127.97	5.91	0	948.10	11.98	0.78	3	20	317	475	159
748	119.39	9.51	404	11939.15	5.01	951.00	6.96	0	0	84.33	3.70	115.12	0.73	86.82	4.22	121.58	6.05	1	739.81	15.84	0.78	4	20	318	475	158
749	119.31	10.05	405	11930.60	6.43	1004.72	8.68	0	0	69.39	3.30	114.97	0.78	103.96	5.63	140.16	7.59	1	680.42	13.54	0.73	4	20	319	475	157
750	119.12	9.64	406	11912.16	7.23	964.16	6.98	0	0	63.04	2.57	111.90	0.68	136.61	6.36	131.85	6.14	0	640.19	11.22	0.77	3	20	320	475	156
751	119.26	9.80	407	11925.83	4.96	979.76	5.44	0	0	64.93	1.90	112.98	0.52	130.58	4.37	143.11	4.79	0	955.69	12.35	0.87	3	20	321	475	155
752	119.08	9.71	408	11908.13	8.16	971.12	7.81	0	0	59.17	2.52	113.06	0.73	148.06	7.22	141.79	6.91	0	666.25	10.44	0.75	3	20	322	475	154
753	119.41	9.50	409	11940.85	6.66	950.30	8.87	0	0	64.81	3.27	115.41	0.74	101.48	5.79	135.39	7.75	1	951.10	14.40	0.71	4	20	323	475	153
754	119.15	9.49	410	11914.95	8.04	949.19	10.02	0	0	57.33	2.74	112.02	0.80	129.85	7.11	161.82	8.86	0	665.25	9.72	0.70	4	20	324	475	152
755	118.90	9.71	411	11889.78	8.02	971.06	8.91	0	0	52.50	2.57	112.53	0.68	126.24	7.05	140.28	7.83	0	562.77	8.39	0.71	3	20	325	475	151
756	119.22	9.71	412	11922.28	7.86	970.76	6.43	0	0	56.21	2.85	115.82	0.59	118.93	6.84	97.30	5.59	1	683.85	10.54	0.71	3	20	326	475	150
757	119.17	9.76	413	11917.19	4.40	975.50	4.68	0	0	81.83	2.50	113.21	0.55	110.71	3.84	117.79	4.08	1	670.83	10.32	0.87	3	20	327	475	149
758	119.25	9.70	414	11924.70	6.00	970.24	7.23	0	0	64.44	2.65	113.89	0.64	112.40	5.26	135.45	6.33	0	526.54	9.88	0.78	4	20	328	475	148
759	119.15	9.61	415	11914.81	6.71	961.25	5.55	0	0	58.15	2.02	111.59	0.54	149.18	5.91	123.43	4.89	0	585.00	10.27	0.83	3	20	329	475	147
760	119.10	9.62	416	11909.90	6.04	962.30	6.63	0	0	57.47	2.57	113.73	0.54	103.88	5.28	113.98	5.77	1	579.98	12.73	0.76	4	20	330	475	146
761	119.12	9.61	417	11911.99	6.75	960.86	7.05	0	0	56.75	2.36	113.75	0.59	125.22	5.93	130.79	6.19	0	560.08	11.53	0.77	3	20	331	475	145
762	119.22	9.71	418	11922.35	5.40	971.26	6.38	0	0	68.11	2.57	113.53	0.60	110.08	4.73	130.00	5.58	1	612.12	12.88	0.81	4	20	332	475	144
763	119.29	9.60	419	11928.61	6.21	959.77	5.56	0	0	60.57	2.05	112.31	0.54	140.99	5.46	126.21	4.89	0	639.27	9.68	0.83	3	20	333	475	143
764	119.01	9.50	420	11901.47	6.73	950.41	6.58	0	0	59.06	2.15	113.07	0.61	142.50	5.94	139.31	5.81	0	633.50	10.62	0.81	3	20	334	475	142
765	119.21	9.64	421	11920.53	5.78	963.54	8.46	0	0	57.54	2.41	114.89	0.61	106.10	5.08	155.30	7.43	1	748.75	11.00	0.77	4	20	335	475	141
766	119.12	9.51	422	11911.84	5.56	951.39	5.61	0	0	58.05	1.87	112.80	0.50	132.98	4.89	134.19	4.93	0	619.58	12.01	0.85	4	20	336	475	140
767	119.17	9.78	423	11916.96	6.77	977.53	7.76	0	0	63.12	2.93	115.53	0.69	112.26	5.93	128.59	6.79	0	679.00	9.40	0.74	4	20	337	475	139
768	119.11	9.58	424	11910.59	6.81	957.78	6.15	0	0	74.21	2.93	115.09	0.73	132.64	5.97	119.75	5.39	0	835.04	11.77	0.79	3	20	338	475	138
769	119.26	9.64	425	11926.19	5.40	963.55	6.43	0	0	67.40	2.30	114.72	0.61	121.89	4.75	145.10	5.65	0	923.00	11.73	0.83	3	20	339	475	137
770	119.21	9.50	426	11921.48	5.37	949.56	5.78	0	0	81.23	2.83	114.71	0.68	118.42	4.70	127.39	5.06	0	638.69	10.67	0.83	4	20	340	475	136
771	119.32	9.66	427	11932.38	5.71	966.16	6.34	0	0	70.63	2.48	114.86	0.65	125.11	5.02	138.97	5.57	0	792.81	11.94	0.82	3	20	341	475	135
772	119.25	9.66	428	11924.74	6.43	965.54	6.78	0	0	59.51	2.22	114.36	0.60	133.21	5.67	140.44	5.98	0	868.79	11.11	0.80	3	20	342	475	134
773	119.10	9.66	429	11910.42	6.84	966.18	6.21	0	0	83.75	3.70	114.87	0.81	119.10	5.97	108.02	5.41	1	632.94	15.64	0.77	4	20	343	475	133
774	119.30	9.84	430	11930.36	5.77	984.25	5.22	0	0	65.26	1.95	111.99	0.55	148.59	5.09	134.52	4.61	0	932.21	12.37	0.86	3	20	344	475	132
775	119.12	9.47	431	11911.78	6.22	946.69	7.40	0	0	79.13	3.36	114.13	0.81	112.79	5.45	134.21	6.48	0	1052.83	14.73	0.77	3	20	345	475	131
776	119.08	9.43	432	11907.58	6.12	943.22	6.68	0	0	72.02	2.69	113.60	0.70	126.26	5.38	137.74	5.87	0	753.77	8.62	0.81	3	20	346	475	130
777	119.03	9.71	433	11903.02	5.18	970.51	5.49	0	0	80.19	2.64	114.85	0.64	120.78	4.54	128.04	4.81	0	794.08	11.98	0.85	3	20	347	475	129
778	119.27	9.58	434	11927.20	6.87	958.16	6.39	0	0	80.64	3.47	115.75	0.80	122.74	6.00	114.14	5.58	0	881.52	12.13	0.77	3	20	348	475	128
779	119.31	9.46	435	11931.10	5.71	946.24	6.33	0	0	70.63	2.55	114.95	0.64	121.73	5.01	135.02	5.56	0	747.54	11.93	0.82	4	20	349	475	127
780	119.15	9.59	436	11914.86	3.54	958.94	4.24	0	0	98.47	2.60	115.10	0.57	102.90	3.10	123.08	3.70	1	811.58	14.01	0.90	3	20	350	475	126
781	119.32	9.46	437	11931.75	4.72	946.30	6.30	0	0	69.23	2.50	114.37	0.56	100.61	4.11	134.36	5.50	1	722.92	12.42	0.83	4	20	351	475	125
782	119.08	9.78	438	11908.24	6.27	977.88	6.59	0	0	74.95	2.73	114.59	0.74	132.58	5.52	139.44	5.81	0	838.27	12.20	0.81	3	20	352	475	124
783	119.41	9.63	439	11940.98	4.59	962.60	6.32	0	0	79.93	3.01	115.86	0.64	93.18	3.94	128.52	5.50	1	786.52	16.13	0.82	5	20	353	475	123
784	119.31	9.72	440	11930.92	5.70	971.97	6.07	0	0	80.22	2.91	114.94	0.71	120.93	5.00	128.79	5.32	0	811.00	11.23	0.82	3	20	354	475	122
785	119.08	9.71	441	11908.48	5.72	971.10	5.97	0	0	59.65	2.25	113.93	0.52	116.41	5.01	121.45	5.22	0	638.42	10.20	0.81	3	20	355	475	121
786	119.08	9.56	443	11908.42	7.16	955.65	7.63	0	0	56.17	2.25	112.54	0.64	137.78	6.33	146.72	6.74	0	692.75	9.18	0.77	3	20	356	475	120
787	119.36	9.75	444	11936.18	6.58	974.94	8.22	0	0	52.70	2.39	114.49	0.59	111.83	5.77	139.66	7.21	1	584.62	9.78	0.75	4	20	357	475	119
788	119.20	9.85	445	11919.77	9.18	985.34	9.31	0	0	46.99	2.41	113.48	0.67	138.18	8.10	140.07	8.21	0	496.77	7.53	0.68	3	20	358	475	118
789	119.10	9.67	446	11910.02	5.37	966.60	6.52	0	0	78.30	2.85	114.21	0.70	113.37	4.71	137.66	5.71	0	917.92	14.75	0.82	4	20	359	475	117
790	119.26	9.66	447	11926.39	5.16	965.54	5.91	0	0	74.93	2.53	113.38	0.63	117.80	4.52	135.01	5.18	0	671.60	12.76	0.84	4	20	360	475	116
791	119.33	9.62	448	11933.42	4.35	961.96	5.39	0	0	94.56	3.33	116.01	0.68	94.68	3.76	117.45	4.69	1	941.48	18.77	0.84	4	20	361	475	115
792	119.38	9.53	449	11937.62	5.00	952.53	6.24	0	0	78.30	2.57	112.46	0.67	117.34	4.40	146.36	5.48	0	951.75	13.63	0.84	3	20	362	475	114
793	119.05	9.88	450	11905.31	6.97	988.24	8.38	0	0	65.48	3.04	114.86	0.76	115.60	6.12	139.05	7.35	0	839.62	10.95	0.74	4	20	363	475	113
794	119.18	9.59	451	11917.81	9.11	958.86	9.68	0	0	51.37	2.60	114.72	0.75	139.24	8.05	147.93	8.55	0	860.90	7.72	0.68	3	20	364	475	112
795	119.21	9.71	452	11921.20	5.44	971.41	5.72	0	0	80.94	2.93	114.95	0.68	115.49	4.76	121.36	5.00	0	1064.62	16.73	0.83	4	20	365	475	111
796	119.17	9.87	453	11916.61	5.55	987.27	4.98	0	0	81.94	2.55	112.95	0.66	137.23	4.87	123.27	4.38	0	966.69	14.49	0.86	3	20	366	475	110
797	119.12	9.52	454	11912.50	4.39	952.38	4.88	0	0	105.58	3.33	115.94	0.73	106.85	3.83	118.89	4.26	1	1073.10	16.49	0.86	4	20	367	475	109
798	119.16	9.58	455	11916.26	4.43	958.49	5.21	0	0	105.39	3.21	115.30	0.76	111.83	3.88	131.47	4.56	1	1122.98	19.56	0.87	4	20	368	475	108
799	119.10	9.72	456	11910.19	6.48	971.61	6.23	0	0	70.84	2.51	113.06	0.69	141.05	5.72	135.55	5.49	0	758.81	13.48	0.82	3	20	369	475	107
800	119.25	9.74	457	11925.46	6.57	973.57	7.05	0	0	75.30	3.35	115.82	0.77	113.46	5.74	121.78	6.16	0	841.19	12.21	0.76	3	20	370	475	106
801	119.18	9.60	458	11918.47	6.62	959.64	7.13	0	0	68.27	2.54	113.40	0.73	137.28	5.85	147.95	6.30	0	780.06	11.98	0.80	3	20	371	475	105
802	119.08	9.88	459	11907.99	7.26	988.35	9.62	0	0	49.85	2.12	112.66	0.65	131.74	6.44	174.33	8.57	0	649.15	6.94	0.74	3	20	372	475	104
803	119.25	9.75	460	11925.30	7.27	975.45	8.23	0	0	52.07	2.13	112.34	0.63	137.63	6.44	155.82	7.29	0	693.00	8.73	0.76	3	20	373	475	103
804	119.24	9.69	461	11924.01	5.19	969.11	7.33	0	0	72.21	3.16	114.12	0.66	90.92	4.52	128.48	6.38	1	696.25	10.80	0.78	5	20	374	475	102
805	119.07	9.53	462	11907.18	5.78	953.39	5.03	0	0	74.39	2.64	115.74	0.60	125.23	5.05	109.05	4.39	1	602.00	9.81	0.83	4	20	375	475	101
806	118.97	9.89	463	11896.78	6.42	989.27	7.93	0	0	68.98	3.02	115.75	0.74	112.85	5.64	139.34	6.95	0	959.83	11.40	0.76	3	20	376	475	100
807	119.27	9.62	464	11926.93	5.47	961.75	5.54	0	0	81.19	2.85	115.24	0.67	119.80	4.78	121.37	4.85	0	870.88	13.53	0.83	4	20	377	475	99
808	119.32	9.71	465	11931.71	4.77	970.68	5.90	0	0	85.67	2.85	114.21	0.68	110.39	4.18	136.60	5.17	1	961.88	11.78	0.85	4	20	378	475	98
809	119.19	9.80	466	11918.99	5.15	979.71	5.56	0	0	56.34	1.61	113.57	0.47	138.76	4.55	149.76	4.91	0	934.79	9.70	0.87	3	20	379	475	97
810	119.17	9.55	467	11917.49	6.74	955.28	6.05	0	0	72.37	2.76	114.57	0.70	136.14	5.92	122.27	5.32	0	911.71	13.24	0.80	3	20	380	475	96
811	118.95	9.71	468	11894.91	8.29	970.57	6.87	0	0	58.41	2.47	114.91	0.68	151.39	7.31	125.44	6.05	0	787.42	9.31	0.76	3	20	381	475	95
812	119.09	9.68	469	11909.15	5.41	968.00	6.72	0	0	73.49	2.87	116.50	0.66	106.74	4.74	132.54	5.88	1	948.31	13.14	0.80	4	20	382	475	94
813	118.89	9.83	470	11889.08	6.86	983.20	8.99	0	0	63.23	2.46	114.79	0.78	136.82	6.10	178.92	8.04	0	1114.90	10.37	0.77	3	20	383	475	93
814	119.03	9.54	471	11902.81	9.34	953.86	9.16	0	0	48.24	2.53	115.28	0.68	137.37	8.23	134.67	8.07	0	767.56	6.96	0.67	3	20	384	475	92
815	119.03	9.75	472	11903.16	5.31	974.92	5.36	0	0	69.85	2.21	115.07	0.57	129.15	4.66	130.48	4.71	0	795.00	13.55	0.85	3	20	385	475	91
816	118.92	9.69	473	11892.00	5.89	969.50	6.21	0	0	67.82	2.62	115.04	0.62	117.16	5.15	123.62	5.43	0	848.85	13.22	0.80	4	20	386	475	90
817	119.14	9.26	474	11914.29	5.67	926.44	5.08	0	0	81.96	3.19	115.31	0.65	112.04	4.94	100.31	4.42	1	677.48	12.57	0.81	5	20	387	475	89
818	119.06	9.39	475	11906.41	8.00	938.51	8.07	0	0	51.51	2.32	112.64	0.64	136.91	7.05	138.19	7.12	0	435.31	7.36	0.73	3	20	388	475	88
819	119.31	9.78	476	11931.37	5.85	977.63	8.09	0	0	64.84	2.55	112.90	0.68	114.72	5.15	158.77	7.13	0	694.00	10.78	0.79	3	20	389	475	87
820	119.34	9.70	477	11934.21	6.56	970.32	7.43	0	0	61.49	2.77	114.37	0.64	111.89	5.73	126.86	6.50	1	666.54	11.41	0.75	4	20	390	475	86
821	119.20	9.76	478	11919.59	5.81	975.52	6.80	0	0	64.13	2.40	113.33	0.61	119.47	5.11	139.86	5.97	0	740.10	11.30	0.81	3	20	391	475	85
822	119.49	9.76	479	11949.32	6.77	976.35	6.57	0	0	67.18	2.64	114.31	0.68	132.49	5.95	128.67	5.77	0	810.88	9.35	0.79	3	20	392	475	84
823	119.37	9.74	480	11936.81	6.24	973.78	6.50	0	0	81.44	3.43	116.88	0.77	113.94	5.45	118.82	5.68	0	1041.25	13.02	0.78	4	20	393	475	83
824	119.05	9.64	481	11905.47	6.57	963.66	7.68	0	0	66.11	2.58	113.25	0.72	130.05	5.80	152.03	6.77	0	849.94	13.05	0.78	3	20	394	475	82
825	119.27	9.49	482	11927.13	4.97	949.21	5.14	0	0	72.94	2.24	114.58	0.56	124.81	4.36	129.01	4.51	0	943.90	11.89	0.86	3	20	395	475	81
826	119.27	9.49	483	11927.19	5.20	949.42	5.53	0	0	77.04	2.86	116.99	0.61	107.73	4.54	114.39	4.82	1	930.67	13.62	0.82	4	20	396	475	80
827	119.13	9.53	484	11912.70	5.19	953.01	5.73	0	0	81.53	2.81	115.87	0.67	115.83	4.54	127.93	5.02	0	1214.62	15.85	0.84	3	20	397	475	79
828	119.08	9.76	485	11907.70	7.01	976.31	8.49	0	0	61.91	2.42	111.94	0.75	138.75	6.22	167.88	7.54	0	715.00	8.80	0.77	3	20	398	475	78
829	119.27	9.59	486	11926.84	8.69	959.18	7.60	0	0	50.38	2.27	112.85	0.63	149.12	7.67	130.38	6.71	0	289.42	8.10	0.73	3	20	399	475	77
830	119.17	9.88	487	11916.97	7.22	988.00	10.20	0	0	50.57	2.80	113.76	0.65	100.19	6.33	141.53	8.92	1	591.60	7.88	0.67	3	20	400	475	76
831	118.97	9.72	488	11896.56	5.11	971.60	5.36	0	0	72.17	2.24	113.75	0.57	126.46	4.48	132.79	4.71	0	772.38	8.83	0.86	3	20	401	475	75
832	119.38	9.54	489	11937.68	6.29	953.56	6.92	0	0	67.60	2.79	115.59	0.67	117.40	5.51	129.16	6.06	0	1090.83	14.41	0.78	3	20	402	475	74
833	119.38	9.58	490	11937.79	5.78	957.92	5.22	0	0	64.64	2.13	115.33	0.54	134.92	5.07	121.81	4.58	0	946.58	10.67	0.84	4	20	403	475	73
834	119.01	9.57	491	11900.92	5.83	957.06	7.40	0	0	68.96	3.08	115.04	0.67	100.47	5.12	127.43	6.46	1	558.38	11.59	0.76	3	20	404	475	72
835	119.38	9.68	492	11937.78	5.64	967.85	5.63	0	0	66.89	2.17	113.25	0.58	133.73	4.96	133.40	4.95	0	773.42	11.42	0.84	3	20	405	475	71
836	119.21	9.79	493	11921.29	5.25	978.64	5.38	0	0	89.58	3.36	115.51	0.70	107.46	4.58	109.99	4.69	1	946.00	13.73	0.82	4	20	406	475	70
837	119.03	9.31	494	11902.94	6.37	930.89	6.50	0	0	77.43	3.11	115.81	0.75	121.99	5.58	124.33	5.69	0	964.02	12.53	0.79	3	20	407	475	69
838	119.47	9.71	495	11946.88	6.88	970.95	6.96	0	0	69.53	3.43	116.84	0.71	106.95	5.98	108.30	6.06	1	867.48	13.33	0.73	5	20	408	475	68
839	119.10	9.40	496	11910.09	8.13	940.37	7.86	0	0	53.34	2.60	114.69	0.65	128.62	7.13	124.37	6.90	0	791.23	11.30	0.72	4	20	409	475	67
840	119.03	9.85	497	11902.83	7.22	985.35	8.67	0	0	58.68	2.38	114.26	0.72	137.55	6.40	165.19	7.71	0	859.77	8.47	0.76	3	20	410	475	66
841	119.34	9.85	498	11934.25	8.84	985.08	11.44	0	0	53.15	3.03	116.42	0.82	119.41	7.79	154.47	10.07	0	833.42	8.35	0.64	3	20	411	475	65
842	119.24	9.41	499	11924.42	5.33	940.85	5.76	0	0	74.29	2.85	115.08	0.61	106.70	4.65	115.14	5.02	1	761.77	12.40	0.81	4	20	412	475	64
843	119.07	9.85	500	11907.13	5.26	985.10	5.32	0	0	71.39	2.24	114.14	0.57	129.36	4.62	130.69	4.67	0	767.40	10.34	0.86	3	20	413	475	63
844	119.18	9.67	501	11918.10	6.05	967.29	6.72	0	0	80.24	3.17	115.03	0.77	117.60	5.30	130.78	5.89	0	1005.92	16.79	0.79	3	20	414	475	62
845	119.28	9.66	502	11927.86	6.49	965.99	6.10	0	0	77.32	2.68	113.21	0.75	144.41	5.72	135.86	5.39	0	970.27	12.76	0.82	3	20	415	475	61
846	119.23	9.74	503	11922.65	5.84	973.94	6.27	0	0	76.21	3.14	115.93	0.69	109.11	5.10	117.01	5.47	1	691.75	15.33	0.79	4	20	416	475	60
847	119.09	9.78	504	11908.98	5.25	978.05	5.55	0	0	87.68	3.16	115.61	0.71	111.96	4.59	118.39	4.85	1	917.31	16.91	0.83	4	20	417	475	59
848	118.99	9.63	505	11899.26	6.92	962.72	6.68	0	0	57.75	2.27	115.51	0.60	135.42	6.09	130.67	5.87	0	906.10	8.17	0.79	3	20	418	475	58
849	119.23	9.71	506	11923.22	5.57	971.06	5.06	0	0	77.77	2.54	113.35	0.62	131.28	4.88	119.14	4.43	0	669.75	13.19	0.85	4	20	419	475	57
850	119.02	9.41	507	11901.91	5.00	940.82	4.62	0	0	85.70	2.78	115.28	0.61	118.40	4.37	109.24	4.03	1	931.08	17.66	0.86	4	20	420	475	56
851	119.10	9.54	508	11909.52	5.73	954.44	5.91	0	0	82.93	2.80	114.44	0.74	130.93	5.04	135.13	5.20	0	969.10	15.54	0.84	3	20	421	475	55
852	119.11	9.87	509	11911.48	5.72	987.11	6.03	0	0	75.99	2.52	111.55	0.68	132.80	5.04	139.99	5.31	0	650.79	10.86	0.84	3	20	422	475	54
853	119.14	9.67	510	11914.00	6.96	966.98	7.13	0	0	59.12	2.12	113.22	0.65	150.35	6.18	154.15	6.33	0	893.38	9.78	0.80	3	20	423	475	53
854	119.03	9.54	511	11903.41	5.63	954.13	5.78	0	0	68.38	2.27	113.39	0.60	130.62	4.95	134.23	5.08	0	750.96	9.95	0.84	3	20	424	475	52
855	118.86	9.60	512	11885.91	9.45	959.55	8.39	0	0	61.75	2.96	113.37	0.85	152.21	8.36	135.09	7.42	0	820.10	9.88	0.70	3	20	425	475	51
856	118.96	9.67	513	11895.94	5.65	967.32	6.56	0	0	66.90	2.50	114.12	0.62	116.45	4.96	135.26	5.75	0	646.40	9.94	0.81	4	20	426	475	50
857	119.13	9.73	514	11912.93	7.55	973.22	6.67	0	0	74.00	2.95	114.04	0.81	146.00	6.66	128.89	5.88	0	904.73	12.55	0.78	3	20	427	475	49
858	119.18	9.82	515	11918.35	5.88	982.36	6.24	0	0	70.18	2.47	113.78	0.65	128.46	5.17	136.33	5.49	0	957.38	12.80	0.82	3	20	428	475	48
859	119.27	9.58	516	11927.01	5.54	958.15	5.70	0	0	80.36	2.68	114.23	0.69	127.80	4.87	131.36	5.01	0	1143.17	12.71	0.84	3	20	429	475	47
860	119.14	9.54	517	11913.53	6.48	954.36	7.45	0	0	72.22	3.07	114.06	0.76	117.33	5.68	134.95	6.53	0	880.38	12.85	0.77	4	20	430	475	46
861	119.29	9.73	518	11928.93	7.11	973.44	5.95	0	0	60.56	2.31	112.81	0.60	143.62	6.25	120.26	5.23	0	393.60	8.31	0.80	3	20	431	475	45
862	119.14	9.57	519	11913.71	5.19	957.32	6.07	0	0	89.11	3.59	116.87	0.74	99.01	4.54	115.75	5.28	1	910.42	13.64	0.80	4	20	432	475	44
863	119.03	9.68	520	11902.61	5.46	968.36	5.12	0	0	94.54	3.35	115.33	0.75	118.52	4.77	111.27	4.47	1	756.40	19.31	0.83	4	20	433	475	43
864	119.28	9.70	521	11927.82	7.38	969.91	9.06	0	0	47.28	2.03	113.09	0.60	133.03	6.54	163.31	8.03	0	708.73	6.90	0.74	3	20	434	475	42
865	119.03	9.61	522	11903.06	5.49	961.11	6.75	0	0	63.38	2.44	114.59	0.58	109.72	4.82	134.80	5.91	1	731.71	13.52	0.80	4	20	435	475	41
866	119.22	9.58	523	11922.03	7.64	957.66	7.85	0	0	58.68	2.79	113.93	0.69	123.85	6.70	127.34	6.89	0	655.92	12.47	0.73	4	20	436	475	40
867	119.25	9.66	524	11924.53	5.06	965.93	6.15	0	0	66.98	2.64	114.34	0.55	98.50	4.41	119.69	5.35	1	676.10	11.48	0.81	4	20	437	475	39
868	119.00	9.61	525	11899.51	4.38	960.80	4.62	0	0	86.40	2.40	113.19	0.59	121.40	3.84	128.05	4.05	0	829.60	16.85	0.89	4	20	438	475	38
869	119.21	9.71	526	11921.34	5.51	970.71	5.53	0	0	81.63	2.78	114.94	0.68	124.57	4.83	124.86	4.84	0	958.48	14.62	0.84	4	20	439	475	37
870	119.19	9.54	527	11919.00	5.91	954.10	7.18	0	0	64.55	2.61	115.82	0.63	112.45	5.18	136.62	6.29	0	721.10	8.73	0.79	3	20	440	475	36
871	119.28	9.44	528	11927.77	6.14	943.83	7.08	0	0	60.89	2.69	114.46	0.60	106.59	5.36	122.95	6.18	1	492.35	9.14	0.76	4	20	441	475	35
872	119.14	9.58	529	11914.45	5.53	958.00	5.84	0	0	77.01	2.99	114.72	0.65	109.20	4.82	115.33	5.09	1	654.98	13.17	0.81	4	20	442	475	34
873	119.10	9.57	530	11909.84	4.47	956.86	4.47	0	0	95.20	3.02	114.53	0.63	108.21	3.90	108.10	3.89	1	818.02	20.65	0.87	4	20	443	475	33
874	119.39	9.57	531	11939.14	7.11	957.03	7.04	0	0	62.37	2.66	114.43	0.67	128.56	6.24	127.23	6.18	0	691.33	9.30	0.76	3	20	444	475	32
875	119.21	9.66	532	11920.87	5.08	966.23	5.48	0	0	75.94	2.32	113.28	0.61	128.31	4.47	138.33	4.82	0	1026.19	12.80	0.86	3	20	445	475	31
876	119.23	9.64	533	11923.43	6.30	964.50	6.82	0	0	76.63	3.18	114.51	0.76	116.69	5.52	126.32	5.97	0	806.71	15.29	0.78	4	20	446	475	30
877	119.08	9.54	534	11908.13	8.21	953.91	7.51	0	0	51.33	2.23	114.30	0.62	145.49	7.24	133.15	6.63	0	677.33	8.16	0.75	3	20	447	475	29
878	119.06	9.46	535	11905.83	4.78	945.67	5.99	0	0	74.96	2.51	115.95	0.60	109.68	4.19	137.35	5.24	1	966.67	11.78	0.84	3	20	448	475	28
879	119.35	9.43	536	11934.54	6.16	942.68	6.63	0	0	71.04	3.03	114.66	0.68	110.97	5.38	119.36	5.79	1	695.31	16.51	0.78	4	20	449	475	27
880	119.23	9.34	538	11922.68	6.90	934.34	6.66	0	0	57.17	2.17	111.99	0.60	140.21	6.08	135.42	5.87	0	665.21	12.00	0.80	3	20	450	475	26
881	119.13	9.58	539	11912.80	6.60	958.35	7.08	0	0	59.69	2.24	113.37	0.63	135.68	5.82	145.57	6.24	0	721.52	7.43	0.80	3	20	451	475	25
882	119.25	9.53	540	11925.17	6.83	953.41	6.15	0	0	78.92	2.84	112.09	0.79	146.22	6.02	131.68	5.42	0	924.62	14.38	0.81	3	20	452	475	24
883	119.26	9.81	541	11925.52	7.88	980.62	6.92	0	0	49.94	2.44	113.81	0.55	124.13	6.88	109.05	6.05	1	427.58	9.24	0.72	4	20	453	475	23
884	119.27	9.70	542	11927.03	11.77	970.22	10.96	0	0	33.22	2.03	113.11	0.59	148.92	10.40	138.72	9.69	0	459.21	5.60	0.59	3	20	454	475	22
885	119.02	9.44	544	11901.85	9.94	943.86	7.07	0	0	49.42	2.70	114.34	0.62	139.71	8.69	99.29	6.14	1	458.21	8.06	0.68	4	20	455	475	21
886	119.20	9.39	545	11920.01	8.75	938.89	7.55	0	0	46.85	2.10	113.41	0.59	150.45	7.72	129.95	6.67	0	422.98	6.52	0.73	3	20	456	475	20
887	119.18	9.63	546	11917.56	10.75	963.17	11.35	0	0	36.25	1.89	112.94	0.64	160.03	9.61	168.90	10.14	0	683.33	6.12	0.64	3	20	457	475	19
888	119.38	9.76	547	11938.19	7.08	975.98	9.13	0	0	45.77	2.10	112.23	0.56	119.05	6.23	153.51	8.04	0	624.81	7.60	0.73	3	20	458	475	18
889	119.23	9.40	548	11923.10	7.52	940.44	10.30	0	0	55.06	3.19	114.69	0.72	99.80	6.58	136.70	9.00	1	487.94	9.22	0.65	4	20	459	475	17
890	119.27	9.78	549	11927.23	9.42	978.35	6.42	0	0	52.70	2.46	112.98	0.62	155.47	8.27	106.07	5.64	1	524.40	8.19	0.73	3	20	460	475	16
891	119.24	9.18	550	11924.23	5.94	917.93	7.80	0	0	57.26	2.65	113.16	0.58	98.47	5.19	129.31	6.81	1	385.23	9.33	0.75	4	20	461	475	15
892	119.20	9.53	552	11919.64	7.44	953.32	7.51	0	0	56.07	2.62	114.10	0.63	122.37	6.51	123.51	6.57	0	598.17	9.78	0.73	3	20	462	475	14
893	119.32	9.89	553	11932.08	7.01	989.09	8.27	0	0	54.53	3.41	115.51	0.60	85.37	5.96	101.24	7.20	1	361.92	11.79	0.64	5	20	463	475	13
894	119.08	9.58	555	11907.91	9.22	957.86	7.58	0	0	44.13	2.13	112.92	0.56	147.04	8.11	120.87	6.67	0	664.08	9.24	0.71	4	20	464	475	12
895	119.14	9.47	556	11914.17	8.18	947.22	11.94	0	0	47.23	3.19	115.38	0.69	93.37	7.22	136.01	10.42	1	658.31	10.46	0.59	5	20	465	475	11
896	119.26	9.69	558	11926.12	6.99	969.42	9.52	0	0	61.32	2.94	112.90	0.76	112.31	6.14	152.90	8.36	0	548.12	9.11	0.72	3	20	466	475	10
897	118.99	9.68	559	11899.43	7.88	968.09	8.43	0	0	50.19	2.20	112.62	0.63	138.87	6.97	148.61	7.45	0	819.12	9.81	0.74	3	20	467	475	9
898	119.34	9.54	560	11934.23	5.78	954.11	7.15	0	0	62.23	2.74	114.36	0.59	100.74	5.02	124.73	6.23	1	578.94	13.12	0.77	4	20	468	475	8
899	119.38	9.27	561	11938.21	8.90	927.12	8.89	0	0	38.41	1.90	112.53	0.53	138.71	7.85	138.63	7.84	0	435.35	5.98	0.70	3	20	469	475	7
900	119.21	9.73	563	11921.02	10.28	972.93	9.06	0	0	41.71	2.55	113.95	0.61	129.61	9.00	114.22	7.93	0	534.48	7.16	0.62	4	20	470	475	6
901	119.10	9.38	564	11910.36	6.23	938.28	6.45	0	0	58.49	2.55	114.56	0.55	109.89	5.44	113.69	5.62	1	500.67	10.07	0.77	4	20	471	475	5
902	119.14	9.28	566	11914.00	8.80	927.98	7.82	0	0	47.38	2.22	113.90	0.60	145.05	7.75	128.83	6.89	0	692.92	8.31	0.72	3	20	472	475	4
903	119.34	9.90	567	11934.26	8.21	990.35	8.85	0	0	46.74	2.33	112.50	0.61	126.88	7.22	136.73	7.78	0	490.33	7.84	0.70	3	20	473	475	3
904	118.96	9.42	570	11895.65	8.48	942.43	7.34	0	0	45.10	2.73	116.76	0.52	107.36	7.38	92.50	6.27	1	262.90	8.03	0.65	4	20	474	475	2
905	119.19	9.50	571	11919.13	11.03	950.30	9.51	0	0	40.06	2.50	112.33	0.62	136.13	9.67	117.43	8.34	0	324.83	6.24	0.60	3	20	475	475	1
906	36.09	51.74	82	3608.94	3.81	5173.81	3.63	0	0	130.66	2.87	113.82	0.74	133.72	3.35	127.28	3.19	0	1504.27	18.35	0.92	3	21	1	13	13
907	35.00	50.35	83	3500.34	4.40	5035.25	4.24	0	0	103.23	2.48	114.19	0.69	141.06	3.88	135.86	3.74	0	1431.83	15.33	0.91	3	21	2	13	12
908	34.14	50.84	84	3413.98	4.30	5083.54	5.87	0	0	91.70	2.77	113.69	0.70	109.66	3.78	149.48	5.15	1	1063.19	15.04	0.87	3	21	3	13	11
909	32.82	47.95	85	3281.80	4.49	4794.89	6.73	0	0	94.79	2.84	112.63	0.80	115.83	3.97	173.16	5.97	0	1295.67	14.68	0.86	3	21	4	13	10
910	32.87	47.66	86	3287.50	3.64	4765.90	4.43	0	0	132.97	3.30	113.42	0.81	112.93	3.19	137.40	3.88	0	1566.56	21.76	0.91	3	21	5	13	9
911	33.07	47.73	87	3307.49	4.84	4772.66	8.18	0	0	88.81	2.80	111.77	0.87	118.75	4.30	199.32	7.39	0	1243.52	13.66	0.84	3	21	6	13	8
912	33.40	47.54	88	3340.02	4.00	4753.83	4.64	0	0	115.47	3.63	113.04	0.73	97.58	3.45	113.40	4.04	1	556.92	19.71	0.87	5	21	7	13	7
913	33.25	47.71	89	3324.99	3.55	4771.11	3.76	0	0	128.79	3.26	113.99	0.70	107.55	3.09	113.93	3.28	1	1179.27	25.27	0.91	4	21	8	13	6
914	32.85	48.18	90	3284.57	3.85	4818.31	4.10	0	0	109.76	2.70	112.67	0.66	120.46	3.37	128.28	3.59	0	1119.69	19.32	0.91	3	21	9	13	5
915	33.07	48.28	92	3306.70	6.13	4827.96	7.51	0	0	61.28	2.84	111.79	0.62	101.49	5.37	124.35	6.55	1	403.71	9.43	0.75	4	21	10	13	4
916	32.88	48.61	93	3287.52	5.61	4861.28	6.67	0	0	69.59	3.08	114.50	0.63	97.39	4.92	115.69	5.81	1	818.10	12.61	0.77	4	21	11	13	3
917	32.96	48.37	94	3295.78	3.11	4837.41	3.63	0	0	147.64	3.38	114.41	0.74	104.48	2.72	122.14	3.17	1	1357.00	18.70	0.92	4	21	12	13	2
918	32.46	48.48	95	3246.44	4.58	4847.59	5.27	0	0	108.31	3.43	112.47	0.80	111.01	4.00	127.74	4.61	1	970.71	17.04	0.86	3	21	13	13	1
919	114.21	93.64	93	11420.61	5.69	9363.76	7.18	0	0	59.22	2.43	111.14	0.57	106.59	4.98	134.56	6.28	1	525.58	7.95	0.78	3	22	1	2	2
920	114.02	92.33	94	11402.33	8.00	9233.20	6.82	0	0	58.52	3.13	109.97	0.64	114.95	6.97	97.82	5.91	1	596.85	14.43	0.70	5	22	2	2	1
921	115.42	86.27	99	11541.71	9.30	8627.11	6.92	0	0	47.65	2.82	110.44	0.56	120.48	8.09	89.61	6.00	1	476.90	8.86	0.65	4	23	1	1	1
922	118.38	77.28	101	11837.80	5.27	7727.99	6.36	0	0	63.30	2.67	112.17	0.54	95.87	4.55	115.92	5.54	1	714.75	13.37	0.79	5	24	1	1	1
923	117.01	93.23	104	11701.19	5.75	9322.87	8.06	0	0	55.74	2.64	109.61	0.56	93.53	5.10	130.81	7.03	1	288.21	11.60	0.74	4	25	1	23	23
924	117.65	92.95	106	11764.63	8.01	9294.68	9.99	0	0	45.33	2.85	111.02	0.60	97.64	6.94	121.81	8.70	1	418.92	8.53	0.62	4	25	2	23	22
925	117.08	92.14	110	11707.65	6.67	9214.25	9.61	0	0	47.88	2.31	108.49	0.58	106.41	5.87	153.10	8.45	1	418.90	8.29	0.72	4	25	3	23	21
926	116.33	92.90	112	11632.82	7.16	9290.12	7.01	0	0	51.20	2.27	110.03	0.55	124.03	6.27	121.31	6.14	0	368.15	8.38	0.76	4	25	4	23	20
927	116.18	92.96	114	11618.42	7.28	9296.09	7.92	0	0	52.14	2.53	110.09	0.59	115.42	6.37	125.58	6.93	0	164.10	7.49	0.72	3	25	5	23	19
928	115.28	91.55	116	11528.32	6.23	9154.82	7.24	0	0	55.80	3.06	110.58	0.54	86.93	5.36	101.12	6.25	1	278.02	9.80	0.69	4	25	6	23	18
929	115.00	92.09	117	11499.95	5.25	9208.64	8.31	0	0	58.54	3.31	110.05	0.57	75.16	5.24	114.19	7.21	1	507.69	13.03	0.69	4	25	7	23	17
930	115.19	91.66	118	11519.47	5.14	9165.84	5.86	0	0	67.22	2.28	109.54	0.56	116.77	4.51	133.17	5.14	0	787.77	12.50	0.84	4	25	8	23	16
931	115.16	91.45	120	11516.28	7.33	9145.41	7.41	0	0	50.49	2.67	110.83	0.55	106.40	6.39	107.60	6.44	1	489.50	9.77	0.70	4	25	9	23	15
932	115.03	91.48	121	11502.78	5.90	9147.84	5.03	0	0	64.52	2.72	111.63	0.51	107.34	5.13	91.22	4.28	1	313.81	11.81	0.79	4	25	10	23	14
933	115.15	91.65	122	11514.50	5.05	9164.63	5.13	0	0	73.68	2.71	110.36	0.55	105.23	4.40	107.02	4.46	1	769.27	14.38	0.83	4	25	11	23	13
934	115.14	91.64	123	11514.31	5.16	9164.06	4.81	0	0	69.28	2.61	111.40	0.51	105.07	4.49	97.85	4.16	1	547.23	12.02	0.82	4	25	12	23	12
935	115.29	91.46	124	11529.22	3.93	9145.73	5.08	0	0	85.30	3.32	110.58	0.55	76.27	3.30	99.52	4.36	1	508.25	14.56	0.82	5	25	13	23	11
936	115.15	91.53	125	11515.36	4.60	9153.40	5.48	0	0	68.15	2.45	109.87	0.51	98.54	4.03	117.21	4.77	1	699.10	14.74	0.83	4	25	14	23	10
937	114.97	91.47	126	11496.80	5.46	9146.98	7.19	0	0	71.53	3.04	111.58	0.67	98.80	4.80	130.08	6.28	1	572.92	11.44	0.78	4	25	15	23	9
938	115.22	91.41	127	11522.20	4.74	9141.17	7.00	0	0	70.76	2.92	109.60	0.60	88.41	4.15	130.44	6.10	1	359.73	10.57	0.79	4	25	16	23	8
939	115.24	92.31	129	11524.14	6.62	9231.09	8.17	0	0	57.42	3.09	109.39	0.62	94.43	5.77	116.54	7.11	1	423.44	11.67	0.69	4	25	17	23	7
940	115.87	92.20	131	11587.02	8.55	9219.92	9.82	0	0	40.78	2.39	110.74	0.56	112.27	7.48	128.92	8.59	0	535.75	6.95	0.64	3	25	18	23	6
941	116.42	91.27	133	11641.97	6.04	9127.13	6.37	0	0	70.16	2.90	109.37	0.65	112.16	5.27	118.30	5.56	0	779.35	14.72	0.79	4	25	19	23	5
942	115.46	91.85	135	11546.39	6.38	9184.98	7.02	0	0	50.57	2.75	109.81	0.49	89.07	5.37	98.72	6.11	1	192.10	6.92	0.70	4	25	20	23	4
943	114.30	91.46	138	11430.33	6.88	9145.84	8.85	0	0	49.90	2.47	109.18	0.58	106.73	6.02	137.29	7.74	1	235.52	8.63	0.71	3	25	21	23	3
944	114.44	91.97	139	11444.07	6.51	9196.60	6.62	0	0	56.64	2.76	110.36	0.55	102.58	5.64	104.34	5.77	1	500.02	10.58	0.74	4	25	22	23	2
945	114.57	92.06	140	11457.29	4.78	9206.17	9.03	0	0	54.57	2.63	110.63	0.51	69.83	3.50	142.15	7.84	1	622.23	10.35	0.74	4	25	23	23	1
946	58.22	109.10	118	5821.64	3.43	10909.75	5.13	0	0	74.66	2.32	112.41	0.46	84.95	3.01	126.71	4.46	1	591.42	12.03	0.87	4	26	1	2	2
947	58.22	109.02	119	5821.76	6.11	10901.87	6.20	0	0	82.77	3.39	112.11	0.76	114.63	5.34	116.34	5.42	0	947.35	15.65	0.79	3	26	2	2	1
948	26.57	32.84	125	2656.80	8.82	3283.98	7.69	0	0	40.70	1.92	109.31	0.51	143.78	7.76	125.36	6.77	0	261.23	5.97	0.72	3	27	1	1	1
949	85.17	117.92	126	8516.96	2.87	11791.66	2.98	0	0	205.66	4.39	115.41	0.89	103.16	2.50	107.30	2.60	1	1640.44	24.94	0.93	4	28	1	96	96
950	85.30	118.31	127	8530.09	3.18	11831.18	3.51	0	0	175.11	3.80	112.89	0.88	112.36	2.78	124.30	3.07	0	1736.25	28.32	0.93	3	28	2	96	95
951	85.33	118.70	128	8533.47	2.55	11869.91	2.75	0	0	164.48	3.19	116.22	0.64	101.00	2.22	108.67	2.39	1	1661.73	24.26	0.95	4	28	3	96	94
952	85.15	118.79	129	8515.35	2.86	11878.96	3.07	0	0	181.23	3.81	114.63	0.79	104.49	2.50	112.22	2.68	1	1714.73	29.44	0.94	4	28	4	96	93
953	84.85	119.04	130	8485.12	2.81	11904.20	3.85	0	0	149.63	3.25	112.20	0.74	99.66	2.47	136.63	3.37	1	1584.75	24.17	0.93	4	28	5	96	92
954	84.94	118.94	131	8493.83	2.66	11893.95	2.98	0	0	194.55	3.75	114.33	0.81	106.06	2.33	118.59	2.60	1	2085.15	38.24	0.94	4	28	6	96	91
955	84.96	119.12	132	8496.04	2.34	11912.37	3.00	0	0	171.16	2.89	112.99	0.68	106.82	2.06	136.74	2.63	1	1761.31	24.43	0.96	3	28	7	96	90
956	84.86	119.12	133	8486.27	2.48	11911.76	3.00	0	0	214.09	4.21	114.97	0.86	97.15	2.18	117.06	2.61	1	1923.46	32.62	0.94	4	28	8	96	89
957	84.65	118.71	134	8465.12	2.45	11871.38	3.22	0	0	199.00	3.96	115.13	0.83	94.60	2.12	124.08	2.80	1	2159.67	36.05	0.94	4	28	9	96	88
958	84.56	118.78	135	8455.93	3.09	11877.84	3.70	0	0	180.71	4.17	115.28	0.91	102.72	2.69	122.94	3.23	1	1887.77	28.36	0.92	4	28	10	96	87
959	84.42	118.55	136	8442.48	3.07	11854.59	3.07	0	0	212.34	4.24	113.82	0.98	118.33	2.69	118.30	2.68	0	1973.81	35.74	0.94	3	28	11	96	86
960	84.37	118.65	137	8436.52	2.23	11865.19	2.62	0	0	212.23	3.65	113.57	0.76	99.43	1.93	117.11	2.28	1	1837.02	32.67	0.96	4	28	12	96	85
961	84.57	118.61	138	8457.10	3.20	11860.64	4.11	0	0	171.70	4.14	114.67	0.93	101.66	2.78	130.75	3.59	1	1743.56	24.57	0.92	4	28	13	96	84
962	84.41	118.75	139	8440.87	3.85	11875.05	4.31	0	0	153.75	3.90	113.88	0.94	116.95	3.37	130.80	3.77	0	1799.85	25.36	0.90	4	28	14	96	83
963	84.62	118.52	140	8462.45	2.74	11851.62	3.13	0	0	247.86	4.93	116.62	1.08	105.74	2.39	120.93	2.73	1	1743.08	10.96	0.94	4	28	15	96	82
964	84.61	118.65	141	8461.41	5.59	11864.55	5.82	0	0	141.95	5.91	123.07	1.19	103.11	4.85	107.25	5.05	1	1806.19	9.93	0.79	4	28	16	96	81
965	84.53	118.64	142	8453.37	5.42	11864.17	6.54	0	0	179.29	7.52	122.61	1.58	99.10	4.69	119.76	5.70	1	2408.25	10.27	0.79	4	28	17	96	80
966	84.36	118.48	143	8436.35	4.15	11847.92	4.71	0	0	205.52	6.52	122.97	1.34	100.32	3.60	114.09	4.10	1	1643.31	7.34	0.87	4	28	18	96	79
967	84.84	118.50	144	8483.66	6.31	11849.83	6.15	0	0	187.67	7.10	124.97	1.77	128.39	5.54	125.13	5.40	0	3219.94	21.68	0.81	4	28	19	96	78
968	84.59	118.44	145	8459.31	6.16	11843.51	7.22	0	0	216.52	10.24	128.50	2.13	99.93	5.34	117.09	6.28	1	3429.92	31.55	0.74	4	28	20	96	77
969	84.38	118.60	146	8438.41	5.77	11859.68	7.56	0	0	175.01	8.42	123.60	1.70	91.61	4.94	120.46	6.58	1	1645.42	7.24	0.74	4	28	21	96	76
970	84.51	118.54	147	8451.40	5.33	11854.46	5.42	0	0	209.13	8.46	122.25	1.65	101.02	4.61	102.59	4.69	1	1763.67	10.93	0.80	4	28	22	96	75
971	84.48	118.48	148	8447.65	6.60	11847.86	7.19	0	0	180.38	10.14	125.48	1.80	89.23	5.56	97.64	6.18	1	1876.17	11.17	0.68	4	28	23	96	74
972	84.59	118.40	149	8459.29	7.45	11840.08	8.54	0	0	172.59	9.94	123.56	2.03	99.21	6.45	113.75	7.43	1	2645.56	13.10	0.66	4	28	24	96	73
973	84.73	118.29	150	8472.87	6.75	11829.21	9.15	0	0	175.58	10.07	124.38	2.03	90.24	5.85	122.50	7.96	1	2742.52	14.04	0.67	3	28	25	96	72
974	84.84	118.29	151	8483.53	4.48	11828.83	6.22	0	0	190.90	7.25	122.21	1.49	90.84	3.95	125.92	5.42	1	2593.25	18.92	0.82	4	28	26	96	71
975	84.99	118.24	152	8499.09	5.86	11824.34	6.10	0	0	192.49	8.64	122.03	1.69	100.28	5.12	104.25	5.30	1	2371.19	14.92	0.77	3	28	27	96	70
976	85.21	118.06	153	8521.16	10.17	11805.93	11.05	0	0	172.07	15.17	134.57	2.66	88.63	8.88	96.36	9.68	1	2948.10	20.31	0.47	4	28	28	96	69
977	85.02	118.04	154	8502.41	7.65	11804.00	9.43	0	0	175.40	10.77	126.62	2.20	95.93	6.74	118.11	8.21	1	2803.33	19.56	0.63	4	28	29	96	68
978	85.06	117.93	155	8506.40	11.78	11792.51	12.10	0	0	192.47	19.09	139.20	3.35	91.58	10.42	94.00	10.64	1	3208.40	31.11	0.42	5	28	30	96	67
979	87.88	116.04	156	8787.72	30.00	11603.82	16.89	0	0	128.95	8.61	107.52	4.44	316.76	34.13	200.91	15.92	1	3954.73	29.12	0.37	5	28	31	96	66
980	89.31	115.14	157	8931.21	7.12	11514.24	9.14	0	0	244.88	15.57	131.96	2.88	85.41	6.07	110.15	7.94	1	3226.96	18.91	0.62	4	28	32	96	65
981	89.89	115.43	158	8989.06	9.46	11543.15	10.32	0	0	186.27	15.04	129.17	2.68	90.28	8.37	97.96	8.88	1	1325.73	5.46	0.51	4	28	33	96	64
982	89.93	115.77	159	8992.52	6.46	11576.90	7.54	0	0	139.32	6.64	120.06	1.45	104.09	5.65	121.60	6.58	1	1264.44	3.54	0.74	5	28	34	96	63
983	89.91	115.99	160	8990.94	9.34	11598.64	10.31	0	0	198.50	15.63	131.60	2.85	91.43	8.26	100.64	9.00	1	1309.50	5.76	0.52	4	28	35	96	62
984	89.88	115.75	161	8988.03	15.26	11574.93	17.47	0	0	133.74	17.92	131.16	3.19	87.98	13.58	100.16	15.15	1	1023.79	7.50	0.28	4	28	36	96	61
985	89.83	115.66	162	8983.16	11.10	11565.53	12.77	0	0	157.32	15.75	129.24	2.73	85.54	9.84	97.88	11.02	1	1512.23	6.40	0.41	4	28	37	96	60
986	89.87	115.84	163	8987.14	5.61	11584.00	6.23	0	0	183.12	7.56	119.77	1.60	104.34	4.90	115.81	5.43	1	1301.67	4.02	0.79	5	28	38	96	59
987	89.59	115.92	164	8958.78	10.68	11591.56	12.25	0	0	143.72	12.11	126.83	2.42	97.10	9.21	111.57	10.66	1	1006.71	4.68	0.48	4	28	39	96	58
988	89.52	115.64	165	8951.80	10.65	11564.43	10.55	0	0	201.91	16.81	133.84	3.12	97.88	9.16	97.06	9.11	1	1453.42	4.31	0.49	4	28	40	96	57
989	90.02	115.61	166	9002.14	6.41	11560.51	7.32	0	0	181.05	9.26	120.96	1.82	96.44	5.63	109.96	6.36	1	1222.54	4.75	0.72	4	28	41	96	56
990	89.67	116.13	167	8966.98	8.51	11612.92	10.49	0	0	211.65	18.03	132.39	2.86	74.33	6.88	94.17	9.17	1	1384.15	6.70	0.49	4	28	42	96	55
991	87.19	116.81	168	8719.32	22.51	11681.13	8.78	0	0	114.17	5.59	115.32	2.38	318.96	25.52	141.92	7.98	1	3083.83	21.51	0.63	4	28	43	96	54
992	87.48	116.78	169	8747.81	26.36	11678.23	10.70	0	0	136.61	7.34	110.27	3.40	335.21	31.19	158.42	9.79	1	3831.90	26.74	0.55	5	28	44	96	53
993	86.92	116.77	170	8691.62	29.34	11677.14	13.19	0	0	126.91	7.55	105.81	3.72	335.62	34.55	176.75	12.18	1	3431.08	29.85	0.47	5	28	45	96	52
994	84.97	117.34	171	8496.85	9.07	11734.46	10.31	0	0	101.09	7.16	117.85	1.44	98.49	7.95	111.80	8.96	1	1618.40	11.41	0.57	5	28	46	96	51
995	84.96	117.35	172	8496.40	7.13	11734.54	7.48	0	0	170.83	8.89	122.39	1.84	105.18	6.22	110.36	6.51	1	2992.04	25.18	0.71	5	28	47	96	50
996	84.71	117.34	173	8470.73	5.96	11733.60	6.00	0	0	186.97	7.55	125.15	1.66	113.37	5.20	114.13	5.23	0	3136.83	15.51	0.80	5	28	48	96	49
997	84.31	117.31	174	8431.46	5.25	11730.57	5.31	0	0	181.96	6.67	121.47	1.42	109.99	4.57	111.28	4.63	1	1742.65	7.58	0.83	4	28	49	96	48
998	84.18	116.80	175	8418.31	5.21	11679.65	5.87	0	0	196.75	7.78	124.28	1.61	101.29	4.55	114.05	5.12	1	1956.12	7.16	0.81	4	28	50	96	47
999	85.39	116.81	176	8539.26	18.87	11680.56	9.89	0	0	55.79	3.18	114.06	1.17	243.86	18.49	135.42	8.88	1	1887.88	7.14	0.60	5	28	51	96	46
1000	84.44	116.85	177	8443.65	5.74	11684.76	6.52	0	0	122.90	5.58	119.19	1.10	96.86	4.94	110.21	5.67	1	1012.85	6.01	0.76	4	28	52	96	45
1001	84.51	117.07	178	8451.37	7.28	11706.68	7.37	0	0	154.63	8.11	122.20	1.67	106.55	6.33	107.86	6.43	1	2594.00	13.23	0.70	4	28	53	96	44
1002	84.64	116.68	179	8464.07	8.31	11668.28	8.71	0	0	165.47	9.79	126.53	2.09	107.89	7.24	113.11	7.59	1	3046.29	12.44	0.65	4	28	54	96	43
1003	84.29	117.18	180	8428.94	17.05	11718.16	13.62	0	0	62.99	8.52	118.16	1.40	96.83	14.72	78.24	12.30	1	598.60	3.90	0.28	5	28	55	96	42
1004	89.50	116.19	181	8949.55	3.44	11618.99	4.27	0	0	185.73	5.40	116.42	1.04	90.21	2.92	112.47	3.71	1	1566.38	18.69	0.89	4	28	56	96	41
1005	89.46	115.66	182	8945.59	3.23	11565.60	4.04	0	0	216.92	5.49	115.52	1.16	97.69	2.79	122.56	3.52	1	2101.46	23.60	0.91	4	28	57	96	40
1006	89.57	115.64	183	8957.13	3.25	11564.31	4.19	0	0	188.75	5.03	116.38	1.03	93.19	2.78	120.76	3.65	1	1420.21	12.34	0.90	4	28	58	96	39
1007	89.63	115.78	184	8963.30	9.55	11578.07	10.71	0	0	166.60	13.09	126.32	2.46	93.01	8.20	104.52	9.30	1	771.21	4.20	0.52	4	28	59	96	38
1008	89.61	115.83	185	8961.38	5.53	11582.57	6.10	0	0	162.21	6.64	118.73	1.40	103.79	4.81	114.55	5.32	1	1159.38	8.04	0.79	4	28	60	96	37
1009	89.56	115.85	186	8955.56	6.71	11584.96	8.32	0	0	154.38	8.52	122.29	1.69	92.95	5.74	115.63	7.24	1	1038.88	5.56	0.68	4	28	61	96	36
1010	89.47	115.88	187	8946.86	8.89	11588.30	9.37	0	0	168.25	10.37	123.28	2.29	110.85	7.76	116.76	8.18	1	2238.40	9.08	0.62	4	28	62	96	35
1011	89.57	115.67	188	8957.04	9.72	11567.21	10.41	0	0	166.67	12.77	126.13	2.46	97.13	8.37	104.13	9.03	1	765.85	4.70	0.53	4	28	63	96	34
1012	87.71	116.48	189	8770.71	112.98	11647.57	10.60	0	0	106.90	6.78	109.40	3.33	702.74	255.85	133.96	9.66	1	2994.27	28.00	0.49	5	28	64	96	33
1013	86.66	116.55	190	8665.79	29.31	11655.35	8.46	0	0	132.50	6.24	112.98	2.81	382.50	36.38	142.07	7.70	1	3514.67	27.09	0.64	5	28	65	96	32
1014	87.27	116.32	191	8726.86	24.25	11632.07	9.94	0	0	130.64	7.00	111.54	3.03	316.02	27.37	146.84	9.05	1	3307.56	35.36	0.57	5	28	66	96	31
1015	87.25	116.24	192	8724.95	29.96	11623.87	10.63	0	0	113.24	6.25	114.98	2.90	357.25	37.06	153.27	9.72	1	3092.94	20.07	0.54	5	28	67	96	30
1016	85.79	116.65	193	8578.60	10.32	11664.55	7.88	0	0	116.40	5.66	119.56	1.62	163.58	9.17	125.20	6.96	0	2299.90	17.55	0.71	5	28	68	96	29
1017	87.54	116.01	194	8754.19	22.18	11600.86	11.46	0	0	136.72	7.31	109.50	3.37	298.92	24.24	170.19	10.54	1	3430.73	26.19	0.54	4	28	69	96	28
1018	86.95	116.35	195	8695.42	19.20	11634.71	12.69	0	0	132.92	6.88	105.53	3.30	273.70	19.94	194.25	11.78	1	3312.75	25.37	0.53	4	28	70	96	27
1019	87.35	116.35	196	8735.41	23.27	11635.02	13.80	0	0	120.59	6.40	101.03	3.35	312.86	26.39	206.95	13.02	1	3160.40	23.46	0.47	4	28	71	96	26
1020	87.55	116.41	197	8755.15	18.08	11641.03	11.83	0	0	127.52	6.57	109.61	3.00	263.89	18.38	181.87	10.88	1	3010.42	21.78	0.55	4	28	72	96	25
1021	87.11	116.43	198	8711.13	19.93	11642.57	12.62	0	0	142.02	7.92	109.66	3.59	266.18	20.35	179.08	11.59	1	3699.69	28.24	0.52	4	28	73	96	24
1022	87.18	116.53	199	8717.79	19.40	11652.61	11.87	0	0	138.23	7.36	107.13	3.34	270.59	19.98	176.55	10.89	1	3410.46	26.85	0.54	4	28	74	96	23
1023	86.32	117.15	200	8632.09	9.07	11715.29	7.57	0	0	141.95	6.81	120.81	1.78	145.52	8.03	121.69	6.65	0	2528.83	25.44	0.73	5	28	75	96	22
1024	86.99	116.76	201	8699.18	13.64	11675.57	8.89	0	0	150.73	7.16	114.45	2.63	219.36	12.79	146.16	8.00	1	2905.42	33.47	0.66	4	28	76	96	21
1025	87.59	116.13	202	8759.20	9.06	11612.85	6.93	0	0	124.75	4.59	114.16	1.57	190.67	8.17	146.49	6.21	0	2251.94	15.88	0.78	3	28	77	96	20
1026	87.53	116.15	203	8752.88	9.26	11615.35	7.99	0	0	133.93	4.92	111.42	1.87	195.98	8.45	169.82	7.23	0	2713.06	17.39	0.76	3	28	78	96	19
1027	87.25	116.29	204	8725.39	11.04	11629.07	8.62	0	0	131.91	5.42	108.86	2.08	208.03	10.20	164.04	7.78	1	2707.42	29.35	0.71	3	28	79	96	18
1028	87.14	116.76	205	8713.99	5.89	11675.67	4.68	0	0	206.03	5.30	111.20	1.70	177.07	5.27	141.06	4.17	0	3179.92	31.97	0.88	3	28	80	96	17
1029	87.12	116.78	206	8711.87	9.15	11677.99	5.86	0	0	179.14	5.67	110.08	2.08	221.33	8.58	144.48	5.27	1	3453.85	35.75	0.82	3	28	81	96	16
1030	87.17	116.79	207	8717.31	16.70	11679.15	8.08	0	0	154.83	6.74	111.73	2.77	279.93	17.42	146.30	7.33	1	3588.50	28.65	0.68	4	28	82	96	15
1031	86.88	116.60	208	8687.67	15.70	11660.34	6.96	0	0	161.07	6.95	115.36	2.55	265.53	15.84	126.16	6.25	1	3407.06	37.08	0.71	4	28	83	96	14
1032	86.63	116.85	209	8663.49	16.57	11685.17	7.95	0	0	164.72	8.07	118.70	2.87	248.23	16.30	126.60	7.12	1	3735.83	42.66	0.67	5	28	84	96	13
1033	86.46	116.96	210	8646.15	24.92	11695.62	9.95	0	0	116.67	6.32	113.51	2.67	310.23	26.86	144.50	9.02	1	3191.71	24.91	0.58	5	28	85	96	12
1034	87.49	116.96	211	8749.38	29.30	11696.32	11.18	0	0	123.09	6.69	113.10	3.22	357.11	36.45	164.21	10.28	1	3768.10	28.27	0.53	5	28	86	96	11
1035	87.34	116.89	212	8733.75	27.38	11688.77	9.65	0	0	126.60	6.69	112.89	2.97	346.28	33.09	144.91	8.80	1	3531.73	30.36	0.58	5	28	87	96	10
1036	86.52	117.05	213	8651.90	19.58	11705.02	10.81	0	0	130.55	7.36	118.80	2.92	253.04	19.51	150.31	9.77	1	3265.21	30.88	0.57	5	28	88	96	9
1037	86.78	116.96	214	8678.08	18.52	11695.55	8.69	0	0	146.89	7.50	113.94	2.84	264.41	18.68	133.45	7.83	1	3182.06	36.86	0.63	4	28	89	96	8
1038	86.83	117.21	215	8683.08	19.17	11721.09	10.24	0	0	134.98	6.80	111.90	2.93	275.92	19.85	160.33	9.33	1	3538.10	36.53	0.59	4	28	90	96	7
1039	87.83	116.98	216	8782.88	28.31	11697.92	12.42	0	0	121.81	7.02	108.56	3.39	335.06	33.38	171.53	11.46	1	3204.85	23.33	0.49	5	28	91	96	6
1040	86.51	117.33	217	8651.31	13.59	11732.84	8.44	0	0	142.38	6.73	119.54	2.37	216.05	12.90	139.17	7.56	1	3127.83	31.27	0.68	5	28	92	96	5
1041	87.25	116.95	218	8724.56	14.76	11695.42	9.45	0	0	154.63	7.06	107.68	2.92	245.23	14.42	162.86	8.60	1	3201.65	31.38	0.65	3	28	93	96	4
1042	88.07	116.43	219	8806.89	14.56	11642.93	9.83	0	0	99.72	5.16	115.00	1.89	215.33	13.62	148.35	8.84	1	2042.29	18.41	0.62	5	28	94	96	3
1043	85.86	117.47	220	8585.98	6.62	11746.61	9.02	0	0	184.34	8.44	131.05	2.15	111.38	5.82	151.51	7.97	1	3701.00	32.63	0.75	5	28	95	96	2
1044	85.86	117.92	221	8585.94	4.32	11792.23	5.13	0	0	159.65	5.32	120.58	1.11	99.65	3.78	118.36	4.47	1	998.40	4.52	0.85	4	28	96	96	1
1045	8.71	18.91	127	870.88	7.91	1891.40	6.23	0	0	73.83	2.62	114.08	0.81	172.40	7.04	135.96	5.53	0	1001.06	12.03	0.80	3	29	1	4	4
1046	9.63	19.40	128	963.47	8.75	1939.97	7.96	0	0	63.24	2.67	116.37	0.83	160.14	7.77	145.66	7.07	0	921.96	8.99	0.74	3	29	2	4	3
1047	6.67	19.11	129	666.63	6.39	1911.18	7.62	0	0	71.89	2.72	114.28	0.77	130.19	5.64	155.19	6.73	0	1033.81	11.04	0.79	3	29	3	4	2
1048	5.66	18.06	130	565.82	4.56	1806.07	4.78	0	0	106.20	3.07	117.33	0.75	121.57	4.00	127.49	4.19	0	0.00	0.00	0.88	3	29	4	4	1
1049	100.93	22.08	129	10092.71	12.11	2207.65	10.41	0	0	43.76	2.22	112.79	0.79	185.10	10.96	159.67	9.34	0	730.23	6.93	0.64	3	30	1	4	4
1050	101.46	20.25	130	10145.70	5.05	2025.23	5.44	0	0	78.51	2.53	114.10	0.62	120.63	4.43	129.86	4.77	0	947.40	12.50	0.85	4	30	2	4	3
1051	104.45	18.89	131	10445.22	6.70	1889.34	5.72	0	0	75.05	2.75	113.50	0.71	141.07	5.89	120.34	5.03	0	909.71	12.73	0.81	3	30	3	4	2
1052	101.99	17.05	132	10198.66	6.82	1705.08	5.96	0	0	67.26	2.32	111.68	0.66	152.60	6.03	133.42	5.26	0	824.62	10.01	0.82	3	30	4	4	1
1053	96.53	13.68	133	9653.31	3.97	1367.84	6.11	0	0	75.12	2.19	113.56	0.56	104.96	3.48	161.51	5.37	1	994.00	14.05	0.87	3	31	1	10	10
1054	95.78	12.54	134	9577.86	4.86	1253.71	5.86	0	0	78.12	2.65	113.71	0.63	110.44	4.26	133.18	5.13	1	881.56	13.67	0.84	4	31	2	10	9
1055	94.55	11.47	135	9455.34	19.05	1147.32	9.67	0	0	43.24	2.86	114.26	0.90	220.40	17.63	113.68	8.60	1	745.10	10.84	0.54	4	31	3	10	8
1056	92.39	12.10	136	9239.19	4.43	1210.27	4.48	0	0	92.54	2.45	113.37	0.63	129.11	3.89	130.42	3.93	0	1104.98	18.31	0.89	3	31	4	10	7
1057	92.98	9.01	137	9298.06	5.76	901.19	6.48	0	0	79.74	2.94	115.19	0.74	120.45	5.06	135.42	5.68	0	879.35	12.27	0.81	4	31	5	10	6
1058	90.44	4.65	138	9044.49	14.89	465.00	13.94	0	0	42.67	3.44	119.12	0.95	142.42	13.12	133.30	12.29	0	0.00	0.00	0.46	3	31	6	10	5
1059	92.43	4.82	139	9242.67	5.56	481.69	7.76	0	0	75.80	2.94	112.01	0.76	110.55	4.88	154.12	6.82	1	0.00	0.00	0.80	4	31	7	10	4
1060	95.42	6.22	140	9542.48	7.18	621.64	6.56	0	0	73.91	2.83	113.73	0.78	144.51	6.33	131.97	5.78	0	0.00	0.00	0.79	3	31	8	10	3
1061	98.17	6.37	144	9817.33	7.98	637.35	6.64	0	0	58.16	2.28	115.07	0.66	157.32	7.06	130.93	5.87	0	0.00	0.00	0.78	3	31	9	10	2
1062	96.86	4.54	145	9686.40	5.23	453.56	6.40	0	0	74.15	2.58	114.90	0.65	115.96	4.59	141.89	5.62	0	0.00	0.00	0.83	3	31	10	10	1
1063	26.47	32.23	135	2646.98	7.01	3223.44	5.75	0	0	48.81	2.55	111.93	0.45	102.91	6.05	84.61	5.01	1	364.60	9.44	0.72	4	32	1	2	2
1064	26.90	32.38	137	2690.30	6.14	3238.00	6.03	0	0	49.95	2.09	111.67	0.45	112.54	5.36	110.48	5.25	1	518.21	9.25	0.78	4	32	2	2	1
1065	41.19	35.97	135	4118.80	5.12	3596.52	5.95	0	0	67.99	2.52	112.37	0.56	106.03	4.47	123.19	5.19	1	530.67	11.32	0.82	4	33	1	3	3
1066	39.22	36.08	136	3921.51	7.36	3607.98	10.47	0	0	53.67	2.20	113.08	0.74	139.88	6.58	197.25	9.53	0	1131.35	9.70	0.74	3	33	2	3	2
1067	37.44	39.50	137	3743.58	6.61	3950.17	6.50	0	0	81.16	3.06	113.97	0.81	135.11	5.82	132.90	5.72	0	1207.94	14.46	0.80	3	33	3	3	1
1068	99.23	119.96	136	9923.07	3.21	11995.98	4.23	0	0	163.63	3.83	112.90	0.90	105.38	2.81	139.14	3.70	1	1746.81	29.30	0.92	4	34	1	47	47
1069	98.32	119.31	137	9832.36	2.82	11931.40	4.31	0	0	138.54	2.81	110.63	0.73	106.96	2.48	163.58	3.79	1	1370.08	19.63	0.93	4	34	2	47	46
1070	98.72	117.35	138	9871.81	4.44	11734.58	5.02	0	0	131.31	3.66	112.99	0.94	122.69	3.90	138.92	4.41	0	1687.58	24.28	0.88	3	34	3	47	45
1071	96.29	115.96	139	9628.76	10.53	11595.86	6.28	0	0	84.31	2.92	110.31	1.08	231.66	10.00	141.58	5.65	1	1844.98	18.43	0.79	4	34	4	47	44
1072	92.36	115.65	140	9236.42	10.62	11564.95	7.56	0	0	79.97	2.86	112.05	1.16	227.83	10.07	165.64	6.86	1	1623.17	7.53	0.75	3	34	5	47	43
1073	89.78	116.23	141	8978.49	9.06	11622.99	13.39	0	0	104.96	7.11	124.54	1.74	102.97	7.96	152.05	11.74	1	1135.85	3.58	0.57	4	34	6	47	42
1074	89.81	117.04	142	8981.37	5.33	11704.07	4.95	0	0	128.16	3.43	112.34	1.02	153.88	4.73	143.05	4.39	0	924.12	3.12	0.88	3	34	7	47	41
1075	89.93	118.15	143	8992.66	5.26	11814.76	5.78	0	0	113.57	3.04	112.35	0.99	152.15	4.69	167.30	5.16	0	875.23	2.59	0.87	3	34	8	47	40
1076	88.07	115.86	144	8806.64	37.44	11586.36	16.71	0	0	73.48	9.56	125.20	2.69	210.27	35.79	99.49	14.81	1	2784.65	12.93	0.26	5	34	9	47	39
1077	88.81	115.00	145	8880.74	17.85	11500.25	15.90	0	0	137.28	17.61	130.88	3.40	106.90	15.53	95.44	14.00	1	1785.52	6.96	0.29	4	34	10	47	38
1078	89.22	114.65	146	8921.86	4.96	11465.13	5.74	0	0	161.30	6.46	118.06	1.26	95.01	4.32	110.08	4.99	1	1223.38	5.28	0.80	4	34	11	47	37
1079	89.34	114.53	147	8934.14	7.04	11452.56	7.53	0	0	166.45	9.24	121.75	1.78	97.26	6.09	104.07	6.53	1	1710.33	6.40	0.68	4	34	12	47	36
1080	89.08	114.45	148	8908.25	5.53	11444.89	6.81	0	0	157.11	6.59	119.05	1.43	101.28	4.84	124.66	5.94	1	1587.06	6.03	0.78	4	34	13	47	35
1081	89.18	114.74	149	8917.87	5.97	11474.19	7.07	0	0	185.01	9.30	119.48	1.76	91.33	5.23	108.05	6.14	1	1620.17	6.96	0.73	4	34	14	47	34
1082	89.31	114.52	150	8930.74	5.65	11452.05	6.10	0	0	223.68	10.63	121.17	1.91	90.93	4.86	98.16	5.24	1	2071.54	10.93	0.75	4	34	15	47	33
1083	89.53	114.87	151	8953.40	8.37	11486.81	9.23	0	0	162.77	10.82	122.28	2.10	96.35	7.19	106.46	8.03	1	253.15	3.47	0.60	4	34	16	47	32
1084	89.46	114.61	152	8945.94	9.43	11461.18	10.01	0	0	168.60	12.02	123.58	2.41	101.39	8.16	107.77	8.70	1	2302.79	9.77	0.56	4	34	17	47	31
1085	89.20	114.88	153	8919.79	9.61	11488.23	11.25	0	0	166.51	12.38	125.80	2.56	99.29	8.39	116.16	9.80	1	2283.48	12.58	0.54	3	34	18	47	30
1086	89.06	114.87	154	8906.33	9.25	11486.80	10.20	0	0	163.48	11.35	123.94	2.35	102.32	8.09	112.81	8.89	1	2438.38	10.33	0.57	4	34	19	47	29
1087	88.99	115.23	155	8899.15	8.32	11523.47	9.97	0	0	200.22	14.04	127.70	2.68	91.51	7.39	109.24	8.66	1	2514.08	12.08	0.58	4	34	20	47	28
1088	85.29	117.58	157	8529.30	15.09	11758.12	17.04	0	0	168.89	21.10	140.92	3.96	92.51	13.04	104.51	14.75	1	3245.35	23.72	0.30	4	34	21	47	27
1089	85.20	117.41	158	8520.01	8.52	11740.56	9.13	0	0	187.24	13.31	130.11	2.41	91.96	7.43	98.40	7.87	1	2484.02	15.84	0.57	4	34	22	47	26
1090	85.21	117.64	159	8520.57	5.62	11764.33	7.43	0	0	210.82	10.59	128.88	2.00	86.05	4.94	113.50	6.45	1	2825.81	18.94	0.73	4	34	23	47	25
1091	85.26	117.66	160	8526.07	10.03	11766.21	10.99	0	0	176.65	13.32	130.43	2.74	102.09	8.73	111.89	9.57	1	2768.25	12.26	0.53	4	34	24	47	24
1092	85.24	117.47	161	8524.18	5.89	11746.55	6.46	0	0	227.97	11.62	128.24	2.04	88.47	5.11	96.98	5.55	1	2575.65	21.32	0.72	4	34	25	47	23
1093	85.22	117.50	162	8521.74	8.09	11749.55	7.70	0	0	185.75	11.61	129.83	2.14	99.23	7.03	94.19	6.58	1	2570.69	18.78	0.63	4	34	26	47	22
1094	85.05	117.28	163	8504.98	4.39	11727.83	4.38	0	0	194.64	5.44	119.93	1.28	120.88	3.84	120.62	3.84	0	2970.62	15.15	0.89	4	34	27	47	21
1095	85.08	117.60	164	8508.39	9.40	11759.99	9.85	0	0	172.31	13.20	129.79	2.42	94.43	8.27	98.54	8.49	1	2545.79	15.09	0.54	4	34	28	47	20
1096	85.12	117.42	165	8511.91	6.33	11742.16	6.71	0	0	210.89	9.16	125.55	2.05	112.04	5.53	118.74	5.86	0	3418.77	18.32	0.77	4	34	29	47	19
1097	85.24	117.65	166	8524.03	8.43	11764.51	8.36	0	0	198.57	12.53	128.07	2.45	102.48	7.33	101.62	7.25	1	2694.81	10.44	0.62	4	34	30	47	18
1098	85.33	117.34	167	8532.91	12.36	11734.24	12.50	0	0	163.76	13.89	132.79	3.03	112.02	10.78	113.23	10.90	0	3097.38	14.38	0.47	4	34	31	47	17
1099	89.32	116.26	171	8931.71	7.08	11625.91	8.28	0	0	132.90	7.98	121.38	1.48	90.08	6.08	105.60	7.18	1	1821.54	12.78	0.65	4	34	32	47	16
1100	89.35	115.76	172	8935.31	9.50	11575.74	9.62	0	0	160.17	11.26	124.58	2.25	103.69	8.24	105.05	8.37	1	2387.56	10.82	0.57	4	34	33	47	15
1101	89.49	115.85	173	8949.38	10.64	11585.47	10.38	0	0	144.93	10.19	124.71	2.27	116.27	9.29	113.48	9.07	0	1744.62	5.70	0.56	4	34	34	47	14
1102	89.60	116.06	174	8959.70	8.13	11605.52	8.68	0	0	140.50	8.75	121.60	1.73	100.01	7.03	106.92	7.56	1	173.92	3.81	0.63	4	34	35	47	13
1103	89.67	115.87	175	8967.39	5.42	11586.65	6.24	0	0	189.55	8.41	122.55	1.61	93.61	4.67	107.90	5.43	1	743.79	4.57	0.77	4	34	36	47	12
1104	89.83	115.83	176	8983.09	3.94	11583.41	4.77	0	0	188.41	6.00	118.25	1.20	95.06	3.45	115.13	4.15	1	1294.44	11.13	0.87	4	34	37	47	11
1105	89.79	115.90	177	8978.86	5.60	11590.14	6.65	0	0	138.68	6.37	119.92	1.24	93.69	4.89	111.19	5.79	1	566.75	4.49	0.76	4	34	38	47	10
1106	89.77	115.65	178	8976.86	5.19	11564.75	6.00	0	0	205.81	8.62	122.91	1.69	95.19	4.52	109.88	5.21	1	993.33	6.18	0.79	4	34	39	47	9
1107	89.44	115.54	179	8943.51	8.69	11554.09	8.50	0	0	164.39	9.33	123.65	2.11	117.67	7.59	115.07	7.42	0	1905.65	6.53	0.66	4	34	40	47	8
1108	89.61	115.80	180	8961.19	2.80	11579.82	3.23	0	0	187.58	4.31	114.96	0.83	93.11	2.40	107.82	2.81	1	1111.92	12.35	0.93	4	34	41	47	7
1109	85.54	116.74	183	8554.11	30.37	11674.23	12.37	0	0	52.95	5.60	116.99	1.52	214.04	28.52	90.40	10.87	1	2068.83	13.92	0.36	5	34	42	47	6
1110	84.73	116.78	184	8472.82	4.86	11678.16	4.82	0	0	199.96	6.62	120.16	1.44	112.79	4.24	112.01	4.21	0	2599.85	16.68	0.85	4	34	43	47	5
1111	84.85	117.05	185	8485.01	12.90	11705.11	8.62	0	0	94.18	6.94	119.37	1.48	134.66	11.24	90.39	7.70	1	2040.96	10.47	0.54	3	34	44	47	4
1112	84.93	117.07	186	8493.50	8.93	11706.85	6.93	0	0	121.33	5.85	117.48	1.44	142.51	7.83	110.68	6.09	1	2034.65	15.84	0.72	3	34	45	47	3
1113	85.02	117.06	187	8502.00	9.78	11705.71	8.72	0	0	141.15	8.87	122.03	1.94	119.65	8.54	106.71	7.63	1	2545.75	12.18	0.62	5	34	46	47	2
1114	85.04	117.16	188	8504.03	6.45	11716.49	5.72	0	0	159.24	5.83	120.87	1.47	135.58	5.66	120.31	5.02	0	3025.35	15.61	0.82	3	34	47	47	1
1115	23.39	84.26	139	2338.71	6.40	8425.69	6.53	0	0	55.37	2.53	110.54	0.53	107.62	5.57	109.81	5.69	1	572.98	10.10	0.76	4	35	1	4	4
1116	26.43	84.90	142	2642.78	3.51	8490.05	4.19	0	0	87.94	2.51	110.13	0.49	94.01	3.01	112.45	3.64	1	674.67	12.97	0.89	4	35	2	4	3
1117	26.31	84.84	143	2630.72	4.48	8483.53	5.24	0	0	82.82	3.15	113.46	0.59	90.25	3.86	105.83	4.56	1	850.58	13.67	0.82	4	35	3	4	2
1118	26.30	84.77	144	2630.22	6.38	8476.67	7.63	0	0	61.37	2.83	111.58	0.64	106.14	5.57	126.94	6.66	1	512.44	10.29	0.75	4	35	4	4	1
1119	16.08	107.49	144	1608.46	7.72	10748.80	10.01	0	0	50.11	3.68	113.05	0.65	82.16	7.11	104.89	8.65	1	382.35	6.58	0.57	4	36	1	1	1
1120	10.10	12.12	149	1009.96	5.82	1212.17	5.19	0	0	84.46	3.16	114.87	0.69	119.52	5.08	106.69	4.54	1	765.58	15.13	0.82	4	37	1	1	1
1121	111.93	88.81	149	11193.18	7.05	8880.72	5.72	0	0	57.18	2.93	112.45	0.53	105.87	6.13	86.11	5.04	1	704.81	10.46	0.72	4	38	1	7	7
1122	111.25	89.61	150	11124.68	8.50	8961.15	9.24	0	0	48.01	3.25	109.95	0.62	96.51	7.39	104.83	8.01	1	230.15	7.16	0.60	5	38	2	7	6
1123	111.13	89.36	152	11113.35	6.19	8935.63	7.29	0	0	55.80	3.08	111.34	0.55	86.74	5.52	101.52	6.31	1	288.38	9.23	0.69	4	38	3	7	5
1124	109.25	89.84	156	10924.76	7.64	8983.96	7.40	0	0	48.67	2.19	109.98	0.56	130.78	6.71	126.68	6.50	0	715.31	8.80	0.74	4	38	4	7	4
1125	108.39	89.74	160	10838.67	9.88	8974.01	9.15	0	0	45.83	2.88	109.84	0.65	120.71	8.63	111.75	7.99	1	351.27	9.63	0.61	4	38	5	7	3
1126	109.10	90.23	161	10910.09	6.81	9023.36	7.83	0	0	51.99	2.48	109.02	0.57	109.58	5.96	125.92	6.84	1	281.27	8.46	0.73	4	38	6	7	2
1127	109.35	90.13	162	10935.37	7.98	9012.91	6.63	0	0	47.84	2.22	109.47	0.52	132.13	6.98	109.71	5.80	1	330.04	8.76	0.74	4	38	7	7	1
1128	21.97	84.61	152	2196.82	6.39	8460.90	5.30	0	0	65.45	3.01	111.14	0.55	106.41	5.56	87.66	4.48	1	469.88	11.31	0.76	4	39	1	2	2
1129	21.82	84.92	153	2182.37	6.26	8491.50	9.96	0	0	53.92	2.79	110.51	0.64	93.34	5.52	148.31	8.71	1	548.42	10.80	0.70	4	39	2	2	1
1130	24.79	32.78	153	2478.87	6.85	3278.44	8.08	0	0	64.07	3.01	113.55	0.72	112.31	6.00	132.42	7.07	0	847.98	11.89	0.73	4	40	1	9	9
1131	24.71	32.27	154	2471.14	5.43	3226.50	6.20	0	0	60.45	2.89	113.48	0.51	86.88	4.66	99.42	5.37	1	596.60	10.58	0.75	5	40	2	9	8
1132	27.52	32.73	156	2751.65	6.36	3273.50	9.41	0	0	52.67	2.35	112.16	0.62	109.69	5.59	162.30	8.28	1	719.17	10.65	0.74	3	40	3	9	7
1133	28.46	34.41	157	2845.66	6.55	3441.13	9.49	0	0	53.17	2.43	111.85	0.64	110.33	5.75	159.92	8.35	1	587.65	8.56	0.73	3	40	4	9	6
1134	26.92	35.16	158	2691.80	7.84	3516.40	7.69	0	0	55.46	2.44	112.57	0.66	137.28	6.91	134.57	6.77	0	765.67	9.20	0.75	4	40	5	9	5
1135	29.18	35.62	161	2917.78	7.97	3562.04	10.21	0	0	46.48	2.21	111.64	0.65	129.26	7.06	165.44	9.04	0	675.52	8.16	0.70	3	40	6	9	4
1136	29.17	41.25	162	2917.17	9.30	4124.80	7.87	0	0	40.45	1.79	111.77	0.54	162.53	8.25	137.63	6.98	0	656.98	7.09	0.73	3	40	7	9	3
1137	31.27	40.26	163	3126.61	8.00	4025.56	8.09	0	0	53.66	2.90	112.74	0.64	113.81	6.99	115.04	7.06	0	713.75	9.66	0.68	4	40	8	9	2
1138	31.11	44.39	165	3110.72	12.94	4438.74	9.58	0	0	37.57	2.00	108.86	0.66	187.85	11.66	139.81	8.55	0	495.62	7.44	0.63	3	40	9	9	1
1139	105.12	5.05	156	10512.10	6.78	504.97	7.64	0	0	67.79	2.77	114.65	0.75	128.24	5.98	144.48	6.73	0	0.00	0.00	0.77	3	41	1	13	13
1140	103.32	6.27	159	10332.50	4.77	626.69	6.58	0	0	114.86	3.26	115.40	1.00	129.96	4.24	178.79	5.87	0	0.00	0.00	0.87	3	41	2	13	12
1141	102.82	8.59	160	10282.13	3.84	858.96	4.24	0	0	137.14	3.03	115.89	0.86	134.28	3.39	148.22	3.75	0	2051.21	22.91	0.92	3	41	3	13	11
1142	101.06	10.26	161	10106.35	5.46	1026.03	8.18	0	0	86.23	2.64	115.47	0.91	138.56	4.89	205.62	7.48	0	1628.67	13.13	0.83	3	41	4	13	10
1143	102.95	9.98	162	10295.27	6.86	998.11	9.56	0	0	85.17	3.19	116.55	1.09	142.63	6.14	197.04	8.72	0	1667.92	11.88	0.77	3	41	5	13	9
1144	103.70	7.70	163	10370.34	2.61	769.55	3.37	0	0	162.57	2.96	117.49	0.73	110.28	2.29	142.20	2.95	1	1818.42	24.05	0.95	3	41	6	13	8
1145	102.52	5.44	164	10251.67	3.02	544.15	5.04	0	0	123.86	2.79	119.92	0.73	103.54	2.65	172.27	4.44	1	0.00	0.00	0.92	4	41	7	13	7
1146	105.37	6.11	165	10536.78	6.87	611.36	5.86	0	0	108.67	3.47	115.79	1.08	166.43	6.10	142.23	5.21	0	0.00	0.00	0.83	3	41	8	13	6
1147	110.70	6.14	169	11070.18	5.45	613.76	5.37	0	0	123.93	3.82	116.57	1.03	136.03	4.79	134.12	4.73	0	0.00	0.00	0.86	3	41	9	13	5
1148	109.45	8.68	170	10945.09	6.69	867.97	11.73	0	0	87.69	3.88	118.83	1.18	117.39	5.93	199.44	10.98	0	1449.46	14.16	0.74	5	41	10	13	4
1149	112.06	6.81	171	11206.15	9.14	681.23	6.36	0	0	91.34	3.63	118.08	1.08	177.58	8.15	123.97	5.64	0	1614.58	12.46	0.77	4	41	11	13	3
1150	115.75	7.68	172	11575.14	4.68	767.55	4.12	0	0	143.19	3.87	116.80	0.95	133.46	4.11	117.38	3.61	0	1693.46	28.33	0.89	4	41	12	13	2
1151	113.90	5.04	173	11389.61	12.28	503.69	16.78	0	0	62.55	3.50	118.98	1.44	172.28	11.22	229.56	16.05	1	0.00	0.00	0.55	4	41	13	13	1
1152	39.99	112.72	165	3998.92	3.77	11272.11	3.39	0	0	131.49	2.61	112.74	0.72	146.70	3.32	131.86	2.99	0	1824.48	19.78	0.93	3	42	1	1	1
1153	5.67	87.64	167	567.13	3.55	8763.81	4.11	0	0	150.59	3.50	113.56	0.87	117.62	3.12	136.05	3.61	0	0.00	0.00	0.92	3	43	1	2	2
1154	6.04	87.53	168	603.84	12.28	8753.13	9.87	0	0	73.96	3.34	112.31	1.32	209.94	11.44	171.14	8.94	1	0.00	0.00	0.66	4	43	2	2	1
1155	108.81	90.61	171	10881.35	6.46	9060.92	6.17	0	0	47.86	2.09	108.40	0.45	113.54	5.63	108.55	5.38	1	204.65	7.27	0.77	3	44	1	2	2
1156	108.25	89.50	173	10824.54	7.13	8949.65	8.40	0	0	46.64	2.39	108.36	0.54	107.01	6.23	126.07	7.33	1	308.81	8.52	0.71	5	44	2	2	1
1157	22.39	79.93	174	2239.39	6.68	7992.76	9.00	0	0	48.71	2.58	109.69	0.56	96.69	5.78	130.38	7.85	1	402.38	10.85	0.69	4	45	1	1	1
1158	29.61	42.02	174	2960.95	4.82	4201.55	4.93	0	0	93.98	3.27	112.94	0.68	106.27	4.19	108.68	4.30	1	720.88	17.78	0.84	4	46	1	4	4
1159	29.71	41.90	175	2971.02	5.85	4190.04	5.66	0	0	75.50	2.86	111.90	0.65	118.65	5.11	114.94	4.95	0	624.94	10.96	0.81	3	46	2	4	3
1160	29.61	41.91	176	2960.89	6.98	4191.45	8.97	0	0	66.95	3.57	112.64	0.79	100.65	6.07	129.44	7.83	1	672.10	10.76	0.69	4	46	3	4	2
1161	29.76	42.01	177	2975.98	4.77	4200.62	7.48	0	0	59.82	2.52	111.87	0.53	87.04	4.17	136.33	6.52	1	461.35	11.72	0.79	4	46	4	4	1
1162	65.56	95.45	175	6556.34	6.68	9544.74	8.82	0	0	62.04	2.34	110.48	0.75	137.19	5.95	180.79	7.88	0	866.54	8.79	0.78	4	47	1	4	4
1163	66.24	98.31	176	6623.66	6.11	9831.05	7.75	0	0	75.09	2.79	110.26	0.80	126.83	5.40	160.49	6.89	0	1108.31	11.14	0.80	3	47	2	4	3
1164	67.18	97.06	177	6718.25	3.75	9706.14	4.06	0	0	137.92	3.24	115.02	0.82	122.81	3.29	132.82	3.56	0	1741.15	25.24	0.91	3	47	3	4	2
1165	69.19	97.98	178	6919.41	5.29	9798.44	4.77	0	0	86.68	2.81	111.45	0.65	125.38	4.62	113.19	4.18	0	839.25	15.10	0.85	4	47	4	4	1
1166	45.51	16.22	177	4550.88	4.06	1621.80	4.77	0	0	106.01	3.27	115.56	0.69	100.88	3.52	118.65	4.16	1	1026.81	21.79	0.87	4	48	1	208	208
1167	45.67	16.29	178	4567.42	4.44	1628.72	6.01	0	0	95.72	3.55	116.66	0.73	91.82	3.83	124.46	5.23	1	763.69	15.74	0.83	4	48	2	208	207
1168	45.71	16.35	179	4570.86	3.87	1634.57	4.61	0	0	137.60	3.88	115.64	0.87	105.51	3.38	125.85	4.03	1	1703.42	23.78	0.89	4	48	3	208	206
1169	45.84	16.13	180	4584.38	5.19	1612.91	4.84	0	0	98.36	3.34	114.81	0.73	117.38	4.53	109.39	4.22	1	986.58	19.44	0.85	4	48	4	208	205
1170	45.45	15.83	181	4545.01	4.61	1582.87	4.78	0	0	122.23	3.28	115.18	0.88	132.38	4.06	137.31	4.21	0	1649.50	18.57	0.89	4	48	5	208	204
1171	45.13	15.29	182	4513.10	4.89	1529.04	4.58	0	0	132.31	3.63	114.22	0.96	137.30	4.30	128.48	4.03	0	1634.94	20.48	0.88	3	48	6	208	203
1172	44.92	15.77	183	4492.35	3.29	1577.46	3.55	0	0	140.37	3.08	115.69	0.72	115.40	2.88	124.66	3.11	0	1657.29	32.31	0.93	4	48	7	208	202
1173	44.63	15.62	184	4462.82	3.79	1562.25	4.32	0	0	195.24	4.93	117.55	1.19	115.49	3.32	131.60	3.78	0	2188.98	33.12	0.90	4	48	8	208	201
1174	44.90	16.08	185	4490.28	3.66	1608.38	4.45	0	0	145.60	3.50	117.86	0.89	117.27	3.22	142.48	3.91	0	1898.06	22.86	0.91	4	48	9	208	200
1175	44.81	16.35	186	4481.05	4.20	1635.11	4.94	0	0	155.65	4.39	117.05	1.07	114.63	3.68	135.00	4.33	0	1759.56	27.40	0.88	3	48	10	208	199
1176	44.91	16.15	187	4491.46	6.33	1615.03	8.44	0	0	120.45	4.34	114.64	1.38	136.11	5.64	180.79	7.55	0	1744.19	20.74	0.79	3	48	11	208	198
1177	45.18	16.96	188	4517.99	3.81	1696.44	4.72	0	0	127.39	3.66	118.05	0.80	102.02	3.34	126.08	4.11	1	1490.58	26.73	0.89	5	48	12	208	197
1178	44.96	16.64	189	4495.73	4.73	1664.30	5.09	0	0	94.87	3.20	114.26	0.69	107.64	4.13	115.90	4.44	1	870.69	12.45	0.85	4	48	13	208	196
1179	44.88	16.85	190	4487.78	3.47	1684.51	3.76	0	0	129.63	2.95	115.32	0.70	117.42	3.04	127.14	3.29	0	1254.81	20.60	0.92	4	48	14	208	195
1180	44.74	16.75	191	4473.69	3.18	1674.87	4.12	0	0	162.04	4.18	117.01	0.87	94.51	2.77	122.59	3.59	1	1594.67	35.43	0.91	4	48	15	208	194
1181	44.46	16.72	192	4445.63	5.55	1672.18	5.13	0	0	86.37	3.11	114.06	0.69	118.35	4.85	109.39	4.48	1	880.69	17.48	0.83	4	48	16	208	193
1182	44.40	16.46	193	4440.35	5.23	1645.55	5.71	0	0	73.34	2.46	112.61	0.61	120.25	4.59	131.13	5.00	0	477.17	10.67	0.84	3	48	17	208	192
1183	44.47	16.60	194	4446.57	4.23	1660.02	4.73	0	0	108.67	3.00	115.92	0.73	117.84	3.71	131.72	4.14	0	1113.35	13.24	0.89	3	48	18	208	191
1184	44.47	16.49	195	4446.61	4.55	1648.84	4.83	0	0	107.25	3.04	114.51	0.76	123.70	3.99	131.48	4.24	0	1339.79	16.88	0.88	3	48	19	208	190
1185	44.46	16.39	196	4446.36	3.14	1639.00	2.83	0	0	144.10	2.90	116.33	0.64	120.11	2.74	108.17	2.47	1	1351.19	23.82	0.94	4	48	20	208	189
1186	44.72	16.87	197	4472.18	4.87	1687.40	4.84	0	0	127.50	4.36	115.36	0.92	109.25	4.24	108.57	4.22	1	1165.71	23.40	0.85	4	48	21	208	188
1187	44.40	17.08	199	4440.45	4.84	1708.03	5.68	0	0	72.75	2.59	113.18	0.57	104.61	4.21	122.73	4.96	1	725.65	13.04	0.83	4	48	22	208	187
1188	45.04	16.59	200	4504.09	3.59	1658.92	3.73	0	0	132.05	3.33	116.83	0.72	109.32	3.14	113.43	3.25	1	1514.83	24.15	0.91	4	48	23	208	186
1189	45.08	16.73	201	4507.75	3.29	1672.55	3.45	0	0	127.00	2.76	114.11	0.64	116.48	2.88	122.14	3.02	0	1159.08	21.22	0.93	3	48	24	208	185
1190	44.94	16.70	202	4493.83	2.90	1669.96	2.98	0	0	143.52	3.05	117.22	0.62	104.75	2.53	107.72	2.60	1	1109.77	23.37	0.94	4	48	25	208	184
1191	45.24	16.63	203	4523.52	2.04	1663.28	2.50	0	0	187.14	3.17	117.28	0.62	92.63	1.78	113.42	2.18	1	1483.19	45.03	0.96	4	48	26	208	183
1192	45.32	16.59	204	4532.18	2.76	1659.34	3.32	0	0	150.17	3.22	116.33	0.67	98.94	2.40	119.08	2.89	1	1360.48	21.57	0.93	4	48	27	208	182
1193	45.50	16.44	205	4550.41	2.94	1643.70	2.93	0	0	148.54	2.94	117.66	0.65	114.39	2.57	113.94	2.56	0	1446.12	21.53	0.94	4	48	28	208	181
1194	45.60	16.62	206	4559.61	3.07	1662.45	3.01	0	0	149.50	3.25	116.73	0.67	108.34	2.67	106.22	2.62	1	1326.33	24.69	0.93	4	48	29	208	180
1195	45.63	16.73	207	4563.01	3.09	1672.71	3.35	0	0	152.73	3.09	114.02	0.74	117.26	2.70	127.41	2.94	0	1323.19	23.33	0.94	3	48	30	208	179
1196	45.94	16.76	208	4593.66	3.05	1675.97	3.80	0	0	184.35	4.17	114.92	0.94	103.55	2.67	129.12	3.32	1	1483.60	27.08	0.92	3	48	31	208	178
1197	45.75	16.81	209	4575.40	2.45	1681.45	2.74	0	0	173.15	3.32	115.93	0.66	98.23	2.13	109.96	2.39	1	1421.06	29.51	0.95	4	48	32	208	177
1198	45.50	17.00	210	4550.35	2.95	1700.06	3.25	0	0	137.75	2.92	115.31	0.63	107.02	2.57	117.90	2.84	1	1200.23	19.72	0.93	4	48	33	208	176
1199	45.22	16.30	211	4521.89	3.32	1630.02	3.43	0	0	158.46	3.57	115.67	0.80	113.24	2.90	117.04	2.99	0	1487.48	28.43	0.93	3	48	34	208	175
1200	45.47	16.58	212	4546.78	2.91	1658.11	3.38	0	0	145.47	3.25	116.01	0.67	99.77	2.51	116.03	2.94	1	1259.10	30.28	0.93	4	48	35	208	174
1201	45.32	16.17	213	4531.63	4.01	1616.95	4.19	0	0	103.34	2.93	115.22	0.63	108.57	3.49	113.53	3.65	1	1175.50	18.13	0.89	4	48	36	208	173
1202	45.06	16.26	214	4506.30	3.32	1625.89	3.36	0	0	128.74	3.00	115.39	0.64	109.56	2.90	110.90	2.93	1	1152.46	19.81	0.92	4	48	37	208	172
1203	45.37	16.61	215	4536.93	2.55	1660.54	2.67	0	0	172.12	3.46	116.52	0.66	97.16	2.20	101.93	2.31	1	1381.00	30.08	0.94	4	48	38	208	171
1204	45.42	16.56	216	4541.53	2.94	1656.33	3.43	0	0	170.24	3.71	115.12	0.80	103.50	2.55	120.82	2.99	1	1479.46	28.52	0.93	4	48	39	208	170
1205	45.53	16.79	217	4553.37	3.85	1679.18	3.64	0	0	153.99	4.22	115.61	0.85	107.90	3.35	102.09	3.18	1	1107.54	20.92	0.90	4	48	40	208	169
1206	45.86	16.87	218	4585.63	3.20	1686.90	3.30	0	0	140.64	3.14	114.34	0.68	110.18	2.79	113.72	2.88	1	1338.29	29.70	0.93	4	48	41	208	168
1207	46.17	16.98	219	4616.97	3.02	1698.04	3.36	0	0	151.53	3.25	115.88	0.72	108.30	2.64	120.55	2.94	1	1599.90	23.42	0.93	4	48	42	208	167
1208	46.00	16.97	220	4599.72	3.29	1696.57	4.23	0	0	139.25	3.56	116.21	0.77	99.04	2.89	127.14	3.69	1	1271.31	17.23	0.91	4	48	43	208	166
1209	45.81	16.63	221	4581.12	4.02	1662.74	3.91	0	0	143.51	3.96	116.25	0.84	111.70	3.50	108.59	3.40	1	1344.98	27.85	0.89	4	48	44	208	165
1210	45.98	17.03	222	4597.90	2.86	1703.09	3.37	0	0	193.25	4.13	117.59	0.89	102.80	2.50	121.12	2.94	1	1766.06	25.29	0.93	4	48	45	208	164
1211	46.01	16.33	223	4600.53	2.83	1633.07	3.19	0	0	177.78	3.66	116.39	0.79	105.72	2.48	119.03	2.78	1	1837.35	35.90	0.94	4	48	46	208	163
1212	46.12	16.49	224	4611.54	3.16	1649.22	3.46	0	0	139.51	3.31	116.36	0.68	102.28	2.76	111.90	3.01	1	1420.27	29.19	0.92	4	48	47	208	162
1213	46.05	16.65	225	4604.83	3.70	1665.21	3.57	0	0	125.67	3.09	115.94	0.68	115.58	3.23	111.48	3.11	1	1532.06	22.94	0.91	4	48	48	208	161
1214	46.59	16.51	226	4658.91	7.86	1651.49	8.05	0	0	55.89	2.61	113.05	0.68	129.93	6.91	132.92	7.07	0	587.88	10.24	0.73	3	48	49	208	160
1215	46.65	16.64	227	4665.29	2.78	1664.26	3.43	0	0	141.84	3.09	113.74	0.65	98.01	2.41	121.03	2.99	1	1090.21	21.62	0.93	4	48	50	208	159
1216	46.64	17.38	228	4663.93	5.81	1738.02	6.53	0	0	73.13	2.97	114.92	0.67	109.99	5.07	123.66	5.71	1	878.04	16.67	0.79	4	48	51	208	158
1217	46.16	17.55	229	4616.07	6.34	1754.62	8.24	0	0	57.42	2.59	112.87	0.62	108.02	5.56	140.46	7.21	1	540.90	10.61	0.75	4	48	52	208	157
1218	46.70	18.08	230	4670.37	4.51	1808.32	6.35	0	0	86.55	3.14	112.71	0.69	95.42	3.93	134.26	5.54	1	838.10	14.57	0.83	4	48	53	208	156
1219	46.49	17.78	231	4649.43	4.61	1778.10	6.56	0	0	73.75	3.00	113.91	0.59	85.91	3.84	123.38	5.70	1	508.35	12.66	0.80	4	48	54	208	155
1220	46.36	18.31	232	4635.83	5.37	1830.91	7.08	0	0	74.88	2.90	112.19	0.69	106.58	4.70	140.40	6.20	1	723.44	10.92	0.80	3	48	55	208	154
1221	46.50	18.12	233	4649.91	4.66	1811.68	5.23	0	0	87.73	2.98	113.79	0.64	105.14	4.05	118.11	4.56	1	816.35	17.18	0.85	5	48	56	208	153
1222	46.65	18.49	234	4665.48	4.90	1849.02	5.26	0	0	81.66	2.67	113.21	0.62	115.06	4.28	123.65	4.60	0	893.60	11.81	0.85	4	48	57	208	152
1223	46.29	18.44	235	4628.74	4.12	1844.14	4.41	0	0	92.03	2.65	113.04	0.58	110.07	3.59	117.93	3.85	1	766.33	10.91	0.88	4	48	58	208	151
1224	46.57	18.50	236	4656.54	7.31	1850.50	9.27	0	0	64.58	2.98	112.49	0.82	122.36	6.45	155.18	8.17	0	881.33	10.32	0.73	4	48	59	208	150
1225	46.81	18.87	237	4680.51	5.56	1887.04	6.95	0	0	63.79	2.54	113.32	0.60	107.54	4.87	134.21	6.08	1	551.17	9.89	0.80	4	48	60	208	149
1226	46.94	19.12	238	4694.17	5.09	1911.72	6.23	0	0	76.06	3.15	114.66	0.63	94.58	4.49	115.51	5.43	1	693.88	13.98	0.79	4	48	61	208	148
1227	46.21	19.16	239	4621.15	5.15	1916.36	7.03	0	0	61.91	2.45	113.21	0.56	99.98	4.51	136.23	6.14	1	586.25	10.08	0.80	4	48	62	208	147
1228	46.74	19.45	240	4674.40	4.60	1945.06	5.59	0	0	67.59	2.39	113.11	0.51	99.77	4.01	121.43	4.88	1	619.40	11.53	0.84	4	48	63	208	146
1229	46.45	19.06	241	4644.76	6.83	1905.87	7.19	0	0	67.66	3.21	113.58	0.71	110.62	5.95	116.52	6.28	1	808.67	16.55	0.74	4	48	64	208	145
1230	46.74	19.27	242	4674.36	4.49	1927.17	5.81	0	0	94.44	3.42	112.26	0.71	95.07	3.91	123.11	5.06	1	747.08	16.85	0.83	4	48	65	208	144
1231	46.48	19.55	243	4648.20	4.06	1955.21	5.43	0	0	93.01	3.30	114.11	0.64	86.86	3.40	117.12	4.71	1	703.90	14.68	0.84	4	48	66	208	143
1232	47.01	19.52	244	4701.27	5.85	1951.55	6.27	0	0	71.84	3.30	113.25	0.64	97.74	5.13	104.63	5.43	1	441.23	15.76	0.76	5	48	67	208	142
1233	46.44	19.48	246	4643.86	4.64	1948.39	4.78	0	0	73.31	2.27	112.42	0.52	115.30	4.05	118.83	4.18	0	476.58	13.80	0.87	3	48	68	208	141
1234	46.85	19.45	247	4684.67	5.98	1945.10	5.64	0	0	80.84	3.03	113.40	0.70	122.41	5.23	115.43	4.93	0	822.58	12.97	0.81	3	48	69	208	140
1235	46.29	19.39	248	4629.24	6.43	1938.75	7.62	0	0	63.62	2.79	113.19	0.67	112.90	5.63	133.77	6.67	0	705.81	11.29	0.76	3	48	70	208	139
1236	46.59	20.17	249	4658.87	4.45	2016.64	5.86	0	0	73.92	2.74	113.89	0.56	91.77	3.81	121.13	5.10	1	784.62	14.09	0.83	4	48	71	208	138
1237	46.29	20.12	250	4628.80	5.66	2012.31	5.02	0	0	74.88	2.58	113.49	0.60	126.56	4.95	112.28	4.40	0	609.50	11.47	0.84	4	48	72	208	137
1238	46.43	20.37	251	4643.44	5.08	2037.03	6.36	0	0	60.52	2.57	113.71	0.50	91.22	4.33	114.65	5.53	1	494.23	13.68	0.79	5	48	73	208	136
1239	46.30	20.50	252	4629.91	5.15	2049.72	5.78	0	0	75.43	2.98	114.06	0.61	100.06	4.47	112.40	5.03	1	372.69	11.10	0.81	4	48	74	208	135
1240	46.19	20.71	253	4618.51	5.42	2070.53	6.32	0	0	69.21	3.04	115.51	0.60	94.79	4.74	110.37	5.49	1	697.77	13.44	0.78	5	48	75	208	134
1241	46.51	20.97	254	4651.35	5.20	2097.18	6.49	0	0	81.26	3.30	114.20	0.70	98.07	4.49	122.58	5.66	1	916.27	11.66	0.79	3	48	76	208	133
1242	46.42	21.16	255	4641.71	6.76	2115.58	8.38	0	0	59.23	3.83	114.56	0.64	77.23	5.34	98.73	7.28	1	508.79	11.33	0.63	5	48	77	208	132
1243	45.95	21.52	256	4594.68	4.65	2151.79	5.88	0	0	76.77	2.97	113.92	0.59	92.63	4.12	116.76	5.11	1	706.00	15.93	0.82	4	48	78	208	131
1244	45.25	20.99	257	4525.08	3.46	2098.88	4.68	0	0	119.29	3.39	116.11	0.71	93.48	3.02	126.36	4.08	1	1255.88	17.96	0.89	4	48	79	208	130
1245	45.31	21.02	258	4531.37	4.75	2101.61	6.47	0	0	76.05	3.39	115.76	0.61	80.80	4.00	111.00	5.62	1	695.50	17.75	0.77	4	48	80	208	129
1246	44.68	21.09	259	4467.69	4.27	2109.21	5.28	0	0	92.55	3.30	115.20	0.64	91.68	3.68	113.70	4.60	1	943.17	17.93	0.84	4	48	81	208	128
1247	44.88	21.23	260	4487.95	5.12	2123.31	5.95	0	0	78.39	3.13	114.56	0.64	98.55	4.49	114.30	5.18	1	785.60	10.57	0.80	4	48	82	208	127
1248	44.74	20.98	262	4473.51	5.51	2098.11	6.52	0	0	73.32	2.97	114.32	0.65	104.49	4.81	123.54	5.69	1	684.62	16.89	0.79	4	48	83	208	126
1249	44.91	21.18	263	4490.55	7.12	2118.39	6.78	0	0	70.04	3.22	113.15	0.73	118.95	6.22	113.35	5.93	0	758.04	10.75	0.75	4	48	84	208	125
1250	45.22	21.20	264	4522.39	6.36	2120.24	6.56	0	0	69.10	3.25	114.21	0.66	103.60	5.53	106.87	5.71	1	584.12	13.49	0.75	4	48	85	208	124
1251	45.39	21.26	265	4539.19	4.45	2126.05	4.83	0	0	90.55	3.48	115.42	0.61	87.97	3.75	96.08	4.18	1	749.77	13.86	0.82	4	48	86	208	123
1252	45.11	21.02	266	4510.79	6.95	2101.86	8.40	0	0	59.51	3.15	113.54	0.67	100.89	6.09	121.86	7.32	1	548.83	8.63	0.70	4	48	87	208	122
1253	44.98	21.10	267	4497.71	4.71	2110.28	4.65	0	0	86.47	2.91	114.72	0.60	107.68	4.11	106.29	4.06	1	657.21	15.07	0.85	4	48	88	208	121
1254	45.08	21.03	268	4508.13	6.32	2102.61	5.42	0	0	66.95	3.19	114.12	0.57	102.23	5.51	88.14	4.86	1	544.94	10.30	0.75	4	48	89	208	120
1255	44.59	21.36	269	4459.44	7.06	2135.83	5.57	0	0	60.58	2.44	113.13	0.57	134.52	6.17	106.15	4.87	1	638.62	12.47	0.79	3	48	90	208	119
1256	44.89	21.42	270	4489.37	4.10	2141.56	5.05	0	0	91.94	2.75	115.10	0.63	105.28	3.59	129.68	4.41	1	1030.02	16.15	0.87	4	48	91	208	118
1257	44.79	21.10	271	4478.50	5.53	2109.89	5.18	0	0	70.42	2.77	114.62	0.56	108.09	4.81	101.30	4.53	1	540.46	7.89	0.81	4	48	92	208	117
1258	44.29	21.42	272	4428.87	3.69	2142.04	4.25	0	0	116.15	3.33	115.78	0.68	98.92	3.21	114.08	3.70	1	1069.71	17.07	0.89	4	48	93	208	116
1259	44.61	21.16	273	4461.30	3.87	2115.72	5.16	0	0	105.67	3.13	114.28	0.70	100.38	3.36	134.04	4.51	1	871.50	12.36	0.88	3	48	94	208	115
1260	44.06	21.16	274	4406.03	4.23	2116.25	4.46	0	0	91.28	2.68	113.91	0.59	110.51	3.70	116.49	3.89	1	781.75	12.86	0.88	3	48	95	208	114
1261	44.16	21.21	275	4415.76	2.66	2120.51	3.42	0	0	156.85	3.38	115.95	0.70	95.09	2.34	122.04	2.98	1	1482.85	21.16	0.93	4	48	96	208	113
1262	44.06	21.31	276	4405.90	3.46	2130.95	4.17	0	0	147.30	3.75	117.76	0.83	104.41	3.03	125.84	3.64	1	1480.83	20.64	0.91	4	48	97	208	112
1263	44.21	21.21	277	4420.98	2.67	2121.02	2.97	0	0	167.22	3.42	118.66	0.69	100.18	2.32	111.41	2.58	1	1424.10	20.50	0.94	4	48	98	208	111
1264	44.29	21.28	278	4429.27	2.55	2128.37	3.26	0	0	180.10	3.65	116.68	0.77	96.80	2.22	123.62	2.84	1	1413.10	24.94	0.94	4	48	99	208	110
1265	44.15	21.19	279	4415.34	3.45	2119.33	3.86	0	0	149.21	3.66	116.63	0.81	108.00	3.01	120.78	3.37	1	1372.10	23.62	0.91	3	48	100	208	109
1266	44.24	21.33	280	4424.20	3.01	2132.97	3.52	0	0	142.80	3.20	117.01	0.69	103.18	2.62	120.95	3.07	1	1507.40	23.61	0.93	4	48	101	208	108
1267	44.05	21.12	281	4405.06	3.06	2112.00	3.65	0	0	115.06	2.44	116.61	0.58	111.13	2.69	132.23	3.19	1	1469.50	16.54	0.93	3	48	102	208	107
1268	44.24	21.23	282	4424.45	2.92	2123.05	4.05	0	0	171.52	4.63	118.04	0.86	83.09	2.54	115.18	3.52	1	1335.17	28.49	0.90	4	48	103	208	106
1269	44.10	21.36	283	4410.26	3.06	2136.44	3.62	0	0	143.45	3.36	115.56	0.71	100.53	2.68	118.63	3.15	1	1466.21	26.21	0.92	4	48	104	208	105
1270	44.08	21.41	284	4407.96	3.83	2140.89	4.84	0	0	131.84	3.93	115.53	0.84	98.74	3.36	124.78	4.22	1	1297.58	22.82	0.88	4	48	105	208	104
1271	44.54	21.40	285	4453.51	4.47	2139.98	4.65	0	0	86.92	2.68	114.97	0.59	111.38	3.90	115.79	4.06	1	627.71	13.27	0.87	4	48	106	208	103
1272	44.27	21.07	286	4426.54	6.39	2107.19	5.25	0	0	80.84	3.55	115.98	0.69	111.73	5.56	92.00	4.65	1	832.04	15.84	0.78	4	48	107	208	102
1273	44.50	20.87	287	4449.87	5.68	2086.53	6.15	0	0	72.07	2.81	113.69	0.64	111.91	4.96	121.18	5.37	1	516.69	9.72	0.80	4	48	108	208	101
1274	44.47	20.88	288	4446.52	5.46	2088.19	5.78	0	0	75.67	2.95	115.69	0.63	107.40	4.75	113.79	5.04	1	776.62	13.08	0.81	4	48	109	208	100
1275	44.59	20.74	289	4459.17	4.97	2074.27	5.05	0	0	80.89	3.13	114.02	0.59	98.24	4.28	99.91	4.38	1	645.92	13.07	0.82	4	48	110	208	99
1276	44.50	20.45	290	4450.21	5.72	2045.35	6.10	0	0	68.14	2.25	110.24	0.62	133.99	5.05	142.89	5.38	0	473.81	7.78	0.84	3	48	111	208	98
1277	44.91	20.22	291	4491.03	5.13	2022.31	6.30	0	0	71.72	2.67	112.35	0.61	105.98	4.49	130.20	5.50	1	542.48	10.76	0.82	4	48	112	208	97
1278	45.05	20.84	295	4504.60	8.51	2084.23	9.23	0	0	54.07	3.11	111.37	0.72	113.67	7.44	123.27	8.07	0	389.88	11.30	0.65	4	48	113	208	96
1279	46.39	21.38	296	4639.32	13.34	2138.10	7.56	0	0	54.25	2.42	114.03	0.85	228.41	12.56	132.36	6.79	1	1125.81	10.50	0.70	4	48	114	208	95
1280	47.75	24.42	297	4774.70	12.99	2442.28	7.04	0	0	79.89	3.19	119.62	1.16	235.74	12.72	137.45	6.32	1	2000.56	11.36	0.75	5	48	115	208	94
1281	46.26	22.27	298	4626.23	13.87	2227.45	12.02	0	0	86.47	3.85	110.29	1.82	240.04	13.57	212.09	11.34	1	2194.73	16.18	0.60	4	48	116	208	93
1282	45.90	20.18	299	4589.56	4.88	2017.87	4.02	0	0	152.56	3.74	118.10	1.04	153.73	4.31	126.50	3.54	0	2397.04	22.59	0.90	4	48	117	208	92
1283	49.95	19.75	300	4994.58	4.07	1974.83	4.26	0	0	139.70	3.44	116.19	0.88	127.25	3.57	133.25	3.74	0	1469.23	11.98	0.91	3	48	118	208	91
1284	46.75	21.02	301	4674.82	5.26	2101.96	4.64	0	0	134.09	3.60	120.36	1.02	151.03	4.64	133.37	4.10	0	2361.83	24.95	0.88	3	48	119	208	90
1285	46.15	17.68	302	4614.80	8.34	1767.94	11.53	0	0	87.30	3.92	119.51	1.36	144.38	7.47	198.36	10.47	0	2074.67	11.20	0.70	3	48	120	208	89
1286	41.82	15.81	303	4181.58	8.29	1581.34	6.69	0	0	92.82	3.06	114.88	1.11	194.63	7.54	158.05	6.02	0	1956.77	12.30	0.80	3	48	121	208	88
1287	40.57	15.20	304	4056.73	3.29	1520.17	4.04	0	0	162.53	3.73	119.06	0.89	110.17	2.88	135.38	3.54	1	1601.12	16.43	0.92	4	48	122	208	87
1288	41.03	16.93	305	4102.98	3.85	1693.46	5.05	0	0	141.83	3.33	116.62	0.97	126.81	3.41	165.87	4.48	0	2332.62	15.92	0.91	3	48	123	208	86
1289	42.58	18.09	306	4257.85	6.70	1809.48	5.56	0	0	111.02	3.24	117.94	1.07	177.53	5.99	147.51	4.96	0	2227.04	14.87	0.85	3	48	124	208	85
1290	46.41	16.07	307	4640.83	5.05	1606.91	5.70	0	0	125.08	3.44	116.16	1.05	142.14	4.48	160.41	5.07	0	2091.48	12.01	0.87	3	48	125	208	84
1291	43.55	15.73	308	4354.75	7.43	1572.80	4.66	0	0	105.20	2.99	118.63	0.97	201.31	6.73	127.18	4.15	0	2035.88	15.54	0.86	3	48	126	208	83
1292	45.16	15.10	309	4515.60	3.79	1510.35	3.97	0	0	141.34	3.49	118.69	0.82	118.19	3.32	123.65	3.47	0	1497.65	14.46	0.91	3	48	127	208	82
1293	44.91	15.61	310	4490.60	5.61	1561.02	4.49	0	0	114.71	2.97	117.58	0.90	167.12	4.98	134.07	3.98	0	1703.25	10.11	0.89	3	48	128	208	81
1294	44.67	16.90	311	4466.53	5.75	1689.92	4.80	0	0	119.04	3.03	113.19	0.99	174.94	5.14	146.30	4.28	0	1818.58	15.55	0.88	3	48	129	208	80
1295	43.97	16.47	312	4397.40	6.18	1647.23	5.98	0	0	108.65	3.67	118.27	1.02	140.99	5.45	136.48	5.28	0	1366.27	11.58	0.83	3	48	130	208	79
1296	44.38	17.37	315	4437.55	6.71	1736.85	6.41	0	0	114.25	3.52	114.94	1.19	168.61	6.00	161.25	5.73	0	2036.83	15.24	0.83	4	48	131	208	78
1297	43.13	17.30	316	4313.49	9.16	1730.00	7.41	0	0	104.59	4.45	121.45	1.34	166.26	8.14	134.60	6.57	0	2065.29	14.10	0.74	4	48	132	208	77
1298	40.96	15.22	317	4096.01	5.35	1522.20	5.86	0	0	113.49	3.22	117.04	1.00	146.20	4.76	159.97	5.21	0	1789.17	12.08	0.86	3	48	133	208	76
1299	41.38	13.69	318	4137.68	4.24	1368.60	4.84	0	0	113.14	2.89	117.88	0.79	128.29	3.74	146.45	4.27	0	1654.81	14.82	0.90	4	48	134	208	75
1300	38.89	13.58	319	3889.21	2.99	1357.71	3.40	0	0	155.72	3.24	116.65	0.74	110.79	2.62	125.74	2.97	1	1635.60	23.98	0.93	3	48	135	208	74
1301	39.95	11.08	320	3994.55	6.34	1108.18	11.72	0	0	82.43	2.63	112.32	1.11	156.60	5.77	270.50	12.01	1	1993.65	16.92	0.79	4	48	136	208	73
1302	38.40	10.15	321	3840.11	4.82	1015.03	5.38	0	0	111.82	2.92	118.16	0.89	142.45	4.27	158.88	4.77	0	2090.38	26.04	0.88	3	48	137	208	72
1303	39.71	10.99	322	3970.60	3.20	1099.03	4.38	0	0	147.68	3.23	118.33	0.84	112.76	2.81	154.38	3.85	0	1901.29	19.85	0.92	3	48	138	208	71
1304	39.57	11.16	323	3957.32	3.79	1115.55	4.95	0	0	151.66	3.98	119.12	0.99	111.22	3.33	145.00	4.34	1	1881.27	27.59	0.90	4	48	139	208	70
1305	38.45	10.75	324	3844.63	4.05	1074.75	3.75	0	0	157.40	3.55	116.00	0.94	138.33	3.56	127.96	3.30	0	2097.92	23.32	0.92	3	48	140	208	69
1306	38.26	12.12	325	3825.92	3.46	1211.77	4.10	0	0	148.21	3.59	115.58	0.84	109.79	3.03	130.11	3.59	1	1580.08	27.39	0.91	4	48	141	208	68
1307	38.60	11.94	326	3859.91	3.44	1193.87	3.89	0	0	138.29	3.44	115.15	0.75	106.20	3.00	119.99	3.39	1	1342.12	26.58	0.91	4	48	142	208	67
1308	38.33	11.86	327	3833.25	2.84	1186.17	3.15	0	0	173.89	3.62	115.19	0.77	104.53	2.47	116.25	2.75	1	1386.00	25.19	0.94	4	48	143	208	66
1309	38.57	12.01	328	3856.83	3.03	1200.86	3.31	0	0	142.75	3.41	116.48	0.66	96.95	2.61	106.16	2.88	1	1236.46	23.37	0.92	4	48	144	208	65
1310	38.56	12.07	329	3856.22	3.00	1206.95	3.37	0	0	144.55	3.15	114.63	0.68	105.68	2.61	118.72	2.94	1	1542.15	25.02	0.93	4	48	145	208	64
1311	36.15	10.73	330	3615.10	8.12	1072.66	7.56	0	0	87.51	3.33	115.66	1.08	165.45	7.25	154.01	6.73	0	1564.92	11.94	0.77	3	48	146	208	63
1312	32.43	11.39	331	3242.92	4.53	1138.97	5.51	0	0	110.02	3.00	116.37	0.85	128.21	4.00	156.11	4.87	0	1529.75	19.03	0.88	4	48	147	208	62
1313	32.16	12.87	332	3216.35	3.39	1287.13	3.75	0	0	140.33	2.71	113.49	0.77	135.62	2.99	150.02	3.31	0	1722.56	18.76	0.94	3	48	148	208	61
1314	32.20	11.95	333	3219.98	3.52	1195.09	3.70	0	0	137.39	2.86	116.36	0.76	130.13	3.10	136.69	3.25	0	1489.58	18.89	0.93	3	48	149	208	60
1315	31.12	14.77	334	3111.87	7.71	1476.84	5.18	0	0	98.32	2.70	112.98	0.99	215.54	7.17	147.38	4.66	1	1502.83	8.65	0.85	3	48	150	208	59
1316	29.55	14.11	335	2955.20	6.22	1410.67	6.62	0	0	102.12	3.43	119.62	1.02	143.16	5.51	152.22	5.87	0	1441.98	9.14	0.82	3	48	151	208	58
1317	29.46	10.60	336	2946.44	3.64	1060.11	4.30	0	0	150.02	3.76	119.95	0.89	111.54	3.18	131.97	3.77	1	2091.88	24.79	0.91	3	48	152	208	57
1318	27.83	11.31	337	2783.22	7.02	1131.25	6.08	0	0	112.94	3.84	120.46	1.15	159.34	6.22	138.06	5.38	0	2054.83	18.06	0.82	3	48	153	208	56
1319	27.32	12.90	338	2731.82	5.71	1290.12	6.41	0	0	110.64	3.15	115.76	1.06	155.60	5.10	174.34	5.75	0	2002.06	14.46	0.85	3	48	154	208	55
1320	24.35	11.31	339	2435.30	5.21	1130.85	6.40	0	0	101.05	3.10	119.05	0.91	131.17	4.61	160.92	5.66	0	1957.06	16.24	0.85	3	48	155	208	54
1321	23.67	9.68	340	2366.83	3.02	968.22	3.85	0	0	165.88	3.90	119.40	0.84	98.40	2.62	125.71	3.36	1	1673.83	29.03	0.92	4	48	156	208	53
1322	26.39	9.06	341	2638.91	3.90	905.98	4.95	0	0	135.62	3.51	117.86	0.91	115.81	3.42	147.22	4.35	0	1832.90	20.88	0.90	3	48	157	208	52
1323	23.35	9.06	342	2334.58	8.92	905.72	6.59	0	0	93.57	3.71	119.29	1.12	173.51	7.92	128.35	5.84	0	1560.35	14.67	0.77	3	48	158	208	51
1324	20.55	8.68	343	2055.46	4.57	868.21	3.88	0	0	125.90	3.00	117.30	0.81	148.05	4.03	125.55	3.42	0	1777.17	20.82	0.91	3	48	159	208	50
1325	22.41	7.37	344	2240.58	3.02	736.54	3.12	0	0	180.21	3.54	118.37	0.83	118.39	2.64	122.33	2.73	0	2142.62	23.85	0.94	4	48	160	208	49
1326	21.90	9.28	345	2190.23	5.17	927.60	6.20	0	0	105.16	2.98	115.01	0.94	141.44	4.60	169.49	5.52	0	1804.19	15.97	0.86	3	48	161	208	48
1327	21.00	10.17	346	2099.51	4.75	1017.23	3.86	0	0	142.56	3.63	117.83	0.93	143.79	4.17	116.85	3.39	0	1921.52	22.96	0.90	4	48	162	208	47
1328	19.04	10.36	347	1903.95	3.53	1036.35	3.79	0	0	134.98	3.03	119.67	0.75	121.13	3.09	130.10	3.32	0	1790.60	19.46	0.92	4	48	163	208	46
1329	20.03	8.86	348	2002.77	8.81	885.67	9.66	0	0	87.29	4.42	121.99	1.24	134.16	7.77	147.15	8.53	0	1842.40	10.69	0.69	5	48	164	208	45
1330	23.94	10.67	349	2394.48	4.20	1066.78	5.03	0	0	127.66	3.27	117.05	0.90	126.47	3.71	151.15	4.43	0	1661.65	18.95	0.89	3	48	165	208	44
1331	20.62	13.22	350	2061.81	5.66	1321.92	5.41	0	0	114.70	3.57	119.42	0.98	140.07	4.99	133.96	4.77	0	1858.56	17.25	0.85	3	48	166	208	43
1332	21.67	14.02	351	2166.62	4.77	1402.14	5.13	0	0	141.64	3.98	117.80	1.07	130.82	4.20	140.63	4.51	0	1947.71	22.64	0.88	3	48	167	208	42
1333	19.46	10.65	352	1946.11	4.01	1064.54	3.38	0	0	150.51	3.19	117.96	0.85	145.98	3.53	122.92	2.97	0	2232.46	26.68	0.93	3	48	168	208	41
1334	17.39	11.76	353	1738.60	5.52	1176.50	5.08	0	0	117.72	3.32	117.63	0.97	151.43	4.89	139.27	4.49	0	1749.67	18.45	0.87	3	48	169	208	40
1335	16.54	11.12	354	1653.97	7.06	1112.43	5.05	0	0	116.55	3.32	115.03	1.10	191.58	6.35	137.59	4.50	0	1822.90	15.73	0.86	3	48	170	208	39
1336	12.05	11.20	355	1204.65	4.01	1120.19	4.34	0	0	133.81	3.08	115.45	0.86	134.44	3.54	145.39	3.83	0	1816.33	26.58	0.91	3	48	171	208	38
1337	11.69	10.83	356	1168.78	5.93	1082.50	9.54	0	0	87.72	2.81	112.80	1.05	144.57	5.34	227.15	9.01	1	1520.52	17.40	0.81	3	48	172	208	37
1338	12.30	8.77	357	1230.14	12.68	877.25	13.28	0	0	66.82	3.31	113.68	1.42	200.38	11.73	209.02	12.40	1	1573.44	14.10	0.59	4	48	173	208	36
1339	12.89	8.55	358	1289.06	6.79	854.99	6.00	0	0	80.36	3.09	116.14	0.78	135.92	5.96	120.13	5.27	0	795.12	10.37	0.80	4	48	174	208	35
1340	13.79	8.67	359	1378.62	6.79	866.67	7.80	0	0	64.75	2.50	114.26	0.73	136.06	6.01	156.13	6.90	0	1068.96	8.96	0.78	3	48	175	208	34
1341	13.82	8.70	360	1382.16	4.35	869.67	5.01	0	0	90.84	2.49	114.42	0.65	122.16	3.82	140.88	4.41	0	796.21	14.55	0.89	3	48	176	208	33
1342	13.70	8.55	361	1369.74	4.73	854.89	5.18	0	0	106.85	3.47	115.96	0.79	111.95	4.13	122.70	4.53	1	1146.38	18.00	0.85	4	48	177	208	32
1343	13.73	8.54	362	1372.54	4.02	853.88	4.64	0	0	99.09	2.45	114.38	0.66	125.26	3.54	144.60	4.08	0	1031.83	14.79	0.90	3	48	178	208	31
1344	13.67	8.41	363	1367.32	5.70	841.40	7.01	0	0	76.93	2.69	115.41	0.75	125.70	5.03	154.44	6.18	0	1116.88	16.74	0.82	3	48	179	208	30
1345	13.77	6.66	364	1376.90	3.32	666.27	4.95	0	0	113.15	2.59	117.03	0.70	111.96	2.92	166.94	4.36	1	1656.12	17.06	0.92	3	48	180	208	29
1346	14.83	6.43	365	1482.89	6.57	643.32	7.32	0	0	90.88	2.82	115.01	1.01	164.70	5.91	183.17	6.60	0	0.00	0.00	0.82	3	48	181	208	28
1347	14.01	9.65	366	1400.85	2.53	964.66	3.01	0	0	164.86	3.01	117.48	0.68	106.67	2.22	126.83	2.63	1	1652.42	28.17	0.95	4	48	182	208	27
1348	13.88	11.40	367	1388.00	3.70	1139.75	5.39	0	0	146.30	3.95	120.64	0.99	105.52	3.25	153.83	4.73	1	1400.27	6.25	0.89	4	48	183	208	26
1349	15.89	12.75	368	1588.64	3.03	1274.85	3.45	0	0	214.66	3.85	124.25	1.07	130.29	2.67	148.21	3.04	0	3255.17	30.79	0.95	3	48	184	208	25
1350	17.31	9.78	369	1730.78	3.34	978.36	3.17	0	0	195.29	3.25	119.20	0.99	155.14	2.96	147.15	2.81	0	3222.38	24.23	0.95	3	48	185	208	24
1351	17.43	11.68	370	1743.39	6.13	1167.81	6.48	0	0	102.22	2.91	115.88	1.03	167.73	5.50	176.15	5.89	0	1377.62	6.59	0.85	3	48	186	208	23
1352	18.42	15.19	371	1842.31	4.10	1518.59	4.69	0	0	119.70	2.84	118.19	0.81	133.58	3.63	152.75	4.15	0	1753.42	17.91	0.91	3	48	187	208	22
1353	19.79	15.19	372	1978.70	6.19	1518.62	4.90	0	0	108.37	2.84	116.02	0.95	183.04	5.56	145.32	4.38	0	1991.27	18.83	0.88	3	48	188	208	21
1354	22.03	12.39	373	2202.92	4.16	1238.95	5.59	0	0	115.42	3.24	122.07	0.85	114.25	3.67	153.27	4.91	0	1675.00	12.84	0.88	3	48	189	208	20
1355	25.85	8.76	374	2585.29	3.15	876.27	3.39	0	0	176.58	4.17	119.13	0.85	102.33	2.75	110.18	2.95	1	1640.00	29.86	0.92	4	48	190	208	19
1356	25.87	8.63	375	2586.79	3.20	863.45	3.75	0	0	145.50	3.24	116.39	0.76	110.53	2.80	129.48	3.28	1	1497.73	23.70	0.93	3	48	191	208	18
1357	26.00	8.31	376	2599.69	3.08	831.38	3.84	0	0	139.86	3.17	115.17	0.72	104.43	2.70	130.11	3.35	1	1440.56	25.45	0.92	4	48	192	208	17
1358	26.30	8.64	377	2630.25	2.45	863.92	2.29	0	0	198.22	3.25	116.28	0.70	114.74	2.14	107.24	1.99	1	1724.19	37.76	0.96	4	48	193	208	16
1359	26.17	8.82	378	2616.68	3.28	881.57	3.63	0	0	149.38	3.24	116.10	0.78	116.27	2.87	128.81	3.18	0	1500.33	20.17	0.93	3	48	194	208	15
1360	25.77	8.79	379	2577.32	3.55	878.84	3.44	0	0	153.73	3.81	119.38	0.79	110.03	3.09	106.56	3.00	1	1388.06	17.44	0.91	4	48	195	208	14
1361	25.82	8.87	380	2582.49	2.74	887.00	2.69	0	0	146.45	2.71	117.65	0.59	113.83	2.39	111.85	2.35	1	1153.15	18.44	0.95	3	48	196	208	13
1362	25.92	8.72	381	2591.81	3.34	871.51	3.49	0	0	152.97	3.83	117.57	0.77	102.61	2.92	107.01	3.03	1	1260.67	29.15	0.91	4	48	197	208	12
1363	25.63	8.93	382	2563.15	2.52	893.07	2.61	0	0	204.24	3.91	119.98	0.77	100.99	2.19	104.59	2.28	1	1218.40	12.05	0.95	4	48	198	208	11
1364	25.20	8.83	383	2520.28	4.23	883.14	3.99	0	0	121.93	3.08	118.53	0.76	128.74	3.71	121.34	3.50	0	1053.98	6.83	0.90	3	48	199	208	10
1365	21.14	11.32	384	2114.13	10.31	1131.70	11.31	0	0	94.39	3.50	111.41	1.66	217.83	9.81	236.23	10.99	1	2322.17	9.31	0.68	4	48	200	208	9
1366	22.25	13.90	385	2224.79	9.63	1390.24	21.12	0	0	77.97	3.63	117.04	1.68	164.06	8.82	316.25	23.84	1	1870.92	9.88	0.61	4	48	201	208	8
1367	24.19	14.22	386	2419.27	6.17	1421.74	17.55	0	0	96.42	3.11	115.01	1.44	152.14	5.64	357.45	21.69	1	2742.50	16.53	0.78	4	48	202	208	7
1368	26.35	16.81	387	2634.72	6.43	1680.96	8.54	0	0	100.35	4.48	124.98	1.13	110.91	5.64	147.27	7.49	1	1316.19	7.14	0.75	4	48	203	208	6
1369	24.38	17.59	388	2438.00	9.23	1758.84	9.24	0	0	49.22	2.82	114.61	0.69	124.07	8.09	124.16	8.10	0	324.33	7.37	0.65	3	48	204	208	5
1370	23.69	19.47	389	2369.31	5.84	1946.76	5.13	0	0	99.17	3.19	118.81	0.83	139.87	5.13	122.96	4.51	0	1254.02	11.53	0.85	3	48	205	208	4
1371	25.62	24.10	390	2562.34	3.88	2409.96	4.42	0	0	128.05	3.33	116.73	0.80	114.82	3.40	130.91	3.87	0	1170.23	18.82	0.90	4	48	206	208	3
1372	25.17	22.13	391	2517.37	4.17	2212.57	5.13	0	0	121.89	3.45	118.75	0.85	113.51	3.66	139.38	4.49	0	1407.12	17.47	0.88	4	48	207	208	2
1373	26.49	22.44	394	2648.91	6.43	2244.20	5.93	0	0	87.86	2.98	115.59	0.84	146.46	5.68	135.05	5.24	0	1514.73	13.36	0.83	3	48	208	208	1
1374	112.88	9.83	178	11287.81	3.94	983.48	4.84	0	0	106.32	2.43	115.73	0.72	133.59	3.49	163.85	4.29	0	1490.90	16.87	0.91	3	49	1	6	6
1375	113.75	11.86	179	11374.74	4.91	1186.44	5.25	0	0	115.04	3.00	113.18	0.91	145.40	4.36	155.39	4.66	0	1286.85	18.80	0.88	3	49	2	6	5
1376	114.51	11.01	180	11450.84	4.49	1101.36	4.15	0	0	137.67	3.52	116.59	0.90	135.31	3.94	125.26	3.65	0	1556.42	24.70	0.90	3	49	3	6	4
1377	116.47	12.25	181	11646.91	3.62	1224.73	4.69	0	0	137.38	3.59	118.33	0.85	106.40	3.16	138.07	4.11	1	1652.90	20.90	0.90	4	49	4	6	3
1378	119.03	15.87	183	11903.16	7.06	1586.58	6.60	0	0	101.37	3.74	118.10	1.07	147.76	6.24	138.25	5.83	0	1586.85	2.95	0.80	3	49	5	6	2
1379	119.68	16.49	184	11968.43	9.06	1649.06	5.80	0	0	96.61	3.84	122.84	1.07	175.92	8.03	112.71	5.12	0	1513.12	4.73	0.78	3	49	6	6	1
1380	14.72	76.62	182	1471.55	9.83	7662.05	8.90	0	0	46.83	2.60	109.69	0.67	136.10	8.63	123.29	7.82	0	442.27	7.73	0.65	3	50	1	3	3
1381	14.43	76.53	183	1443.03	7.35	7653.30	9.25	0	0	52.94	2.83	111.11	0.65	105.54	6.41	132.84	8.09	1	441.12	11.50	0.68	4	50	2	3	2
1382	14.47	76.48	184	1447.44	6.86	7648.15	7.99	0	0	60.31	3.04	110.87	0.66	104.50	5.97	121.78	6.97	1	386.58	8.29	0.71	3	50	3	3	1
1383	110.53	90.46	184	11053.00	9.60	9046.34	10.68	0	0	40.42	2.45	108.76	0.62	121.89	8.43	135.61	9.38	0	327.56	7.18	0.62	4	51	1	2	2
1384	110.01	90.05	185	11000.72	5.76	9004.96	7.44	0	0	50.25	2.27	109.65	0.49	98.24	5.06	126.73	6.48	1	462.94	9.40	0.76	4	51	2	2	1
1385	113.71	4.50	193	11371.07	14.73	449.67	13.30	0	0	60.92	2.75	109.48	1.38	250.53	14.72	230.52	12.87	1	0.00	0.00	0.55	4	52	1	8	8
1386	111.83	7.86	194	11182.71	3.31	786.47	3.25	0	0	152.14	2.83	115.44	0.77	137.21	2.92	134.45	2.86	0	1812.88	23.62	0.94	3	52	2	8	7
1387	112.89	9.45	195	11289.36	4.36	944.88	4.45	0	0	119.55	3.04	116.91	0.80	132.24	3.84	135.12	3.92	0	1699.71	20.71	0.90	3	52	3	8	6
1388	114.55	10.54	196	11454.79	5.26	1053.66	4.12	0	0	115.47	2.81	115.67	0.84	166.80	4.66	130.78	3.65	0	1577.50	20.24	0.90	3	52	4	8	5
1389	116.01	11.30	197	11601.10	3.46	1129.52	3.03	0	0	165.75	3.44	118.16	0.81	128.45	3.03	112.32	2.65	0	1818.83	27.83	0.93	4	52	5	8	4
1390	116.64	11.55	198	11663.90	3.91	1154.99	4.09	0	0	141.09	3.36	112.50	0.86	126.45	3.43	132.17	3.59	0	1356.79	21.02	0.91	3	52	6	8	3
1391	117.70	12.30	199	11770.11	4.12	1229.98	4.16	0	0	127.17	2.83	114.79	0.82	142.78	3.64	144.20	3.68	0	1729.79	22.81	0.92	3	52	7	8	2
1392	118.28	16.24	200	11828.07	9.46	1624.16	9.98	0	0	86.34	3.29	114.34	1.36	194.40	8.69	202.64	9.35	0	1375.79	2.92	0.72	5	52	8	8	1
1393	122.19	20.01	193	12219.17	9.09	2000.95	12.24	0	0	101.61	6.89	125.77	1.61	103.26	7.97	138.92	10.71	1	0.00	0.00	0.57	4	53	1	14	14
1394	122.20	20.78	194	12220.17	9.42	2077.64	9.96	0	0	119.18	7.88	125.29	1.72	109.53	8.23	115.69	8.69	1	0.00	0.00	0.59	5	53	2	14	13
1395	122.60	21.73	195	12259.96	5.20	2172.68	6.30	0	0	132.00	5.63	120.96	1.11	93.34	4.46	113.36	5.48	1	0.00	0.00	0.78	4	53	3	14	12
1396	122.55	21.82	196	12255.47	5.01	2182.21	6.16	0	0	144.84	5.20	118.97	1.21	107.19	4.37	131.85	5.39	1	0.00	0.00	0.83	4	53	4	14	11
1397	122.72	21.82	197	12272.09	5.66	2182.33	5.24	0	0	130.03	4.91	120.16	1.05	115.13	4.93	106.57	4.57	1	0.00	0.00	0.82	3	53	5	14	10
1398	122.89	21.90	198	12288.56	5.32	2189.91	6.84	0	0	139.43	6.37	120.59	1.24	89.75	4.72	115.10	5.95	1	0.00	0.00	0.76	4	53	6	14	9
1399	123.15	22.02	199	12315.13	4.10	2201.54	4.05	0	0	144.26	4.03	116.80	0.87	112.87	3.58	111.41	3.54	1	0.00	0.00	0.89	4	53	7	14	8
1400	122.79	21.70	200	12279.28	5.52	2170.40	7.09	0	0	163.64	8.13	126.92	1.50	85.54	4.85	109.59	6.15	1	0.00	0.00	0.73	4	53	8	14	7
1401	122.67	21.65	201	12266.55	11.65	2165.18	12.37	0	0	151.24	14.56	137.59	2.64	92.56	10.01	98.36	10.68	1	0.00	0.00	0.42	5	53	9	14	6
1402	122.85	21.98	202	12284.90	11.28	2197.64	11.42	0	0	125.17	9.00	125.50	2.14	120.73	9.88	122.18	10.00	0	0.00	0.00	0.54	4	53	10	14	5
1403	122.92	22.02	203	12292.20	7.91	2202.12	6.20	0	0	157.58	6.62	119.10	1.67	145.13	6.95	113.82	5.45	0	0.00	0.00	0.77	3	53	11	14	4
1404	123.17	21.62	205	12316.77	10.62	2162.13	11.56	0	0	146.71	12.27	136.54	2.39	97.52	9.27	106.00	10.03	1	0.00	0.00	0.49	4	53	12	14	3
1405	122.84	21.00	206	12284.30	8.80	2100.16	9.15	0	0	212.99	11.45	137.04	2.90	126.04	7.73	131.05	8.03	0	0.00	0.00	0.67	5	53	13	14	2
1406	121.29	21.84	207	12129.27	8.52	2183.91	3.80	0	0	217.67	4.92	115.86	1.83	264.76	8.57	131.06	3.41	1	0.00	0.00	0.90	4	53	14	14	1
1407	105.23	87.87	195	10522.99	6.89	8786.94	7.75	0	0	48.43	2.46	109.79	0.52	104.26	6.01	117.29	6.76	1	498.46	11.33	0.72	5	54	1	3	3
1408	105.32	88.26	196	10531.66	7.28	8826.37	9.27	0	0	48.05	2.71	110.64	0.59	98.99	6.33	126.00	8.08	1	446.90	10.00	0.67	5	54	2	3	2
1409	104.56	88.12	197	10455.87	7.30	8812.13	7.84	0	0	51.07	2.83	111.42	0.57	101.15	6.32	108.68	6.83	1	490.92	8.74	0.68	4	54	3	3	1
1410	20.23	80.62	198	2022.88	5.34	8062.37	5.70	0	0	67.94	2.52	109.77	0.56	110.53	4.66	117.96	4.97	1	481.31	10.86	0.82	4	55	1	2	2
1411	19.64	79.08	201	1963.59	6.66	7908.15	7.88	0	0	64.22	3.20	112.06	0.69	102.48	5.79	121.39	6.88	1	675.15	10.85	0.72	4	55	2	2	1
1412	37.70	38.74	201	3770.16	7.31	3873.53	11.26	0	0	50.30	2.94	112.93	0.68	96.00	6.37	147.95	9.85	1	426.81	10.45	0.65	5	56	1	1	1
1413	102.16	90.88	202	10216.49	4.95	9087.62	6.36	0	0	57.83	2.37	108.75	0.48	92.70	4.35	118.97	5.53	1	482.44	8.90	0.79	4	57	1	1	1
1414	103.01	88.78	210	10301.14	6.32	8878.28	8.14	0	0	58.69	3.04	110.75	0.62	94.06	5.59	120.93	7.09	1	426.02	8.35	0.71	4	58	1	2	2
1415	103.83	88.53	211	10382.75	6.18	8853.03	6.47	0	0	56.87	2.74	111.12	0.53	98.69	5.39	103.08	5.60	1	624.40	10.59	0.74	4	58	2	2	1
1416	104.32	16.44	213	10432.22	5.91	1644.22	8.60	0	0	50.54	2.73	113.24	0.53	83.16	5.00	121.76	7.47	1	309.58	7.46	0.70	4	59	1	1	1
1417	22.69	86.51	215	2268.90	10.25	8650.82	9.05	0	0	41.49	2.67	110.15	0.60	122.32	8.95	108.01	7.89	1	279.21	7.25	0.60	3	60	1	1	1
1418	101.57	88.80	218	10157.21	6.76	8880.38	8.86	0	0	45.64	2.67	110.59	0.52	87.82	5.69	115.93	7.70	1	257.38	6.85	0.66	4	61	1	2	2
1419	101.57	88.11	219	10157.07	6.28	8811.28	6.03	0	0	73.93	3.16	111.68	0.67	112.63	5.47	108.28	5.27	1	826.67	14.52	0.78	4	61	2	2	1
1420	10.63	108.13	219	1062.80	9.45	10812.79	12.04	0	0	48.95	3.09	113.74	0.79	115.37	8.30	147.01	10.58	0	533.02	6.60	0.60	4	62	1	1	1
1421	19.36	88.56	221	1935.76	4.56	8855.59	5.17	0	0	68.19	2.37	109.34	0.49	100.73	3.96	114.08	4.50	1	350.52	13.36	0.84	4	63	1	2	2
1422	19.31	88.78	223	1930.84	6.28	8878.44	8.69	0	0	62.07	3.08	111.16	0.68	97.08	5.46	134.46	7.59	1	557.33	12.39	0.72	4	63	2	2	1
1423	87.16	112.73	221	8716.18	6.18	11272.62	6.64	0	0	150.48	6.10	119.95	1.45	117.29	5.41	126.09	5.82	0	2530.90	11.14	0.79	3	64	1	33	33
1424	85.31	111.13	222	8531.06	4.98	11113.16	4.90	0	0	129.53	3.38	112.65	0.99	147.33	4.41	144.97	4.34	0	1839.81	17.48	0.89	3	64	2	33	32
1425	83.75	111.64	223	8374.79	4.50	11164.14	5.06	0	0	119.29	3.03	113.60	0.89	137.20	3.99	154.20	4.48	0	1942.88	19.92	0.89	3	64	3	33	31
1426	84.26	111.84	224	8425.77	7.76	11184.40	6.94	0	0	96.86	3.36	113.82	1.13	173.64	6.95	155.36	6.20	0	1816.27	15.08	0.80	3	64	4	33	30
1427	80.26	113.23	225	8025.94	3.06	11322.57	3.79	0	0	148.47	3.16	114.34	0.76	110.41	2.68	136.80	3.32	1	1986.96	36.13	0.93	4	64	5	33	29
1428	78.31	110.75	226	7831.17	4.49	11074.81	5.82	0	0	102.53	2.48	111.63	0.83	144.06	4.01	186.05	5.23	0	1942.88	20.79	0.89	3	64	6	33	28
1429	78.58	110.18	227	7858.02	7.67	11018.43	9.75	0	0	75.11	3.04	115.29	1.03	147.15	6.86	186.24	8.78	0	1534.92	12.11	0.74	3	64	7	33	27
1430	79.34	111.69	228	7933.58	3.03	11169.35	3.34	0	0	157.03	3.30	117.02	0.75	110.77	2.65	121.93	2.92	1	1932.83	30.06	0.93	4	64	8	33	26
1431	79.76	109.55	229	7975.96	3.97	10954.60	4.56	0	0	140.72	3.95	116.31	0.89	108.61	3.47	124.84	3.98	1	1727.79	25.64	0.89	4	64	9	33	25
1432	79.37	108.94	230	7936.75	3.36	10893.81	3.59	0	0	159.78	3.91	116.15	0.82	105.48	2.93	112.73	3.13	1	1663.12	30.14	0.92	4	64	10	33	24
1433	79.86	107.92	231	7986.21	4.32	10791.73	4.54	0	0	141.59	3.75	113.80	0.95	125.73	3.80	131.96	3.98	0	1646.46	18.61	0.89	4	64	11	33	23
1434	79.88	107.81	232	7987.53	2.64	10780.83	2.92	0	0	156.23	2.91	112.26	0.65	109.15	2.31	120.67	2.55	1	1208.98	20.31	0.95	4	64	12	33	22
1435	79.75	107.59	233	7974.75	7.41	10759.45	6.18	0	0	61.31	2.55	111.98	0.63	137.32	6.49	114.56	5.42	0	764.83	9.35	0.78	3	64	13	33	21
1436	79.82	107.68	234	7982.41	3.41	10768.45	3.78	0	0	138.36	3.70	113.95	0.73	97.99	2.98	108.36	3.28	1	1334.98	28.82	0.90	4	64	14	33	20
1437	79.93	107.69	235	7993.27	2.67	10769.30	3.48	0	0	175.51	3.72	112.35	0.79	96.78	2.35	126.21	3.03	1	1399.25	23.65	0.93	4	64	15	33	19
1438	79.62	107.87	236	7962.24	2.42	10786.78	2.71	0	0	185.52	3.38	112.64	0.70	101.67	2.10	114.20	2.36	1	1653.75	36.19	0.95	4	64	16	33	18
1439	79.43	107.59	237	7942.85	2.49	10758.67	2.94	0	0	190.56	3.77	114.56	0.76	96.44	2.15	113.81	2.55	1	1768.27	30.40	0.94	4	64	17	33	17
1440	79.42	107.78	238	7942.39	2.55	10777.82	2.99	0	0	192.61	3.93	115.71	0.78	95.84	2.20	112.38	2.60	1	1697.19	22.78	0.94	4	64	18	33	16
1441	79.49	107.59	239	7949.39	2.45	10758.65	2.71	0	0	209.50	3.78	114.24	0.80	104.38	2.13	115.28	2.36	1	1953.33	38.13	0.95	4	64	19	33	15
1442	79.47	107.60	240	7947.34	2.97	10760.25	3.76	0	0	132.29	2.92	112.26	0.66	103.44	2.59	130.94	3.28	1	1455.06	30.20	0.93	4	64	20	33	14
1443	79.55	107.60	241	7954.53	3.13	10760.32	3.49	0	0	139.62	3.16	113.56	0.69	106.07	2.72	118.44	3.05	1	1338.50	22.46	0.93	4	64	21	33	13
1444	79.16	107.60	242	7916.07	3.68	10759.98	3.84	0	0	111.65	2.66	112.50	0.63	118.78	3.23	123.66	3.36	0	1242.83	18.49	0.91	3	64	22	33	12
1445	79.15	107.61	243	7914.84	4.13	10761.11	4.99	0	0	95.58	2.88	113.85	0.65	105.40	3.61	127.50	4.36	1	1223.42	15.30	0.87	3	64	23	33	11
1446	79.29	107.60	244	7928.89	3.68	10759.76	3.91	0	0	139.79	3.33	112.56	0.80	118.85	3.22	126.49	3.43	0	1417.67	22.32	0.91	3	64	24	33	10
1447	79.23	107.54	245	7922.91	3.56	10754.05	3.86	0	0	156.96	4.16	114.76	0.86	103.35	3.11	111.91	3.36	1	1560.96	28.16	0.90	4	64	25	33	9
1448	79.58	107.63	246	7958.36	3.04	10762.62	3.65	0	0	137.91	3.11	111.66	0.68	103.56	2.64	124.65	3.19	1	1202.46	21.75	0.93	4	64	26	33	8
1449	79.27	107.69	247	7927.31	4.32	10769.14	5.47	0	0	120.55	3.95	111.78	0.87	101.31	3.77	128.24	4.77	1	1473.54	20.93	0.85	4	64	27	33	7
1450	79.17	107.66	248	7916.87	3.95	10765.98	4.03	0	0	138.00	3.37	111.49	0.83	124.31	3.46	126.86	3.53	0	1412.38	19.42	0.91	3	64	28	33	6
1451	79.21	107.56	249	7920.95	3.03	10756.31	3.36	0	0	157.51	3.61	114.75	0.74	101.44	2.64	112.47	2.93	1	1483.73	24.24	0.92	4	64	29	33	5
1452	79.00	107.23	250	7899.69	3.93	10723.01	4.13	0	0	143.40	3.54	115.19	0.87	122.39	3.44	128.57	3.62	0	1751.52	22.04	0.91	3	64	30	33	4
1453	79.39	103.89	251	7939.10	5.82	10389.45	4.71	0	0	133.64	4.04	114.06	1.07	148.27	5.12	120.12	4.15	0	1852.04	21.91	0.86	4	64	31	33	3
1454	79.29	104.69	252	7929.04	5.96	10469.33	6.71	0	0	105.38	3.28	112.33	1.05	148.58	5.31	167.10	5.98	0	1716.60	15.88	0.84	3	64	32	33	2
1455	82.16	108.81	253	8216.41	10.19	10881.00	7.49	0	0	64.87	2.42	112.62	0.90	209.47	9.51	156.85	6.74	1	1581.65	9.89	0.76	5	64	33	33	1
1456	102.71	88.61	224	10271.31	5.91	8860.71	7.94	0	0	55.83	2.66	110.46	0.57	95.17	5.13	128.09	6.92	1	662.94	10.94	0.74	4	65	1	11	11
1457	102.70	88.98	228	10269.79	8.00	8897.70	10.24	0	0	38.23	1.93	110.87	0.53	122.31	7.05	156.48	9.04	0	366.75	4.47	0.69	3	65	2	11	10
1458	101.61	91.70	232	10161.39	7.27	9170.25	7.72	0	0	45.49	1.94	108.47	0.52	131.32	6.41	139.29	6.79	0	308.92	6.40	0.76	3	65	3	11	9
1459	101.21	92.57	235	10121.38	5.17	9257.01	4.92	0	0	56.39	2.11	110.34	0.42	105.81	4.50	100.70	4.26	1	159.60	7.02	0.82	4	65	4	11	8
1460	101.46	92.99	236	10145.87	7.12	9298.91	8.27	0	0	47.40	2.35	109.13	0.54	110.54	6.22	128.49	7.23	1	515.42	7.94	0.72	3	65	5	11	7
1461	100.10	93.03	240	10010.25	6.20	9303.32	7.07	0	0	56.08	2.39	109.33	0.56	112.10	5.43	127.68	6.18	0	623.46	10.01	0.77	4	65	6	11	6
1462	100.26	93.07	241	10026.15	7.76	9307.21	7.75	0	0	49.92	2.54	111.21	0.58	117.27	6.78	117.05	6.77	0	507.25	9.53	0.71	3	65	7	11	5
1463	100.14	93.14	242	10013.64	6.85	9313.69	7.64	0	0	62.27	2.92	109.98	0.67	112.15	5.99	125.14	6.68	0	671.35	11.95	0.74	4	65	8	11	4
1464	100.42	92.76	243	10042.19	5.64	9276.05	8.47	0	0	57.50	3.10	110.09	0.57	77.47	4.47	119.75	7.34	1	321.67	10.26	0.70	4	65	9	11	3
1465	100.18	93.35	244	10018.40	5.89	9334.54	9.17	0	0	66.04	3.08	110.99	0.73	97.45	5.18	151.54	8.03	1	520.35	7.86	0.74	4	65	10	11	2
1466	100.76	93.57	247	10076.17	3.88	9357.18	5.82	0	0	80.19	2.62	111.03	0.57	91.17	3.39	136.75	5.07	1	636.48	13.94	0.86	4	65	11	11	1
1467	6.33	108.95	228	633.37	8.75	10894.91	10.21	0	0	42.40	2.93	112.00	0.59	97.12	7.58	113.39	8.89	1	0.00	0.00	0.58	4	66	1	1	1
1468	103.74	81.33	228	10373.56	9.88	8132.84	11.59	0	0	43.96	2.57	110.69	0.73	130.23	8.73	152.65	10.23	0	404.35	5.49	0.62	3	67	1	2	2
1469	103.93	81.43	231	10393.12	5.15	8142.90	5.29	0	0	61.52	2.34	111.19	0.47	104.26	4.50	106.91	4.59	1	668.56	9.70	0.82	4	67	2	2	1
1470	122.74	28.13	231	12273.94	3.86	2812.72	4.67	0	0	139.53	3.44	118.35	0.90	120.69	3.39	145.99	4.10	0	0.00	0.00	0.90	3	68	1	4	4
1471	122.72	28.84	232	12272.12	4.49	2883.60	7.77	0	0	120.58	3.65	117.12	1.10	114.91	3.98	197.42	7.01	0	0.00	0.00	0.85	4	68	2	4	3
1472	122.94	28.32	233	12293.69	3.77	2831.77	5.79	0	0	128.88	3.33	117.77	0.92	112.57	3.33	172.84	5.12	0	0.00	0.00	0.89	3	68	3	4	2
1473	122.50	26.80	234	12249.50	5.11	2679.74	5.24	0	0	152.73	5.09	123.41	1.19	118.09	4.47	120.90	4.58	0	0.00	0.00	0.85	3	68	4	4	1
1474	25.63	11.29	234	2563.32	6.43	1129.48	5.76	0	0	84.11	2.96	114.72	0.78	140.91	5.66	126.28	5.07	0	867.58	11.61	0.82	4	69	1	3	3
1475	26.94	15.26	235	2693.78	7.25	1525.68	25.97	0	0	44.39	2.48	117.73	0.85	101.61	6.50	315.06	28.52	1	1249.04	9.09	0.63	5	69	2	3	2
1476	27.96	19.27	236	2795.69	8.29	1926.72	8.35	0	0	70.71	3.02	116.02	0.92	149.98	7.36	151.06	7.41	0	1340.52	11.59	0.74	3	69	3	3	1
1477	107.04	9.09	240	10704.48	6.35	908.55	7.90	0	0	61.72	2.29	113.20	0.68	132.13	5.63	164.08	7.00	0	794.44	10.10	0.79	3	70	1	9	9
1478	105.65	7.44	241	10565.39	6.29	743.80	5.72	0	0	68.84	2.21	114.75	0.64	151.48	5.56	137.76	5.06	0	1121.33	13.34	0.84	3	70	2	9	8
1479	107.08	6.75	242	10708.06	3.76	675.40	3.93	0	0	129.70	3.03	116.07	0.76	124.17	3.30	129.79	3.45	0	1381.02	17.83	0.92	4	70	3	9	7
1480	107.39	5.50	243	10739.05	3.74	550.13	4.22	0	0	132.72	2.98	112.83	0.81	128.33	3.30	144.73	3.71	0	0.00	0.00	0.92	3	70	4	9	6
1481	105.46	6.08	244	10545.95	4.51	607.82	4.73	0	0	115.38	3.16	117.23	0.81	126.65	3.96	132.87	4.15	0	0.00	0.00	0.89	4	70	5	9	5
1482	105.44	6.50	245	10543.77	5.56	650.26	5.05	0	0	96.87	2.83	117.31	0.79	146.74	4.90	133.49	4.46	0	1677.71	18.11	0.87	3	70	6	9	4
1483	103.76	4.75	246	10375.67	16.00	475.18	11.59	0	0	52.77	3.82	121.43	1.11	170.12	14.28	123.75	10.25	0	0.00	0.00	0.51	5	70	7	9	3
1484	101.03	7.25	248	10102.62	15.33	725.16	11.61	0	0	58.11	4.03	117.60	1.20	170.58	13.64	129.49	10.29	0	927.46	5.39	0.52	3	70	8	9	2
1485	105.02	6.15	249	10501.71	16.10	615.18	9.38	0	0	53.49	2.92	118.25	1.03	224.37	15.15	134.01	8.41	1	0.00	0.00	0.61	4	70	9	9	1
1486	19.48	79.27	242	1948.08	5.20	7927.14	6.85	0	0	65.67	2.96	110.92	0.57	87.66	4.36	116.47	5.95	1	587.88	10.14	0.77	4	71	1	1	1
1487	72.21	60.50	246	7221.47	12.61	6049.69	6.89	0	0	86.03	3.55	111.64	1.24	229.48	12.03	129.93	6.17	1	1422.75	13.29	0.74	4	72	1	133	133
1488	67.01	61.06	247	6700.72	5.39	6106.05	5.30	0	0	113.00	3.25	113.43	0.93	144.42	4.76	142.19	4.69	0	1441.19	23.08	0.87	3	72	2	133	132
1489	66.41	61.64	248	6641.34	4.10	6163.77	5.16	0	0	139.39	3.77	115.70	0.98	116.78	3.61	146.83	4.53	0	1806.69	21.25	0.89	3	72	3	133	131
1490	68.44	64.49	249	6843.95	3.01	6448.74	3.70	0	0	160.54	3.05	114.82	0.82	121.91	2.65	150.08	3.26	0	2228.92	25.18	0.94	3	72	4	133	130
1491	66.48	66.66	250	6648.47	8.07	6665.75	6.60	0	0	95.01	3.32	115.99	1.10	178.84	7.22	146.44	5.89	0	2135.08	15.48	0.80	3	72	5	133	129
1492	65.68	68.01	251	6568.10	3.90	6801.41	4.52	0	0	120.32	2.91	115.08	0.77	124.14	3.43	143.85	3.97	0	1627.48	16.11	0.91	4	72	6	133	128
1493	66.51	66.60	252	6650.55	4.62	6659.71	6.15	0	0	113.11	3.17	114.42	0.94	127.46	4.09	169.62	5.45	0	1845.94	19.05	0.87	3	72	7	133	127
1494	66.47	67.10	253	6646.61	4.20	6710.28	4.43	0	0	132.06	3.34	114.26	0.87	127.90	3.69	135.04	3.90	0	1811.15	19.40	0.90	3	72	8	133	126
1495	65.87	68.89	254	6587.37	4.25	6889.27	4.58	0	0	134.15	3.20	113.33	0.92	137.77	3.76	148.38	4.05	0	1812.94	24.38	0.91	3	72	9	133	125
1496	65.17	64.33	255	6516.54	4.47	6432.62	9.54	0	0	87.19	2.54	116.42	0.87	119.65	4.00	246.36	9.25	1	1907.08	13.65	0.85	4	72	10	133	124
1497	64.15	60.57	256	6414.63	3.86	6057.13	3.66	0	0	122.86	2.62	112.00	0.71	139.58	3.40	132.33	3.23	0	1484.08	18.99	0.93	3	72	11	133	123
1498	65.23	61.16	257	6522.86	3.92	6115.58	3.74	0	0	136.42	2.84	113.07	0.81	145.62	3.46	139.06	3.31	0	1760.73	22.32	0.93	3	72	12	133	122
1499	62.48	60.36	258	6247.86	5.45	6035.97	4.66	0	0	106.50	2.60	112.41	0.85	172.85	4.87	147.93	4.16	0	1894.21	16.65	0.89	3	72	13	133	121
1500	57.82	58.61	259	5782.17	3.98	5860.93	5.37	0	0	125.00	3.10	113.02	0.89	123.78	3.52	166.92	4.75	0	1739.92	18.95	0.90	3	72	14	133	120
1501	57.29	58.57	260	5728.69	3.04	5857.26	3.07	0	0	157.15	2.84	113.46	0.73	129.25	2.67	130.78	2.70	0	1518.52	14.58	0.95	3	72	15	133	119
1502	52.86	56.52	261	5285.58	4.29	5652.15	5.04	0	0	106.82	2.33	111.71	0.79	152.70	3.84	178.88	4.51	0	1629.65	9.97	0.91	3	72	16	133	118
1503	52.44	57.15	262	5243.54	5.75	5714.67	6.64	0	0	111.05	3.51	114.40	1.07	140.73	5.10	162.09	5.91	0	1702.42	10.78	0.84	3	72	17	133	117
1504	54.04	57.54	263	5404.30	6.34	5753.91	5.44	0	0	119.94	3.93	117.13	1.08	149.09	5.59	128.15	4.80	0	1558.31	12.63	0.84	3	72	18	133	116
1505	52.89	56.01	264	5289.49	2.90	5601.18	2.82	0	0	152.76	3.09	115.11	0.65	110.40	2.53	107.29	2.46	1	1082.67	15.73	0.94	4	72	19	133	115
1506	52.83	56.05	265	5282.69	3.21	5604.58	4.36	0	0	130.40	3.49	115.82	0.72	92.27	2.82	125.35	3.80	1	960.42	11.69	0.90	4	72	20	133	114
1507	52.71	56.11	266	5270.99	3.22	5610.54	3.25	0	0	173.55	3.77	116.37	0.84	113.72	2.81	114.77	2.84	0	1489.85	19.10	0.93	4	72	21	133	113
1508	52.75	56.13	267	5275.42	2.09	5612.80	2.62	0	0	201.42	3.49	115.33	0.69	92.67	1.82	116.36	2.28	1	1373.08	19.31	0.96	4	72	22	133	112
1509	52.88	55.93	268	5287.78	2.87	5592.87	3.51	0	0	175.55	3.84	116.03	0.83	100.87	2.51	123.36	3.06	1	1670.04	23.69	0.93	4	72	23	133	111
1510	52.36	56.30	269	5235.85	2.24	5630.24	2.64	0	0	215.68	3.63	115.21	0.78	102.32	1.95	120.60	2.30	1	1678.65	21.70	0.96	4	72	24	133	110
1511	52.79	56.38	270	5278.87	2.46	5637.61	2.84	0	0	188.51	3.37	114.95	0.74	105.74	2.15	122.27	2.48	1	1706.73	15.90	0.95	4	72	25	133	109
1512	53.20	56.48	271	5320.49	1.75	5647.93	2.24	0	0	230.12	3.52	117.64	0.67	88.11	1.54	112.52	1.95	1	1569.90	22.23	0.97	4	72	26	133	108
1513	53.05	56.27	272	5305.28	2.80	5627.17	2.99	0	0	201.17	4.06	114.87	0.86	106.56	2.44	113.99	2.61	1	1529.88	18.05	0.94	4	72	27	133	107
1514	53.17	56.50	273	5316.59	2.99	5649.95	3.02	0	0	164.43	3.24	112.51	0.74	116.72	2.61	118.10	2.64	0	1284.81	18.11	0.94	3	72	28	133	106
1515	53.02	56.93	274	5302.05	3.53	5692.54	3.99	0	0	143.43	3.17	112.83	0.82	122.72	3.10	139.02	3.51	0	1448.60	11.76	0.92	3	72	29	133	105
1516	53.28	57.08	275	5328.33	3.05	5707.55	3.51	0	0	183.14	4.04	115.59	0.89	106.14	2.66	122.13	3.06	1	1494.60	14.28	0.93	4	72	30	133	104
1517	53.30	56.88	276	5330.36	3.03	5688.35	3.18	0	0	177.29	3.51	114.39	0.83	117.78	2.65	123.76	2.79	0	1577.00	17.30	0.94	3	72	31	133	103
1518	53.20	57.20	277	5319.64	3.39	5719.96	4.02	0	0	129.40	2.87	113.80	0.72	117.92	2.98	139.64	3.53	0	1096.96	10.03	0.92	3	72	32	133	102
1519	52.52	56.46	278	5252.23	4.33	5645.67	6.55	0	0	119.23	3.47	117.33	0.98	114.82	3.82	173.38	5.79	0	1520.69	13.08	0.87	4	72	33	133	101
1520	52.06	53.95	279	5206.42	4.10	5394.85	5.38	0	0	119.89	3.13	115.01	0.86	121.00	3.61	158.66	4.75	0	1850.08	17.29	0.89	3	72	34	133	100
1521	51.51	52.23	280	5151.22	3.84	5223.04	3.84	0	0	134.85	2.91	115.04	0.80	137.17	3.38	137.30	3.39	0	1829.31	19.68	0.92	3	72	35	133	99
1522	48.93	53.65	281	4892.79	3.83	5364.99	3.86	0	0	149.37	3.33	115.31	0.88	132.41	3.37	133.37	3.39	0	1683.04	23.08	0.92	3	72	36	133	98
1523	49.26	52.85	282	4926.25	5.06	5284.66	4.61	0	0	111.28	2.89	115.78	0.83	150.58	4.47	137.10	4.08	0	1488.67	14.55	0.89	3	72	37	133	97
1524	46.33	53.35	283	4632.76	3.54	5335.42	3.72	0	0	156.65	3.68	114.96	0.85	115.75	3.10	121.76	3.26	0	1739.60	26.88	0.92	4	72	38	133	96
1525	46.10	53.74	284	4610.50	2.77	5374.10	3.15	0	0	171.63	3.50	114.95	0.75	104.45	2.42	118.92	2.75	1	1599.71	23.09	0.94	3	72	39	133	95
1526	46.08	53.53	285	4607.61	2.45	5352.66	2.83	0	0	201.37	3.60	114.18	0.79	105.26	2.14	121.42	2.47	1	1703.08	35.16	0.95	3	72	40	133	94
1527	46.18	53.31	286	4617.98	2.82	5330.85	3.93	0	0	153.37	3.72	114.18	0.75	89.63	2.48	124.69	3.42	1	1311.54	29.25	0.92	5	72	41	133	93
1528	46.31	53.53	287	4631.00	5.38	5353.12	5.67	0	0	83.81	2.96	114.21	0.70	117.43	4.71	123.73	4.96	0	1039.40	12.10	0.83	3	72	42	133	92
1529	46.29	53.50	288	4628.95	6.34	5349.86	7.26	0	0	56.41	2.61	112.38	0.57	105.21	5.53	120.51	6.34	1	563.52	10.15	0.75	4	72	43	133	91
1530	46.17	53.48	289	4616.92	7.33	5348.42	7.06	0	0	66.78	3.13	113.22	0.72	120.11	6.41	115.72	6.17	0	712.96	12.70	0.74	4	72	44	133	90
1531	46.24	53.65	290	4623.65	7.72	5365.07	6.20	0	0	54.11	2.88	112.02	0.55	111.35	6.71	89.07	5.29	1	126.15	7.48	0.70	4	72	45	133	89
1532	46.18	53.67	291	4617.58	6.84	5366.83	6.19	0	0	59.90	2.62	111.23	0.58	120.39	5.97	108.98	5.40	1	560.62	12.59	0.77	5	72	46	133	88
1533	46.06	53.25	292	4605.59	3.97	5324.54	5.23	0	0	192.67	6.97	123.06	1.29	85.43	3.61	111.43	4.55	1	1973.08	17.46	0.84	4	72	47	133	87
1534	45.68	53.84	293	4567.97	13.46	5383.63	11.42	0	0	143.77	9.02	127.59	2.76	164.76	12.18	141.01	10.14	0	2818.52	16.12	0.59	5	72	48	133	86
1535	46.13	53.23	294	4612.55	3.44	5322.84	4.84	0	0	135.92	3.82	115.66	0.82	94.08	3.03	132.23	4.22	1	1503.90	18.94	0.89	4	72	49	133	85
1536	45.95	54.45	295	4595.24	6.74	5445.07	17.49	0	0	140.18	6.34	119.86	2.28	116.71	6.05	281.02	18.20	1	3021.98	24.62	0.70	5	72	50	133	84
1537	46.09	53.00	296	4609.00	4.74	5300.11	5.21	0	0	163.39	5.38	118.79	1.21	110.70	4.15	121.59	4.55	1	2010.73	11.43	0.85	4	72	51	133	83
1538	45.84	53.17	297	4584.31	8.85	5317.32	10.40	0	0	130.52	7.97	132.26	1.87	111.50	7.75	130.80	9.13	1	2270.19	18.98	0.66	5	72	52	133	82
1539	46.28	53.04	298	4627.60	6.09	5303.81	6.80	0	0	92.49	3.71	116.80	0.90	116.87	5.34	130.51	5.96	0	658.73	4.04	0.79	4	72	53	133	81
1540	46.27	52.96	299	4627.35	3.47	5295.97	3.77	0	0	179.97	4.64	115.58	0.96	103.44	3.02	112.40	3.29	1	1182.85	7.08	0.91	3	72	54	133	80
1541	46.33	52.98	300	4632.90	3.71	5297.72	4.43	0	0	174.76	4.94	118.97	1.05	100.70	3.22	120.48	3.86	1	1113.38	7.71	0.89	4	72	55	133	79
1542	46.23	53.04	301	4622.93	3.84	5304.24	4.52	0	0	165.09	4.55	119.12	1.03	107.01	3.35	125.94	3.95	1	1478.77	6.89	0.89	4	72	56	133	78
1543	46.16	52.83	302	4616.06	3.64	5283.49	4.42	0	0	218.48	6.56	121.84	1.29	93.13	3.19	112.95	3.84	1	1781.92	10.26	0.88	4	72	57	133	77
1544	45.93	53.13	303	4593.23	2.35	5313.04	2.82	0	0	192.46	3.55	119.10	0.73	97.80	2.06	117.36	2.46	1	1401.88	13.82	0.95	4	72	58	133	76
1545	45.82	53.16	304	4582.18	2.75	5316.15	2.79	0	0	181.32	3.63	113.73	0.74	105.41	2.40	106.81	2.43	1	1420.33	24.59	0.94	4	72	59	133	75
1546	45.82	52.87	305	4582.17	3.00	5286.61	3.09	0	0	196.74	4.02	115.42	0.89	112.89	2.62	116.31	2.70	0	1704.67	24.17	0.94	4	72	60	133	74
1547	45.55	52.87	306	4555.25	2.84	5287.17	3.09	0	0	150.32	3.07	115.20	0.66	106.80	2.48	115.90	2.69	1	1339.25	21.04	0.94	4	72	61	133	73
1548	45.50	52.68	307	4550.25	2.59	5267.73	2.92	0	0	176.77	3.29	115.31	0.72	106.70	2.25	120.72	2.55	1	1733.27	29.92	0.95	4	72	62	133	72
1549	45.55	52.98	308	4554.94	3.28	5298.41	3.56	0	0	142.93	3.08	111.57	0.74	117.06	2.87	127.13	3.12	0	1390.38	26.92	0.93	3	72	63	133	71
1550	45.54	53.05	309	4553.58	1.94	5304.96	2.34	0	0	210.27	3.19	115.30	0.66	97.96	1.68	118.28	2.04	1	1706.90	32.03	0.97	4	72	64	133	70
1551	45.40	52.63	310	4539.58	2.99	5262.78	3.60	0	0	166.37	3.55	113.51	0.82	107.72	2.61	130.00	3.15	1	1663.73	28.77	0.93	4	72	65	133	69
1552	45.15	51.37	311	4514.67	4.73	5136.61	5.10	0	0	115.04	3.32	115.56	0.86	126.21	4.16	136.01	4.48	0	1634.83	20.67	0.87	3	72	66	133	68
1553	43.15	51.86	312	4315.41	3.32	5185.78	3.70	0	0	189.48	4.37	115.11	0.99	110.44	2.90	123.30	3.23	1	1829.50	36.14	0.92	4	72	67	133	67
1554	43.12	52.07	313	4311.79	2.60	5207.22	2.95	0	0	175.23	3.38	114.92	0.72	103.85	2.28	117.57	2.57	1	1844.15	30.21	0.95	4	72	68	133	66
1555	43.43	52.09	314	4343.06	2.42	5209.13	2.94	0	0	187.61	3.47	115.04	0.74	100.50	2.10	121.99	2.56	1	1820.71	26.47	0.95	4	72	69	133	65
1556	43.86	51.90	315	4385.91	2.53	5189.57	2.74	0	0	196.93	3.82	116.60	0.77	100.42	2.21	108.77	2.39	1	1844.83	22.92	0.95	4	72	70	133	64
1557	43.80	52.11	316	4379.99	2.99	5210.70	4.00	0	0	138.61	3.11	116.66	0.72	102.63	2.62	137.34	3.50	1	1513.65	20.18	0.92	4	72	71	133	63
1558	41.85	48.85	317	4185.06	4.21	4885.34	5.36	0	0	123.44	3.07	113.13	0.91	130.95	3.73	166.36	4.75	0	1620.29	16.89	0.90	3	72	72	133	62
1559	42.76	51.76	318	4276.10	4.70	5176.05	5.64	0	0	105.09	3.09	115.50	0.83	123.18	4.14	147.85	4.97	0	1670.58	20.75	0.87	3	72	73	133	61
1560	44.75	51.55	319	4474.57	5.37	5155.31	5.32	0	0	126.61	4.07	114.81	1.03	128.67	4.72	127.40	4.67	0	1473.52	18.10	0.85	4	72	74	133	60
1561	47.50	50.38	320	4750.47	2.86	5038.09	3.45	0	0	129.17	2.39	114.67	0.62	119.12	2.51	143.69	3.03	0	1644.04	21.25	0.94	3	72	75	133	59
1562	49.70	51.04	321	4969.56	8.41	5104.16	6.00	0	0	96.76	3.06	112.67	1.09	205.21	7.70	147.78	5.39	0	1792.50	15.27	0.82	3	72	76	133	58
1563	48.60	53.94	322	4860.11	3.33	5393.61	3.17	0	0	155.75	3.28	117.27	0.76	121.60	2.91	115.67	2.77	0	1956.77	25.96	0.93	4	72	77	133	57
1564	48.56	54.83	323	4856.45	4.95	5483.28	5.48	0	0	133.37	3.65	114.47	1.08	139.60	4.38	154.67	4.86	0	2189.52	23.22	0.88	3	72	78	133	56
1565	47.37	53.00	324	4737.08	7.87	5299.98	17.45	0	0	64.00	3.03	117.63	1.14	130.31	7.09	269.61	17.76	1	1832.27	14.51	0.67	4	72	79	133	55
1566	47.68	51.42	325	4767.83	3.36	5142.49	4.10	0	0	125.33	3.08	113.79	0.69	105.02	2.93	128.32	3.59	1	1098.85	17.94	0.91	4	72	80	133	54
1567	45.62	51.50	326	4561.50	6.07	5149.73	5.33	0	0	101.21	2.68	112.21	0.92	177.43	5.44	155.98	4.76	0	1862.19	14.98	0.87	3	72	81	133	53
1568	44.73	51.47	327	4473.43	6.33	5147.18	6.77	0	0	97.14	3.18	114.37	1.00	149.61	5.63	159.89	6.02	0	1546.67	15.62	0.83	2	72	82	133	52
1569	43.37	52.29	328	4337.30	3.15	5229.07	3.93	0	0	176.91	4.21	116.77	0.93	101.62	2.74	127.01	3.43	1	1854.52	30.61	0.92	4	72	83	133	51
1570	42.79	51.83	329	4278.75	4.03	5183.27	3.90	0	0	136.80	3.19	114.55	0.83	132.91	3.54	128.77	3.43	0	1828.46	24.69	0.91	3	72	84	133	50
1571	43.87	52.99	330	4386.74	4.87	5298.83	6.68	0	0	104.52	3.74	116.59	0.90	104.97	4.28	143.82	5.85	1	1525.19	16.74	0.83	4	72	85	133	49
1572	46.89	53.96	331	4688.93	3.35	5395.53	3.76	0	0	145.70	3.04	115.11	0.79	124.04	2.95	139.12	3.31	0	1775.65	18.55	0.93	3	72	86	133	48
1573	47.86	54.75	332	4785.86	3.86	5474.80	3.82	0	0	155.07	3.65	116.87	0.90	126.00	3.38	124.95	3.35	0	1829.38	23.77	0.92	3	72	87	133	47
1574	44.02	57.59	333	4401.87	3.36	5759.39	3.51	0	0	129.70	2.58	113.55	0.68	130.21	2.96	135.97	3.09	0	1645.02	21.83	0.94	3	72	88	133	46
1575	42.17	56.43	334	4217.00	3.32	5643.27	3.42	0	0	135.23	2.64	113.54	0.70	130.91	2.92	135.01	3.01	0	1631.88	20.43	0.94	3	72	89	133	45
1576	39.32	55.84	335	3932.42	3.07	5583.88	3.14	0	0	156.87	3.01	113.70	0.73	123.12	2.69	125.99	2.75	0	1830.23	27.52	0.94	3	72	90	133	44
1577	40.03	56.76	336	4003.48	4.96	5676.31	5.29	0	0	107.54	3.01	113.86	0.85	136.45	4.38	145.59	4.67	0	1782.21	18.83	0.88	3	72	91	133	43
1578	41.18	58.22	337	4118.25	2.79	5822.21	3.38	0	0	149.46	2.96	114.21	0.69	108.56	2.44	131.31	2.95	1	1509.98	19.42	0.94	4	72	92	133	42
1579	41.70	57.80	338	4170.37	4.89	5780.18	4.56	0	0	105.42	2.68	114.61	0.77	148.68	4.32	138.70	4.03	0	1729.27	18.62	0.89	3	72	93	133	41
1580	45.14	57.78	339	4514.24	3.51	5777.54	4.32	0	0	138.24	3.35	113.37	0.81	111.40	3.08	137.33	3.79	1	1579.19	19.96	0.91	4	72	94	133	40
1581	44.65	57.50	340	4464.80	3.87	5750.28	4.94	0	0	144.79	3.96	115.28	0.95	108.91	3.39	139.01	4.33	1	1448.00	21.18	0.89	4	72	95	133	39
1582	46.38	54.65	341	4638.17	3.24	5464.99	4.11	0	0	170.77	4.11	114.99	0.93	103.40	2.82	131.20	3.59	1	1755.71	29.63	0.92	4	72	96	133	38
1583	46.28	54.03	342	4627.60	5.34	5403.12	7.56	0	0	111.30	3.43	111.86	1.11	134.41	4.76	189.15	6.82	0	1574.90	12.08	0.84	3	72	97	133	37
1584	46.28	52.40	343	4628.49	4.01	5239.68	5.79	0	0	114.66	2.64	110.93	0.87	135.14	3.58	193.80	5.22	0	1804.35	18.42	0.90	3	72	98	133	36
1585	45.08	51.68	344	4507.96	3.71	5167.99	3.93	0	0	131.56	3.00	112.91	0.76	125.46	3.26	132.91	3.46	0	1311.23	19.96	0.92	3	72	99	133	35
1586	44.65	53.20	345	4464.76	6.26	5319.60	5.34	0	0	101.60	3.10	112.40	0.91	158.49	5.54	135.17	4.72	0	1456.50	16.30	0.85	3	72	100	133	34
1587	45.36	52.08	346	4536.17	5.16	5207.53	7.27	0	0	99.23	3.19	113.21	0.94	124.42	4.58	174.45	6.48	0	1393.25	16.35	0.84	4	72	101	133	33
1588	44.52	51.01	347	4452.46	5.24	5100.60	6.99	0	0	100.40	3.21	113.57	0.94	126.54	4.63	168.58	6.21	0	1607.54	19.06	0.84	3	72	102	133	32
1589	44.71	56.17	348	4470.57	7.89	5616.55	8.96	0	0	95.07	3.75	113.87	1.27	155.39	7.05	176.15	8.04	0	1667.83	14.83	0.75	3	72	103	133	31
1590	45.35	55.73	349	4535.46	3.15	5573.46	3.75	0	0	137.44	2.70	114.56	0.72	123.78	2.77	147.33	3.30	0	1758.23	21.66	0.94	4	72	104	133	30
1591	46.79	55.18	350	4679.11	5.68	5518.15	6.17	0	0	102.28	3.41	114.92	0.93	131.28	5.00	142.77	5.44	0	1295.27	13.65	0.84	3	72	105	133	29
1592	47.02	54.15	351	4701.80	5.68	5415.26	6.50	0	0	125.38	4.16	114.60	1.18	132.37	5.02	151.48	5.74	0	1954.83	25.09	0.83	3	72	106	133	28
1593	46.00	56.42	352	4600.45	3.18	5642.00	3.62	0	0	143.09	2.86	115.01	0.74	122.71	2.80	139.37	3.18	0	1959.48	24.33	0.94	3	72	107	133	27
1594	45.32	57.14	353	4532.43	2.52	5713.94	3.07	0	0	240.64	4.58	115.62	0.99	101.45	2.19	123.84	2.68	1	2396.92	40.95	0.95	4	72	108	133	26
1595	45.44	53.99	354	4544.36	4.97	5399.23	4.85	0	0	115.14	2.89	112.65	0.89	153.13	4.41	149.34	4.31	0	1582.69	17.89	0.89	3	72	109	133	25
1596	45.30	52.82	355	4529.77	3.95	5281.66	3.46	0	0	152.27	3.39	114.20	0.85	136.28	3.46	119.36	3.03	0	1968.02	27.15	0.92	4	72	110	133	24
1597	45.96	51.43	356	4596.16	3.73	5142.74	3.81	0	0	147.86	3.25	112.55	0.85	130.83	3.28	133.57	3.35	0	1692.19	24.02	0.92	3	72	111	133	23
1598	42.22	48.94	357	4221.95	5.33	4893.99	5.45	0	0	126.46	3.84	114.35	1.05	135.27	4.70	138.28	4.80	0	1902.33	23.67	0.86	4	72	112	133	22
1599	43.39	48.45	358	4339.35	5.12	4844.79	5.98	0	0	115.04	3.52	116.19	0.98	129.12	4.52	150.89	5.27	0	1708.60	17.99	0.86	3	72	113	133	21
1600	42.91	47.34	359	4291.48	5.91	4733.98	5.49	0	0	112.87	3.11	114.95	1.02	166.21	5.28	154.62	4.89	0	1918.50	16.15	0.87	3	72	114	133	20
1601	40.60	46.03	360	4059.59	3.37	4602.67	3.61	0	0	176.85	4.18	115.44	0.92	109.35	2.93	117.23	3.15	1	1892.35	30.40	0.92	4	72	115	133	19
1602	38.41	47.45	361	3840.99	5.28	4744.51	5.11	0	0	107.58	2.98	113.79	0.87	147.35	4.67	142.55	4.52	0	1353.77	15.78	0.88	3	72	116	133	18
1603	37.81	46.79	362	3780.98	4.53	4679.36	5.55	0	0	132.55	3.80	116.71	1.02	121.75	3.99	149.29	4.89	0	2130.06	22.53	0.87	3	72	117	133	17
1604	37.17	46.02	363	3717.30	3.40	4601.53	4.21	0	0	148.47	3.10	114.15	0.86	125.71	3.00	155.80	3.72	0	2077.25	28.58	0.93	3	72	118	133	16
1605	35.36	45.98	364	3535.78	5.85	4598.29	4.93	0	0	86.75	2.30	113.87	0.73	170.77	5.22	143.86	4.39	0	1513.65	15.03	0.88	2	72	119	133	15
1606	32.73	48.02	365	3273.16	3.43	4801.93	4.49	0	0	143.19	3.19	115.49	0.86	118.51	3.02	155.10	3.96	0	2095.04	21.13	0.92	4	72	120	133	14
1607	33.15	49.56	366	3314.81	3.65	4955.97	3.95	0	0	124.79	3.04	114.61	0.71	115.47	3.20	124.81	3.46	0	1172.85	18.18	0.91	3	72	121	133	13
1608	32.96	49.81	367	3296.43	3.26	4980.73	3.47	0	0	149.37	3.10	114.88	0.76	120.82	2.86	128.45	3.04	0	1956.50	22.39	0.93	3	72	122	133	12
1609	32.61	48.65	368	3261.38	5.25	4864.55	6.88	0	0	112.74	3.53	116.11	1.06	129.87	4.66	169.84	6.10	0	1696.90	14.52	0.84	3	72	123	133	11
1610	32.60	44.38	369	3260.19	2.54	4437.89	3.02	0	0	198.22	3.65	116.40	0.82	106.05	2.21	126.23	2.64	1	2035.50	36.81	0.95	4	72	124	133	10
1611	32.54	44.28	370	3254.46	2.34	4428.10	2.61	0	0	197.40	3.20	115.22	0.73	110.95	2.04	123.86	2.28	1	1968.00	34.04	0.96	3	72	125	133	9
1612	32.65	44.56	371	3264.73	2.55	4455.71	3.23	0	0	182.74	3.49	114.74	0.78	102.51	2.22	130.02	2.82	1	1861.98	33.99	0.95	4	72	126	133	8
1613	32.75	44.55	372	3274.82	2.06	4454.95	2.48	0	0	252.21	4.06	118.21	0.84	98.37	1.80	118.23	2.16	1	2329.42	37.88	0.96	4	72	127	133	7
1614	32.77	44.34	373	3276.86	3.11	4434.16	3.32	0	0	164.87	3.51	114.64	0.79	112.38	2.72	120.16	2.90	0	1332.06	24.02	0.93	4	72	128	133	6
1615	32.42	44.23	374	3241.85	2.42	4423.19	2.67	0	0	199.47	3.67	117.36	0.75	100.71	2.09	111.12	2.32	1	1589.12	26.16	0.95	4	72	129	133	5
1616	32.45	44.28	375	3245.12	2.65	4428.29	3.33	0	0	194.05	4.09	117.34	0.85	96.26	2.28	121.00	2.90	1	1736.48	28.12	0.94	4	72	130	133	4
1617	32.41	44.38	376	3240.88	2.18	4437.62	2.72	0	0	169.20	3.03	114.39	0.61	93.26	1.87	116.50	2.37	1	1251.52	24.03	0.95	4	72	131	133	3
1618	33.36	45.04	377	3336.26	3.60	4504.21	3.90	0	0	129.84	2.65	115.99	0.75	136.08	3.18	147.30	3.44	0	1951.38	18.55	0.93	3	72	132	133	2
1619	33.36	44.36	378	3335.72	3.99	4435.58	4.06	0	0	140.38	3.11	114.16	0.87	139.04	3.52	141.48	3.58	0	1808.75	26.29	0.92	3	72	133	133	1
1620	27.04	74.00	248	2704.40	9.30	7399.76	8.59	0	0	66.00	2.92	113.51	0.93	162.68	8.30	150.34	7.64	0	1156.31	10.04	0.72	4	73	1	10	10
1621	26.53	73.84	249	2653.23	5.63	7384.14	5.99	0	0	96.72	3.42	112.56	0.85	122.77	4.94	130.60	5.26	0	1165.79	16.29	0.83	3	73	2	10	9
1622	27.22	77.36	250	2722.04	5.46	7735.75	5.78	0	0	85.80	2.79	114.45	0.74	129.61	4.81	137.01	5.08	0	1072.40	13.36	0.84	4	73	3	10	8
1623	28.95	78.09	251	2895.07	5.14	7808.58	6.76	0	0	99.74	2.91	112.41	0.92	136.63	4.57	179.20	6.05	0	1670.75	17.17	0.86	3	73	4	10	7
1624	28.60	78.42	252	2860.48	4.73	7841.62	4.87	0	0	119.48	3.03	115.00	0.89	144.04	4.19	148.13	4.31	0	1759.17	20.74	0.89	3	73	5	10	6
1625	25.82	76.54	253	2582.13	4.02	7654.46	4.93	0	0	124.14	3.20	114.30	0.84	120.23	3.54	147.54	4.34	0	1577.00	18.00	0.90	3	73	6	10	5
1626	23.66	77.15	254	2365.56	4.96	7714.76	5.47	0	0	116.51	3.61	115.00	0.92	123.16	4.35	135.86	4.80	0	1401.40	16.71	0.86	3	73	7	10	4
1627	25.32	76.34	255	2531.82	6.97	7633.54	5.70	0	0	89.36	2.77	114.01	0.89	173.89	6.22	142.47	5.08	0	1621.42	13.54	0.84	3	73	8	10	3
1628	29.05	74.66	256	2905.23	4.37	7465.99	4.55	0	0	144.89	3.66	113.39	0.99	133.29	3.85	138.77	4.01	0	1853.15	22.61	0.90	3	73	9	10	2
1629	26.13	74.36	257	2613.04	8.58	7436.01	6.03	0	0	91.99	3.19	110.12	1.04	191.03	7.74	134.94	5.37	0	1476.75	14.38	0.80	3	73	10	10	1
1630	123.52	4.59	248	12351.64	3.98	458.60	3.61	0	0	126.90	2.89	114.91	0.73	134.81	3.50	122.34	3.17	0	0.00	0.00	0.92	3	74	1	44	44
1631	118.89	7.49	249	11888.72	43.55	749.14	7.44	0	0	43.12	1.94	116.72	0.87	490.82	55.74	129.99	6.74	1	1099.83	6.95	0.68	5	74	2	44	43
1632	118.45	8.66	250	11845.10	4.40	865.62	4.37	0	0	98.25	2.72	115.05	0.65	122.18	3.85	121.37	3.83	0	1279.31	13.35	0.89	4	74	3	44	42
1633	119.17	9.85	252	11917.03	5.78	985.16	7.74	0	0	58.02	2.28	113.32	0.59	113.20	5.09	151.47	6.80	0	723.40	10.40	0.79	4	74	4	44	41
1634	119.02	9.64	253	11901.75	6.00	964.33	5.39	0	0	76.35	2.67	112.96	0.66	132.34	5.26	118.84	4.73	0	891.67	12.34	0.83	3	74	5	44	40
1635	119.02	9.81	254	11901.50	5.95	981.28	5.67	0	0	72.48	2.84	116.41	0.63	116.85	5.20	111.33	4.95	1	783.10	13.65	0.80	4	74	6	44	39
1636	119.06	9.83	255	11905.78	5.62	982.90	5.80	0	0	73.79	2.48	113.63	0.64	129.11	4.94	133.14	5.10	0	659.60	11.69	0.84	3	74	7	44	38
1637	118.97	9.46	256	11896.70	6.27	946.01	6.78	0	0	67.67	2.83	114.26	0.66	115.11	5.49	124.49	5.93	0	736.56	12.40	0.78	4	74	8	44	37
1638	119.23	9.63	257	11922.80	4.37	962.62	3.81	0	0	102.60	3.63	115.85	0.60	94.38	3.79	81.09	3.13	1	716.02	13.64	0.85	5	74	9	44	36
1639	119.15	9.84	258	11915.17	6.50	983.66	7.65	0	0	68.89	2.95	114.93	0.74	117.09	5.71	137.81	6.71	0	1063.50	13.62	0.77	4	74	10	44	35
1640	119.29	9.59	259	11929.41	5.62	958.71	4.99	0	0	82.18	2.83	113.38	0.65	125.65	4.91	111.43	4.36	1	878.12	12.17	0.84	3	74	11	44	34
1641	119.33	9.73	260	11932.55	5.40	973.15	5.75	0	0	81.90	2.94	113.94	0.68	115.56	4.73	122.98	5.03	0	710.06	11.84	0.83	3	74	12	44	33
1642	119.08	9.82	261	11907.61	5.25	982.02	5.91	0	0	77.01	2.77	114.85	0.64	112.54	4.60	126.49	5.17	0	899.60	15.11	0.83	3	74	13	44	32
1643	119.18	9.93	262	11917.54	6.38	992.53	6.69	0	0	64.31	2.56	113.75	0.64	123.33	5.59	129.39	5.87	0	488.33	10.54	0.79	3	74	14	44	31
1644	119.08	9.53	263	11908.25	5.37	952.62	5.57	0	0	85.71	3.27	115.43	0.69	108.09	4.69	111.98	4.85	1	981.56	16.87	0.81	4	74	15	44	30
1645	119.14	9.74	264	11914.25	6.08	973.66	6.48	0	0	61.44	2.16	114.09	0.59	133.24	5.36	142.16	5.71	0	1105.27	11.47	0.82	3	74	16	44	29
1646	118.93	9.69	265	11893.22	7.34	969.13	6.64	0	0	67.42	2.64	113.51	0.72	144.60	6.47	130.75	5.85	0	858.25	9.97	0.79	3	74	17	44	28
1647	119.24	9.67	266	11923.91	7.97	966.81	10.08	0	0	64.12	3.46	115.36	0.87	113.91	7.00	143.96	8.84	0	860.15	8.89	0.67	4	74	18	44	27
1648	119.40	9.54	267	11940.16	6.01	954.14	7.00	0	0	61.84	2.37	114.40	0.61	120.62	5.28	140.51	6.15	0	592.52	11.66	0.80	4	74	19	44	26
1649	119.09	9.75	268	11909.10	4.89	975.39	5.04	0	0	79.98	2.48	113.65	0.60	121.29	4.28	124.97	4.41	0	755.69	11.34	0.86	4	74	20	44	25
1650	119.33	9.76	269	11932.73	5.23	975.63	6.04	0	0	73.84	2.42	114.07	0.63	122.97	4.60	142.21	5.31	0	949.44	14.56	0.84	3	74	21	44	24
1651	119.34	9.71	270	11934.48	5.97	970.82	6.26	0	0	83.65	3.27	113.85	0.77	117.56	5.23	123.18	5.48	0	722.15	12.34	0.80	3	74	22	44	23
1652	119.31	9.69	271	11931.45	5.60	969.08	6.57	0	0	68.32	2.32	113.36	0.64	127.04	4.94	149.04	5.79	0	734.44	12.83	0.83	3	74	23	44	22
1653	119.19	9.39	272	11918.82	6.69	938.69	7.22	0	0	77.75	3.41	114.51	0.81	117.32	5.86	126.50	6.32	0	583.96	13.63	0.76	3	74	24	44	21
1654	119.09	9.63	273	11909.48	5.68	963.08	6.06	0	0	68.60	2.47	114.25	0.61	121.63	4.98	129.62	5.31	0	651.21	9.77	0.82	3	74	25	44	20
1655	119.10	9.77	274	11910.30	5.38	977.38	6.91	0	0	67.53	2.61	114.35	0.62	107.22	4.72	137.72	6.05	1	681.85	12.97	0.80	4	74	26	44	19
1656	119.35	9.59	275	11934.94	5.09	959.34	6.12	0	0	63.33	2.13	114.84	0.54	116.57	4.47	140.13	5.37	0	681.75	8.72	0.84	3	74	27	44	18
1657	119.09	9.78	276	11909.36	5.38	977.87	6.24	0	0	67.94	2.29	113.07	0.60	122.87	4.73	142.40	5.48	0	697.21	9.87	0.84	4	74	28	44	17
1658	119.38	9.52	277	11937.86	6.29	951.52	6.87	0	0	81.99	3.22	114.19	0.82	123.30	5.53	134.59	6.03	0	813.08	12.26	0.79	4	74	29	44	16
1659	119.33	9.78	278	11932.71	6.70	978.10	7.24	0	0	61.13	2.22	112.99	0.66	142.70	5.94	154.12	6.41	0	891.48	9.41	0.80	3	74	30	44	15
1660	119.16	9.62	279	11915.95	4.29	962.30	4.77	0	0	117.00	3.83	116.99	0.78	100.60	3.75	111.77	4.15	1	939.21	17.86	0.86	4	74	31	44	14
1661	119.22	9.63	280	11921.70	7.24	962.68	7.67	0	0	58.54	2.26	112.84	0.68	144.64	6.42	153.20	6.79	0	807.15	9.34	0.78	3	74	32	44	13
1662	119.15	9.58	281	11914.82	5.25	957.56	5.39	0	0	69.64	2.47	113.98	0.55	114.04	4.59	117.08	4.71	0	476.12	11.59	0.83	3	74	33	44	12
1663	119.18	9.53	282	11918.09	7.32	953.40	8.15	0	0	70.12	3.32	114.80	0.82	118.92	6.42	132.38	7.14	0	992.08	12.72	0.73	3	74	34	44	11
1664	119.23	9.67	283	11923.14	6.19	966.73	7.64	0	0	63.22	2.70	114.05	0.66	111.51	5.43	137.54	6.69	1	590.67	8.49	0.77	3	74	35	44	10
1665	119.23	9.72	284	11923.14	6.69	972.30	7.12	0	0	63.04	2.57	113.97	0.66	126.44	5.88	134.65	6.25	0	608.50	12.18	0.78	3	74	36	44	9
1666	119.18	9.65	285	11917.82	6.52	965.02	6.59	0	0	64.54	2.56	114.54	0.64	126.50	5.72	127.91	5.78	0	355.65	8.39	0.79	3	74	37	44	8
1667	119.13	9.72	286	11912.85	7.35	971.59	8.44	0	0	63.10	2.72	115.21	0.77	131.84	6.50	151.29	7.45	0	703.83	7.59	0.75	3	74	38	44	7
1668	119.44	9.58	287	11943.75	5.60	958.04	6.25	0	0	69.99	2.60	115.09	0.62	115.76	4.90	129.23	5.47	0	777.85	10.45	0.81	4	74	39	44	6
1669	119.32	9.78	288	11931.58	5.55	978.02	6.00	0	0	74.63	2.63	111.93	0.65	121.28	4.87	130.95	5.26	0	514.54	11.67	0.83	3	74	40	44	5
1670	119.05	9.62	289	11904.67	6.14	961.83	5.93	0	0	63.72	2.22	114.85	0.59	136.11	5.41	131.41	5.22	0	988.46	12.64	0.83	3	74	41	44	4
1671	119.15	9.72	290	11914.74	5.37	972.00	6.29	0	0	69.87	2.21	112.34	0.63	131.11	4.74	153.63	5.56	0	903.12	13.90	0.85	3	74	42	44	3
1672	119.21	9.70	291	11920.77	7.34	969.94	7.12	0	0	63.25	2.74	115.09	0.69	130.53	6.45	126.55	6.25	0	760.40	11.10	0.76	3	74	43	44	2
1673	119.07	9.74	292	11907.06	5.11	973.79	6.80	0	0	73.58	2.60	113.47	0.66	111.48	4.49	148.31	5.97	1	300.29	3.96	0.83	4	74	44	44	1
1674	22.39	6.01	251	2239.47	6.19	601.19	9.47	0	0	48.52	2.46	113.20	0.55	93.57	5.34	143.46	8.27	1	0.00	0.00	0.71	3	75	1	1	1
1675	32.19	13.12	252	3219.27	9.66	1312.39	8.85	0	0	47.46	2.54	115.51	0.67	138.87	8.50	127.18	7.78	0	720.96	7.17	0.67	4	76	1	3	3
1676	32.04	15.04	253	3203.54	6.78	1503.64	6.99	0	0	74.09	3.00	113.29	0.78	128.84	5.96	132.90	6.15	0	945.19	15.12	0.78	4	76	2	3	2
1677	30.58	15.17	254	3058.49	6.21	1516.52	6.53	0	0	66.83	2.58	114.64	0.64	123.96	5.45	130.51	5.73	0	835.12	14.02	0.80	3	76	3	3	1
1678	94.29	37.25	252	9428.60	4.22	3725.32	5.38	0	0	89.82	3.20	113.75	0.63	90.62	3.65	115.76	4.68	1	862.69	13.89	0.84	4	77	1	1	1
1679	50.52	63.73	253	5052.27	6.98	6372.88	7.87	0	0	48.65	2.25	109.93	0.54	116.29	6.11	131.28	6.90	0	433.67	9.40	0.74	3	78	1	19	19
1680	50.67	63.68	254	5066.52	6.93	6367.77	6.85	0	0	49.03	2.06	109.89	0.51	127.21	6.08	125.76	6.01	0	330.79	8.03	0.77	3	78	2	19	18
1681	50.39	63.52	255	5039.01	5.99	6351.67	6.38	0	0	67.68	3.09	111.15	0.62	100.72	5.19	107.26	5.54	1	353.17	10.89	0.76	4	78	3	19	17
1682	50.48	63.78	257	5047.50	7.21	6377.68	8.27	0	0	55.63	2.65	111.96	0.65	116.33	6.32	133.51	7.25	0	659.98	10.44	0.73	4	78	4	19	16
1683	50.41	63.71	258	5040.76	5.44	6371.25	8.36	0	0	62.31	2.90	113.00	0.62	89.31	4.64	137.79	7.28	1	356.15	8.08	0.75	4	78	5	19	15
1684	50.62	63.93	259	5061.57	6.09	6392.96	6.60	0	0	73.58	3.50	114.52	0.68	98.16	5.26	106.39	5.75	1	-488.65	2.59	0.74	4	78	6	19	14
1685	50.64	63.67	260	5063.84	7.62	6366.82	8.44	0	0	54.49	2.76	112.25	0.66	115.64	6.67	128.03	7.38	0	-829.52	1.51	0.70	3	78	7	19	13
1686	50.58	63.72	264	5058.37	7.32	6371.74	7.25	0	0	52.39	2.67	113.06	0.57	110.39	6.38	109.32	6.32	1	239.90	6.96	0.71	4	78	8	19	12
1687	50.59	63.81	265	5059.28	5.84	6381.16	7.26	0	0	67.30	3.15	114.70	0.65	95.56	5.03	119.02	6.32	1	558.73	9.77	0.75	4	78	9	19	11
1688	50.45	63.97	266	5045.14	9.56	6396.83	10.32	0	0	51.43	3.12	115.64	0.77	121.42	8.38	131.12	9.05	0	467.19	5.75	0.62	3	78	10	19	10
1689	50.60	63.76	267	5060.02	7.75	6376.09	9.26	0	0	52.69	2.90	111.98	0.67	108.26	6.77	129.40	8.10	1	347.46	6.70	0.67	4	78	11	19	9
1690	50.51	63.87	268	5050.75	6.94	6387.18	7.06	0	0	52.60	2.57	112.77	0.55	109.07	6.04	111.01	6.16	1	343.12	5.58	0.73	4	78	12	19	8
1691	50.44	63.53	269	5044.43	10.26	6352.79	14.84	0	0	41.95	2.96	113.25	0.79	112.07	9.03	162.10	13.07	0	28.71	3.86	0.54	4	78	13	19	7
1692	50.54	63.66	270	5054.05	7.19	6365.62	10.46	0	0	46.50	2.56	113.23	0.61	100.49	6.26	146.38	9.15	1	183.65	5.36	0.67	4	78	14	19	6
1693	50.53	63.56	271	5052.90	6.30	6355.85	7.21	0	0	72.53	3.51	115.33	0.72	99.84	5.45	114.31	6.27	1	514.67	6.93	0.74	4	78	15	19	5
1694	50.50	63.57	272	5050.16	5.06	6356.64	5.35	0	0	75.96	3.03	114.40	0.58	97.13	4.35	102.86	4.63	1	410.71	7.26	0.81	4	78	16	19	4
1695	50.35	63.72	274	5035.08	13.05	6371.76	16.99	0	0	38.98	3.22	115.62	0.89	121.74	11.52	158.40	14.98	0	267.19	2.49	0.45	3	78	17	19	3
1696	50.29	63.65	275	5028.52	8.28	6365.16	9.47	0	0	56.34	4.36	115.60	0.72	81.34	7.05	93.30	8.11	1	-366.50	2.84	0.55	5	78	18	19	2
1697	50.55	63.59	277	5054.86	12.50	6359.26	10.58	0	0	48.53	3.99	115.94	0.82	116.71	10.88	98.73	9.16	1	114.44	2.73	0.49	4	78	19	19	1
1698	82.04	44.45	253	8203.71	8.21	4444.57	8.10	0	0	51.94	2.84	111.31	0.63	115.60	7.17	114.01	7.07	0	646.69	9.85	0.68	4	79	1	2	2
1699	79.99	43.85	254	7998.98	7.70	4384.56	7.18	0	0	54.44	2.22	111.41	0.62	145.75	6.80	135.85	6.34	0	737.29	9.00	0.77	3	79	2	2	1
1700	88.59	108.81	254	8859.13	4.19	10880.90	4.61	0	0	132.65	3.25	112.41	0.90	131.85	3.70	145.12	4.07	0	1736.10	22.94	0.90	3	80	1	291	291
1701	90.56	113.19	255	9055.52	4.21	11319.28	5.82	0	0	130.06	4.02	115.38	0.97	104.76	3.68	145.01	5.10	1	1403.67	14.68	0.86	3	80	2	291	290
1702	91.21	114.18	256	9120.66	5.15	11418.35	5.61	0	0	90.43	2.58	111.73	0.75	139.51	4.56	151.80	4.96	0	1160.92	12.31	0.87	3	80	3	291	289
1703	86.92	114.06	257	8692.29	7.50	11405.80	5.70	0	0	90.83	2.89	112.24	0.93	182.49	6.74	139.12	5.08	0	1586.29	14.68	0.83	3	80	4	291	288
1704	82.67	115.88	258	8266.57	6.71	11587.74	6.47	0	0	92.12	2.92	113.57	0.96	164.21	5.99	158.21	5.77	0	1468.81	13.21	0.83	3	80	5	291	287
1705	81.77	113.16	259	8176.67	4.58	11316.16	4.13	0	0	126.26	3.01	113.23	0.85	148.47	4.04	133.81	3.64	0	1667.52	19.34	0.91	3	80	6	291	286
1706	81.09	113.70	260	8108.93	4.14	11370.05	3.71	0	0	155.07	3.78	113.68	0.92	130.86	3.63	117.34	3.25	0	1771.71	22.38	0.91	4	80	7	291	285
1707	79.37	112.98	261	7936.98	3.93	11297.60	4.49	0	0	143.47	3.61	113.41	0.92	120.40	3.45	137.53	3.95	0	1574.94	20.97	0.90	3	80	8	291	284
1708	81.49	116.01	262	8149.10	3.63	11601.12	5.38	0	0	132.19	3.38	113.49	0.89	109.41	3.19	161.81	4.74	1	1381.35	11.42	0.90	3	80	9	291	283
1709	86.16	116.57	265	8615.83	6.10	11657.44	10.13	0	0	91.85	3.10	109.82	1.14	141.24	5.49	229.33	9.57	1	1830.38	11.97	0.80	3	80	10	291	282
1710	84.38	112.53	266	8437.92	5.64	11252.99	7.02	0	0	104.06	3.16	112.92	1.04	144.37	5.03	179.28	6.28	0	1939.38	15.62	0.84	3	80	11	291	281
1711	84.98	110.09	267	8497.67	3.45	11008.84	4.66	0	0	142.48	3.34	114.32	0.87	113.15	3.03	153.11	4.10	0	1806.98	21.55	0.91	3	80	12	291	280
1712	86.25	109.43	268	8625.30	6.07	10942.56	5.76	0	0	106.67	3.42	115.95	0.98	146.16	5.36	138.73	5.09	0	1840.50	25.29	0.84	3	80	13	291	279
1713	90.86	107.41	269	9085.83	5.64	10741.04	6.88	0	0	117.59	3.77	114.67	1.14	136.15	5.01	165.87	6.10	0	1755.56	15.07	0.84	4	80	14	291	278
1714	92.07	104.04	270	9207.39	4.54	10404.19	5.05	0	0	132.19	3.47	114.30	0.98	133.66	4.01	148.55	4.46	0	1934.81	25.20	0.89	3	80	15	291	277
1715	95.17	103.33	271	9516.80	4.11	10332.85	4.66	0	0	119.24	2.81	111.83	0.81	134.32	3.63	152.51	4.12	0	1646.73	17.19	0.91	3	80	16	291	276
1716	95.17	105.58	272	9516.72	6.69	10557.99	5.18	0	0	101.13	3.05	112.00	0.93	171.20	5.95	132.79	4.60	0	1622.12	19.45	0.85	3	80	17	291	275
1717	99.26	106.86	273	9925.80	7.43	10685.99	6.63	0	0	75.95	2.03	105.68	0.87	215.45	6.97	193.92	6.12	1	1539.92	11.98	0.83	4	80	18	291	274
1718	99.56	105.95	274	9955.59	4.31	10595.40	3.80	0	0	128.92	2.89	112.18	0.80	148.69	3.80	131.01	3.35	0	1613.42	21.10	0.92	3	80	19	291	273
1719	98.58	105.66	275	9858.33	5.56	10565.89	5.41	0	0	115.02	3.64	115.65	0.96	135.29	4.89	131.66	4.76	0	1724.79	15.24	0.85	3	80	20	291	272
1720	99.37	103.67	276	9937.08	5.72	10367.27	6.78	0	0	92.63	2.77	111.24	0.92	148.55	5.10	175.87	6.07	0	1649.02	15.63	0.84	3	80	21	291	271
1721	99.43	104.73	277	9942.57	4.17	10473.21	3.62	0	0	140.94	3.67	114.51	0.82	123.03	3.64	106.86	3.16	1	1706.50	25.25	0.90	4	80	22	291	270
1722	99.38	104.91	278	9938.17	2.93	10490.61	3.07	0	0	167.06	3.17	110.84	0.75	118.60	2.56	124.36	2.69	0	1646.27	27.76	0.94	3	80	23	291	269
1723	99.36	105.18	279	9935.66	3.23	10518.18	3.26	0	0	154.94	3.42	113.18	0.75	112.48	2.82	113.48	2.85	0	1407.60	23.50	0.93	4	80	24	291	268
1724	99.57	105.37	280	9956.94	3.15	10537.44	3.70	0	0	157.42	3.59	112.69	0.80	105.95	2.74	124.72	3.23	1	1574.71	28.40	0.92	4	80	25	291	267
1725	99.33	105.17	281	9932.72	2.45	10517.15	2.65	0	0	181.75	3.55	114.78	0.68	95.88	2.11	104.12	2.31	1	1384.50	33.51	0.95	4	80	26	291	266
1726	99.30	104.91	282	9930.01	2.69	10490.53	3.01	0	0	160.87	3.26	113.88	0.68	101.88	2.34	114.06	2.62	1	1635.21	26.18	0.94	4	80	27	291	265
1727	99.10	104.77	283	9909.99	2.81	10476.56	2.94	0	0	164.40	3.31	113.69	0.70	107.16	2.45	111.98	2.56	1	1576.48	37.88	0.94	4	80	28	291	264
1728	98.88	104.83	284	9887.98	2.56	10482.97	3.39	0	0	166.55	3.38	113.22	0.73	97.32	2.25	128.56	2.96	1	1510.12	26.06	0.94	4	80	29	291	263
1729	98.92	105.14	285	9891.95	2.58	10514.38	3.14	0	0	161.82	3.06	113.18	0.69	105.06	2.26	127.98	2.75	1	1561.90	28.78	0.95	4	80	30	291	262
1730	98.68	105.02	286	9868.23	2.70	10502.35	3.41	0	0	152.59	3.18	113.50	0.69	99.40	2.35	125.78	2.98	1	1355.88	19.77	0.94	4	80	31	291	261
1731	98.57	104.79	287	9857.00	2.20	10479.16	2.51	0	0	168.82	2.99	113.32	0.58	94.97	1.89	108.69	2.18	1	1460.79	29.56	0.95	4	80	32	291	260
1732	98.85	104.82	288	9885.04	3.82	10481.72	3.97	0	0	156.98	3.97	112.07	0.92	116.20	3.34	120.68	3.47	0	1629.54	22.25	0.91	4	80	33	291	259
1733	98.96	104.78	289	9895.79	2.76	10477.98	3.30	0	0	184.18	3.89	114.88	0.82	100.41	2.42	119.98	2.87	1	1832.38	30.78	0.94	4	80	34	291	258
1734	98.87	104.84	290	9886.74	2.86	10484.49	3.08	0	0	153.36	3.15	112.16	0.68	106.75	2.49	115.20	2.69	1	1265.52	27.92	0.94	4	80	35	291	257
1735	98.75	105.09	291	9874.66	2.50	10508.62	2.88	0	0	204.41	3.49	116.39	0.82	112.58	2.19	129.81	2.52	0	2439.69	37.51	0.95	4	80	36	291	256
1736	98.71	105.44	292	9871.10	3.48	10544.01	4.02	0	0	137.94	3.40	112.43	0.77	108.38	3.04	125.26	3.51	1	1322.33	21.04	0.91	4	80	37	291	255
1737	98.76	105.46	293	9875.70	4.15	10546.26	4.35	0	0	115.30	3.44	114.78	0.73	106.82	3.62	111.76	3.78	1	1265.96	21.27	0.88	4	80	38	291	254
1738	98.74	105.62	294	9874.13	4.39	10562.00	5.73	0	0	89.43	3.16	113.12	0.66	95.58	3.83	124.75	4.99	1	1004.27	18.14	0.84	4	80	39	291	253
1739	98.69	105.73	295	9868.90	3.12	10572.52	3.22	0	0	180.55	4.07	114.48	0.85	106.21	2.71	109.73	2.80	1	1781.10	30.03	0.93	4	80	40	291	252
1740	98.98	105.58	296	9898.21	2.62	10557.60	2.67	0	0	180.36	3.66	114.51	0.70	99.09	2.29	100.89	2.31	1	1421.69	31.04	0.94	4	80	41	291	251
1741	98.48	105.28	297	9848.00	2.77	10527.73	3.18	0	0	139.15	3.11	112.57	0.60	94.54	2.37	108.92	2.76	1	1208.83	33.54	0.93	4	80	42	291	250
1742	98.74	105.41	298	9873.58	5.79	10541.05	5.10	0	0	90.09	3.83	110.32	0.71	104.49	5.03	91.71	4.35	1	701.65	19.13	0.79	5	80	43	291	249
1743	99.05	105.50	299	9905.07	2.93	10549.72	3.46	0	0	172.12	4.08	113.60	0.81	95.24	2.58	112.14	3.01	1	1442.35	31.10	0.92	4	80	44	291	248
1744	99.11	105.22	300	9910.72	2.66	10522.28	2.90	0	0	175.38	3.21	114.69	0.73	111.84	2.33	121.87	2.53	1	1983.10	29.09	0.95	3	80	45	291	247
1745	99.30	104.78	301	9929.65	2.53	10478.02	2.91	0	0	158.70	2.95	113.60	0.64	104.39	2.20	120.27	2.54	1	1570.79	27.26	0.95	3	80	46	291	246
1746	99.37	105.03	302	9936.93	2.25	10503.03	2.68	0	0	165.58	3.01	113.46	0.60	94.68	1.93	113.04	2.33	1	1406.62	24.90	0.95	4	80	47	291	245
1747	99.26	104.84	303	9926.04	3.27	10484.05	3.11	0	0	157.41	3.21	112.59	0.75	123.33	2.86	117.33	2.72	0	1471.17	20.75	0.94	4	80	48	291	244
1748	99.35	104.84	304	9934.74	3.72	10483.88	3.70	0	0	155.60	3.93	113.80	0.86	113.36	3.25	112.67	3.23	0	1682.02	23.73	0.91	4	80	49	291	243
1749	99.38	104.85	305	9938.04	3.30	10485.38	3.28	0	0	181.98	3.99	113.90	0.89	115.74	2.88	115.12	2.87	0	1860.27	28.34	0.93	4	80	50	291	242
1750	98.89	105.02	306	9888.91	3.57	10501.76	4.08	0	0	153.52	3.89	113.30	0.87	108.48	3.12	123.83	3.56	1	1587.50	26.86	0.91	3	80	51	291	241
1751	98.64	104.90	307	9863.83	4.30	10489.76	5.20	0	0	133.65	3.76	111.59	0.96	117.61	3.78	142.25	4.57	0	1310.60	18.44	0.88	3	80	52	291	240
1752	99.06	104.84	308	9905.88	2.32	10483.51	2.73	0	0	210.86	4.01	113.29	0.78	93.98	2.05	110.22	2.37	1	1433.58	24.29	0.95	4	80	53	291	239
1753	98.90	104.91	309	9889.66	2.91	10490.56	3.73	0	0	169.65	3.84	113.21	0.83	98.86	2.55	126.48	3.25	1	1510.54	20.78	0.93	4	80	54	291	238
1754	99.08	104.82	310	9908.31	3.71	10481.51	4.34	0	0	139.88	3.73	113.76	0.84	107.07	3.25	125.22	3.79	1	1413.21	23.03	0.90	4	80	55	291	237
1755	99.06	104.99	311	9906.04	2.34	10498.93	2.85	0	0	172.89	3.13	114.62	0.66	99.38	2.06	121.00	2.49	1	1379.83	21.18	0.95	4	80	56	291	236
1756	99.21	104.96	312	9921.27	2.87	10495.83	3.17	0	0	144.47	3.27	113.72	0.64	97.50	2.50	107.69	2.77	1	1014.67	21.07	0.93	4	80	57	291	235
1757	98.93	104.83	313	9892.84	2.38	10482.77	2.93	0	0	189.74	3.64	115.38	0.74	95.61	2.10	117.26	2.55	1	1571.00	25.09	0.95	4	80	58	291	234
1758	98.61	104.78	314	9860.96	2.97	10478.08	3.42	0	0	142.84	3.22	114.94	0.67	101.16	2.58	116.42	2.98	1	1130.25	16.83	0.93	4	80	59	291	233
1759	98.79	104.48	315	9879.26	3.33	10448.45	3.44	0	0	153.33	3.58	115.27	0.77	109.72	2.91	113.11	2.99	1	1160.90	12.82	0.92	4	80	60	291	232
1760	98.91	104.65	316	9891.47	2.54	10464.57	2.88	0	0	168.38	3.06	115.72	0.68	107.15	2.22	121.54	2.51	1	1461.42	17.60	0.95	4	80	61	291	231
1761	98.79	104.98	317	9878.78	3.08	10497.91	3.54	0	0	154.00	3.66	115.51	0.75	99.60	2.69	114.51	3.08	1	1201.00	16.29	0.92	4	80	62	291	230
1762	98.86	105.02	318	9885.68	2.74	10502.10	2.80	0	0	160.00	3.19	113.72	0.65	105.36	2.39	107.81	2.44	1	1360.17	21.48	0.94	4	80	63	291	229
1763	98.81	105.19	319	9880.84	2.61	10519.10	2.85	0	0	200.18	4.00	113.05	0.80	100.33	2.28	109.21	2.48	1	1350.96	25.83	0.94	4	80	64	291	228
1764	98.88	105.25	320	9888.32	5.18	10524.53	5.13	0	0	77.92	2.35	110.56	0.61	132.28	4.55	130.90	4.51	0	639.15	9.99	0.86	3	80	65	291	227
1765	99.09	105.36	321	9908.55	3.11	10536.20	3.42	0	0	139.36	3.03	112.49	0.68	110.01	2.72	120.99	2.99	1	1442.90	18.32	0.93	4	80	66	291	226
1766	99.20	105.15	322	9919.97	4.81	10515.12	4.66	0	0	126.70	3.93	112.68	0.90	119.17	4.21	115.43	4.08	0	1399.90	22.59	0.87	3	80	67	291	225
1767	99.52	105.33	323	9951.94	2.99	10532.81	3.46	0	0	162.14	3.68	114.26	0.77	100.99	2.59	116.90	3.01	1	1608.33	27.57	0.93	4	80	68	291	224
1768	100.03	105.15	324	10003.00	3.16	10514.53	3.63	0	0	172.83	4.04	114.85	0.87	103.78	2.76	119.41	3.17	1	1807.40	30.32	0.92	4	80	69	291	223
1769	100.49	105.31	325	10049.48	2.34	10530.56	2.62	0	0	211.45	4.07	116.58	0.76	92.83	2.00	104.20	2.27	1	1769.98	38.31	0.95	5	80	70	291	222
1770	100.55	105.12	326	10055.13	4.18	10512.25	4.29	0	0	109.10	2.96	112.35	0.69	118.52	3.65	121.65	3.75	0	1331.44	17.32	0.89	4	80	71	291	221
1771	100.40	104.71	327	10040.21	2.34	10470.79	2.82	0	0	169.54	3.11	111.96	0.64	97.72	2.02	118.17	2.46	1	1284.19	23.46	0.95	4	80	72	291	220
1772	100.51	104.94	328	10050.62	3.40	10494.32	3.48	0	0	118.52	2.52	110.58	0.62	122.95	2.98	125.96	3.05	0	1376.58	25.42	0.93	3	80	73	291	219
1773	100.78	105.03	329	10078.44	4.32	10503.09	4.39	0	0	125.63	3.50	114.08	0.82	119.29	3.78	121.29	3.84	0	1484.08	22.11	0.89	3	80	74	291	218
1774	100.70	105.14	330	10069.55	4.46	10513.94	4.33	0	0	95.36	2.80	110.93	0.62	116.52	3.89	113.24	3.78	0	838.67	18.19	0.88	4	80	75	291	217
1775	101.16	102.58	331	10115.70	3.97	10258.18	5.50	0	0	116.25	2.97	113.51	0.84	119.94	3.51	166.02	4.86	0	1609.02	19.58	0.89	3	80	76	291	216
1776	97.84	104.87	332	9783.56	7.20	10487.32	6.11	0	0	81.42	2.31	109.38	0.87	196.67	6.58	168.05	5.52	0	1802.69	17.63	0.84	3	80	77	291	215
1777	98.13	104.61	333	9812.83	6.01	10460.64	5.11	0	0	94.48	2.72	113.07	0.82	161.20	5.35	137.26	4.53	0	1457.60	17.15	0.86	3	80	78	291	214
1778	97.53	100.83	334	9753.49	2.41	10083.29	2.81	0	0	175.67	3.58	115.94	0.67	90.15	2.04	105.70	2.44	1	1595.77	24.53	0.94	4	80	79	291	213
1779	97.43	101.09	335	9743.47	4.10	10108.82	4.45	0	0	124.42	3.49	113.32	0.79	112.53	3.58	122.05	3.89	0	1208.29	19.53	0.89	4	80	80	291	212
1780	96.04	106.28	336	9603.84	3.59	10628.02	6.66	0	0	108.97	2.73	111.46	0.82	110.95	3.19	203.99	6.04	1	1429.69	14.42	0.89	3	80	81	291	211
1781	96.65	106.15	337	9664.56	3.95	10615.42	4.37	0	0	120.92	3.19	115.14	0.76	115.10	3.46	127.45	3.83	0	1492.65	21.23	0.90	4	80	82	291	210
1782	99.68	107.37	338	9968.27	4.05	10736.64	4.72	0	0	121.22	2.89	112.66	0.82	131.31	3.58	152.99	4.17	0	1747.96	23.31	0.91	3	80	83	291	209
1783	101.17	109.99	339	10117.38	6.15	10998.95	9.58	0	0	86.94	2.77	112.60	1.06	151.32	5.56	228.93	9.12	1	2158.77	16.17	0.81	3	80	84	291	208
1784	100.84	110.07	340	10083.71	5.13	11007.01	5.18	0	0	122.51	3.47	114.96	0.98	140.05	4.53	141.36	4.57	0	1796.00	21.14	0.87	3	80	85	291	207
1785	98.25	108.37	341	9825.15	4.40	10837.04	5.77	0	0	117.11	3.39	113.73	0.90	117.25	3.87	153.91	5.08	0	1761.62	22.97	0.87	4	80	86	291	206
1786	98.20	105.38	342	9820.28	3.18	10537.57	4.07	0	0	130.41	2.74	112.34	0.71	116.31	2.79	148.99	3.58	0	1554.27	19.22	0.93	3	80	87	291	205
1787	99.08	103.52	343	9908.23	7.80	10352.08	8.35	0	0	89.52	3.28	111.82	1.16	165.41	7.01	176.92	7.50	0	1843.10	16.17	0.77	3	80	88	291	204
1788	97.85	102.34	344	9785.08	3.95	10234.13	3.93	0	0	144.47	3.37	111.86	0.87	130.75	3.47	129.88	3.45	0	1389.52	21.87	0.91	3	80	89	291	203
1789	98.01	103.19	345	9800.63	6.34	10319.19	5.77	0	0	94.64	2.86	112.15	0.90	162.27	5.65	147.79	5.13	0	1464.75	13.06	0.85	3	80	90	291	202
1790	96.40	104.98	346	9639.88	4.68	10497.54	4.75	0	0	106.92	2.61	112.17	0.79	148.40	4.15	150.34	4.21	0	1621.52	18.91	0.90	3	80	91	291	201
1791	95.72	106.25	347	9572.06	4.00	10624.62	4.10	0	0	135.54	3.00	112.25	0.85	139.08	3.53	142.60	3.62	0	1856.56	22.15	0.92	3	80	92	291	200
1792	94.10	106.13	348	9410.21	4.29	10612.67	4.67	0	0	115.68	2.82	110.48	0.80	135.53	3.79	147.57	4.12	0	1520.58	18.17	0.90	3	80	93	291	199
1793	94.94	105.77	349	9493.69	4.60	10577.03	5.02	0	0	127.52	3.78	112.30	0.93	119.29	4.03	130.34	4.40	0	1360.21	22.37	0.87	3	80	94	291	198
1794	95.03	105.76	350	9503.21	3.95	10575.81	4.00	0	0	129.23	3.13	112.57	0.78	125.71	3.46	127.21	3.51	0	1576.71	23.86	0.91	3	80	95	291	197
1795	94.96	105.93	351	9495.78	2.63	10593.45	2.98	0	0	165.44	3.37	113.70	0.68	99.21	2.30	112.42	2.59	1	1456.02	22.49	0.94	4	80	96	291	196
1796	94.85	105.70	352	9485.26	2.45	10569.58	2.71	0	0	178.54	3.37	113.98	0.68	99.66	2.14	110.40	2.36	1	1457.19	30.62	0.95	4	80	97	291	195
1797	95.02	105.61	353	9501.96	2.74	10560.87	3.30	0	0	150.17	2.79	111.17	0.68	113.64	2.40	136.90	2.89	0	1591.67	26.80	0.95	3	80	98	291	194
1798	94.69	106.00	354	9468.97	2.04	10600.44	2.31	0	0	178.00	2.75	113.11	0.57	101.32	1.77	114.97	2.02	1	1766.77	32.67	0.96	4	80	99	291	193
1799	94.58	105.88	355	9458.48	2.36	10587.68	2.76	0	0	198.65	3.61	113.94	0.75	99.67	2.04	116.76	2.41	1	1686.48	37.65	0.95	4	80	100	291	192
1800	94.86	105.72	356	9486.39	2.63	10572.44	3.24	0	0	170.19	3.15	113.17	0.75	109.35	2.30	134.75	2.84	1	1743.17	29.13	0.95	4	80	101	291	191
1801	95.52	108.22	357	9552.25	4.98	10821.79	7.11	0	0	115.42	3.98	115.47	1.05	111.28	4.38	158.67	6.26	1	1713.02	17.39	0.83	3	80	102	291	190
1802	97.74	110.71	358	9773.97	4.34	11070.68	4.54	0	0	132.53	3.36	113.47	0.90	132.03	3.82	138.03	4.00	0	1913.56	19.77	0.90	3	80	103	291	189
1803	97.11	109.58	359	9710.57	5.07	10958.04	9.59	0	0	87.71	2.46	110.72	0.94	141.12	4.56	249.97	9.49	1	1826.75	14.93	0.85	4	80	104	291	188
1804	97.78	107.60	360	9778.21	4.03	10760.37	6.28	0	0	104.62	2.69	113.48	0.82	121.09	3.57	188.09	5.61	0	1708.00	17.25	0.89	3	80	105	291	187
1805	98.33	103.10	361	9832.82	3.92	10309.81	3.61	0	0	142.88	3.42	114.71	0.81	126.00	3.43	116.18	3.16	0	1581.88	24.10	0.91	3	80	106	291	186
1806	98.18	103.10	362	9817.91	3.97	10310.22	4.69	0	0	128.20	2.99	112.15	0.86	131.42	3.51	155.02	4.14	0	1599.21	17.96	0.91	3	80	107	291	185
1807	100.28	102.22	363	10027.98	6.92	10222.35	8.39	0	0	86.80	3.08	110.72	1.05	151.67	6.19	183.44	7.55	0	1662.44	14.68	0.79	3	80	108	291	184
1808	101.14	102.03	364	10114.13	3.54	10203.11	3.96	0	0	150.16	3.56	112.54	0.84	114.60	3.10	128.27	3.46	0	1531.04	26.16	0.92	4	80	109	291	183
1809	101.07	103.71	365	10107.07	2.89	10371.42	3.74	0	0	131.55	2.69	111.63	0.65	108.58	2.53	140.67	3.28	1	1214.35	18.29	0.94	4	80	110	291	182
1810	100.81	103.90	366	10080.71	2.88	10389.60	3.18	0	0	166.64	3.26	112.40	0.76	113.22	2.52	125.24	2.78	0	1546.94	23.42	0.94	3	80	111	291	181
1811	100.92	103.78	367	10092.09	2.43	10378.13	2.58	0	0	218.02	3.73	113.13	0.81	109.40	2.13	116.12	2.25	1	2049.42	38.22	0.96	4	80	112	291	180
1812	100.94	103.84	368	10094.44	2.73	10383.95	2.69	0	0	198.86	3.70	112.69	0.80	112.76	2.38	111.13	2.35	1	1678.23	26.20	0.95	4	80	113	291	179
1813	100.90	103.79	369	10089.95	2.55	10378.86	2.91	0	0	189.96	3.61	112.62	0.77	103.19	2.23	117.37	2.53	1	1670.10	21.58	0.95	4	80	114	291	178
1814	100.91	103.82	370	10091.08	3.01	10382.36	3.49	0	0	186.91	4.15	113.99	0.90	104.03	2.63	120.56	3.04	1	1748.38	30.11	0.93	4	80	115	291	177
1815	100.91	103.65	371	10091.37	3.13	10365.03	4.30	0	0	122.24	3.07	113.42	0.67	96.18	2.76	131.72	3.75	1	1311.56	16.40	0.91	4	80	116	291	176
1816	100.91	104.01	372	10091.35	5.37	10400.78	7.02	0	0	80.37	3.07	111.20	0.74	108.16	4.72	141.35	6.15	1	853.23	13.45	0.81	4	80	117	291	175
1817	100.96	103.74	373	10095.63	5.41	10374.07	5.35	0	0	92.27	3.46	112.73	0.74	110.92	4.72	109.81	4.67	1	1009.69	16.61	0.82	4	80	118	291	174
1818	100.94	103.72	374	10093.78	1.94	10371.82	2.46	0	0	200.05	3.12	115.20	0.65	95.84	1.71	121.32	2.14	1	1769.33	25.52	0.96	4	80	119	291	173
1819	100.90	103.86	375	10090.49	1.85	10386.20	2.54	0	0	223.73	3.68	114.92	0.71	86.93	1.66	118.81	2.21	1	1781.96	32.29	0.96	4	80	120	291	172
1820	100.98	103.73	376	10098.45	2.77	10372.67	2.99	0	0	199.39	4.40	114.48	0.84	96.77	2.44	104.06	2.60	1	1747.69	27.63	0.93	4	80	121	291	171
1821	100.91	103.75	377	10091.22	2.36	10375.12	2.72	0	0	240.21	4.27	115.82	0.90	102.13	2.07	117.74	2.37	1	2036.21	35.71	0.95	4	80	122	291	170
1822	100.90	103.87	378	10090.37	1.90	10387.47	2.30	0	0	229.90	3.31	113.94	0.71	101.56	1.67	122.56	2.01	1	2008.94	44.70	0.97	4	80	123	291	169
1823	100.89	103.82	379	10088.79	2.34	10382.09	2.57	0	0	209.35	3.36	114.62	0.77	112.19	2.05	123.27	2.25	0	2008.62	34.54	0.96	3	80	124	291	168
1824	100.94	103.89	380	10093.86	2.02	10388.55	2.76	0	0	239.14	4.02	113.93	0.83	92.64	1.79	126.21	2.40	1	1986.62	36.78	0.96	4	80	125	291	167
1825	100.88	103.82	381	10087.73	1.94	10382.37	2.34	0	0	249.36	3.67	112.65	0.79	101.25	1.69	122.30	2.04	1	2385.98	39.83	0.97	4	80	126	291	166
1826	100.97	103.80	382	10097.45	1.96	10380.44	2.27	0	0	226.12	3.27	114.72	0.71	104.11	1.72	120.57	1.98	1	2163.96	33.17	0.97	4	80	127	291	165
1827	100.97	103.81	383	10097.19	2.62	10381.02	3.02	0	0	211.05	4.09	114.15	0.88	103.81	2.29	119.47	2.63	1	1952.56	26.03	0.94	4	80	128	291	164
1828	100.90	103.83	384	10089.99	2.32	10382.78	2.89	0	0	228.85	4.07	114.23	0.88	100.36	2.03	124.90	2.52	1	1926.12	30.73	0.95	4	80	129	291	163
1829	100.88	103.76	385	10088.05	2.17	10375.94	2.39	0	0	234.59	3.62	114.97	0.80	108.29	1.90	119.22	2.09	1	2365.88	40.41	0.96	4	80	130	291	162
1830	100.90	103.82	386	10090.37	2.19	10382.07	2.64	0	0	226.70	4.01	115.47	0.80	95.13	1.92	114.84	2.30	1	1881.23	28.57	0.95	4	80	131	291	161
1831	100.89	103.67	387	10089.22	2.04	10366.92	2.29	0	0	264.95	4.26	115.68	0.84	97.37	1.78	109.48	1.99	1	2039.62	41.31	0.96	4	80	132	291	160
1832	101.01	103.80	388	10101.47	2.43	10379.66	2.78	0	0	249.77	4.60	114.90	0.96	101.23	2.12	116.08	2.43	1	2067.27	28.94	0.95	4	80	133	291	159
1833	100.98	103.77	389	10098.42	2.11	10377.14	2.48	0	0	233.35	3.74	113.15	0.79	101.27	1.85	118.95	2.16	1	2038.50	37.81	0.96	4	80	134	291	158
1834	100.90	103.87	390	10090.45	2.04	10386.79	2.47	0	0	239.69	3.89	113.56	0.80	96.88	1.79	117.10	2.15	1	2027.04	41.94	0.96	4	80	135	291	157
1835	100.89	103.78	391	10089.44	2.26	10377.77	2.96	0	0	225.32	4.03	113.88	0.86	97.27	1.99	127.07	2.58	1	1745.94	26.40	0.95	4	80	136	291	156
1836	100.80	103.78	392	10080.02	3.00	10378.40	3.46	0	0	168.24	3.82	115.46	0.80	101.50	2.62	117.13	3.02	1	1558.62	26.64	0.93	4	80	137	291	155
1837	100.96	103.83	393	10095.60	2.92	10382.51	3.20	0	0	167.04	3.40	111.75	0.76	110.33	2.55	121.05	2.80	1	1584.79	25.81	0.94	4	80	138	291	154
1838	100.87	103.68	394	10086.89	2.38	10368.00	2.68	0	0	265.37	5.10	115.75	0.98	95.20	2.08	107.05	2.33	1	2107.62	43.90	0.95	4	80	139	291	153
1839	100.90	103.68	395	10090.13	2.05	10367.92	2.16	0	0	257.78	3.86	115.97	0.80	105.22	1.79	110.65	1.88	1	2545.98	39.63	0.97	4	80	140	291	152
1840	100.95	103.76	396	10095.21	2.19	10376.19	2.50	0	0	228.50	3.65	116.00	0.80	105.47	1.92	120.21	2.18	1	2269.98	38.22	0.96	3	80	141	291	151
1841	101.01	103.76	397	10101.12	2.32	10375.78	2.82	0	0	253.48	4.49	114.39	0.96	100.94	2.04	122.30	2.46	1	2212.21	34.13	0.95	4	80	142	291	150
1842	100.83	103.89	398	10083.40	3.57	10388.80	3.98	0	0	159.79	4.59	115.90	0.88	95.53	3.13	106.32	3.47	1	1397.58	20.68	0.89	4	80	143	291	149
1843	100.91	103.86	399	10091.27	1.79	10386.41	2.20	0	0	255.00	3.56	114.50	0.75	98.41	1.57	121.11	1.92	1	2235.25	39.08	0.97	4	80	144	291	148
1844	100.90	103.91	400	10089.68	2.22	10391.23	2.40	0	0	209.63	3.31	113.65	0.72	108.01	1.94	116.80	2.10	1	1872.58	32.52	0.96	3	80	145	291	147
1845	100.95	103.84	401	10095.49	2.29	10384.48	2.74	0	0	221.41	3.74	114.08	0.83	104.06	2.00	124.69	2.39	1	2151.42	32.05	0.96	3	80	146	291	146
1846	100.90	103.72	402	10089.79	1.94	10371.97	2.23	0	0	256.32	3.88	114.98	0.79	98.75	1.70	113.10	1.94	1	2118.44	31.50	0.97	4	80	147	291	145
1847	100.92	103.78	403	10092.09	2.19	10377.95	2.55	0	0	244.78	4.14	116.31	0.86	99.41	1.92	115.96	2.22	1	2060.69	33.95	0.96	4	80	148	291	144
1848	101.02	103.77	404	10102.12	5.09	10377.49	6.42	0	0	74.43	2.92	110.31	0.63	99.90	4.47	125.93	5.60	1	631.90	16.95	0.81	4	80	149	291	143
1849	100.92	103.70	408	10092.42	2.74	10370.09	2.87	0	0	223.85	4.35	113.72	0.93	108.42	2.40	113.41	2.50	1	1992.60	33.23	0.94	3	80	150	291	142
1850	100.90	103.82	409	10090.20	2.33	10382.24	3.08	0	0	184.50	3.76	114.67	0.73	88.37	2.08	116.16	2.68	1	1379.69	27.25	0.94	4	80	151	291	141
1851	100.76	104.09	410	10075.51	3.49	10408.84	3.68	0	0	149.01	3.83	113.80	0.79	104.29	3.04	109.98	3.21	1	1398.40	23.13	0.91	4	80	152	291	140
1852	101.35	104.06	411	10134.66	2.12	10406.48	3.27	0	0	187.87	3.58	113.02	0.73	84.84	1.80	131.42	2.84	1	1434.90	29.43	0.95	4	80	153	291	139
1853	101.59	103.87	412	10159.13	2.23	10387.30	2.21	0	0	185.52	3.06	113.29	0.60	103.47	1.93	102.77	1.93	1	1446.25	33.22	0.96	4	80	154	291	138
1854	101.64	103.64	413	10164.09	2.83	10364.48	2.92	0	0	165.39	3.08	111.77	0.71	117.00	2.47	120.63	2.55	0	1352.54	25.53	0.95	4	80	155	291	137
1855	101.86	103.49	414	10186.00	3.67	10348.54	3.79	0	0	115.20	2.84	112.22	0.64	114.62	3.21	118.31	3.31	0	1019.96	19.37	0.91	3	80	156	291	136
1856	101.59	103.80	415	10158.70	2.51	10379.53	2.38	0	0	203.67	3.49	114.32	0.74	112.41	2.19	106.41	2.07	1	1779.31	32.60	0.96	4	80	157	291	135
1857	101.30	103.95	416	10129.75	4.43	10395.18	4.49	0	0	97.97	3.01	112.52	0.65	110.67	3.86	112.20	3.92	1	1171.12	20.96	0.87	4	80	158	291	134
1858	100.91	103.71	418	10090.71	3.57	10370.57	4.21	0	0	143.28	3.77	113.56	0.83	104.38	3.12	123.16	3.68	1	1395.17	28.19	0.90	3	80	159	291	133
1859	100.98	103.63	419	10097.79	2.85	10362.70	4.13	0	0	132.25	3.07	112.98	0.68	94.72	2.52	137.09	3.61	1	1213.12	19.21	0.92	4	80	160	291	132
1860	101.02	103.93	420	10101.94	4.63	10392.58	4.80	0	0	93.58	2.66	111.24	0.67	125.18	4.06	129.71	4.21	0	1394.25	16.63	0.88	3	80	161	291	131
1861	101.42	103.75	421	10142.22	3.15	10375.25	3.56	0	0	162.66	3.69	113.25	0.81	106.69	2.74	120.53	3.10	1	1400.21	23.11	0.92	4	80	162	291	130
1862	101.61	104.02	422	10160.66	3.25	10401.96	3.48	0	0	143.16	2.98	111.86	0.73	120.08	2.84	128.95	3.05	0	1327.83	22.69	0.93	3	80	163	291	129
1863	101.62	104.14	423	10162.07	3.00	10414.48	3.72	0	0	155.43	3.71	114.05	0.77	96.24	2.59	119.55	3.24	1	1265.65	24.16	0.92	4	80	164	291	128
1864	101.93	104.08	424	10192.87	3.33	10407.51	4.20	0	0	160.12	3.97	114.13	0.89	103.39	2.92	130.24	3.67	1	1567.12	24.84	0.91	4	80	165	291	127
1865	102.35	104.23	425	10235.13	3.59	10422.81	3.96	0	0	147.54	3.69	113.51	0.83	110.33	3.13	121.72	3.46	1	1390.48	21.20	0.91	3	80	166	291	126
1866	102.12	104.43	426	10212.40	2.61	10442.57	3.05	0	0	159.33	2.98	112.13	0.67	107.16	2.28	125.17	2.66	1	1496.31	25.51	0.95	3	80	167	291	125
1867	101.84	105.00	427	10183.73	3.68	10500.21	4.03	0	0	136.05	3.39	112.67	0.78	113.69	3.22	124.39	3.52	0	1310.54	20.37	0.91	3	80	168	291	124
1868	101.89	104.79	428	10189.03	2.89	10478.67	2.91	0	0	168.49	3.33	113.49	0.73	112.43	2.53	113.05	2.54	0	1451.40	25.09	0.94	3	80	169	291	123
1869	101.92	104.64	429	10192.35	2.54	10464.04	2.82	0	0	192.90	3.79	115.44	0.76	99.28	2.22	110.12	2.45	1	1822.96	26.88	0.94	4	80	170	291	122
1870	101.76	104.68	430	10176.04	3.94	10467.90	4.66	0	0	120.45	3.54	112.73	0.77	102.80	3.43	121.78	4.07	1	1102.56	21.34	0.88	4	80	171	291	121
1871	101.43	104.54	431	10142.94	2.41	10454.33	3.12	0	0	152.97	2.81	113.43	0.62	100.91	2.09	130.65	2.72	1	1525.19	30.39	0.95	4	80	172	291	120
1872	101.32	104.46	432	10131.97	3.59	10445.97	3.90	0	0	149.80	3.55	113.18	0.84	116.56	3.14	126.59	3.41	0	1448.04	22.72	0.92	3	80	173	291	119
1873	101.74	104.49	433	10173.80	2.59	10449.26	2.82	0	0	172.48	3.23	111.72	0.69	106.18	2.25	115.82	2.46	1	1513.44	26.82	0.95	4	80	174	291	118
1874	102.12	104.76	434	10211.96	3.47	10476.08	3.98	0	0	134.07	3.17	111.09	0.75	112.81	3.04	129.52	3.48	0	1177.88	22.18	0.92	3	80	175	291	117
1875	102.30	105.01	435	10229.71	2.65	10500.52	3.15	0	0	166.95	3.20	112.56	0.72	106.28	2.32	126.21	2.75	1	1623.15	26.70	0.94	4	80	176	291	116
1876	102.44	105.22	436	10243.98	3.49	10522.23	3.42	0	0	152.93	3.79	114.94	0.78	108.07	3.03	106.02	2.98	1	1543.58	26.08	0.91	4	80	177	291	115
1877	103.06	104.49	437	10306.10	3.71	10448.69	4.52	0	0	138.02	3.22	111.40	0.86	122.50	3.27	149.13	3.97	0	1886.33	24.43	0.91	4	80	178	291	114
1878	103.97	106.50	438	10396.91	5.15	10649.54	5.87	0	0	117.05	3.48	115.39	1.00	133.77	4.55	152.39	5.18	0	1810.15	24.03	0.86	3	80	179	291	113
1879	102.12	102.20	439	10211.80	3.64	10219.96	4.59	0	0	129.41	3.56	114.26	0.79	101.95	3.19	128.44	4.01	1	1404.52	24.33	0.89	5	80	180	291	112
1880	102.01	102.21	440	10201.35	2.45	10221.48	2.71	0	0	156.97	2.59	113.38	0.61	114.37	2.14	126.62	2.37	0	1627.85	28.24	0.96	3	80	181	291	111
1881	102.37	102.31	441	10236.99	6.40	10231.00	5.53	0	0	107.46	3.18	111.07	1.01	167.54	5.69	144.95	4.92	0	1844.62	17.36	0.85	3	80	182	291	110
1882	103.41	103.70	442	10341.15	4.20	10369.65	3.54	0	0	137.38	3.01	113.42	0.81	147.69	3.69	124.63	3.12	0	1778.50	18.43	0.92	4	80	183	291	109
1883	104.52	104.56	443	10451.86	5.98	10456.07	6.72	0	0	106.63	3.43	114.02	1.06	143.77	5.31	161.42	5.96	0	1996.50	17.37	0.83	3	80	184	291	108
1884	103.86	108.99	444	10385.50	4.76	10899.11	6.19	0	0	115.48	3.40	114.37	0.97	124.91	4.20	162.42	5.48	0	1704.69	15.78	0.86	3	80	185	291	107
1885	103.53	110.51	445	10353.38	3.77	11050.60	3.21	0	0	140.97	2.80	113.47	0.75	146.31	3.32	124.71	2.83	0	1772.71	22.54	0.94	3	80	186	291	106
1886	104.46	107.38	446	10445.67	6.77	10737.96	6.61	0	0	104.67	3.61	112.24	1.10	151.63	6.00	147.92	5.86	0	1622.21	18.22	0.81	3	80	187	291	105
1887	105.56	103.94	447	10556.21	5.46	10394.21	4.87	0	0	104.05	2.97	114.10	0.83	147.53	4.82	131.64	4.30	0	1579.29	16.17	0.87	3	80	188	291	104
1888	106.89	102.79	448	10689.27	3.26	10279.37	3.62	0	0	145.83	3.49	112.57	0.74	104.65	2.85	116.30	3.16	1	1525.46	22.16	0.92	4	80	189	291	103
1889	106.68	103.03	449	10668.11	3.34	10302.99	3.66	0	0	121.57	2.95	111.63	0.63	105.81	2.91	116.03	3.20	1	979.77	22.06	0.92	4	80	190	291	102
1890	106.61	103.14	450	10661.16	6.22	10313.78	5.82	0	0	83.86	3.16	111.21	0.76	126.89	5.45	118.61	5.10	0	899.38	13.95	0.81	4	80	191	291	101
1891	106.32	103.17	451	10631.56	3.34	10317.27	3.59	0	0	145.74	3.46	113.69	0.75	108.30	2.92	116.41	3.14	1	1576.77	25.28	0.92	4	80	192	291	100
1892	106.61	102.92	452	10660.64	3.01	10292.24	3.09	0	0	158.25	3.10	111.78	0.72	118.18	2.64	121.32	2.71	0	1567.69	29.48	0.94	4	80	193	291	99
1893	108.04	102.36	453	10803.61	8.73	10236.12	5.69	0	0	79.49	2.62	111.78	0.88	203.41	8.01	134.36	5.09	0	1350.27	15.45	0.82	3	80	194	291	98
1894	109.59	102.22	454	10958.95	2.88	10222.31	3.09	0	0	176.47	3.61	115.35	0.78	107.84	2.50	115.96	2.70	1	1830.56	29.02	0.94	4	80	195	291	97
1895	109.45	102.83	455	10944.97	4.37	10283.05	4.94	0	0	120.12	3.06	111.44	0.86	132.37	3.86	149.65	4.36	0	1599.02	22.79	0.89	3	80	196	291	96
1896	109.90	104.29	456	10989.53	8.84	10429.49	5.05	0	0	91.76	2.53	109.67	0.96	241.01	8.58	143.56	4.55	1	1469.75	11.02	0.85	3	80	197	291	95
1897	114.60	103.26	457	11460.33	5.32	10325.92	6.71	0	0	135.84	4.55	113.39	1.25	122.63	4.69	154.70	5.92	0	1642.88	21.61	0.83	3	80	198	291	94
1898	116.96	100.95	458	11695.63	4.99	10095.25	4.52	0	0	103.04	2.52	109.86	0.76	158.10	4.44	143.04	4.00	0	1462.25	16.95	0.90	3	80	199	291	93
1899	116.64	100.84	459	11664.26	5.15	10083.71	5.07	0	0	100.99	2.56	110.16	0.81	157.19	4.58	154.88	4.51	0	1688.65	16.49	0.89	3	80	200	291	92
1900	118.51	103.71	460	11851.15	3.51	10371.23	4.25	0	0	143.99	3.33	112.60	0.84	116.96	3.08	141.50	3.73	0	1671.33	22.91	0.92	4	80	201	291	91
1901	117.15	103.03	461	11714.88	17.35	10302.50	6.39	0	0	64.30	2.33	110.47	0.98	324.54	19.62	139.28	5.80	1	1673.83	12.63	0.76	4	80	202	291	90
1902	115.11	107.98	462	11511.26	6.19	10798.33	1980.60	0	0	47.46	1.83	111.86	0.93	128.57	5.63	3939.62	18398.29	1	1126.42	7.04	0.76	5	80	203	291	89
1903	115.50	110.94	463	11549.78	13.50	11094.36	5.56	0	0	80.96	2.85	112.98	1.06	279.79	14.02	124.06	5.00	1	1597.71	13.04	0.79	4	80	204	291	88
1904	110.32	110.17	464	11032.13	4.12	11016.66	4.27	0	0	136.21	3.28	113.93	0.87	131.79	3.63	136.52	3.76	0	1822.77	22.80	0.91	3	80	205	291	87
1905	112.21	108.99	465	11221.10	6.02	10898.75	6.07	0	0	109.66	3.22	112.79	1.05	158.77	5.36	160.04	5.42	0	1851.75	17.24	0.85	2	80	206	291	86
1906	113.03	106.98	466	11303.30	4.23	10698.25	5.63	0	0	142.31	3.91	112.03	1.06	118.78	3.73	158.00	4.97	0	1785.67	17.58	0.88	3	80	207	291	85
1907	110.52	107.13	467	11051.85	9.24	10713.04	11.25	0	0	77.35	3.26	111.30	1.27	171.38	8.35	205.66	10.48	0	1648.52	10.78	0.70	3	80	208	291	84
1908	108.86	105.43	468	10885.76	6.81	10543.49	6.10	0	0	110.00	3.67	114.52	1.11	157.88	6.04	141.59	5.41	0	1929.60	18.57	0.83	3	80	209	291	83
1909	109.12	103.14	469	10911.61	4.78	10313.62	5.63	0	0	123.13	3.94	115.39	0.96	115.11	4.19	135.59	4.93	0	1569.65	19.64	0.85	4	80	210	291	82
1910	109.93	101.98	470	10993.36	4.28	10198.11	4.92	0	0	133.24	3.86	113.49	0.92	113.78	3.75	130.60	4.30	0	1443.88	21.69	0.88	3	80	211	291	81
1911	108.46	103.13	471	10846.49	4.12	10313.05	6.48	0	0	116.34	3.31	111.87	0.92	111.76	3.63	175.42	5.75	1	1582.27	22.86	0.87	5	80	212	291	80
1912	110.56	104.50	472	11055.81	11.69	10449.82	12.10	0	0	63.50	3.32	115.25	1.22	174.13	10.53	180.02	10.92	0	1364.92	10.39	0.61	3	80	213	291	79
1913	113.78	104.79	473	11377.65	3.40	10479.39	4.21	0	0	143.86	3.52	113.46	0.82	106.76	2.98	132.21	3.68	1	1239.02	21.17	0.91	4	80	214	291	78
1914	113.04	107.10	474	11303.84	4.20	10710.46	5.76	0	0	112.00	2.78	110.42	0.86	131.00	3.73	178.95	5.15	0	1545.38	18.00	0.89	3	80	215	291	77
1915	115.81	108.49	475	11581.37	7.35	10848.53	9.88	0	0	86.73	3.10	108.76	1.19	160.88	6.66	213.83	9.16	1	1673.25	17.19	0.77	4	80	216	291	76
1916	113.43	108.02	476	11343.46	4.20	10801.54	4.88	0	0	132.84	3.37	112.69	0.92	127.43	3.70	148.26	4.31	0	1863.83	23.89	0.90	3	80	217	291	75
1917	114.61	113.48	477	11461.01	5.28	11348.06	5.17	0	0	121.05	3.33	112.38	0.98	148.34	4.67	145.23	4.57	0	1878.23	15.63	0.88	3	80	218	291	74
1918	115.40	114.08	478	11539.73	4.07	11408.10	3.82	0	0	124.09	2.71	111.97	0.75	143.51	3.59	134.88	3.37	0	1560.52	19.40	0.92	3	80	219	291	73
1919	115.29	112.17	479	11528.86	3.05	11216.63	3.30	0	0	142.58	3.04	113.28	0.67	109.73	2.66	118.74	2.88	1	1558.71	21.90	0.93	4	80	220	291	72
1920	115.43	111.99	480	11543.17	2.31	11198.99	2.85	0	0	173.25	2.98	112.62	0.66	103.40	2.01	127.46	2.49	1	1383.54	24.86	0.96	4	80	221	291	71
1921	115.84	111.25	481	11584.31	6.10	11124.99	6.09	0	0	104.30	3.21	114.24	1.00	153.06	5.42	152.97	5.41	0	1558.10	15.93	0.84	3	80	222	291	70
1922	116.43	112.46	482	11643.40	3.50	11245.93	4.10	0	0	153.80	3.52	113.44	0.88	117.59	3.07	137.82	3.60	0	1956.00	29.31	0.92	3	80	223	291	69
1923	116.69	110.19	483	11668.73	4.39	11018.91	6.03	0	0	111.74	2.97	112.95	0.89	127.94	3.89	175.29	5.36	0	1590.65	20.08	0.88	3	80	224	291	68
1924	117.57	109.34	484	11756.99	3.80	10933.52	4.10	0	0	141.83	3.30	112.66	0.85	125.92	3.34	136.02	3.61	0	1829.00	23.15	0.91	3	80	225	291	67
1925	118.45	108.11	485	11844.87	4.85	10811.34	5.55	0	0	119.95	3.64	113.94	0.95	123.09	4.26	140.87	4.88	0	1725.31	23.64	0.86	3	80	226	291	66
1926	120.71	111.56	486	12070.75	5.54	11156.50	7.22	0	0	100.97	3.14	111.67	1.00	137.92	4.93	179.30	6.44	0	0.00	0.00	0.84	3	80	227	291	65
1927	119.57	114.33	487	11956.72	3.91	11433.17	4.09	0	0	138.55	3.35	115.38	0.84	124.50	3.43	130.19	3.59	0	1715.67	23.48	0.91	3	80	228	291	64
1928	121.19	111.35	488	12118.60	9.15	11134.60	11.57	0	0	85.75	4.18	114.61	1.40	145.72	8.18	183.82	10.39	0	0.00	0.00	0.67	4	80	229	291	63
1929	119.04	111.01	489	11903.62	5.58	11100.62	6.30	0	0	127.71	4.20	111.79	1.17	131.01	4.92	147.91	5.56	0	1668.79	21.93	0.84	3	80	230	291	62
1930	118.68	111.03	490	11867.61	2.98	11102.68	2.76	0	0	174.70	3.45	115.07	0.74	115.83	2.60	107.50	2.41	1	1779.75	28.86	0.94	4	80	231	291	61
1931	115.38	110.91	491	11538.49	5.18	11091.00	5.24	0	0	108.53	2.75	113.55	0.89	158.23	4.61	160.09	4.68	0	1961.90	19.50	0.88	3	80	232	291	60
1932	115.66	111.53	492	11566.38	4.21	11152.56	4.46	0	0	111.94	2.64	113.52	0.75	137.62	3.72	145.89	3.94	0	1780.12	18.08	0.91	3	80	233	291	59
1933	115.60	112.38	493	11560.30	3.52	11237.57	4.03	0	0	158.51	3.88	113.02	0.89	110.40	3.07	126.40	3.52	1	1491.85	26.39	0.91	4	80	234	291	58
1934	115.45	112.54	494	11545.07	2.63	11253.77	2.90	0	0	178.97	3.50	112.93	0.73	103.29	2.29	113.83	2.53	1	1646.10	29.24	0.94	4	80	235	291	57
1935	115.16	112.35	495	11516.21	3.12	11235.28	3.69	0	0	120.72	2.98	112.37	0.60	97.04	2.73	114.75	3.21	1	952.62	14.22	0.91	4	80	236	291	56
1936	114.98	112.14	496	11498.22	4.55	11214.37	4.53	0	0	124.97	3.82	114.36	0.84	114.21	3.97	113.82	3.96	0	1289.56	20.85	0.87	4	80	237	291	55
1937	115.86	111.07	497	11586.09	5.81	11107.10	8.92	0	0	75.33	2.11	109.90	0.87	163.28	5.28	241.61	8.68	1	1666.17	13.80	0.83	3	80	238	291	54
1938	115.74	111.51	498	11574.11	4.50	11150.65	3.80	0	0	127.12	2.77	110.85	0.82	159.33	3.98	134.75	3.37	0	1847.19	17.96	0.92	3	80	239	291	53
1939	114.75	112.36	499	11474.91	7.36	11235.63	9.29	0	0	82.86	3.05	112.38	1.10	155.62	6.61	195.42	8.44	0	1901.06	13.25	0.77	3	80	240	291	52
1940	113.68	115.37	500	11367.53	4.34	11537.40	4.50	0	0	120.48	2.81	113.10	0.83	143.51	3.84	148.90	3.98	0	1674.42	17.79	0.91	3	80	241	291	51
1941	114.16	114.66	501	11416.02	4.73	11465.92	4.87	0	0	131.64	3.33	112.53	0.98	144.53	4.19	148.71	4.31	0	1933.46	25.98	0.89	3	80	242	291	50
1942	113.12	115.61	502	11311.81	3.48	11560.79	3.21	0	0	154.68	3.06	112.01	0.79	135.49	3.05	125.06	2.82	0	1979.94	25.96	0.94	4	80	243	291	49
1943	113.10	116.22	503	11309.67	3.11	11621.97	3.20	0	0	158.66	3.29	114.99	0.75	115.34	2.72	118.52	2.80	0	1768.62	28.24	0.94	4	80	244	291	48
1944	113.76	114.43	504	11375.97	3.29	11443.11	4.17	0	0	174.75	4.12	114.44	0.97	107.43	2.88	135.84	3.65	1	1584.62	25.40	0.92	4	80	245	291	47
1945	114.01	115.25	505	11401.40	3.62	11525.45	3.80	0	0	129.97	2.62	113.43	0.75	138.39	3.20	145.33	3.36	0	1928.44	18.94	0.93	3	80	246	291	46
1946	112.83	113.89	506	11283.24	4.66	11389.07	5.30	0	0	135.28	3.94	114.43	1.02	123.36	4.10	140.18	4.66	0	1613.96	19.91	0.87	4	80	247	291	45
1947	111.67	117.21	507	11166.89	4.47	11720.71	4.27	0	0	125.84	2.95	110.39	0.85	147.24	3.95	140.55	3.77	0	1598.33	19.38	0.91	3	80	248	291	44
1948	114.35	113.64	508	11434.62	10.72	11363.75	10.11	0	0	85.41	4.49	114.51	1.40	157.60	9.52	148.64	8.98	0	1705.25	14.63	0.65	5	80	249	291	43
1949	116.07	112.87	509	11606.71	5.52	11286.87	4.55	0	0	106.61	2.81	112.22	0.83	161.84	4.89	133.56	4.03	0	1726.62	13.93	0.89	3	80	250	291	42
1950	119.60	113.93	510	11960.26	5.77	11393.31	5.23	0	0	104.20	2.74	111.83	0.91	169.83	5.15	153.90	4.67	0	1806.21	17.71	0.87	3	80	251	291	41
1951	122.49	114.64	511	12248.87	5.16	11464.06	3.81	0	0	111.97	2.55	110.94	0.77	174.79	4.58	129.27	3.38	0	0.00	0.00	0.91	3	80	252	291	40
1952	121.85	115.24	512	12185.10	7.94	11524.44	6.44	0	0	89.15	3.07	114.02	1.01	178.28	7.11	144.98	5.74	0	0.00	0.00	0.80	3	80	253	291	39
1953	121.86	117.58	513	12185.62	3.79	11758.44	4.35	0	0	119.82	2.57	112.03	0.76	136.58	3.35	156.73	3.85	0	0.00	0.00	0.92	3	80	254	291	38
1954	116.86	117.55	514	11685.82	5.18	11754.79	4.36	0	0	108.83	2.70	113.33	0.81	161.18	4.59	135.63	3.86	0	1794.88	16.80	0.90	3	80	255	291	37
1955	116.35	117.80	515	11635.00	3.07	11779.72	4.06	0	0	154.75	3.29	112.36	0.83	110.95	2.69	146.80	3.56	1	1574.40	26.88	0.93	4	80	256	291	36
1956	115.23	116.82	516	11523.06	11.55	11682.10	5.34	0	0	86.49	2.75	111.05	1.03	263.99	11.63	131.16	4.80	1	1849.46	15.12	0.82	4	80	257	291	35
1957	114.81	117.13	517	11481.09	4.35	11713.11	5.13	0	0	128.92	3.38	112.77	0.94	128.32	3.84	151.29	4.53	0	1670.21	18.58	0.89	3	80	258	291	34
1958	115.04	121.12	518	11504.29	3.44	12111.50	3.73	0	0	137.43	2.91	112.08	0.75	125.48	3.03	135.90	3.28	0	0.00	0.00	0.93	3	80	259	291	33
1959	114.34	116.98	519	11434.42	4.29	11697.76	9.90	0	0	108.25	3.22	111.32	1.07	112.32	3.83	247.36	9.63	1	1887.85	18.13	0.85	4	80	260	291	32
1960	115.38	113.01	520	11538.05	2.89	11300.65	3.56	0	0	172.84	3.70	115.49	0.83	103.90	2.52	128.00	3.11	1	2002.60	30.73	0.93	4	80	261	291	31
1961	114.73	113.65	521	11472.73	4.21	11365.09	4.30	0	0	107.35	2.29	113.19	0.72	152.33	3.74	155.61	3.82	0	1761.42	17.63	0.92	3	80	262	291	30
1962	116.41	111.46	522	11641.36	5.43	11145.68	6.56	0	0	119.01	3.67	112.20	1.11	136.08	4.81	164.45	5.82	0	1897.79	20.97	0.85	3	80	263	291	29
1963	117.63	110.51	523	11763.32	9.02	11050.91	8.04	0	0	82.87	3.98	115.00	1.08	144.60	7.94	128.89	7.08	0	1291.83	7.70	0.71	3	80	264	291	28
1964	122.54	108.59	524	12253.56	6.49	10858.73	4.95	0	0	90.53	2.37	110.95	0.82	191.40	5.85	146.66	4.43	0	0.00	0.00	0.87	3	80	265	291	27
1965	122.73	110.02	528	12272.90	5.71	11001.53	6.65	0	0	98.87	2.92	110.28	0.96	150.19	5.09	174.41	5.97	0	0.00	0.00	0.85	4	80	266	291	26
1966	120.44	113.38	529	12044.16	5.15	11338.38	4.38	0	0	130.92	3.53	113.02	0.95	147.31	4.54	125.27	3.86	0	1615.46	21.18	0.89	3	80	267	291	25
1967	119.79	113.93	532	11978.90	4.42	11393.49	4.72	0	0	122.36	2.97	112.67	0.87	140.55	3.91	150.04	4.17	0	1943.15	19.37	0.90	3	80	268	291	24
1968	118.61	114.20	533	11861.16	5.10	11420.27	4.18	0	0	121.04	2.93	112.63	0.87	162.78	4.52	133.48	3.70	0	1706.79	17.29	0.90	3	80	269	291	23
1969	118.07	115.25	534	11806.71	4.97	11525.30	5.63	0	0	125.86	3.69	112.37	1.02	130.85	4.38	148.25	4.96	0	1740.02	20.12	0.87	3	80	270	291	22
1970	117.90	117.43	535	11790.21	5.58	11743.23	10.76	0	0	86.33	3.11	114.33	1.04	120.54	4.99	227.42	10.08	1	1832.94	17.12	0.79	4	80	271	291	21
1971	118.47	121.42	536	11846.80	6.23	12141.85	4.34	0	0	104.98	2.81	109.07	0.85	179.78	5.55	125.45	3.85	0	0.00	0.00	0.88	3	80	272	291	20
1972	116.51	118.64	537	11651.29	5.57	11863.72	9.13	0	0	88.49	2.85	113.13	0.99	134.63	4.99	217.46	8.46	1	1759.98	15.95	0.82	3	80	273	291	19
1973	116.66	118.70	538	11666.14	3.47	11870.02	4.67	0	0	138.82	3.10	110.93	0.86	119.87	3.06	160.97	4.12	0	1669.71	22.82	0.92	3	80	274	291	18
1974	116.98	118.95	539	11698.06	3.84	11895.35	3.50	0	0	165.54	3.77	113.54	0.91	129.75	3.36	118.19	3.06	0	1741.17	26.89	0.92	3	80	275	291	17
1975	115.79	119.67	540	11578.61	3.54	11967.19	4.00	0	0	148.76	3.34	113.48	0.85	121.63	3.11	137.26	3.51	0	1688.67	22.01	0.92	3	80	276	291	16
1976	114.90	120.97	541	11489.71	2.72	12096.79	3.18	0	0	145.12	2.52	113.12	0.65	120.66	2.39	141.21	2.80	0	0.00	0.00	0.95	3	80	277	291	15
1977	110.98	120.18	542	11098.23	6.35	12017.71	6.00	0	0	111.93	3.51	111.94	1.08	156.37	5.64	147.87	5.32	0	1476.85	15.20	0.84	3	80	278	291	14
1978	111.13	122.43	543	11113.11	5.42	12242.98	6.43	0	0	105.59	2.92	109.93	0.99	151.87	4.84	179.93	5.76	0	0.00	0.00	0.86	3	80	279	291	13
1979	112.93	121.69	544	11292.81	5.83	12168.95	6.56	0	0	115.91	3.78	112.08	1.11	138.01	5.16	155.32	5.81	0	0.00	0.00	0.83	3	80	280	291	12
1980	111.72	122.24	545	11172.27	3.24	12223.85	3.09	0	0	149.35	2.77	111.57	0.72	134.35	2.85	128.27	2.72	0	0.00	0.00	0.94	3	80	281	291	11
1981	111.77	121.07	546	11177.26	4.74	12106.96	4.27	0	0	123.89	3.12	113.74	0.86	145.27	4.18	130.67	3.76	0	0.00	0.00	0.90	3	80	282	291	10
1982	112.21	117.19	547	11221.11	4.22	11718.79	4.26	0	0	129.73	3.00	113.43	0.85	140.88	3.73	142.19	3.76	0	1951.67	22.80	0.91	3	80	283	291	9
1983	113.17	114.30	548	11317.04	5.65	11429.84	6.90	0	0	97.77	2.75	110.71	0.98	156.71	5.08	190.33	6.24	0	1892.15	18.01	0.85	3	80	284	291	8
1984	117.36	113.89	549	11736.16	9.18	11389.40	6.13	0	0	68.23	2.06	110.89	0.82	232.79	8.77	159.25	5.55	1	1653.42	11.83	0.81	3	80	285	291	7
1985	121.27	115.63	550	12126.51	5.44	11562.53	5.54	0	0	91.81	2.50	110.17	0.79	154.90	4.84	157.71	4.93	0	0.00	0.00	0.87	3	80	286	291	6
1986	120.99	117.36	551	12098.81	3.76	11735.98	4.31	0	0	125.17	2.65	111.80	0.78	137.11	3.33	157.27	3.82	0	0.00	0.00	0.92	3	80	287	291	5
1987	122.84	118.78	552	12283.78	2.80	11877.64	3.42	0	0	166.18	3.52	113.65	0.76	101.75	2.45	124.32	2.99	1	0.00	0.00	0.93	4	80	288	291	4
1988	121.22	117.94	553	12122.26	3.57	11793.71	4.69	0	0	132.48	3.00	111.56	0.83	121.53	3.15	159.58	4.14	0	0.00	0.00	0.92	3	80	289	291	3
1989	122.96	117.47	554	12296.44	3.95	11746.53	4.04	0	0	126.01	2.94	112.32	0.77	130.59	3.48	133.34	3.55	0	0.00	0.00	0.91	3	80	290	291	2
1990	122.59	117.54	555	12258.92	15.41	11753.79	7.77	0	0	57.17	2.59	113.68	0.97	255.18	15.24	134.63	7.00	1	0.00	0.00	0.68	4	80	291	291	1
1991	6.96	110.37	258	696.29	9.89	11037.27	13.25	0	0	48.37	2.96	112.56	0.86	124.69	8.75	166.91	11.73	0	765.67	6.38	0.59	3	81	1	4	4
1992	7.03	110.26	259	702.98	5.85	11026.31	7.28	0	0	58.58	2.18	110.57	0.59	121.40	5.16	150.89	6.41	0	732.67	9.09	0.80	3	81	2	4	3
1993	6.66	110.39	260	666.31	6.29	11039.07	7.30	0	0	62.18	2.37	112.01	0.65	127.21	5.55	147.69	6.43	0	863.58	8.81	0.79	3	81	3	4	2
1994	6.69	110.02	261	669.21	11.51	11001.69	14.98	0	0	37.53	2.39	110.60	0.78	140.49	10.26	182.00	13.47	0	767.38	6.11	0.55	3	81	4	4	1
1995	86.32	120.71	263	8632.20	10.96	12070.58	5.99	0	0	99.62	4.35	116.50	1.22	191.59	9.96	106.09	5.28	1	0.00	0.00	0.75	4	82	1	2	2
1996	88.32	119.09	264	8832.24	5.04	11909.15	4.38	0	0	123.90	3.09	113.80	0.90	156.32	4.46	135.79	3.88	0	2054.46	22.42	0.90	3	82	2	2	1
1997	101.80	96.11	269	10179.60	6.01	9610.94	6.27	0	0	53.57	2.25	110.24	0.49	110.01	5.24	114.77	5.47	1	285.71	8.98	0.78	4	83	1	3	3
1998	101.64	96.28	270	10163.67	5.89	9628.39	7.00	0	0	54.74	2.60	109.07	0.52	95.17	5.08	113.31	6.09	1	318.62	9.35	0.75	4	83	2	3	2
1999	101.41	95.93	271	10140.98	8.34	9592.77	8.18	0	0	52.07	3.68	111.55	0.62	90.05	7.06	89.20	7.27	1	-307.65	2.66	0.59	5	83	3	3	1
[truncated: 34,492 more rows]
