# Supplementary material for: Single-lipid tracking reveals heterogeneities in the nanoscale dynamics of colloid-supported lipid bilayers
Source: Soft Matter. 2025 Mar 26;21(16):3058–66. doi: 10.1039/d4sm01299b (PMC11957375; doi:10.1039/d4sm01299b)
Supplement: SM-021-D4SM01299B-s001 [file SM-021-D4SM01299B-s001.zip › RAW_DOM_tracks/DOPC_planar_DOM/S02R07_Results_pix@100_SNR@6_PSF@1p6_link@6_gap@3.csv]

	X_(px)	Y_(px)	Frame_Number	X_(nm)	X_loc_error(nm)	Y_(nm)	Y_loc_error(nm)	Z_(nm)	Z_loc_error(nm)	Amplitude_fit	Amp_error	BGfit	BGfit_error	SD_X_(nm)	SD_X_error(nm)	SD_Y_(nm)	SD_Y_error(nm)	False_positive	IntegratedInt	SNR	R2_fit	Iterations_fit	Track_ID	Particle_ID	Track_Length	Reverse_numbering
1	46.51	15.52	1	4650.68	7.72	1551.75	7.93	0	0	89.43	3.29	112.84	1.12	162.58	6.90	167.07	7.09	0	1546.94	13.08	0.78	2	1	1	122	122
2	46.91	17.00	2	4690.94	4.64	1700.07	5.62	0	0	120.94	4.27	118.65	0.92	100.94	4.06	122.30	4.90	1	1458.65	23.19	0.84	4	1	2	122	121
3	47.21	17.17	3	4721.45	4.58	1717.00	5.42	0	0	89.00	2.41	115.65	0.69	130.47	4.05	154.43	4.79	0	1251.92	12.28	0.88	3	1	3	122	120
4	47.72	20.40	4	4771.83	5.03	2040.38	4.72	0	0	100.46	2.67	115.28	0.76	146.14	4.44	137.16	4.17	0	1322.06	13.79	0.89	3	1	4	122	119
5	45.90	19.72	5	4590.03	8.00	1971.69	7.15	0	0	68.59	2.18	112.96	0.84	195.16	7.37	176.01	6.48	0	1464.98	10.86	0.80	3	1	5	122	118
6	44.74	18.10	6	4474.35	4.71	1810.39	6.98	0	0	80.81	2.27	114.42	0.72	129.97	4.19	191.27	6.29	0	1319.77	16.36	0.86	3	1	6	122	117
7	45.68	16.62	7	4568.14	3.54	1661.72	4.57	0	0	113.51	2.46	113.66	0.71	126.28	3.13	163.16	4.04	0	1557.75	18.52	0.92	3	1	7	122	116
8	46.29	17.96	8	4629.39	5.87	1796.05	8.48	0	0	92.22	3.11	115.58	1.02	135.06	5.23	193.70	7.68	0	1607.58	15.49	0.81	3	1	8	122	115
9	47.05	20.47	9	4705.12	4.98	2046.97	7.47	0	0	90.26	3.12	117.48	0.84	111.19	4.40	166.57	6.59	1	1283.88	14.81	0.83	4	1	9	122	114
10	44.72	21.47	10	4471.54	6.51	2147.45	11.19	0	0	74.73	3.12	115.55	0.99	120.90	5.80	205.92	10.18	0	1520.04	11.23	0.74	4	1	10	122	113
11	44.31	21.43	11	4431.17	4.35	2142.86	5.10	0	0	120.12	3.17	117.12	0.87	126.94	3.83	148.89	4.49	0	1921.79	22.35	0.89	3	1	11	122	112
12	44.37	19.39	12	4437.36	3.85	1938.80	4.24	0	0	105.19	2.60	114.17	0.64	119.81	3.38	131.96	3.72	0	1030.21	15.05	0.91	3	1	12	122	111
13	46.26	20.67	13	4626.25	9.41	2067.42	7.16	0	0	87.77	3.29	115.41	1.15	194.20	8.53	148.63	6.42	0	1739.21	12.89	0.77	3	1	13	122	110
14	50.02	24.69	14	5002.19	3.64	2468.88	5.52	0	0	107.18	2.50	114.87	0.74	120.75	3.23	182.29	4.91	0	1429.42	16.12	0.91	3	1	14	122	109
15	50.50	26.37	15	5050.25	4.22	2636.74	3.80	0	0	123.31	3.26	116.31	0.74	122.95	3.69	110.65	3.32	1	1372.00	18.78	0.90	3	1	15	122	108
16	52.79	25.76	16	5278.81	4.34	2576.17	4.83	0	0	127.55	3.40	117.24	0.89	125.53	3.82	139.81	4.25	0	1482.71	19.16	0.89	3	1	16	122	107
17	53.54	25.37	17	5354.49	4.58	2536.96	6.25	0	0	93.57	2.64	114.98	0.78	125.58	4.06	171.18	5.54	0	1233.35	15.21	0.87	3	1	17	122	106
18	54.66	22.74	18	5466.40	3.68	2274.13	4.50	0	0	124.10	3.04	116.39	0.77	115.75	3.23	141.46	3.95	0	1575.81	20.21	0.91	3	1	18	122	105
19	54.81	22.74	19	5480.86	4.47	2274.24	5.26	0	0	117.39	3.25	115.46	0.87	124.40	3.94	146.36	4.63	0	1566.56	18.50	0.88	3	1	19	122	104
20	54.33	23.66	20	5433.38	4.92	2365.55	6.66	0	0	86.33	2.70	115.96	0.76	121.34	4.35	164.13	5.88	0	1249.12	12.88	0.85	3	1	20	122	103
21	49.78	23.68	21	4977.77	6.65	2368.44	12.70	0	0	74.19	2.88	114.15	1.06	134.22	5.98	246.84	12.36	1	1479.62	14.49	0.75	4	1	21	122	102
22	50.70	20.90	22	5069.53	4.47	2089.64	5.03	0	0	104.37	2.88	115.55	0.75	124.93	3.93	140.70	4.42	0	1459.62	17.39	0.88	3	1	22	122	101
23	51.97	20.53	23	5196.91	4.66	2052.56	4.10	0	0	148.40	4.27	121.36	0.97	124.54	4.08	109.33	3.57	1	2180.98	32.92	0.88	4	1	23	122	100
24	51.67	19.98	24	5166.57	6.19	1997.52	4.94	0	0	87.26	2.46	114.45	0.75	169.96	5.50	135.62	4.38	0	1283.02	14.26	0.87	3	1	24	122	99
25	51.15	20.75	25	5115.31	6.15	2075.02	6.26	0	0	79.66	2.80	115.76	0.76	134.88	5.42	137.37	5.52	0	1034.33	13.14	0.82	3	1	25	122	98
26	53.39	21.33	26	5338.63	3.83	2133.05	3.91	0	0	140.59	3.56	118.66	0.81	116.32	3.35	118.74	3.42	0	1690.56	26.16	0.91	4	1	26	122	97
27	52.74	24.02	27	5274.02	2.72	2402.47	4.34	0	0	143.77	2.98	116.92	0.75	100.81	2.38	160.91	3.82	1	1617.94	21.59	0.93	4	1	27	122	96
28	51.11	24.53	28	5111.47	7.96	2452.73	6.30	0	0	100.02	3.22	114.54	1.13	190.99	7.22	152.12	5.65	0	2012.25	15.26	0.82	3	1	28	122	95
29	49.03	26.25	29	4903.09	3.96	2624.56	4.47	0	0	108.74	2.89	115.21	0.69	114.63	3.47	129.18	3.91	0	1254.40	21.36	0.90	4	1	29	122	94
30	48.89	26.14	30	4889.32	5.89	2614.36	7.03	0	0	82.78	3.03	113.99	0.82	123.91	5.19	147.92	6.19	0	1152.42	14.41	0.81	3	1	30	122	93
31	48.86	25.21	31	4885.58	3.97	2521.41	5.14	0	0	122.58	3.28	115.61	0.84	114.44	3.49	148.17	4.52	0	1401.65	20.02	0.89	4	1	31	122	92
32	50.73	23.75	32	5073.45	7.31	2374.93	5.80	0	0	98.23	3.17	118.35	1.01	175.33	6.52	139.30	5.16	0	1770.77	13.04	0.83	3	1	32	122	91
33	54.00	26.73	33	5399.63	5.98	2673.03	9.45	0	0	83.03	3.04	115.07	0.97	126.65	5.33	198.78	8.55	0	1494.98	15.74	0.79	3	1	33	122	90
34	52.86	26.55	34	5285.55	6.04	2655.15	5.64	0	0	91.62	2.68	113.45	0.84	159.32	5.38	149.02	5.01	0	1414.73	15.38	0.86	3	1	34	122	89
35	50.94	26.81	35	5093.80	6.35	2680.85	6.48	0	0	86.94	2.69	112.44	0.88	159.18	5.67	162.26	5.78	0	1538.40	17.44	0.84	2	1	35	122	88
36	51.86	23.98	36	5185.86	3.97	2398.38	5.00	0	0	137.76	3.48	117.82	0.94	121.29	3.50	152.87	4.41	0	1889.83	19.92	0.90	3	1	36	122	87
37	52.47	22.76	37	5247.24	4.74	2276.17	5.69	0	0	107.77	3.42	117.58	0.85	114.83	4.15	138.08	4.99	0	1417.60	18.07	0.86	3	1	37	122	86
38	50.98	25.17	38	5098.16	8.05	2516.80	9.50	0	0	80.04	3.13	115.30	1.12	160.04	7.24	188.18	8.60	0	1746.62	14.59	0.75	3	1	38	122	85
39	51.66	26.38	39	5166.23	5.20	2638.17	7.59	0	0	95.15	3.16	116.94	0.93	121.00	4.60	176.30	6.74	0	1566.06	14.35	0.83	3	1	39	122	84
40	49.81	25.49	40	4981.45	4.92	2549.48	4.46	0	0	112.37	2.93	115.15	0.81	145.78	4.34	132.04	3.93	0	1538.88	19.01	0.89	4	1	40	122	83
41	49.66	24.76	41	4966.04	4.46	2475.62	4.05	0	0	127.62	3.58	117.11	0.81	122.33	3.90	110.89	3.54	1	1566.92	21.02	0.89	4	1	41	122	82
42	48.65	24.67	42	4865.29	3.09	2467.42	4.04	0	0	149.92	3.59	118.20	0.79	98.99	2.68	129.65	3.53	1	1811.77	30.68	0.92	4	1	42	122	81
43	52.28	24.71	43	5227.81	4.27	2471.21	5.25	0	0	124.47	3.50	120.31	0.90	116.82	3.75	143.70	4.61	0	1697.27	17.46	0.88	3	1	43	122	80
44	52.26	25.84	44	5225.71	4.60	2584.29	4.43	0	0	113.96	2.67	113.25	0.80	151.48	4.07	146.15	3.93	0	1752.35	20.20	0.91	3	1	44	122	79
45	53.91	24.04	45	5390.82	3.52	2404.21	4.16	0	0	127.70	2.75	113.57	0.75	126.09	3.10	148.84	3.66	0	1258.06	16.51	0.92	3	1	45	122	78
46	53.66	24.74	46	5365.67	5.69	2473.52	7.13	0	0	99.32	3.65	116.35	0.97	119.43	5.01	149.62	6.27	0	1504.35	17.59	0.81	3	1	46	122	77
47	53.71	26.80	47	5370.99	2.71	2679.75	3.36	0	0	150.71	2.85	113.92	0.69	110.39	2.37	137.00	2.94	1	1512.15	25.36	0.94	4	1	47	122	76
48	53.47	26.39	48	5347.39	5.59	2638.76	4.96	0	0	98.86	3.09	116.32	0.79	137.98	4.91	122.38	4.36	0	1326.96	16.36	0.86	4	1	48	122	75
49	53.93	24.82	49	5392.83	5.03	2482.25	5.59	0	0	117.30	3.71	117.14	0.95	122.53	4.42	136.04	4.91	0	1519.62	18.22	0.85	4	1	49	122	74
50	51.97	22.71	50	5196.66	6.85	2270.77	10.35	0	0	87.07	3.63	118.39	1.14	127.41	6.09	191.69	9.30	0	1866.23	14.13	0.75	3	1	50	122	73
51	51.00	20.83	51	5099.61	3.64	2083.12	4.45	0	0	119.92	2.93	118.52	0.73	114.95	3.20	140.43	3.90	0	1651.77	17.59	0.91	4	1	51	122	72
52	49.34	23.45	52	4933.71	5.91	2345.36	6.27	0	0	86.15	2.45	113.09	0.84	160.99	5.28	170.84	5.61	0	1611.98	14.17	0.85	3	1	52	122	71
53	50.00	21.39	53	5000.20	4.54	2138.92	5.14	0	0	115.08	3.20	114.51	0.85	126.00	4.00	142.73	4.52	0	1493.15	16.17	0.88	3	1	53	122	70
54	50.38	19.54	54	5037.82	5.42	1953.75	4.95	0	0	107.18	2.85	114.64	0.87	157.54	4.81	143.67	4.39	0	1544.75	13.97	0.88	3	1	54	122	69
55	51.27	21.46	55	5126.73	15.36	2146.22	22.98	0	0	41.82	3.40	119.01	1.25	147.67	13.82	217.74	21.37	1	1294.94	9.07	0.40	5	1	55	122	68
56	54.86	23.09	56	5486.16	4.06	2308.52	5.16	0	0	104.82	2.72	115.95	0.73	120.71	3.58	153.16	4.55	0	1356.23	15.63	0.89	3	1	56	122	67
57	54.51	23.21	57	5450.99	4.23	2321.21	4.95	0	0	102.80	2.55	115.45	0.73	131.31	3.73	153.78	4.37	0	1364.85	15.32	0.90	3	1	57	122	66
58	55.20	25.26	58	5519.82	4.72	2525.93	5.73	0	0	105.87	3.31	116.73	0.84	116.24	4.15	141.16	5.03	0	1454.85	17.17	0.86	4	1	58	122	65
59	57.73	25.69	59	5773.01	3.95	2569.42	4.50	0	0	145.32	3.80	115.52	0.92	116.46	3.47	132.43	3.94	0	1602.58	23.24	0.90	3	1	59	122	64
60	59.21	25.03	60	5921.04	4.39	2503.44	5.03	0	0	139.98	3.74	115.64	1.01	126.68	3.87	145.05	4.43	0	1662.38	20.78	0.89	4	1	60	122	63
61	58.08	27.06	61	5807.56	7.56	2706.05	6.98	0	0	87.05	3.59	116.74	0.97	141.56	6.66	130.67	6.15	0	1553.69	15.21	0.77	4	1	61	122	62
62	59.87	24.93	62	5986.97	4.84	2492.61	9.42	0	0	83.52	2.67	117.40	0.87	117.97	4.32	224.16	8.82	1	1466.88	13.66	0.83	4	1	62	122	61
63	60.64	28.47	63	6064.10	4.08	2847.46	3.98	0	0	110.24	2.85	115.75	0.67	121.27	3.57	118.28	3.48	0	1214.62	17.95	0.90	3	1	63	122	60
64	59.48	26.88	64	5947.89	4.24	2687.65	5.39	0	0	106.06	2.93	116.16	0.77	118.29	3.73	150.13	4.74	0	1459.44	16.58	0.88	4	1	64	122	59
65	58.40	26.44	65	5840.04	3.62	2644.15	5.01	0	0	108.81	2.63	115.09	0.71	115.70	3.19	160.05	4.41	0	1349.69	17.16	0.91	3	1	65	122	58
66	57.61	25.07	66	5761.09	3.93	2507.01	4.73	0	0	116.80	2.87	115.58	0.77	123.31	3.47	148.14	4.16	0	1525.69	17.28	0.90	3	1	66	122	57
67	57.51	26.26	67	5751.15	5.24	2625.86	4.44	0	0	81.40	2.34	115.86	0.60	140.18	4.60	118.95	3.90	0	1089.48	11.54	0.88	3	1	67	122	56
68	54.93	23.63	68	5493.33	7.25	2362.93	8.52	0	0	62.48	2.97	117.47	0.74	117.37	6.36	137.99	7.48	0	1206.56	10.33	0.72	3	1	68	122	55
69	54.75	22.81	69	5475.29	8.30	2280.93	11.74	0	0	42.87	1.86	114.11	0.68	149.20	7.46	208.55	10.82	1	801.92	10.03	0.70	4	1	69	122	54
70	59.50	23.99	70	5949.50	7.45	2398.67	8.92	0	0	61.05	2.67	116.64	0.77	131.48	6.59	157.25	7.90	0	1025.25	10.42	0.74	3	1	70	122	53
71	59.07	19.93	71	5906.81	6.40	1992.87	6.54	0	0	70.96	2.29	113.57	0.72	153.55	5.70	156.67	5.81	0	1295.73	11.82	0.83	2	1	71	122	52
72	60.40	17.36	72	6040.06	8.67	1736.23	11.59	0	0	52.43	2.71	114.82	0.82	129.84	7.69	173.34	10.29	0	979.46	9.69	0.66	3	1	72	122	51
73	60.18	18.97	73	6018.24	6.98	1896.79	8.10	0	0	68.48	2.56	113.78	0.81	144.86	6.21	167.81	7.22	0	984.10	11.41	0.78	3	1	73	122	50
74	59.87	17.68	74	5986.75	4.19	1768.07	5.07	0	0	95.54	3.46	116.08	0.64	89.26	3.71	107.55	4.40	1	968.19	15.60	0.84	4	1	74	122	49
75	59.65	17.83	75	5965.49	5.30	1782.95	4.92	0	0	92.91	3.19	116.98	0.71	118.52	4.63	109.96	4.30	1	1173.60	15.02	0.84	3	1	75	122	48
76	60.08	17.67	76	6007.90	4.45	1766.62	5.22	0	0	99.45	3.21	117.57	0.71	106.08	3.90	124.38	4.56	1	1071.40	13.47	0.86	3	1	76	122	47
77	60.97	16.44	77	6097.08	4.96	1644.25	5.68	0	0	90.37	3.64	117.02	0.70	94.88	4.37	108.28	4.93	1	1032.83	13.50	0.80	4	1	77	122	46
78	60.06	17.54	78	6006.37	8.13	1754.35	9.87	0	0	56.29	2.67	116.80	0.78	132.41	7.20	160.58	8.73	0	1125.00	9.46	0.70	3	1	78	122	45
79	58.63	20.87	79	5862.60	5.06	2087.36	4.21	0	0	99.63	2.84	115.27	0.69	136.74	4.43	113.79	3.69	0	1281.10	17.63	0.88	4	1	79	122	44
80	58.90	24.47	80	5889.63	5.22	2447.42	6.52	0	0	77.52	2.48	113.21	0.70	125.57	4.60	157.03	5.76	0	1117.27	11.47	0.84	3	1	80	122	43
81	55.01	24.34	81	5500.56	6.68	2433.91	6.78	0	0	52.43	1.76	113.66	0.56	154.24	5.95	156.62	6.03	0	1011.60	9.22	0.82	3	1	81	122	42
82	56.87	25.06	83	5686.57	5.43	2506.45	6.15	0	0	80.24	2.77	114.25	0.70	121.44	4.77	137.51	5.40	0	972.54	12.24	0.83	4	1	82	122	41
83	55.87	25.48	84	5586.95	8.05	2547.59	6.41	0	0	63.63	2.47	114.09	0.71	159.94	7.14	127.55	5.67	0	1020.83	8.43	0.78	3	1	83	122	40
84	59.04	27.47	85	5904.13	6.28	2746.95	8.79	0	0	58.22	2.46	112.31	0.66	114.55	5.54	160.12	7.74	0	497.67	8.44	0.76	4	1	84	122	39
85	61.70	29.67	86	6170.43	6.31	2966.51	6.60	0	0	63.69	2.58	112.61	0.62	119.90	5.53	125.39	5.78	0	639.77	9.40	0.79	3	1	85	122	38
86	62.00	30.59	87	6199.85	7.24	3059.32	8.34	0	0	50.49	2.15	112.38	0.61	131.44	6.40	151.27	7.36	0	715.33	7.20	0.75	4	1	86	122	37
87	61.92	29.52	88	6191.61	5.84	2952.44	6.63	0	0	65.04	2.69	113.82	0.60	108.45	5.11	122.96	5.79	1	761.38	11.27	0.78	4	1	87	122	36
88	59.35	27.37	89	5935.48	10.51	2736.80	11.10	0	0	57.54	3.75	116.45	0.94	124.06	9.22	131.03	9.74	0	1067.60	10.80	0.58	4	1	88	122	35
89	58.83	25.39	90	5882.91	6.11	2538.88	5.86	0	0	83.09	2.75	114.64	0.77	142.24	5.39	136.53	5.17	0	1070.88	11.14	0.84	3	1	89	122	34
90	59.93	25.54	91	5992.59	7.20	2553.58	6.97	0	0	68.58	3.05	115.05	0.73	124.39	6.30	120.45	6.10	0	655.52	10.54	0.75	4	1	90	122	33
91	59.16	25.49	92	5915.54	6.46	2548.57	6.52	0	0	71.84	2.59	114.72	0.72	138.29	5.70	139.47	5.75	0	632.79	9.67	0.81	3	1	91	122	32
92	56.47	25.16	93	5646.60	6.85	2515.53	12.04	0	0	44.46	2.20	111.43	0.62	107.05	6.04	187.33	10.75	1	415.42	8.82	0.70	4	1	92	122	31
93	56.32	24.55	94	5631.76	10.59	2454.59	11.51	0	0	38.33	2.32	110.76	0.65	134.89	9.35	146.59	10.15	0	434.75	6.57	0.60	3	1	93	122	30
94	56.37	24.84	95	5636.76	8.50	2483.87	12.12	0	0	41.64	2.33	112.59	0.65	117.51	7.50	167.34	10.72	0	433.75	5.19	0.64	3	1	94	122	29
95	56.57	24.76	96	5656.76	8.11	2476.23	8.84	0	0	48.90	2.66	115.90	0.62	114.48	7.09	124.82	7.74	0	439.73	5.66	0.67	3	1	95	122	28
96	57.69	25.96	97	5769.50	4.80	2595.95	6.35	0	0	78.86	2.52	114.82	0.66	115.83	4.23	153.06	5.59	0	786.17	11.93	0.85	4	1	96	122	27
97	59.64	25.01	98	5963.71	7.04	2500.79	5.70	0	0	65.54	2.52	117.01	0.63	140.93	6.18	114.14	5.01	0	836.62	11.20	0.80	4	1	97	122	26
98	59.47	24.44	99	5946.62	10.98	2443.90	7.78	0	0	39.89	1.78	110.96	0.58	190.73	9.88	135.64	6.94	0	578.90	6.72	0.71	3	1	98	122	25
99	59.40	24.91	100	5940.32	4.82	2491.03	4.86	0	0	102.84	3.06	114.37	0.75	124.89	4.23	125.85	4.26	0	1193.50	15.85	0.87	3	1	99	122	24
100	59.44	25.87	101	5944.33	5.43	2587.19	6.77	0	0	75.09	2.82	117.12	0.69	111.30	4.76	138.62	5.93	1	917.40	12.04	0.81	3	1	100	122	23
101	59.37	27.07	102	5937.50	5.30	2707.05	6.46	0	0	81.21	3.27	115.10	0.71	101.13	4.61	123.31	5.63	1	804.62	16.43	0.80	5	1	101	122	22
102	59.30	27.20	103	5929.68	9.97	2720.25	11.04	0	0	53.05	2.78	114.92	0.88	147.03	8.86	162.77	9.82	0	995.54	8.39	0.65	2	1	102	122	21
103	58.24	27.88	105	5824.47	8.52	2787.86	8.87	0	0	51.78	2.69	112.39	0.68	126.12	7.48	131.32	7.79	0	533.40	8.31	0.69	3	1	103	122	20
104	58.59	27.47	106	5858.82	8.09	2746.70	10.26	0	0	48.48	2.04	110.64	0.70	149.71	7.24	189.29	9.25	0	820.23	7.22	0.72	3	1	104	122	19
105	59.05	21.77	107	5904.60	6.41	2177.08	9.55	0	0	59.02	2.35	115.98	0.72	124.47	5.69	184.72	8.53	0	1225.73	10.87	0.77	4	1	105	122	18
106	58.35	19.10	108	5834.52	9.62	1910.22	9.83	0	0	54.79	2.45	113.01	0.85	167.35	8.62	170.84	8.83	0	1090.10	8.70	0.70	3	1	106	122	17
107	57.53	18.78	109	5752.59	13.78	1878.24	16.11	0	0	47.71	2.54	111.57	1.16	203.37	12.83	233.13	15.56	1	1094.21	12.85	0.53	4	1	107	122	16
108	55.34	17.40	110	5533.81	5.40	1740.10	6.45	0	0	78.61	2.70	115.50	0.71	120.89	4.75	144.45	5.67	0	1299.50	12.19	0.83	3	1	108	122	15
109	55.34	17.36	111	5533.82	5.13	1736.14	7.31	0	0	73.04	2.42	115.52	0.69	119.55	4.53	170.41	6.47	0	1155.08	13.22	0.83	3	1	109	122	14
110	56.28	16.62	112	5627.83	8.14	1661.60	10.98	0	0	50.35	2.68	114.96	0.73	118.06	7.17	159.22	9.67	0	662.79	6.06	0.67	3	1	110	122	13
111	57.01	16.60	113	5701.02	7.04	1659.99	9.39	0	0	54.82	2.48	114.37	0.68	119.97	6.21	159.89	8.27	0	848.29	9.68	0.73	3	1	111	122	12
112	53.97	15.51	114	5397.05	8.86	1551.23	11.28	0	0	59.20	2.85	117.60	0.94	142.76	7.90	181.35	10.09	0	1027.90	9.97	0.68	3	1	112	122	11
113	51.32	15.36	115	5131.74	6.77	1535.92	6.92	0	0	68.00	2.75	115.76	0.71	128.80	5.95	131.68	6.08	0	901.21	11.36	0.78	3	1	113	122	10
114	50.97	15.03	116	5096.57	4.77	1502.62	5.76	0	0	91.36	3.03	115.82	0.72	110.71	4.18	133.53	5.04	1	1215.38	14.43	0.85	4	1	114	122	9
115	53.24	13.33	117	5324.30	3.93	1332.80	5.31	0	0	86.34	2.25	115.99	0.60	115.93	3.46	156.93	4.68	0	951.62	10.92	0.89	3	1	115	122	8
116	53.67	12.89	118	5366.55	5.98	1289.49	6.46	0	0	87.46	3.00	114.21	0.84	134.70	5.28	145.52	5.70	0	1026.33	10.36	0.83	3	1	116	122	7
117	53.77	12.47	119	5376.89	4.95	1246.94	5.85	0	0	98.72	2.69	112.79	0.83	140.63	4.40	165.96	5.20	0	970.60	10.65	0.87	3	1	117	122	6
118	56.04	11.96	120	5604.43	5.56	1196.23	6.61	0	0	79.70	2.86	113.79	0.73	119.45	4.88	142.00	5.80	0	761.40	11.03	0.82	3	1	118	122	5
119	55.39	10.82	121	5538.72	7.70	1081.51	9.37	0	0	56.69	2.60	114.19	0.74	129.71	6.81	157.82	8.29	0	737.81	9.17	0.72	3	1	119	122	4
120	54.61	8.32	122	5460.65	6.97	832.12	10.05	0	0	65.43	2.57	114.29	0.87	137.85	6.23	197.37	9.10	0	1091.83	7.14	0.76	4	1	120	122	3
121	54.84	6.68	123	5483.77	6.13	667.59	7.75	0	0	81.90	2.85	116.34	0.88	136.33	5.45	172.26	6.90	0	1323.92	9.99	0.81	3	1	121	122	2
122	56.29	5.45	124	5628.70	8.57	544.75	15.75	0	0	58.51	2.68	113.18	1.07	147.29	7.76	257.91	15.70	1	0.00	0.00	0.66	4	1	122	122	1
123	47.15	5.13	1	4715.31	5.18	512.55	4.89	0	0	78.33	2.39	113.94	0.60	130.93	4.55	123.66	4.29	0	0.00	0.00	0.86	3	2	1	204	204
124	47.35	5.14	2	4734.72	6.41	514.27	5.78	0	0	73.18	2.74	115.93	0.67	131.74	5.62	118.80	5.07	0	0.00	0.00	0.81	4	2	2	204	203
125	47.39	4.89	3	4739.18	5.16	489.22	6.19	0	0	82.19	2.85	114.59	0.70	114.52	4.53	137.28	5.42	0	0.00	0.00	0.83	3	2	3	204	202
126	47.31	4.99	4	4731.40	4.26	499.44	5.12	0	0	87.81	2.56	114.13	0.62	112.25	3.73	134.93	4.48	0	0.00	0.00	0.88	4	2	4	204	201
127	47.31	5.07	5	4731.07	5.13	507.46	5.26	0	0	84.32	2.64	115.27	0.66	126.41	4.50	129.65	4.62	0	0.00	0.00	0.86	3	2	5	204	200
128	47.41	5.14	6	4741.31	5.83	513.68	7.34	0	0	83.12	3.22	115.07	0.83	116.09	5.12	146.10	6.45	0	0.00	0.00	0.80	3	2	6	204	199
129	47.27	5.26	7	4727.25	6.04	526.42	8.47	0	0	83.62	3.59	115.13	0.91	108.32	5.31	151.81	7.44	1	0.00	0.00	0.76	3	2	7	204	198
130	47.47	5.10	8	4746.91	6.25	510.01	6.73	0	0	78.85	2.68	113.79	0.80	142.00	5.53	152.98	5.96	0	0.00	0.00	0.82	3	2	8	204	197
131	47.31	5.18	9	4730.53	5.99	518.20	6.85	0	0	77.14	2.90	115.08	0.75	122.75	5.27	140.35	6.02	0	0.00	0.00	0.80	4	2	9	204	196
132	47.48	4.99	10	4747.66	4.51	498.60	5.06	0	0	93.76	3.03	115.11	0.67	107.47	3.93	120.49	4.42	1	0.00	0.00	0.86	4	2	10	204	195
133	47.31	4.83	11	4731.30	5.89	483.42	5.91	0	0	74.83	2.66	115.84	0.67	127.76	5.17	128.04	5.19	0	0.00	0.00	0.82	3	2	11	204	194
134	47.34	4.96	12	4734.21	4.52	496.15	5.25	0	0	98.24	2.94	116.03	0.72	116.12	3.96	134.97	4.60	0	0.00	0.00	0.87	4	2	12	204	193
135	47.38	5.09	13	4738.13	4.07	508.95	4.56	0	0	87.24	2.12	114.93	0.58	129.22	3.59	144.57	4.02	0	0.00	0.00	0.91	3	2	13	204	192
136	47.37	4.98	14	4736.66	4.89	497.80	5.60	0	0	85.22	2.68	113.05	0.68	119.69	4.29	137.01	4.91	0	0.00	0.00	0.86	4	2	14	204	191
137	47.25	5.12	15	4724.66	6.06	511.62	7.48	0	0	71.79	2.66	113.99	0.74	126.13	5.35	155.58	6.62	0	0.00	0.00	0.80	3	2	15	204	190
138	47.38	5.27	16	4737.51	4.11	527.46	4.38	0	0	91.79	2.50	113.01	0.58	116.18	3.59	123.78	3.83	0	0.00	0.00	0.89	3	2	16	204	189
139	47.38	4.97	17	4738.18	4.75	497.02	6.16	0	0	76.61	2.80	116.12	0.62	99.88	4.12	129.64	5.37	1	0.00	0.00	0.83	4	2	17	204	188
140	47.29	5.26	18	4729.05	4.84	525.72	4.25	0	0	90.33	2.66	115.37	0.61	126.26	4.23	110.79	3.72	1	0.00	0.00	0.88	4	2	18	204	187
141	47.23	5.01	19	4722.86	6.53	501.11	7.50	0	0	75.17	2.93	114.16	0.81	129.34	5.76	148.67	6.62	0	0.00	0.00	0.79	3	2	19	204	186
142	47.56	5.14	20	4755.54	6.28	513.71	5.64	0	0	79.87	2.69	113.63	0.73	143.83	5.53	129.16	4.97	0	0.00	0.00	0.83	3	2	20	204	185
143	47.23	4.98	21	4723.19	4.92	497.64	5.76	0	0	78.21	2.24	113.57	0.64	132.49	4.35	155.09	5.10	0	0.00	0.00	0.87	3	2	21	204	184
144	47.37	4.91	22	4737.20	4.63	490.84	4.45	0	0	86.32	2.25	113.48	0.60	136.76	4.08	131.40	3.92	0	0.00	0.00	0.89	4	2	22	204	183
145	47.33	5.06	23	4732.61	4.40	506.32	4.85	0	0	98.39	2.91	113.46	0.68	114.29	3.85	125.87	4.24	0	0.00	0.00	0.88	4	2	23	204	182
146	47.30	4.96	24	4729.68	8.65	496.40	7.84	0	0	70.54	3.10	115.21	0.90	151.92	7.65	137.77	6.94	0	0.00	0.00	0.74	3	2	24	204	181
147	47.30	5.02	25	4730.05	6.04	501.99	6.48	0	0	76.73	2.70	113.58	0.74	132.35	5.32	141.89	5.71	0	0.00	0.00	0.82	3	2	25	204	180
148	47.16	5.05	26	4716.04	5.90	504.53	6.54	0	0	87.45	3.59	115.42	0.81	110.29	5.15	122.37	5.72	1	0.00	0.00	0.79	4	2	26	204	179
149	47.59	5.10	27	4759.35	5.58	509.97	5.57	0	0	72.52	2.16	113.34	0.63	144.51	4.93	144.12	4.92	0	0.00	0.00	0.86	3	2	27	204	178
150	47.43	5.29	28	4742.86	6.02	529.02	5.76	0	0	75.01	2.64	115.20	0.67	132.05	5.29	126.22	5.06	0	0.00	0.00	0.83	3	2	28	204	177
151	47.40	5.22	29	4739.59	5.88	521.99	5.70	0	0	74.26	2.28	111.77	0.67	148.14	5.20	143.67	5.05	0	0.00	0.00	0.85	3	2	29	204	176
152	47.29	5.02	30	4729.40	5.35	502.10	5.88	0	0	90.88	3.23	115.40	0.77	115.80	4.68	127.26	5.15	0	0.00	0.00	0.83	3	2	30	204	175
153	47.47	5.09	31	4747.28	5.51	509.10	5.69	0	0	82.25	2.75	113.36	0.70	127.17	4.84	131.27	5.00	0	0.00	0.00	0.84	3	2	31	204	174
154	47.44	5.05	32	4743.67	5.09	505.45	5.55	0	0	85.81	2.91	115.82	0.68	115.42	4.45	125.80	4.85	0	0.00	0.00	0.84	5	2	32	204	173
155	47.52	4.95	33	4752.38	4.15	495.09	5.39	0	0	105.45	3.36	115.28	0.74	100.06	3.60	130.10	4.71	1	0.00	0.00	0.86	4	2	33	204	172
156	47.22	5.28	34	4722.05	7.36	527.95	7.33	0	0	72.86	3.04	115.44	0.82	136.22	6.48	135.70	6.46	0	0.00	0.00	0.77	3	2	34	204	171
157	47.29	4.85	35	4729.14	6.27	485.45	6.52	0	0	92.31	3.45	115.04	0.90	129.18	5.52	134.31	5.73	0	0.00	0.00	0.81	3	2	35	204	170
158	47.59	4.93	36	4758.70	6.28	492.76	7.23	0	0	71.39	2.68	115.28	0.74	129.08	5.54	148.63	6.37	0	0.00	0.00	0.80	4	2	36	204	169
159	47.37	4.92	37	4737.20	5.30	491.55	5.88	0	0	76.62	2.51	113.93	0.65	124.59	4.66	138.37	5.17	0	0.00	0.00	0.84	3	2	37	204	168
160	47.47	5.06	38	4746.81	5.60	505.91	6.17	0	0	81.53	2.81	113.17	0.73	125.14	4.93	137.65	5.42	0	0.00	0.00	0.83	4	2	38	204	167
161	47.55	5.01	39	4754.83	5.53	500.83	6.69	0	0	83.44	3.38	115.72	0.76	104.95	4.82	126.93	5.84	1	0.00	0.00	0.79	4	2	39	204	166
162	47.50	4.98	40	4749.53	6.64	498.42	6.60	0	0	71.88	2.80	115.39	0.72	131.07	5.83	130.41	5.80	0	0.00	0.00	0.79	3	2	40	204	165
163	47.22	4.92	41	4722.43	5.94	491.67	5.78	0	0	72.10	2.51	114.60	0.64	131.10	5.21	127.71	5.08	0	0.00	0.00	0.83	4	2	41	204	164
164	47.17	4.81	42	4717.47	6.81	480.89	7.39	0	0	71.51	2.88	117.04	0.78	130.29	6.00	141.40	6.51	0	0.00	0.00	0.78	3	2	42	204	163
165	47.25	5.17	43	4724.91	5.99	516.60	6.95	0	0	73.26	2.66	114.82	0.73	127.14	5.28	147.45	6.12	0	0.00	0.00	0.81	3	2	43	204	162
166	47.26	5.26	44	4726.49	4.85	526.12	6.16	0	0	68.58	2.29	116.02	0.57	111.63	4.26	141.69	5.40	1	0.00	0.00	0.84	4	2	44	204	161
167	47.45	5.05	45	4745.45	6.15	504.64	6.86	0	0	79.80	3.31	114.41	0.78	114.09	5.38	127.25	6.00	0	0.00	0.00	0.78	4	2	45	204	160
168	47.42	5.14	46	4741.95	6.20	514.04	5.41	0	0	76.21	2.61	112.77	0.67	139.29	5.44	121.46	4.75	0	0.00	0.00	0.83	3	2	46	204	159
169	47.17	4.92	47	4716.80	5.60	491.58	5.87	0	0	83.24	2.97	114.84	0.72	120.99	4.91	126.78	5.14	0	0.00	0.00	0.83	3	2	47	204	158
170	47.43	5.14	48	4743.28	5.26	514.26	6.07	0	0	79.44	2.57	113.18	0.69	125.07	4.63	144.36	5.34	0	0.00	0.00	0.84	3	2	48	204	157
171	47.56	5.04	49	4755.57	5.42	504.49	4.93	0	0	92.32	2.98	113.55	0.72	129.17	4.75	117.38	4.32	0	0.00	0.00	0.85	4	2	49	204	156
172	47.61	4.73	50	4761.04	5.46	472.85	6.30	0	0	84.18	2.97	114.80	0.75	119.05	4.80	137.17	5.52	0	0.00	0.00	0.83	3	2	50	204	155
173	47.20	5.07	51	4719.88	4.31	506.96	4.95	0	0	83.82	2.51	115.28	0.58	110.60	3.77	127.01	4.32	1	0.00	0.00	0.87	3	2	51	204	154
174	47.41	5.29	52	4741.25	6.29	528.60	6.75	0	0	65.87	2.07	110.36	0.68	155.62	5.61	166.65	6.02	0	0.00	0.00	0.83	3	2	52	204	153
175	47.20	5.24	53	4720.15	4.93	524.22	6.08	0	0	69.94	2.19	113.62	0.59	121.58	4.34	149.92	5.35	0	0.00	0.00	0.85	3	2	53	204	152
176	47.22	5.17	54	4721.69	7.11	516.80	6.72	0	0	66.81	2.75	114.53	0.70	133.32	6.25	126.05	5.91	0	0.00	0.00	0.78	3	2	54	204	151
177	47.33	5.06	55	4732.66	6.91	505.67	6.10	0	0	87.48	3.12	113.38	0.88	149.73	6.10	132.21	5.39	0	0.00	0.00	0.81	3	2	55	204	150
178	47.46	5.16	56	4746.17	4.34	516.32	5.89	0	0	77.68	2.53	115.88	0.59	102.22	3.78	138.86	5.15	1	0.00	0.00	0.85	4	2	56	204	149
179	47.42	5.17	57	4742.20	5.33	516.87	5.40	0	0	84.11	2.97	115.80	0.67	116.27	4.66	117.72	4.72	0	0.00	0.00	0.83	4	2	57	204	148
180	47.09	5.14	58	4709.25	4.83	514.29	6.05	0	0	86.26	3.14	115.91	0.69	102.20	4.23	127.86	5.28	1	0.00	0.00	0.83	4	2	58	204	147
181	47.36	5.04	59	4735.69	3.80	504.00	4.37	0	0	89.01	2.29	114.05	0.55	113.42	3.32	130.56	3.83	0	0.00	0.00	0.90	4	2	59	204	146
182	47.31	5.23	60	4731.26	5.91	523.03	6.48	0	0	76.88	2.69	114.40	0.73	130.13	5.21	142.63	5.71	0	0.00	0.00	0.82	3	2	60	204	145
183	47.11	5.01	61	4711.44	5.46	501.30	4.91	0	0	78.59	2.51	113.96	0.61	131.59	4.78	118.34	4.30	0	0.00	0.00	0.85	3	2	61	204	144
184	47.25	5.10	62	4725.37	5.85	510.26	5.69	0	0	88.14	2.85	113.23	0.78	139.75	5.16	135.84	5.01	0	0.00	0.00	0.84	3	2	62	204	143
185	47.28	5.04	63	4728.10	4.39	503.56	5.19	0	0	83.04	2.52	115.10	0.60	111.39	3.84	131.70	4.54	1	0.00	0.00	0.87	3	2	63	204	142
186	47.38	5.08	64	4738.44	4.74	507.76	5.41	0	0	86.02	2.81	115.98	0.65	111.85	4.15	127.54	4.73	1	0.00	0.00	0.85	3	2	64	204	141
187	47.36	5.15	65	4735.76	5.99	515.02	6.00	0	0	72.14	2.32	112.85	0.67	143.75	5.30	143.85	5.30	0	0.00	0.00	0.84	3	2	65	204	140
188	47.45	5.04	66	4744.87	4.15	504.43	3.95	0	0	94.81	2.38	114.69	0.58	127.37	3.64	121.15	3.46	0	0.00	0.00	0.91	3	2	66	204	139
189	47.29	5.22	67	4729.00	5.73	522.27	6.61	0	0	79.85	2.60	112.31	0.76	135.92	5.07	156.81	5.85	0	0.00	0.00	0.83	3	2	67	204	138
190	47.34	4.91	68	4733.72	3.99	491.18	5.12	0	0	91.82	2.54	113.45	0.63	111.22	3.50	142.51	4.49	1	0.00	0.00	0.89	4	2	68	204	137
191	47.39	4.91	69	4739.12	5.30	490.80	4.65	0	0	91.77	2.98	115.69	0.68	125.65	4.63	110.24	4.07	1	0.00	0.00	0.86	4	2	69	204	136
192	47.18	5.12	70	4717.79	6.67	511.63	6.24	0	0	79.61	2.94	115.81	0.79	139.31	5.87	130.21	5.49	0	0.00	0.00	0.81	4	2	70	204	135
193	47.26	4.93	71	4725.75	4.52	492.62	5.08	0	0	86.86	2.63	115.93	0.63	114.62	3.95	129.03	4.45	0	0.00	0.00	0.87	4	2	71	204	134
194	47.26	5.15	72	4725.83	4.41	515.15	5.60	0	0	93.84	2.89	115.19	0.70	110.24	3.87	139.86	4.90	1	0.00	0.00	0.86	3	2	72	204	133
195	47.35	5.13	73	4734.94	5.54	512.86	5.94	0	0	76.27	2.48	115.11	0.67	131.64	4.88	141.09	5.23	0	0.00	0.00	0.84	3	2	73	204	132
196	47.24	5.12	74	4724.50	4.65	512.15	5.96	0	0	89.38	3.11	115.62	0.70	102.55	4.06	131.52	5.21	1	0.00	0.00	0.84	4	2	74	204	131
197	47.34	5.02	75	4733.90	4.74	502.36	4.80	0	0	82.92	2.48	116.32	0.60	121.90	4.15	123.39	4.20	0	0.00	0.00	0.87	3	2	75	204	130
198	47.23	5.00	76	4723.19	4.54	500.16	5.65	0	0	85.59	2.67	115.38	0.65	111.87	3.98	139.19	4.95	1	0.00	0.00	0.86	5	2	76	204	129
199	47.19	5.15	77	4719.09	4.88	514.65	5.86	0	0	86.68	2.79	114.43	0.70	116.72	4.29	140.10	5.14	0	0.00	0.00	0.85	4	2	77	204	128
200	47.26	5.49	78	4726.24	4.74	549.04	4.68	0	0	91.99	2.96	115.49	0.64	113.04	4.13	111.63	4.08	1	0.00	0.00	0.86	5	2	78	204	127
201	47.34	5.02	79	4733.85	3.84	502.26	4.74	0	0	83.12	2.17	112.20	0.54	113.21	3.37	139.72	4.16	0	0.00	0.00	0.90	3	2	79	204	126
202	47.25	5.14	80	4724.74	4.19	513.66	6.53	0	0	86.87	2.93	115.92	0.68	95.62	3.67	148.94	5.71	1	0.00	0.00	0.85	4	2	80	204	125
203	47.37	4.95	81	4737.20	6.29	494.70	6.08	0	0	75.64	2.77	114.75	0.71	132.47	5.53	127.89	5.34	0	0.00	0.00	0.81	3	2	81	204	124
204	47.34	5.16	82	4733.51	5.46	516.05	4.91	0	0	82.73	2.49	113.46	0.65	139.67	4.80	125.58	4.31	0	0.00	0.00	0.86	3	2	82	204	123
205	47.31	4.91	83	4731.00	6.58	491.44	6.61	0	0	75.98	2.94	113.61	0.76	131.11	5.79	131.54	5.81	0	0.00	0.00	0.80	3	2	83	204	122
206	47.13	4.98	84	4712.76	6.48	497.90	5.43	0	0	82.84	2.57	112.43	0.76	160.86	5.75	135.02	4.81	0	0.00	0.00	0.85	3	2	84	204	121
207	47.25	5.05	85	4725.35	6.38	504.58	6.56	0	0	79.63	3.04	116.46	0.78	128.75	5.61	132.27	5.76	0	0.00	0.00	0.80	3	2	85	204	120
208	47.12	5.04	86	4712.05	6.66	503.92	6.06	0	0	67.86	2.71	115.57	0.65	128.49	5.84	116.87	5.31	0	0.00	0.00	0.79	3	2	86	204	119
209	47.53	4.98	87	4752.59	4.38	498.16	4.78	0	0	84.71	2.44	114.20	0.58	116.69	3.83	127.49	4.19	0	0.00	0.00	0.88	4	2	87	204	118
210	47.21	5.22	88	4721.34	5.63	522.15	5.75	0	0	70.50	2.44	115.05	0.61	125.35	4.94	128.09	5.04	0	0.00	0.00	0.83	3	2	88	204	117
211	47.22	5.07	89	4721.87	5.92	506.67	6.15	0	0	81.51	2.89	115.49	0.75	128.86	5.20	133.89	5.41	0	0.00	0.00	0.82	3	2	89	204	116
212	47.35	5.06	90	4734.55	5.39	506.41	5.46	0	0	85.14	2.62	112.51	0.71	135.05	4.75	136.86	4.81	0	0.00	0.00	0.86	3	2	90	204	115
213	47.32	5.20	91	4732.28	5.78	519.61	6.24	0	0	78.02	2.63	114.32	0.72	132.14	5.09	142.66	5.50	0	0.00	0.00	0.83	3	2	91	204	114
214	47.47	5.06	92	4747.30	4.31	506.16	4.99	0	0	85.54	2.25	114.09	0.61	126.49	3.80	146.37	4.40	0	0.00	0.00	0.89	3	2	92	204	113
215	47.31	5.22	93	4731.13	5.68	522.10	5.51	0	0	83.84	2.83	114.44	0.71	129.51	4.99	125.62	4.84	0	0.00	0.00	0.84	4	2	93	204	112
216	47.31	5.26	94	4730.80	4.49	525.50	5.22	0	0	81.83	2.42	113.44	0.60	116.57	3.93	135.63	4.58	0	0.00	0.00	0.87	3	2	94	204	111
217	47.20	4.87	95	4719.76	4.97	487.25	4.44	0	0	89.50	2.90	116.56	0.62	117.95	4.33	105.38	3.88	1	0.00	0.00	0.86	4	2	95	204	110
218	47.63	5.06	96	4762.88	6.39	505.59	7.03	0	0	71.91	3.04	115.46	0.73	116.41	5.59	128.05	6.15	0	0.00	0.00	0.77	4	2	96	204	109
219	47.30	5.13	97	4730.45	4.34	512.91	5.93	0	0	89.77	2.84	114.22	0.69	105.44	3.80	143.96	5.19	1	0.00	0.00	0.86	4	2	97	204	108
220	47.22	4.95	98	4721.75	5.40	495.21	5.27	0	0	87.45	2.86	114.86	0.71	127.29	4.74	124.16	4.62	0	0.00	0.00	0.85	3	2	98	204	107
221	47.28	5.07	99	4728.28	5.79	506.68	6.82	0	0	71.92	2.56	113.31	0.69	125.71	5.11	148.02	6.01	0	0.00	0.00	0.82	3	2	99	204	106
222	47.40	5.00	100	4740.04	5.10	500.41	5.86	0	0	87.30	3.23	114.92	0.71	105.87	4.44	121.83	5.12	1	0.00	0.00	0.82	4	2	100	204	105
223	47.00	5.01	101	4699.58	4.31	500.95	4.17	0	0	88.09	2.35	115.01	0.56	124.59	3.78	120.38	3.65	0	0.00	0.00	0.90	3	2	101	204	104
224	47.25	5.02	102	4724.83	4.00	502.37	4.31	0	0	99.45	2.97	113.97	0.61	102.93	3.49	110.73	3.75	1	0.00	0.00	0.88	4	2	102	204	103
225	47.58	5.18	103	4757.93	5.51	517.55	6.02	0	0	76.50	2.78	114.63	0.66	116.44	4.82	127.33	5.27	0	0.00	0.00	0.82	3	2	103	204	102
226	47.25	5.00	104	4725.25	4.56	500.11	6.06	0	0	79.35	2.48	113.62	0.63	112.47	4.01	149.53	5.33	0	0.00	0.00	0.86	4	2	104	204	101
227	47.26	5.11	105	4725.61	7.51	510.61	7.50	0	0	63.70	2.41	112.39	0.75	153.58	6.67	153.16	6.67	0	0.00	0.00	0.78	3	2	105	204	100
228	47.66	4.98	106	4766.32	4.43	498.14	4.82	0	0	107.10	3.14	113.25	0.74	116.36	3.88	126.62	4.22	0	0.00	0.00	0.88	4	2	106	204	99
229	47.24	5.07	107	4723.89	4.08	507.07	5.06	0	0	95.05	2.72	114.29	0.65	109.46	3.57	135.78	4.43	1	0.00	0.00	0.88	4	2	107	204	98
230	47.15	5.11	108	4714.52	5.57	510.72	4.94	0	0	96.22	3.41	116.18	0.75	120.61	4.86	107.11	4.32	1	0.00	0.00	0.83	4	2	108	204	97
231	47.43	5.02	109	4743.36	4.09	502.14	4.96	0	0	115.73	3.62	115.94	0.77	100.28	3.54	121.75	4.32	1	0.00	0.00	0.87	4	2	109	204	96
232	47.29	5.18	110	4729.49	7.41	517.98	6.38	0	0	72.77	2.75	112.01	0.77	151.31	6.53	130.34	5.63	0	0.00	0.00	0.80	3	2	110	204	95
233	47.42	4.99	111	4742.32	3.81	498.86	5.11	0	0	94.59	2.81	114.50	0.62	98.40	3.30	132.11	4.46	1	0.00	0.00	0.88	4	2	111	204	94
234	47.33	5.16	112	4732.52	6.53	515.62	6.21	0	0	65.49	2.33	113.89	0.64	141.78	5.76	134.76	5.48	0	0.00	0.00	0.82	3	2	112	204	93
235	47.30	5.23	113	4729.79	6.03	522.59	5.40	0	0	89.94	3.16	114.90	0.77	131.97	5.28	118.30	4.74	0	0.00	0.00	0.83	3	2	113	204	92
236	47.37	5.10	114	4737.33	6.75	510.24	7.08	0	0	66.02	2.35	113.50	0.71	146.47	5.98	153.51	6.28	0	0.00	0.00	0.80	3	2	114	204	91
237	47.34	5.20	115	4733.93	5.83	519.65	5.70	0	0	70.61	2.34	114.04	0.62	135.36	5.13	132.30	5.02	0	0.00	0.00	0.84	3	2	115	204	90
238	47.41	5.06	116	4741.46	4.03	506.16	4.30	0	0	108.48	2.78	115.06	0.68	121.11	3.54	129.16	3.77	0	0.00	0.00	0.90	3	2	116	204	89
239	47.31	5.14	117	4731.24	5.34	514.10	6.10	0	0	80.41	2.91	115.28	0.69	113.67	4.67	129.86	5.34	0	0.00	0.00	0.82	3	2	117	204	88
240	47.20	5.27	118	4720.43	4.41	527.10	4.87	0	0	98.85	3.07	113.86	0.68	109.06	3.85	120.38	4.25	1	0.00	0.00	0.87	4	2	118	204	87
241	47.28	5.12	119	4728.37	5.69	512.48	4.80	0	0	79.79	2.58	115.30	0.63	135.43	4.98	114.30	4.21	0	0.00	0.00	0.85	3	2	119	204	86
242	47.13	5.19	120	4713.42	5.83	518.99	5.91	0	0	95.63	3.96	116.10	0.83	108.20	5.09	109.65	5.15	1	0.00	0.00	0.79	4	2	120	204	85
243	47.49	5.00	121	4749.31	5.01	500.08	5.79	0	0	78.54	2.62	115.40	0.64	115.47	4.39	133.43	5.08	0	0.00	0.00	0.84	4	2	121	204	84
244	47.23	5.04	122	4722.77	5.91	504.19	5.42	0	0	80.68	2.75	116.69	0.69	133.56	5.19	122.55	4.76	0	0.00	0.00	0.84	4	2	122	204	83
245	47.50	5.15	123	4750.08	5.34	514.60	5.00	0	0	77.92	2.73	117.83	0.60	117.32	4.66	109.84	4.37	1	0.00	0.00	0.84	4	2	123	204	82
246	47.44	5.16	124	4744.17	5.53	515.89	6.37	0	0	68.90	2.40	114.16	0.62	122.48	4.87	140.94	5.60	0	0.00	0.00	0.83	3	2	124	204	81
247	47.60	5.06	125	4759.60	7.18	505.75	7.29	0	0	72.71	3.10	116.42	0.80	129.65	6.31	131.71	6.41	0	0.00	0.00	0.76	3	2	125	204	80
248	47.25	5.26	126	4724.54	5.81	526.17	6.79	0	0	75.06	2.73	115.36	0.72	123.33	5.11	144.05	5.97	0	0.00	0.00	0.81	3	2	126	204	79
249	47.35	4.95	127	4735.38	7.00	494.88	8.35	0	0	70.58	3.20	117.08	0.82	119.05	6.15	141.93	7.34	0	0.00	0.00	0.74	4	2	127	204	78
250	47.42	4.97	128	4741.95	7.96	496.62	7.41	0	0	68.60	3.49	119.24	0.79	120.21	6.95	111.86	6.48	1	0.00	0.00	0.71	3	2	128	204	77
251	47.29	5.15	129	4729.34	5.24	515.29	7.93	0	0	67.31	2.31	113.80	0.67	117.99	4.64	177.88	7.05	0	0.00	0.00	0.82	4	2	129	204	76
252	47.50	4.98	130	4750.00	5.92	497.96	8.00	0	0	72.73	3.17	115.35	0.75	104.26	5.16	141.04	7.00	1	0.00	0.00	0.76	4	2	130	204	75
253	47.45	5.13	131	4745.25	6.18	513.40	6.14	0	0	68.53	2.34	116.83	0.65	139.32	5.45	138.45	5.41	0	0.00	0.00	0.83	3	2	131	204	74
254	47.20	5.12	132	4719.73	8.29	512.30	9.21	0	0	73.30	4.06	120.56	0.96	115.06	7.26	127.87	8.06	0	0.00	0.00	0.67	3	2	132	204	73
255	47.59	4.98	133	4758.68	7.29	497.75	6.82	0	0	96.26	4.82	121.44	1.00	111.86	6.34	104.77	5.96	1	0.00	0.00	0.72	3	2	133	204	72
256	47.46	4.97	134	4746.36	9.99	497.23	11.12	0	0	92.47	6.93	124.18	1.44	102.22	8.66	113.84	9.69	1	0.00	0.00	0.53	3	2	134	204	71
257	47.80	5.09	135	4779.58	10.96	508.99	10.94	0	0	83.03	6.34	123.12	1.35	110.29	9.55	110.19	9.55	1	0.00	0.00	0.53	4	2	135	204	70
258	47.49	5.29	136	4748.80	9.55	528.93	10.43	0	0	78.39	4.59	120.82	1.19	125.57	8.40	137.15	9.17	0	0.00	0.00	0.63	3	2	136	204	69
259	47.24	5.18	137	4724.43	5.47	517.83	6.38	0	0	100.81	3.91	119.14	0.89	108.29	4.78	126.42	5.58	1	0.00	0.00	0.81	3	2	137	204	68
260	47.49	4.82	138	4749.04	7.37	481.99	8.75	0	0	85.07	4.53	120.69	1.02	106.38	6.42	126.29	7.64	1	0.00	0.00	0.69	4	2	138	204	67
261	47.30	5.07	139	4730.13	6.47	507.24	6.47	0	0	75.17	2.83	115.99	0.74	132.40	5.69	132.47	5.69	0	0.00	0.00	0.80	3	2	139	204	66
262	47.45	4.75	140	4744.77	5.33	474.63	5.31	0	0	106.85	4.45	119.69	0.83	98.05	4.59	97.81	4.61	1	0.00	0.00	0.80	5	2	140	204	65
263	47.41	5.15	141	4740.80	5.44	514.75	6.32	0	0	71.87	2.52	115.04	0.64	119.59	4.78	139.05	5.55	0	0.00	0.00	0.83	3	2	141	204	64
264	47.39	5.04	142	4739.12	11.86	504.13	13.50	0	0	70.67	6.61	125.79	1.32	97.24	10.24	110.83	11.76	1	0.00	0.00	0.43	4	2	142	204	63
265	47.49	5.15	143	4748.54	10.43	515.18	11.77	0	0	87.37	6.68	124.53	1.44	104.70	9.07	118.16	10.27	1	0.00	0.00	0.52	3	2	143	204	62
266	47.53	4.91	144	4753.26	8.48	490.97	8.00	0	0	93.23	5.01	121.83	1.15	121.31	7.41	114.43	7.00	0	0.00	0.00	0.68	4	2	144	204	61
267	47.44	5.08	145	4743.86	9.37	507.93	9.48	0	0	107.70	7.14	124.06	1.50	108.61	8.15	109.85	8.27	1	0.00	0.00	0.59	3	2	145	204	60
268	47.23	5.24	146	4722.56	13.04	524.35	12.71	0	0	76.71	6.44	123.65	1.48	119.50	11.40	116.49	11.11	0	0.00	0.00	0.47	4	2	146	204	59
269	47.69	5.07	147	4768.89	11.07	506.65	9.57	0	0	81.34	5.02	122.10	1.27	138.27	9.72	119.53	8.41	0	0.00	0.00	0.61	3	2	147	204	58
270	47.59	4.98	148	4758.83	15.45	498.08	15.13	0	0	55.20	5.17	120.66	1.28	126.83	13.54	124.23	13.27	0	0.00	0.00	0.41	3	2	148	204	57
271	47.18	4.97	149	4717.96	11.07	497.13	9.92	0	0	70.89	5.12	121.80	1.10	117.69	9.66	105.48	8.67	1	0.00	0.00	0.55	3	2	149	204	56
272	47.43	4.98	150	4742.93	8.13	497.87	9.42	0	0	91.93	6.29	124.71	1.17	90.69	6.91	105.61	8.20	1	0.00	0.00	0.59	4	2	150	204	55
273	47.30	5.07	151	4729.87	11.17	507.19	12.46	0	0	64.01	4.84	122.11	1.13	113.72	9.77	126.85	10.90	0	0.00	0.00	0.52	3	2	151	204	54
274	47.34	5.10	152	4733.65	11.47	509.62	10.57	0	0	83.96	5.57	121.27	1.40	133.00	10.06	122.54	9.27	0	0.00	0.00	0.57	3	2	152	204	53
275	47.39	5.11	153	4738.68	8.12	510.91	9.49	0	0	90.92	5.46	122.08	1.19	103.77	7.06	121.44	8.28	1	0.00	0.00	0.64	4	2	153	204	52
276	47.13	4.96	154	4713.29	8.53	495.91	8.45	0	0	105.41	6.35	122.99	1.32	108.71	7.44	107.79	7.38	1	0.00	0.00	0.64	4	2	154	204	51
277	47.22	5.06	155	4722.42	4.05	505.78	4.76	0	0	116.94	3.61	120.23	0.76	100.56	3.53	118.30	4.15	1	0.00	0.00	0.87	4	2	155	204	50
278	47.43	5.03	156	4742.88	4.81	503.24	6.28	0	0	103.03	3.54	118.10	0.85	107.76	4.21	140.66	5.50	1	0.00	0.00	0.84	4	2	156	204	49
279	47.59	5.09	157	4758.85	4.25	508.95	5.74	0	0	86.16	2.80	117.50	0.63	100.32	3.69	135.69	5.01	1	0.00	0.00	0.86	4	2	157	204	48
280	47.40	5.05	158	4740.22	4.46	505.34	4.81	0	0	109.75	3.43	116.54	0.76	109.58	3.89	118.19	4.20	1	0.00	0.00	0.87	4	2	158	204	47
281	47.43	5.16	159	4743.21	4.84	515.78	5.54	0	0	102.33	3.52	118.15	0.79	108.27	4.22	124.03	4.84	1	0.00	0.00	0.84	4	2	159	204	46
282	47.31	5.22	160	4730.80	4.32	522.35	5.11	0	0	101.93	3.12	116.75	0.72	108.49	3.77	128.30	4.46	1	0.00	0.00	0.87	4	2	160	204	45
283	47.42	5.04	161	4742.09	4.12	503.76	4.70	0	0	108.74	3.48	118.27	0.71	98.74	3.56	112.80	4.09	1	0.00	0.00	0.86	4	2	161	204	44
284	47.26	4.88	162	4726.17	4.99	487.52	4.80	0	0	100.00	3.31	116.76	0.73	115.92	4.35	111.65	4.20	1	0.00	0.00	0.85	4	2	162	204	43
285	47.62	5.25	163	4761.77	5.82	525.06	6.53	0	0	79.74	3.04	117.06	0.74	117.72	5.11	131.90	5.72	0	0.00	0.00	0.81	4	2	163	204	42
286	47.39	5.09	164	4739.07	6.92	509.45	5.95	0	0	80.82	2.91	114.81	0.80	148.28	6.09	127.50	5.24	0	0.00	0.00	0.81	3	2	164	204	41
287	47.34	4.93	165	4734.11	5.15	493.39	6.56	0	0	81.49	2.90	116.79	0.72	111.36	4.51	141.99	5.75	1	0.00	0.00	0.83	3	2	165	204	40
288	47.50	5.06	166	4750.39	6.72	506.10	6.89	0	0	74.03	3.19	117.07	0.76	120.01	5.88	123.11	6.03	0	0.00	0.00	0.77	3	2	166	204	39
289	47.35	5.04	167	4734.67	5.66	504.22	6.13	0	0	82.16	2.88	115.31	0.73	124.37	4.97	134.69	5.38	0	0.00	0.00	0.83	3	2	167	204	38
290	47.23	4.96	168	4723.12	5.13	495.66	6.18	0	0	79.43	2.85	115.95	0.67	110.08	4.49	132.53	5.40	1	0.00	0.00	0.83	3	2	168	204	37
291	47.42	5.03	169	4742.36	5.37	503.24	6.50	0	0	75.40	2.51	114.97	0.68	124.44	4.73	150.78	5.73	0	0.00	0.00	0.84	3	2	169	204	36
292	47.30	5.13	170	4730.33	4.94	513.36	5.35	0	0	92.39	3.09	116.80	0.71	113.36	4.31	122.90	4.68	0	0.00	0.00	0.85	4	2	170	204	35
293	47.46	5.08	171	4746.24	5.30	507.86	6.53	0	0	81.01	2.76	115.22	0.73	119.86	4.66	147.63	5.74	0	0.00	0.00	0.83	3	2	171	204	34
294	47.48	5.03	172	4748.39	4.50	502.93	4.86	0	0	93.70	2.81	115.14	0.66	115.71	3.94	124.95	4.26	0	0.00	0.00	0.87	3	2	172	204	33
295	47.23	5.14	173	4722.67	5.62	513.99	6.18	0	0	76.80	2.65	114.53	0.69	125.65	4.94	138.10	5.43	0	0.00	0.00	0.83	3	2	173	204	32
296	47.36	5.03	174	4736.44	5.44	502.81	5.78	0	0	75.86	2.58	114.29	0.64	123.28	4.77	131.19	5.08	0	0.00	0.00	0.84	4	2	174	204	31
297	47.25	4.90	175	4725.40	5.26	489.58	5.26	0	0	74.86	2.48	115.03	0.59	122.16	4.61	122.17	4.61	0	0.00	0.00	0.85	4	2	175	204	30
298	47.37	5.12	176	4736.70	4.51	512.18	4.84	0	0	84.29	2.58	115.96	0.59	113.12	3.94	121.57	4.23	0	0.00	0.00	0.87	3	2	176	204	29
299	47.38	5.13	177	4737.52	4.57	513.09	5.20	0	0	89.44	2.66	114.22	0.66	118.21	4.01	134.47	4.56	0	0.00	0.00	0.87	3	2	177	204	28
300	47.25	5.08	178	4725.26	4.68	507.71	4.45	0	0	91.09	2.67	114.78	0.62	122.66	4.09	116.55	3.89	0	0.00	0.00	0.88	3	2	178	204	27
301	47.39	5.16	179	4738.88	5.61	515.84	6.80	0	0	67.95	2.32	113.57	0.65	126.58	4.95	153.51	6.00	0	0.00	0.00	0.83	3	2	179	204	26
302	47.43	5.04	180	4743.14	5.40	503.52	5.75	0	0	71.41	2.48	115.77	0.60	119.56	4.73	127.38	5.04	0	0.00	0.00	0.83	4	2	180	204	25
303	47.28	4.89	181	4728.31	5.89	488.89	6.93	0	0	71.41	2.70	115.57	0.69	120.13	5.18	141.33	6.09	0	0.00	0.00	0.80	3	2	181	204	24
304	47.30	5.03	182	4730.05	5.73	503.41	6.67	0	0	81.60	2.89	113.81	0.77	124.70	5.04	145.13	5.87	0	0.00	0.00	0.82	3	2	182	204	23
305	47.29	5.26	183	4729.35	5.92	525.61	5.73	0	0	75.99	2.60	114.90	0.67	133.39	5.20	129.06	5.03	0	0.00	0.00	0.83	3	2	183	204	22
306	47.27	5.32	184	4726.75	6.92	531.81	9.01	0	0	70.06	2.92	114.01	0.86	128.44	6.13	167.14	7.98	0	0.00	0.00	0.76	3	2	184	204	21
307	47.06	5.31	185	4705.84	6.11	530.73	6.10	0	0	71.90	2.36	113.08	0.68	143.45	5.40	143.20	5.39	0	0.00	0.00	0.83	3	2	185	204	20
308	47.33	4.85	186	4732.90	5.36	484.85	6.84	0	0	80.01	2.80	114.85	0.74	118.10	4.72	150.56	6.01	0	0.00	0.00	0.82	4	2	186	204	19
309	47.33	5.11	187	4733.04	4.51	510.52	4.49	0	0	95.87	2.66	112.70	0.65	124.93	3.95	124.34	3.93	0	0.00	0.00	0.89	4	2	187	204	18
310	47.32	5.18	188	4732.29	4.66	517.56	5.05	0	0	93.39	2.80	113.14	0.68	119.76	4.08	129.89	4.43	0	0.00	0.00	0.87	3	2	188	204	17
311	47.16	5.27	189	4715.89	5.62	526.63	6.35	0	0	84.76	2.92	113.40	0.77	125.73	4.95	142.05	5.59	0	0.00	0.00	0.83	3	2	189	204	16
312	47.33	5.18	190	4732.90	4.58	518.44	4.34	0	0	95.27	2.62	114.35	0.64	128.24	4.02	121.52	3.81	0	0.00	0.00	0.89	4	2	190	204	15
313	47.48	4.97	191	4748.31	3.87	496.91	4.97	0	0	98.18	2.59	113.66	0.65	113.08	3.40	145.21	4.37	0	0.00	0.00	0.89	3	2	191	204	14
314	47.25	5.03	192	4725.39	4.34	503.47	4.41	0	0	117.55	3.61	115.61	0.76	108.50	3.79	110.24	3.85	1	0.00	0.00	0.87	4	2	192	204	13
315	47.34	5.25	193	4734.46	5.41	524.73	5.71	0	0	91.39	3.05	115.12	0.77	124.83	4.75	131.81	5.01	0	0.00	0.00	0.84	3	2	193	204	12
316	47.10	4.79	194	4709.99	4.94	478.87	5.86	0	0	95.90	3.48	116.12	0.77	104.57	4.32	124.07	5.12	1	0.00	0.00	0.83	4	2	194	204	11
317	47.36	4.98	195	4736.17	4.67	498.10	4.80	0	0	86.32	2.48	114.74	0.62	124.95	4.09	128.52	4.21	0	0.00	0.00	0.88	4	2	195	204	10
318	47.28	5.07	196	4727.93	6.21	506.78	7.61	0	0	55.65	2.35	114.28	0.58	113.31	5.44	139.02	6.68	0	0.00	0.00	0.77	4	2	196	204	9
319	47.42	5.26	197	4741.71	5.69	525.93	5.13	0	0	92.56	2.85	112.77	0.77	142.25	5.01	128.12	4.51	0	0.00	0.00	0.86	3	2	197	204	8
320	47.41	5.15	198	4741.18	4.88	515.38	5.96	0	0	75.05	2.64	115.27	0.61	106.60	4.26	130.22	5.21	1	0.00	0.00	0.83	4	2	198	204	7
321	47.25	5.07	199	4724.72	5.37	507.07	7.61	0	0	64.02	2.37	115.73	0.62	111.94	4.73	158.52	6.70	1	0.00	0.00	0.81	3	2	199	204	6
322	47.38	5.27	200	4737.53	7.31	527.23	6.08	0	0	69.88	2.67	114.81	0.71	147.57	6.43	122.83	5.36	0	0.00	0.00	0.80	3	2	200	204	5
323	47.26	5.03	201	4725.98	6.14	503.25	6.95	0	0	74.35	2.89	114.02	0.74	121.68	5.40	137.76	6.11	0	0.00	0.00	0.80	3	2	201	204	4
324	47.22	4.98	202	4722.46	5.64	498.42	6.98	0	0	75.08	2.85	115.44	0.71	114.33	4.95	141.61	6.13	0	0.00	0.00	0.80	4	2	202	204	3
325	47.33	5.28	203	4733.47	5.07	528.24	5.83	0	0	77.85	2.45	115.31	0.65	123.96	4.46	142.66	5.13	0	0.00	0.00	0.85	3	2	203	204	2
326	47.28	5.12	204	4727.74	5.43	511.72	6.78	0	0	81.77	3.39	114.04	0.74	100.74	4.73	125.82	5.92	1	0.00	0.00	0.79	4	2	204	204	1
327	80.51	85.06	1	8050.73	2.37	8506.37	2.65	0	0	199.44	3.26	112.33	0.75	111.57	2.07	124.87	2.32	1	2162.06	32.32	0.96	3	3	1	270	270
328	80.60	83.89	2	8060.13	5.09	8389.26	5.84	0	0	101.78	3.17	111.59	0.85	126.00	4.48	144.45	5.14	0	1175.88	15.18	0.85	4	3	2	270	269
329	81.81	83.05	3	8180.80	3.53	8304.62	4.24	0	0	173.72	4.47	113.71	1.00	105.48	3.09	126.74	3.71	1	1840.90	26.92	0.90	4	3	3	270	268
330	80.43	82.37	4	8042.76	7.42	8237.40	8.93	0	0	73.70	2.69	112.43	0.96	157.95	6.66	189.46	8.08	0	1567.38	9.47	0.77	3	3	4	270	267
331	80.19	81.30	5	8019.44	23.22	8130.06	8.61	0	0	45.19	2.00	110.99	0.92	349.62	28.21	154.77	7.89	1	1452.83	9.87	0.65	4	3	5	270	266
332	80.23	80.92	6	8022.99	7.83	8092.49	5.75	0	0	99.91	3.23	113.44	1.06	187.12	7.04	137.96	5.13	0	1792.90	15.31	0.82	3	3	6	270	265
333	78.24	81.18	7	7823.81	4.12	8117.95	3.81	0	0	115.67	3.06	114.25	0.68	119.80	3.60	110.71	3.33	1	1434.52	22.58	0.90	4	3	7	270	264
334	79.08	82.76	8	7908.43	3.43	8275.52	3.34	0	0	157.25	3.36	113.77	0.80	123.47	3.01	120.15	2.93	0	1865.56	25.46	0.93	4	3	8	270	263
335	80.29	82.64	9	8028.89	3.78	8264.36	4.89	0	0	126.17	3.03	113.87	0.83	121.21	3.33	156.96	4.31	0	1917.75	18.00	0.91	3	3	9	270	262
336	79.61	82.39	10	7961.46	7.47	8239.42	7.47	0	0	88.74	3.06	114.06	1.06	168.11	6.69	168.14	6.69	0	1659.48	14.72	0.79	3	3	10	270	261
337	82.23	81.02	11	8223.29	4.25	8102.40	3.95	0	0	116.25	2.97	115.91	0.72	128.16	3.72	119.08	3.46	0	1638.56	19.85	0.90	4	3	11	270	260
338	79.48	81.11	12	7947.66	5.20	8111.10	5.16	0	0	105.75	3.09	113.84	0.84	136.93	4.58	135.89	4.54	0	1437.02	15.44	0.87	3	3	12	270	259
339	79.57	80.57	13	7956.59	4.29	8057.10	6.27	0	0	120.13	3.73	113.71	0.94	106.37	3.76	155.70	5.50	1	1482.58	23.32	0.86	3	3	13	270	258
340	79.35	79.85	14	7935.21	5.04	7985.19	6.00	0	0	93.83	3.01	111.95	0.79	121.09	4.43	144.25	5.28	0	1280.44	15.17	0.85	3	3	14	270	257
341	77.98	81.89	15	7797.79	7.07	8188.51	7.01	0	0	77.57	2.56	110.72	0.87	166.02	6.34	164.83	6.28	0	1484.21	12.01	0.81	3	3	15	270	256
342	77.07	82.56	16	7707.07	3.10	8256.02	3.31	0	0	133.59	2.68	113.55	0.65	119.17	2.72	127.25	2.90	0	1404.92	24.74	0.94	4	3	16	270	255
343	77.22	82.48	17	7722.26	3.26	8247.83	3.56	0	0	140.94	3.10	113.27	0.72	113.98	2.86	124.38	3.11	0	1500.00	24.37	0.93	4	3	17	270	254
344	77.35	82.66	18	7734.95	5.72	8265.91	5.15	0	0	107.23	3.22	113.98	0.90	147.18	5.05	132.36	4.54	0	1405.35	18.74	0.86	3	3	18	270	253
345	77.57	83.11	19	7756.67	4.90	8311.31	4.94	0	0	118.55	3.52	114.44	0.88	126.97	4.30	128.01	4.34	0	1475.60	17.97	0.87	3	3	19	270	252
346	78.67	83.47	20	7867.05	6.16	8347.11	5.25	0	0	95.62	2.77	109.99	0.85	164.55	5.47	140.52	4.67	0	1164.96	12.70	0.86	3	3	20	270	251
347	79.27	82.85	21	7927.17	2.64	8284.86	2.84	0	0	181.12	3.09	115.04	0.75	119.03	2.31	128.06	2.49	0	2437.62	26.93	0.95	3	3	21	270	250
348	79.65	83.54	22	7965.33	5.14	8353.92	4.96	0	0	99.89	3.11	113.37	0.76	126.82	4.50	122.57	4.35	0	1407.19	17.22	0.86	4	3	22	270	249
349	78.39	82.46	23	7838.96	4.92	8245.91	6.71	0	0	104.12	3.10	113.58	0.93	127.93	4.36	174.30	5.96	0	1709.42	15.07	0.86	4	3	23	270	248
350	80.73	82.72	24	8072.67	4.44	8271.59	4.26	0	0	126.87	3.22	114.91	0.84	134.81	3.91	129.33	3.75	0	1848.98	20.92	0.90	4	3	24	270	247
351	81.97	84.06	25	8196.91	4.32	8406.48	4.71	0	0	107.41	2.48	111.30	0.76	144.57	3.83	157.66	4.19	0	1516.62	13.98	0.91	3	3	25	270	246
352	82.72	84.58	26	8272.32	4.40	8457.79	4.73	0	0	107.24	2.68	112.27	0.76	136.04	3.89	146.27	4.18	0	1456.27	20.68	0.90	4	3	26	270	245
353	84.11	86.00	27	8411.50	3.83	8599.98	4.56	0	0	108.12	3.00	113.84	0.67	106.25	3.35	126.33	3.98	1	1172.75	14.85	0.89	4	3	27	270	244
354	83.85	86.57	28	8384.55	4.68	8656.69	4.94	0	0	93.89	2.98	112.56	0.67	113.27	4.09	119.66	4.32	0	925.88	15.40	0.86	4	3	28	270	243
355	85.15	88.24	29	8515.11	4.92	8823.50	5.46	0	0	91.77	2.47	111.41	0.74	141.36	4.36	156.68	4.83	0	1105.92	13.48	0.88	3	3	29	270	242
356	86.52	89.79	30	8652.50	4.72	8979.03	4.90	0	0	112.83	3.43	112.90	0.82	119.26	4.13	124.00	4.29	0	1204.17	17.44	0.87	3	3	30	270	241
357	87.58	88.18	31	8757.82	5.59	8817.80	5.33	0	0	109.14	3.61	114.98	0.90	130.16	4.91	124.02	4.68	0	1360.60	12.82	0.84	3	3	31	270	240
358	88.60	87.33	32	8859.66	4.78	8732.64	5.82	0	0	96.87	2.87	113.61	0.78	124.15	4.21	151.12	5.12	0	1300.19	16.68	0.87	4	3	32	270	239
359	88.86	88.31	33	8886.10	3.88	8830.81	4.34	0	0	111.81	2.87	112.90	0.69	116.38	3.40	130.41	3.80	0	1108.67	18.19	0.90	4	3	33	270	238
360	87.40	88.33	34	8739.58	3.58	8832.75	4.13	0	0	112.40	2.59	112.60	0.66	119.68	3.15	137.98	3.63	0	1400.33	19.10	0.92	3	3	34	270	237
361	87.81	88.95	35	8781.27	4.17	8894.99	5.02	0	0	110.10	3.21	115.12	0.76	109.97	3.66	132.17	4.39	1	1363.00	18.29	0.88	4	3	35	270	236
362	86.40	89.64	36	8639.64	6.50	8963.85	6.52	0	0	80.97	2.83	111.51	0.82	143.68	5.75	143.96	5.76	0	1282.08	14.80	0.82	3	3	36	270	235
363	85.82	90.81	37	8581.89	5.26	9080.54	4.44	0	0	99.79	2.68	112.22	0.74	150.74	4.63	127.31	3.92	0	1212.06	12.11	0.89	3	3	37	270	234
364	87.85	92.12	38	8785.29	4.32	9212.28	4.36	0	0	137.55	3.44	114.92	0.91	133.10	3.80	134.10	3.83	0	1912.92	21.99	0.90	3	3	38	270	233
365	88.02	92.77	39	8802.13	6.80	9276.62	5.86	0	0	76.79	2.55	112.03	0.75	158.22	6.03	136.50	5.19	0	1433.62	12.65	0.83	3	3	39	270	232
366	88.67	93.33	40	8867.46	3.94	9333.49	4.47	0	0	119.99	2.88	112.77	0.77	126.23	3.46	143.23	3.93	0	1501.12	18.05	0.91	3	3	40	270	231
367	90.57	94.64	41	9056.68	6.14	9463.58	7.67	0	0	84.42	2.56	110.19	0.93	157.87	5.52	196.10	6.98	0	1431.04	12.79	0.83	3	3	41	270	230
368	89.95	91.76	42	8994.85	3.46	9176.31	4.16	0	0	133.12	3.30	115.42	0.76	107.26	3.03	128.98	3.63	1	1477.50	19.73	0.91	4	3	42	270	229
369	88.95	92.05	43	8894.95	6.15	9205.17	4.83	0	0	96.27	2.53	111.88	0.83	180.61	5.52	142.29	4.30	0	1790.48	18.31	0.88	3	3	43	270	228
370	85.81	92.71	44	8580.68	4.56	9270.63	5.03	0	0	109.93	3.10	112.33	0.80	124.37	4.01	137.21	4.42	0	1390.33	21.02	0.88	3	3	44	270	227
371	86.68	90.57	45	8667.50	5.09	9056.91	5.61	0	0	97.07	2.99	114.38	0.79	127.27	4.48	140.36	4.94	0	1370.23	14.33	0.86	3	3	45	270	226
372	86.70	90.18	46	8669.97	3.81	9017.80	3.91	0	0	132.11	3.33	113.06	0.76	116.40	3.33	119.56	3.42	0	1485.15	22.78	0.91	4	3	46	270	225
373	85.33	90.84	47	8532.56	5.36	9084.21	6.00	0	0	90.98	2.70	109.04	0.80	139.48	4.74	156.11	5.31	0	1194.65	14.80	0.86	3	3	47	270	224
374	85.08	89.79	48	8507.66	4.74	8979.03	5.70	0	0	99.40	3.02	112.88	0.79	120.04	4.17	144.45	5.01	0	1336.10	16.83	0.86	4	3	48	270	223
375	86.70	88.62	49	8669.86	4.09	8861.98	4.95	0	0	102.56	2.51	111.19	0.71	129.06	3.61	156.23	4.37	0	1476.48	19.04	0.90	3	3	49	270	222
376	87.14	88.43	50	8713.57	5.15	8842.72	6.64	0	0	88.73	2.73	113.28	0.81	129.21	4.56	166.43	5.88	0	1157.77	11.46	0.85	3	3	50	270	221
377	88.13	86.80	51	8813.30	4.83	8680.19	5.28	0	0	94.69	2.84	113.33	0.73	124.18	4.25	135.69	4.64	0	1203.48	17.50	0.87	3	3	51	270	220
378	87.94	86.74	52	8793.93	4.34	8674.28	4.01	0	0	115.39	3.10	114.41	0.72	124.15	3.79	114.77	3.51	0	1243.65	16.32	0.90	4	3	52	270	219
379	88.63	87.60	53	8862.77	4.18	8760.27	5.19	0	0	108.42	3.05	113.84	0.77	114.61	3.67	142.22	4.55	0	1346.48	18.25	0.88	3	3	53	270	218
380	88.50	87.50	54	8849.69	5.15	8750.05	5.71	0	0	87.27	2.66	112.31	0.73	130.46	4.54	144.76	5.03	0	1123.06	12.44	0.86	3	3	54	270	217
381	85.91	89.17	55	8590.88	5.48	8917.34	6.50	0	0	90.29	3.04	115.39	0.83	125.43	4.83	148.67	5.72	0	1467.90	15.29	0.83	3	3	55	270	216
382	86.65	90.64	56	8665.34	5.83	9063.60	4.81	0	0	86.93	2.47	111.45	0.71	158.02	5.15	130.38	4.25	0	1361.73	13.92	0.87	3	3	56	270	215
383	85.85	89.99	57	8585.10	5.73	8998.93	7.33	0	0	93.70	3.09	111.38	0.95	134.35	5.09	171.44	6.54	0	1487.04	16.98	0.83	3	3	57	270	214
384	86.80	91.19	58	8680.18	4.02	9119.31	4.11	0	0	116.57	2.70	111.45	0.73	133.83	3.54	136.89	3.62	0	1579.60	17.87	0.91	3	3	58	270	213
385	87.31	94.30	59	8730.61	4.70	9430.47	6.97	0	0	106.92	3.64	113.49	0.93	106.33	4.13	157.40	6.12	1	1284.58	16.81	0.84	5	3	59	270	212
386	87.29	95.31	60	8728.75	5.12	9531.47	5.27	0	0	103.03	3.35	113.50	0.81	120.90	4.48	124.54	4.62	0	1259.58	19.63	0.85	4	3	60	270	211
387	87.34	95.68	61	8734.07	5.37	9567.52	6.42	0	0	92.70	3.18	110.98	0.83	120.40	4.72	144.08	5.64	0	1238.83	15.58	0.83	3	3	61	270	210
388	86.40	92.65	62	8639.80	5.44	9264.51	5.66	0	0	85.89	2.46	110.53	0.75	146.73	4.82	152.60	5.02	0	1129.40	13.82	0.86	3	3	62	270	209
389	86.16	91.07	63	8615.80	4.24	9107.31	5.70	0	0	113.54	3.15	112.59	0.85	117.78	3.74	158.25	5.02	0	1641.19	24.23	0.88	3	3	63	270	208
390	84.43	88.73	64	8443.00	4.32	8872.78	5.45	0	0	100.39	2.75	112.68	0.75	121.93	3.81	153.75	4.81	0	1614.25	17.92	0.88	3	3	64	270	207
391	84.60	87.79	65	8459.98	3.98	8779.12	5.28	0	0	127.24	3.70	112.27	0.88	105.25	3.48	139.56	4.62	1	1349.85	25.66	0.88	4	3	65	270	206
392	84.08	86.33	66	8408.39	5.72	8632.64	5.68	0	0	71.64	2.49	112.60	0.62	126.56	5.02	125.73	4.98	0	894.44	13.04	0.83	3	3	66	270	205
393	83.84	87.31	67	8384.46	4.47	8730.65	4.93	0	0	86.06	2.33	109.98	0.62	126.95	3.93	140.02	4.33	0	767.02	13.13	0.89	3	3	67	270	204
394	85.88	86.47	68	8588.35	3.78	8647.19	3.89	0	0	115.91	3.21	115.79	0.66	104.96	3.30	108.00	3.38	1	1323.31	21.01	0.89	4	3	68	270	203
395	85.78	86.62	69	8578.12	4.51	8662.23	5.27	0	0	107.59	3.33	114.11	0.79	112.08	3.95	131.07	4.62	0	1097.81	13.63	0.86	3	3	69	270	202
396	85.13	86.47	70	8513.01	5.35	8647.50	4.44	0	0	97.34	3.31	114.25	0.70	120.74	4.66	100.28	3.85	1	1207.04	16.56	0.85	4	3	70	270	201
397	83.71	87.03	71	8370.85	4.45	8703.42	4.99	0	0	107.67	3.15	112.69	0.77	117.10	3.90	131.27	4.37	0	1186.85	18.87	0.88	3	3	71	270	200
398	83.76	86.77	72	8376.46	4.32	8676.57	5.01	0	0	108.71	3.25	113.04	0.76	111.10	3.78	128.77	4.38	1	1231.75	18.13	0.87	4	3	72	270	199
399	84.52	87.34	73	8451.91	5.19	8733.60	5.86	0	0	104.81	3.59	111.98	0.87	116.47	4.54	131.61	5.13	0	1164.44	15.30	0.84	3	3	73	270	198
400	83.92	87.21	74	8392.49	4.76	8720.83	4.84	0	0	98.45	2.91	111.15	0.71	123.70	4.17	125.78	4.24	0	903.90	14.69	0.87	3	3	74	270	197
401	83.77	86.77	75	8377.28	4.77	8677.43	5.55	0	0	96.06	2.83	112.29	0.76	124.76	4.20	145.05	4.88	0	1134.40	14.23	0.87	3	3	75	270	196
402	83.82	85.91	76	8381.87	4.04	8590.64	4.63	0	0	98.22	2.55	113.26	0.64	119.80	3.55	137.13	4.06	0	1294.17	14.72	0.90	3	3	76	270	195
403	81.15	84.92	77	8114.66	5.93	8492.38	6.20	0	0	95.63	2.96	111.48	0.91	148.26	5.26	154.87	5.50	0	1536.75	16.14	0.84	2	3	77	270	194
404	79.77	83.58	78	7977.09	3.49	8357.76	3.58	0	0	154.59	3.29	113.74	0.83	126.20	3.06	129.60	3.15	0	2016.98	26.18	0.93	3	3	78	270	193
405	81.13	82.21	79	8113.01	3.87	8221.28	3.58	0	0	150.05	3.16	114.37	0.86	141.61	3.40	131.09	3.15	0	2176.04	22.79	0.93	3	3	79	270	192
406	78.82	81.92	80	7881.66	6.44	8192.01	5.80	0	0	97.22	3.05	114.18	0.93	158.69	5.72	142.84	5.14	0	1819.35	15.73	0.84	3	3	80	270	191
407	78.11	81.68	81	7810.99	3.25	8168.21	4.42	0	0	134.60	3.29	113.72	0.76	102.42	2.85	139.19	3.86	1	1771.50	24.51	0.91	4	3	81	270	190
408	78.39	81.60	82	7839.22	3.35	8159.53	3.48	0	0	151.62	3.59	114.73	0.77	108.60	2.91	112.97	3.03	1	1806.48	28.83	0.92	4	3	82	270	189
409	78.54	81.93	83	7853.73	4.75	8192.69	4.96	0	0	118.90	3.22	113.45	0.89	135.41	4.19	141.30	4.37	0	1678.38	16.03	0.88	3	3	83	270	188
410	77.24	83.59	84	7724.22	4.52	8359.40	4.93	0	0	93.99	2.79	112.36	0.67	117.04	3.96	127.80	4.32	0	1108.54	16.13	0.87	3	3	84	270	187
411	78.47	83.11	85	7847.50	4.38	8311.11	4.47	0	0	129.82	3.46	112.75	0.87	126.56	3.85	129.18	3.93	0	1514.94	20.46	0.89	4	3	85	270	186
412	79.84	80.36	86	7983.86	4.82	8036.29	7.15	0	0	102.63	2.90	113.41	0.95	132.50	4.30	195.35	6.45	0	2026.29	15.94	0.86	3	3	86	270	185
413	79.96	78.75	87	7995.96	4.56	7874.65	4.51	0	0	99.74	2.52	111.89	0.70	139.04	4.02	137.64	3.98	0	1562.73	17.63	0.90	3	3	87	270	184
414	79.91	79.00	88	7991.37	4.28	7900.38	7.29	0	0	100.22	2.95	114.81	0.86	112.40	3.79	190.26	6.56	0	1661.40	16.44	0.86	3	3	88	270	183
415	79.53	79.56	89	7952.84	4.11	7956.28	4.63	0	0	112.22	2.88	114.48	0.74	123.34	3.61	138.97	4.06	0	1448.77	18.75	0.90	4	3	89	270	182
416	79.61	79.50	90	7961.07	4.41	7950.48	4.53	0	0	119.50	3.48	114.19	0.80	116.44	3.86	119.41	3.96	0	1260.58	15.09	0.88	4	3	90	270	181
417	81.75	80.05	91	8174.94	4.90	8005.28	5.19	0	0	110.97	2.88	114.62	0.87	146.06	4.35	154.75	4.61	0	1656.10	20.54	0.89	3	3	91	270	180
418	82.81	78.98	92	8281.15	5.22	7897.97	4.61	0	0	100.91	2.85	114.32	0.76	142.24	4.59	125.75	4.06	0	1302.62	18.57	0.88	3	3	92	270	179
419	83.37	79.60	93	8337.03	3.92	7960.05	5.01	0	0	108.12	3.14	114.02	0.72	103.78	3.42	132.65	4.38	1	1273.44	20.71	0.88	4	3	93	270	178
420	83.17	79.95	94	8317.15	4.00	7995.44	4.79	0	0	106.60	2.69	109.47	0.71	121.87	3.52	146.14	4.22	0	1309.96	13.68	0.90	3	3	94	270	177
421	81.57	80.26	95	8156.89	4.47	8026.29	4.18	0	0	140.41	3.57	114.87	0.92	135.41	3.93	126.63	3.67	0	2047.04	22.80	0.90	3	3	95	270	176
422	81.19	80.76	96	8118.51	5.67	8076.49	5.18	0	0	114.16	3.34	113.86	0.96	149.57	5.01	136.60	4.57	0	1592.04	19.19	0.86	3	3	96	270	175
423	80.27	79.16	97	8026.77	7.87	7915.91	7.70	0	0	77.24	2.70	112.10	0.97	174.85	7.08	171.19	6.93	0	1590.75	13.32	0.78	3	3	97	270	174
424	79.63	80.49	98	7962.70	4.20	8049.09	4.90	0	0	126.12	3.54	115.66	0.86	115.04	3.68	134.18	4.29	0	1778.06	19.43	0.88	3	3	98	270	173
425	79.71	80.19	99	7970.70	3.38	8019.19	4.84	0	0	126.01	3.35	114.44	0.76	97.66	2.95	139.84	4.23	1	1282.10	18.49	0.90	4	3	99	270	172
426	80.89	78.78	100	8088.65	5.48	7878.42	6.04	0	0	101.23	2.84	110.45	0.92	151.45	4.89	166.70	5.39	0	1677.17	13.91	0.86	3	3	100	270	171
427	83.04	79.96	101	8303.85	4.79	7996.16	4.57	0	0	127.80	3.47	113.30	0.91	135.89	4.21	129.59	4.02	0	1628.81	23.94	0.89	4	3	101	270	170
428	83.14	79.78	102	8313.72	4.76	7978.48	4.50	0	0	108.95	3.22	114.67	0.76	123.98	4.16	117.19	3.94	0	1246.25	15.78	0.88	4	3	102	270	169
429	79.79	78.78	103	7979.00	4.51	7877.62	5.18	0	0	95.47	2.45	112.53	0.72	135.64	3.99	155.87	4.58	0	1450.92	14.46	0.89	3	3	103	270	168
430	80.23	80.00	104	8022.94	3.62	8000.15	4.72	0	0	130.89	2.88	112.62	0.84	126.93	3.20	165.41	4.19	0	1805.48	16.81	0.92	3	3	104	270	167
431	80.36	84.11	105	8036.30	4.46	8410.85	6.48	0	0	91.79	2.71	113.42	0.76	116.50	3.94	169.09	5.74	0	1312.79	15.09	0.86	3	3	105	270	166
432	81.68	84.46	106	8167.58	4.15	8445.51	4.82	0	0	101.06	2.61	112.41	0.69	123.64	3.65	143.52	4.24	0	1535.38	20.15	0.90	3	3	106	270	165
433	81.43	83.09	107	8142.82	4.18	8308.84	3.72	0	0	128.32	3.16	113.38	0.76	130.59	3.66	116.29	3.26	0	1393.02	20.61	0.91	4	3	107	270	164
434	82.96	80.56	108	8296.14	6.58	8056.09	6.72	0	0	74.07	2.54	114.04	0.77	148.39	5.84	151.58	5.96	0	1303.56	11.06	0.82	3	3	108	270	163
435	82.21	80.74	109	8221.16	5.03	8074.29	4.77	0	0	107.51	2.82	113.01	0.82	147.91	4.44	140.23	4.21	0	1631.60	14.69	0.89	3	3	109	270	162
436	78.63	83.47	110	7862.76	4.27	8347.34	4.41	0	0	118.71	3.19	113.60	0.78	122.41	3.74	126.52	3.87	0	1515.83	19.98	0.89	4	3	110	270	161
437	78.38	83.31	111	7838.34	4.74	8331.33	4.80	0	0	97.01	2.59	113.63	0.71	137.03	4.18	138.72	4.23	0	1484.48	17.85	0.89	3	3	111	270	160
438	78.89	83.39	112	7888.95	4.89	8339.36	4.84	0	0	101.78	2.92	116.07	0.75	131.28	4.29	129.93	4.25	0	1597.54	16.44	0.88	4	3	112	270	159
439	78.23	82.74	113	7823.25	7.56	8274.15	6.13	0	0	91.25	2.93	113.07	0.99	182.38	6.79	148.25	5.48	0	1568.29	11.40	0.82	3	3	113	270	158
440	80.62	81.87	114	8062.29	11.06	8186.87	7.97	0	0	60.93	2.36	111.36	0.92	220.25	10.36	161.16	7.21	1	1525.44	12.72	0.73	3	3	114	270	157
441	83.38	80.73	115	8337.64	4.24	8073.05	5.61	0	0	95.81	2.97	113.72	0.70	105.01	3.70	138.96	4.91	1	1110.04	15.38	0.86	4	3	115	270	156
442	81.81	79.64	116	8181.14	4.55	7964.45	5.93	0	0	106.63	2.76	112.73	0.87	136.06	4.04	177.05	5.28	0	1728.15	17.43	0.88	3	3	116	270	155
443	82.90	79.87	117	8289.70	5.84	7986.97	5.82	0	0	107.01	3.48	114.60	0.96	138.45	5.15	138.09	5.13	0	1570.35	16.58	0.84	3	3	117	270	154
444	82.78	81.00	118	8277.99	5.00	8100.04	4.70	0	0	105.52	3.01	113.82	0.78	135.07	4.40	126.90	4.13	0	1507.69	16.38	0.88	4	3	118	270	153
445	79.85	80.29	119	7984.63	4.47	8029.25	4.59	0	0	111.40	3.08	114.03	0.76	124.24	3.92	127.75	4.03	0	1169.40	16.30	0.89	4	3	119	270	152
446	78.78	81.60	120	7877.59	4.72	8160.04	4.63	0	0	107.44	2.62	110.76	0.78	149.67	4.18	146.68	4.10	0	1380.96	17.48	0.90	3	3	120	270	151
447	79.71	79.39	121	7970.55	4.07	7938.93	4.27	0	0	126.46	3.30	114.67	0.79	120.01	3.57	125.71	3.74	0	1685.00	20.26	0.90	4	3	121	270	150
448	79.18	78.41	122	7917.66	5.47	7840.60	5.62	0	0	91.32	2.77	110.76	0.78	139.43	4.83	143.19	4.96	0	1165.94	14.80	0.86	3	3	122	270	149
449	79.39	78.01	123	7939.09	4.33	7800.83	4.77	0	0	99.21	2.75	112.43	0.68	120.06	3.80	132.30	4.18	0	1116.33	13.68	0.89	4	3	123	270	148
450	79.13	76.83	124	7913.08	4.54	7682.87	4.11	0	0	106.25	2.61	112.24	0.70	142.35	4.00	128.74	3.62	0	1421.62	19.28	0.90	3	3	124	270	147
451	79.37	77.28	125	7937.02	4.41	7727.73	4.72	0	0	118.41	3.08	112.10	0.83	130.65	3.89	139.74	4.16	0	1468.19	24.04	0.89	3	3	125	270	146
452	79.66	77.78	126	7966.33	6.35	7778.06	7.48	0	0	72.77	2.46	111.76	0.79	145.60	5.66	171.14	6.67	0	1204.29	11.40	0.81	3	3	126	270	145
453	81.05	78.26	127	8105.33	5.01	7825.63	7.25	0	0	89.99	2.72	113.49	0.85	128.46	4.45	185.24	6.49	0	1280.67	12.48	0.85	3	3	127	270	144
454	81.76	79.78	128	8176.30	4.56	7977.73	4.29	0	0	127.86	3.06	111.97	0.87	147.03	4.03	138.13	3.79	0	1809.94	21.26	0.90	3	3	128	270	143
455	83.25	80.27	129	8324.99	3.95	8026.85	4.41	0	0	137.80	3.50	113.30	0.87	120.03	3.47	133.89	3.87	0	1647.67	22.45	0.90	3	3	129	270	142
456	82.61	80.20	130	8261.15	5.77	8019.74	6.61	0	0	81.06	2.86	115.38	0.77	126.18	5.08	144.55	5.82	0	1296.10	15.41	0.82	3	3	130	270	141
457	82.22	78.64	131	8222.24	4.25	7864.09	4.72	0	0	102.93	2.60	111.27	0.71	129.84	3.75	143.96	4.15	0	1339.85	20.95	0.90	3	3	131	270	140
458	81.99	78.85	132	8199.09	3.73	7884.58	4.82	0	0	105.92	2.64	113.54	0.68	115.19	3.28	148.79	4.24	0	1584.73	17.09	0.90	3	3	132	270	139
459	83.03	79.12	133	8302.76	4.06	7912.07	4.20	0	0	136.04	3.28	113.00	0.86	129.73	3.57	134.34	3.69	0	1598.50	20.89	0.91	3	3	133	270	138
460	79.74	80.24	134	7973.72	5.11	8023.61	4.55	0	0	96.19	2.81	114.84	0.70	134.49	4.48	119.72	3.99	0	1274.79	15.74	0.87	4	3	134	270	137
461	79.25	80.16	135	7924.53	3.73	8015.95	4.62	0	0	109.00	2.55	112.59	0.69	123.07	3.29	152.42	4.08	0	1472.54	18.46	0.91	3	3	135	270	136
462	80.39	81.41	136	8038.82	6.39	8140.83	6.73	0	0	101.69	3.49	113.77	1.04	143.82	5.66	151.29	5.96	0	1759.88	18.94	0.82	3	3	136	270	135
463	81.31	83.12	137	8130.74	3.67	8311.74	5.30	0	0	98.65	2.64	115.79	0.66	105.57	3.22	152.42	4.65	1	1642.46	19.74	0.89	3	3	137	270	134
464	81.05	82.32	138	8105.44	4.52	8231.99	5.01	0	0	125.10	3.27	113.00	0.92	133.56	3.99	147.83	4.42	0	1926.83	21.79	0.89	3	3	138	270	133
465	81.19	83.95	139	8119.09	5.41	8395.08	5.56	0	0	91.21	2.50	111.45	0.79	153.05	4.81	157.24	4.95	0	1375.25	13.92	0.87	3	3	139	270	132
466	82.30	84.24	140	8229.90	5.34	8423.82	5.23	0	0	104.86	3.27	112.18	0.84	131.75	4.69	129.07	4.60	0	1127.52	17.57	0.86	3	3	140	270	131
467	81.58	86.18	141	8158.39	3.87	8618.35	3.99	0	0	103.53	2.52	112.48	0.61	122.33	3.39	126.31	3.50	0	1248.52	18.99	0.91	3	3	141	270	130
468	80.71	86.78	142	8070.64	5.58	8677.76	5.80	0	0	86.59	2.99	111.00	0.75	124.65	4.90	129.43	5.09	0	960.46	13.01	0.83	3	3	142	270	129
469	80.91	86.88	143	8091.14	5.73	8688.40	5.69	0	0	72.45	2.22	110.23	0.64	144.44	5.07	143.44	5.03	0	935.10	15.61	0.85	3	3	143	270	128
470	81.72	86.91	144	8171.97	5.45	8691.30	5.48	0	0	82.17	2.69	114.00	0.68	128.45	4.79	129.01	4.81	0	1105.38	13.86	0.85	3	3	144	270	127
471	80.31	85.05	145	8030.64	5.26	8504.57	4.95	0	0	106.97	3.27	111.67	0.83	132.32	4.62	124.47	4.34	0	1234.23	17.75	0.86	3	3	145	270	126
472	82.64	84.88	146	8263.98	6.49	8488.02	6.04	0	0	98.88	3.54	113.52	0.95	139.76	5.71	130.13	5.32	0	1207.73	14.09	0.82	4	3	146	270	125
473	81.81	87.00	147	8180.92	6.27	8700.26	5.95	0	0	81.14	2.95	113.31	0.75	132.62	5.50	125.93	5.23	0	968.73	12.64	0.82	3	3	147	270	124
474	81.36	85.78	148	8135.84	4.24	8578.17	5.16	0	0	91.38	2.58	113.36	0.65	115.81	3.72	140.79	4.52	0	1384.02	21.74	0.88	4	3	148	270	123
475	81.80	85.84	149	8179.85	5.54	8584.45	7.54	0	0	86.60	3.12	114.38	0.86	118.82	4.89	161.54	6.66	0	1447.19	15.51	0.81	3	3	149	270	122
476	80.51	83.24	150	8051.21	3.65	8324.36	3.25	0	0	132.50	3.00	115.14	0.68	124.19	3.19	110.48	2.84	1	1391.54	24.45	0.92	4	3	150	270	121
477	78.85	83.45	151	7885.28	4.70	8345.04	4.90	0	0	112.76	3.11	112.73	0.83	131.47	4.14	137.25	4.32	0	1242.85	17.53	0.88	3	3	151	270	120
478	79.00	83.64	152	7900.25	4.34	8364.03	4.59	0	0	97.80	2.74	112.66	0.66	119.29	3.81	126.17	4.02	0	1180.48	20.16	0.89	3	3	152	270	119
479	79.75	83.25	153	7974.92	3.93	8324.72	4.13	0	0	122.96	2.80	112.08	0.76	133.29	3.46	140.07	3.64	0	1416.60	19.02	0.92	3	3	153	270	118
480	78.47	81.57	154	7846.51	4.99	8157.28	6.29	0	0	114.69	3.58	112.77	0.99	123.21	4.40	155.22	5.54	0	1627.94	19.53	0.85	3	3	154	270	117
481	78.42	81.44	155	7842.30	4.50	8144.15	4.60	0	0	123.96	3.39	114.01	0.86	126.62	3.95	129.58	4.04	0	1529.23	21.45	0.89	4	3	155	270	116
482	80.47	76.97	156	8047.16	5.88	7696.65	11.26	0	0	74.68	2.89	113.65	0.94	117.89	5.24	220.90	10.50	1	1765.33	19.36	0.77	4	3	156	270	115
483	80.90	76.66	157	8089.73	4.85	7666.11	5.22	0	0	95.11	2.72	111.04	0.73	130.60	4.27	140.83	4.60	0	1162.29	15.30	0.87	3	3	157	270	114
484	81.11	77.73	158	8110.61	6.02	7773.04	6.25	0	0	71.17	2.51	112.73	0.67	131.36	5.30	136.54	5.50	0	867.46	10.01	0.82	3	3	158	270	113
485	81.59	80.72	159	8158.98	3.15	8072.24	5.27	0	0	124.09	3.00	116.30	0.76	100.34	2.75	167.97	4.64	1	1681.85	17.65	0.91	4	3	159	270	112
486	79.59	79.86	160	7958.74	3.96	7986.35	5.24	0	0	113.74	2.99	114.45	0.79	116.01	3.48	153.46	4.61	0	1465.65	18.18	0.89	4	3	160	270	111
487	79.28	79.68	161	7928.01	3.51	7968.28	4.18	0	0	118.02	2.78	113.35	0.68	114.46	3.08	136.35	3.66	0	1609.33	19.04	0.92	3	3	161	270	110
488	79.18	80.34	162	7918.39	4.58	8033.57	4.65	0	0	106.10	3.23	112.76	0.73	115.72	4.01	117.51	4.07	0	1056.04	16.39	0.87	4	3	162	270	109
489	79.38	80.17	163	7937.80	3.93	8016.71	4.94	0	0	90.40	2.22	111.27	0.61	123.30	3.46	155.12	4.36	0	1213.58	15.23	0.90	3	3	163	270	108
490	80.62	77.16	164	8062.29	5.36	7715.52	5.97	0	0	95.85	2.88	111.96	0.84	137.60	4.74	153.25	5.28	0	1234.69	14.13	0.86	3	3	164	270	107
491	82.06	75.32	165	8206.22	4.96	7531.98	5.31	0	0	106.49	3.41	113.85	0.82	119.30	4.35	127.68	4.65	0	1355.73	19.87	0.86	4	3	165	270	106
492	80.59	74.03	166	8058.73	5.32	7403.27	4.51	0	0	101.81	2.68	113.93	0.77	156.18	4.70	132.56	3.99	0	1722.00	13.98	0.89	3	3	166	270	105
493	81.85	75.15	167	8184.55	4.15	7515.28	4.75	0	0	100.91	2.77	114.40	0.68	116.52	3.64	133.48	4.17	0	1409.98	15.06	0.89	4	3	167	270	104
494	80.25	75.89	168	8025.33	6.92	7588.51	8.04	0	0	89.06	3.47	112.15	1.03	137.07	6.13	159.18	7.12	0	1481.60	14.06	0.78	3	3	168	270	103
495	80.59	76.18	169	8059.16	4.70	7617.90	5.13	0	0	115.38	3.70	115.65	0.85	112.67	4.10	123.00	4.48	0	1510.65	20.11	0.86	4	3	169	270	102
496	80.95	77.09	170	8094.95	4.15	7709.44	4.92	0	0	107.79	2.86	114.03	0.74	120.77	3.65	143.20	4.33	0	1392.85	19.43	0.89	3	3	170	270	101
497	81.97	78.11	171	8196.96	3.58	7810.89	4.94	0	0	112.12	2.87	113.87	0.71	107.53	3.14	148.36	4.33	1	1490.79	18.22	0.90	4	3	171	270	100
498	80.74	78.49	172	8073.57	4.12	7849.11	3.98	0	0	147.89	3.81	114.64	0.90	122.94	3.61	118.78	3.48	0	1743.04	19.15	0.90	3	3	172	270	99
499	80.58	80.56	173	8058.49	7.69	8056.14	5.67	0	0	96.23	2.82	110.15	1.02	202.75	7.02	150.73	5.10	0	1881.69	20.99	0.84	3	3	173	270	98
500	81.73	80.43	174	8173.26	6.62	8043.04	5.12	0	0	88.19	2.29	111.87	0.82	197.00	6.02	153.43	4.60	0	1719.38	12.78	0.87	3	3	174	270	97
501	79.13	80.73	175	7913.32	9.94	8072.74	8.06	0	0	73.87	3.07	113.54	1.05	184.83	9.02	150.86	7.21	0	1440.29	11.35	0.73	3	3	175	270	96
502	80.13	82.38	176	8012.92	5.83	8237.74	6.11	0	0	107.38	3.04	112.26	1.02	159.90	5.21	167.45	5.46	0	1887.17	17.33	0.86	3	3	176	270	95
503	80.76	84.53	177	8076.29	7.38	8453.28	7.47	0	0	77.27	3.02	112.52	0.89	146.05	6.54	147.84	6.62	0	1192.92	14.50	0.78	3	3	177	270	94
504	81.15	85.15	178	8114.69	4.41	8515.02	5.70	0	0	100.65	3.00	113.64	0.77	113.74	3.87	147.10	5.00	0	1155.52	11.88	0.87	4	3	178	270	93
505	82.70	84.26	179	8269.88	4.15	8425.52	4.98	0	0	104.02	2.87	113.59	0.72	115.98	3.64	139.14	4.37	0	1327.73	17.57	0.89	3	3	179	270	92
506	80.61	84.91	180	8060.64	7.74	8491.16	7.35	0	0	72.09	2.63	111.41	0.86	164.10	6.90	155.95	6.56	0	1057.27	11.82	0.79	2	3	180	270	91
507	80.56	84.81	181	8056.30	5.46	8480.70	6.34	0	0	90.88	3.09	112.41	0.82	123.75	4.81	143.64	5.58	0	1193.17	16.93	0.83	3	3	181	270	90
508	80.62	85.34	182	8062.28	5.08	8534.12	6.77	0	0	94.84	3.24	112.11	0.85	114.65	4.47	152.85	5.95	0	1288.38	16.45	0.83	3	3	182	270	89
509	80.37	85.21	183	8036.98	6.67	8520.86	6.94	0	0	62.64	2.27	109.30	0.66	142.13	5.90	147.90	6.14	0	648.48	9.34	0.80	3	3	183	270	88
510	81.98	84.97	184	8198.17	5.85	8497.45	4.26	0	0	85.35	2.12	110.51	0.67	181.97	5.25	133.20	3.79	0	1357.38	13.99	0.89	3	3	184	270	87
511	82.95	84.69	185	8294.53	3.54	8468.97	3.71	0	0	124.27	3.12	114.62	0.67	108.58	3.09	113.61	3.23	1	1182.08	20.70	0.91	4	3	185	270	86
512	82.09	84.95	186	8208.67	6.77	8494.95	6.41	0	0	73.57	2.40	111.94	0.76	160.65	6.03	152.09	5.70	0	1285.40	10.76	0.83	2	3	186	270	85
513	80.33	85.08	187	8033.25	4.59	8508.47	4.09	0	0	95.52	2.43	111.85	0.63	138.59	4.03	123.46	3.59	0	1275.73	20.42	0.90	3	3	187	270	84
514	80.30	85.10	188	8029.72	3.73	8509.86	4.12	0	0	117.08	2.84	113.36	0.69	118.11	3.27	130.47	3.61	0	1242.44	16.90	0.91	3	3	188	270	83
515	80.54	83.16	189	8053.77	5.40	8315.56	7.17	0	0	83.11	2.49	112.11	0.82	140.01	4.81	185.23	6.45	0	1347.29	12.66	0.85	3	3	189	270	82
516	78.74	82.95	190	7873.64	7.87	8294.80	5.22	0	0	93.64	2.80	111.05	0.95	202.80	7.17	135.87	4.67	0	1528.56	14.90	0.84	3	3	190	270	81
517	77.93	83.65	191	7792.55	4.31	8364.61	4.05	0	0	110.48	3.10	112.71	0.69	118.15	3.76	111.12	3.54	1	1280.83	25.58	0.89	4	3	191	270	80
518	77.94	83.36	192	7794.00	5.26	8336.00	5.11	0	0	99.56	3.18	114.86	0.78	126.62	4.61	122.92	4.48	0	1167.48	15.47	0.85	4	3	192	270	79
519	77.43	83.46	193	7743.36	4.92	8346.22	5.47	0	0	86.96	2.73	112.70	0.68	120.76	4.32	134.33	4.80	0	1186.50	17.00	0.86	3	3	193	270	78
520	77.44	83.19	194	7744.26	6.79	8318.56	7.21	0	0	74.27	2.67	112.86	0.81	145.87	6.02	154.74	6.39	0	1510.02	16.52	0.80	3	3	194	270	77
521	78.84	81.75	195	7884.16	5.50	8174.50	4.87	0	0	86.41	2.12	111.45	0.71	173.37	4.93	153.84	4.35	0	1355.21	16.71	0.89	3	3	195	270	76
522	78.29	82.16	196	7828.93	6.71	8215.79	4.80	0	0	111.44	3.62	115.35	0.97	159.32	5.90	114.17	4.23	0	1448.94	14.95	0.84	4	3	196	270	75
523	80.19	83.62	197	8019.21	4.49	8361.90	5.95	0	0	91.63	2.70	113.71	0.72	117.53	3.96	155.59	5.23	0	1334.60	16.17	0.87	3	3	197	270	74
524	80.91	84.99	198	8090.58	5.08	8498.72	4.74	0	0	97.59	2.78	113.35	0.73	137.61	4.47	128.32	4.17	0	1057.06	15.27	0.88	3	3	198	270	73
525	81.57	82.39	199	8157.07	7.28	8238.76	6.47	0	0	82.00	2.81	113.87	0.89	164.33	6.47	146.15	5.75	0	1765.65	13.02	0.81	3	3	199	270	72
526	78.82	81.89	200	7882.14	8.08	8189.33	5.55	0	0	88.29	2.72	110.98	0.93	202.35	7.38	140.14	4.96	0	1678.17	12.15	0.83	3	3	200	270	71
527	77.41	82.95	201	7740.51	3.91	8294.85	4.74	0	0	105.55	2.61	111.88	0.69	121.69	3.44	147.65	4.18	0	1378.90	15.32	0.90	3	3	201	270	70
528	77.41	83.66	202	7741.26	4.38	8365.99	5.06	0	0	100.55	2.86	110.93	0.72	118.50	3.84	136.81	4.44	0	1223.33	20.14	0.88	4	3	202	270	69
529	77.67	82.66	203	7766.51	3.89	8266.08	3.70	0	0	137.35	3.26	116.47	0.78	125.86	3.40	119.83	3.24	0	1830.19	24.63	0.91	3	3	203	270	68
530	77.91	83.52	204	7790.63	2.58	8351.68	3.35	0	0	225.51	4.58	115.67	0.99	97.82	2.27	126.84	2.92	1	2295.00	38.84	0.94	4	3	204	270	67
531	77.70	83.46	205	7769.71	5.13	8345.78	4.57	0	0	99.85	3.03	115.39	0.73	130.27	4.50	115.88	4.00	0	1343.96	14.70	0.87	4	3	205	270	66
532	79.30	83.37	206	7929.93	4.87	8337.42	4.21	0	0	101.76	2.94	113.95	0.69	129.64	4.26	112.24	3.69	0	982.19	14.50	0.88	3	3	206	270	65
533	79.83	83.45	207	7982.65	6.39	8345.48	6.97	0	0	90.19	2.96	112.03	0.95	150.67	5.69	164.38	6.21	0	1303.10	14.13	0.82	2	3	207	270	64
534	81.20	83.17	208	8119.61	4.36	8317.30	5.10	0	0	89.29	2.31	113.19	0.65	129.74	3.85	151.77	4.50	0	1301.21	16.11	0.89	3	3	208	270	63
535	80.70	82.53	209	8070.26	6.82	8252.96	7.13	0	0	102.95	3.50	111.87	1.14	155.36	6.08	162.45	6.35	0	1864.85	14.00	0.81	3	3	209	270	62
536	81.70	82.40	210	8169.86	2.65	8239.90	3.33	0	0	172.20	3.50	115.40	0.76	100.42	2.31	125.92	2.90	1	1749.75	28.90	0.94	4	3	210	270	61
537	81.75	82.18	211	8175.38	3.00	8218.15	3.47	0	0	146.88	3.01	113.75	0.71	112.72	2.63	130.33	3.04	0	1441.27	26.45	0.94	3	3	211	270	60
538	81.84	81.99	212	8184.22	3.33	8199.42	3.47	0	0	184.64	4.18	114.15	0.94	112.80	2.91	117.64	3.03	0	1853.83	30.11	0.92	4	3	212	270	59
539	81.59	82.02	213	8159.02	2.90	8202.36	3.44	0	0	203.74	4.33	116.58	0.96	104.89	2.53	124.32	3.00	1	2172.65	37.05	0.93	4	3	213	270	58
540	81.55	82.30	214	8154.73	3.35	8229.72	3.47	0	0	156.19	3.43	115.04	0.80	117.41	2.93	121.77	3.04	0	1721.40	27.02	0.93	3	3	214	270	57
541	81.23	82.46	215	8123.19	3.20	8246.27	3.18	0	0	132.52	2.75	112.30	0.63	118.72	2.80	117.77	2.78	0	1332.67	21.23	0.93	3	3	215	270	56
542	81.01	82.41	216	8100.51	3.28	8241.04	3.81	0	0	186.58	4.68	117.29	0.98	100.63	2.88	116.86	3.32	1	1674.23	26.71	0.91	4	3	216	270	55
543	80.86	82.40	217	8085.94	2.96	8240.30	2.91	0	0	169.28	3.51	113.58	0.73	109.48	2.58	107.55	2.53	1	1423.04	25.25	0.94	4	3	217	270	54
544	80.93	82.45	218	8093.02	2.64	8245.36	3.33	0	0	168.04	3.27	113.99	0.75	104.54	2.32	131.74	2.91	1	1822.88	25.57	0.94	3	3	218	270	53
545	80.93	82.44	219	8093.24	3.40	8243.87	3.74	0	0	133.66	3.48	113.02	0.70	100.42	2.97	110.37	3.25	1	1223.04	20.70	0.91	4	3	219	270	52
546	80.98	82.27	220	8097.70	2.70	8227.02	3.24	0	0	170.49	3.20	113.41	0.76	110.53	2.36	132.82	2.84	1	1829.81	28.47	0.95	4	3	220	270	51
547	80.87	82.44	221	8087.01	2.72	8244.05	3.04	0	0	183.02	3.51	116.62	0.78	108.78	2.37	121.72	2.65	1	1926.94	31.11	0.94	4	3	221	270	50
548	80.69	82.20	222	8069.49	3.08	8220.41	3.23	0	0	179.35	4.21	117.92	0.83	100.69	2.68	105.52	2.81	1	1706.33	27.33	0.92	4	3	222	270	49
549	80.65	81.99	223	8065.07	3.03	8199.05	3.30	0	0	159.43	3.35	114.77	0.75	110.64	2.64	120.44	2.88	1	1721.56	25.22	0.93	4	3	223	270	48
550	80.49	82.11	224	8048.87	2.67	8210.99	3.03	0	0	169.25	3.06	113.33	0.72	113.73	2.34	129.08	2.66	0	1837.38	28.93	0.95	3	3	224	270	47
551	80.46	81.90	225	8045.79	3.49	8190.45	3.82	0	0	173.49	4.17	110.26	0.95	111.67	3.05	122.24	3.34	1	1728.94	41.74	0.92	4	3	225	270	46
552	80.52	82.29	226	8052.42	2.23	8228.59	2.65	0	0	209.03	3.55	114.85	0.75	100.56	1.93	119.72	2.31	1	1977.73	36.52	0.96	4	3	226	270	45
553	80.77	82.30	227	8077.11	2.25	8229.82	2.85	0	0	219.84	3.84	112.68	0.83	98.87	1.96	125.26	2.49	1	1929.92	33.05	0.95	4	3	227	270	44
554	80.83	82.60	228	8083.01	3.35	8260.46	4.08	0	0	161.13	4.21	114.31	0.88	98.77	2.93	120.09	3.55	1	1719.52	27.79	0.90	4	3	228	270	43
555	80.80	82.81	229	8079.98	2.60	8281.13	3.32	0	0	198.03	4.33	116.75	0.86	91.59	2.28	116.73	2.89	1	1742.88	22.62	0.93	4	3	229	270	42
556	80.75	82.93	230	8075.07	3.21	8293.12	3.74	0	0	166.25	3.97	115.71	0.85	103.25	2.80	120.10	3.26	1	1883.94	29.79	0.92	4	3	230	270	41
557	80.78	82.85	231	8078.30	3.02	8284.68	3.93	0	0	191.23	4.87	114.83	0.97	91.07	2.64	118.35	3.42	1	1560.73	24.47	0.91	4	3	231	270	40
558	80.57	82.65	232	8056.89	2.88	8264.89	3.08	0	0	180.91	3.58	113.76	0.80	111.82	2.51	119.73	2.69	1	1629.98	24.57	0.94	3	3	232	270	39
559	80.29	82.93	233	8029.10	3.18	8292.52	3.84	0	0	154.21	3.55	113.15	0.80	106.31	2.78	128.34	3.35	1	1361.54	20.12	0.92	3	3	233	270	38
560	80.45	82.76	234	8044.82	2.69	8276.14	3.33	0	0	174.57	3.71	114.13	0.77	96.93	2.32	120.34	2.90	1	1445.75	26.36	0.93	4	3	234	270	37
561	80.44	83.11	235	8043.98	7.37	8310.89	9.95	0	0	49.37	2.82	111.48	0.63	99.00	6.39	133.75	8.69	1	544.79	10.60	0.66	4	3	235	270	36
562	80.46	83.03	236	8045.68	5.14	8303.36	6.15	0	0	71.29	3.16	111.13	0.58	88.26	4.32	106.30	5.35	1	623.35	12.71	0.77	4	3	236	270	35
563	80.68	82.91	237	8068.05	7.51	8291.00	9.30	0	0	50.02	2.76	110.12	0.62	104.74	6.55	129.81	8.13	1	555.23	10.36	0.67	4	3	237	270	34
564	80.58	82.83	238	8058.13	6.47	8282.61	6.85	0	0	69.75	4.16	112.32	0.67	81.44	5.27	87.89	6.02	1	458.19	12.50	0.67	5	3	238	270	33
565	80.68	82.72	239	8067.69	4.91	8271.66	6.55	0	0	79.48	2.97	111.39	0.67	101.11	4.28	134.90	5.72	1	745.04	12.03	0.82	4	3	239	270	32
566	80.46	82.94	240	8045.58	2.61	8293.62	3.39	0	0	180.41	3.70	113.86	0.80	97.56	2.26	126.90	2.96	1	1590.06	27.30	0.94	4	3	240	270	31
567	80.39	83.40	242	8038.53	3.37	8339.97	3.66	0	0	175.27	4.02	113.76	0.92	112.81	2.94	122.54	3.20	0	1851.62	25.75	0.92	4	3	241	270	30
568	80.47	83.22	243	8047.10	3.64	8322.34	4.16	0	0	161.67	4.34	113.53	0.93	104.29	3.17	119.10	3.63	1	1539.15	32.00	0.90	4	3	242	270	29
569	80.31	83.01	244	8030.86	3.13	8300.67	3.52	0	0	170.56	3.85	113.44	0.84	106.56	2.73	119.70	3.07	1	1731.02	24.30	0.93	4	3	243	270	28
570	80.54	83.05	245	8053.80	3.36	8305.34	4.22	0	0	155.01	3.77	112.64	0.88	106.44	2.94	133.63	3.69	1	1696.73	29.62	0.91	4	3	244	270	27
571	80.53	83.17	246	8053.41	3.37	8317.04	4.08	0	0	138.54	3.37	113.71	0.77	106.52	2.94	129.10	3.57	1	1386.12	23.11	0.91	4	3	245	270	26
572	80.66	83.23	247	8066.13	2.27	8323.14	2.25	0	0	223.93	3.75	115.70	0.74	103.74	1.97	102.99	1.96	1	1677.25	33.34	0.96	4	3	246	270	25
573	80.49	83.17	248	8049.39	3.46	8316.71	3.90	0	0	171.30	3.84	111.63	0.95	118.71	3.03	133.68	3.42	0	1816.25	26.24	0.92	3	3	247	270	24
574	80.36	83.19	249	8036.01	6.10	8319.47	6.50	0	0	57.50	2.72	110.70	0.53	98.79	5.27	105.44	5.66	1	739.10	12.73	0.75	4	3	248	270	23
575	80.26	83.13	250	8025.61	5.80	8312.55	7.29	0	0	69.17	2.71	110.98	0.68	114.09	5.09	143.48	6.40	0	788.00	12.12	0.79	3	3	249	270	22
576	80.06	82.70	251	8006.05	3.18	8269.96	3.35	0	0	199.89	4.70	116.00	0.96	103.73	2.78	109.23	2.91	1	1924.71	27.47	0.92	4	3	250	270	21
577	79.84	82.73	252	7983.79	3.60	8273.15	3.75	0	0	129.97	3.44	115.32	0.70	104.36	3.14	108.67	3.26	1	1392.88	23.48	0.90	4	3	251	270	20
578	79.77	82.60	253	7976.82	3.04	8260.45	3.78	0	0	180.52	4.31	115.10	0.91	97.92	2.66	121.71	3.30	1	1695.98	39.29	0.92	4	3	252	270	19
579	79.68	82.57	254	7968.06	2.47	8257.31	2.88	0	0	200.83	3.77	114.92	0.79	100.79	2.15	117.65	2.51	1	1650.62	33.91	0.95	4	3	253	270	18
580	79.60	82.27	255	7959.76	2.38	8227.32	2.63	0	0	176.97	2.94	113.44	0.66	110.15	2.08	121.75	2.30	1	1693.04	28.62	0.96	3	3	254	270	17
581	79.58	82.22	256	7958.13	2.40	8222.00	2.72	0	0	182.15	3.07	113.36	0.70	109.37	2.09	124.09	2.38	1	1829.56	35.69	0.96	4	3	255	270	16
582	79.91	82.10	257	7990.56	2.70	8209.98	3.33	0	0	197.38	4.26	114.56	0.87	96.03	2.37	118.47	2.90	1	1693.23	30.90	0.93	4	3	256	270	15
583	79.99	82.10	258	7999.30	2.97	8209.71	3.21	0	0	179.13	3.68	114.50	0.82	111.07	2.59	120.19	2.80	1	1860.29	27.97	0.94	3	3	257	270	14
584	80.20	82.32	259	8020.04	2.26	8231.73	2.60	0	0	202.14	3.28	115.09	0.73	107.17	1.98	123.33	2.27	1	2064.25	34.20	0.96	4	3	258	270	13
585	79.99	82.23	260	7998.77	2.40	8222.68	2.80	0	0	214.18	3.85	113.86	0.82	102.92	2.10	119.88	2.44	1	1749.02	33.07	0.95	4	3	259	270	12
586	79.84	81.97	261	7984.30	2.53	8196.89	2.77	0	0	149.01	2.75	114.28	0.58	105.37	2.21	115.24	2.41	1	1256.08	16.81	0.95	4	3	260	270	11
587	79.80	81.71	262	7979.69	2.93	8171.45	3.67	0	0	170.37	3.58	115.58	0.84	107.25	2.56	134.39	3.21	1	1904.88	32.66	0.93	4	3	261	270	10
588	79.59	81.82	263	7958.75	2.98	8181.60	3.51	0	0	180.05	3.67	113.99	0.88	112.79	2.61	132.57	3.07	0	2224.50	36.28	0.94	3	3	262	270	9
589	79.35	81.83	264	7935.24	2.82	8183.16	3.52	0	0	174.07	4.06	114.05	0.81	92.55	2.43	115.58	3.06	1	1502.02	34.18	0.92	4	3	263	270	8
590	79.64	81.84	265	7964.03	2.98	8184.05	3.27	0	0	163.08	3.47	113.00	0.76	107.47	2.59	118.08	2.85	1	1570.94	23.64	0.93	4	3	264	270	7
591	79.49	81.85	266	7949.05	3.23	8184.59	3.44	0	0	154.78	3.46	113.54	0.77	110.80	2.81	118.19	3.00	1	1672.17	25.30	0.93	4	3	265	270	6
592	79.86	82.00	267	7986.30	2.44	8199.84	2.82	0	0	174.26	2.97	113.67	0.68	109.91	2.13	127.08	2.46	1	1890.75	30.43	0.96	4	3	266	270	5
593	79.86	81.84	268	7985.70	2.25	8183.81	2.39	0	0	195.69	3.05	115.18	0.68	110.96	1.97	117.66	2.09	1	2143.42	32.53	0.96	3	3	267	270	4
594	79.93	81.76	269	7993.26	3.35	8176.20	3.96	0	0	154.19	3.66	112.58	0.84	108.39	2.93	128.13	3.46	1	1653.77	26.49	0.92	3	3	268	270	3
595	79.57	81.47	270	7957.23	3.29	8147.12	3.94	0	0	146.91	3.56	114.19	0.79	104.38	2.87	125.13	3.44	1	1650.00	23.06	0.91	4	3	269	270	2
596	79.63	81.22	271	7963.42	5.81	8121.73	6.26	0	0	75.51	3.07	110.38	0.68	109.67	5.06	118.31	5.47	1	688.85	13.66	0.79	3	3	270	270	1
597	89.67	108.60	1	8967.15	6.86	10860.05	7.53	0	0	57.15	2.32	110.65	0.63	130.57	6.04	143.31	6.63	0	960.44	11.50	0.77	3	4	1	677	677
598	90.32	107.80	2	9031.70	6.10	10779.51	6.55	0	0	66.87	2.15	108.92	0.66	146.84	5.41	157.70	5.82	0	824.58	11.08	0.83	3	4	2	677	676
599	90.19	109.00	3	9019.39	6.43	10899.99	6.86	0	0	60.30	2.43	112.25	0.61	123.08	5.64	131.35	6.02	0	929.10	8.83	0.79	4	4	3	677	675
600	90.57	109.56	4	9056.85	8.21	10955.65	10.04	0	0	58.23	2.54	111.76	0.84	146.25	7.33	178.40	8.98	0	1058.46	11.10	0.72	3	4	4	677	674
601	92.35	107.07	5	9234.95	6.70	10707.08	9.82	0	0	51.65	2.32	110.50	0.64	115.26	5.91	168.65	8.69	0	664.04	8.60	0.74	4	4	5	677	673
602	92.35	107.01	6	9235.07	6.24	10701.04	7.18	0	0	62.94	2.54	112.28	0.64	119.15	5.48	137.13	6.30	0	602.31	8.96	0.78	3	4	6	677	672
603	89.75	107.43	7	8975.10	11.46	10742.91	9.25	0	0	39.77	1.80	110.01	0.66	196.12	10.43	159.37	8.32	0	924.38	6.94	0.68	4	4	7	677	671
604	89.02	106.82	8	8902.43	5.80	10681.53	6.77	0	0	76.38	2.86	110.30	0.73	119.13	5.09	139.11	5.95	0	1047.90	14.83	0.81	4	4	8	677	670
605	89.08	106.38	9	8907.58	7.26	10637.54	9.24	0	0	62.05	2.91	111.90	0.78	119.37	6.39	151.96	8.13	0	920.33	10.49	0.72	4	4	9	677	669
606	88.79	108.60	10	8878.89	6.99	10860.29	7.86	0	0	51.11	2.16	110.72	0.58	127.79	6.16	143.56	6.92	0	522.60	8.43	0.76	3	4	10	677	668
607	88.44	108.90	11	8843.99	7.92	10890.12	7.95	0	0	52.63	2.26	107.86	0.65	142.43	7.00	143.01	7.03	0	592.81	8.17	0.75	3	4	11	677	667
608	88.89	106.39	12	8888.90	7.60	10639.03	6.80	0	0	64.68	2.51	111.27	0.72	150.88	6.71	135.08	6.01	0	1037.12	11.17	0.78	3	4	12	677	666
609	87.89	105.56	13	8788.53	4.81	10555.92	5.14	0	0	86.90	2.53	111.18	0.66	127.01	4.23	135.84	4.52	0	987.56	16.55	0.87	3	4	13	677	665
610	88.68	108.39	14	8867.51	7.15	10839.38	10.38	0	0	52.77	2.86	112.06	0.68	101.51	6.25	147.34	9.08	1	677.21	14.82	0.67	4	4	14	677	664
611	88.49	108.81	15	8848.97	5.70	10881.16	7.05	0	0	73.58	2.96	111.23	0.70	108.87	4.98	134.81	6.17	1	994.83	16.48	0.79	4	4	15	677	663
612	88.02	107.89	16	8802.09	6.16	10789.25	6.91	0	0	63.25	2.74	111.75	0.62	109.18	5.39	122.48	6.04	1	592.65	13.76	0.77	5	4	16	677	662
613	86.93	108.58	17	8693.06	5.18	10857.86	6.74	0	0	62.29	2.41	110.39	0.55	102.83	4.54	133.81	5.89	1	424.06	6.98	0.81	4	4	17	677	661
614	85.32	107.62	18	8531.90	6.10	10761.98	6.14	0	0	67.13	2.39	110.29	0.63	132.27	5.37	133.20	5.40	0	909.46	11.54	0.82	3	4	18	677	660
615	86.58	107.73	19	8657.77	6.94	10772.93	7.46	0	0	78.60	3.52	112.24	0.85	119.37	6.08	128.18	6.53	0	895.98	12.38	0.75	4	4	19	677	659
616	85.26	106.35	20	8526.31	8.72	10635.17	9.27	0	0	50.63	2.46	108.75	0.70	138.48	7.71	147.17	8.19	0	564.85	8.95	0.70	3	4	20	677	658
617	85.68	106.80	21	8568.20	5.82	10679.67	6.08	0	0	65.31	2.14	110.05	0.60	137.37	5.14	143.46	5.36	0	738.00	12.88	0.84	3	4	21	677	657
618	88.04	105.05	22	8803.54	15.63	10504.71	9.01	0	0	42.79	2.23	110.80	0.79	227.40	14.77	134.65	8.09	1	932.83	8.72	0.63	3	4	22	677	656
619	89.81	106.31	23	8980.60	6.74	10631.17	9.52	0	0	56.08	2.64	111.19	0.68	110.33	5.93	155.80	8.37	1	630.65	8.60	0.72	4	4	23	677	655
620	90.31	108.26	24	9031.02	8.15	10826.38	8.79	0	0	58.49	3.07	111.14	0.75	119.27	7.14	128.69	7.70	0	740.77	10.82	0.69	4	4	24	677	654
621	89.99	107.74	25	8999.02	5.86	10773.73	6.71	0	0	75.99	3.27	113.32	0.71	104.68	5.13	119.82	5.86	1	809.42	12.14	0.77	4	4	25	677	653
622	89.80	106.31	26	8979.55	7.99	10631.20	10.70	0	0	51.70	2.27	109.73	0.75	141.67	7.13	187.47	9.76	0	758.73	10.66	0.72	3	4	26	677	652
623	90.66	106.33	27	9065.88	5.96	10632.63	8.35	0	0	58.78	2.82	111.88	0.62	95.05	5.16	133.41	7.28	1	800.75	13.13	0.73	4	4	27	677	651
624	91.00	108.37	28	9100.01	6.42	10837.29	11.17	0	0	59.59	2.47	110.96	0.78	120.10	5.71	206.95	10.17	0	1007.04	10.51	0.75	3	4	28	677	650
625	89.22	110.21	29	8922.40	5.60	11020.98	6.55	0	0	68.73	2.41	110.59	0.64	123.03	4.93	143.91	5.76	0	733.06	10.56	0.82	3	4	29	677	649
626	90.02	108.58	30	9002.25	7.38	10858.14	6.95	0	0	80.30	3.75	111.52	0.86	121.66	6.45	114.57	6.07	0	1031.19	13.11	0.74	4	4	30	677	648
627	91.25	108.50	31	9125.27	8.42	10849.82	8.60	0	0	57.19	2.65	110.73	0.75	140.42	7.44	143.35	7.59	0	890.35	10.15	0.72	3	4	31	677	647
628	92.62	107.88	32	9262.22	6.38	10787.76	8.95	0	0	60.42	2.37	112.74	0.71	125.85	5.65	175.85	8.00	0	1004.38	9.83	0.78	3	4	32	677	646
629	90.62	106.44	33	9062.03	6.35	10643.71	7.47	0	0	56.06	2.24	111.24	0.59	122.59	5.59	144.21	6.57	0	555.69	8.26	0.78	4	4	33	677	645
630	89.23	106.76	34	8923.17	5.98	10675.71	7.25	0	0	68.71	2.37	110.27	0.70	133.78	5.30	161.95	6.42	0	944.62	9.85	0.82	3	4	34	677	644
631	89.64	106.62	35	8964.41	4.75	10662.07	6.19	0	0	66.88	2.29	111.75	0.55	106.97	4.16	139.43	5.42	1	871.88	13.18	0.84	4	4	35	677	643
632	89.08	106.70	36	8908.28	4.58	10670.48	5.44	0	0	100.88	3.02	110.88	0.76	117.96	4.02	140.09	4.77	0	1174.35	14.83	0.87	4	4	36	677	642
633	88.84	106.60	37	8884.23	5.09	10660.43	5.42	0	0	82.92	2.62	112.55	0.66	123.89	4.47	131.97	4.76	0	1244.23	13.18	0.86	4	4	37	677	641
634	88.87	106.69	38	8887.12	3.96	10669.26	4.24	0	0	105.51	2.87	112.03	0.64	111.82	3.46	119.71	3.70	1	1107.75	19.79	0.89	3	4	38	677	640
635	88.95	106.65	39	8894.82	3.85	10664.59	4.91	0	0	100.11	2.93	112.41	0.65	101.13	3.38	128.77	4.28	1	689.79	15.09	0.88	4	4	39	677	639
636	89.00	106.28	40	8900.23	4.49	10627.74	5.48	0	0	117.43	3.68	113.76	0.88	110.43	3.94	134.66	4.80	1	1285.02	21.71	0.86	4	4	40	677	638
637	88.42	106.21	41	8842.17	7.98	10620.86	5.39	0	0	64.05	2.20	113.37	0.65	179.41	7.09	121.57	4.78	0	1150.31	11.87	0.82	3	4	41	677	637
638	86.82	107.37	42	8682.17	8.90	10736.55	8.14	0	0	70.51	3.69	113.67	0.91	130.93	7.80	119.69	7.14	0	1027.00	10.88	0.69	4	4	42	677	636
639	87.19	107.94	43	8719.48	4.89	10793.66	6.95	0	0	77.92	2.84	112.31	0.68	103.24	4.29	146.63	6.08	1	963.54	12.68	0.82	4	4	43	677	635
640	84.66	108.72	44	8465.64	7.79	10871.73	6.66	0	0	56.77	2.33	112.48	0.63	146.41	6.86	125.13	5.86	0	451.94	9.25	0.77	3	4	44	677	634
641	85.17	108.70	45	8517.46	4.52	10870.27	5.95	0	0	96.89	3.10	111.44	0.76	108.75	3.96	143.17	5.21	1	885.08	15.88	0.85	4	4	45	677	633
642	84.28	110.34	46	8427.57	6.10	11033.84	8.42	0	0	63.14	2.41	109.75	0.70	123.38	5.40	170.27	7.46	0	826.54	9.75	0.79	4	4	46	677	632
643	83.98	109.49	47	8397.74	5.29	10948.84	7.83	0	0	70.44	2.61	111.40	0.69	110.18	4.66	163.07	6.89	1	787.96	12.86	0.81	3	4	47	677	631
644	82.60	111.78	48	8260.38	8.44	11178.07	9.81	0	0	51.61	2.24	109.51	0.75	150.67	7.53	174.74	8.78	0	601.62	7.13	0.72	3	4	48	677	630
645	84.07	112.59	49	8406.96	9.20	11258.96	8.74	0	0	53.77	2.67	110.73	0.74	142.64	8.11	135.58	7.71	0	800.85	6.88	0.69	3	4	49	677	629
646	84.63	115.09	50	8462.98	8.70	11508.63	9.75	0	0	44.58	2.06	111.15	0.64	145.66	7.73	163.01	8.69	0	722.17	7.78	0.70	4	4	50	677	628
647	85.16	115.85	51	8516.46	8.75	11584.64	7.91	0	0	53.43	2.43	110.52	0.69	148.42	7.72	134.21	6.99	0	639.85	7.14	0.73	4	4	51	677	627
648	85.19	114.57	52	8519.28	13.15	11456.86	11.02	0	0	43.62	2.67	111.93	0.82	165.89	11.74	139.45	9.79	0	821.19	8.22	0.58	3	4	52	677	626
649	86.23	114.28	53	8623.24	6.53	11428.08	8.17	0	0	65.46	2.34	108.22	0.75	141.33	5.82	176.46	7.29	0	887.25	9.09	0.80	3	4	53	677	625
650	86.03	115.33	54	8602.64	6.56	11533.07	7.51	0	0	61.82	2.42	111.17	0.67	129.53	5.79	148.24	6.62	0	944.15	11.81	0.79	3	4	54	677	624
651	86.61	116.11	55	8660.67	5.26	11611.45	6.71	0	0	75.70	2.87	113.13	0.68	106.63	4.60	135.96	5.87	1	927.08	14.30	0.81	3	4	55	677	623
652	88.20	115.85	56	8820.15	6.41	11584.93	6.37	0	0	72.80	2.40	109.51	0.73	150.49	5.69	149.56	5.65	0	1106.75	13.68	0.83	3	4	56	677	622
653	88.05	114.93	57	8805.07	5.66	11493.23	6.45	0	0	66.88	2.25	110.14	0.62	129.61	4.99	147.68	5.69	0	726.98	10.29	0.83	4	4	57	677	621
654	87.53	113.55	58	8753.21	6.21	11354.90	7.78	0	0	55.78	2.26	111.26	0.59	118.15	5.47	147.81	6.83	0	733.12	8.03	0.78	3	4	58	677	620
655	87.67	114.14	59	8767.22	5.55	11414.49	6.25	0	0	69.61	2.25	109.19	0.63	132.86	4.90	149.43	5.52	0	803.52	12.86	0.84	3	4	59	677	619
656	89.48	114.09	60	8947.78	11.23	11409.41	10.12	0	0	45.51	2.54	113.19	0.76	155.73	9.94	140.46	8.97	0	843.83	7.51	0.63	3	4	60	677	618
657	90.85	114.54	61	9084.99	6.48	11454.22	7.00	0	0	64.33	2.59	110.16	0.66	124.27	5.70	134.23	6.15	0	704.19	10.20	0.78	4	4	61	677	617
658	90.62	115.78	62	9061.95	6.59	11578.08	8.29	0	0	59.23	2.81	112.05	0.66	106.90	5.76	134.47	7.25	1	692.48	11.55	0.73	3	4	62	677	616
659	90.24	116.24	63	9024.05	8.80	11624.30	7.85	0	0	47.46	1.99	109.84	0.62	162.55	7.82	145.04	6.97	0	727.42	8.67	0.74	3	4	63	677	615
660	90.61	116.01	64	9060.90	8.01	11601.47	8.99	0	0	57.68	2.79	110.25	0.75	127.70	7.05	143.39	7.92	0	994.15	9.63	0.71	4	4	64	677	614
661	90.79	114.56	65	9078.64	5.69	11455.99	8.50	0	0	59.17	2.64	112.72	0.62	98.21	4.99	146.60	7.44	1	844.12	14.63	0.76	4	4	65	677	613
662	90.70	114.25	66	9069.98	7.11	11424.85	8.06	0	0	61.13	2.75	110.95	0.70	121.91	6.25	138.09	7.07	0	967.35	12.73	0.74	4	4	66	677	612
663	90.98	114.05	67	9097.60	8.65	11405.35	10.91	0	0	49.88	2.59	110.66	0.75	128.67	7.65	162.14	9.66	0	976.52	8.68	0.67	4	4	67	677	611
664	92.26	114.46	68	9225.50	5.63	11446.06	6.68	0	0	65.80	2.29	110.01	0.62	124.99	4.96	148.24	5.88	0	591.67	10.43	0.82	3	4	68	677	610
665	92.51	114.01	69	9251.08	6.82	11401.26	8.09	0	0	54.75	2.58	112.08	0.61	111.54	5.97	132.30	7.08	1	587.56	11.66	0.73	4	4	69	677	609
666	92.17	114.44	70	9217.03	6.87	11443.87	8.72	0	0	55.09	2.50	109.81	0.65	116.50	6.04	147.98	7.66	0	642.00	7.75	0.74	4	4	70	677	608
667	92.13	114.34	71	9213.37	5.89	11433.57	7.62	0	0	60.51	2.21	108.84	0.63	124.58	5.21	160.97	6.73	0	804.10	13.04	0.81	3	4	71	677	607
668	91.81	114.57	72	9181.28	5.07	11457.48	5.74	0	0	81.05	2.51	109.11	0.67	126.07	4.46	142.68	5.05	0	669.67	13.53	0.86	3	4	72	677	606
669	92.10	114.85	73	9210.02	5.98	11484.99	6.18	0	0	59.98	2.48	110.27	0.54	111.06	5.22	114.81	5.39	1	376.23	7.35	0.79	3	4	73	677	605
670	91.85	114.11	74	9185.08	6.99	11411.01	7.53	0	0	59.27	2.09	108.20	0.68	153.33	6.23	165.23	6.72	0	733.04	10.75	0.80	3	4	74	677	604
671	92.19	114.46	75	9218.89	5.61	11445.68	6.87	0	0	54.56	1.78	110.08	0.53	132.95	4.97	162.58	6.08	0	588.62	9.29	0.83	3	4	75	677	603
672	92.40	114.84	76	9239.57	7.06	11484.36	6.54	0	0	66.33	2.69	111.15	0.68	134.03	6.20	124.03	5.74	0	817.85	11.60	0.78	3	4	76	677	602
673	91.91	114.89	77	9190.61	5.95	11488.79	7.43	0	0	80.12	2.98	110.35	0.82	123.61	5.25	154.17	6.55	0	1220.31	13.56	0.80	3	4	77	677	601
674	92.22	113.82	78	9221.70	5.84	11382.30	6.22	0	0	62.53	2.52	110.60	0.56	111.25	5.10	118.50	5.44	1	691.77	14.02	0.80	5	4	78	677	600
675	92.19	113.95	79	9218.88	9.25	11394.65	10.31	0	0	44.24	2.28	109.60	0.67	138.50	8.19	154.31	9.13	0	786.85	7.99	0.67	3	4	79	677	599
676	92.03	114.62	80	9203.45	8.66	11461.99	10.51	0	0	48.76	2.37	110.47	0.73	137.70	7.69	166.89	9.33	0	891.60	8.12	0.69	3	4	80	677	598
677	92.13	114.58	81	9213.13	5.47	11458.03	6.83	0	0	58.79	1.99	108.36	0.55	124.45	4.83	155.42	6.03	0	761.96	8.93	0.83	4	4	81	677	597
678	92.27	113.49	82	9227.08	6.62	11348.91	9.77	0	0	51.48	2.39	109.31	0.63	109.88	5.83	161.98	8.59	1	584.12	7.09	0.73	3	4	82	677	596
679	92.94	112.64	83	9293.92	4.61	11264.41	5.86	0	0	90.92	3.00	110.74	0.71	107.49	4.04	136.60	5.12	1	985.60	16.82	0.85	4	4	83	677	595
680	93.15	112.78	84	9315.46	7.78	11277.71	9.24	0	0	67.27	3.02	110.68	0.89	133.81	6.88	158.98	8.18	0	1051.96	12.07	0.73	3	4	84	677	594
681	93.02	111.86	85	9301.72	6.11	11186.02	6.76	0	0	64.96	2.49	111.26	0.63	122.55	5.36	135.70	5.94	0	937.83	12.52	0.80	3	4	85	677	593
682	94.12	111.50	86	9411.87	7.76	11150.14	6.63	0	0	57.96	1.99	108.18	0.66	174.54	6.95	149.36	5.91	0	949.17	11.02	0.80	3	4	86	677	592
683	92.75	112.54	87	9275.19	5.63	11253.93	5.75	0	0	61.59	2.22	110.22	0.53	119.92	4.92	122.63	5.04	0	621.15	10.93	0.82	4	4	87	677	591
684	90.71	111.56	88	9071.15	7.57	11155.68	7.13	0	0	66.52	3.04	113.21	0.74	127.31	6.63	119.99	6.25	0	1082.81	14.11	0.74	4	4	88	677	590
685	92.11	110.64	89	9211.23	6.87	11063.75	6.00	0	0	65.12	2.54	110.63	0.63	135.85	6.03	118.63	5.27	0	848.67	10.18	0.80	3	4	89	677	589
686	91.74	110.76	90	9173.85	8.23	11076.28	8.61	0	0	50.86	2.11	107.74	0.68	153.59	7.32	160.78	7.67	0	799.71	10.63	0.74	2	4	90	677	588
687	91.92	110.92	91	9192.41	9.03	11092.25	8.18	0	0	47.49	2.23	110.43	0.63	148.13	7.97	134.32	7.23	0	587.06	7.36	0.71	4	4	91	677	587
688	91.99	110.99	93	9199.32	9.62	11098.63	7.87	0	0	46.33	2.31	110.59	0.62	148.73	8.47	121.74	6.93	0	592.73	8.81	0.70	3	4	92	677	586
689	92.04	110.89	94	9204.27	6.82	11089.22	8.17	0	0	50.66	2.31	110.80	0.57	115.38	5.99	138.18	7.17	0	684.71	9.24	0.74	3	4	93	677	585
690	92.51	110.97	95	9251.45	6.83	11096.61	6.14	0	0	50.64	1.99	111.42	0.50	133.87	5.99	120.34	5.39	0	620.73	8.74	0.79	3	4	94	677	584
691	92.27	110.45	96	9227.08	5.05	11045.02	6.33	0	0	68.00	2.61	113.11	0.57	101.03	4.40	126.72	5.52	1	953.10	11.64	0.81	5	4	95	677	583
692	91.55	110.47	97	9155.50	7.50	11047.13	7.94	0	0	55.66	2.48	111.71	0.66	129.74	6.60	137.37	6.98	0	631.77	8.51	0.74	3	4	96	677	582
693	90.16	107.91	98	9015.81	7.31	10791.12	7.04	0	0	58.14	2.25	109.13	0.65	145.81	6.46	140.53	6.23	0	548.96	8.78	0.78	3	4	97	677	581
694	89.76	107.44	99	8975.64	6.55	10743.90	9.06	0	0	54.33	2.66	111.37	0.63	103.07	5.73	142.57	7.93	1	656.98	9.03	0.72	4	4	98	677	580
695	88.05	106.24	100	8804.50	9.83	10624.25	7.68	0	0	59.27	2.64	110.33	0.80	170.25	8.75	133.33	6.82	0	1105.79	10.97	0.72	4	4	99	677	579
696	87.17	107.32	101	8716.91	6.61	10731.62	6.24	0	0	61.61	2.13	110.54	0.61	147.67	5.84	139.50	5.52	0	973.44	13.00	0.82	3	4	100	677	578
697	86.62	107.16	102	8661.96	7.78	10716.15	8.39	0	0	58.90	3.08	111.49	0.71	114.25	6.80	123.21	7.33	0	817.60	8.85	0.69	3	4	101	677	577
698	86.85	106.87	103	8684.73	6.17	10686.85	8.16	0	0	63.04	2.85	112.61	0.67	104.79	5.41	138.65	7.14	1	694.15	10.44	0.75	4	4	102	677	576
699	88.90	106.68	104	8889.59	7.64	10667.82	8.24	0	0	57.74	2.60	111.94	0.70	130.80	6.73	141.16	7.26	0	1012.60	11.14	0.74	3	4	103	677	575
700	88.94	106.75	105	8893.82	5.33	10674.98	6.09	0	0	71.33	2.63	109.78	0.61	111.43	4.67	127.23	5.33	1	615.08	12.77	0.82	5	4	104	677	574
701	88.77	107.09	106	8877.03	6.13	10708.89	8.98	0	0	60.97	2.61	109.64	0.69	110.48	5.39	161.65	7.93	1	804.00	10.11	0.76	4	4	105	677	573
702	88.37	108.37	107	8837.39	8.03	10837.37	6.86	0	0	60.85	2.71	109.95	0.69	138.74	7.05	118.51	6.02	0	544.17	9.57	0.75	3	4	106	677	572
703	88.61	107.43	108	8861.47	6.01	10743.32	6.81	0	0	68.68	3.05	112.52	0.65	103.90	5.23	117.79	5.94	1	766.52	16.76	0.77	4	4	107	677	571
704	88.80	107.29	109	8879.56	6.88	10729.41	7.71	0	0	65.63	2.97	112.49	0.72	116.75	6.03	130.98	6.76	0	602.52	10.05	0.75	3	4	108	677	570
705	88.64	109.19	110	8863.57	6.25	10919.24	7.96	0	0	56.54	2.12	109.24	0.62	128.58	5.53	163.61	7.05	0	619.17	9.66	0.79	3	4	109	677	569
706	88.87	108.87	111	8886.82	6.36	10887.19	7.16	0	0	59.05	2.29	111.38	0.61	126.12	5.60	142.02	6.30	0	814.17	9.49	0.79	3	4	110	677	568
707	89.31	108.39	112	8931.36	6.19	10839.06	8.15	0	0	62.58	2.57	111.34	0.68	116.20	5.45	152.85	7.17	0	739.52	9.59	0.77	3	4	111	677	567
708	88.93	109.23	113	8892.85	5.56	10922.95	6.90	0	0	62.89	2.40	111.81	0.59	112.13	4.88	138.93	6.04	0	728.10	11.15	0.80	3	4	112	677	566
709	88.14	108.56	114	8813.84	7.85	10856.20	8.75	0	0	54.96	2.65	110.86	0.70	125.68	6.91	140.11	7.70	0	734.69	9.90	0.71	4	4	113	677	565
710	86.72	108.43	115	8671.93	7.97	10843.02	9.10	0	0	49.38	2.19	110.57	0.66	139.14	7.07	158.76	8.06	0	975.62	11.00	0.73	3	4	114	677	564
711	85.73	109.08	116	8572.52	8.74	10908.38	9.64	0	0	46.82	2.35	109.83	0.66	134.62	7.72	148.44	8.51	0	542.48	6.43	0.69	3	4	115	677	563
712	85.63	109.79	117	8562.87	7.35	10979.49	8.04	0	0	60.04	2.72	111.71	0.70	124.96	6.46	136.70	7.06	0	890.27	10.40	0.74	4	4	116	677	562
713	86.59	110.49	118	8658.67	5.71	11048.72	6.19	0	0	71.88	2.82	109.28	0.64	112.09	4.99	121.44	5.41	0	582.67	12.73	0.80	4	4	117	677	561
714	86.95	108.42	120	8695.22	8.82	10842.42	11.80	0	0	45.00	2.52	109.69	0.71	121.81	7.79	162.84	10.42	0	627.75	7.66	0.64	3	4	118	677	560
715	87.83	108.02	121	8783.28	5.86	10801.62	6.14	0	0	71.30	2.85	110.67	0.64	112.70	5.12	117.91	5.36	0	759.46	14.07	0.80	3	4	119	677	559
716	88.62	107.31	122	8862.21	8.09	10730.61	7.23	0	0	68.37	3.02	109.90	0.80	141.22	7.11	126.36	6.37	0	979.65	12.47	0.75	3	4	120	677	558
717	86.21	102.62	123	8620.73	7.19	10262.27	9.38	0	0	54.73	2.28	110.75	0.70	133.87	6.39	174.40	8.35	0	963.81	9.30	0.75	3	4	121	677	557
718	84.95	102.00	124	8494.59	5.27	10200.31	4.81	0	0	87.79	2.71	111.40	0.67	131.44	4.62	120.05	4.22	0	1075.10	14.18	0.86	3	4	122	677	556
719	83.92	103.99	125	8391.62	7.74	10399.02	9.51	0	0	61.77	2.82	111.36	0.82	131.07	6.85	160.86	8.43	0	1037.38	10.97	0.72	3	4	123	677	555
720	84.07	104.87	126	8406.53	7.26	10487.14	7.22	0	0	65.14	2.91	111.90	0.71	125.16	6.36	124.55	6.33	0	616.21	8.24	0.75	4	4	124	677	554
721	84.27	104.31	127	8426.77	6.09	10431.27	6.28	0	0	80.94	3.27	112.65	0.75	115.91	5.32	119.60	5.49	0	848.38	13.60	0.79	4	4	125	677	553
722	84.09	103.53	128	8408.58	7.30	10352.79	7.19	0	0	61.35	2.38	110.09	0.69	145.42	6.45	143.21	6.36	0	835.73	10.47	0.78	3	4	126	677	552
723	83.93	103.50	129	8392.52	5.81	10350.31	7.50	0	0	71.08	2.77	112.07	0.71	114.70	5.11	147.92	6.58	0	943.44	11.39	0.79	4	4	127	677	551
724	85.01	104.31	130	8501.13	9.28	10431.12	10.26	0	0	47.89	2.43	111.39	0.73	141.56	8.22	156.53	9.09	0	809.69	7.69	0.67	3	4	128	677	550
725	85.58	105.07	131	8557.51	6.21	10506.73	5.56	0	0	72.04	2.46	112.39	0.65	140.31	5.46	125.70	4.90	0	1022.29	14.14	0.83	3	4	129	677	549
726	85.36	104.52	132	8535.76	9.73	10452.38	10.12	0	0	49.41	2.69	110.43	0.76	137.70	8.59	143.15	8.93	0	718.71	7.18	0.65	3	4	130	677	548
727	84.69	102.74	133	8469.00	5.84	10273.76	5.21	0	0	84.99	2.86	113.57	0.71	133.40	5.12	118.99	4.57	0	1113.88	14.97	0.84	3	4	131	677	547
728	83.88	103.77	134	8387.68	6.00	10376.72	6.89	0	0	56.79	2.01	112.73	0.56	130.92	5.29	150.31	6.08	0	904.02	8.23	0.82	3	4	132	677	546
729	83.82	103.53	135	8382.23	5.66	10352.67	7.39	0	0	68.42	2.66	112.27	0.67	112.28	4.97	146.65	6.48	0	941.06	12.90	0.80	4	4	133	677	545
730	83.67	102.68	136	8366.75	6.15	10267.63	6.32	0	0	65.15	2.70	114.16	0.61	114.06	5.37	117.28	5.52	0	890.35	9.73	0.78	4	4	134	677	544
731	82.91	102.06	137	8290.54	7.94	10205.94	7.84	0	0	52.10	2.34	111.41	0.63	136.07	6.99	134.43	6.90	0	734.29	9.70	0.74	3	4	135	677	543
732	82.90	102.32	138	8290.31	6.56	10232.05	6.89	0	0	67.76	2.80	111.27	0.69	122.07	5.75	128.29	6.04	0	915.38	12.48	0.78	4	4	136	677	542
733	83.34	102.70	139	8334.01	7.07	10269.96	8.52	0	0	54.21	2.24	109.63	0.65	132.27	6.26	159.30	7.53	0	722.17	9.09	0.76	3	4	137	677	541
734	83.34	102.67	140	8334.43	6.70	10266.89	7.26	0	0	59.44	2.83	111.45	0.62	107.94	5.84	116.98	6.33	1	338.25	10.38	0.74	4	4	138	677	540
735	84.50	104.04	141	8449.87	5.60	10403.98	7.28	0	0	75.38	3.18	111.52	0.72	101.90	4.87	132.53	6.36	1	792.42	18.44	0.78	4	4	139	677	539
736	83.96	104.17	142	8396.14	5.44	10417.39	6.78	0	0	79.93	3.01	112.93	0.73	111.27	4.77	138.82	5.94	1	963.81	14.02	0.81	4	4	140	677	538
737	83.97	103.94	143	8396.60	6.58	10393.50	6.40	0	0	69.97	2.52	110.17	0.70	141.27	5.81	137.27	5.64	0	681.02	11.17	0.81	3	4	141	677	537
738	83.92	103.75	144	8391.69	5.68	10375.47	8.30	0	0	66.84	2.79	111.72	0.69	104.80	5.00	153.00	7.28	1	965.56	12.09	0.77	4	4	142	677	536
739	84.09	103.94	145	8409.32	6.99	10393.91	8.52	0	0	59.44	2.80	111.92	0.69	114.37	6.13	139.46	7.47	0	682.00	12.01	0.73	4	4	143	677	535
740	82.31	102.05	146	8230.95	8.44	10204.57	8.27	0	0	53.72	2.30	108.74	0.70	152.53	7.49	149.44	7.34	0	700.56	9.75	0.74	3	4	144	677	534
741	81.52	103.20	147	8151.77	6.61	10320.41	10.36	0	0	51.02	3.01	113.29	0.62	84.87	5.48	134.54	9.01	1	424.52	8.10	0.65	4	4	145	677	533
742	81.40	103.12	148	8140.01	7.85	10311.70	8.43	0	0	54.73	2.68	111.78	0.68	123.44	6.89	132.54	7.40	0	647.73	9.02	0.71	3	4	146	677	532
743	81.19	102.96	149	8119.30	6.09	10295.70	6.03	0	0	69.42	2.36	110.33	0.65	138.20	5.36	136.86	5.31	0	938.23	11.07	0.83	3	4	147	677	531
744	82.40	103.90	150	8239.62	6.39	10390.42	9.06	0	0	56.01	2.50	111.13	0.65	110.22	5.61	156.29	7.97	1	680.71	11.89	0.75	4	4	148	677	530
745	82.04	105.43	151	8204.47	6.91	10542.98	7.72	0	0	57.62	3.06	111.94	0.62	99.94	6.05	111.61	6.71	1	565.62	11.22	0.70	4	4	149	677	529
746	82.22	105.46	152	8222.22	6.74	10545.71	9.41	0	0	49.34	2.22	110.29	0.60	115.73	5.94	161.45	8.29	0	549.58	7.96	0.74	4	4	150	677	528
747	82.02	104.76	153	8201.63	6.75	10476.39	7.42	0	0	62.27	2.60	110.75	0.67	124.41	5.93	136.89	6.52	0	709.10	11.18	0.77	3	4	151	677	527
748	82.01	105.50	154	8201.01	7.17	10550.11	9.74	0	0	49.88	2.82	110.72	0.62	97.60	6.32	132.34	8.50	1	391.31	7.64	0.67	5	4	152	677	526
749	82.52	104.95	155	8251.97	6.89	10495.35	6.31	0	0	49.73	1.90	111.32	0.50	139.18	6.06	127.43	5.55	0	651.06	8.87	0.80	3	4	153	677	525
750	83.49	104.68	156	8348.88	5.66	10467.80	6.16	0	0	64.14	2.60	111.72	0.56	107.35	4.93	116.88	5.38	1	780.15	10.57	0.79	4	4	154	677	524
751	82.86	104.69	157	8286.31	7.74	10468.63	7.82	0	0	46.77	1.99	112.74	0.56	140.61	6.83	142.13	6.91	0	768.94	7.01	0.75	3	4	155	677	523
752	82.64	104.92	158	8264.06	5.71	10492.10	6.61	0	0	60.21	2.56	110.90	0.55	102.92	4.96	119.20	5.76	1	713.73	10.91	0.78	4	4	156	677	522
753	83.22	104.33	159	8322.01	7.75	10432.79	11.27	0	0	44.27	2.68	111.23	0.62	98.51	6.79	143.24	9.85	1	409.42	8.08	0.63	4	4	157	677	521
754	82.77	105.18	160	8276.57	8.08	10518.12	9.34	0	0	45.54	2.44	110.84	0.60	116.14	7.08	134.25	8.19	0	403.50	7.01	0.68	3	4	158	677	520
755	82.37	105.29	161	8236.59	8.17	10528.74	8.84	0	0	52.00	2.60	112.40	0.67	126.11	7.18	136.46	7.77	0	866.19	9.85	0.70	3	4	159	677	519
756	82.18	105.54	162	8218.41	5.63	10554.45	5.95	0	0	67.72	2.70	111.74	0.58	108.48	4.92	114.64	5.19	1	729.33	10.70	0.80	4	4	160	677	518
757	83.28	104.33	163	8328.17	7.61	10433.36	9.95	0	0	56.66	3.01	112.18	0.75	110.13	6.68	144.01	8.73	1	712.52	11.59	0.68	4	4	161	677	517
758	83.40	104.56	164	8340.40	7.08	10456.25	6.43	0	0	62.16	2.73	111.02	0.63	124.08	6.19	112.64	5.61	0	740.58	8.56	0.76	3	4	162	677	516
759	83.14	104.80	165	8314.05	5.91	10480.10	7.14	0	0	57.19	2.23	110.06	0.56	116.88	5.19	141.31	6.27	0	598.12	8.63	0.80	4	4	163	677	515
760	83.15	104.41	166	8314.73	7.02	10441.28	6.28	0	0	63.13	2.66	111.66	0.63	128.07	6.14	114.59	5.49	0	759.65	10.41	0.77	4	4	164	677	514
761	83.52	104.94	167	8352.09	6.04	10493.98	6.46	0	0	58.23	2.06	110.62	0.56	131.52	5.32	140.60	5.69	0	829.25	9.69	0.82	3	4	165	677	513
762	82.23	105.10	168	8223.24	7.95	10509.60	7.95	0	0	46.69	2.07	108.62	0.57	138.33	7.01	138.34	7.01	0	601.85	8.67	0.74	3	4	166	677	512
763	82.57	105.49	170	8256.68	9.27	10549.27	7.93	0	0	55.23	2.89	110.93	0.72	136.35	8.13	116.54	6.95	0	738.79	8.54	0.69	3	4	167	677	511
764	82.30	105.36	171	8229.63	10.73	10536.47	10.58	0	0	46.19	2.68	113.00	0.76	142.78	9.48	140.80	9.35	0	901.15	7.35	0.62	3	4	168	677	510
765	82.33	105.76	172	8232.84	7.25	10576.30	7.38	0	0	52.26	2.10	111.55	0.59	139.45	6.40	142.07	6.52	0	953.38	9.30	0.77	3	4	169	677	509
766	82.47	105.14	173	8247.20	5.78	10513.88	7.64	0	0	55.47	2.16	109.88	0.56	114.28	5.08	151.01	6.71	0	782.88	10.97	0.79	4	4	170	677	508
767	82.83	104.71	174	8282.82	9.76	10470.64	9.37	0	0	45.54	2.18	110.61	0.69	157.90	8.68	151.73	8.33	0	740.94	9.40	0.69	3	4	171	677	507
768	83.69	104.77	175	8368.55	6.48	10477.31	8.21	0	0	61.11	2.61	111.95	0.68	116.67	5.69	147.92	7.22	0	845.02	9.76	0.76	3	4	172	677	506
769	83.62	104.57	176	8361.86	5.43	10457.30	5.62	0	0	72.56	2.66	111.34	0.60	114.15	4.75	118.09	4.91	0	962.33	13.89	0.82	3	4	173	677	505
770	83.51	104.59	177	8351.18	5.04	10459.27	6.01	0	0	60.30	2.06	112.39	0.50	113.20	4.41	135.05	5.26	0	863.54	11.30	0.84	4	4	174	677	504
771	83.68	104.38	178	8367.73	6.23	10438.35	7.13	0	0	73.96	3.07	111.96	0.74	115.64	5.46	132.29	6.24	0	1106.33	15.67	0.78	4	4	175	677	503
772	83.48	104.78	179	8347.56	5.35	10477.83	5.50	0	0	77.99	2.61	110.61	0.64	122.81	4.69	126.39	4.82	0	1025.85	12.93	0.84	4	4	176	677	502
773	82.52	104.99	180	8252.15	8.62	10499.16	8.04	0	0	49.36	2.60	111.17	0.62	125.79	7.55	117.32	7.04	0	596.42	9.13	0.69	4	4	177	677	501
774	81.83	104.94	181	8182.78	6.86	10493.94	6.48	0	0	56.02	2.70	111.52	0.55	109.31	5.97	103.35	5.66	1	285.25	8.86	0.74	5	4	178	677	500
775	82.30	105.33	182	8229.68	6.91	10532.97	7.44	0	0	51.92	2.09	110.47	0.57	132.19	6.09	142.32	6.56	0	571.10	7.27	0.78	3	4	179	677	499
776	82.60	105.14	183	8259.78	7.99	10514.27	9.75	0	0	50.12	2.31	109.01	0.69	134.13	7.08	163.67	8.65	0	566.27	8.14	0.71	3	4	180	677	498
777	82.07	105.68	184	8206.86	9.28	10568.23	9.25	0	0	49.42	2.83	111.04	0.69	124.84	8.13	124.49	8.11	0	611.06	8.30	0.65	4	4	181	677	497
778	82.13	105.42	185	8213.14	6.08	10542.08	5.24	0	0	62.00	2.15	109.52	0.53	134.71	5.33	116.13	4.59	0	445.67	10.36	0.83	3	4	182	677	496
779	82.74	105.20	186	8274.08	10.88	10519.87	10.81	0	0	43.62	2.16	108.95	0.75	169.81	9.83	169.21	9.69	0	593.77	6.94	0.65	3	4	183	677	495
780	83.11	104.65	187	8310.80	6.30	10465.42	6.42	0	0	53.48	2.17	110.89	0.51	119.65	5.52	121.83	5.62	0	565.60	8.74	0.79	3	4	184	677	494
781	83.41	104.69	188	8341.06	10.84	10469.26	10.35	0	0	38.89	2.16	108.89	0.64	150.93	9.60	144.11	9.17	0	543.75	6.66	0.63	3	4	185	677	493
782	82.95	105.20	189	8295.11	8.18	10519.67	8.51	0	0	54.69	2.72	111.27	0.69	126.67	7.18	131.87	7.47	0	614.38	7.39	0.70	3	4	186	677	492
783	82.29	104.66	191	8228.74	9.61	10465.85	13.38	0	0	41.74	2.96	111.62	0.71	104.36	8.42	145.23	11.71	1	544.71	7.53	0.55	4	4	187	677	491
784	81.93	103.19	192	8193.12	9.03	10318.80	9.33	0	0	51.19	2.40	110.49	0.74	148.82	8.01	153.79	8.28	0	807.33	8.98	0.70	3	4	188	677	490
785	81.71	103.34	193	8170.61	5.44	10334.27	7.89	0	0	63.76	2.76	111.95	0.62	96.48	4.74	139.84	6.89	1	745.67	10.79	0.77	4	4	189	677	489
786	81.21	103.17	194	8120.74	4.91	10317.02	8.79	0	0	52.94	1.90	109.67	0.53	105.67	4.34	188.15	7.85	1	430.54	8.78	0.81	3	4	190	677	488
787	81.53	101.84	195	8153.08	6.56	10183.62	7.04	0	0	47.75	2.16	112.01	0.48	111.17	5.72	119.32	6.15	1	535.40	8.25	0.75	4	4	191	677	487
788	82.93	101.37	198	8292.72	5.95	10137.09	7.28	0	0	63.87	2.30	111.22	0.65	127.34	5.25	155.72	6.42	0	666.92	9.97	0.81	3	4	192	677	486
789	82.56	101.06	199	8256.00	5.84	10106.19	6.30	0	0	66.42	2.38	110.16	0.61	125.74	5.13	135.65	5.54	0	761.29	12.61	0.82	3	4	193	677	485
790	82.76	101.22	200	8275.67	5.23	10122.43	8.67	0	0	61.48	2.73	112.28	0.62	90.42	4.57	149.94	7.57	1	672.88	9.36	0.76	4	4	194	677	484
791	83.83	102.11	201	8382.59	11.78	10210.72	10.90	0	0	47.72	1.96	106.21	0.88	222.46	11.21	206.73	10.27	1	893.33	10.06	0.66	3	4	195	677	483
792	84.10	104.69	202	8410.40	6.74	10468.74	7.36	0	0	67.83	2.79	110.69	0.73	126.18	5.93	137.80	6.47	0	855.21	10.64	0.77	3	4	196	677	482
793	84.11	104.91	203	8411.22	7.03	10490.65	8.96	0	0	58.23	2.46	111.30	0.72	128.70	6.22	163.68	7.93	0	862.23	9.40	0.75	3	4	197	677	481
794	83.82	104.52	204	8381.61	8.37	10451.89	8.35	0	0	59.84	2.83	111.84	0.77	136.31	7.37	135.95	7.36	0	834.29	9.43	0.72	3	4	198	677	480
795	84.10	104.10	205	8410.01	6.61	10410.14	6.90	0	0	64.01	2.33	109.76	0.67	139.89	5.84	146.18	6.10	0	833.83	11.00	0.80	3	4	199	677	479
796	84.40	103.73	206	8439.99	7.50	10372.67	7.38	0	0	61.15	2.82	111.83	0.69	125.34	6.57	123.36	6.47	0	828.33	10.10	0.74	3	4	200	677	478
797	87.04	104.19	207	8704.21	7.64	10418.84	7.19	0	0	55.98	2.02	107.95	0.66	163.70	6.82	154.35	6.41	0	922.17	10.61	0.79	2	4	201	677	477
798	87.60	103.54	208	8759.62	6.86	10354.07	6.17	0	0	65.10	2.03	110.08	0.67	170.73	6.13	153.70	5.51	0	1164.46	12.41	0.83	3	4	202	677	476
799	90.05	103.38	209	9005.20	6.98	10338.28	8.61	0	0	52.13	2.30	110.70	0.62	121.98	6.15	150.39	7.58	0	743.12	9.12	0.75	3	4	203	677	475
800	89.70	103.31	210	8969.98	9.31	10330.88	9.02	0	0	56.09	3.02	110.55	0.78	133.44	8.19	129.29	7.93	0	785.17	10.27	0.67	4	4	204	677	474
801	88.94	103.29	211	8894.05	7.33	10329.22	7.80	0	0	47.29	2.19	112.00	0.54	121.70	6.43	129.45	6.84	0	531.69	8.03	0.74	3	4	205	677	473
802	89.03	102.40	212	8902.73	9.97	10240.00	8.73	0	0	47.44	2.76	113.18	0.67	131.87	8.73	115.47	7.65	0	674.23	8.97	0.64	4	4	206	677	472
803	89.10	101.89	213	8909.59	5.68	10188.66	6.10	0	0	63.11	2.24	111.55	0.56	123.23	4.99	132.28	5.35	0	787.54	9.95	0.82	3	4	207	677	471
804	89.08	101.09	214	8907.91	6.65	10108.76	6.51	0	0	63.38	2.40	111.57	0.64	135.17	5.85	132.34	5.73	0	600.42	8.47	0.80	3	4	208	677	470
805	90.03	100.41	215	9003.40	6.27	10040.87	5.99	0	0	61.72	2.33	112.51	0.57	127.83	5.50	122.13	5.25	0	789.98	13.52	0.81	4	4	209	677	469
806	90.23	100.66	216	9022.55	6.08	10065.55	8.57	0	0	56.93	2.18	110.52	0.64	122.72	5.38	172.80	7.60	0	858.42	11.97	0.79	3	4	210	677	468
807	89.60	100.19	217	8959.93	6.31	10019.10	6.78	0	0	57.76	2.14	110.13	0.58	131.17	5.56	140.89	5.97	0	695.15	8.62	0.80	3	4	211	677	467
808	89.21	100.67	218	8920.95	4.80	10066.53	5.75	0	0	85.62	2.79	111.44	0.68	113.43	4.21	135.86	5.04	0	824.54	13.15	0.85	4	4	212	677	466
809	89.26	101.50	219	8926.40	6.55	10149.97	6.77	0	0	68.26	2.56	110.88	0.70	134.39	5.77	138.83	5.96	0	678.23	11.74	0.80	3	4	213	677	465
810	89.12	101.75	220	8912.36	7.45	10175.22	7.47	0	0	59.68	2.65	111.27	0.68	129.15	6.54	129.39	6.56	0	855.40	11.02	0.75	3	4	214	677	464
811	89.14	102.29	221	8913.68	6.86	10228.88	8.45	0	0	58.04	2.75	111.97	0.67	111.54	6.02	137.37	7.40	1	573.94	11.17	0.73	4	4	215	677	463
812	88.97	102.89	222	8897.42	7.30	10288.60	7.12	0	0	55.07	2.46	111.71	0.60	125.70	6.40	122.62	6.24	0	671.67	8.69	0.75	4	4	216	677	462
813	88.27	104.17	224	8826.53	7.58	10416.90	7.36	0	0	63.72	2.99	112.51	0.72	124.17	6.64	120.60	6.45	0	956.38	8.91	0.73	3	4	217	677	461
814	88.68	103.50	225	8868.24	8.29	10349.82	11.11	0	0	45.74	2.28	107.49	0.68	128.42	7.35	171.85	9.85	0	534.94	6.27	0.68	3	4	218	677	460
815	89.84	103.33	226	8984.19	7.10	10332.71	6.90	0	0	54.09	2.31	112.54	0.57	127.76	6.23	124.14	6.05	0	678.00	9.35	0.77	4	4	219	677	459
816	89.64	103.45	227	8963.87	7.09	10344.51	6.84	0	0	58.34	2.61	110.54	0.61	121.91	6.20	117.59	5.98	0	697.21	9.19	0.76	4	4	220	677	458
817	89.90	103.35	228	8989.84	7.18	10334.89	7.26	0	0	51.59	2.12	110.55	0.57	134.51	6.32	136.05	6.39	0	600.54	8.94	0.77	3	4	221	677	457
818	89.84	103.46	229	8983.96	6.76	10346.07	7.43	0	0	56.01	2.47	110.25	0.60	117.78	5.92	129.46	6.51	0	428.33	7.80	0.76	3	4	222	677	456
819	89.33	103.38	231	8932.61	11.19	10338.32	10.61	0	0	41.97	2.33	109.10	0.72	156.27	9.93	148.17	9.42	0	630.73	8.05	0.63	3	4	223	677	455
820	90.46	103.66	233	9045.76	7.68	10366.27	7.74	0	0	50.93	2.44	110.96	0.59	123.26	6.73	124.28	6.78	0	409.62	8.57	0.72	4	4	224	677	454
821	89.98	103.58	234	8997.55	8.24	10358.33	10.03	0	0	50.35	2.92	112.67	0.69	109.24	7.23	132.89	8.78	1	571.25	10.98	0.65	4	4	225	677	453
822	88.91	103.21	235	8891.20	7.18	10321.42	7.40	0	0	55.13	2.56	109.77	0.60	118.82	6.29	122.43	6.48	0	483.62	10.13	0.74	4	4	226	677	452
823	89.30	103.44	236	8929.91	7.71	10344.44	10.46	0	0	47.42	2.58	111.51	0.64	108.96	6.77	147.80	9.18	1	525.92	10.42	0.67	3	4	227	677	451
824	90.02	103.68	237	9002.43	11.13	10368.48	9.16	0	0	39.80	2.03	109.15	0.63	168.40	9.91	138.88	8.14	0	642.77	6.81	0.66	3	4	228	677	450
825	90.29	103.78	238	9028.50	8.21	10378.38	11.93	0	0	48.88	2.69	110.29	0.74	115.12	7.24	167.08	10.53	0	495.35	7.37	0.65	3	4	229	677	449
826	89.05	103.02	239	8904.81	6.77	10302.03	6.71	0	0	63.58	2.82	111.25	0.64	117.18	5.92	116.23	5.87	0	655.19	10.34	0.76	4	4	230	677	448
827	89.39	102.10	240	8938.55	7.89	10209.51	6.68	0	0	56.23	2.32	111.64	0.63	147.77	6.95	125.05	5.88	0	764.62	9.58	0.77	4	4	231	677	447
828	88.99	101.91	241	8899.00	6.96	10191.01	8.51	0	0	58.39	2.73	113.99	0.68	114.73	6.11	140.37	7.47	0	946.69	9.68	0.73	4	4	232	677	446
829	86.86	102.60	242	8685.70	5.56	10260.20	5.63	0	0	71.29	2.47	112.44	0.60	123.71	4.87	125.26	4.94	0	993.42	10.66	0.83	3	4	233	677	445
830	86.05	101.04	243	8605.33	10.41	10103.66	9.44	0	0	41.42	2.00	107.54	0.65	166.51	9.30	151.14	8.41	0	358.65	7.34	0.68	4	4	234	677	444
831	86.50	101.59	244	8650.01	8.84	10159.34	6.75	0	0	53.63	2.66	112.31	0.62	137.09	7.74	104.63	5.89	1	818.00	9.56	0.72	5	4	235	677	443
832	87.19	101.55	245	8718.81	7.34	10154.78	7.18	0	0	54.74	2.33	110.25	0.61	132.86	6.45	130.09	6.32	0	671.42	8.30	0.76	4	4	236	677	442
833	87.44	102.09	246	8744.02	7.71	10209.20	9.72	0	0	49.63	3.02	113.04	0.64	97.17	6.66	122.64	8.47	1	558.96	7.87	0.64	4	4	237	677	441
834	88.25	102.27	247	8824.84	7.87	10226.78	6.36	0	0	53.94	2.13	110.68	0.59	153.80	6.94	124.29	5.61	0	656.58	8.42	0.78	3	4	238	677	440
835	89.09	102.79	248	8909.11	6.90	10278.74	9.17	0	0	46.04	1.90	109.98	0.57	128.98	6.12	171.10	8.14	0	624.00	7.44	0.76	4	4	239	677	439
836	89.32	101.89	249	8932.20	7.72	10189.10	8.96	0	0	54.77	2.98	113.21	0.68	109.19	6.74	126.79	7.83	1	883.81	12.78	0.68	4	4	240	677	438
837	89.00	103.39	250	8899.73	9.96	10339.06	11.05	0	0	38.47	1.78	108.33	0.65	167.54	8.98	185.64	9.98	0	854.44	6.21	0.67	3	4	241	677	437
838	90.00	104.07	252	8999.73	6.27	10406.70	7.50	0	0	51.02	2.19	110.13	0.53	112.51	5.50	134.53	6.57	0	307.98	8.15	0.77	4	4	242	677	436
839	89.55	103.52	253	8954.96	9.90	10351.77	8.53	0	0	47.33	2.18	109.35	0.68	166.41	8.80	143.61	7.59	0	696.21	8.31	0.71	3	4	243	677	435
840	89.40	102.48	254	8939.65	9.62	10247.76	10.97	0	0	40.29	1.67	106.10	0.68	181.78	8.76	205.88	10.14	0	553.98	7.13	0.69	3	4	244	677	434
841	91.14	103.35	255	9114.36	7.90	10335.01	8.35	0	0	51.49	2.32	110.39	0.64	135.02	6.97	142.62	7.36	0	669.33	8.57	0.73	3	4	245	677	433
842	91.52	102.98	256	9151.63	6.41	10297.68	6.16	0	0	67.38	2.58	110.36	0.64	128.91	5.62	123.92	5.41	0	993.40	12.44	0.80	4	4	246	677	432
843	91.53	103.01	257	9152.83	5.31	10300.91	6.16	0	0	87.38	3.05	110.18	0.76	117.02	4.65	135.81	5.40	0	1095.31	18.14	0.83	4	4	247	677	431
844	91.58	102.85	258	9157.82	3.41	10285.45	4.42	0	0	102.36	2.92	111.38	0.58	91.16	2.91	118.75	3.85	1	829.94	20.39	0.89	4	4	248	677	430
845	90.86	100.94	259	9085.95	8.22	10094.16	7.07	0	0	63.27	3.00	111.63	0.73	133.47	7.20	114.91	6.20	0	999.42	11.33	0.73	3	4	249	677	429
846	90.82	101.35	260	9081.56	6.37	10134.94	7.69	0	0	62.50	2.76	110.53	0.66	110.97	5.58	134.02	6.73	1	618.85	11.25	0.76	4	4	250	677	428
847	91.02	101.19	261	9101.53	5.82	10118.80	7.21	0	0	65.40	2.32	110.07	0.65	126.84	5.14	156.89	6.36	0	759.23	10.26	0.81	3	4	251	677	427
848	91.19	101.95	262	9119.11	8.15	10194.99	8.06	0	0	56.12	2.57	111.54	0.70	137.27	7.18	135.69	7.10	0	895.17	9.51	0.73	3	4	252	677	426
849	91.60	102.97	263	9160.03	6.52	10297.36	7.24	0	0	62.05	2.72	113.62	0.64	114.56	5.70	127.32	6.34	0	952.02	11.65	0.76	4	4	253	677	425
850	91.57	103.47	264	9157.09	7.25	10346.88	7.99	0	0	50.61	1.98	109.21	0.60	143.66	6.43	158.11	7.08	0	684.29	9.55	0.77	3	4	254	677	424
851	91.16	103.28	265	9115.85	4.74	10327.74	5.20	0	0	68.79	2.02	111.14	0.52	124.14	4.16	136.28	4.57	0	962.54	11.77	0.87	3	4	255	677	423
852	91.38	103.05	266	9138.12	7.93	10305.38	9.51	0	0	50.67	2.36	110.17	0.68	131.60	7.02	157.64	8.42	0	810.35	8.62	0.71	3	4	256	677	422
853	91.20	102.75	267	9119.82	7.71	10275.04	8.90	0	0	62.37	3.19	111.52	0.78	115.80	6.76	133.74	7.80	0	875.00	11.81	0.70	4	4	257	677	421
854	91.33	103.05	268	9133.26	4.36	10305.26	6.81	0	0	84.91	2.82	112.13	0.70	101.32	3.82	158.08	5.98	1	786.90	13.12	0.84	4	4	258	677	420
855	91.33	102.43	269	9132.67	8.61	10243.38	6.06	0	0	64.50	2.94	111.35	0.70	145.52	7.54	102.25	5.28	1	914.69	11.29	0.75	4	4	259	677	419
856	91.17	103.54	270	9116.98	7.89	10354.33	8.98	0	0	51.98	2.32	112.02	0.68	136.68	6.98	155.57	7.94	0	893.10	8.49	0.73	3	4	260	677	418
857	91.42	103.56	271	9141.58	6.79	10356.10	8.40	0	0	61.66	2.92	112.15	0.70	110.24	5.94	136.40	7.36	1	789.88	11.09	0.73	4	4	261	677	417
858	91.50	102.68	272	9149.81	6.77	10268.26	6.47	0	0	69.60	2.86	113.29	0.69	126.79	5.93	121.23	5.67	0	962.77	11.93	0.78	3	4	262	677	416
859	90.79	102.16	273	9079.27	5.88	10216.27	6.66	0	0	64.78	2.47	109.96	0.61	118.83	5.16	134.51	5.84	0	718.54	11.30	0.80	4	4	263	677	415
860	90.83	102.30	274	9082.91	7.94	10229.78	9.13	0	0	58.94	2.96	111.84	0.76	121.88	6.98	140.23	8.03	0	815.42	9.00	0.70	3	4	264	677	414
861	90.15	101.17	275	9014.66	9.29	10117.39	10.24	0	0	46.29	2.42	112.54	0.70	137.34	8.22	151.32	9.05	0	855.42	8.34	0.67	3	4	265	677	413
862	89.32	100.60	276	8932.23	6.83	10059.57	6.58	0	0	73.22	3.04	113.26	0.74	126.67	5.98	122.11	5.77	0	986.42	12.32	0.78	4	4	266	677	412
863	89.31	101.21	277	8931.38	7.61	10121.22	10.21	0	0	51.88	2.55	110.10	0.70	119.31	6.71	159.95	9.01	0	605.31	8.07	0.70	4	4	267	677	411
864	89.30	101.42	278	8930.18	6.69	10142.14	7.72	0	0	64.18	2.78	110.54	0.70	118.95	5.87	137.24	6.77	0	807.83	9.94	0.76	3	4	268	677	410
865	90.26	101.54	279	9025.99	6.96	10154.32	8.28	0	0	64.88	3.27	111.23	0.73	106.07	6.08	126.29	7.23	1	766.46	17.75	0.71	5	4	269	677	409
866	90.40	102.02	280	9039.69	5.37	10201.71	6.56	0	0	56.17	2.12	112.07	0.50	109.52	4.69	133.85	5.74	1	828.65	11.43	0.81	4	4	270	677	408
867	90.15	101.67	281	9015.25	9.92	10167.23	9.14	0	0	48.20	2.51	110.91	0.71	147.16	8.76	135.63	8.07	0	669.25	7.26	0.67	3	4	271	677	407
868	89.32	101.92	282	8932.24	8.43	10192.39	8.97	0	0	48.91	2.18	108.95	0.67	146.57	7.48	155.85	7.96	0	475.10	9.90	0.72	3	4	272	677	406
869	90.46	102.22	283	9046.46	5.51	10221.97	5.02	0	0	78.99	3.03	112.37	0.61	110.36	4.79	100.60	4.37	1	898.65	18.13	0.82	4	4	273	677	405
870	90.31	100.67	284	9030.67	5.27	10066.52	5.29	0	0	70.89	2.42	112.46	0.56	118.91	4.61	119.33	4.62	0	888.83	11.70	0.84	3	4	274	677	404
871	89.87	99.61	285	8986.91	5.67	9961.47	6.17	0	0	78.22	2.89	110.49	0.70	118.20	4.97	128.54	5.40	0	967.56	13.54	0.82	5	4	275	677	403
872	89.80	99.77	286	8980.12	5.78	9977.45	7.88	0	0	64.44	2.52	111.63	0.66	114.20	5.09	155.55	6.93	0	656.15	9.54	0.79	4	4	276	677	402
873	89.92	99.41	287	8991.73	6.92	9941.39	6.84	0	0	57.37	2.35	111.78	0.60	129.87	6.08	128.47	6.01	0	711.02	9.97	0.78	3	4	277	677	401
874	90.31	99.86	288	9030.84	4.67	9985.95	5.16	0	0	68.48	2.18	110.84	0.50	112.93	4.08	124.81	4.51	0	812.08	13.32	0.86	4	4	278	677	400
875	90.22	100.29	289	9022.18	6.05	10028.78	6.26	0	0	62.70	2.41	110.38	0.58	121.18	5.30	125.38	5.48	0	747.75	10.90	0.80	3	4	279	677	399
876	91.02	99.03	290	9102.04	7.28	9902.66	7.20	0	0	55.25	2.19	110.62	0.62	141.99	6.43	140.34	6.35	0	818.06	13.07	0.78	3	4	280	677	398
877	91.91	97.65	291	9191.15	6.81	9765.43	9.12	0	0	56.70	2.30	110.35	0.70	130.08	6.04	174.04	8.11	0	774.58	8.06	0.76	3	4	281	677	397
878	89.64	95.95	292	8963.87	5.65	9595.27	7.30	0	0	61.84	2.33	109.59	0.60	115.42	4.96	149.18	6.42	0	703.06	11.37	0.80	4	4	282	677	396
879	89.55	94.99	293	8954.63	5.78	9498.86	7.15	0	0	66.29	2.90	112.65	0.63	101.44	5.02	125.52	6.24	1	920.04	10.96	0.77	4	4	283	677	395
880	89.22	95.01	294	8922.19	7.55	9500.88	6.58	0	0	53.53	2.20	110.15	0.58	141.66	6.63	123.48	5.79	0	557.19	8.51	0.77	3	4	284	677	394
881	89.47	94.83	295	8947.33	5.86	9483.16	7.95	0	0	63.66	2.79	112.34	0.65	102.93	5.11	139.58	6.95	1	796.52	9.78	0.76	4	4	285	677	393
882	89.34	95.42	296	8933.70	7.51	9541.85	8.20	0	0	58.32	2.53	110.76	0.71	133.45	6.63	145.60	7.23	0	774.60	9.92	0.75	3	4	286	677	392
883	89.44	95.38	297	8944.30	7.12	9538.23	7.48	0	0	59.32	2.63	112.01	0.66	123.81	6.25	129.90	6.56	0	748.35	11.84	0.75	4	4	287	677	391
884	89.20	96.72	298	8919.93	6.67	9671.84	7.62	0	0	51.91	2.37	112.00	0.56	112.26	5.83	128.30	6.66	0	926.10	8.90	0.75	4	4	288	677	390
885	89.32	97.20	299	8932.14	10.11	9720.27	10.11	0	0	38.71	2.18	112.08	0.60	138.33	8.91	138.39	8.91	0	689.29	6.82	0.64	3	4	289	677	389
886	89.27	97.30	301	8926.77	6.02	9730.15	6.41	0	0	66.27	2.72	111.08	0.62	112.76	5.26	120.01	5.60	0	619.62	12.44	0.79	4	4	290	677	388
887	89.22	97.05	302	8921.91	9.65	9704.85	8.54	0	0	48.46	2.59	111.60	0.67	138.85	8.47	122.97	7.51	0	765.19	9.01	0.67	4	4	291	677	387
888	89.55	96.30	303	8955.14	6.84	9630.32	8.91	0	0	55.39	2.89	111.53	0.64	100.61	5.94	131.20	7.78	1	739.50	12.44	0.70	5	4	292	677	386
889	89.25	97.77	304	8924.58	8.36	9777.37	8.95	0	0	48.26	2.14	110.19	0.65	145.63	7.42	155.93	7.94	0	802.00	8.92	0.73	3	4	293	677	385
890	88.99	97.50	305	8898.84	6.05	9749.53	6.01	0	0	74.26	2.97	111.41	0.67	116.42	5.29	115.51	5.24	0	741.62	15.35	0.80	4	4	294	677	384
891	89.54	97.75	306	8954.14	6.01	9774.63	6.94	0	0	64.36	2.55	111.12	0.63	116.73	5.26	134.85	6.08	0	700.88	12.31	0.79	3	4	295	677	383
892	89.32	98.33	307	8932.20	7.87	9833.06	8.70	0	0	47.39	2.01	108.63	0.61	143.79	6.98	158.86	7.71	0	458.19	6.41	0.74	3	4	296	677	382
893	89.36	97.76	308	8935.72	5.81	9775.69	6.65	0	0	65.31	2.55	111.67	0.61	114.49	5.09	131.13	5.82	0	840.35	13.31	0.80	5	4	297	677	381
894	90.11	98.79	309	9010.75	6.37	9878.67	7.90	0	0	59.80	2.61	110.76	0.64	112.45	5.59	139.52	6.93	0	669.81	10.93	0.76	4	4	298	677	380
895	90.22	98.98	310	9022.08	8.27	9898.25	9.17	0	0	55.64	2.76	110.98	0.74	128.71	7.28	142.71	8.07	0	690.21	9.99	0.70	3	4	299	677	379
896	89.89	99.14	311	8988.91	6.22	9914.11	7.86	0	0	57.26	2.35	110.69	0.61	116.80	5.47	147.39	6.91	0	517.44	8.32	0.78	3	4	300	677	378
897	89.80	99.89	312	8979.95	5.73	9988.78	6.43	0	0	78.21	2.83	111.41	0.72	121.76	5.03	136.75	5.65	0	939.15	13.09	0.82	4	4	301	677	377
898	92.05	99.70	313	9205.15	7.27	9970.48	8.95	0	0	56.30	2.44	110.45	0.70	129.62	6.43	159.54	7.91	0	633.21	9.28	0.74	3	4	302	677	376
899	94.13	100.21	314	9412.54	8.09	10020.65	8.76	0	0	51.73	2.04	108.75	0.69	159.28	7.24	172.20	7.84	0	724.38	7.39	0.75	3	4	303	677	375
900	94.15	101.02	315	9415.45	6.72	10102.35	6.10	0	0	71.91	2.68	109.69	0.70	139.20	5.91	126.19	5.36	0	985.88	12.96	0.81	3	4	304	677	374
901	95.41	102.55	316	9540.77	7.58	10254.95	8.11	0	0	56.85	2.47	111.86	0.69	134.45	6.69	143.94	7.16	0	962.06	10.08	0.75	3	4	305	677	373
902	97.19	102.63	317	9718.69	7.61	10263.01	8.84	0	0	42.66	1.92	109.24	0.54	130.12	6.72	151.20	7.80	0	410.27	6.76	0.73	3	4	306	677	372
903	95.66	101.98	318	9566.39	8.23	10197.89	7.34	0	0	49.27	2.17	110.52	0.59	144.44	7.25	128.84	6.47	0	606.96	9.12	0.75	3	4	307	677	371
904	94.78	100.02	319	9478.27	8.15	10002.33	11.05	0	0	45.78	2.35	111.33	0.67	122.66	7.20	166.09	9.79	0	678.12	6.67	0.68	3	4	308	677	370
905	94.17	98.49	320	9417.27	7.42	9849.31	8.73	0	0	54.79	2.49	110.98	0.68	125.60	6.54	147.80	7.69	0	601.42	8.68	0.73	4	4	309	677	369
906	94.38	99.21	321	9437.73	6.82	9921.12	9.16	0	0	51.04	2.50	111.61	0.61	106.95	5.97	143.62	8.02	1	725.67	7.66	0.71	3	4	310	677	368
907	94.14	98.67	322	9414.32	5.80	9867.39	6.51	0	0	79.79	3.00	111.85	0.74	118.61	5.09	133.17	5.71	0	996.12	13.91	0.81	4	4	311	677	367
908	93.13	100.18	323	9313.31	7.53	10018.40	8.15	0	0	54.86	2.28	109.84	0.67	139.92	6.66	151.45	7.21	0	694.12	7.74	0.76	3	4	312	677	366
909	92.82	99.92	324	9282.31	8.74	9992.33	11.65	0	0	42.55	2.31	110.87	0.66	124.22	7.73	165.22	10.33	0	659.90	7.44	0.65	3	4	313	677	365
910	92.15	98.46	325	9214.84	11.82	9845.74	12.18	0	0	38.77	2.51	112.27	0.72	141.15	10.44	145.54	10.77	0	671.75	6.13	0.57	3	4	314	677	364
911	92.35	98.92	326	9235.42	10.21	9892.45	12.99	0	0	36.80	2.30	111.18	0.65	125.89	9.02	160.06	11.49	0	581.38	6.42	0.58	3	4	315	677	363
912	92.10	97.74	327	9209.76	8.63	9774.36	9.04	0	0	46.58	2.33	110.33	0.63	132.75	7.60	139.11	7.96	0	537.19	7.14	0.69	3	4	316	677	362
913	90.24	99.10	328	9023.68	7.61	9910.10	6.99	0	0	52.69	2.07	110.32	0.59	149.25	6.73	137.13	6.18	0	909.94	8.05	0.78	3	4	317	677	361
914	90.15	99.40	329	9014.57	9.02	9939.98	9.78	0	0	46.52	2.24	109.27	0.68	144.50	8.00	156.72	8.67	0	636.33	6.80	0.69	3	4	318	677	360
915	91.45	99.37	330	9145.05	4.60	9936.62	5.75	0	0	66.85	2.37	108.86	0.51	99.74	3.99	124.78	5.02	1	499.58	10.28	0.84	3	4	319	677	359
916	91.81	99.57	331	9180.86	6.76	9956.95	7.87	0	0	59.36	2.17	109.98	0.68	143.43	6.01	166.91	7.00	0	947.15	8.36	0.79	3	4	320	677	358
917	90.95	99.07	332	9094.92	7.77	9907.15	7.72	0	0	50.01	2.32	111.28	0.59	129.08	6.82	128.23	6.78	0	737.67	9.03	0.73	4	4	321	677	357
918	90.46	99.81	333	9045.56	7.39	9980.66	9.36	0	0	55.72	2.56	109.92	0.71	124.11	6.52	157.08	8.28	0	949.56	10.11	0.73	3	4	322	677	356
919	90.43	100.55	334	9042.63	7.32	10054.98	6.83	0	0	64.71	2.83	110.67	0.69	128.72	6.42	120.02	5.98	0	644.04	9.98	0.76	3	4	323	677	355
920	89.48	101.15	335	8947.81	6.68	10115.08	8.37	0	0	56.55	2.25	109.18	0.66	129.95	5.91	162.78	7.41	0	751.12	9.41	0.77	3	4	324	677	354
921	88.82	101.73	336	8882.24	9.11	10173.16	7.91	0	0	50.30	2.23	109.98	0.66	158.45	8.07	137.61	7.00	0	634.90	7.75	0.73	3	4	325	677	353
922	89.09	102.85	337	8908.76	7.35	10284.68	7.40	0	0	54.89	2.52	110.11	0.61	122.92	6.44	123.78	6.48	0	624.42	10.03	0.74	3	4	326	677	352
923	89.86	101.93	338	8985.69	9.00	10193.13	8.06	0	0	53.00	2.50	110.60	0.69	147.32	7.95	132.00	7.11	0	913.42	9.67	0.72	3	4	327	677	351
924	90.85	102.85	339	9084.79	5.80	10284.81	8.09	0	0	65.08	2.83	111.12	0.67	102.42	5.09	142.80	7.07	1	831.02	13.68	0.76	4	4	328	677	350
925	91.06	102.81	340	9106.19	6.96	10281.37	7.18	0	0	59.51	2.39	110.04	0.64	133.58	6.13	137.82	6.32	0	716.96	9.04	0.78	3	4	329	677	349
926	91.42	103.01	341	9141.60	7.32	10301.40	7.69	0	0	65.70	2.87	110.67	0.75	129.09	6.44	135.66	6.76	0	692.40	10.89	0.75	3	4	330	677	348
927	90.94	101.40	342	9094.30	7.87	10139.94	9.20	0	0	49.42	2.28	109.53	0.65	131.82	6.96	154.05	8.13	0	682.77	7.03	0.72	3	4	331	677	347
928	91.08	101.55	343	9107.80	9.25	10154.68	10.38	0	0	48.19	2.58	109.18	0.73	133.52	8.17	149.85	9.16	0	653.44	9.42	0.66	3	4	332	677	346
929	91.30	101.92	344	9129.83	5.94	10191.74	7.63	0	0	61.80	2.30	108.31	0.64	122.98	5.24	157.93	6.74	0	589.52	12.15	0.80	3	4	333	677	345
930	90.83	102.78	345	9083.45	4.55	10278.06	5.76	0	0	73.46	2.38	110.37	0.57	108.01	3.99	136.75	5.04	1	826.08	11.56	0.85	3	4	334	677	344
931	89.16	101.50	347	8915.66	5.78	10150.15	6.10	0	0	60.44	2.14	109.49	0.54	125.65	5.08	132.51	5.35	0	656.79	10.22	0.82	3	4	335	677	343
932	90.93	102.85	349	9092.82	6.00	10285.34	6.80	0	0	72.20	2.89	111.05	0.69	115.20	5.26	130.47	5.95	0	837.54	11.56	0.79	4	4	336	677	342
933	91.03	103.00	350	9102.68	5.69	10300.41	5.28	0	0	72.67	2.54	112.00	0.60	125.17	4.98	116.21	4.62	0	848.69	12.83	0.83	3	4	337	677	341
934	91.50	102.54	351	9149.75	4.62	10254.32	5.90	0	0	77.38	2.42	112.08	0.61	113.90	4.06	145.22	5.17	0	1097.79	14.21	0.86	3	4	338	677	340
935	90.38	102.07	352	9037.74	8.51	10206.79	6.94	0	0	53.88	2.65	111.83	0.62	132.79	7.44	108.37	6.08	1	759.60	7.83	0.72	3	4	339	677	339
936	91.38	102.95	353	9138.07	5.39	10294.75	6.89	0	0	68.22	2.67	113.00	0.62	105.96	4.70	135.50	6.02	1	790.04	11.19	0.80	4	4	340	677	338
937	91.09	103.48	354	9109.49	6.27	10348.30	8.54	0	0	56.62	2.44	110.67	0.63	112.14	5.52	152.55	7.50	0	828.33	11.47	0.76	4	4	341	677	337
938	90.70	102.58	355	9070.12	7.73	10257.54	7.12	0	0	64.11	3.09	112.25	0.71	123.55	6.76	113.74	6.22	0	823.48	9.69	0.73	5	4	342	677	336
939	90.34	102.00	356	9034.25	7.21	10199.66	6.34	0	0	58.45	2.22	109.24	0.61	146.74	6.35	129.13	5.59	0	517.58	8.96	0.80	3	4	343	677	335
940	90.90	102.91	357	9090.28	5.03	10291.13	6.98	0	0	81.61	3.01	111.93	0.73	105.05	4.42	145.62	6.11	1	992.17	16.44	0.82	4	4	344	677	334
941	91.53	103.68	358	9153.09	7.41	10367.52	9.63	0	0	47.35	2.26	108.80	0.61	119.79	6.53	155.67	8.48	0	424.52	7.24	0.71	3	4	345	677	333
942	91.46	102.73	359	9145.58	5.35	10273.12	6.51	0	0	83.56	3.17	112.25	0.74	108.47	4.67	132.01	5.69	1	927.96	15.10	0.81	3	4	346	677	332
943	90.31	102.33	360	9031.27	6.36	10233.28	6.23	0	0	65.62	2.73	111.00	0.62	117.54	5.56	114.98	5.44	0	699.81	11.79	0.78	3	4	347	677	331
944	90.23	101.88	361	9023.02	6.17	10188.41	7.47	0	0	62.75	2.52	111.91	0.65	118.40	5.42	143.50	6.57	0	971.85	11.56	0.78	3	4	348	677	330
945	89.07	102.39	362	8906.91	7.04	10239.36	7.76	0	0	55.70	2.56	111.45	0.62	117.76	6.17	129.71	6.80	0	613.02	9.07	0.74	3	4	349	677	329
946	89.19	102.57	363	8918.76	8.73	10257.33	7.67	0	0	48.16	2.12	109.28	0.61	153.24	7.71	134.77	6.78	0	651.83	10.55	0.74	3	4	350	677	328
947	88.87	101.90	364	8886.60	6.13	10190.43	6.83	0	0	63.70	2.46	109.59	0.63	122.45	5.39	136.36	6.00	0	675.02	10.35	0.80	4	4	351	677	327
948	89.17	101.35	365	8917.30	6.97	10134.57	7.53	0	0	63.34	2.93	112.48	0.69	115.83	6.10	125.19	6.59	0	782.06	12.71	0.74	4	4	352	677	326
949	89.57	101.37	366	8957.08	5.45	10136.78	8.14	0	0	65.32	2.79	111.97	0.65	97.83	4.73	146.30	7.11	1	1109.92	13.12	0.77	5	4	353	677	325
950	89.30	102.64	367	8930.16	10.04	10263.74	10.17	0	0	44.58	2.34	109.29	0.70	148.10	8.90	149.92	9.01	0	641.33	6.53	0.66	3	4	354	677	324
951	89.23	101.24	368	8922.69	6.61	10124.32	8.49	0	0	60.53	2.48	110.06	0.70	124.50	5.83	159.71	7.53	0	700.79	9.85	0.77	3	4	355	677	323
952	90.32	100.51	369	9032.23	6.32	10051.25	7.16	0	0	67.11	2.85	111.55	0.68	114.35	5.53	129.62	6.27	0	795.17	11.50	0.77	4	4	356	677	322
953	90.89	101.65	370	9088.86	5.31	10164.93	8.67	0	0	54.32	1.99	111.93	0.57	111.75	4.70	182.03	7.70	1	789.81	7.73	0.80	4	4	357	677	321
954	90.27	101.20	371	9026.95	8.44	10119.95	8.70	0	0	49.81	2.33	110.22	0.66	138.95	7.45	143.27	7.68	0	885.79	7.51	0.71	3	4	358	677	320
955	90.91	101.24	372	9090.99	5.69	10123.88	7.25	0	0	61.40	2.42	109.40	0.60	111.24	5.00	141.67	6.36	1	724.79	11.10	0.79	3	4	359	677	319
956	90.29	100.27	373	9028.84	6.56	10027.36	7.58	0	0	67.75	2.92	109.89	0.72	117.25	5.76	135.45	6.65	0	668.77	12.55	0.76	4	4	360	677	318
957	90.45	100.56	374	9045.11	7.60	10056.12	7.49	0	0	57.42	2.26	111.10	0.68	149.38	6.73	147.16	6.63	0	987.67	9.08	0.77	3	4	361	677	317
958	90.32	100.47	375	9031.80	6.34	10047.34	7.02	0	0	77.87	3.62	114.36	0.77	104.73	5.52	115.97	6.11	1	1021.29	19.61	0.75	5	4	362	677	316
959	91.04	101.38	376	9103.74	9.99	10137.61	8.86	0	0	44.13	2.10	110.10	0.65	162.33	8.89	144.18	7.87	0	751.29	6.82	0.69	3	4	363	677	315
960	90.66	101.44	377	9066.33	5.18	10144.48	5.75	0	0	79.75	3.09	112.75	0.64	102.61	4.51	113.81	5.00	1	832.83	14.76	0.81	4	4	364	677	314
961	90.94	101.59	378	9094.43	6.05	10159.47	7.05	0	0	60.06	2.68	110.90	0.58	104.01	5.29	121.24	6.15	1	498.83	10.18	0.76	4	4	365	677	313
962	90.88	101.60	379	9088.48	7.83	10160.12	8.19	0	0	51.21	2.28	110.67	0.63	135.50	6.91	141.62	7.22	0	855.65	10.29	0.74	3	4	366	677	312
963	90.86	101.12	380	9085.91	5.95	10112.45	6.05	0	0	51.64	1.84	109.47	0.47	128.74	5.23	130.81	5.31	0	771.71	9.35	0.82	3	4	367	677	311
964	90.90	101.53	381	9089.94	6.69	10153.50	7.97	0	0	53.51	2.29	110.19	0.60	120.73	5.89	143.78	7.01	0	591.19	10.00	0.76	3	4	368	677	310
965	91.56	103.25	382	9155.63	4.47	10325.09	6.06	0	0	70.82	2.54	113.24	0.55	95.44	3.86	129.56	5.29	1	953.31	17.20	0.83	4	4	369	677	309
966	91.37	103.38	383	9136.77	7.65	10337.64	9.33	0	0	46.31	1.85	109.61	0.62	148.48	6.83	180.79	8.37	0	802.75	6.53	0.75	3	4	370	677	308
967	90.71	102.26	384	9071.41	8.75	10225.97	13.03	0	0	38.15	2.07	109.64	0.63	125.05	7.77	184.58	11.78	0	591.00	6.23	0.64	4	4	371	677	307
968	91.38	103.22	385	9138.06	6.09	10322.42	6.62	0	0	69.14	2.80	111.88	0.66	115.76	5.33	125.79	5.80	0	895.31	10.00	0.79	4	4	372	677	306
969	91.28	102.86	386	9127.53	5.98	10286.30	7.29	0	0	66.77	2.51	111.49	0.67	122.68	5.27	149.34	6.42	0	913.40	12.94	0.80	3	4	373	677	305
970	91.08	103.05	387	9107.68	7.22	10305.22	7.41	0	0	61.63	2.67	111.46	0.69	128.25	6.34	131.65	6.51	0	673.40	12.89	0.76	3	4	374	677	304
971	91.31	102.94	388	9130.56	6.16	10293.51	9.02	0	0	60.85	2.49	109.51	0.70	115.96	5.44	169.64	7.99	0	813.83	10.09	0.77	4	4	375	677	303
972	90.43	102.12	389	9043.30	7.31	10211.80	8.73	0	0	38.06	1.75	109.54	0.46	122.76	6.44	146.60	7.68	0	424.71	5.84	0.73	3	4	376	677	302
973	89.84	101.48	390	8984.48	5.91	10147.74	8.54	0	0	66.70	2.97	112.56	0.71	102.22	5.19	147.70	7.48	1	707.31	11.12	0.75	4	4	377	677	301
974	90.33	100.45	391	9033.36	6.06	10045.47	7.09	0	0	59.21	2.27	110.60	0.59	121.65	5.33	142.20	6.23	0	644.94	11.29	0.80	3	4	378	677	300
975	91.21	101.99	392	9120.86	6.57	10198.60	8.36	0	0	59.40	2.41	109.62	0.68	125.00	5.80	158.92	7.39	0	845.71	11.70	0.77	3	4	379	677	299
976	91.21	102.50	393	9120.96	7.32	10250.40	7.85	0	0	53.14	2.45	110.96	0.61	122.16	6.42	130.99	6.88	0	839.33	10.90	0.74	4	4	380	677	298
977	91.39	103.30	394	9138.74	6.01	10329.73	6.24	0	0	70.62	2.76	111.34	0.65	118.42	5.26	123.07	5.46	0	846.83	14.25	0.80	4	4	381	677	297
978	89.75	101.86	395	8975.23	7.90	10186.38	9.05	0	0	43.70	2.09	109.94	0.57	127.20	6.96	145.69	7.97	0	535.71	7.70	0.71	3	4	382	677	296
979	89.02	101.77	396	8901.67	7.16	10176.90	7.29	0	0	47.50	1.81	109.88	0.53	145.16	6.34	147.87	6.45	0	649.31	8.26	0.79	3	4	383	677	295
980	89.01	102.00	397	8900.67	8.30	10200.31	8.82	0	0	51.37	2.42	110.14	0.68	135.96	7.32	144.45	7.78	0	640.79	8.26	0.71	3	4	384	677	294
981	88.35	102.30	398	8834.76	7.01	10229.51	6.65	0	0	62.33	3.18	112.03	0.63	105.46	6.09	99.96	5.77	1	775.35	11.17	0.72	4	4	385	677	293
982	88.22	104.01	399	8821.70	7.38	10401.00	8.20	0	0	58.54	2.67	111.22	0.69	124.78	6.49	138.64	7.21	0	777.48	9.29	0.74	3	4	386	677	292
983	89.19	104.01	400	8919.36	5.58	10400.70	5.64	0	0	70.72	2.37	110.04	0.60	128.21	4.90	129.50	4.95	0	555.44	12.39	0.84	4	4	387	677	291
984	89.67	103.26	401	8967.08	6.44	10326.11	7.12	0	0	52.20	2.11	111.43	0.54	122.44	5.66	135.35	6.25	0	737.69	8.80	0.78	4	4	388	677	290
985	90.13	103.56	402	9013.27	7.63	10356.14	8.57	0	0	51.23	2.44	110.20	0.63	123.37	6.70	138.65	7.53	0	650.44	9.05	0.72	3	4	389	677	289
986	89.52	104.08	404	8951.94	14.08	10407.71	9.61	0	0	35.24	2.31	110.10	0.63	165.84	12.41	113.22	8.47	0	459.02	5.05	0.57	3	4	390	677	288
987	90.09	103.58	405	9009.47	9.41	10358.40	10.14	0	0	38.05	1.91	108.76	0.58	144.88	8.35	156.14	8.99	0	619.35	7.82	0.67	3	4	391	677	287
988	89.76	104.26	407	8976.07	5.52	10425.57	6.45	0	0	56.09	2.28	110.26	0.50	104.54	4.82	122.19	5.63	1	578.00	8.57	0.79	4	4	392	677	286
989	89.61	104.78	408	8960.84	11.19	10478.31	12.45	0	0	40.33	2.80	112.44	0.72	124.20	9.83	138.23	10.94	0	773.44	6.91	0.55	3	4	393	677	285
990	89.46	104.70	409	8945.51	7.89	10470.02	7.17	0	0	57.18	2.23	109.52	0.67	156.57	6.99	142.29	6.36	0	811.19	10.99	0.78	3	4	394	677	284
991	89.42	104.47	410	8941.80	5.87	10446.96	8.25	0	0	63.64	2.57	110.73	0.67	111.96	5.16	157.23	7.25	1	640.33	10.33	0.78	4	4	395	677	283
992	89.56	105.29	411	8955.64	8.62	10528.65	8.20	0	0	45.44	2.24	110.98	0.58	134.35	7.57	127.89	7.21	0	618.81	8.19	0.70	3	4	396	677	282
993	89.31	105.02	412	8930.96	5.84	10502.09	6.97	0	0	63.40	2.37	110.99	0.62	120.03	5.13	143.28	6.12	0	655.48	11.08	0.81	4	4	397	677	281
994	88.84	107.88	413	8884.34	8.62	10788.19	9.14	0	0	51.05	2.70	111.55	0.69	125.66	7.57	133.29	8.03	0	653.17	9.55	0.68	3	4	398	677	280
995	88.82	109.25	414	8881.55	6.36	10925.12	7.51	0	0	65.95	2.85	111.79	0.69	113.18	5.57	133.66	6.58	0	894.27	11.81	0.76	3	4	399	677	279
996	88.64	109.19	415	8863.69	9.94	10918.79	9.73	0	0	48.29	2.69	112.78	0.73	137.58	8.76	134.59	8.57	0	786.83	9.07	0.65	3	4	400	677	278
997	88.69	109.20	416	8869.15	7.40	10919.74	8.06	0	0	55.43	2.54	111.34	0.65	124.26	6.51	135.30	7.08	0	885.00	9.81	0.74	3	4	401	677	277
998	88.75	108.70	417	8874.70	7.01	10870.34	8.78	0	0	54.93	2.57	112.78	0.65	115.60	6.16	144.75	7.71	0	719.60	7.26	0.73	4	4	402	677	276
999	89.00	108.06	418	8900.01	6.77	10805.82	9.67	0	0	61.06	3.10	110.39	0.74	102.63	5.95	146.62	8.47	1	430.67	11.70	0.70	4	4	403	677	275
1000	89.10	108.62	419	8909.76	8.89	10861.81	9.38	0	0	47.03	2.13	110.26	0.68	152.35	7.91	160.72	8.35	0	860.44	8.84	0.71	3	4	404	677	274
1001	88.97	109.14	420	8897.37	6.22	10914.25	5.90	0	0	68.23	2.72	111.64	0.62	119.93	5.44	113.73	5.16	0	728.21	11.79	0.80	4	4	405	677	273
1002	88.88	109.15	421	8887.95	7.86	10914.79	9.88	0	0	53.88	2.68	109.99	0.73	122.00	6.93	153.21	8.70	0	767.33	10.41	0.70	4	4	406	677	272
1003	88.99	109.10	422	8899.43	6.58	10910.48	7.14	0	0	66.86	2.93	111.77	0.69	115.37	5.76	125.11	6.25	0	744.42	11.48	0.76	3	4	407	677	271
1004	88.63	109.34	423	8862.81	5.58	10933.54	6.77	0	0	60.61	2.07	111.13	0.57	126.29	4.93	153.02	5.97	0	797.85	9.58	0.83	3	4	408	677	270
1005	88.04	108.71	424	8803.87	9.42	10871.44	10.08	0	0	58.10	3.30	110.33	0.86	127.94	8.29	136.78	8.86	0	612.44	9.42	0.64	3	4	409	677	269
1006	88.11	107.85	425	8810.74	5.45	10785.21	5.51	0	0	73.06	2.47	111.38	0.61	124.39	4.78	125.68	4.83	0	903.73	14.65	0.84	3	4	410	677	268
1007	88.88	107.08	426	8887.81	4.42	10708.38	4.33	0	0	85.08	2.75	111.19	0.55	105.02	3.85	102.89	3.78	1	811.65	12.05	0.86	4	4	411	677	267
1008	89.22	106.94	427	8922.00	8.10	10693.57	7.05	0	0	50.36	1.91	108.77	0.60	165.18	7.20	143.96	6.27	0	747.88	8.78	0.78	3	4	412	677	266
1009	90.36	108.00	428	9035.98	7.28	10799.96	8.60	0	0	55.40	2.44	108.72	0.67	127.30	6.42	150.41	7.59	0	732.65	11.27	0.74	3	4	413	677	265
1010	90.71	108.93	429	9070.53	8.47	10893.30	9.91	0	0	49.84	2.52	109.81	0.70	129.23	7.48	151.12	8.75	0	687.40	10.21	0.68	3	4	414	677	264
1011	90.47	108.28	430	9046.96	6.05	10827.77	6.23	0	0	67.78	2.74	110.06	0.62	115.18	5.29	118.58	5.44	0	592.42	12.13	0.79	4	4	415	677	263
1012	90.48	108.49	431	9048.24	7.32	10848.70	9.11	0	0	48.49	2.38	109.91	0.60	114.81	6.42	142.94	7.99	0	620.56	8.50	0.71	3	4	416	677	262
1013	90.18	108.85	432	9018.42	9.51	10884.63	8.89	0	0	49.01	2.31	108.50	0.71	156.11	8.44	146.06	7.89	0	807.52	9.54	0.70	3	4	417	677	261
1014	89.74	108.27	433	8974.37	7.08	10827.35	6.63	0	0	60.45	2.18	108.99	0.65	151.57	6.27	142.03	5.87	0	693.31	10.23	0.80	3	4	418	677	260
1015	89.86	108.60	435	8986.31	6.71	10860.32	7.29	0	0	63.55	2.63	110.57	0.68	125.07	5.89	136.01	6.41	0	861.92	13.04	0.77	3	4	419	677	259
1016	89.79	109.15	436	8979.48	10.09	10914.71	9.91	0	0	42.52	2.15	111.71	0.67	154.23	8.96	151.51	8.80	0	878.48	7.16	0.67	3	4	420	677	258
1017	89.19	110.86	437	8919.23	5.53	11086.47	6.51	0	0	59.78	2.13	110.21	0.55	119.67	4.86	140.95	5.72	0	776.71	10.62	0.82	3	4	421	677	257
1018	88.86	110.62	438	8886.23	8.26	11061.54	8.95	0	0	53.43	2.83	109.92	0.69	119.93	7.24	129.95	7.84	0	345.79	6.81	0.68	3	4	422	677	256
1019	88.55	110.50	439	8854.67	6.12	11050.17	7.31	0	0	54.36	2.53	111.50	0.54	100.90	5.31	120.63	6.38	1	660.50	12.16	0.75	4	4	423	677	255
1020	88.79	110.62	440	8878.76	6.77	11062.24	6.18	0	0	52.08	2.27	110.31	0.50	119.61	5.91	109.22	5.39	1	492.54	9.08	0.77	4	4	424	677	254
1021	88.89	110.77	441	8889.49	8.46	11077.04	9.29	0	0	48.13	2.29	109.86	0.66	137.04	7.48	150.46	8.21	0	714.40	10.27	0.71	3	4	425	677	253
1022	88.33	110.71	442	8832.74	10.33	11070.65	10.16	0	0	38.87	2.06	109.60	0.62	151.03	9.16	148.59	9.01	0	620.96	6.53	0.65	3	4	426	677	252
1023	89.55	111.13	443	8955.32	5.66	11113.44	7.07	0	0	66.77	2.55	110.42	0.64	114.12	4.97	142.40	6.20	0	651.54	11.94	0.80	4	4	427	677	251
1024	89.21	111.65	444	8920.97	7.45	11164.55	8.94	0	0	49.27	1.98	107.87	0.63	144.01	6.63	172.58	7.97	0	698.67	8.71	0.76	3	4	428	677	250
1025	88.93	110.83	445	8892.64	8.06	11083.49	9.84	0	0	54.50	2.59	109.35	0.75	130.95	7.13	159.77	8.70	0	828.12	9.00	0.71	3	4	429	677	249
1026	89.34	111.45	446	8933.80	7.09	11144.64	9.02	0	0	63.03	3.27	110.13	0.75	105.02	6.19	133.70	7.89	1	441.52	9.54	0.70	3	4	430	677	248
1027	89.38	111.41	447	8938.36	5.30	11140.65	5.83	0	0	67.83	2.13	108.88	0.58	130.15	4.67	143.20	5.13	0	649.27	11.87	0.85	3	4	431	677	247
1028	89.47	111.85	448	8946.51	7.81	11185.35	8.45	0	0	55.50	2.56	111.18	0.69	130.44	6.88	141.09	7.44	0	726.73	8.07	0.73	4	4	432	677	246
1029	89.44	112.45	449	8944.04	4.98	11244.52	5.72	0	0	79.70	2.47	109.02	0.65	124.08	4.38	142.37	5.03	0	706.85	12.62	0.86	3	4	433	677	245
1030	89.18	111.83	450	8917.54	7.30	11182.78	9.29	0	0	60.68	2.87	111.50	0.76	118.85	6.43	151.24	8.18	0	769.12	10.30	0.72	3	4	434	677	244
1031	89.64	110.93	451	8963.83	7.56	11093.04	8.10	0	0	59.64	3.00	111.67	0.70	115.60	6.61	123.94	7.09	0	821.15	10.44	0.71	4	4	435	677	243
1032	89.44	111.70	452	8944.25	5.37	11170.15	6.05	0	0	68.40	2.24	108.99	0.60	126.10	4.73	142.12	5.32	0	651.08	11.14	0.84	3	4	436	677	242
1033	89.44	112.37	453	8944.23	5.03	11237.43	5.15	0	0	93.07	3.45	111.30	0.70	104.16	4.36	106.61	4.47	1	812.58	17.48	0.83	4	4	437	677	241
1034	89.56	112.93	454	8956.37	6.39	11293.42	6.86	0	0	82.85	3.40	112.68	0.83	119.74	5.60	128.73	6.02	0	1137.17	17.29	0.78	3	4	438	677	240
1035	90.68	114.01	455	9068.04	6.50	11401.16	7.27	0	0	58.31	2.37	110.64	0.61	123.06	5.71	137.56	6.38	0	783.83	10.84	0.78	3	4	439	677	239
1036	90.56	114.16	456	9056.02	6.43	11415.90	7.52	0	0	65.11	2.52	111.41	0.70	128.26	5.67	150.01	6.63	0	874.60	8.16	0.79	3	4	440	677	238
1037	90.83	114.18	457	9083.21	7.39	11417.76	7.85	0	0	58.24	2.69	112.66	0.67	123.12	6.48	130.86	6.89	0	837.10	10.17	0.74	4	4	441	677	237
1038	90.02	113.43	458	9002.36	7.86	11342.89	8.39	0	0	55.57	2.60	110.63	0.69	129.33	6.91	138.11	7.38	0	668.73	9.12	0.72	3	4	442	677	236
1039	89.80	112.25	459	8980.42	7.00	11225.37	7.62	0	0	64.03	2.71	110.79	0.71	127.61	6.16	138.99	6.70	0	648.94	10.80	0.76	3	4	443	677	235
1040	89.51	111.77	460	8951.42	4.88	11177.47	4.34	0	0	75.50	2.16	110.50	0.52	131.08	4.28	116.56	3.80	0	954.75	11.96	0.88	3	4	444	677	234
1041	89.40	111.30	461	8940.08	9.95	11130.17	10.29	0	0	40.49	1.98	109.79	0.65	157.39	8.86	162.74	9.17	0	701.10	8.40	0.67	2	4	445	677	233
1042	90.08	112.14	462	9008.05	9.14	11213.68	7.73	0	0	48.57	2.50	110.87	0.62	136.53	8.02	115.47	6.78	0	809.38	10.06	0.69	4	4	446	677	232
1043	89.49	111.25	463	8948.88	8.43	11125.48	8.50	0	0	53.41	2.69	110.11	0.69	128.90	7.41	129.91	7.47	0	726.00	11.21	0.70	3	4	447	677	231
1044	88.45	110.11	464	8844.64	9.88	11010.74	8.31	0	0	52.91	2.61	110.04	0.74	154.46	8.72	129.91	7.34	0	811.73	9.11	0.69	4	4	448	677	230
1045	88.77	110.17	465	8876.63	7.63	11016.99	9.20	0	0	49.34	2.56	109.86	0.62	113.32	6.69	136.58	8.06	0	702.85	10.87	0.69	4	4	449	677	229
1046	88.77	110.49	466	8876.95	8.89	11048.83	6.79	0	0	46.35	2.13	109.15	0.55	148.90	7.80	113.86	5.97	0	749.73	9.30	0.73	3	4	450	677	228
1047	88.97	110.54	467	8897.32	5.88	11053.56	7.30	0	0	56.26	2.33	110.43	0.55	109.34	5.15	135.71	6.39	1	598.77	8.87	0.78	4	4	451	677	227
1048	89.65	108.84	468	8964.50	6.58	10884.14	9.08	0	0	54.43	2.19	109.34	0.65	126.10	5.83	173.74	8.07	0	646.40	7.07	0.77	3	4	452	677	226
1049	90.15	108.87	469	9015.17	5.77	10887.40	6.53	0	0	67.80	3.10	111.92	0.61	96.91	5.05	109.58	5.69	1	490.17	9.64	0.76	5	4	453	677	225
1050	89.67	109.50	470	8966.64	5.25	10950.08	5.92	0	0	78.81	3.04	111.57	0.65	104.50	4.57	117.87	5.16	1	560.96	12.35	0.81	4	4	454	677	224
1051	89.91	110.45	471	8991.15	6.49	11044.98	7.90	0	0	52.86	2.40	111.80	0.57	109.90	5.69	133.71	6.91	1	640.96	9.52	0.75	3	4	455	677	223
1052	90.75	110.41	472	9074.65	7.63	11040.77	8.12	0	0	57.64	2.23	108.22	0.72	152.52	6.80	162.13	7.22	0	822.31	11.26	0.77	3	4	456	677	222
1053	90.52	111.44	473	9052.23	7.08	11143.62	6.71	0	0	75.59	3.27	111.68	0.78	125.72	6.20	119.24	5.88	0	965.29	11.91	0.76	4	4	457	677	221
1054	91.29	111.74	474	9129.25	7.95	11173.72	8.34	0	0	52.48	2.12	109.29	0.67	152.77	7.07	160.19	7.42	0	752.00	8.62	0.76	3	4	458	677	220
1055	91.09	111.97	475	9109.27	6.29	11197.07	7.39	0	0	66.02	2.52	108.99	0.69	127.24	5.55	149.38	6.51	0	771.31	12.07	0.79	3	4	459	677	219
1056	91.12	112.23	476	9112.29	8.79	11223.14	7.14	0	0	48.32	2.26	108.74	0.58	144.82	7.72	117.65	6.28	0	496.44	8.54	0.73	4	4	460	677	218
1057	90.64	111.64	477	9064.40	6.27	11163.68	6.74	0	0	68.93	2.92	111.47	0.67	113.66	5.48	122.20	5.89	0	693.21	9.91	0.78	3	4	461	677	217
1058	90.67	111.88	478	9067.07	5.35	11188.23	5.97	0	0	82.20	2.90	110.58	0.70	116.74	4.68	130.30	5.23	0	926.40	14.31	0.83	4	4	462	677	216
1059	91.40	111.91	479	9140.31	6.67	11190.53	8.02	0	0	69.54	2.94	109.56	0.78	121.78	5.87	146.42	7.06	0	883.56	11.88	0.76	3	4	463	677	215
1060	91.57	112.14	480	9156.74	7.30	11213.83	9.69	0	0	55.73	3.08	110.73	0.70	101.46	6.35	134.81	8.47	1	527.48	12.66	0.67	4	4	464	677	214
1061	91.36	112.09	481	9136.18	6.91	11208.56	9.72	0	0	41.55	1.95	111.48	0.52	113.47	6.08	159.37	8.56	0	646.27	6.99	0.72	3	4	465	677	213
1062	91.15	112.21	482	9115.07	6.00	11220.92	6.86	0	0	51.29	1.96	110.41	0.50	120.77	5.27	138.10	6.02	0	646.29	8.63	0.80	4	4	466	677	212
1063	91.18	112.25	483	9118.14	5.59	11224.66	8.31	0	0	61.90	2.63	111.22	0.64	101.36	4.91	150.63	7.28	1	694.42	12.71	0.77	4	4	467	677	211
1064	91.41	112.06	484	9141.26	7.73	11205.83	8.60	0	0	47.33	2.17	110.31	0.59	129.93	6.81	144.52	7.58	0	374.25	7.97	0.73	3	4	468	677	210
1065	90.60	110.79	485	9060.08	4.94	11078.95	6.38	0	0	78.63	2.56	111.19	0.67	116.95	4.35	151.10	5.61	0	1008.42	11.95	0.84	3	4	469	677	209
1066	90.74	111.59	486	9073.75	5.57	11159.14	5.99	0	0	69.26	2.34	111.83	0.61	126.85	4.89	136.56	5.27	0	790.69	13.38	0.84	3	4	470	677	208
1067	90.80	111.36	487	9080.44	6.72	11136.29	7.90	0	0	66.83	2.93	112.61	0.74	117.90	5.90	138.69	6.94	0	930.69	11.35	0.75	3	4	471	677	207
1068	90.40	110.12	488	9039.77	5.48	11012.37	4.76	0	0	87.61	3.39	112.90	0.66	108.81	4.76	94.73	4.18	1	696.44	13.02	0.82	4	4	472	677	206
1069	92.64	108.83	489	9264.48	5.07	10883.22	6.10	0	0	77.35	2.33	109.10	0.66	130.05	4.48	156.40	5.39	0	886.88	16.02	0.86	3	4	473	677	205
1070	93.34	109.13	490	9334.32	6.57	10913.44	8.20	0	0	55.47	2.31	109.62	0.62	121.37	5.78	151.54	7.23	0	683.23	10.84	0.77	3	4	474	677	204
1071	93.59	107.72	491	9358.62	5.89	10771.96	8.10	0	0	62.31	2.55	109.13	0.65	110.95	5.17	152.50	7.11	1	708.92	14.33	0.78	4	4	475	677	203
1072	93.43	107.99	492	9343.07	7.54	10799.48	10.37	0	0	51.26	2.71	111.96	0.69	109.93	6.61	151.19	9.11	1	819.73	13.70	0.68	5	4	476	677	202
1073	93.67	108.22	493	9367.35	8.15	10821.95	8.98	0	0	44.67	1.93	109.58	0.60	146.20	7.24	160.93	7.98	0	522.44	7.00	0.73	3	4	477	677	201
1074	93.78	108.63	494	9377.96	6.73	10862.54	6.24	0	0	55.69	2.30	110.09	0.54	125.44	5.89	116.31	5.46	0	627.73	8.15	0.78	3	4	478	677	200
1075	93.36	107.23	495	9335.65	7.57	10722.54	8.39	0	0	56.29	3.17	111.17	0.66	103.18	6.58	114.45	7.31	1	555.27	9.93	0.67	4	4	479	677	199
1076	91.10	106.62	497	9110.17	7.76	10662.25	8.77	0	0	45.70	2.40	111.03	0.57	113.66	6.80	128.49	7.68	0	396.00	7.70	0.69	4	4	480	677	198
1077	90.47	106.30	498	9046.53	8.70	10630.07	10.60	0	0	47.57	2.37	109.17	0.71	134.90	7.71	164.24	9.39	0	776.31	8.01	0.68	3	4	481	677	197
1078	90.47	106.07	499	9046.64	6.37	10606.94	8.49	0	0	59.36	2.52	109.79	0.67	115.80	5.61	154.19	7.48	0	772.83	10.46	0.76	3	4	482	677	196
1079	89.84	105.37	500	8984.12	8.19	10536.94	8.40	0	0	46.90	2.68	110.55	0.58	110.11	7.15	112.93	7.33	1	633.88	11.25	0.66	4	4	483	677	195
1080	89.59	104.85	501	8959.26	5.66	10484.92	7.48	0	0	66.03	2.89	110.39	0.64	99.30	4.91	131.38	6.53	1	663.92	12.29	0.77	4	4	484	677	194
1081	89.14	105.98	502	8913.88	5.13	10598.19	6.48	0	0	72.68	2.93	112.67	0.62	97.79	4.50	123.30	5.65	1	673.08	13.11	0.80	4	4	485	677	193
1082	88.90	107.02	503	8889.75	7.44	10701.68	6.63	0	0	53.34	1.93	108.87	0.58	159.10	6.61	141.83	5.88	0	700.79	9.73	0.80	3	4	486	677	192
1083	88.64	107.55	504	8863.78	5.80	10754.99	5.13	0	0	79.60	3.01	111.55	0.64	117.75	5.05	104.07	4.46	1	777.96	13.23	0.82	4	4	487	677	191
1084	89.69	107.47	505	8969.20	6.80	10746.98	6.75	0	0	66.21	2.81	112.03	0.68	123.18	5.95	122.29	5.91	0	933.54	9.79	0.77	4	4	488	677	190
1085	90.03	107.43	506	9003.30	8.14	10742.88	8.36	0	0	55.92	2.63	111.88	0.71	133.40	7.17	136.94	7.36	0	852.23	11.39	0.72	3	4	489	677	189
1086	90.43	108.57	507	9043.22	8.85	10856.61	8.04	0	0	47.77	2.45	110.32	0.61	132.99	7.76	120.80	7.05	0	572.44	8.76	0.70	5	4	490	677	188
1087	89.52	108.30	508	8952.42	6.80	10829.93	7.75	0	0	59.21	2.42	110.03	0.66	128.35	6.00	146.21	6.83	0	830.60	12.06	0.77	3	4	491	677	187
1088	89.68	108.00	509	8967.94	7.45	10799.70	8.37	0	0	56.47	2.50	110.03	0.68	129.83	6.57	145.85	7.38	0	578.40	9.12	0.74	3	4	492	677	186
1089	89.46	108.46	510	8946.42	6.17	10846.25	6.42	0	0	70.75	2.62	111.91	0.68	128.32	5.42	133.57	5.64	0	972.62	14.64	0.81	4	4	493	677	185
1090	90.16	108.44	511	9015.73	6.14	10844.50	6.65	0	0	58.20	2.92	112.43	0.54	93.99	5.38	101.60	5.75	1	477.75	10.25	0.73	4	4	494	677	184
1091	90.00	108.79	512	8999.97	4.35	10879.11	5.42	0	0	77.02	2.53	111.09	0.56	101.74	3.81	126.83	4.73	1	744.73	13.27	0.85	4	4	495	677	183
1092	89.69	108.06	513	8969.15	7.01	10805.75	6.94	0	0	55.52	2.35	110.96	0.59	127.62	6.15	126.33	6.09	0	563.50	7.17	0.77	3	4	496	677	182
1093	89.47	108.47	514	8947.07	5.56	10847.21	7.80	0	0	65.72	2.74	111.87	0.65	102.59	4.85	143.86	6.82	1	733.62	14.37	0.78	4	4	497	677	181
1094	90.02	108.31	515	9001.79	3.97	10831.08	4.55	0	0	89.97	2.41	111.76	0.57	113.88	3.48	130.62	3.98	0	932.56	13.87	0.89	4	4	498	677	180
1095	90.47	110.25	516	9046.52	7.24	11024.79	9.07	0	0	50.92	2.11	110.08	0.64	135.00	6.43	168.87	8.05	0	897.48	7.81	0.75	3	4	499	677	179
1096	90.49	111.21	517	9049.26	5.62	11121.01	7.02	0	0	75.51	2.94	112.22	0.72	111.10	4.92	138.79	6.15	1	994.50	13.10	0.80	4	4	500	677	178
1097	90.92	112.08	518	9091.91	6.10	11208.21	6.20	0	0	63.47	2.35	111.11	0.59	126.67	5.35	128.81	5.44	0	656.81	11.59	0.81	4	4	501	677	177
1098	91.20	111.93	519	9119.84	7.06	11192.79	9.93	0	0	47.69	2.15	111.86	0.62	121.19	6.24	170.16	8.81	0	911.10	8.59	0.73	3	4	502	677	176
1099	90.19	111.34	520	9019.37	5.19	11133.75	5.38	0	0	81.39	2.83	112.02	0.64	114.75	4.54	118.82	4.70	0	929.06	12.84	0.84	3	4	503	677	175
1100	90.05	111.96	521	9005.41	6.59	11195.58	7.42	0	0	62.78	2.71	110.95	0.66	117.33	5.78	132.17	6.51	0	880.46	12.31	0.76	3	4	504	677	174
1101	89.24	111.02	522	8924.14	8.50	11102.06	8.61	0	0	49.21	2.27	109.48	0.65	142.20	7.51	144.14	7.61	0	625.83	9.08	0.72	3	4	505	677	173
1102	88.70	110.40	523	8869.54	7.45	11039.58	8.04	0	0	53.26	2.64	111.83	0.62	115.49	6.52	124.59	7.03	0	862.06	9.06	0.71	3	4	506	677	172
1103	89.86	111.50	525	8986.48	6.13	11150.28	6.84	0	0	66.51	3.05	111.80	0.64	102.85	5.36	114.69	5.96	1	701.17	13.86	0.76	4	4	507	677	171
1104	89.47	111.43	526	8946.60	6.30	11143.38	7.18	0	0	63.46	3.04	110.74	0.63	101.08	5.46	115.18	6.25	1	531.25	11.84	0.74	4	4	508	677	170
1105	89.96	111.23	527	8995.56	8.80	11122.89	9.61	0	0	47.25	2.32	110.63	0.67	138.13	7.78	150.92	8.50	0	719.85	7.87	0.69	3	4	509	677	169
1106	89.78	112.46	528	8977.86	4.98	11245.53	7.36	0	0	68.44	2.58	111.23	0.62	101.88	4.37	150.56	6.45	1	591.67	11.89	0.81	4	4	510	677	168
1107	90.36	113.93	529	9035.83	7.30	11392.99	9.40	0	0	59.09	2.73	109.64	0.75	122.07	6.44	157.07	8.31	0	814.19	9.36	0.72	3	4	511	677	167
1108	91.30	114.07	530	9130.04	8.52	11407.27	6.79	0	0	50.18	1.88	107.84	0.60	175.86	7.60	140.43	6.05	0	891.25	10.43	0.78	3	4	512	677	166
1109	90.82	114.19	531	9082.23	9.90	11418.61	8.14	0	0	45.53	1.82	108.14	0.66	191.41	8.99	158.14	7.31	0	556.08	9.59	0.74	3	4	513	677	165
1110	89.79	113.24	532	8978.95	4.84	11324.36	4.76	0	0	83.80	2.45	109.41	0.61	127.34	4.24	125.15	4.17	0	918.04	15.62	0.87	4	4	514	677	164
1111	89.71	113.45	533	8970.63	5.93	11344.77	7.50	0	0	71.43	2.84	110.43	0.72	114.87	5.21	145.45	6.59	0	784.21	12.14	0.79	3	4	515	677	163
1112	90.31	115.13	534	9031.21	5.81	11513.46	7.42	0	0	77.42	3.16	111.65	0.77	109.48	5.09	139.83	6.50	1	767.90	12.35	0.78	4	4	516	677	162
1113	90.67	115.49	535	9067.19	6.77	11548.53	6.95	0	0	59.43	2.28	110.97	0.63	136.03	5.97	139.62	6.12	0	864.25	9.54	0.79	3	4	517	677	161
1114	90.41	115.09	536	9041.01	7.96	11509.43	8.50	0	0	55.99	2.55	110.56	0.71	135.04	7.02	144.25	7.50	0	856.27	9.01	0.73	3	4	518	677	160
1115	90.73	114.98	537	9072.99	6.51	11498.48	6.63	0	0	70.26	2.74	110.96	0.70	128.72	5.72	131.25	5.83	0	969.27	13.46	0.79	3	4	519	677	159
1116	90.55	114.30	538	9054.89	6.85	11430.43	7.55	0	0	65.94	2.64	109.80	0.73	131.80	6.04	145.37	6.66	0	769.90	13.27	0.78	3	4	520	677	158
1117	90.12	113.90	539	9011.50	6.27	11389.59	8.30	0	0	71.99	3.22	111.29	0.78	107.81	5.51	142.61	7.27	1	851.02	21.34	0.75	5	4	521	677	157
1118	89.75	113.34	540	8975.33	5.57	11334.28	5.98	0	0	67.73	2.26	111.84	0.60	128.88	4.90	138.34	5.26	0	905.02	10.83	0.84	3	4	522	677	156
1119	89.74	113.15	541	8973.83	5.86	11314.51	7.71	0	0	62.16	2.50	111.75	0.63	112.18	5.15	147.65	6.77	0	840.88	11.03	0.78	3	4	523	677	155
1120	89.64	112.37	542	8964.20	8.16	11236.68	8.88	0	0	61.54	2.78	111.02	0.81	139.44	7.22	151.71	7.85	0	1005.48	10.14	0.72	3	4	524	677	154
1121	89.46	111.17	543	8946.45	6.05	11116.83	7.32	0	0	70.83	3.31	114.62	0.70	99.18	5.23	120.19	6.38	1	833.90	12.73	0.75	4	4	525	677	153
1122	89.43	111.87	544	8942.58	6.19	11186.65	6.84	0	0	66.15	2.54	111.19	0.66	124.28	5.44	137.30	6.01	0	789.94	13.46	0.80	3	4	526	677	152
1123	89.42	112.87	545	8942.27	6.65	11286.62	6.98	0	0	55.97	2.36	111.80	0.58	121.51	5.83	127.67	6.12	0	831.88	11.34	0.77	4	4	527	677	151
1124	87.74	113.59	546	8773.81	6.70	11359.26	6.14	0	0	61.38	2.22	112.18	0.60	142.64	5.90	130.68	5.41	0	1138.27	11.87	0.81	3	4	528	677	150
1125	87.56	113.76	548	8756.08	7.77	11376.45	9.94	0	0	56.62	3.10	112.96	0.75	109.26	6.80	139.78	8.70	1	859.15	10.06	0.67	4	4	529	677	149
1126	87.79	114.30	549	8778.96	8.55	11430.36	10.94	0	0	57.41	2.66	110.55	0.88	143.06	7.63	182.48	9.80	0	915.00	8.24	0.69	3	4	530	677	148
1127	87.75	114.17	550	8775.09	5.22	11416.52	7.80	0	0	63.51	2.36	111.08	0.61	108.39	4.59	161.75	6.89	1	781.58	11.21	0.81	4	4	531	677	147
1128	87.61	113.57	551	8761.41	8.31	11357.19	8.51	0	0	47.79	2.39	109.82	0.61	127.98	7.30	130.98	7.47	0	599.96	9.23	0.70	3	4	532	677	146
1129	87.83	114.78	553	8782.56	7.50	11477.88	6.82	0	0	56.15	2.42	109.95	0.61	133.95	6.58	121.73	5.99	0	676.69	11.53	0.76	4	4	533	677	145
1130	87.63	114.89	554	8762.92	7.88	11489.16	8.38	0	0	52.44	2.62	110.50	0.64	121.30	6.91	128.96	7.35	0	478.38	12.20	0.71	3	4	534	677	144
1131	87.69	114.29	555	8769.38	5.30	11428.69	7.04	0	0	69.65	2.72	112.29	0.64	104.41	4.63	138.77	6.16	1	642.96	11.10	0.80	4	4	535	677	143
1132	88.49	114.99	556	8848.66	5.85	11498.98	6.43	0	0	77.26	3.00	110.32	0.71	116.00	5.12	127.54	5.63	0	791.92	15.30	0.80	4	4	536	677	142
1133	87.75	114.24	557	8775.44	4.83	11423.93	5.81	0	0	73.16	2.15	109.83	0.60	126.81	4.26	152.48	5.12	0	679.71	9.88	0.87	3	4	537	677	141
1134	87.47	114.55	558	8747.34	7.08	11454.94	6.57	0	0	66.92	2.55	111.92	0.70	143.29	6.24	132.83	5.79	0	957.92	10.04	0.79	3	4	538	677	140
1135	88.11	115.20	559	8810.85	10.06	11519.91	9.89	0	0	42.73	2.19	112.32	0.67	152.09	8.93	149.51	8.77	0	740.23	8.11	0.67	3	4	539	677	139
1136	88.17	113.87	560	8816.60	7.56	11386.99	9.64	0	0	46.89	2.07	110.93	0.62	132.22	6.70	168.26	8.56	0	849.52	7.68	0.73	3	4	540	677	138
1137	87.41	114.23	561	8741.21	6.02	11422.77	8.00	0	0	61.30	2.73	112.96	0.64	104.01	5.25	138.43	7.00	1	648.65	11.76	0.76	4	4	541	677	137
1138	87.73	114.29	562	8773.07	4.65	11428.89	5.12	0	0	81.89	2.90	113.96	0.59	100.60	4.04	110.91	4.46	1	909.54	17.63	0.84	5	4	542	677	136
1139	87.32	114.45	563	8732.14	6.25	11444.68	7.62	0	0	65.91	2.72	111.10	0.69	116.70	5.49	142.36	6.69	0	690.83	8.69	0.78	3	4	543	677	135
1140	88.51	115.46	564	8851.12	6.67	11546.46	7.17	0	0	61.27	2.21	110.06	0.66	143.22	5.91	153.91	6.35	0	833.29	11.10	0.80	3	4	544	677	134
1141	88.04	115.78	565	8804.10	8.43	11578.16	11.08	0	0	41.93	1.97	109.49	0.64	139.15	7.51	182.39	9.93	0	612.98	6.45	0.69	3	4	545	677	133
1142	87.99	116.02	566	8799.28	4.12	11601.73	5.37	0	0	72.79	2.04	111.14	0.52	113.23	3.63	147.33	4.72	0	746.23	10.57	0.88	3	4	546	677	132
1143	88.29	115.26	567	8828.52	6.60	11525.61	6.77	0	0	67.18	2.71	112.60	0.68	125.99	5.79	129.14	5.94	0	889.77	11.46	0.78	4	4	547	677	131
1144	90.34	116.09	568	9034.42	7.47	11609.45	6.95	0	0	63.54	3.14	113.47	0.68	115.93	6.51	107.88	6.07	1	720.60	13.11	0.72	4	4	548	677	130
1145	90.69	115.27	569	9068.55	5.25	11527.16	7.33	0	0	58.22	2.34	111.93	0.54	100.32	4.58	140.22	6.41	1	583.94	12.30	0.79	4	4	549	677	129
1146	90.71	114.74	570	9070.74	5.47	11474.23	6.44	0	0	68.09	2.46	112.20	0.61	116.25	4.80	136.94	5.65	0	1030.50	14.15	0.82	3	4	550	677	128
1147	89.84	113.97	571	8984.33	5.13	11396.81	6.11	0	0	77.82	2.55	112.27	0.66	120.57	4.52	143.53	5.37	0	1064.77	16.16	0.84	4	4	551	677	127
1148	90.03	113.47	572	9003.36	8.01	11347.49	9.07	0	0	53.90	2.24	109.71	0.73	149.08	7.14	168.76	8.08	0	854.21	8.12	0.74	3	4	552	677	126
1149	88.33	114.87	573	8832.87	6.03	11486.77	7.23	0	0	57.68	2.33	110.85	0.58	114.77	5.29	137.48	6.34	0	653.27	11.76	0.79	4	4	553	677	125
1150	88.03	114.89	574	8803.23	5.77	11488.54	6.59	0	0	58.13	2.28	110.96	0.54	113.38	5.06	129.55	5.77	0	889.04	10.04	0.80	4	4	554	677	124
1151	88.27	115.43	575	8827.11	5.73	11543.26	6.40	0	0	67.74	2.63	111.80	0.62	113.63	5.02	126.73	5.60	0	938.58	12.47	0.80	3	4	555	677	123
1152	88.89	115.24	576	8889.45	7.84	11524.16	6.36	0	0	74.63	3.13	111.34	0.80	143.91	6.89	116.75	5.59	0	750.27	11.82	0.77	4	4	556	677	122
1153	89.49	113.87	577	8949.03	7.67	11387.07	7.42	0	0	58.79	2.47	108.93	0.68	140.61	6.76	136.05	6.55	0	719.85	9.48	0.76	3	4	557	677	121
1154	90.85	113.87	578	9085.17	5.58	11387.18	7.79	0	0	67.63	3.13	111.55	0.66	92.77	4.92	129.20	6.79	1	652.88	11.59	0.75	4	4	558	677	120
1155	90.22	113.31	579	9022.29	6.42	11330.92	6.88	0	0	61.21	2.43	111.47	0.62	124.50	5.64	133.44	6.04	0	779.50	9.69	0.79	3	4	559	677	119
1156	89.59	113.41	580	8959.13	6.63	11341.19	6.20	0	0	68.77	2.47	111.79	0.68	142.43	5.84	133.36	5.47	0	1140.73	11.78	0.81	3	4	560	677	118
1157	89.77	112.94	581	8976.68	5.50	11293.90	6.75	0	0	72.80	2.68	110.64	0.67	114.92	4.83	140.98	5.92	0	697.60	11.41	0.81	4	4	561	677	117
1158	89.74	113.53	582	8973.69	7.45	11353.27	7.02	0	0	54.67	2.36	110.72	0.60	132.72	6.54	125.03	6.16	0	711.02	10.14	0.76	3	4	562	677	116
1159	90.66	113.60	583	9066.04	8.76	11359.70	7.32	0	0	54.16	2.42	110.69	0.67	151.12	7.72	126.30	6.46	0	663.48	8.33	0.74	3	4	563	677	115
1160	90.71	114.35	584	9070.71	7.50	11434.99	7.92	0	0	55.71	2.44	111.05	0.66	132.29	6.61	139.59	6.97	0	597.29	8.17	0.75	3	4	564	677	114
1161	90.85	115.04	585	9084.67	6.18	11504.12	6.75	0	0	58.74	2.26	112.74	0.58	123.58	5.43	134.95	5.93	0	823.67	8.93	0.80	3	4	565	677	113
1162	90.60	114.96	586	9059.83	9.25	11496.31	9.03	0	0	48.79	2.25	110.21	0.70	155.24	8.21	151.56	8.03	0	611.85	7.87	0.71	3	4	566	677	112
1163	90.74	115.20	587	9073.65	6.72	11520.12	8.21	0	0	63.83	2.97	112.52	0.71	111.10	5.89	135.66	7.19	1	724.25	13.51	0.74	4	4	567	677	111
1164	90.55	114.78	588	9055.18	7.78	11478.50	8.25	0	0	48.81	2.19	109.43	0.60	133.89	6.86	142.07	7.27	0	590.10	8.68	0.74	3	4	568	677	110
1165	90.52	113.70	589	9051.52	6.71	11369.62	8.45	0	0	57.92	2.75	111.65	0.66	108.61	5.86	136.95	7.40	1	696.19	9.11	0.73	4	4	569	677	109
1166	91.12	114.56	590	9111.67	6.82	11455.55	7.37	0	0	59.64	2.83	112.31	0.63	110.31	5.96	119.18	6.43	1	722.88	10.53	0.74	4	4	570	677	108
1167	90.89	115.40	591	9088.51	5.83	11539.69	7.20	0	0	54.96	2.36	110.90	0.53	104.48	5.11	128.91	6.29	1	691.08	11.42	0.77	4	4	571	677	107
1168	90.88	114.96	592	9088.09	7.59	11496.43	7.78	0	0	64.04	2.52	108.91	0.77	149.02	6.74	152.75	6.91	0	992.81	10.42	0.77	3	4	572	677	106
1169	90.68	115.17	593	9067.92	8.06	11517.14	9.49	0	0	51.60	2.61	111.66	0.69	122.67	7.09	144.56	8.35	0	615.69	8.88	0.69	4	4	573	677	105
1170	90.58	115.35	594	9058.22	5.80	11534.94	7.32	0	0	70.18	2.77	111.37	0.69	113.32	5.09	142.93	6.42	0	796.60	13.46	0.79	3	4	574	677	104
1171	91.04	115.00	595	9104.02	6.45	11499.54	8.19	0	0	66.40	2.64	109.65	0.74	125.30	5.69	159.14	7.25	0	744.58	10.58	0.78	3	4	575	677	103
1172	90.47	115.46	596	9046.51	6.02	11546.24	6.62	0	0	61.90	2.11	110.55	0.60	136.17	5.32	149.66	5.84	0	757.92	11.70	0.82	3	4	576	677	102
1173	90.40	116.15	597	9040.27	7.18	11614.78	6.89	0	0	61.86	2.41	111.14	0.67	142.05	6.33	136.35	6.08	0	888.73	10.77	0.79	3	4	577	677	101
1174	90.71	114.91	598	9071.26	6.21	11490.51	6.41	0	0	66.40	2.45	111.38	0.64	129.69	5.46	133.96	5.64	0	947.17	11.88	0.81	3	4	578	677	100
1175	90.91	114.64	599	9091.08	6.77	11464.43	9.25	0	0	58.73	2.75	110.14	0.71	111.15	5.95	151.95	8.12	1	644.94	9.13	0.73	3	4	579	677	99
1176	90.49	114.74	600	9048.58	7.08	11473.85	9.85	0	0	57.81	2.62	109.98	0.74	120.68	6.26	167.67	8.71	0	992.44	10.60	0.73	3	4	580	677	98
1177	90.86	113.77	601	9086.39	9.41	11377.06	8.02	0	0	52.15	2.37	108.50	0.70	159.86	8.36	136.53	7.11	0	499.23	9.83	0.72	3	4	581	677	97
1178	91.89	113.91	602	9188.64	7.91	11390.85	8.43	0	0	59.43	3.03	111.94	0.73	119.28	6.93	127.04	7.38	0	676.62	10.30	0.70	4	4	582	677	96
1179	92.15	113.27	603	9215.30	6.07	11326.52	6.46	0	0	70.92	2.67	108.90	0.67	124.12	5.33	132.10	5.67	0	757.38	12.60	0.81	3	4	583	677	95
1180	91.93	113.57	604	9193.29	5.92	11357.37	6.22	0	0	73.96	2.90	112.47	0.67	116.17	5.18	122.12	5.44	0	712.92	12.46	0.80	4	4	584	677	94
1181	90.73	113.61	605	9072.83	5.89	11360.51	6.13	0	0	65.80	2.63	112.16	0.59	113.08	5.14	117.69	5.35	0	901.33	13.47	0.80	4	4	585	677	93
1182	91.32	112.54	606	9132.02	8.66	11253.71	7.57	0	0	50.32	2.25	110.21	0.63	149.35	7.63	130.54	6.68	0	833.92	10.35	0.74	3	4	586	677	92
1183	92.11	112.43	607	9210.64	7.15	11242.79	10.54	0	0	60.42	3.31	111.71	0.79	100.47	6.29	148.03	9.22	1	942.56	15.16	0.67	4	4	587	677	91
1184	92.53	112.12	608	9252.96	6.92	11211.75	8.53	0	0	56.13	2.68	110.74	0.65	111.24	6.05	137.21	7.47	1	490.33	11.02	0.73	4	4	588	677	90
1185	93.65	111.95	609	9364.75	7.13	11194.97	6.33	0	0	72.24	2.67	111.66	0.75	148.82	6.29	132.13	5.59	0	1058.94	11.80	0.80	3	4	589	677	89
1186	93.57	111.59	610	9356.74	5.17	11159.17	6.47	0	0	67.88	2.27	108.97	0.60	119.52	4.55	149.51	5.69	0	767.44	13.29	0.84	3	4	590	677	88
1187	93.72	111.38	611	9372.24	6.18	11137.67	6.31	0	0	70.07	2.82	110.99	0.66	118.16	5.41	120.66	5.52	0	999.88	11.82	0.79	4	4	591	677	87
1188	93.62	111.45	612	9361.93	6.65	11144.99	7.21	0	0	49.61	2.20	111.25	0.52	115.67	5.82	125.40	6.31	0	765.17	9.35	0.76	4	4	592	677	86
1189	93.67	111.84	613	9367.04	6.12	11184.36	6.24	0	0	64.31	2.49	111.80	0.60	121.68	5.36	123.98	5.47	0	895.79	11.60	0.80	3	4	593	677	85
1190	93.48	111.96	614	9347.94	7.54	11195.75	8.94	0	0	51.62	2.50	109.67	0.65	120.15	6.63	142.36	7.86	0	674.81	9.70	0.71	3	4	594	677	84
1191	93.43	111.75	615	9343.30	8.92	11174.85	10.52	0	0	48.13	2.47	108.95	0.72	134.00	7.89	158.05	9.31	0	217.88	9.10	0.67	3	4	595	677	83
1192	93.22	111.29	616	9322.28	6.07	11129.40	7.11	0	0	58.33	2.37	111.52	0.58	114.95	5.32	134.60	6.23	0	733.69	9.38	0.78	3	4	596	677	82
1193	93.67	112.07	617	9366.51	5.11	11206.84	5.89	0	0	75.12	2.57	112.23	0.62	114.72	4.48	132.30	5.16	0	1010.08	11.41	0.84	4	4	597	677	81
1194	94.15	113.39	619	9414.59	6.88	11338.56	6.43	0	0	65.18	2.75	111.33	0.65	125.55	6.02	117.44	5.63	0	928.85	14.93	0.77	4	4	598	677	80
1195	93.61	112.49	620	9360.53	8.09	11248.92	12.97	0	0	50.06	2.45	110.22	0.80	128.50	7.22	204.24	11.80	0	766.15	8.88	0.67	4	4	599	677	79
1196	93.58	111.29	621	9358.28	4.53	11129.31	7.41	0	0	73.61	3.11	111.32	0.62	80.57	3.69	134.14	6.44	1	794.15	13.66	0.79	5	4	600	677	78
1197	93.47	111.26	622	9347.00	7.43	11125.79	8.64	0	0	54.13	2.51	109.80	0.66	123.32	6.54	143.32	7.60	0	605.50	7.77	0.73	3	4	601	677	77
1198	93.38	111.27	623	9338.08	4.81	11126.84	5.00	0	0	89.93	2.79	112.13	0.66	119.12	4.21	123.72	4.37	0	904.40	14.42	0.86	3	4	602	677	76
1199	93.19	111.19	624	9318.98	7.09	11119.48	9.37	0	0	48.99	2.43	111.08	0.60	110.10	6.23	145.45	8.22	1	707.17	13.13	0.71	4	4	603	677	75
1200	93.09	111.29	625	9309.26	7.54	11128.68	7.70	0	0	49.08	2.28	110.27	0.57	125.29	6.62	127.90	6.76	0	782.71	7.26	0.74	4	4	604	677	74
1201	92.04	110.74	626	9204.25	8.75	11074.13	9.92	0	0	50.38	2.58	109.99	0.72	131.60	7.72	149.19	8.75	0	484.90	9.95	0.68	4	4	605	677	73
1202	93.45	111.34	627	9345.22	7.53	11133.68	10.02	0	0	39.36	2.00	109.37	0.52	114.02	6.62	151.64	8.80	0	582.48	7.19	0.69	4	4	606	677	72
1203	92.68	111.32	628	9268.04	9.61	11131.96	9.17	0	0	47.43	2.54	110.62	0.68	138.35	8.46	132.01	8.08	0	581.69	8.67	0.67	3	4	607	677	71
1204	93.01	110.82	629	9301.24	7.20	11082.41	7.50	0	0	50.21	2.26	110.86	0.56	122.86	6.31	127.93	6.57	0	610.04	8.42	0.75	3	4	608	677	70
1205	92.24	111.24	630	9224.39	7.10	11124.16	5.95	0	0	58.56	2.84	110.31	0.56	112.31	6.18	94.06	5.18	1	499.67	10.10	0.74	4	4	609	677	69
1206	92.73	111.06	631	9273.31	7.73	11106.10	8.51	0	0	52.40	2.74	111.65	0.64	113.67	6.77	125.11	7.45	0	779.46	9.03	0.69	4	4	610	677	68
1207	93.51	111.28	632	9351.44	8.37	11128.41	10.58	0	0	43.26	2.68	110.13	0.61	103.84	7.29	131.42	9.25	1	472.06	11.22	0.62	4	4	611	677	67
1208	94.85	112.24	633	9485.15	7.52	11224.01	7.35	0	0	63.32	2.49	110.77	0.73	148.03	6.66	144.76	6.51	0	916.67	9.74	0.78	3	4	612	677	66
1209	96.34	112.55	634	9634.14	7.53	11254.76	7.43	0	0	60.57	2.70	111.90	0.69	130.16	6.62	128.32	6.52	0	786.12	9.56	0.75	3	4	613	677	65
1210	95.21	113.21	635	9521.03	6.72	11320.67	5.40	0	0	70.08	2.32	111.37	0.65	156.31	5.93	125.72	4.77	0	1049.29	12.86	0.83	3	4	614	677	64
1211	93.78	113.77	636	9377.76	6.01	11377.02	7.89	0	0	60.92	2.35	109.14	0.64	120.45	5.30	158.01	6.96	0	763.92	11.64	0.79	3	4	615	677	63
1212	93.57	113.95	637	9357.05	7.46	11394.64	7.31	0	0	56.76	2.67	111.68	0.63	122.08	6.53	119.58	6.40	0	809.33	9.11	0.74	4	4	616	677	62
1213	94.91	113.03	638	9490.73	6.89	11303.02	7.12	0	0	68.48	2.59	109.18	0.74	140.92	6.09	145.62	6.30	0	901.27	10.04	0.79	3	4	617	677	61
1214	95.80	113.50	639	9580.46	6.21	11349.68	7.16	0	0	60.36	2.32	110.08	0.62	124.57	5.46	143.65	6.30	0	702.69	9.74	0.80	3	4	618	677	60
1215	96.14	113.95	640	9614.02	6.34	11395.32	6.35	0	0	69.70	3.02	110.73	0.66	112.54	5.54	112.61	5.54	0	1007.19	17.89	0.77	4	4	619	677	59
1216	96.50	112.58	641	9649.57	9.09	11257.85	10.03	0	0	54.00	2.67	109.04	0.81	141.90	8.05	156.58	8.89	0	891.10	9.23	0.68	3	4	620	677	58
1217	97.33	113.24	642	9732.96	7.68	11324.39	9.07	0	0	50.17	2.18	110.06	0.65	136.52	6.81	161.14	8.04	0	789.75	10.31	0.74	3	4	621	677	57
1218	97.33	113.68	643	9732.71	8.67	11367.94	7.84	0	0	43.41	2.14	112.10	0.54	135.39	7.61	122.44	6.88	0	719.50	6.94	0.71	3	4	622	677	56
1219	97.24	114.04	644	9723.85	5.99	11403.74	6.53	0	0	62.98	2.27	110.41	0.60	128.24	5.27	139.95	5.75	0	887.31	10.17	0.82	3	4	623	677	55
1220	97.07	113.46	645	9706.96	5.97	11346.48	7.58	0	0	59.44	2.21	108.67	0.62	124.06	5.27	157.35	6.68	0	547.44	9.14	0.80	3	4	624	677	54
1221	96.54	112.59	646	9654.01	6.61	11259.47	8.24	0	0	54.83	2.30	109.33	0.62	121.23	5.82	151.26	7.25	0	668.56	8.57	0.76	3	4	625	677	53
1222	96.03	113.07	647	9603.09	4.70	11307.49	7.29	0	0	70.07	2.54	111.23	0.62	99.96	4.15	154.88	6.40	1	657.40	15.21	0.82	4	4	626	677	52
1223	95.44	113.04	648	9544.44	5.70	11304.11	6.29	0	0	63.91	2.26	111.27	0.58	124.26	5.01	136.98	5.52	0	949.52	13.06	0.82	3	4	627	677	51
1224	96.17	112.09	649	9616.92	8.04	11209.00	6.54	0	0	62.72	2.84	111.54	0.69	136.62	7.04	111.17	5.74	1	766.65	15.20	0.75	3	4	628	677	50
1225	96.14	112.62	650	9614.39	6.08	11261.87	6.41	0	0	62.68	2.55	112.14	0.59	114.68	5.32	120.91	5.60	0	723.04	11.27	0.79	4	4	629	677	49
1226	95.97	112.53	651	9597.44	7.59	11253.03	7.82	0	0	65.83	3.27	111.29	0.76	117.63	6.64	121.17	6.84	0	803.29	15.24	0.72	4	4	630	677	48
1227	96.27	112.66	652	9627.28	7.34	11266.41	8.51	0	0	52.06	2.59	110.35	0.62	113.61	6.43	131.71	7.45	0	544.85	9.19	0.71	3	4	631	677	47
1228	95.72	113.40	653	9572.20	6.07	11340.34	7.07	0	0	73.96	2.85	109.40	0.74	121.52	5.34	141.52	6.21	0	690.00	11.00	0.80	3	4	632	677	46
1229	95.97	112.90	654	9596.98	6.77	11289.69	7.70	0	0	59.05	2.30	109.07	0.66	133.96	5.98	152.34	6.80	0	627.79	9.49	0.78	3	4	633	677	45
1230	96.66	112.70	655	9665.73	8.27	11270.37	8.10	0	0	56.37	2.72	110.46	0.70	131.99	7.27	129.27	7.12	0	813.65	9.93	0.71	4	4	634	677	44
1231	97.15	112.65	656	9714.83	10.43	11264.68	9.89	0	0	44.99	2.20	108.78	0.72	165.55	9.32	157.04	8.82	0	623.06	7.61	0.67	3	4	635	677	43
1232	96.61	112.52	657	9660.94	8.12	11251.66	10.51	0	0	49.54	2.74	109.44	0.69	113.22	7.13	146.50	9.22	0	611.17	8.59	0.66	4	4	636	677	42
1233	96.32	112.74	658	9631.94	7.53	11274.49	5.96	0	0	70.68	2.98	109.87	0.71	137.12	6.59	108.51	5.22	1	779.35	13.29	0.77	4	4	637	677	41
1234	96.30	112.67	659	9629.96	7.20	11267.07	7.34	0	0	58.04	2.46	111.05	0.64	130.75	6.33	133.34	6.46	0	763.79	9.22	0.76	3	4	638	677	40
1235	98.07	112.36	660	9806.59	8.84	11236.20	7.96	0	0	62.06	3.18	113.22	0.79	132.85	7.75	119.55	6.98	0	970.19	9.81	0.69	3	4	639	677	39
1236	99.33	111.84	661	9932.76	4.41	11184.16	4.78	0	0	97.32	3.48	112.13	0.65	94.48	3.81	102.59	4.16	1	867.58	19.86	0.84	5	4	640	677	38
1237	100.27	112.78	662	10026.72	3.17	11278.20	3.80	0	0	120.84	2.74	110.83	0.63	107.43	2.77	128.86	3.32	1	805.58	15.78	0.92	4	4	641	677	37
1238	100.83	113.66	663	10083.42	9.67	11365.76	10.20	0	0	44.31	2.37	108.64	0.68	139.82	8.55	147.47	9.01	0	402.77	8.64	0.66	3	4	642	677	36
1239	100.10	113.66	664	10009.93	6.55	11366.10	7.39	0	0	56.37	2.25	109.70	0.60	126.20	5.76	142.49	6.50	0	513.10	9.85	0.78	3	4	643	677	35
1240	100.63	113.93	665	10062.80	9.20	11393.29	8.60	0	0	46.59	2.33	108.88	0.64	141.90	8.11	132.70	7.58	0	391.94	7.11	0.69	3	4	644	677	34
1241	100.94	114.88	667	10094.09	8.45	11487.54	8.48	0	0	52.69	2.68	110.48	0.68	127.92	7.42	128.42	7.45	0	513.19	8.90	0.70	3	4	645	677	33
1242	101.48	115.41	668	10147.91	6.99	11541.09	8.15	0	0	55.52	2.56	110.05	0.63	116.77	6.13	136.19	7.15	0	627.25	10.04	0.74	4	4	646	677	32
1243	101.64	115.39	669	10163.83	9.28	11538.55	7.26	0	0	49.52	2.42	110.05	0.62	146.19	8.15	114.28	6.37	0	503.96	8.26	0.71	3	4	647	677	31
1244	101.39	115.54	670	10139.43	8.23	11553.82	10.19	0	0	46.38	2.30	108.53	0.66	128.34	7.27	158.98	9.00	0	652.65	9.18	0.69	3	4	648	677	30
1245	101.34	115.31	671	10134.11	5.41	11530.97	7.75	0	0	56.60	2.21	110.05	0.55	106.42	4.74	152.60	6.80	1	621.94	10.73	0.80	3	4	649	677	29
1246	101.13	115.61	672	10112.52	8.23	11561.30	8.31	0	0	42.72	1.94	110.63	0.55	140.13	7.27	141.38	7.33	0	521.75	6.27	0.73	3	4	650	677	28
1247	100.43	114.85	673	10043.15	6.05	11484.60	9.85	0	0	59.86	2.83	111.56	0.70	98.45	5.27	160.40	8.65	1	747.65	16.57	0.73	5	4	651	677	27
1248	100.47	114.60	674	10046.86	6.10	11459.70	8.19	0	0	51.57	2.09	109.61	0.56	116.37	5.37	156.14	7.21	0	746.98	7.98	0.78	3	4	652	677	26
1249	100.84	114.82	675	10083.88	8.76	11482.21	9.17	0	0	41.33	1.84	108.86	0.58	152.75	7.80	159.78	8.16	0	707.15	7.20	0.72	3	4	653	677	25
1250	100.10	115.44	676	10010.49	8.22	11543.75	7.52	0	0	51.63	2.02	107.65	0.64	162.31	7.32	148.59	6.69	0	612.48	9.35	0.77	3	4	654	677	24
1251	100.30	115.61	677	10029.58	7.23	11560.82	8.75	0	0	46.46	2.35	111.57	0.56	110.08	6.33	133.12	7.65	1	506.33	7.49	0.71	4	4	655	677	23
1252	101.09	115.92	678	10109.33	7.31	11592.12	6.95	0	0	53.82	2.15	108.67	0.59	141.02	6.44	134.05	6.12	0	618.08	9.95	0.78	3	4	656	677	22
1253	100.39	114.77	679	10039.08	9.24	11477.30	7.24	0	0	44.12	1.89	108.24	0.56	166.34	8.19	130.30	6.41	0	464.48	6.43	0.74	3	4	657	677	21
1254	100.31	115.94	680	10031.14	5.20	11593.64	5.38	0	0	76.06	2.48	109.54	0.61	122.89	4.56	127.13	4.72	0	627.77	11.61	0.85	3	4	658	677	20
1255	100.72	115.81	681	10072.38	6.47	11581.13	8.55	0	0	56.17	2.72	110.33	0.63	102.80	5.65	135.99	7.48	1	498.42	12.36	0.73	4	4	659	677	19
1256	100.58	115.09	682	10057.82	7.59	11509.29	8.94	0	0	52.95	2.48	110.66	0.67	124.88	6.68	147.21	7.88	0	775.15	10.30	0.72	4	4	660	677	18
1257	99.75	115.60	683	9975.48	5.89	11559.91	7.36	0	0	51.40	2.04	110.21	0.51	114.63	5.18	143.17	6.46	0	453.23	7.28	0.79	3	4	661	677	17
1258	99.10	115.89	685	9910.39	5.81	11589.41	6.25	0	0	74.35	2.62	110.63	0.68	127.02	5.11	136.58	5.49	0	792.67	11.12	0.82	4	4	662	677	16
1259	98.87	116.01	686	9887.01	5.21	11601.26	5.60	0	0	88.85	3.10	112.00	0.72	114.91	4.56	123.71	4.90	0	1128.44	15.29	0.84	4	4	663	677	15
1260	98.42	118.03	687	9842.40	9.03	11803.04	9.58	0	0	45.05	2.19	109.84	0.65	143.82	8.00	152.52	8.50	0	582.33	8.06	0.69	3	4	664	677	14
1261	98.33	118.07	688	9832.66	6.30	11807.32	5.53	0	0	65.15	2.23	110.82	0.59	141.53	5.54	124.39	4.87	0	886.92	12.59	0.83	3	4	665	677	13
1262	98.84	118.47	689	9884.08	7.78	11846.79	7.24	0	0	53.37	2.02	108.34	0.63	159.19	6.92	148.19	6.43	0	595.60	8.77	0.78	3	4	666	677	12
1263	99.49	118.17	690	9949.49	4.88	11816.64	7.17	0	0	73.76	2.83	112.18	0.65	97.54	4.23	143.62	6.27	1	885.71	11.64	0.81	4	4	667	677	11
1264	98.68	117.72	691	9868.28	7.15	11772.34	8.57	0	0	59.23	2.37	108.12	0.73	138.31	6.34	165.63	7.61	0	786.04	10.70	0.76	3	4	668	677	10
1265	98.42	116.71	692	9842.26	7.67	11670.90	9.09	0	0	58.42	2.76	111.06	0.75	124.98	6.76	148.14	8.00	0	743.31	8.53	0.72	3	4	669	677	9
1266	97.15	116.42	693	9714.82	8.69	11641.73	5.85	0	0	59.07	2.73	110.12	0.63	144.73	7.60	97.28	5.07	1	632.25	10.38	0.74	4	4	670	677	8
1267	99.33	116.36	694	9933.30	7.05	11636.27	7.79	0	0	60.81	2.35	109.32	0.70	140.97	6.25	155.70	6.90	0	729.65	12.50	0.78	3	4	671	677	7
1268	98.94	118.13	695	9894.34	6.27	11812.84	6.39	0	0	63.58	2.67	112.07	0.60	114.55	5.48	116.75	5.58	0	747.90	8.25	0.78	4	4	672	677	6
1269	99.24	119.49	696	9923.52	10.05	11948.62	9.76	0	0	40.92	1.95	108.93	0.64	163.43	8.97	158.85	8.71	0	695.50	8.06	0.68	3	4	673	677	5
1270	99.77	119.30	697	9976.93	7.45	11930.02	8.87	0	0	51.50	2.36	110.61	0.64	125.64	6.57	149.64	7.82	0	789.75	8.00	0.73	4	4	674	677	4
1271	99.56	119.15	698	9956.14	6.33	11914.72	8.38	0	0	60.88	2.87	111.31	0.66	103.05	5.52	136.40	7.32	1	788.92	15.54	0.74	4	4	675	677	3
1272	99.12	118.92	699	9912.35	7.23	11892.20	9.55	0	0	52.36	2.16	108.23	0.68	135.60	6.43	178.65	8.55	0	700.96	7.68	0.75	3	4	676	677	2
1273	99.34	118.68	700	9933.61	6.33	11867.65	8.05	0	0	55.85	2.28	110.76	0.61	119.23	5.57	151.59	7.08	0	746.46	8.64	0.77	4	4	677	677	1
1274	119.26	53.36	1	11926.06	3.25	5336.41	3.73	0	0	128.38	2.93	113.53	0.67	109.46	2.84	125.65	3.26	1	1303.88	18.93	0.92	3	5	1	5	5
1275	119.09	53.27	2	11908.57	3.15	5327.26	3.60	0	0	144.20	3.37	114.46	0.72	103.60	2.76	118.33	3.14	1	1352.52	21.03	0.92	4	5	2	5	4
1276	119.11	53.30	3	11910.71	3.25	5330.44	4.36	0	0	151.42	3.74	113.90	0.85	101.28	2.85	135.68	3.81	1	1506.29	24.54	0.91	4	5	3	5	3
1277	119.17	53.19	4	11916.51	2.98	5319.07	3.40	0	0	131.33	2.73	114.18	0.63	110.11	2.60	125.84	2.97	1	1479.77	27.40	0.93	4	5	4	5	2
1278	119.52	53.34	5	11951.63	3.71	5334.36	4.05	0	0	135.31	3.39	113.73	0.79	113.59	3.24	124.24	3.54	0	1537.81	31.63	0.91	3	5	5	5	1
1279	43.03	45.90	49	4303.07	5.81	4590.25	7.37	0	0	66.47	2.97	112.25	0.65	99.97	5.10	126.72	6.43	1	652.79	15.72	0.76	4	6	1	21	21
1280	42.91	45.70	50	4291.03	7.45	4569.88	8.49	0	0	55.69	2.65	111.26	0.67	120.58	6.54	137.40	7.45	0	624.35	11.10	0.72	3	6	2	21	20
1281	43.16	45.75	52	4316.43	4.11	4575.00	5.14	0	0	82.14	2.56	112.37	0.56	101.38	3.60	126.79	4.49	1	876.52	11.32	0.87	3	6	3	21	19
1282	43.34	45.62	53	4333.92	4.95	4562.36	5.75	0	0	89.93	3.58	111.29	0.70	95.13	4.27	110.72	5.00	1	623.19	14.00	0.81	4	6	4	21	18
1283	43.13	45.72	57	4313.00	2.67	4572.23	3.49	0	0	181.52	3.97	113.53	0.82	94.18	2.35	122.69	3.04	1	1589.21	24.54	0.93	4	6	5	21	17
1284	43.17	45.76	58	4317.00	3.26	4575.65	3.76	0	0	104.21	2.63	113.88	0.54	99.41	2.85	114.49	3.27	1	1062.92	15.90	0.91	4	6	6	21	16
1285	43.04	45.92	59	4303.64	3.75	4592.18	3.73	0	0	102.69	3.00	111.04	0.56	98.66	3.28	97.94	3.26	1	552.52	17.34	0.89	4	6	7	21	15
1286	42.89	45.92	61	4289.11	8.20	4592.49	9.12	0	0	52.54	2.95	111.27	0.68	112.15	7.17	124.80	7.98	0	456.21	7.15	0.66	4	6	8	21	14
1287	43.17	45.60	62	4316.82	5.78	4559.92	4.26	0	0	71.54	2.93	111.41	0.51	107.74	5.01	77.31	3.39	1	467.94	12.52	0.80	5	6	9	21	13
1288	43.32	45.71	64	4331.99	6.02	4571.18	5.28	0	0	78.60	3.14	113.33	0.66	115.74	5.24	101.52	4.59	1	743.42	11.39	0.80	4	6	10	21	12
1289	43.19	45.85	65	4318.95	7.37	4584.89	7.99	0	0	52.91	2.49	110.30	0.61	120.27	6.46	130.47	7.01	0	508.33	8.40	0.73	4	6	11	21	11
1290	43.16	45.87	67	4316.08	6.35	4586.76	6.27	0	0	66.21	3.17	113.51	0.61	101.77	5.53	100.64	5.48	1	404.10	10.37	0.74	4	6	12	21	10
1291	43.30	45.59	71	4329.95	8.28	4558.66	8.30	0	0	41.92	2.42	110.98	0.52	110.01	7.21	110.38	7.23	1	316.73	8.28	0.66	4	6	13	21	9
1292	43.18	45.84	72	4318.25	5.45	4584.03	6.17	0	0	67.69	2.85	111.74	0.58	99.46	4.75	112.58	5.37	1	659.79	10.83	0.79	4	6	14	21	8
1293	43.10	45.89	73	4309.95	2.91	4589.37	3.94	0	0	118.83	2.76	114.37	0.60	96.64	2.56	130.52	3.44	1	1358.04	24.02	0.92	4	6	15	21	7
1294	43.19	45.80	74	4318.69	5.77	4579.95	6.35	0	0	62.14	2.77	113.46	0.55	99.45	5.03	109.42	5.53	1	638.58	13.08	0.77	4	6	16	21	6
1295	43.26	45.93	75	4326.35	4.36	4593.49	4.88	0	0	91.96	2.74	113.07	0.64	112.52	3.82	125.95	4.27	0	1004.38	15.98	0.87	4	6	17	21	5
1296	42.99	45.85	76	4298.58	5.97	4585.32	6.93	0	0	68.76	2.83	112.83	0.66	111.62	5.23	129.55	6.06	1	903.23	11.35	0.78	4	6	18	21	4
1297	43.45	45.69	77	4345.09	4.23	4568.61	5.99	0	0	93.38	3.33	114.58	0.69	90.37	3.59	128.66	5.21	1	948.12	13.93	0.84	4	6	19	21	3
1298	43.18	45.88	78	4318.04	3.51	4588.37	4.81	0	0	139.85	3.99	112.01	0.85	94.58	3.08	129.66	4.19	1	1327.69	28.80	0.89	4	6	20	21	2
1299	43.10	45.82	79	4310.39	4.56	4581.99	6.54	0	0	75.38	3.23	111.81	0.61	82.83	4.16	117.50	5.68	1	528.58	15.33	0.79	5	6	21	21	1
1300	107.71	102.52	91	10770.69	8.96	10252.31	7.22	0	0	45.66	2.67	110.20	0.54	117.64	7.80	94.57	6.20	1	236.46	8.38	0.66	4	7	1	1	1
1301	100.45	48.40	99	10045.44	9.06	4840.14	8.23	0	0	48.61	2.37	112.08	0.64	142.96	7.98	129.97	7.26	0	780.27	7.64	0.70	3	8	1	55	55
1302	100.39	48.12	100	10038.60	7.54	4812.46	8.78	0	0	50.44	2.48	110.04	0.62	118.22	6.62	137.55	7.70	0	520.06	8.20	0.71	4	8	2	55	54
1303	100.27	47.95	101	10026.89	6.86	4795.37	6.57	0	0	55.26	2.58	112.29	0.55	112.81	5.98	108.14	5.74	1	525.96	8.42	0.75	4	8	3	55	53
1304	100.22	48.22	102	10022.42	4.90	4821.60	5.68	0	0	67.48	3.04	113.02	0.52	83.74	4.29	96.89	4.93	1	551.42	11.78	0.78	4	8	4	55	52
1305	100.45	48.11	103	10044.76	7.16	4811.39	8.98	0	0	58.09	2.95	112.84	0.70	108.28	6.26	135.85	7.86	1	693.96	9.44	0.70	3	8	5	55	51
1306	100.43	48.20	104	10043.17	5.57	4819.66	5.44	0	0	66.04	2.67	113.30	0.53	105.59	4.83	103.18	4.74	1	805.73	13.49	0.80	4	8	6	55	50
1307	100.29	48.03	105	10028.89	5.97	4803.49	6.62	0	0	65.65	2.93	111.94	0.61	102.60	5.20	113.71	5.77	1	638.69	13.96	0.76	4	8	7	55	49
1308	100.35	48.16	106	10035.27	4.20	4815.54	4.43	0	0	91.24	3.55	112.01	0.57	81.65	3.49	87.36	3.91	1	628.77	13.75	0.82	5	8	8	55	48
1309	100.25	47.81	107	10024.90	4.09	4781.05	3.78	0	0	82.86	2.91	111.79	0.47	89.60	3.54	83.09	3.34	1	400.65	15.34	0.85	4	8	9	55	47
1310	100.33	48.19	108	10033.36	4.91	4819.27	5.94	0	0	68.80	3.19	112.06	0.53	79.75	4.07	97.86	5.16	1	440.75	9.17	0.77	5	8	10	55	46
1311	100.12	47.90	109	10011.60	6.09	4790.24	6.87	0	0	65.33	3.27	113.15	0.62	93.55	5.35	105.45	5.98	1	826.62	13.61	0.73	4	8	11	55	45
1312	100.34	48.13	110	10034.39	7.83	4812.59	7.87	0	0	58.26	3.03	111.17	0.68	115.53	6.84	116.11	6.87	0	552.42	10.30	0.70	4	8	12	55	44
1313	100.09	47.96	111	10008.85	5.96	4796.41	6.46	0	0	63.46	2.84	111.68	0.58	102.16	5.21	110.76	5.63	1	649.21	9.20	0.76	4	8	13	55	43
1314	100.44	48.34	112	10044.03	5.76	4834.45	7.61	0	0	68.93	3.79	113.93	0.65	77.21	4.53	105.19	6.58	1	737.83	16.39	0.70	5	8	14	55	42
1315	100.42	48.06	113	10041.74	5.48	4806.00	5.84	0	0	64.66	2.26	111.75	0.55	120.78	4.80	128.71	5.12	0	742.96	10.05	0.83	4	8	15	55	41
1316	100.31	48.11	114	10030.93	6.23	4811.07	7.17	0	0	65.24	3.06	111.94	0.65	102.06	5.42	117.52	6.25	1	377.02	10.28	0.75	4	8	16	55	40
1317	100.42	48.27	115	10042.20	6.02	4826.74	6.92	0	0	55.91	2.84	111.73	0.53	90.42	5.11	104.39	6.00	1	462.08	9.93	0.72	4	8	17	55	39
1318	100.23	48.06	116	10023.12	6.41	4805.50	7.41	0	0	65.42	2.88	110.78	0.68	111.96	5.61	129.29	6.48	1	734.52	14.86	0.76	4	8	18	55	38
1319	100.13	48.06	117	10012.89	8.37	4805.82	6.61	0	0	59.45	3.41	114.24	0.65	112.30	7.28	89.19	5.91	1	676.50	10.31	0.67	4	8	19	55	37
1320	100.28	48.17	118	10027.71	5.25	4816.66	7.06	0	0	54.76	1.89	107.90	0.51	117.16	4.62	157.60	6.22	0	662.58	11.57	0.83	4	8	20	55	36
1321	100.23	48.03	119	10023.18	6.25	4802.61	6.59	0	0	82.27	4.08	112.15	0.77	96.80	5.44	102.19	5.75	1	500.19	12.60	0.73	4	8	21	55	35
1322	100.27	47.96	120	10027.47	5.41	4795.99	8.02	0	0	64.96	2.80	109.96	0.64	96.42	4.72	142.87	7.01	1	492.62	12.49	0.77	4	8	22	55	34
1323	100.18	47.98	121	10018.09	6.61	4798.40	5.70	0	0	63.27	2.81	111.04	0.57	114.32	5.75	98.67	5.00	1	551.25	10.76	0.77	4	8	23	55	33
1324	100.28	48.32	122	10027.98	5.81	4831.93	5.41	0	0	80.69	3.39	111.97	0.66	106.04	5.05	98.56	4.68	1	529.71	14.11	0.79	5	8	24	55	32
1325	99.76	47.81	123	9976.49	5.64	4780.75	5.60	0	0	82.51	4.34	114.83	0.67	82.43	4.90	82.20	4.95	1	781.83	18.49	0.73	5	8	25	55	31
1326	100.39	48.29	124	10039.38	4.36	4829.22	4.87	0	0	85.36	3.35	111.16	0.57	83.99	3.62	94.93	4.21	1	573.00	16.01	0.82	4	8	26	55	30
1327	100.41	48.20	125	10041.45	6.35	4820.22	7.18	0	0	59.56	2.43	110.93	0.61	119.57	5.57	135.24	6.30	0	537.79	10.63	0.78	3	8	27	55	29
1328	100.60	48.06	126	10059.87	6.01	4805.90	7.67	0	0	59.65	3.05	113.79	0.59	89.51	5.11	114.84	6.67	1	633.79	12.06	0.72	4	8	28	55	28
1329	100.29	48.09	127	10029.38	6.60	4808.88	6.35	0	0	72.11	3.28	111.40	0.69	111.47	5.75	107.21	5.54	1	442.33	12.19	0.76	4	8	29	55	27
1330	100.36	48.13	128	10036.44	6.43	4813.27	6.59	0	0	71.01	3.24	111.20	0.68	108.23	5.60	110.87	5.74	1	646.83	15.89	0.76	4	8	30	55	26
1331	100.30	48.18	129	10029.71	4.38	4817.63	5.42	0	0	77.29	2.98	113.42	0.55	86.67	3.76	107.67	4.71	1	628.81	16.70	0.82	5	8	31	55	25
1332	100.19	48.32	130	10019.20	6.95	4831.56	8.46	0	0	57.06	2.72	111.53	0.66	112.41	6.10	136.76	7.41	0	740.31	9.17	0.73	5	8	32	55	24
1333	100.20	47.96	131	10019.77	4.82	4795.91	5.19	0	0	72.36	2.26	110.38	0.54	118.59	4.22	127.65	4.54	0	874.94	15.40	0.86	3	8	33	55	23
1334	100.33	48.15	132	10033.34	5.91	4815.20	6.71	0	0	56.58	2.33	112.09	0.53	110.27	5.16	125.31	5.87	1	503.29	7.45	0.79	4	8	34	55	22
1335	100.18	48.21	133	10017.79	7.87	4820.52	8.82	0	0	58.23	3.39	112.81	0.72	104.05	6.87	116.53	7.69	1	384.29	12.70	0.66	4	8	35	55	21
1336	100.26	48.13	135	10026.07	6.84	4813.11	6.07	0	0	60.23	2.59	112.70	0.58	122.41	5.97	108.78	5.31	1	814.31	10.88	0.77	4	8	36	55	20
1337	100.10	47.93	136	10009.69	5.95	4793.04	6.79	0	0	72.03	3.15	112.90	0.68	104.45	5.20	119.11	5.92	1	784.90	15.13	0.77	4	8	37	55	19
1338	100.31	47.92	137	10031.44	6.14	4792.13	5.81	0	0	72.43	3.10	111.82	0.64	110.02	5.34	104.18	5.07	1	493.08	11.87	0.78	4	8	38	55	18
1339	100.34	48.27	138	10033.99	4.14	4826.91	4.94	0	0	80.60	2.81	112.69	0.53	90.58	3.55	108.43	4.29	1	687.00	14.23	0.85	4	8	39	55	17
1340	100.25	48.22	139	10025.49	5.66	4822.46	7.18	0	0	63.03	2.70	112.18	0.60	101.35	4.94	128.58	6.27	1	579.06	11.30	0.77	4	8	40	55	16
1341	100.48	47.93	140	10047.76	7.15	4792.69	7.05	0	0	53.10	2.66	111.88	0.56	109.48	6.22	107.88	6.15	1	234.81	7.36	0.72	4	8	41	55	15
1342	100.34	48.04	141	10034.50	5.09	4804.06	5.52	0	0	82.32	3.93	112.58	0.63	80.66	4.22	89.15	4.92	1	396.48	12.52	0.76	5	8	42	55	14
1343	100.42	48.35	142	10041.82	5.56	4834.73	6.90	0	0	58.14	2.41	111.60	0.54	102.87	4.84	127.70	6.02	1	687.40	10.14	0.78	4	8	43	55	13
1344	100.24	47.93	143	10023.79	4.92	4792.90	5.52	0	0	78.08	2.90	111.47	0.60	101.66	4.28	114.16	4.81	1	486.40	17.07	0.82	4	8	44	55	12
1345	100.21	48.12	144	10021.07	5.11	4811.97	4.69	0	0	76.30	2.89	113.50	0.55	103.61	4.44	95.21	4.11	1	587.02	10.92	0.82	4	8	45	55	11
1346	100.37	48.29	145	10036.55	6.58	4828.60	6.67	0	0	66.41	2.91	111.49	0.66	115.42	5.74	117.06	5.83	0	626.44	9.60	0.76	3	8	46	55	10
1347	100.29	47.95	146	10029.25	4.84	4795.43	6.20	0	0	69.03	3.04	113.41	0.55	83.91	4.14	107.92	5.39	1	595.60	10.47	0.78	4	8	47	55	9
1348	100.40	48.08	147	10040.09	7.16	4807.67	6.06	0	0	62.96	2.76	110.32	0.62	125.70	6.25	106.41	5.30	1	387.54	11.94	0.77	4	8	48	55	8
1349	100.38	48.23	148	10038.23	7.11	4822.53	9.12	0	0	49.68	2.42	111.09	0.61	112.21	6.24	143.87	8.00	0	528.12	7.84	0.71	4	8	49	55	7
1350	100.46	48.34	149	10045.92	7.09	4834.10	9.33	0	0	52.76	2.86	111.13	0.64	100.30	6.16	132.11	8.15	1	468.54	12.18	0.69	5	8	50	55	6
1351	100.52	48.26	150	10052.45	7.49	4826.50	6.52	0	0	49.92	2.09	112.73	0.53	137.82	6.58	119.88	5.72	0	655.40	8.06	0.77	3	8	51	55	5
1352	100.28	48.09	151	10028.31	7.16	4808.77	7.90	0	0	56.85	2.79	112.02	0.64	112.04	6.26	123.57	6.90	0	757.94	8.72	0.72	4	8	52	55	4
1353	100.13	48.13	152	10012.65	4.27	4813.49	6.62	0	0	72.18	2.81	111.43	0.57	85.04	3.85	130.83	5.76	1	637.50	12.47	0.81	4	8	53	55	3
1354	100.02	48.25	153	10002.42	5.99	4824.59	7.00	0	0	71.15	3.34	111.54	0.68	98.11	5.26	114.56	6.09	1	567.73	12.51	0.75	5	8	54	55	2
1355	100.16	48.37	154	10016.06	6.80	4837.08	7.46	0	0	54.42	2.57	110.90	0.58	110.76	5.94	121.61	6.52	1	463.04	8.87	0.74	4	8	55	55	1
1356	44.09	76.98	121	4409.08	7.56	7697.71	8.80	0	0	54.05	2.82	110.43	0.66	111.33	6.62	129.67	7.70	1	659.60	9.37	0.69	4	9	1	2	2
1357	44.41	76.59	122	4440.59	9.76	7658.66	9.66	0	0	42.13	2.64	110.83	0.61	119.62	8.54	118.39	8.45	0	650.85	8.11	0.61	4	9	2	2	1
1358	16.09	113.82	144	1609.45	7.55	11382.32	8.04	0	0	58.91	3.30	110.74	0.68	103.47	6.59	110.19	7.01	1	469.48	9.31	0.68	5	10	1	4	4
1359	16.22	113.90	145	1621.81	6.25	11389.93	6.60	0	0	65.96	3.11	110.89	0.62	101.88	5.44	107.58	5.75	1	505.04	10.35	0.75	5	10	2	4	3
1360	15.85	114.18	146	1585.18	6.73	11417.88	9.14	0	0	42.76	1.97	110.03	0.51	112.73	5.92	153.18	8.04	0	498.50	6.59	0.73	3	10	3	4	2
1361	16.22	114.11	147	1621.57	6.83	11410.80	7.56	0	0	51.68	2.47	111.52	0.55	109.60	5.97	121.31	6.60	1	637.38	10.09	0.73	4	10	4	4	1
1362	60.64	6.01	175	6064.15	7.99	601.42	7.80	0	0	61.87	2.71	115.74	0.75	140.76	7.04	137.45	6.88	0	0.00	0.00	0.74	3	11	1	5	5
1363	62.00	5.21	176	6200.17	7.50	521.01	6.15	0	0	64.82	2.40	115.68	0.68	155.99	6.63	128.03	5.43	0	0.00	0.00	0.80	3	11	2	5	4
1364	62.51	5.46	177	6250.75	5.63	545.62	7.05	0	0	65.07	2.26	114.65	0.63	125.02	4.97	156.49	6.22	0	0.00	0.00	0.82	3	11	3	5	3
1365	63.33	6.43	178	6333.02	6.02	642.75	7.44	0	0	64.49	2.49	115.65	0.66	120.38	5.30	148.75	6.54	0	0.00	0.00	0.79	3	11	4	5	2
1366	63.55	6.55	179	6354.59	5.09	655.32	7.59	0	0	73.28	2.36	113.90	0.71	121.98	4.51	181.44	6.75	0	1093.33	11.55	0.84	3	11	5	5	1
1367	41.80	49.37	188	4180.16	4.70	4936.70	6.61	0	0	61.42	2.89	111.21	0.50	77.35	4.22	107.91	5.72	1	345.60	9.54	0.76	4	12	1	2	2
1368	41.72	49.29	189	4172.43	8.29	4928.84	12.08	0	0	43.41	2.92	111.25	0.65	94.65	7.23	137.94	10.55	1	445.19	8.37	0.59	5	12	2	2	1
1369	45.81	75.67	205	4581.28	9.58	7566.98	9.13	0	0	45.56	2.65	110.70	0.64	126.76	8.39	120.84	8.00	0	545.88	8.21	0.64	3	13	1	3	3
1370	45.60	75.51	206	4559.71	7.10	7551.24	7.66	0	0	48.28	2.12	108.75	0.54	124.20	6.23	134.10	6.73	0	481.85	7.29	0.75	3	13	2	3	2
1371	45.79	75.53	209	4579.28	5.87	7553.45	5.51	0	0	63.18	2.77	110.81	0.53	102.58	5.11	96.06	4.73	1	662.75	11.28	0.78	4	13	3	3	1
1372	119.65	75.97	205	11964.95	7.09	7597.43	10.08	0	0	50.19	2.92	110.42	0.63	93.25	6.12	132.89	8.79	1	521.81	9.37	0.65	4	14	1	1	1
1373	41.52	48.85	215	4152.07	7.83	4885.40	8.56	0	0	37.95	1.99	110.67	0.47	115.16	6.85	125.88	7.49	0	389.88	8.15	0.69	4	15	1	1	1
1374	109.74	53.94	220	10973.96	5.90	5394.32	7.34	0	0	74.96	3.07	112.83	0.74	110.66	5.17	137.77	6.43	1	797.27	13.59	0.78	3	16	1	1	1
1375	16.19	114.00	234	1618.56	6.39	11400.33	8.52	0	0	53.65	2.37	109.75	0.60	111.49	5.61	148.59	7.48	1	369.81	7.59	0.75	4	17	1	3	3
1376	16.22	114.27	235	1622.31	5.94	11427.37	7.61	0	0	58.08	2.75	111.60	0.58	96.45	5.19	123.51	6.63	1	618.62	10.35	0.74	4	17	2	3	2
1377	16.20	113.71	236	1620.21	4.84	11370.97	5.21	0	0	76.54	3.55	110.93	0.55	80.47	4.29	85.76	4.45	1	455.06	14.78	0.77	5	17	3	3	1
1378	110.65	50.00	270	11064.78	5.39	4999.80	5.77	0	0	72.08	3.20	112.51	0.59	92.95	4.63	99.73	5.04	1	632.23	10.32	0.78	5	18	1	1	1
1379	110.69	49.77	337	11068.71	7.48	4976.85	6.99	0	0	54.36	2.84	111.93	0.58	109.95	6.51	102.71	6.08	1	385.79	11.97	0.71	5	19	1	1	1
1380	47.24	4.63	339	4723.54	7.01	463.40	10.87	0	0	38.16	2.07	111.30	0.50	99.39	6.15	154.03	9.52	1	0.00	0.00	0.67	4	20	1	1	1
1381	111.76	101.49	344	11176.02	5.56	10149.00	8.02	0	0	55.91	2.75	108.96	0.55	86.87	4.85	125.31	6.98	1	516.42	9.65	0.73	4	21	1	2	2
1382	111.69	101.65	347	11168.91	8.31	10164.84	7.17	0	0	50.96	2.78	109.68	0.58	116.83	7.24	100.75	6.23	1	309.65	9.15	0.69	4	21	2	2	1
1383	11.08	118.37	388	1108.17	7.20	11836.74	8.77	0	0	45.24	2.24	108.16	0.54	111.70	6.31	136.17	7.69	1	498.04	8.06	0.71	3	22	1	1	1
1384	36.00	79.30	407	3599.69	4.27	7929.78	5.16	0	0	67.38	2.53	112.06	0.46	88.30	3.84	105.79	4.47	1	528.38	9.36	0.83	4	23	1	4	4
1385	35.75	78.87	408	3574.76	5.15	7887.01	6.34	0	0	66.25	2.57	112.03	0.56	101.93	4.50	125.39	5.53	1	674.85	10.31	0.81	4	23	2	4	3
1386	36.17	78.68	410	3617.27	2.80	7868.35	4.52	0	0	88.33	2.82	111.48	0.46	69.93	2.67	109.64	3.92	1	673.04	16.04	0.88	5	23	3	4	2
1387	35.99	79.06	411	3598.77	6.87	7906.23	7.71	0	0	57.51	2.43	109.81	0.64	125.43	6.04	140.67	6.78	0	588.98	9.87	0.76	3	23	4	4	1
1388	53.24	14.71	411	5324.32	5.12	1471.32	6.97	0	0	84.42	2.93	115.40	0.77	113.46	4.50	154.47	6.13	0	1086.92	14.96	0.83	3	24	1	3	3
1389	53.67	15.37	412	5366.75	7.00	1536.99	6.05	0	0	89.92	2.90	113.27	0.92	167.95	6.23	145.31	5.38	0	1254.04	12.79	0.83	3	24	2	3	2
1390	54.34	14.01	413	5433.59	5.63	1400.61	5.85	0	0	79.92	2.85	114.69	0.69	121.37	4.93	126.02	5.12	0	985.56	11.02	0.83	4	24	3	3	1
1391	35.76	79.07	431	3575.63	7.07	7907.07	8.35	0	0	52.99	2.76	111.75	0.61	104.42	6.17	123.39	7.29	1	526.42	7.61	0.70	3	25	1	2	2
1392	35.90	78.89	432	3590.11	6.32	7888.72	7.54	0	0	54.35	2.42	109.13	0.56	109.35	5.54	130.40	6.60	1	379.71	8.81	0.76	4	25	2	2	1
1393	89.27	69.12	435	8926.93	6.42	6912.03	6.24	0	0	57.45	2.63	112.24	0.54	107.63	5.59	104.61	5.45	1	576.08	9.31	0.76	4	26	1	3	3
1394	89.54	69.43	436	8954.36	7.74	6942.81	8.80	0	0	58.71	3.54	112.26	0.71	98.36	6.68	111.92	7.65	1	681.85	15.92	0.64	4	26	2	3	2
1395	89.16	69.56	437	8916.41	7.08	6956.28	7.01	0	0	56.12	2.85	109.47	0.58	107.11	6.17	105.98	6.09	1	273.75	7.50	0.72	4	26	3	3	1
1396	119.60	102.65	460	11959.73	3.93	10265.13	5.17	0	0	82.60	2.63	109.83	0.55	94.69	3.38	124.78	4.50	1	662.50	15.38	0.87	5	27	1	3	3
1397	119.71	102.63	462	11971.00	3.61	10263.09	4.85	0	0	92.77	2.93	110.21	0.57	87.56	3.11	117.96	4.22	1	551.52	15.02	0.87	4	27	2	3	2
1398	119.95	102.55	463	11995.07	4.84	10254.76	5.45	0	0	65.48	2.49	109.50	0.50	97.82	4.24	110.01	4.74	1	454.73	11.91	0.82	4	27	3	3	1
1399	92.64	34.02	481	9263.52	6.13	3402.27	9.22	0	0	52.77	2.81	111.79	0.59	88.06	5.23	133.05	8.03	1	351.10	9.10	0.70	4	28	1	1	1
1400	47.38	4.99	489	4737.82	7.43	498.66	10.50	0	0	45.38	2.70	111.66	0.60	95.61	6.43	135.42	9.17	1	0.00	0.00	0.64	5	29	1	1	1
1401	79.49	12.24	489	7948.99	2.77	1224.33	2.94	0	0	134.23	2.94	116.78	0.56	96.53	2.38	102.66	2.55	1	1319.65	23.79	0.93	4	30	1	161	161
1402	79.47	12.54	490	7947.46	3.90	1253.77	4.69	0	0	125.17	3.69	114.81	0.79	101.63	3.39	122.22	4.09	1	1162.29	24.56	0.88	4	30	2	161	160
1403	79.38	12.29	491	7937.67	3.93	1228.72	4.93	0	0	121.85	3.70	117.03	0.80	99.24	3.41	124.64	4.30	1	1278.42	17.60	0.87	4	30	3	161	159
1404	79.43	12.23	492	7942.60	3.29	1223.41	3.63	0	0	131.01	3.34	115.55	0.67	98.89	2.84	109.45	3.16	1	884.46	17.66	0.91	4	30	4	161	158
1405	79.40	12.14	493	7940.03	3.50	1214.15	4.58	0	0	119.17	3.29	116.84	0.71	97.27	3.03	127.44	3.99	1	1318.62	22.20	0.89	4	30	5	161	157
1406	79.38	12.19	494	7937.80	3.87	1219.06	5.21	0	0	116.20	3.71	118.78	0.77	92.77	3.32	125.18	4.53	1	1511.75	21.31	0.86	4	30	6	161	156
1407	79.38	12.18	495	7938.11	3.57	1217.77	4.53	0	0	127.97	3.72	116.82	0.76	93.97	3.07	119.58	3.95	1	1331.44	23.84	0.89	4	30	7	161	155
1408	79.53	12.16	496	7952.59	6.09	1215.98	6.74	0	0	71.32	3.05	114.63	0.68	109.67	5.32	121.39	5.89	1	810.23	12.33	0.78	4	30	8	161	154
1409	79.48	12.18	497	7948.13	2.47	1218.01	4.11	0	0	137.50	3.17	114.20	0.64	79.86	1.98	136.24	3.57	1	1111.33	27.62	0.92	4	30	9	161	153
1410	79.46	12.19	498	7945.53	2.75	1219.15	3.38	0	0	155.81	3.58	116.89	0.70	91.46	2.34	112.92	2.94	1	1433.21	24.27	0.93	4	30	10	161	152
1411	79.54	12.34	499	7953.55	2.76	1233.73	4.14	0	0	141.46	3.28	117.12	0.71	90.94	2.35	136.98	3.61	1	1283.31	24.16	0.92	4	30	11	161	151
1412	79.32	12.29	500	7932.31	3.13	1229.43	3.84	0	0	122.30	2.89	114.56	0.63	101.90	2.73	124.86	3.35	1	1260.62	23.33	0.92	4	30	12	161	150
1413	79.25	12.22	501	7925.32	3.15	1222.36	3.91	0	0	137.96	3.25	115.46	0.72	102.67	2.75	127.31	3.41	1	1043.17	19.86	0.92	4	30	13	161	149
1414	79.29	12.31	502	7929.46	4.74	1230.95	5.61	0	0	94.66	3.28	115.28	0.73	105.28	4.14	124.51	4.89	1	1142.48	17.48	0.84	4	30	14	161	148
1415	79.58	12.49	503	7957.78	4.79	1248.72	6.24	0	0	91.84	3.22	113.30	0.75	105.05	4.18	136.85	5.46	1	1083.35	20.46	0.83	4	30	15	161	147
1416	79.52	12.27	504	7952.27	3.01	1227.37	3.54	0	0	150.52	3.60	114.50	0.72	96.32	2.59	113.45	3.08	1	1107.35	26.77	0.92	4	30	16	161	146
1417	79.62	12.21	505	7961.53	2.98	1221.26	4.17	0	0	142.67	3.61	114.17	0.74	89.77	2.54	126.23	3.63	1	1082.83	22.37	0.91	4	30	17	161	145
1418	79.29	12.24	506	7929.39	2.47	1223.70	2.78	0	0	140.44	2.64	114.96	0.54	100.58	2.15	113.52	2.42	1	1245.60	21.31	0.95	4	30	18	161	144
1419	79.54	12.34	507	7953.91	3.25	1233.80	4.30	0	0	104.42	2.60	116.32	0.58	100.34	2.82	132.64	3.75	1	1161.35	14.91	0.91	4	30	19	161	143
1420	79.46	12.30	508	7946.01	2.97	1230.09	3.89	0	0	147.09	3.56	114.57	0.74	93.83	2.55	123.11	3.39	1	1087.56	29.42	0.92	4	30	20	161	142
1421	79.61	12.32	509	7960.57	2.87	1232.29	3.92	0	0	122.70	2.84	112.90	0.61	95.12	2.48	130.18	3.42	1	1123.71	22.27	0.92	4	30	21	161	141
1422	79.35	12.07	510	7935.04	4.00	1206.53	5.02	0	0	85.39	2.77	112.57	0.56	94.50	3.45	118.63	4.37	1	522.52	16.91	0.86	4	30	22	161	140
1423	79.19	12.53	511	7918.86	4.72	1253.37	4.79	0	0	85.88	2.74	113.81	0.61	113.86	4.13	115.34	4.18	0	841.98	16.87	0.86	4	30	23	161	139
1424	79.31	12.12	512	7931.38	3.40	1211.96	3.99	0	0	127.87	3.32	115.87	0.70	100.61	2.95	118.27	3.48	1	1192.92	24.21	0.91	4	30	24	161	138
1425	79.48	12.13	513	7948.44	1.96	1213.17	2.50	0	0	161.49	2.81	116.27	0.52	85.45	1.63	109.98	2.17	1	1306.38	30.85	0.96	4	30	25	161	137
1426	79.53	12.46	514	7953.23	3.00	1245.98	4.12	0	0	159.37	4.02	116.19	0.82	90.59	2.55	125.28	3.59	1	1059.54	20.11	0.91	4	30	26	161	136
1427	79.42	12.47	515	7941.92	5.19	1246.57	5.41	0	0	78.56	2.67	114.34	0.62	117.30	4.54	122.36	4.73	0	981.00	16.41	0.84	3	30	27	161	135
1428	79.44	12.11	516	7944.15	5.04	1211.12	6.07	0	0	95.97	3.63	116.10	0.79	102.20	4.37	123.16	5.29	1	935.15	15.88	0.82	4	30	28	161	134
1429	79.51	12.34	517	7951.11	3.43	1234.24	4.50	0	0	101.24	2.74	114.87	0.59	97.12	2.96	127.40	3.92	1	855.67	20.33	0.90	4	30	29	161	133
1430	79.49	12.15	518	7949.30	3.39	1214.73	4.29	0	0	128.20	3.43	115.47	0.72	97.18	2.92	123.16	3.74	1	1240.58	24.48	0.90	4	30	30	161	132
1431	79.49	12.10	519	7948.59	3.14	1209.72	4.19	0	0	135.31	3.77	117.07	0.71	85.32	2.60	115.20	3.64	1	1131.27	21.46	0.90	4	30	31	161	131
1432	79.35	12.32	520	7935.18	2.49	1231.61	3.14	0	0	150.56	3.21	116.13	0.62	89.39	2.13	112.99	2.73	1	1194.10	24.55	0.94	4	30	32	161	130
1433	79.44	12.39	521	7943.99	3.37	1239.36	3.87	0	0	128.32	3.23	114.75	0.69	102.70	2.93	118.01	3.37	1	1047.81	16.95	0.91	4	30	33	161	129
1434	79.46	12.23	522	7945.87	3.56	1222.52	3.93	0	0	120.69	3.07	114.68	0.67	107.44	3.10	118.73	3.43	1	1202.12	20.86	0.91	4	30	34	161	128
1435	79.50	12.33	523	7949.73	4.28	1233.12	5.86	0	0	88.13	3.37	115.95	0.64	84.51	3.54	117.10	5.09	1	850.90	12.26	0.82	5	30	35	161	127
1436	79.38	12.24	525	7937.64	2.96	1224.35	3.34	0	0	131.78	3.00	115.70	0.61	99.80	2.57	112.44	2.90	1	1094.69	18.52	0.93	4	30	36	161	126
1437	79.39	12.25	526	7938.67	3.64	1225.13	4.41	0	0	119.03	3.12	114.06	0.71	106.64	3.18	129.25	3.86	1	1151.06	21.51	0.90	4	30	37	161	125
1438	79.37	12.47	527	7937.43	3.42	1247.42	4.89	0	0	107.30	3.08	114.98	0.65	91.12	2.93	130.86	4.26	1	919.15	13.25	0.89	4	30	38	161	124
1439	79.48	12.29	528	7947.57	2.61	1229.00	3.60	0	0	133.52	3.09	115.11	0.60	85.02	2.16	118.68	3.12	1	1033.02	21.36	0.92	4	30	39	161	123
1440	79.30	12.31	529	7930.38	3.62	1230.54	4.93	0	0	100.20	2.95	115.10	0.63	94.25	3.14	128.51	4.30	1	1058.96	22.46	0.88	4	30	40	161	122
1441	79.55	12.27	530	7955.48	3.36	1226.96	4.82	0	0	108.70	3.06	113.67	0.65	91.30	2.87	131.41	4.20	1	898.62	22.89	0.89	4	30	41	161	121
1442	79.40	12.33	531	7939.59	2.69	1232.60	4.04	0	0	108.55	2.51	113.18	0.53	88.69	2.29	134.01	3.52	1	852.17	17.13	0.92	4	30	42	161	120
1443	79.61	12.29	532	7960.77	5.63	1228.51	6.53	0	0	70.54	2.70	114.14	0.64	113.33	4.93	131.46	5.72	0	543.10	12.97	0.81	4	30	43	161	119
1444	79.29	12.26	533	7929.19	3.87	1225.51	4.89	0	0	116.58	3.92	116.23	0.74	88.24	3.34	111.72	4.25	1	1057.81	19.69	0.86	4	30	44	161	118
1445	79.50	12.46	534	7950.09	3.30	1246.08	4.00	0	0	144.95	3.95	116.30	0.77	92.40	2.81	112.54	3.48	1	1212.69	34.37	0.90	5	30	45	161	117
1446	79.60	12.33	535	7960.35	3.55	1232.93	5.62	0	0	97.34	2.98	113.45	0.64	88.29	3.01	140.62	4.89	1	749.38	18.83	0.87	4	30	46	161	116
1447	79.42	12.16	536	7942.49	2.90	1216.34	3.35	0	0	141.32	3.19	115.08	0.65	98.55	2.51	113.84	2.92	1	1201.75	18.57	0.93	4	30	47	161	115
1448	79.50	12.17	537	7950.43	2.96	1217.48	4.46	0	0	137.27	3.58	116.47	0.73	85.86	2.47	130.76	3.88	1	1144.06	18.23	0.91	4	30	48	161	114
1449	79.41	12.26	538	7941.38	3.32	1225.51	4.60	0	0	138.01	3.85	117.22	0.80	90.94	2.83	126.60	4.01	1	1283.56	20.29	0.89	4	30	49	161	113
1450	79.25	12.37	539	7925.36	3.71	1236.50	4.80	0	0	128.88	3.67	116.78	0.81	100.14	3.24	129.52	4.19	1	1435.65	21.00	0.89	4	30	50	161	112
1451	79.41	12.27	540	7941.32	4.05	1226.59	4.68	0	0	124.01	3.47	114.39	0.81	111.40	3.54	128.59	4.09	1	1257.79	17.69	0.89	4	30	51	161	111
1452	79.34	12.24	541	7933.66	3.30	1224.19	3.98	0	0	125.54	3.15	115.87	0.67	100.94	2.87	121.73	3.47	1	1219.19	20.87	0.91	4	30	52	161	110
1453	79.37	12.20	542	7937.34	3.75	1219.72	4.73	0	0	127.31	3.78	115.98	0.79	96.89	3.25	122.15	4.12	1	1196.23	25.92	0.88	5	30	53	161	109
1454	79.49	12.28	543	7949.10	2.84	1228.49	3.43	0	0	178.66	4.74	118.39	0.80	79.37	2.25	98.28	2.96	1	1005.29	31.69	0.91	5	30	54	161	108
1455	79.46	12.11	544	7946.20	3.48	1210.57	4.37	0	0	123.18	3.48	114.84	0.71	94.09	2.98	118.54	3.80	1	989.19	19.90	0.89	4	30	55	161	107
1456	79.29	12.01	545	7929.48	3.69	1200.98	5.00	0	0	100.05	2.95	114.92	0.64	96.01	3.21	130.13	4.36	1	980.50	18.20	0.88	4	30	56	161	106
1457	79.24	12.39	546	7924.21	2.60	1239.06	3.59	0	0	137.05	3.03	114.81	0.62	90.18	2.26	124.68	3.12	1	977.15	24.92	0.93	4	30	57	161	105
1458	79.33	12.24	547	7932.76	4.18	1223.95	5.15	0	0	113.13	3.66	115.57	0.78	99.35	3.64	122.26	4.49	1	1274.38	22.51	0.86	4	30	58	161	104
1459	79.37	12.07	548	7937.12	3.64	1207.05	4.31	0	0	105.46	2.76	114.71	0.62	106.81	3.17	126.55	3.76	1	1163.60	21.49	0.90	3	30	59	161	103
1460	79.33	12.30	549	7933.07	3.37	1230.03	4.10	0	0	112.93	2.71	115.58	0.63	108.31	2.95	131.61	3.59	1	1101.58	15.94	0.91	4	30	60	161	102
1461	79.58	12.19	550	7958.00	3.13	1218.89	4.16	0	0	115.69	3.30	115.05	0.60	82.59	2.57	111.38	3.61	1	830.73	16.38	0.89	4	30	61	161	101
1462	79.32	12.16	551	7931.55	3.69	1216.22	4.32	0	0	110.21	2.98	114.54	0.65	104.76	3.21	122.77	3.77	1	1221.38	26.11	0.90	4	30	62	161	100
1463	79.27	12.27	552	7927.12	4.94	1226.92	5.85	0	0	96.66	3.42	114.54	0.78	107.31	4.32	126.97	5.11	1	882.77	16.24	0.83	3	30	63	161	99
1464	79.28	12.27	553	7928.45	4.06	1226.97	4.06	0	0	129.82	3.74	116.93	0.78	108.30	3.54	108.26	3.54	1	1330.75	28.89	0.89	4	30	64	161	98
1465	79.51	12.26	554	7950.89	3.64	1226.09	4.46	0	0	135.57	3.69	115.56	0.81	102.81	3.17	125.89	3.89	1	1290.65	22.92	0.89	3	30	65	161	97
1466	79.44	12.28	555	7944.10	2.77	1228.21	3.95	0	0	140.93	3.21	114.93	0.69	92.97	2.37	133.07	3.44	1	1355.65	27.96	0.92	4	30	66	161	96
1467	79.41	12.17	556	7941.01	3.46	1217.06	4.87	0	0	146.70	4.25	118.15	0.89	91.17	2.95	128.96	4.24	1	1444.92	28.94	0.89	5	30	67	161	95
1468	79.41	12.28	557	7940.82	4.05	1227.54	4.69	0	0	112.22	3.17	113.05	0.73	110.41	3.54	127.71	4.10	1	1121.52	16.57	0.89	3	30	68	161	94
1469	79.34	12.30	558	7933.95	3.23	1229.90	3.99	0	0	140.96	3.88	116.38	0.74	89.64	2.76	111.29	3.47	1	1491.73	32.17	0.90	4	30	69	161	93
1470	79.40	12.31	559	7939.66	3.78	1230.94	4.73	0	0	115.87	3.20	114.67	0.73	105.37	3.30	131.74	4.13	1	1159.48	19.39	0.89	4	30	70	161	92
1471	79.42	12.32	560	7941.89	3.37	1232.20	4.40	0	0	125.13	3.43	114.31	0.71	94.15	2.90	123.21	3.84	1	1125.56	26.56	0.90	5	30	71	161	91
1472	79.46	12.20	561	7946.33	2.87	1219.56	4.28	0	0	128.84	3.21	115.52	0.66	87.57	2.41	131.51	3.72	1	987.83	23.80	0.91	4	30	72	161	90
1473	79.52	12.12	562	7952.20	3.14	1211.78	4.02	0	0	139.35	3.70	117.62	0.73	90.34	2.67	116.01	3.49	1	1387.21	24.54	0.90	4	30	73	161	89
1474	79.40	12.35	563	7940.05	4.49	1235.14	5.03	0	0	105.55	3.20	115.77	0.75	114.09	3.93	127.87	4.41	0	1281.54	20.87	0.87	4	30	74	161	88
1475	79.57	12.23	564	7957.33	2.37	1223.26	3.00	0	0	137.96	2.81	116.27	0.54	88.62	2.01	112.54	2.60	1	1006.17	22.22	0.94	4	30	75	161	87
1476	79.34	12.45	565	7934.02	4.01	1244.68	4.73	0	0	110.42	3.19	117.11	0.72	106.62	3.50	125.69	4.13	1	1119.12	22.89	0.88	4	30	76	161	86
1477	79.44	12.23	566	7943.75	3.67	1223.43	4.66	0	0	107.19	2.72	115.59	0.67	111.54	3.22	141.42	4.08	1	1289.75	17.12	0.90	3	30	77	161	85
1478	79.47	12.30	567	7947.33	2.64	1229.99	3.68	0	0	169.26	4.20	117.58	0.76	79.16	2.10	113.07	3.19	1	1289.46	26.41	0.92	5	30	78	161	84
1479	79.32	12.49	568	7932.14	3.29	1248.65	4.66	0	0	148.47	4.45	117.33	0.85	83.59	2.79	119.24	4.05	1	1302.52	27.15	0.88	4	30	79	161	83
1480	79.46	12.38	569	7946.10	2.77	1238.37	3.48	0	0	134.27	2.91	115.42	0.62	98.19	2.40	123.18	3.03	1	1225.23	19.35	0.93	4	30	80	161	82
1481	79.30	12.31	570	7929.99	3.31	1230.93	3.91	0	0	118.19	2.93	115.22	0.63	102.60	2.88	121.40	3.41	1	933.02	17.40	0.91	4	30	81	161	81
1482	79.45	12.28	571	7944.82	3.89	1228.01	4.61	0	0	105.76	3.02	116.74	0.67	104.63	3.39	123.98	4.02	1	1041.92	18.79	0.89	4	30	82	161	80
1483	79.49	12.08	572	7949.02	3.80	1208.15	5.23	0	0	118.18	3.72	116.94	0.78	92.24	3.25	127.46	4.56	1	1174.42	20.28	0.87	4	30	83	161	79
1484	79.43	12.27	573	7943.44	3.59	1226.51	4.05	0	0	131.53	3.60	115.08	0.74	100.68	3.11	113.67	3.53	1	1257.35	22.14	0.90	4	30	84	161	78
1485	79.45	12.18	574	7944.93	4.16	1218.15	4.73	0	0	128.16	3.68	116.40	0.85	111.49	3.64	126.74	4.13	1	1305.69	17.33	0.88	3	30	85	161	77
1486	79.42	12.13	575	7941.99	3.77	1212.91	4.86	0	0	150.53	4.60	115.87	0.95	94.32	3.24	121.95	4.23	1	1401.04	33.17	0.87	4	30	86	161	76
1487	79.53	12.23	576	7952.60	3.20	1223.08	4.37	0	0	137.31	3.51	115.13	0.76	95.84	2.76	131.13	3.81	1	1275.83	27.92	0.91	4	30	87	161	75
1488	79.44	12.13	577	7944.22	3.32	1212.90	4.22	0	0	132.36	3.48	115.85	0.73	96.84	2.87	123.38	3.68	1	1241.75	25.42	0.90	4	30	88	161	74
1489	79.41	12.13	578	7941.15	3.21	1213.19	3.88	0	0	135.93	3.30	116.44	0.71	101.37	2.79	122.48	3.38	1	1538.17	22.08	0.91	4	30	89	161	73
1490	79.38	12.18	579	7938.08	4.00	1217.60	4.47	0	0	127.33	3.64	116.02	0.80	107.63	3.49	120.10	3.90	1	1280.42	26.73	0.89	4	30	90	161	72
1491	79.41	12.28	580	7940.98	3.31	1228.50	4.43	0	0	132.25	3.52	117.16	0.75	95.06	2.85	127.50	3.86	1	1376.44	19.79	0.90	4	30	91	161	71
1492	79.41	12.15	581	7941.04	3.29	1215.40	4.34	0	0	132.58	3.63	116.71	0.74	91.93	2.82	121.56	3.78	1	1047.46	17.28	0.90	4	30	92	161	70
1493	79.39	12.38	582	7938.52	3.03	1237.92	3.98	0	0	146.08	3.42	116.80	0.76	99.55	2.63	130.74	3.47	1	1608.77	24.13	0.92	4	30	93	161	69
1494	79.43	12.22	583	7943.38	3.12	1222.43	3.79	0	0	154.71	3.69	117.12	0.79	100.34	2.71	122.03	3.31	1	1493.67	25.91	0.92	4	30	94	161	68
1495	79.50	12.25	584	7950.15	3.98	1224.92	4.36	0	0	130.06	3.58	116.28	0.81	110.91	3.47	121.56	3.81	1	1334.38	16.40	0.89	4	30	95	161	67
1496	79.50	12.33	585	7949.57	3.46	1232.95	4.35	0	0	134.66	3.65	116.78	0.77	97.84	2.99	123.30	3.79	1	1251.12	22.90	0.90	4	30	96	161	66
1497	79.51	12.29	586	7950.89	4.09	1228.50	5.71	0	0	132.71	4.29	115.29	0.95	96.96	3.53	135.62	4.98	1	1409.56	23.09	0.86	4	30	97	161	65
1498	79.41	12.20	587	7940.69	2.77	1219.83	3.72	0	0	167.17	4.15	117.98	0.78	84.43	2.30	114.77	3.23	1	1480.75	21.94	0.92	4	30	98	161	64
1499	79.54	12.31	588	7953.70	3.75	1231.14	4.68	0	0	137.47	3.85	115.81	0.86	102.81	3.26	128.46	4.08	1	1589.81	21.70	0.89	4	30	99	161	63
1500	79.38	12.33	589	7937.64	3.84	1232.94	4.57	0	0	120.33	3.30	115.60	0.75	107.47	3.35	127.89	3.99	1	1103.29	12.93	0.89	4	30	100	161	62
1501	79.40	12.34	590	7939.91	3.33	1234.21	3.66	0	0	126.66	2.99	115.96	0.66	108.32	2.90	119.03	3.19	1	1240.42	21.51	0.92	4	30	101	161	61
1502	79.55	12.37	591	7954.95	3.34	1237.09	4.94	0	0	128.12	3.67	117.94	0.77	88.82	2.83	132.17	4.30	1	1294.38	24.05	0.89	5	30	102	161	60
1503	79.36	12.27	592	7935.77	3.65	1227.42	4.46	0	0	125.50	3.78	117.88	0.74	92.97	3.14	113.71	3.88	1	1113.83	17.51	0.88	4	30	103	161	59
1504	79.50	12.34	593	7950.22	3.21	1234.17	4.16	0	0	131.20	3.40	117.22	0.71	94.95	2.76	123.41	3.63	1	1224.52	22.98	0.91	4	30	104	161	58
1505	79.56	12.35	594	7956.08	2.89	1235.46	3.51	0	0	142.83	3.26	116.55	0.67	97.04	2.50	118.01	3.06	1	1320.92	24.92	0.93	4	30	105	161	57
1506	79.43	12.17	595	7943.02	3.27	1217.42	3.99	0	0	138.39	3.41	115.44	0.74	101.81	2.84	124.41	3.48	1	1307.75	20.12	0.91	4	30	106	161	56
1507	79.28	12.36	596	7928.15	3.07	1236.14	4.03	0	0	137.70	3.46	116.43	0.72	93.75	2.66	123.28	3.51	1	1112.92	19.88	0.91	4	30	107	161	55
1508	79.38	12.26	597	7937.96	3.21	1225.90	3.91	0	0	134.30	3.27	115.68	0.71	100.92	2.78	123.29	3.41	1	1358.46	21.57	0.91	4	30	108	161	54
1509	79.47	12.21	598	7946.52	3.02	1221.10	3.55	0	0	161.19	3.97	116.88	0.77	93.57	2.58	110.31	3.08	1	1337.69	23.20	0.92	4	30	109	161	53
1510	79.44	12.35	599	7944.36	4.01	1235.42	5.06	0	0	118.66	3.33	115.60	0.80	109.88	3.51	138.71	4.43	1	1555.42	22.11	0.88	4	30	110	161	52
1511	79.54	12.35	600	7954.40	2.74	1234.80	3.90	0	0	133.21	3.19	113.69	0.64	86.85	2.30	124.43	3.39	1	912.56	23.31	0.92	4	30	111	161	51
1512	79.51	12.22	601	7951.39	3.28	1221.59	3.44	0	0	147.84	3.60	115.53	0.73	103.16	2.84	108.51	3.00	1	1342.83	24.58	0.92	4	30	112	161	50
1513	79.34	12.19	602	7934.28	2.77	1219.35	3.71	0	0	145.15	3.38	115.77	0.69	91.23	2.38	122.15	3.22	1	1135.25	24.07	0.92	4	30	113	161	49
1514	79.38	12.23	603	7938.38	2.64	1222.71	3.31	0	0	139.53	2.91	115.71	0.61	97.11	2.29	121.85	2.89	1	1362.31	22.51	0.94	4	30	114	161	48
1515	79.40	12.05	604	7939.93	3.48	1205.27	4.20	0	0	125.60	3.29	116.00	0.71	101.86	3.02	122.96	3.66	1	1009.83	19.14	0.90	4	30	115	161	47
1516	79.34	12.28	605	7933.91	2.62	1228.16	3.14	0	0	141.93	3.09	115.61	0.60	91.94	2.25	110.33	2.73	1	1171.04	23.03	0.93	4	30	116	161	46
1517	79.41	12.43	606	7941.03	3.70	1242.62	4.63	0	0	120.15	3.24	114.84	0.74	105.55	3.23	132.12	4.05	1	1202.56	19.50	0.90	4	30	117	161	45
1518	79.40	12.34	607	7939.77	3.48	1234.18	4.19	0	0	127.82	3.56	116.51	0.72	95.78	3.00	115.62	3.65	1	1254.94	25.65	0.89	4	30	118	161	44
1519	79.27	12.20	608	7927.42	3.35	1220.31	4.40	0	0	129.49	3.48	116.18	0.74	95.74	2.92	125.66	3.84	1	1002.31	17.07	0.90	4	30	119	161	43
1520	79.40	12.42	609	7939.72	3.41	1241.87	4.26	0	0	122.51	3.48	118.71	0.69	91.83	2.92	115.19	3.71	1	1266.06	24.30	0.89	5	30	120	161	42
1521	79.41	12.09	610	7941.43	2.88	1208.69	3.12	0	0	149.35	3.32	114.21	0.66	99.25	2.49	107.56	2.72	1	1124.92	21.63	0.93	4	30	121	161	41
1522	79.41	12.34	611	7941.13	2.60	1233.90	3.22	0	0	162.98	3.34	114.84	0.70	97.13	2.24	120.67	2.81	1	1429.27	22.15	0.94	4	30	122	161	40
1523	79.46	12.23	612	7946.20	3.35	1223.46	3.72	0	0	129.32	3.01	114.72	0.68	110.77	2.93	122.82	3.25	1	1370.92	19.06	0.92	3	30	123	161	39
1524	79.59	12.11	613	7959.31	4.07	1210.92	4.54	0	0	104.51	3.20	114.04	0.66	102.04	3.53	113.87	3.96	1	938.42	16.67	0.87	4	30	124	161	38
1525	79.26	12.30	614	7925.61	4.45	1229.87	5.78	0	0	81.05	2.74	113.57	0.61	101.25	3.88	131.56	5.05	1	833.69	14.39	0.85	4	30	125	161	37
1526	79.39	12.32	615	7939.10	4.23	1232.40	4.98	0	0	131.41	3.89	114.16	0.90	109.80	3.70	129.37	4.36	1	1462.06	25.23	0.88	3	30	126	161	36
1527	79.47	12.33	616	7946.85	4.74	1232.90	5.67	0	0	116.01	4.14	118.09	0.89	101.98	4.11	122.04	4.94	1	1322.88	21.66	0.83	3	30	127	161	35
1528	79.38	12.19	617	7937.61	2.98	1218.80	3.93	0	0	137.70	3.46	117.01	0.69	90.43	2.55	119.62	3.41	1	1330.56	25.59	0.91	4	30	128	161	34
1529	79.50	12.35	618	7950.02	3.85	1234.78	5.03	0	0	108.64	3.09	115.49	0.72	103.78	3.35	135.71	4.39	1	1085.71	16.86	0.88	3	30	129	161	33
1530	79.53	12.38	619	7952.75	3.28	1238.49	3.94	0	0	125.42	3.16	118.03	0.67	99.70	2.84	119.87	3.43	1	1333.50	20.41	0.91	4	30	130	161	32
1531	79.28	12.25	620	7928.01	3.36	1225.35	3.53	0	0	141.72	3.47	117.52	0.72	105.13	2.92	110.48	3.07	1	1252.85	23.87	0.92	4	30	131	161	31
1532	79.34	12.39	621	7934.14	4.21	1239.20	4.92	0	0	128.68	4.00	118.80	0.87	103.89	3.66	121.61	4.30	1	1375.67	27.44	0.87	5	30	132	161	30
1533	79.41	12.09	622	7941.28	3.58	1209.42	4.04	0	0	121.15	3.07	114.70	0.69	108.75	3.12	122.71	3.53	1	1127.12	23.55	0.91	4	30	133	161	29
1534	79.46	12.36	623	7946.31	4.19	1236.01	4.71	0	0	128.54	4.01	119.73	0.85	103.02	3.64	115.97	4.11	1	1601.10	25.76	0.87	4	30	134	161	28
1535	79.34	12.20	624	7933.95	3.39	1219.82	3.72	0	0	134.49	3.28	115.64	0.71	106.94	2.96	117.31	3.25	1	1088.00	24.32	0.91	4	30	135	161	27
1536	79.34	12.22	625	7934.32	4.17	1221.73	5.13	0	0	112.67	3.33	116.12	0.78	108.78	3.65	133.70	4.49	1	1560.81	19.91	0.88	4	30	136	161	26
1537	79.42	12.18	626	7941.54	3.62	1218.41	4.21	0	0	119.35	3.02	115.65	0.70	110.13	3.16	128.13	3.68	1	1146.04	19.28	0.91	4	30	137	161	25
1538	79.33	12.22	627	7932.84	3.27	1222.16	3.83	0	0	150.10	3.64	115.09	0.79	103.60	2.85	121.36	3.34	1	1512.04	26.83	0.92	4	30	138	161	24
1539	79.58	12.42	628	7958.38	3.46	1241.96	4.76	0	0	121.41	3.44	117.39	0.73	93.59	2.98	129.00	4.15	1	1192.12	21.27	0.89	4	30	139	161	23
1540	79.32	12.25	629	7932.26	3.44	1225.40	4.18	0	0	131.21	3.49	119.50	0.74	99.44	2.99	120.89	3.64	1	1515.44	25.00	0.90	4	30	140	161	22
1541	79.41	12.15	630	7940.83	7.61	1215.01	9.65	0	0	54.33	2.94	113.54	0.70	108.04	6.65	137.09	8.45	1	637.44	10.90	0.67	3	30	141	161	21
1542	79.33	12.35	633	7932.94	3.95	1234.62	4.29	0	0	118.48	3.10	115.40	0.73	116.11	3.46	126.07	3.76	0	1477.94	20.85	0.90	4	30	142	161	20
1543	79.37	12.14	634	7937.34	3.06	1214.18	3.96	0	0	134.68	3.07	115.85	0.70	103.19	2.67	133.59	3.46	1	1470.44	25.97	0.92	4	30	143	161	19
1544	79.33	12.14	635	7933.13	3.87	1214.37	4.90	0	0	111.37	2.97	115.31	0.73	111.66	3.40	141.28	4.30	1	1217.02	17.38	0.89	3	30	144	161	18
1545	79.48	12.38	636	7948.13	3.62	1237.93	4.70	0	0	124.63	3.80	116.71	0.75	90.52	3.07	118.02	4.08	1	1090.48	21.85	0.88	4	30	145	161	17
1546	79.40	12.33	637	7940.37	4.54	1232.93	4.79	0	0	125.45	4.30	115.55	0.86	101.59	3.93	107.33	4.17	1	1245.23	26.91	0.85	4	30	146	161	16
1547	79.47	12.09	638	7947.01	4.47	1208.55	5.53	0	0	122.70	4.19	114.50	0.91	100.38	3.88	124.32	4.83	1	1240.65	22.41	0.84	4	30	147	161	15
1548	79.47	12.37	639	7947.07	4.35	1236.62	4.55	0	0	113.65	3.48	115.52	0.75	109.24	3.79	114.38	3.97	1	1285.50	20.94	0.87	4	30	148	161	14
1549	79.45	12.30	640	7945.42	3.84	1230.27	4.36	0	0	115.54	3.27	115.62	0.70	104.17	3.34	118.44	3.81	1	1066.60	20.46	0.89	3	30	149	161	13
1550	79.35	12.33	641	7934.66	3.05	1233.27	3.98	0	0	145.99	4.08	116.24	0.74	82.77	2.55	109.08	3.45	1	1221.77	30.70	0.90	4	30	150	161	12
1551	79.42	12.26	642	7941.61	3.45	1226.33	4.38	0	0	131.52	3.58	115.30	0.76	97.21	2.98	123.78	3.82	1	957.88	19.30	0.90	4	30	151	161	11
1552	79.51	12.03	643	7950.58	3.14	1203.41	4.47	0	0	136.53	3.74	115.31	0.75	87.00	2.63	125.18	3.89	1	1167.98	21.65	0.90	5	30	152	161	10
1553	79.44	12.48	644	7943.58	2.81	1247.54	3.64	0	0	140.55	3.09	116.02	0.67	97.72	2.43	126.88	3.17	1	1196.19	25.73	0.93	4	30	153	161	9
1554	79.28	12.27	645	7928.43	3.39	1227.05	3.99	0	0	124.34	3.14	112.66	0.68	102.90	2.95	121.27	3.48	1	983.02	19.42	0.91	4	30	154	161	8
1555	79.40	12.29	646	7939.83	2.92	1228.54	3.45	0	0	125.24	2.67	112.86	0.59	105.18	2.54	124.51	3.01	1	1142.48	16.77	0.93	4	30	155	161	7
1556	79.48	12.41	647	7947.60	3.40	1241.34	4.48	0	0	118.04	3.20	116.12	0.68	95.89	2.93	126.67	3.90	1	1077.67	22.74	0.90	4	30	156	161	6
1557	79.52	12.24	648	7951.87	3.34	1224.12	4.67	0	0	129.88	3.59	114.22	0.76	92.30	2.85	129.63	4.07	1	1086.94	24.38	0.89	5	30	157	161	5
1558	79.49	12.18	649	7949.29	4.17	1218.13	4.66	0	0	114.69	3.48	115.23	0.75	105.56	3.62	118.15	4.07	1	1082.88	21.81	0.87	4	30	158	161	4
1559	79.42	12.21	650	7942.17	4.26	1221.16	5.05	0	0	100.54	3.06	116.28	0.70	107.69	3.72	127.60	4.41	1	1075.96	22.44	0.87	4	30	159	161	3
1560	79.59	12.38	651	7959.07	4.09	1238.27	4.29	0	0	104.03	2.84	115.17	0.65	115.31	3.57	121.08	3.75	0	1018.54	15.33	0.89	3	30	160	161	2
1561	79.54	12.31	652	7954.12	3.25	1230.71	3.28	0	0	131.08	3.17	115.53	0.63	103.21	2.82	104.08	2.85	1	1088.10	23.84	0.92	4	30	161	161	1
1562	61.00	17.41	532	6100.21	5.92	1741.13	7.86	0	0	67.44	2.86	114.95	0.69	107.62	5.20	142.73	6.88	1	746.23	9.34	0.77	4	31	1	14	14
1563	60.93	17.74	533	6092.79	2.97	1773.63	3.47	0	0	161.68	3.29	119.25	0.78	112.25	2.60	131.18	3.04	0	1860.12	22.63	0.94	3	31	2	14	13
1564	60.77	17.85	534	6076.68	2.75	1785.44	3.32	0	0	167.19	3.51	116.07	0.75	100.68	2.40	121.78	2.90	1	1478.52	21.86	0.94	4	31	3	14	12
1565	60.69	17.70	535	6069.28	3.36	1770.18	3.83	0	0	154.41	3.90	118.67	0.82	102.20	2.92	116.40	3.33	1	1603.19	33.71	0.91	4	31	4	14	11
1566	60.62	17.81	536	6062.41	3.82	1781.38	4.40	0	0	129.20	3.41	117.37	0.79	111.52	3.34	128.44	3.85	1	1459.77	18.10	0.90	4	31	5	14	10
1567	60.49	17.83	537	6049.31	2.75	1783.28	3.06	0	0	168.47	3.32	116.50	0.73	107.11	2.39	119.42	2.67	1	1565.81	25.69	0.94	4	31	6	14	9
1568	60.61	17.85	538	6061.31	2.95	1784.88	3.32	0	0	139.82	3.04	115.37	0.65	104.04	2.56	117.14	2.89	1	1141.06	22.87	0.93	4	31	7	14	8
1569	60.75	17.77	539	6074.57	2.59	1777.24	2.88	0	0	179.04	3.98	117.38	0.71	89.51	2.25	99.34	2.50	1	1400.83	27.57	0.93	4	31	8	14	7
1570	60.54	17.52	540	6053.84	3.43	1752.30	4.42	0	0	159.47	4.53	118.19	0.91	92.46	2.93	119.35	3.84	1	1387.02	35.60	0.89	4	31	9	14	6
1571	60.40	17.50	541	6039.68	3.88	1750.28	4.64	0	0	129.77	3.74	117.50	0.82	103.52	3.38	123.76	4.05	1	1385.46	20.42	0.88	4	31	10	14	5
1572	60.43	17.39	542	6043.34	3.98	1738.85	4.45	0	0	112.37	3.22	116.40	0.70	106.76	3.47	119.36	3.88	1	1140.77	15.64	0.89	4	31	11	14	4
1573	60.55	17.64	543	6054.84	3.77	1763.72	4.75	0	0	148.92	4.31	118.20	0.94	99.76	3.26	126.04	4.14	1	1662.60	27.62	0.88	4	31	12	14	3
1574	60.26	17.61	544	6026.26	2.96	1760.55	3.03	0	0	149.00	3.27	116.75	0.66	103.49	2.58	105.98	2.64	1	1407.79	26.43	0.93	5	31	13	14	2
1575	60.47	17.71	545	6046.70	7.66	1771.37	9.71	0	0	51.03	2.98	114.55	0.65	100.63	6.65	127.62	8.47	1	741.90	8.44	0.65	4	31	14	14	1
1576	92.52	33.91	579	9251.77	3.75	3391.22	5.27	0	0	93.90	2.65	112.03	0.63	102.09	3.26	143.72	4.61	1	969.48	13.14	0.88	3	32	1	1	1
1577	14.43	22.37	619	1443.02	7.23	2236.95	10.71	0	0	54.08	3.00	116.00	0.71	100.04	6.29	148.34	9.37	1	793.23	13.75	0.67	5	33	1	1	1
1578	80.23	28.24	627	8023.31	5.99	2823.60	5.69	0	0	84.22	2.89	114.35	0.75	134.64	5.26	127.87	5.00	0	1249.08	15.75	0.83	3	34	1	4	4
1579	83.53	29.06	628	8352.81	4.70	2906.38	4.89	0	0	101.10	2.76	116.00	0.74	133.05	4.14	138.32	4.31	0	1483.79	17.18	0.88	3	34	2	4	3
1580	83.92	31.47	629	8391.66	3.90	3147.45	4.97	0	0	137.58	3.55	115.61	0.92	116.40	3.43	148.44	4.37	0	1928.58	25.93	0.90	3	34	3	4	2
1581	81.31	33.75	630	8130.81	5.69	3375.22	5.51	0	0	91.54	2.77	113.51	0.79	145.01	5.03	140.34	4.87	0	1211.94	17.36	0.86	3	34	4	4	1
1582	91.01	59.14	682	9101.02	8.41	5913.99	12.37	0	0	40.53	2.54	110.05	0.62	103.29	7.40	151.89	10.85	1	304.54	6.12	0.60	3	35	1	3	3
1583	90.74	59.52	683	9074.09	6.81	5951.69	6.72	0	0	68.47	3.32	112.04	0.68	107.73	5.93	106.38	5.84	1	486.58	14.07	0.73	4	35	2	3	2
1584	90.61	59.42	685	9061.41	7.52	5942.04	6.94	0	0	51.31	2.59	112.94	0.55	114.53	6.56	105.55	6.03	1	530.83	11.01	0.72	4	35	3	3	1
1585	90.79	59.31	692	9079.14	8.36	5930.93	7.11	0	0	47.36	2.32	110.78	0.55	131.35	7.32	111.67	6.22	1	62.29	6.31	0.72	4	36	1	1	1
1586	90.81	59.23	697	9080.68	4.70	5922.57	6.82	0	0	61.50	2.60	110.19	0.51	85.73	4.16	123.85	5.93	1	402.48	10.87	0.79	4	37	1	4	4
1587	90.73	59.35	699	9073.41	9.68	5934.90	8.03	0	0	47.16	2.55	110.33	0.63	137.59	8.49	114.08	7.04	0	651.44	7.44	0.67	4	37	2	4	3
1588	90.55	59.06	700	9055.11	8.15	5906.07	11.93	0	0	40.70	2.66	110.65	0.60	95.47	7.03	140.08	10.42	1	403.42	9.98	0.60	4	37	3	4	2
1589	90.96	59.36	702	9095.50	6.65	5935.72	8.23	0	0	55.03	3.00	112.51	0.60	94.01	5.87	115.97	7.15	1	414.56	9.05	0.69	4	37	4	4	1
1590	41.46	79.74	711	4145.76	7.72	7974.01	10.53	0	0	47.18	3.18	110.85	0.62	87.10	6.47	119.80	9.15	1	390.90	11.53	0.60	5	38	1	1	1
1591	99.84	7.47	728	9984.02	3.79	746.67	5.33	0	0	111.18	3.22	113.64	0.75	100.75	3.32	141.85	4.66	1	940.02	14.72	0.88	4	39	1	3	3
1592	99.81	7.60	729	9981.24	2.73	760.32	3.19	0	0	147.45	3.01	115.72	0.65	102.75	2.38	120.23	2.78	1	1392.81	26.45	0.94	4	39	2	3	2
1593	99.66	7.77	730	9966.39	4.05	776.55	5.68	0	0	91.03	3.12	114.44	0.64	90.37	3.48	127.05	4.94	1	889.04	15.98	0.85	4	39	3	3	1
1594	73.23	12.07	751	7323.42	4.50	1207.50	6.62	0	0	62.61	2.57	114.78	0.50	84.04	3.93	123.64	5.76	1	641.08	9.79	0.80	4	40	1	1	1
1595	94.40	63.05	789	9439.74	3.57	6305.17	4.43	0	0	139.32	3.84	112.60	0.82	99.20	3.09	123.36	3.86	1	1340.15	30.17	0.89	4	41	1	192	192
1596	94.43	63.00	790	9442.65	2.37	6299.50	2.70	0	0	163.10	2.70	112.45	0.62	110.08	2.07	125.23	2.36	1	1503.98	25.48	0.96	4	41	2	192	191
1597	94.28	63.01	791	9427.86	3.78	6300.56	5.33	0	0	125.05	3.84	115.44	0.83	94.55	3.29	133.26	4.65	1	1319.33	17.06	0.87	5	41	3	192	190
1598	94.03	63.24	792	9402.87	2.60	6324.13	3.24	0	0	169.57	3.10	113.04	0.74	109.17	2.28	136.09	2.83	1	1770.56	22.33	0.95	3	41	4	192	189
1599	94.10	63.15	793	9409.64	5.20	6314.50	5.05	0	0	67.36	2.33	112.15	0.51	115.36	4.54	112.02	4.41	0	849.88	10.40	0.84	4	41	5	192	188
1600	94.04	63.13	795	9404.40	3.84	6312.99	4.42	0	0	117.34	2.94	110.70	0.73	117.95	3.37	135.64	3.87	0	1453.67	22.09	0.90	3	41	6	192	187
1601	94.14	63.05	796	9413.68	3.98	6304.76	4.43	0	0	138.94	4.18	114.80	0.86	101.52	3.47	112.93	3.86	1	1270.60	22.83	0.88	4	41	7	192	186
1602	94.11	63.10	797	9410.82	2.76	6310.32	3.07	0	0	166.35	3.31	116.46	0.72	106.66	2.42	118.60	2.68	1	1858.21	23.23	0.94	4	41	8	192	185
1603	94.12	63.31	798	9412.46	3.30	6330.98	4.37	0	0	121.48	3.41	113.85	0.68	90.72	2.93	119.47	3.80	1	1159.54	18.96	0.89	4	41	9	192	184
1604	94.28	62.68	799	9427.58	2.73	6267.84	3.42	0	0	172.83	3.50	115.09	0.79	103.33	2.38	129.55	2.98	1	1894.15	27.15	0.94	4	41	10	192	183
1605	94.24	62.85	800	9424.36	2.49	6285.49	3.16	0	0	259.60	5.35	116.34	1.07	92.70	2.17	117.95	2.75	1	2260.08	35.29	0.94	4	41	11	192	182
1606	94.35	63.29	801	9435.32	3.71	6329.48	3.80	0	0	146.42	3.20	115.00	0.84	130.95	3.26	134.08	3.34	0	1952.25	24.11	0.92	3	41	12	192	181
1607	94.36	63.80	802	9435.94	3.33	6379.58	3.83	0	0	149.95	3.04	114.92	0.82	126.85	2.94	145.57	3.37	0	2057.67	23.61	0.93	3	41	13	192	180
1608	93.27	62.77	803	9326.58	3.45	6276.68	3.90	0	0	145.52	3.18	114.88	0.81	121.37	3.03	137.30	3.42	0	1915.08	21.81	0.92	3	41	14	192	179
1609	92.93	60.21	804	9292.79	3.69	6021.02	3.77	0	0	149.33	3.28	113.72	0.85	129.09	3.24	132.01	3.31	0	1713.35	22.23	0.92	3	41	15	192	178
1610	94.42	65.79	805	9442.17	4.74	6578.84	5.61	0	0	118.54	3.31	116.77	0.95	130.99	4.19	154.93	4.95	0	1924.60	16.73	0.88	3	41	16	192	177
1611	94.22	64.76	806	9421.96	3.16	6476.23	3.87	0	0	164.32	3.40	113.81	0.87	117.57	2.77	144.24	3.40	0	2039.69	26.97	0.93	3	41	17	192	176
1612	95.87	63.25	807	9586.83	2.71	6324.73	2.88	0	0	184.31	3.47	116.56	0.77	110.66	2.37	117.50	2.52	1	1986.69	28.95	0.95	4	41	18	192	175
1613	98.47	63.15	808	9846.87	7.03	6315.50	6.17	0	0	97.24	2.89	114.23	1.03	183.44	6.33	161.23	5.54	0	1922.98	15.55	0.84	3	41	19	192	174
1614	100.57	61.87	809	10057.24	2.74	6187.04	3.34	0	0	174.54	3.10	115.14	0.80	119.03	2.41	144.95	2.94	0	2037.58	32.77	0.95	3	41	20	192	173
1615	99.77	62.02	810	9977.11	3.40	6201.70	3.41	0	0	152.27	2.80	114.16	0.80	143.01	3.01	143.37	3.02	0	2194.33	23.92	0.94	3	41	21	192	172
1616	100.90	64.48	811	10089.98	2.57	6447.73	3.10	0	0	187.88	3.46	115.53	0.79	107.47	2.25	129.36	2.71	1	1964.77	27.49	0.95	4	41	22	192	171
1617	99.59	62.76	812	9958.89	9.37	6276.21	9.34	0	0	84.26	3.17	112.11	1.29	194.46	8.59	193.72	8.57	0	1719.10	11.67	0.73	3	41	23	192	170
1618	99.35	63.63	813	9935.23	4.65	6363.23	4.78	0	0	120.53	3.28	115.09	0.87	131.57	4.09	135.35	4.20	0	1778.46	16.17	0.89	4	41	24	192	169
1619	97.90	64.61	814	9789.61	3.11	6460.61	3.91	0	0	178.07	3.91	114.18	0.94	109.05	2.73	136.90	3.42	1	1889.06	28.95	0.93	4	41	25	192	168
1620	97.89	64.45	815	9789.00	2.67	6444.78	2.89	0	0	164.03	3.09	115.06	0.68	108.78	2.33	117.89	2.52	1	1632.85	27.24	0.95	4	41	26	192	167
1621	97.76	65.73	816	9775.79	3.93	6573.22	4.58	0	0	134.04	3.26	112.56	0.87	124.38	3.46	145.05	4.03	0	1719.04	21.72	0.91	3	41	27	192	166
1622	98.80	67.94	817	9880.34	4.25	6794.24	5.14	0	0	136.86	3.69	113.08	0.98	121.33	3.74	146.84	4.52	0	1553.67	20.55	0.89	3	41	28	192	165
1623	98.34	68.56	818	9834.14	4.39	6855.59	3.99	0	0	137.82	3.36	113.97	0.88	138.69	3.86	126.01	3.51	0	1774.46	21.98	0.91	3	41	29	192	164
1624	98.17	72.61	819	9816.61	5.39	7260.97	6.41	0	0	103.29	2.75	111.73	0.97	157.17	4.83	186.48	5.78	0	1848.27	19.86	0.86	3	41	30	192	163
1625	98.54	72.88	820	9854.05	5.47	7288.04	3.25	0	0	135.16	3.10	114.74	0.87	183.82	4.86	109.60	2.88	1	2025.83	26.92	0.91	4	41	31	192	162
1626	96.49	72.56	821	9648.64	4.05	7255.75	4.18	0	0	131.06	2.82	114.85	0.84	145.27	3.58	150.07	3.70	0	2193.21	20.81	0.92	3	41	32	192	161
1627	96.76	73.00	822	9676.49	5.09	7300.36	4.85	0	0	151.75	4.09	112.92	1.17	145.78	4.50	138.66	4.28	0	1919.10	24.06	0.88	3	41	33	192	160
1628	94.62	75.33	823	9461.63	4.05	7532.51	4.80	0	0	128.88	2.97	114.57	0.89	136.05	3.59	161.05	4.25	0	2042.17	20.02	0.91	3	41	34	192	159
1629	93.27	71.82	824	9326.90	3.48	7182.29	3.87	0	0	137.03	2.65	111.11	0.78	138.71	3.08	154.41	3.43	0	1697.71	23.36	0.93	3	41	35	192	158
1630	91.94	71.51	825	9194.19	6.76	7151.37	5.46	0	0	124.84	3.80	112.25	1.19	171.49	6.04	139.07	4.86	0	1968.29	22.89	0.85	3	41	36	192	157
1631	90.50	70.91	826	9049.79	2.46	7091.35	2.86	0	0	199.99	3.76	113.89	0.79	100.49	2.13	117.03	2.50	1	1665.15	32.16	0.95	4	41	37	192	156
1632	89.77	69.16	827	8977.39	3.69	6915.80	5.90	0	0	118.46	2.89	116.71	0.85	116.75	3.27	185.91	5.27	0	2100.06	20.56	0.90	3	41	38	192	155
1633	90.62	70.17	828	9062.36	4.66	7017.07	4.78	0	0	158.38	4.35	116.32	1.14	130.80	4.10	134.08	4.20	0	2049.10	25.70	0.88	3	41	39	192	154
1634	90.98	70.28	829	9097.71	10.02	7027.70	8.46	0	0	93.53	3.27	108.11	1.40	220.56	9.52	189.78	7.77	1	1956.46	16.54	0.74	3	41	40	192	153
1635	89.34	71.34	830	8933.59	4.85	7134.05	4.95	0	0	131.24	3.39	115.40	1.00	144.83	4.29	148.00	4.38	0	2356.94	22.91	0.89	3	41	41	192	152
1636	93.19	73.53	831	9318.50	4.98	7352.59	8.88	0	0	93.76	2.50	111.00	0.98	146.44	4.51	250.63	8.72	1	1568.08	11.23	0.85	3	41	42	192	151
1637	93.03	75.03	832	9302.54	3.33	7502.79	3.97	0	0	148.28	3.12	115.18	0.82	122.29	2.93	145.63	3.49	0	1992.48	27.14	0.93	3	41	43	192	150
1638	91.15	75.67	833	9115.09	3.20	7566.89	3.75	0	0	160.23	3.36	115.78	0.84	117.60	2.81	137.79	3.29	0	1914.40	22.73	0.93	3	41	44	192	149
1639	91.76	77.82	834	9176.35	5.79	7781.85	5.92	0	0	102.70	2.56	108.95	0.97	180.81	5.25	184.51	5.37	0	2024.04	14.75	0.87	3	41	45	192	148
1640	90.07	77.00	835	9006.72	5.02	7700.14	4.89	0	0	127.24	3.29	115.93	0.98	149.87	4.45	146.10	4.34	0	1953.10	23.65	0.89	3	41	46	192	147
1641	91.50	75.43	836	9150.40	5.44	7543.36	5.54	0	0	130.47	3.38	110.98	1.14	163.18	4.86	166.05	4.95	0	1922.46	17.67	0.88	3	41	47	192	146
1642	91.47	78.04	837	9146.87	4.49	7803.88	6.02	0	0	123.21	3.08	111.25	1.01	139.24	4.00	185.80	5.44	0	2178.08	19.60	0.89	3	41	48	192	145
1643	89.75	77.95	838	8975.42	3.77	7794.99	4.72	0	0	153.11	3.91	118.14	0.98	113.92	3.31	142.61	4.15	0	2149.71	19.64	0.90	3	41	49	192	144
1644	88.84	79.34	839	8883.81	9.11	7934.22	7.90	0	0	77.18	3.13	119.12	1.04	173.91	8.15	151.09	7.05	0	2054.02	14.14	0.75	3	41	50	192	143
1645	90.71	77.62	840	9070.96	5.93	7761.81	5.58	0	0	119.74	3.32	115.27	1.09	165.58	5.29	155.96	4.98	0	2270.75	16.36	0.86	2	41	51	192	142
1646	90.23	80.74	841	9023.04	6.76	8073.80	14.87	0	0	86.51	3.23	113.98	1.33	142.84	6.13	288.26	15.79	1	2059.10	12.57	0.75	4	41	52	192	141
1647	93.72	76.00	842	9372.25	3.40	7600.17	3.76	0	0	144.07	2.92	112.23	0.79	129.17	3.00	142.78	3.31	0	1834.98	22.20	0.93	3	41	53	192	140
1648	93.64	76.33	843	9364.19	3.64	7632.87	3.93	0	0	139.97	3.10	115.29	0.81	126.44	3.20	136.56	3.45	0	1631.15	18.19	0.92	3	41	54	192	139
1649	93.01	77.54	844	9300.78	4.19	7754.02	4.28	0	0	145.77	3.63	115.41	0.94	129.76	3.68	132.61	3.77	0	1989.69	26.62	0.90	3	41	55	192	138
1650	94.74	80.21	845	9473.85	3.55	8020.64	4.07	0	0	140.40	2.88	113.21	0.83	133.90	3.14	153.33	3.60	0	2125.29	19.08	0.93	3	41	56	192	137
1651	95.21	80.13	846	9520.54	3.02	8012.62	3.71	0	0	184.59	4.07	119.21	0.92	105.23	2.64	129.35	3.24	1	2275.21	33.13	0.93	4	41	57	192	136
1652	93.09	78.55	847	9309.33	4.55	7855.00	6.64	0	0	106.33	2.73	110.69	0.92	137.92	4.07	199.90	6.02	0	1752.44	16.56	0.88	3	41	58	192	135
1653	90.25	76.28	848	9024.93	4.89	7627.92	5.00	0	0	116.41	2.91	113.41	0.90	151.27	4.34	154.65	4.44	0	1922.40	16.44	0.89	3	41	59	192	134
1654	91.73	78.30	849	9172.99	5.07	7829.79	5.56	0	0	122.97	3.32	114.04	1.02	145.25	4.50	159.28	4.94	0	2014.35	19.94	0.88	3	41	60	192	133
1655	91.65	78.12	850	9165.10	6.33	7811.74	9.27	0	0	97.31	3.52	114.49	1.17	136.10	5.65	197.03	8.47	0	1764.06	12.87	0.79	4	41	61	192	132
1656	90.01	75.74	851	9001.39	3.03	7574.03	3.20	0	0	152.43	2.75	110.71	0.72	129.52	2.67	136.44	2.81	0	1612.27	21.31	0.95	3	41	62	192	131
1657	90.85	77.44	852	9084.78	5.03	7744.14	6.74	0	0	117.78	3.47	116.97	1.07	132.10	4.47	176.65	6.00	0	1819.90	15.82	0.86	3	41	63	192	130
1658	89.49	79.03	853	8948.55	3.02	7902.66	4.30	0	0	151.99	3.15	116.78	0.83	112.36	2.65	159.87	3.79	0	2170.79	26.94	0.93	4	41	64	192	129
1659	89.01	79.55	854	8900.50	4.24	7955.32	4.94	0	0	146.33	3.54	116.17	1.04	135.57	3.76	157.75	4.37	0	2423.85	22.99	0.90	3	41	65	192	128
1660	89.76	77.40	855	8976.28	8.85	7739.96	14.36	0	0	85.04	3.86	113.30	1.53	152.99	8.02	240.54	13.87	1	2108.98	16.60	0.66	4	41	66	192	127
1661	89.93	76.33	856	8992.70	4.22	7633.24	7.01	0	0	127.63	3.80	116.14	1.06	109.25	3.73	181.18	6.22	1	1842.17	19.57	0.86	4	41	67	192	126
1662	86.34	80.03	857	8634.31	8.26	8003.30	6.98	0	0	107.72	4.18	117.18	1.28	164.60	7.33	139.14	6.20	0	1816.08	17.07	0.78	2	41	68	192	125
1663	85.22	81.08	858	8521.90	4.58	8108.03	8.10	0	0	105.38	3.00	116.09	1.00	125.09	4.09	217.14	7.52	1	2179.02	16.38	0.86	3	41	69	192	124
1664	85.02	82.09	859	8501.89	2.86	8208.62	3.21	0	0	202.80	4.13	117.00	0.91	107.73	2.50	120.98	2.80	1	1985.25	27.18	0.94	4	41	70	192	123
1665	84.62	78.73	860	8461.99	5.24	7872.79	7.66	0	0	112.96	3.57	113.82	1.12	128.30	4.66	186.90	6.86	0	1884.96	17.24	0.84	3	41	71	192	122
1666	85.77	79.61	861	8577.24	3.66	7961.46	4.89	0	0	142.79	3.55	116.06	0.92	113.32	3.22	151.45	4.29	0	1970.67	20.51	0.90	4	41	72	192	121
1667	84.67	80.53	862	8466.81	4.54	8052.66	4.78	0	0	143.75	3.60	112.80	1.04	139.80	4.01	147.37	4.23	0	1994.35	24.82	0.90	3	41	73	192	120
1668	85.54	82.94	863	8553.68	3.34	8294.07	3.84	0	0	152.64	3.06	111.96	0.84	128.80	2.95	147.71	3.38	0	1969.62	23.21	0.93	3	41	74	192	119
1669	85.56	81.02	864	8555.57	2.54	8102.02	3.12	0	0	201.89	3.89	115.99	0.84	100.91	2.20	124.09	2.72	1	1920.00	30.19	0.94	4	41	75	192	118
1670	84.82	80.21	865	8481.68	3.69	8021.27	4.32	0	0	144.92	3.20	114.57	0.89	129.26	3.26	151.26	3.81	0	2026.77	19.29	0.92	3	41	76	192	117
1671	84.64	80.42	866	8463.58	3.23	8042.31	4.43	0	0	157.58	3.38	114.64	0.91	116.41	2.85	159.26	3.90	0	2009.65	24.08	0.93	4	41	77	192	116
1672	85.40	79.30	867	8539.76	3.14	7929.54	3.64	0	0	185.02	4.11	117.37	0.93	108.60	2.74	126.13	3.18	1	2125.60	33.17	0.93	4	41	78	192	115
1673	85.31	78.81	868	8531.43	5.08	7880.87	4.43	0	0	116.51	2.95	112.97	0.86	155.20	4.49	135.32	3.92	0	1633.08	19.50	0.89	3	41	79	192	114
1674	85.22	80.09	869	8522.30	2.43	8009.33	3.33	0	0	162.40	2.79	115.61	0.70	108.93	2.14	148.93	2.92	1	2092.58	29.02	0.95	3	41	80	192	113
1675	84.34	81.31	870	8434.20	3.65	8131.05	3.28	0	0	169.79	3.59	115.85	0.89	132.62	3.20	119.27	2.88	0	2122.71	27.41	0.93	4	41	81	192	112
1676	85.60	83.81	871	8559.94	3.37	8380.62	4.26	0	0	157.61	3.65	116.19	0.90	112.19	2.96	141.79	3.74	0	1914.58	23.53	0.92	4	41	82	192	111
1677	85.85	84.84	872	8584.93	3.65	8484.34	4.30	0	0	136.26	3.29	113.68	0.82	116.47	3.20	137.08	3.77	0	1642.60	21.40	0.91	3	41	83	192	110
1678	85.78	84.88	873	8577.58	3.42	8487.53	4.10	0	0	171.14	4.55	113.59	0.95	98.69	2.98	118.19	3.57	1	1503.69	26.51	0.90	4	41	84	192	109
1679	85.91	84.79	874	8591.27	3.78	8478.69	5.20	0	0	146.11	4.10	113.93	0.97	103.68	3.32	142.57	4.55	1	1498.33	21.84	0.89	4	41	85	192	108
1680	84.48	82.23	875	8447.88	3.64	8223.03	4.58	0	0	136.38	3.18	114.81	0.85	120.16	3.20	151.35	4.03	0	1865.50	21.27	0.91	4	41	86	192	107
1681	88.32	80.76	876	8832.44	4.19	8076.01	4.05	0	0	134.09	3.12	117.04	0.85	138.88	3.69	134.14	3.57	0	2115.62	20.24	0.91	3	41	87	192	106
1682	90.79	76.79	877	9079.20	2.76	7679.08	3.35	0	0	186.66	3.43	115.19	0.86	115.38	2.42	140.03	2.93	0	2138.00	34.20	0.95	3	41	88	192	105
1683	92.29	79.30	878	9228.98	4.02	7929.71	5.30	0	0	132.99	3.25	113.46	0.95	127.26	3.56	167.64	4.70	0	1938.90	20.60	0.90	3	41	89	192	104
1684	93.04	79.42	879	9303.72	4.72	7942.31	5.10	0	0	143.86	3.79	113.26	1.09	138.07	4.17	149.44	4.51	0	1951.88	19.84	0.89	3	41	90	192	103
1685	91.63	79.43	880	9163.45	4.82	7942.99	4.91	0	0	125.45	3.04	113.82	0.96	153.99	4.28	157.12	4.37	0	1827.15	19.93	0.90	2	41	91	192	102
1686	88.84	80.87	881	8884.18	6.59	8086.82	7.22	0	0	98.92	3.30	114.56	1.08	153.17	5.88	167.54	6.45	0	1994.50	13.49	0.81	3	41	92	192	101
1687	90.01	81.84	882	9001.40	4.67	8184.22	5.21	0	0	140.71	3.30	109.77	1.10	154.73	4.18	172.29	4.66	0	2249.56	26.12	0.90	3	41	93	192	100
1688	90.59	83.12	883	9058.98	3.06	8312.09	2.98	0	0	171.59	3.08	114.46	0.79	131.17	2.69	128.04	2.62	0	2205.31	28.69	0.95	3	41	94	192	99
1689	88.93	81.88	884	8892.54	4.09	8187.97	4.96	0	0	123.14	2.90	114.78	0.86	133.94	3.62	162.44	4.40	0	1996.65	19.08	0.91	3	41	95	192	98
1690	85.51	79.60	885	8550.65	5.52	7960.12	4.44	0	0	115.23	2.95	113.91	0.89	166.54	4.90	134.04	3.94	0	1894.94	19.69	0.89	3	41	96	192	97
1691	85.40	79.59	886	8540.30	4.82	7958.78	5.80	0	0	133.61	3.97	114.41	1.09	125.07	4.25	150.63	5.11	0	1968.00	20.75	0.86	3	41	97	192	96
1692	84.99	82.20	887	8499.43	3.04	8220.12	3.60	0	0	154.71	2.85	114.36	0.79	127.32	2.68	150.79	3.17	0	2092.96	23.67	0.94	3	41	98	192	95
1693	84.47	81.85	888	8447.04	4.07	8185.33	5.63	0	0	140.56	3.76	115.39	1.03	117.36	3.59	162.15	4.97	0	1927.10	16.02	0.89	4	41	99	192	94
1694	83.77	81.26	889	8377.00	3.29	8125.90	3.53	0	0	154.25	3.25	115.07	0.79	120.25	2.88	129.07	3.09	0	1617.65	24.60	0.93	3	41	100	192	93
1695	84.37	80.78	890	8437.34	3.74	8078.12	3.77	0	0	143.94	3.10	113.77	0.83	133.70	3.29	134.91	3.32	0	1944.96	24.87	0.92	3	41	101	192	92
1696	85.21	79.72	891	8520.88	3.39	7971.58	4.07	0	0	139.58	2.92	113.18	0.80	124.70	2.99	149.97	3.59	0	1884.62	20.85	0.93	3	41	102	192	91
1697	85.03	78.87	892	8502.96	5.91	7887.29	6.03	0	0	125.73	3.71	110.39	1.18	155.16	5.27	158.11	5.36	0	1662.29	16.77	0.85	2	41	103	192	90
1698	84.05	77.85	893	8404.62	4.26	7785.39	4.47	0	0	144.06	3.87	113.13	0.95	122.06	3.74	127.91	3.91	0	1525.69	20.38	0.89	4	41	104	192	89
1699	84.63	81.60	894	8463.14	2.96	8159.84	3.18	0	0	190.07	3.78	115.00	0.87	114.54	2.59	122.97	2.78	0	1932.75	31.05	0.94	4	41	105	192	88
1700	84.96	81.11	895	8495.61	3.33	8110.60	3.18	0	0	180.82	3.65	113.94	0.89	126.61	2.91	120.90	2.78	0	1986.06	24.66	0.94	4	41	106	192	87
1701	84.55	81.07	896	8455.37	5.13	8107.04	4.70	0	0	131.21	3.47	113.75	1.00	149.82	4.53	137.20	4.15	0	2135.69	20.45	0.89	3	41	107	192	86
1702	84.04	81.46	897	8403.65	5.51	8145.66	4.40	0	0	131.17	3.47	112.83	1.00	160.98	4.89	128.71	3.89	0	1863.83	19.55	0.89	3	41	108	192	85
1703	85.57	81.67	898	8557.37	3.64	8166.91	3.74	0	0	157.16	3.60	115.93	0.88	122.36	3.19	125.92	3.28	0	1832.75	22.88	0.92	4	41	109	192	84
1704	84.82	81.69	899	8482.03	4.10	8168.95	4.80	0	0	132.02	3.19	114.22	0.90	130.92	3.62	153.03	4.23	0	2050.60	22.58	0.90	3	41	110	192	83
1705	85.90	84.70	900	8590.11	3.72	8470.16	3.77	0	0	169.28	4.33	115.01	0.94	111.75	3.25	113.27	3.29	1	1590.54	25.44	0.91	4	41	111	192	82
1706	86.06	84.35	901	8606.32	3.70	8434.54	3.67	0	0	150.17	3.26	112.30	0.84	131.41	3.25	130.44	3.23	0	1793.38	29.70	0.93	3	41	112	192	81
1707	86.58	84.44	902	8658.26	3.78	8443.60	4.08	0	0	152.88	3.65	114.46	0.91	121.96	3.32	131.52	3.58	0	1882.81	24.32	0.91	3	41	113	192	80
1708	84.87	82.28	903	8487.48	4.35	8228.30	5.49	0	0	145.71	4.16	115.23	1.09	117.56	3.83	148.43	4.83	0	1919.96	21.24	0.88	4	41	114	192	79
1709	86.57	84.39	904	8656.63	3.99	8439.19	4.04	0	0	163.33	4.24	114.44	0.98	118.02	3.49	119.62	3.53	0	1825.44	26.26	0.90	3	41	115	192	78
1710	86.04	84.80	905	8603.89	3.49	8479.64	3.76	0	0	163.53	3.80	116.21	0.89	115.46	3.05	124.42	3.29	0	1888.54	25.07	0.92	3	41	116	192	77
1711	85.50	83.93	906	8550.47	3.57	8392.51	4.01	0	0	122.53	2.81	115.75	0.70	119.88	3.13	134.66	3.52	0	1570.08	16.60	0.92	4	41	117	192	76
1712	84.89	81.65	907	8489.36	3.40	8165.41	4.86	0	0	149.70	3.21	111.59	0.94	122.41	3.01	174.88	4.32	0	2153.02	27.37	0.92	3	41	118	192	75
1713	84.57	81.67	908	8457.05	3.84	8166.60	4.42	0	0	145.10	3.48	115.78	0.91	123.59	3.38	142.02	3.88	0	1838.79	20.77	0.91	3	41	119	192	74
1714	85.48	80.11	909	8548.38	2.77	8010.67	3.49	0	0	168.20	3.13	112.96	0.79	114.50	2.43	144.29	3.06	0	1886.12	31.54	0.94	4	41	120	192	73
1715	85.52	80.97	910	8551.83	2.87	8097.29	3.56	0	0	149.23	3.31	114.82	0.71	99.50	2.49	123.50	3.11	1	1694.40	26.74	0.93	5	41	121	192	72
1716	85.62	80.83	911	8562.05	3.95	8083.11	4.46	0	0	108.74	2.95	110.10	0.68	111.83	3.45	126.30	3.90	1	1003.98	25.02	0.89	4	41	122	192	71
1717	85.54	80.63	912	8554.31	5.31	8063.19	6.60	0	0	92.56	3.50	112.54	0.82	107.79	4.63	134.22	5.78	1	1079.15	14.08	0.81	3	41	123	192	70
1718	85.53	81.26	913	8553.16	3.76	8126.37	4.54	0	0	117.86	3.14	114.54	0.73	108.51	3.29	131.05	3.97	1	1247.10	21.51	0.90	4	41	124	192	69
1719	85.49	81.28	914	8548.59	6.03	8128.23	5.94	0	0	67.39	2.81	112.88	0.60	111.09	5.25	109.44	5.17	1	541.98	11.30	0.79	4	41	125	192	68
1720	85.63	81.07	915	8563.34	2.60	8107.24	2.92	0	0	170.89	3.20	115.26	0.70	106.43	2.26	119.59	2.55	1	1641.33	28.54	0.95	4	41	126	192	67
1721	85.49	81.23	916	8549.23	2.64	8122.98	3.33	0	0	216.18	4.21	116.48	0.96	104.21	2.30	131.53	2.91	1	2322.25	37.18	0.94	4	41	127	192	66
1722	85.32	81.12	917	8531.57	2.63	8111.60	2.90	0	0	206.43	3.86	114.53	0.85	108.20	2.29	119.21	2.53	1	1852.60	31.24	0.95	4	41	128	192	65
1723	85.45	81.32	918	8545.24	2.84	8131.62	3.49	0	0	152.62	3.32	116.00	0.71	100.16	2.46	122.92	3.04	1	1469.17	24.00	0.93	4	41	129	192	64
1724	85.38	81.18	919	8538.27	2.58	8117.56	2.84	0	0	207.59	3.74	115.76	0.84	109.86	2.25	120.89	2.48	1	2122.27	29.79	0.95	4	41	130	192	63
1725	85.40	81.27	920	8539.77	3.04	8126.76	3.58	0	0	186.99	4.21	112.74	0.92	103.61	2.64	121.91	3.12	1	1580.31	35.43	0.93	4	41	131	192	62
1726	85.26	81.46	921	8526.02	3.81	8146.21	4.12	0	0	125.14	3.33	113.10	0.74	110.13	3.33	119.14	3.60	1	1142.19	17.61	0.90	4	41	132	192	61
1727	85.35	81.12	922	8535.16	3.20	8112.25	3.74	0	0	150.87	3.44	115.12	0.78	107.81	2.79	125.97	3.26	1	1402.54	17.17	0.92	3	41	133	192	60
1728	85.23	81.18	923	8523.47	2.93	8118.40	3.44	0	0	172.22	3.72	113.20	0.81	104.31	2.56	122.20	3.00	1	1759.00	31.45	0.93	4	41	134	192	59
1729	85.04	81.23	924	8504.13	2.33	8122.89	2.81	0	0	237.14	4.20	113.74	0.90	101.25	2.04	122.05	2.45	1	2271.40	34.67	0.95	4	41	135	192	58
1730	85.09	81.28	925	8508.87	2.52	8128.06	3.04	0	0	207.76	3.83	116.03	0.86	105.19	2.21	126.81	2.65	1	2217.52	32.18	0.95	4	41	136	192	57
1731	85.05	81.73	926	8504.81	3.63	8173.36	3.83	0	0	121.00	2.98	113.03	0.67	113.18	3.17	119.58	3.35	0	1207.50	18.86	0.91	4	41	137	192	56
1732	85.08	81.69	927	8507.58	2.49	8169.18	2.79	0	0	192.07	3.35	112.65	0.76	109.49	2.18	122.81	2.44	1	1752.12	26.89	0.95	4	41	138	192	55
1733	85.03	81.72	928	8502.60	2.17	8172.14	2.41	0	0	199.41	3.13	113.88	0.68	106.07	1.90	117.94	2.10	1	1776.15	22.02	0.96	3	41	139	192	54
1734	84.93	81.87	929	8492.84	4.87	8187.03	6.67	0	0	78.15	2.70	110.56	0.67	108.59	4.28	148.44	5.85	1	907.12	10.06	0.83	4	41	140	192	53
1735	84.98	81.92	930	8498.28	7.80	8191.54	7.55	0	0	56.41	2.40	111.09	0.67	141.52	6.88	137.01	6.66	0	621.17	9.20	0.75	3	41	141	192	52
1736	85.04	81.66	931	8504.40	6.21	8166.01	7.66	0	0	81.78	3.65	115.18	0.85	107.07	5.44	131.99	6.70	1	1206.56	12.34	0.76	4	41	142	192	51
1737	84.81	81.63	932	8481.24	5.02	8163.44	5.06	0	0	106.86	3.07	111.58	0.83	134.77	4.42	135.96	4.46	0	1169.73	14.81	0.87	3	41	143	192	50
1738	84.92	81.63	933	8491.78	4.45	8162.99	5.06	0	0	104.71	2.99	111.33	0.75	120.02	3.91	136.49	4.44	0	1290.88	23.98	0.88	3	41	144	192	49
1739	84.98	81.72	934	8497.68	3.77	8171.56	4.35	0	0	102.25	2.52	112.36	0.63	118.02	3.31	136.25	3.82	0	900.48	15.64	0.91	3	41	145	192	48
1740	85.12	81.72	935	8512.29	2.38	8171.58	2.53	0	0	186.53	3.08	113.96	0.68	111.13	2.08	117.73	2.21	1	1881.38	24.29	0.96	3	41	146	192	47
1741	85.07	81.95	936	8507.01	4.01	8194.73	4.40	0	0	108.43	2.95	110.51	0.68	113.13	3.51	124.19	3.85	0	788.60	12.05	0.89	3	41	147	192	46
1742	85.00	81.96	937	8499.66	3.10	8195.52	3.55	0	0	152.38	3.52	113.45	0.75	103.23	2.71	118.07	3.09	1	1347.94	24.61	0.92	4	41	148	192	45
1743	84.88	81.70	938	8487.84	3.36	8169.82	3.97	0	0	160.00	4.11	114.21	0.87	100.41	2.94	118.85	3.46	1	1282.77	21.66	0.91	4	41	149	192	44
1744	84.96	82.18	939	8496.39	3.41	8217.60	3.85	0	0	196.15	4.56	111.98	1.06	112.62	2.98	127.23	3.37	0	1909.73	27.87	0.92	3	41	150	192	43
1745	84.92	81.99	940	8492.32	4.69	8198.53	4.23	0	0	136.55	4.35	114.23	0.90	113.18	4.09	102.11	3.70	1	1103.58	18.24	0.86	4	41	151	192	42
1746	85.06	81.99	941	8505.71	4.12	8198.98	5.92	0	0	86.49	3.02	111.00	0.63	91.31	3.67	130.55	5.16	1	719.17	12.31	0.84	4	41	152	192	41
1747	84.93	82.10	942	8493.24	3.37	8209.73	4.03	0	0	167.75	3.73	115.15	0.94	116.79	2.96	139.74	3.54	0	2089.98	28.17	0.92	3	41	153	192	40
1748	84.91	82.22	943	8491.44	2.90	8221.50	3.24	0	0	155.89	3.22	114.65	0.71	108.10	2.54	120.52	2.83	1	1618.62	25.84	0.94	4	41	154	192	39
1749	85.14	82.16	944	8513.74	1.97	8216.16	2.28	0	0	279.24	4.21	116.93	0.88	100.58	1.73	116.06	1.99	1	2515.02	31.05	0.97	4	41	155	192	38
1750	85.31	82.02	945	8531.44	3.38	8202.09	3.55	0	0	173.94	3.95	114.75	0.90	114.28	2.95	120.23	3.11	0	1783.00	24.29	0.92	4	41	156	192	37
1751	85.29	82.05	946	8528.60	3.08	8204.92	3.89	0	0	167.11	3.77	115.50	0.87	104.80	2.69	132.73	3.40	1	1956.90	34.67	0.92	4	41	157	192	36
1752	85.37	82.10	947	8537.20	2.86	8209.68	3.22	0	0	191.66	4.36	113.89	0.85	96.58	2.47	108.61	2.80	1	1675.17	33.38	0.93	4	41	158	192	35
1753	85.24	82.17	948	8523.81	3.40	8217.43	3.92	0	0	184.10	4.45	114.15	1.00	108.05	2.97	124.68	3.42	1	1819.31	22.95	0.91	4	41	159	192	34
1754	85.12	82.19	949	8512.14	2.12	8219.31	2.31	0	0	257.70	4.22	115.88	0.84	99.45	1.85	108.01	2.01	1	2106.75	36.87	0.96	4	41	160	192	33
1755	85.20	82.39	950	8519.99	3.32	8239.17	3.79	0	0	179.08	4.23	112.78	0.95	107.80	2.90	123.35	3.31	1	1913.81	27.63	0.92	3	41	161	192	32
1756	85.22	82.29	951	8521.64	2.62	8229.14	2.69	0	0	183.81	3.35	113.82	0.73	110.34	2.29	113.45	2.35	1	1804.79	31.11	0.95	4	41	162	192	31
1757	85.01	82.39	952	8501.30	2.97	8239.39	3.27	0	0	189.77	3.97	114.79	0.88	109.15	2.60	120.22	2.86	1	1855.50	24.80	0.93	4	41	163	192	30
1758	85.03	82.35	953	8502.86	2.84	8235.19	2.68	0	0	174.27	3.49	114.27	0.71	108.71	2.47	102.72	2.33	1	1515.35	24.05	0.94	4	41	164	192	29
1759	85.03	82.17	954	8503.34	3.32	8216.58	3.50	0	0	116.63	2.76	112.96	0.59	107.72	2.90	113.37	3.05	1	1007.96	14.35	0.92	4	41	165	192	28
1760	84.96	82.07	955	8495.80	3.55	8206.97	4.17	0	0	105.18	2.66	111.67	0.61	107.98	3.11	126.76	3.65	1	1128.77	14.40	0.91	3	41	166	192	27
1761	84.86	82.16	956	8485.63	2.48	8215.54	2.67	0	0	173.54	3.09	113.04	0.66	107.04	2.17	115.39	2.33	1	1637.40	26.96	0.95	4	41	167	192	26
1762	84.84	81.80	957	8484.02	3.80	8179.99	4.62	0	0	166.91	4.76	114.56	1.04	102.53	3.33	124.55	4.03	1	1631.29	26.47	0.89	4	41	168	192	25
1763	84.60	81.75	958	8460.01	2.60	8175.28	3.05	0	0	198.34	3.66	114.18	0.84	108.33	2.27	126.76	2.66	1	2011.67	27.71	0.95	3	41	169	192	24
1764	84.35	81.46	959	8434.72	2.89	8146.11	3.02	0	0	161.61	3.13	112.86	0.71	114.68	2.53	119.88	2.64	0	1367.00	27.16	0.94	3	41	170	192	23
1765	84.30	81.53	960	8429.88	2.32	8152.92	2.70	0	0	249.63	4.38	116.30	0.93	101.78	2.02	118.12	2.35	1	2325.10	40.26	0.95	4	41	171	192	22
1766	84.37	81.50	961	8437.41	2.51	8149.87	2.70	0	0	223.62	4.16	116.31	0.86	103.66	2.18	111.55	2.35	1	1876.08	39.86	0.95	4	41	172	192	21
1767	84.60	81.63	962	8459.92	2.35	8163.38	2.93	0	0	188.66	3.56	113.58	0.73	95.53	2.03	119.45	2.55	1	1505.48	33.16	0.95	4	41	173	192	20
1768	83.52	81.68	963	8352.39	2.83	8167.68	3.28	0	0	185.54	3.93	117.53	0.84	102.62	2.46	119.14	2.86	1	1865.52	29.78	0.93	4	41	174	192	19
1769	83.60	81.61	964	8360.24	3.26	8160.59	3.52	0	0	176.27	3.65	114.38	0.90	121.08	2.86	130.90	3.09	0	1892.04	25.33	0.93	4	41	175	192	18
1770	85.33	82.13	965	8532.57	3.99	8212.86	3.65	0	0	142.21	2.99	114.35	0.84	146.31	3.52	133.90	3.22	0	1884.00	19.33	0.93	3	41	176	192	17
1771	86.31	84.07	966	8631.15	3.02	8407.49	3.99	0	0	149.63	3.30	117.12	0.78	105.08	2.64	138.87	3.49	1	1907.79	26.87	0.93	4	41	177	192	16
1772	85.79	83.67	967	8579.14	3.50	8367.10	3.88	0	0	148.43	3.19	114.34	0.84	125.58	3.08	139.30	3.41	0	2071.58	25.14	0.93	3	41	178	192	15
1773	85.21	82.83	968	8521.00	2.97	8283.31	3.12	0	0	156.15	2.87	115.10	0.72	124.38	2.61	130.51	2.74	0	1920.08	21.92	0.95	4	41	179	192	14
1774	85.06	79.83	969	8506.45	4.07	7983.06	4.93	0	0	151.60	3.86	111.36	1.04	123.26	3.58	149.26	4.34	0	1849.60	25.68	0.90	3	41	180	192	13
1775	85.14	79.47	970	8513.51	4.39	7947.34	5.83	0	0	135.47	3.79	116.76	1.05	121.09	3.87	160.84	5.14	0	2043.00	19.51	0.88	3	41	181	192	12
1776	85.42	80.18	971	8541.77	5.87	8017.84	6.97	0	0	90.57	2.49	110.08	0.94	166.80	5.29	196.88	6.37	0	1689.17	13.66	0.85	3	41	182	192	11
1777	88.05	80.58	972	8804.70	4.32	8057.97	4.01	0	0	158.65	3.70	113.31	1.01	142.90	3.81	132.45	3.53	0	1847.08	21.03	0.91	3	41	183	192	10
1778	86.90	80.80	973	8690.28	6.20	8080.04	6.17	0	0	110.34	3.68	114.28	1.06	143.78	5.48	142.93	5.45	0	1891.42	21.35	0.83	3	41	184	192	9
1779	84.20	81.15	974	8419.54	3.75	8115.08	4.02	0	0	133.24	2.84	112.12	0.80	135.55	3.31	145.30	3.55	0	1858.83	20.31	0.92	3	41	185	192	8
1780	85.93	80.00	975	8592.59	3.53	7999.88	3.07	0	0	149.03	3.08	115.83	0.74	131.32	3.09	114.18	2.69	0	1791.94	22.29	0.93	4	41	186	192	7
1781	85.79	80.50	976	8579.17	7.12	8050.16	7.13	0	0	99.80	3.44	111.19	1.13	160.08	6.35	160.21	6.35	0	1670.25	14.60	0.80	4	41	187	192	6
1782	84.66	82.82	977	8465.91	3.15	8281.95	3.28	0	0	174.25	3.68	114.21	0.84	114.49	2.75	119.46	2.87	0	1788.10	29.94	0.93	4	41	188	192	5
1783	84.09	82.07	978	8409.21	3.64	8206.85	4.06	0	0	142.04	3.22	115.44	0.83	123.59	3.20	137.92	3.57	0	1710.17	22.37	0.92	3	41	189	192	4
1784	84.55	79.32	979	8454.58	3.78	7931.84	4.46	0	0	142.02	3.58	114.28	0.88	115.45	3.32	136.17	3.91	0	1844.81	23.90	0.90	4	41	190	192	3
1785	83.80	77.60	980	8380.45	3.02	7760.44	3.39	0	0	196.95	4.46	114.47	0.93	102.50	2.64	115.12	2.96	1	1814.62	37.24	0.93	4	41	191	192	2
1786	83.52	77.56	981	8352.13	3.43	7756.20	3.53	0	0	158.13	3.69	114.63	0.82	112.82	2.99	116.24	3.08	0	1757.19	24.63	0.92	4	41	192	192	1
1787	15.13	47.49	847	1512.98	5.60	4748.62	6.37	0	0	67.62	3.12	112.66	0.59	93.53	4.92	106.04	5.52	1	595.94	14.48	0.76	5	42	1	5	5
1788	15.07	47.67	848	1507.16	2.99	4766.56	3.30	0	0	162.99	3.47	115.54	0.76	107.89	2.61	119.10	2.88	1	1813.19	32.55	0.93	4	42	2	5	4
1789	14.80	47.28	849	1479.62	6.38	4728.36	6.75	0	0	63.57	2.68	113.69	0.63	116.64	5.58	123.31	5.90	0	901.44	12.87	0.78	4	42	3	5	3
1790	15.93	47.98	850	1592.92	8.24	4798.40	7.49	0	0	60.21	3.02	114.07	0.71	126.60	7.21	115.07	6.56	0	1179.23	10.09	0.71	4	42	4	5	2
1791	16.06	48.77	851	1605.55	7.24	4876.90	7.46	0	0	59.02	3.15	111.92	0.64	104.18	6.32	107.26	6.49	1	489.35	11.77	0.70	4	42	5	5	1
1792	117.32	75.88	877	11732.47	5.17	7587.74	5.63	0	0	65.14	2.39	110.09	0.52	108.43	4.51	118.05	4.92	1	628.06	9.69	0.82	3	43	1	1	1
1793	33.40	89.89	890	3339.50	5.29	8988.70	5.68	0	0	70.33	2.88	109.63	0.57	98.87	4.57	106.20	4.94	1	473.54	9.63	0.80	4	44	1	1	1
1794	118.31	76.24	927	11830.76	6.95	7624.04	9.71	0	0	45.17	2.43	110.82	0.55	99.16	6.06	138.47	8.48	1	400.98	7.53	0.68	4	45	1	5	5
1795	118.34	76.25	928	11833.83	5.47	7624.75	6.62	0	0	69.50	3.12	111.81	0.61	93.35	4.72	113.08	5.76	1	561.40	13.37	0.77	5	45	2	5	4
1796	118.14	76.10	929	11814.07	7.06	7610.11	6.98	0	0	51.44	2.89	110.60	0.53	96.66	6.17	95.66	6.12	1	486.85	7.16	0.68	4	45	3	5	3
1797	118.33	76.23	930	11832.93	6.74	7623.24	9.29	0	0	55.35	3.26	113.45	0.64	87.45	5.76	120.93	8.08	1	729.38	12.53	0.65	4	45	4	5	2
1798	118.33	76.37	931	11833.25	6.55	7637.02	7.82	0	0	58.69	2.44	110.40	0.64	121.48	5.76	144.97	6.87	0	737.98	12.86	0.77	3	45	5	5	1
1799	33.59	82.30	957	3359.06	8.60	8230.10	8.89	0	0	41.21	2.55	109.00	0.53	106.90	7.48	110.44	7.74	1	293.56	8.95	0.63	4	46	1	1	1
1800	120.03	109.67	977	12002.69	5.21	10966.73	5.53	0	0	78.94	2.31	110.59	0.65	137.24	4.60	145.86	4.89	0	1174.94	13.94	0.87	3	47	1	687	687
1801	120.31	109.52	978	12030.70	4.28	10952.43	4.78	0	0	96.51	2.87	112.59	0.65	110.87	3.74	123.74	4.18	1	1096.35	14.54	0.88	4	47	2	687	686
1802	120.06	109.13	979	12006.33	3.62	10912.80	3.87	0	0	120.05	3.36	111.50	0.66	99.28	3.17	105.98	3.37	1	1143.02	24.27	0.89	4	47	3	687	685
1803	120.38	109.22	980	12037.71	3.35	10921.52	4.44	0	0	94.28	2.34	110.95	0.54	103.71	2.93	137.26	3.88	1	1066.50	13.83	0.91	3	47	4	687	684
1804	120.00	108.79	981	11999.59	6.32	10879.25	7.87	0	0	82.60	3.08	110.22	0.90	130.89	5.60	162.89	6.97	0	1317.79	13.59	0.79	3	47	5	687	683
1805	120.27	109.34	982	12027.02	4.85	10934.42	6.10	0	0	84.98	2.91	111.22	0.69	108.83	4.24	136.95	5.34	1	851.90	17.83	0.84	4	47	6	687	682
1806	120.12	108.46	983	12011.91	4.65	10846.08	6.25	0	0	104.53	3.41	111.21	0.85	109.63	4.08	147.33	5.48	1	1138.58	15.04	0.85	3	47	7	687	681
1807	120.00	108.19	984	12000.34	3.87	10818.56	4.84	0	0	101.28	2.99	113.04	0.65	100.99	3.40	126.23	4.23	1	824.98	15.72	0.88	4	47	8	687	680
1808	120.04	108.62	985	12003.66	5.97	10862.12	7.72	0	0	81.01	3.40	112.36	0.83	109.73	5.24	141.71	6.76	1	976.23	15.91	0.77	4	47	9	687	679
1809	120.18	108.70	986	12017.94	5.24	10870.29	6.00	0	0	82.46	2.60	108.50	0.71	128.29	4.62	146.85	5.29	0	850.56	11.48	0.85	3	47	10	687	678
1810	120.08	110.00	987	12008.35	4.68	11000.26	5.40	0	0	85.33	2.48	112.12	0.65	123.77	4.11	142.92	4.75	0	1219.23	14.45	0.87	3	47	11	687	677
1811	120.18	108.73	988	12017.56	5.01	10872.86	5.95	0	0	86.57	2.93	111.07	0.71	113.78	4.39	135.27	5.21	0	1089.52	18.59	0.84	4	47	12	687	676
1812	120.23	110.15	989	12023.22	5.12	11014.97	5.14	0	0	86.94	3.04	113.19	0.66	112.48	4.47	112.93	4.49	0	745.73	12.25	0.84	4	47	13	687	675
1813	120.33	109.74	990	12032.97	4.43	10974.23	5.14	0	0	90.91	2.83	112.01	0.65	109.30	3.87	127.06	4.50	1	1037.90	16.69	0.86	3	47	14	687	674
1814	120.05	110.04	991	12005.35	4.23	11004.45	5.84	0	0	98.73	3.06	110.66	0.74	105.14	3.71	145.17	5.11	1	1275.33	18.00	0.86	4	47	15	687	673
1815	120.30	109.46	992	12029.75	4.52	10946.20	5.61	0	0	93.00	2.91	110.80	0.71	111.05	3.96	137.86	4.92	1	1055.33	14.21	0.86	4	47	16	687	672
1816	120.44	108.60	993	12044.05	5.48	10859.87	5.96	0	0	82.59	2.74	110.92	0.72	127.40	4.82	138.41	5.24	0	823.65	12.85	0.84	3	47	17	687	671
1817	120.43	109.24	994	12042.75	4.16	10923.78	5.86	0	0	93.27	2.92	112.75	0.69	101.84	3.62	143.80	5.13	1	1163.06	19.63	0.86	4	47	18	687	670
1818	120.15	109.26	995	12015.35	4.11	10925.93	4.63	0	0	99.09	2.71	111.68	0.65	115.37	3.60	130.04	4.05	0	1164.81	16.04	0.89	3	47	19	687	669
1819	119.61	108.46	996	11961.44	5.11	10846.36	5.79	0	0	85.91	2.94	110.79	0.70	114.77	4.48	129.96	5.07	0	975.33	13.52	0.84	3	47	20	687	668
1820	120.36	107.53	997	12035.64	4.07	10752.87	4.64	0	0	108.89	3.21	113.35	0.70	106.01	3.55	120.91	4.05	1	878.04	17.75	0.88	4	47	21	687	667
1821	119.94	108.50	998	11993.66	6.05	10849.54	5.44	0	0	71.08	2.52	112.90	0.62	131.52	5.31	118.19	4.77	0	1043.79	15.36	0.83	4	47	22	687	666
1822	120.44	109.40	999	12043.93	6.74	10939.71	8.63	0	0	59.86	2.28	109.25	0.72	136.76	5.99	174.76	7.68	0	908.40	11.05	0.78	3	47	23	687	665
1823	120.18	109.77	1000	12018.34	4.94	10977.08	5.41	0	0	81.30	2.29	109.32	0.65	135.28	4.36	148.04	4.77	0	1053.88	13.84	0.87	3	47	24	687	664
1824	119.91	108.01	1001	11990.83	4.25	10801.46	5.38	0	0	87.63	2.44	111.16	0.64	117.54	3.74	148.80	4.73	0	1224.71	20.17	0.88	3	47	25	687	663
1825	120.39	109.32	1002	12039.48	4.19	10931.58	4.76	0	0	98.77	3.03	111.50	0.65	104.65	3.64	119.10	4.15	1	816.42	14.84	0.87	4	47	26	687	662
1826	119.90	108.74	1003	11989.73	4.79	10874.09	5.04	0	0	88.00	2.69	111.94	0.65	120.68	4.20	126.97	4.42	0	1076.12	14.91	0.87	4	47	27	687	661
1827	120.09	107.99	1004	12008.51	5.75	10799.33	6.75	0	0	94.36	3.58	113.15	0.89	116.55	5.05	136.77	5.92	0	1330.79	18.33	0.81	4	47	28	687	660
1828	120.18	108.54	1005	12017.54	4.64	10854.01	5.28	0	0	92.19	2.92	111.79	0.69	112.86	4.06	128.33	4.62	0	922.02	15.94	0.86	4	47	29	687	659
1829	120.23	110.00	1006	12023.00	6.06	11000.41	6.19	0	0	72.68	2.29	108.91	0.70	148.68	5.38	151.76	5.49	0	1102.65	11.16	0.84	3	47	30	687	658
1830	119.93	106.99	1007	11993.33	3.71	10699.45	5.80	0	0	93.78	2.98	112.40	0.65	90.41	3.31	140.72	5.06	1	947.04	14.27	0.86	4	47	31	687	657
1831	120.43	108.80	1008	12043.41	6.60	10880.50	6.72	0	0	68.34	2.77	112.17	0.69	125.17	5.79	127.55	5.90	0	949.77	12.69	0.78	4	47	32	687	656
1832	120.05	107.42	1009	12004.96	4.43	10742.31	5.00	0	0	74.79	1.81	109.26	0.55	141.90	3.93	160.12	4.44	0	939.48	12.58	0.90	3	47	33	687	655
1833	120.26	107.73	1010	12026.44	5.04	10772.76	5.41	0	0	76.37	2.39	111.89	0.61	124.00	4.42	133.21	4.75	0	1000.50	13.39	0.86	3	47	34	687	654
1834	120.60	109.49	1011	12059.97	6.69	10948.91	7.76	0	0	75.85	3.01	111.03	0.84	130.22	5.91	151.02	6.85	0	0.00	0.00	0.78	3	47	35	687	653
1835	120.00	109.37	1012	11999.94	3.66	10937.35	4.67	0	0	113.72	3.54	112.44	0.69	90.76	3.26	115.22	4.06	1	1096.92	20.18	0.87	4	47	36	687	652
1836	119.95	109.92	1013	11994.72	5.74	10991.77	7.19	0	0	66.45	3.13	111.13	0.63	93.83	5.07	117.16	6.25	1	696.35	11.46	0.75	4	47	37	687	651
1837	120.48	107.90	1014	12048.07	4.46	10789.60	5.53	0	0	110.76	3.94	112.28	0.81	95.83	3.83	119.12	4.81	1	1075.62	21.29	0.84	5	47	38	687	650
1838	120.50	107.71	1015	12049.86	8.57	10770.63	9.63	0	0	44.90	2.64	109.28	0.61	112.23	7.49	126.05	8.42	0	440.48	9.49	0.64	3	47	39	687	649
1839	120.46	108.23	1016	12045.86	5.11	10822.75	6.21	0	0	71.33	2.73	111.94	0.60	102.32	4.44	124.53	5.42	1	824.23	14.30	0.81	4	47	40	687	648
1840	120.31	108.08	1017	12030.76	6.53	10808.06	6.96	0	0	62.13	2.98	111.64	0.62	104.44	5.68	111.32	6.07	1	632.90	14.49	0.74	5	47	41	687	647
1841	120.67	108.24	1018	12066.60	4.74	10824.44	5.95	0	0	65.26	2.24	111.04	0.52	105.96	4.14	132.91	5.20	1	0.00	0.00	0.84	3	47	42	687	646
1842	120.42	108.11	1019	12042.32	3.71	10810.67	3.98	0	0	113.31	3.50	111.78	0.63	91.71	3.16	98.85	3.47	1	869.21	19.38	0.88	5	47	43	687	645
1843	120.32	107.89	1020	12031.58	6.02	10789.45	4.73	0	0	83.38	3.11	111.49	0.66	123.92	5.25	97.45	4.16	1	864.29	13.52	0.82	4	47	44	687	644
1844	120.45	107.86	1021	12044.59	5.93	10786.27	5.68	0	0	65.18	2.73	111.52	0.56	108.64	5.15	104.12	4.95	1	850.94	18.26	0.79	5	47	45	687	643
1845	120.47	107.92	1022	12046.92	4.72	10792.38	5.44	0	0	78.42	2.81	112.26	0.59	101.09	4.09	116.55	4.74	1	850.77	17.70	0.83	4	47	46	687	642
1846	120.47	107.84	1023	12047.46	5.83	10783.83	6.19	0	0	67.15	2.48	107.47	0.61	121.56	5.11	128.99	5.43	0	658.81	11.03	0.81	3	47	47	687	641
1847	120.34	108.15	1024	12033.84	6.26	10814.62	7.33	0	0	65.73	2.87	110.60	0.67	110.02	5.47	128.89	6.41	1	860.73	15.73	0.76	3	47	48	687	640
1848	120.26	107.99	1025	12026.08	5.08	10799.46	5.27	0	0	81.27	2.76	109.93	0.63	114.87	4.44	119.06	4.60	0	760.77	12.70	0.84	4	47	49	687	639
1849	120.43	108.25	1026	12042.57	5.15	10824.67	5.16	0	0	86.92	3.32	109.10	0.66	103.47	4.46	103.84	4.49	1	602.27	17.16	0.82	4	47	50	687	638
1850	120.40	108.01	1027	12039.55	3.85	10801.43	4.08	0	0	98.91	3.22	110.12	0.57	90.24	3.27	96.31	3.58	1	714.75	16.25	0.87	4	47	51	687	637
1851	120.29	107.87	1028	12029.23	5.91	10787.01	5.10	0	0	86.07	3.34	111.65	0.70	116.93	5.15	101.05	4.46	1	1051.42	20.05	0.81	4	47	52	687	636
1852	120.41	108.03	1029	12040.75	5.33	10802.68	5.45	0	0	90.92	3.12	110.14	0.74	119.26	4.66	121.96	4.77	0	876.46	19.24	0.84	4	47	53	687	635
1853	120.37	108.12	1030	12037.42	6.09	10812.32	7.06	0	0	66.64	2.56	109.47	0.67	122.16	5.35	141.63	6.21	0	778.48	13.26	0.80	3	47	54	687	634
1854	120.36	108.07	1031	12036.27	4.25	10806.88	5.03	0	0	77.17	2.46	110.19	0.53	102.36	3.70	121.33	4.39	1	808.31	14.19	0.86	3	47	55	687	633
1855	120.34	108.10	1032	12033.80	8.82	10810.48	9.05	0	0	54.53	3.18	110.95	0.73	116.47	7.71	119.44	7.91	0	544.96	9.86	0.65	5	47	56	687	632
1856	120.21	108.16	1033	12021.12	3.70	10815.76	4.39	0	0	77.73	2.14	110.23	0.47	103.06	3.23	122.38	3.83	1	537.77	11.46	0.89	4	47	57	687	631
1857	120.47	108.05	1034	12047.00	5.78	10805.06	5.23	0	0	72.55	2.56	111.53	0.60	126.02	5.05	114.15	4.58	0	847.02	14.22	0.83	4	47	58	687	630
1858	120.46	108.32	1035	12046.13	4.74	10832.48	4.85	0	0	92.27	3.50	110.97	0.65	95.50	4.07	97.78	4.19	1	600.40	15.80	0.82	4	47	59	687	629
1859	120.24	107.96	1036	12024.18	5.39	10796.47	6.05	0	0	75.90	2.90	110.86	0.65	108.19	4.70	121.52	5.28	1	733.40	11.87	0.81	4	47	60	687	628
1860	120.43	108.05	1037	12042.69	3.94	10804.97	4.58	0	0	92.74	2.84	110.81	0.58	98.58	3.41	114.65	3.99	1	882.40	18.05	0.87	4	47	61	687	627
1861	120.64	108.01	1038	12063.76	5.18	10800.75	4.71	0	0	80.55	2.96	111.12	0.59	108.20	4.50	98.63	4.13	1	0.00	0.00	0.83	4	47	62	687	626
1862	120.25	108.05	1039	12024.71	4.46	10804.88	5.73	0	0	77.46	2.60	110.99	0.58	102.35	3.90	131.47	5.01	1	859.27	13.82	0.85	4	47	63	687	625
1863	120.63	107.89	1040	12063.12	7.19	10789.33	7.52	0	0	60.08	2.85	112.11	0.66	116.36	6.28	121.84	6.58	0	0.00	0.00	0.73	4	47	64	687	624
1864	120.29	107.89	1041	12029.22	5.45	10788.55	5.69	0	0	87.91	3.70	111.27	0.72	99.46	4.73	103.95	4.96	1	809.71	14.82	0.79	4	47	65	687	623
1865	120.44	108.28	1042	12043.75	5.62	10828.02	4.30	0	0	70.19	2.66	110.28	0.50	113.46	4.87	86.76	3.71	1	357.77	12.48	0.82	5	47	66	687	622
1866	120.41	107.89	1043	12041.32	8.05	10789.12	7.27	0	0	67.21	3.21	110.16	0.77	129.56	7.05	117.01	6.37	0	671.54	11.92	0.73	4	47	67	687	621
1867	120.43	108.03	1044	12042.70	5.22	10802.97	5.09	0	0	86.63	3.31	112.64	0.66	104.96	4.53	102.47	4.45	1	921.81	13.65	0.82	4	47	68	687	620
1868	120.55	107.86	1045	12054.87	4.71	10785.52	5.28	0	0	91.05	3.70	112.17	0.66	88.25	3.96	99.64	4.60	1	0.00	0.00	0.81	5	47	69	687	619
1869	120.60	108.32	1046	12059.91	6.28	10831.71	5.71	0	0	80.24	3.68	111.43	0.70	104.94	5.45	95.29	4.93	1	0.00	0.00	0.76	4	47	70	687	618
1870	120.18	107.81	1047	12018.19	5.38	10781.41	4.79	0	0	80.02	2.73	110.49	0.60	121.22	4.70	107.87	4.18	1	624.42	14.42	0.84	4	47	71	687	617
1871	120.42	108.03	1048	12041.87	4.92	10802.89	5.67	0	0	79.89	2.71	110.21	0.63	111.27	4.30	128.38	4.96	1	909.65	15.98	0.84	4	47	72	687	616
1872	120.38	108.09	1049	12038.09	6.44	10808.76	6.39	0	0	74.62	3.39	111.53	0.71	108.93	5.61	108.14	5.58	1	761.65	11.87	0.76	4	47	73	687	615
1873	120.40	107.97	1050	12040.33	6.02	10796.72	5.96	0	0	81.84	3.49	111.20	0.72	108.46	5.24	107.26	5.20	1	740.10	17.47	0.78	4	47	74	687	614
1874	120.49	108.06	1051	12049.23	5.45	10806.38	5.03	0	0	90.11	3.36	110.75	0.70	112.16	4.74	103.59	4.39	1	954.35	20.33	0.82	4	47	75	687	613
1875	120.36	107.98	1052	12035.53	5.70	10798.46	6.89	0	0	69.67	2.68	109.48	0.66	114.21	5.00	137.94	6.04	0	837.33	10.49	0.80	4	47	76	687	612
1876	120.52	107.66	1053	12052.23	5.18	10766.40	6.11	0	0	81.99	3.16	109.85	0.68	103.13	4.50	121.70	5.33	1	0.00	0.00	0.81	4	47	77	687	611
1877	120.46	108.10	1054	12045.91	5.83	10810.38	6.71	0	0	73.93	3.03	111.57	0.69	109.26	5.09	125.65	5.86	1	747.40	13.94	0.79	4	47	78	687	610
1878	120.35	108.15	1055	12035.20	5.83	10814.99	6.21	0	0	71.72	2.69	111.75	0.65	119.80	5.11	127.63	5.44	0	899.17	10.97	0.81	4	47	79	687	609
1879	120.23	107.93	1056	12023.37	5.59	10793.29	5.49	0	0	70.68	2.42	108.63	0.59	125.52	4.90	123.18	4.81	0	620.92	12.09	0.84	3	47	80	687	608
1880	120.51	107.71	1057	12050.62	5.66	10771.15	5.12	0	0	72.97	2.67	111.26	0.58	118.98	4.94	107.78	4.47	1	0.00	0.00	0.83	4	47	81	687	607
1881	120.17	107.97	1058	12017.30	4.66	10797.50	5.02	0	0	88.79	2.92	110.40	0.64	109.01	4.07	117.44	4.38	1	1082.85	15.01	0.85	4	47	82	687	606
1882	120.52	108.07	1059	12052.42	5.75	10806.55	5.97	0	0	77.82	2.86	109.77	0.69	120.55	5.04	125.01	5.23	0	0.00	0.00	0.82	3	47	83	687	605
1883	120.34	108.16	1060	12033.91	4.72	10815.95	5.63	0	0	84.00	2.87	111.48	0.65	106.10	4.12	126.51	4.92	1	942.96	15.95	0.84	4	47	84	687	604
1884	120.38	108.05	1061	12037.96	5.64	10804.83	5.37	0	0	80.72	2.91	110.89	0.66	120.10	4.93	114.44	4.70	0	589.48	11.78	0.83	4	47	85	687	603
1885	120.45	108.03	1062	12044.84	6.00	10803.21	5.66	0	0	77.20	3.14	110.41	0.67	113.52	5.23	106.97	4.94	1	811.23	15.76	0.80	4	47	86	687	602
1886	120.57	107.91	1063	12056.56	5.79	10790.70	5.35	0	0	73.15	2.64	109.61	0.61	123.50	5.06	114.04	4.68	0	0.00	0.00	0.83	4	47	87	687	601
1887	120.69	107.92	1064	12069.10	7.69	10792.30	6.97	0	0	69.40	3.15	111.10	0.77	130.55	6.74	118.37	6.11	0	0.00	0.00	0.75	3	47	88	687	600
1888	120.44	108.14	1065	12043.83	7.10	10814.49	7.36	0	0	62.38	2.60	108.45	0.69	131.44	6.25	136.36	6.48	0	664.48	10.14	0.77	3	47	89	687	599
1889	120.50	108.04	1066	12050.11	5.18	10804.35	4.65	0	0	104.26	3.88	111.02	0.75	106.90	4.49	96.29	4.09	1	0.00	0.00	0.83	5	47	90	687	598
1890	120.37	108.18	1067	12036.79	4.73	10817.93	5.41	0	0	79.68	2.58	110.55	0.60	112.46	4.14	128.45	4.73	0	971.29	15.95	0.85	3	47	91	687	597
1891	120.36	107.93	1068	12035.63	3.90	10792.56	3.59	0	0	96.34	2.76	112.15	0.53	104.61	3.38	96.38	3.15	1	780.92	15.68	0.89	4	47	92	687	596
1892	120.33	108.06	1069	12033.22	5.31	10805.84	6.03	0	0	72.43	2.64	110.75	0.61	111.96	4.64	127.15	5.27	1	895.69	12.21	0.82	3	47	93	687	595
1893	120.42	108.04	1070	12041.78	5.37	10803.97	4.61	0	0	77.70	2.60	111.66	0.58	123.25	4.69	105.86	4.04	1	892.73	18.81	0.85	4	47	94	687	594
1894	120.31	107.90	1071	12031.04	5.87	10790.19	6.30	0	0	73.42	2.86	111.40	0.67	115.91	5.14	124.35	5.51	0	901.00	13.21	0.80	4	47	95	687	593
1895	120.38	107.96	1072	12038.21	4.67	10795.97	4.82	0	0	92.05	2.90	109.30	0.65	113.82	4.08	117.45	4.21	0	754.38	14.32	0.86	3	47	96	687	592
1896	120.48	108.18	1073	12048.11	3.85	10818.24	3.90	0	0	102.15	3.15	111.43	0.58	95.35	3.29	97.05	3.40	1	598.44	22.70	0.88	4	47	97	687	591
1897	120.52	108.07	1074	12052.23	4.04	10806.80	4.11	0	0	79.34	1.86	108.97	0.49	132.80	3.55	135.05	3.61	0	0.00	0.00	0.91	3	47	98	687	590
1898	120.43	107.94	1075	12042.52	5.57	10793.85	5.40	0	0	87.70	3.39	111.12	0.71	110.64	4.85	107.38	4.72	1	665.46	12.22	0.81	3	47	99	687	589
1899	120.40	107.79	1076	12039.92	5.21	10778.73	6.77	0	0	69.22	2.69	110.11	0.61	102.90	4.54	133.74	5.92	1	763.42	14.04	0.80	4	47	100	687	588
1900	120.50	108.02	1077	12050.16	5.06	10801.51	4.36	0	0	89.62	3.04	111.27	0.62	114.52	4.40	98.89	3.83	1	0.00	0.00	0.85	4	47	101	687	587
1901	120.35	107.92	1078	12035.49	4.82	10791.68	5.11	0	0	84.00	2.68	109.49	0.63	116.06	4.22	123.07	4.47	0	758.94	13.47	0.86	4	47	102	687	586
1902	120.49	108.01	1079	12049.06	4.62	10801.14	5.24	0	0	89.05	3.07	111.84	0.65	102.83	4.01	116.59	4.56	1	763.58	14.53	0.84	4	47	103	687	585
1903	120.33	108.11	1080	12032.56	4.91	10811.05	5.41	0	0	94.26	3.50	111.32	0.72	101.56	4.26	111.91	4.71	1	758.77	15.52	0.83	4	47	104	687	584
1904	120.47	108.03	1081	12046.90	5.40	10802.76	4.89	0	0	81.27	2.94	111.35	0.62	114.61	4.70	103.80	4.27	1	856.75	17.13	0.83	4	47	105	687	583
1905	120.38	108.09	1082	12038.24	5.04	10808.94	6.39	0	0	77.54	2.94	111.19	0.66	101.96	4.39	129.31	5.58	1	700.27	14.79	0.81	4	47	106	687	582
1906	120.38	107.98	1083	12038.36	4.19	10797.55	3.62	0	0	92.80	2.87	110.53	0.53	104.15	3.63	90.43	3.22	1	618.42	15.41	0.88	4	47	107	687	581
1907	120.44	107.91	1084	12044.13	3.88	10791.07	4.01	0	0	95.84	2.76	110.67	0.56	103.44	3.37	106.84	3.49	1	793.62	12.44	0.89	4	47	108	687	580
1908	120.55	107.85	1085	12055.26	6.40	10784.87	5.70	0	0	83.51	3.31	110.18	0.75	124.19	5.59	110.56	4.98	1	0.00	0.00	0.80	3	47	109	687	579
1909	120.66	107.97	1086	12065.53	7.66	10796.58	8.92	0	0	57.83	2.69	109.61	0.73	126.80	6.75	147.63	7.86	0	0.00	0.00	0.72	3	47	110	687	578
1910	120.29	108.21	1087	12029.00	4.36	10820.53	3.87	0	0	101.83	3.06	111.29	0.62	111.52	3.79	98.93	3.37	1	860.62	17.35	0.88	4	47	111	687	577
1911	120.38	107.95	1088	12038.18	4.61	10795.35	4.40	0	0	92.70	3.01	109.48	0.62	108.89	4.01	104.06	3.84	1	747.06	23.23	0.86	4	47	112	687	576
1912	120.49	108.12	1089	12048.67	4.19	10811.59	5.16	0	0	85.05	2.90	111.54	0.58	93.98	3.59	116.03	4.49	1	769.31	15.26	0.85	4	47	113	687	575
1913	120.33	108.10	1090	12032.59	7.67	10809.62	8.36	0	0	61.99	2.89	110.97	0.76	126.84	6.75	138.23	7.35	0	885.92	9.87	0.73	3	47	114	687	574
1914	120.40	107.99	1091	12040.23	6.80	10798.80	6.73	0	0	65.06	2.78	110.64	0.66	122.32	5.95	121.07	5.89	0	936.27	12.70	0.77	4	47	115	687	573
1915	120.29	107.93	1092	12029.13	5.15	10793.45	5.27	0	0	88.68	2.91	110.43	0.69	120.57	4.51	123.28	4.61	0	907.02	14.97	0.85	3	47	116	687	572
1916	120.63	108.12	1093	12063.12	5.35	10812.49	5.11	0	0	78.28	2.82	111.84	0.61	114.26	4.67	108.99	4.46	1	0.00	0.00	0.83	4	47	117	687	571
1917	120.46	107.96	1094	12045.69	5.65	10796.20	6.36	0	0	78.55	2.97	110.06	0.71	114.90	4.94	129.26	5.56	0	919.96	13.07	0.81	4	47	118	687	570
1918	120.42	108.01	1095	12042.07	5.14	10800.84	4.36	0	0	84.82	2.89	111.66	0.59	116.10	4.48	98.46	3.82	1	705.96	11.94	0.85	4	47	119	687	569
1919	120.45	108.37	1096	12044.61	7.70	10836.90	7.83	0	0	67.45	3.22	111.46	0.79	124.28	6.76	126.24	6.86	0	784.75	11.32	0.73	4	47	120	687	568
1920	120.53	108.06	1097	12052.63	5.01	10806.40	4.93	0	0	78.73	2.71	109.76	0.58	112.08	4.37	110.25	4.30	1	0.00	0.00	0.84	3	47	121	687	567
1921	120.57	107.87	1098	12057.00	6.37	10786.92	6.76	0	0	66.96	2.87	109.70	0.66	114.45	5.57	121.42	5.91	0	0.00	0.00	0.77	3	47	122	687	566
1922	120.45	107.92	1099	12044.89	7.00	10791.88	7.00	0	0	63.11	3.03	112.21	0.66	111.81	6.10	111.81	6.11	1	926.54	11.70	0.73	4	47	123	687	565
1923	120.26	107.79	1100	12026.30	5.06	10778.84	5.25	0	0	83.42	2.87	109.44	0.64	113.11	4.42	117.19	4.58	0	769.35	13.09	0.84	3	47	124	687	564
1924	120.64	108.12	1101	12064.00	6.07	10812.43	6.56	0	0	66.93	2.79	110.41	0.63	111.70	5.30	120.71	5.73	1	0.00	0.00	0.78	4	47	125	687	563
1925	120.47	107.93	1102	12047.03	6.98	10792.76	7.31	0	0	65.86	2.84	111.08	0.71	124.75	6.13	130.61	6.41	0	741.56	9.36	0.76	4	47	126	687	562
1926	120.56	107.89	1103	12056.33	4.47	10788.79	4.63	0	0	90.17	2.96	109.84	0.61	104.44	3.88	108.13	4.04	1	0.00	0.00	0.86	4	47	127	687	561
1927	120.56	107.92	1104	12056.44	6.92	10792.50	5.33	0	0	66.95	2.94	111.88	0.60	121.27	6.02	93.72	4.71	1	0.00	0.00	0.77	4	47	128	687	560
1928	120.31	107.94	1105	12031.09	4.69	10794.18	4.91	0	0	87.74	2.78	110.42	0.63	113.66	4.09	119.22	4.29	0	910.71	18.62	0.86	4	47	129	687	559
1929	120.34	108.15	1106	12034.41	4.99	10815.24	5.60	0	0	87.06	3.33	109.72	0.68	100.13	4.33	112.49	4.88	1	567.83	12.75	0.82	4	47	130	687	558
1930	120.44	108.07	1107	12044.21	5.03	10806.96	5.25	0	0	101.78	3.95	111.09	0.77	99.26	4.34	103.88	4.58	1	902.15	20.25	0.82	4	47	131	687	557
1931	120.51	108.17	1108	12051.30	5.82	10816.53	5.20	0	0	81.05	2.94	110.72	0.67	123.29	5.08	110.08	4.54	1	0.00	0.00	0.83	4	47	132	687	556
1932	120.40	108.17	1109	12040.29	4.26	10816.73	4.64	0	0	93.56	2.97	109.85	0.62	103.04	3.70	112.24	4.04	1	928.04	17.56	0.87	4	47	133	687	555
1933	120.41	108.00	1110	12040.52	5.73	10800.34	4.90	0	0	79.52	2.70	108.60	0.63	129.87	5.01	111.11	4.29	1	729.40	14.18	0.84	4	47	134	687	554
1934	120.37	108.08	1111	12036.91	5.50	10807.57	6.01	0	0	81.19	3.27	111.71	0.69	104.85	4.79	114.64	5.24	1	826.52	15.03	0.80	4	47	135	687	553
1935	120.54	108.06	1112	12053.84	5.32	10806.34	4.56	0	0	75.25	2.95	112.32	0.54	104.25	4.61	89.83	4.06	1	0.00	0.00	0.81	4	47	136	687	552
1936	120.24	107.95	1113	12023.97	6.76	10795.12	7.91	0	0	58.03	3.07	111.00	0.63	98.07	5.89	114.79	6.89	1	772.75	10.04	0.70	4	47	137	687	551
1937	120.25	108.02	1114	12024.93	7.61	10801.92	7.30	0	0	55.41	2.76	109.73	0.62	117.71	6.65	112.87	6.38	0	582.92	11.59	0.72	4	47	138	687	550
1938	120.43	108.04	1115	12043.13	5.37	10803.55	5.25	0	0	75.17	3.31	111.96	0.58	93.41	4.59	91.87	4.64	1	620.94	12.77	0.78	5	47	139	687	549
1939	120.39	107.89	1116	12039.12	10.31	10788.75	7.67	0	0	58.76	3.65	110.51	0.77	127.44	8.98	94.95	6.75	1	553.90	12.69	0.63	5	47	140	687	548
1940	120.02	108.03	1117	12001.79	5.06	10802.75	5.25	0	0	75.39	3.13	108.88	0.57	93.78	4.46	97.19	4.60	1	511.23	12.54	0.80	4	47	141	687	547
1941	120.61	107.95	1118	12060.59	7.33	10794.50	7.27	0	0	56.48	2.41	109.59	0.63	132.36	6.44	131.30	6.39	0	0.00	0.00	0.76	3	47	142	687	546
1942	120.34	107.93	1119	12033.83	7.35	10793.23	6.36	0	0	63.97	2.75	111.39	0.66	131.66	6.44	113.82	5.57	0	968.73	13.77	0.77	4	47	143	687	545
1943	120.38	108.19	1120	12038.18	3.89	10819.25	5.10	0	0	73.49	2.29	108.81	0.48	95.57	3.36	125.39	4.44	1	595.54	13.94	0.87	4	47	144	687	544
1944	120.35	107.80	1121	12034.66	8.59	10780.04	9.76	0	0	48.04	2.61	110.53	0.67	121.59	7.55	138.14	8.57	0	681.65	7.70	0.66	4	47	145	687	543
1945	120.13	108.03	1122	12012.74	6.07	10802.88	6.95	0	0	57.69	2.44	108.04	0.56	110.55	5.31	126.57	6.08	1	520.85	9.79	0.78	3	47	146	687	542
1946	120.60	108.33	1123	12059.77	6.52	10833.41	8.61	0	0	56.70	2.84	108.85	0.63	99.79	5.66	131.97	7.52	1	0.00	0.00	0.72	4	47	147	687	541
1947	120.46	108.10	1125	12046.29	5.07	10809.75	5.58	0	0	62.01	2.16	109.65	0.49	111.84	4.43	122.88	4.87	1	584.73	10.94	0.84	4	47	148	687	540
1948	120.39	107.96	1126	12039.21	5.81	10795.77	5.41	0	0	77.91	3.47	110.27	0.64	100.04	5.02	93.61	4.78	1	557.60	11.54	0.78	5	47	149	687	539
1949	120.46	108.15	1127	12046.11	4.89	10815.28	4.75	0	0	88.86	3.61	112.38	0.62	91.78	4.15	89.90	4.18	1	835.02	19.76	0.81	5	47	150	687	538
1950	120.70	108.12	1128	12070.15	6.67	10812.22	5.41	0	0	80.65	3.95	112.25	0.71	104.71	5.78	85.54	4.85	1	0.00	0.00	0.74	4	47	151	687	537
1951	120.37	108.51	1129	12037.04	8.67	10851.23	9.56	0	0	42.98	1.96	107.88	0.62	146.75	7.70	161.83	8.49	0	533.81	6.87	0.71	3	47	152	687	536
1952	120.25	108.03	1130	12025.10	7.22	10802.67	8.87	0	0	60.75	3.11	109.61	0.73	108.43	6.32	133.15	7.76	1	663.90	12.08	0.70	4	47	153	687	535
1953	120.44	107.76	1132	12043.89	6.86	10775.77	5.87	0	0	74.31	3.24	108.87	0.70	121.08	5.98	103.54	5.12	1	493.08	14.00	0.77	4	47	154	687	534
1954	120.34	108.20	1133	12033.70	5.80	10820.43	6.12	0	0	69.46	2.89	109.70	0.61	107.02	5.05	112.81	5.33	1	602.52	11.28	0.79	4	47	155	687	533
1955	120.38	108.20	1134	12038.15	7.64	10819.97	8.68	0	0	56.46	2.70	108.53	0.70	123.18	6.72	139.79	7.62	0	649.62	9.18	0.72	3	47	156	687	532
1956	120.44	107.90	1135	12044.12	5.34	10790.43	7.95	0	0	61.04	2.45	108.89	0.60	102.52	4.67	152.48	6.97	1	373.29	9.59	0.79	4	47	157	687	531
1957	120.53	107.97	1136	12053.22	5.67	10796.90	5.76	0	0	57.63	1.99	108.76	0.50	126.03	4.97	128.14	5.06	0	0.00	0.00	0.83	4	47	158	687	530
1958	120.13	108.06	1137	12012.70	6.13	10806.21	8.00	0	0	69.60	3.20	109.90	0.73	102.64	5.38	133.70	6.99	1	804.40	13.93	0.75	4	47	159	687	529
1959	120.40	107.95	1138	12039.71	3.70	10794.60	3.37	0	0	107.38	3.07	110.68	0.55	99.29	3.19	91.11	2.99	1	842.81	18.33	0.89	4	47	160	687	528
1960	120.46	107.91	1139	12046.44	5.74	10790.52	6.87	0	0	85.96	3.62	111.18	0.80	104.58	4.99	125.21	5.99	1	953.98	18.76	0.78	4	47	161	687	527
1961	120.71	108.17	1140	12070.95	5.25	10816.76	5.40	0	0	77.46	2.72	108.58	0.62	114.95	4.58	118.25	4.72	0	0.00	0.00	0.84	4	47	162	687	526
1962	120.52	107.96	1141	12052.15	5.53	10795.75	6.73	0	0	66.72	2.62	110.19	0.61	108.23	4.83	131.83	5.89	1	0.00	0.00	0.80	4	47	163	687	525
1963	120.46	107.87	1142	12045.60	4.31	10786.77	2.93	0	0	110.69	3.32	111.42	0.58	111.05	3.74	77.16	2.75	1	831.19	19.54	0.89	5	47	164	687	524
1964	120.33	108.08	1143	12032.91	5.79	10807.91	6.15	0	0	71.37	2.57	110.29	0.65	123.91	5.09	131.52	5.40	0	1034.62	13.56	0.82	4	47	165	687	523
1965	120.53	107.93	1144	12053.15	5.47	10792.76	6.11	0	0	69.74	2.70	110.57	0.60	108.71	4.77	121.46	5.34	1	0.00	0.00	0.81	4	47	166	687	522
1966	120.26	107.87	1145	12025.85	6.52	10786.74	8.72	0	0	58.47	2.78	110.20	0.66	105.50	5.71	141.02	7.63	1	733.35	18.52	0.73	4	47	167	687	521
1967	120.39	108.00	1146	12038.50	4.51	10799.81	5.56	0	0	76.71	2.67	110.23	0.57	99.45	3.91	122.87	4.85	1	426.25	11.12	0.84	4	47	168	687	520
1968	120.42	107.74	1147	12042.38	3.78	10774.19	4.08	0	0	105.78	3.05	110.10	0.61	100.57	3.27	108.85	3.55	1	1007.90	18.42	0.89	4	47	169	687	519
1969	120.45	107.97	1148	12045.17	6.09	10796.82	5.38	0	0	77.58	3.04	112.64	0.66	119.46	5.31	105.55	4.70	1	1052.44	14.35	0.81	4	47	170	687	518
1970	120.25	108.00	1149	12025.12	6.46	10799.97	5.70	0	0	70.79	2.82	109.86	0.64	124.52	5.65	109.81	4.99	1	868.17	15.45	0.80	4	47	171	687	517
1971	120.42	108.20	1150	12042.10	6.31	10819.74	6.16	0	0	71.07	3.40	111.00	0.65	101.19	5.46	98.85	5.36	1	447.71	13.93	0.75	5	47	172	687	516
1972	120.49	107.97	1151	12049.12	6.37	10796.63	5.93	0	0	70.54	2.90	110.88	0.65	119.02	5.56	110.79	5.19	1	1017.75	15.33	0.79	4	47	173	687	515
1973	120.57	108.02	1152	12056.94	4.87	10802.12	5.55	0	0	71.77	2.62	109.95	0.55	102.40	4.23	116.59	4.84	1	0.00	0.00	0.83	4	47	174	687	514
1974	120.30	108.22	1153	12030.34	5.29	10821.50	5.27	0	0	74.21	2.93	109.92	0.58	102.82	4.59	102.57	4.59	1	671.94	13.93	0.81	5	47	175	687	513
1975	120.16	107.88	1154	12016.30	6.91	10787.67	6.15	0	0	70.23	2.91	109.70	0.69	128.42	6.05	114.29	5.39	0	853.83	14.73	0.78	3	47	176	687	512
1976	120.62	108.09	1155	12061.85	4.47	10809.49	5.02	0	0	93.03	2.99	111.09	0.66	106.89	3.90	119.86	4.38	1	0.00	0.00	0.86	4	47	177	687	511
1977	120.45	108.21	1156	12045.10	6.76	10820.98	5.88	0	0	74.62	3.01	108.88	0.71	129.03	5.92	112.08	5.14	0	715.94	12.55	0.79	3	47	178	687	510
1978	120.40	108.16	1157	12039.70	6.37	10815.68	7.00	0	0	64.26	2.49	109.96	0.66	126.76	5.61	139.09	6.15	0	791.71	8.94	0.79	3	47	179	687	509
1979	120.40	107.88	1158	12040.20	5.49	10788.28	5.41	0	0	69.17	2.71	111.09	0.56	107.57	4.78	105.97	4.72	1	551.77	12.05	0.81	4	47	180	687	508
1980	120.42	108.11	1159	12041.90	6.03	10810.54	5.96	0	0	57.90	2.25	107.90	0.52	119.27	5.27	118.06	5.22	0	249.71	8.63	0.80	4	47	181	687	507
1981	120.35	107.92	1160	12035.32	6.64	10791.61	6.73	0	0	61.15	2.65	108.80	0.61	117.99	5.81	119.58	5.89	0	419.79	9.63	0.77	4	47	182	687	506
1982	120.35	108.08	1161	12034.50	9.10	10808.20	8.40	0	0	49.65	2.72	109.16	0.65	128.03	7.97	118.21	7.36	0	569.90	9.77	0.67	3	47	183	687	505
1983	120.54	108.12	1162	12054.38	6.94	10812.36	6.88	0	0	61.30	3.00	110.68	0.63	108.98	6.04	108.13	6.00	1	0.00	0.00	0.73	4	47	184	687	504
1984	120.45	108.13	1163	12045.26	6.52	10812.96	5.55	0	0	66.21	2.90	109.77	0.59	114.51	5.68	97.44	4.86	1	517.94	10.15	0.77	4	47	185	687	503
1985	120.38	107.96	1164	12037.90	4.78	10795.62	6.27	0	0	80.09	3.21	109.30	0.64	91.09	4.09	119.96	5.46	1	609.44	17.56	0.80	4	47	186	687	502
1986	120.49	107.82	1165	12048.66	11.35	10781.95	7.56	0	0	48.06	2.66	110.07	0.67	157.62	9.96	105.00	6.64	1	446.75	7.58	0.66	4	47	187	687	501
1987	120.30	107.99	1166	12030.23	5.42	10799.38	5.44	0	0	86.60	3.47	110.06	0.69	103.87	4.71	104.44	4.75	1	598.33	20.81	0.80	4	47	188	687	500
1988	120.31	108.15	1167	12031.28	5.61	10814.96	5.68	0	0	81.55	3.86	111.53	0.67	90.78	4.82	92.21	4.98	1	554.92	15.64	0.76	5	47	189	687	499
1989	120.41	108.20	1168	12041.33	7.19	10819.63	7.06	0	0	57.56	2.30	109.65	0.63	138.55	6.33	136.09	6.22	0	730.10	8.68	0.78	3	47	190	687	498
1990	120.36	107.99	1169	12036.27	4.12	10799.40	4.52	0	0	85.49	2.57	110.87	0.55	105.11	3.58	115.52	3.94	1	850.19	13.13	0.88	4	47	191	687	497
1991	120.47	107.97	1170	12047.25	4.76	10796.59	4.68	0	0	87.68	2.93	109.03	0.61	109.38	4.14	107.57	4.08	1	559.69	13.47	0.85	4	47	192	687	496
1992	120.63	107.81	1171	12062.68	5.70	10781.47	7.04	0	0	68.36	2.84	109.99	0.65	105.37	4.97	130.22	6.15	1	0.00	0.00	0.78	4	47	193	687	495
1993	120.16	107.97	1172	12016.04	6.59	10797.18	6.47	0	0	72.74	3.16	110.83	0.71	116.54	5.75	114.49	5.65	0	596.50	11.87	0.77	4	47	194	687	494
1994	120.49	108.04	1173	12048.63	5.54	10803.88	6.57	0	0	71.39	2.91	110.51	0.64	104.43	4.82	123.92	5.73	1	724.71	11.42	0.79	4	47	195	687	493
1995	120.54	107.97	1174	12054.21	5.17	10797.12	5.04	0	0	90.02	3.52	112.85	0.67	101.26	4.47	99.01	4.41	1	0.00	0.00	0.81	4	47	196	687	492
1996	120.18	107.97	1175	12018.42	3.21	10796.66	4.24	0	0	98.76	2.88	111.32	0.53	84.79	2.84	111.67	3.68	1	805.56	16.33	0.89	4	47	197	687	491
1997	120.58	108.13	1176	12058.41	3.21	10812.57	3.65	0	0	114.70	3.11	111.94	0.57	90.05	2.72	103.15	3.18	1	0.00	0.00	0.90	4	47	198	687	490
1998	120.43	107.71	1177	12042.60	4.99	10770.93	5.75	0	0	110.48	4.65	113.06	0.86	90.34	4.23	104.66	4.99	1	888.71	24.58	0.79	5	47	199	687	489
1999	120.37	108.01	1178	12037.29	4.65	10801.36	4.22	0	0	104.96	3.47	111.56	0.68	107.96	4.04	98.09	3.70	1	816.67	20.72	0.86	5	47	200	687	488
[truncated: 17,139 more rows]
