# Supplementary material for: Single-lipid tracking reveals heterogeneities in the nanoscale dynamics of colloid-supported lipid bilayers
Source: Soft Matter. 2025 Mar 26;21(16):3058–66. doi: 10.1039/d4sm01299b (PMC11957375; doi:10.1039/d4sm01299b)
Supplement: SM-021-D4SM01299B-s001 [file SM-021-D4SM01299B-s001.zip › RAW_DOM_tracks/DPPC_Heating_DOM/S01R01_PSF@1p2_SNR@4_link@2_gap@2_Results_20 DEG-all frames.csv]

	X_(px)	Y_(px)	Frame_Number	X_(nm)	X_loc_error(nm)	Y_(nm)	Y_loc_error(nm)	Z_(nm)	Z_loc_error(nm)	Amplitude_fit	Amp_error	BGfit	BGfit_error	SD_X_(nm)	SD_X_error(nm)	SD_Y_(nm)	SD_Y_error(nm)	False_positive	IntegratedInt	SNR	R2_fit	Iterations_fit	Track_ID	Particle_ID	Track_Length	Reverse_numbering
1	85.51	65.67	1	13682.39	33.73	10507.68	33.58	0	0	99.78	7.30	236.28	3.85	328.38	34.51	322.44	34.14	1	3022.90	4.34	0.56	5	1	1	10	10
2	85.20	65.62	2	13631.44	92.54	10499.98	32.55	0	0	81.75	7.89	229.90	4.66	548.53	127.90	269.73	31.16	1	1505.20	3.14	0.30	5	1	2	10	9
3	86.81	66.03	4	13889.16	89.58	10564.92	29.24	0	0	89.13	10.50	261.22	5.01	470.95	110.27	196.97	26.80	1	3425.15	7.21	0.32	4	1	3	10	8
4	87.80	66.76	5	14047.42	21.86	10681.42	13.45	0	0	152.63	12.45	257.24	3.19	206.50	19.24	127.18	11.87	1	1291.65	4.62	0.61	4	1	4	10	7
5	87.92	67.17	6	14067.29	76.41	10746.85	24.47	0	0	102.79	17.60	264.38	5.28	325.96	76.24	114.90	23.70	1	1794.97	4.76	0.26	5	1	5	10	6
6	89.29	67.12	7	14286.04	51.54	10738.81	19.91	0	0	91.09	9.05	241.95	3.32	345.77	51.84	156.24	17.96	1	1335.22	2.25	0.47	5	1	6	10	5
7	88.78	67.19	8	14205.35	33.41	10749.85	21.74	0	0	114.08	11.23	241.96	3.85	257.60	31.25	171.81	19.45	1	1120.67	3.56	0.46	5	1	7	10	4
8	89.27	66.90	10	14283.45	34.37	10704.31	20.24	0	0	95.20	8.87	245.54	3.17	281.80	32.30	169.59	18.21	1	1416.90	3.33	0.49	5	1	8	10	3
9	87.82	67.08	11	14051.34	42.69	10733.29	23.08	0	0	95.07	10.51	247.58	3.69	288.31	41.06	162.94	20.76	1	875.22	3.21	0.41	4	1	9	10	2
10	89.31	66.49	13	14289.04	32.09	10637.93	30.25	0	0	128.35	22.97	259.68	4.66	136.06	27.44	125.00	23.90	1	1369.00	3.92	0.26	4	1	10	10	1
11	87.62	66.66	1	14019.48	48.01	10665.40	26.79	0	0	97.49	10.91	254.66	4.31	310.49	47.77	187.49	24.19	1	2213.90	3.78	0.39	5	2	1	3	3
12	88.73	66.24	2	14196.70	35.83	10598.25	19.87	0	0	116.88	16.16	267.30	3.74	199.75	31.36	110.66	17.63	1	479.40	2.88	0.36	3	2	2	3	2
13	87.81	66.49	3	14050.08	64.17	10638.82	19.78	0	0	105.48	8.40	251.23	4.12	496.08	86.40	198.53	18.15	1	2254.10	3.04	0.50	5	2	3	3	1
14	89.12	59.89	1	14258.59	13.06	9582.41	14.95	0	0	270.32	26.65	268.99	4.58	110.34	13.40	122.45	14.28	1	299.67	4.68	0.56	5	3	1	1	1
15	87.31	58.18	2	13970.14	22.28	9308.00	35.88	0	0	125.63	19.42	284.10	4.10	102.66	17.43	177.25	31.25	1	1674.70	5.91	0.33	5	4	1	5	5
16	87.30	57.60	3	13967.37	24.33	9216.33	29.81	0	0	129.40	22.87	300.31	3.88	96.16	19.12	125.27	23.90	1	1686.30	4.36	0.30	5	4	2	5	4
17	86.76	57.73	4	13880.99	30.20	9236.32	19.29	0	0	111.92	15.53	260.84	3.15	167.05	26.28	103.07	16.13	1	76.92	2.77	0.38	5	4	3	5	3
18	87.20	57.22	5	13952.43	37.66	9155.36	28.64	0	0	99.29	10.37	256.27	4.25	277.58	35.59	215.11	26.06	1	2363.33	4.69	0.39	5	4	4	5	2
19	87.15	57.68	6	13943.54	13.31	9228.62	15.58	0	0	182.70	17.61	270.20	3.11	111.51	13.10	123.27	12.91	1	440.58	3.34	0.58	5	4	5	5	1
20	85.72	65.05	6	13715.74	25.37	10408.49	43.19	0	0	128.85	13.28	249.96	5.39	193.37	22.99	311.69	42.77	1	2675.12	7.48	0.40	5	5	1	7	7
21	85.32	65.72	7	13651.87	27.89	10515.65	25.69	0	0	112.57	7.75	238.74	3.84	302.24	27.94	290.00	24.89	1	2424.97	5.73	0.52	5	5	2	7	6
22	85.56	65.52	8	13689.50	28.10	10482.54	53.67	0	0	89.15	13.83	264.21	4.26	139.09	24.07	264.77	49.01	1	2575.62	4.47	0.28	4	5	3	7	5
23	85.46	65.97	9	13673.78	48.89	10555.15	181.69	0	0	74.46	6.41	234.43	4.87	411.55	58.76	867.56	390.24	1	1987.08	3.84	0.25	5	5	4	7	4
24	85.07	65.88	10	13610.93	26.42	10540.13	56.74	0	0	75.84	5.58	242.47	3.24	281.76	25.93	482.36	72.38	1	2467.67	3.62	0.44	5	5	5	7	3
25	84.24	64.99	12	13478.13	16.49	10398.50	23.48	0	0	165.47	17.18	259.08	3.91	122.36	14.54	174.05	20.55	1	1295.92	5.97	0.50	3	5	6	7	2
26	84.85	64.56	13	13576.03	36.89	10330.13	30.53	0	0	95.47	11.79	259.35	4.11	231.34	33.33	192.25	27.34	0	1699.30	2.54	0.35	5	5	7	7	1
27	89.22	56.26	10	14275.15	41.25	9001.71	34.66	0	0	89.94	7.84	251.81	4.22	351.68	43.91	301.34	34.82	1	2280.88	3.00	0.40	5	6	1	1	1
28	86.97	57.11	11	13914.53	38.54	9136.94	24.64	0	0	108.33	17.80	269.99	4.07	182.10	33.76	120.17	24.07	1	1051.40	2.78	0.29	4	7	1	13	13
29	86.37	57.65	12	13818.56	38.38	9224.03	19.40	0	0	118.24	15.59	263.57	3.65	219.57	34.51	99.82	14.21	1	1675.58	5.85	0.39	5	7	2	13	12
30	87.24	57.36	15	13958.92	33.54	9177.97	27.05	0	0	129.92	23.41	275.63	4.38	141.16	29.10	101.40	19.50	1	986.88	4.33	0.26	4	7	3	13	11
31	87.14	57.45	16	13943.05	14.63	9192.03	21.10	0	0	143.96	11.55	256.34	3.12	141.34	13.16	203.00	18.58	0	878.98	4.01	0.61	4	7	4	13	10
32	87.13	57.39	17	13941.21	32.36	9182.36	24.67	0	0	113.78	14.34	270.93	3.95	197.72	28.67	150.69	21.50	0	2227.25	2.92	0.38	4	7	5	13	9
33	86.99	57.80	18	13918.17	18.57	9248.48	14.76	0	0	191.74	27.34	285.20	3.81	112.40	19.92	87.81	14.26	1	1816.80	4.87	0.40	4	7	6	13	8
34	86.88	57.37	19	13900.03	28.89	9179.38	46.92	0	0	100.63	14.33	270.56	4.66	157.66	25.91	253.79	42.59	1	1619.62	3.18	0.30	4	7	7	13	7
35	86.84	56.85	22	13894.85	18.95	9096.06	40.18	0	0	112.86	10.96	256.80	3.80	152.39	17.09	305.21	39.28	1	2125.33	4.05	0.47	4	7	8	13	6
36	87.89	56.51	25	14062.12	33.26	9041.73	32.05	0	0	102.82	6.67	240.24	3.89	372.99	36.69	349.74	33.53	1	2625.52	3.07	0.48	5	7	9	13	5
37	87.58	57.25	27	14013.01	31.56	9159.42	30.14	0	0	103.58	12.24	269.59	4.09	207.19	28.17	197.91	26.91	0	1811.40	3.29	0.38	5	7	10	13	4
38	87.33	58.10	29	13972.74	25.63	9296.55	36.99	0	0	103.45	17.41	279.77	3.71	111.10	20.29	167.86	32.30	1	1559.75	3.71	0.28	4	7	11	13	3
39	87.19	57.98	31	13950.07	23.16	9276.26	15.42	0	0	207.95	35.44	279.70	4.91	113.61	21.71	91.86	18.95	1	2167.83	4.63	0.33	5	7	12	13	2
40	87.10	57.40	32	13936.31	37.23	9183.92	40.36	0	0	86.00	13.39	266.10	4.21	185.06	33.14	200.71	35.86	0	1681.80	2.30	0.27	5	7	13	13	1
41	87.20	66.59	16	13951.64	37.63	10654.64	30.52	0	0	96.92	9.29	244.65	4.20	300.34	36.75	245.37	29.20	1	1912.03	3.96	0.43	5	8	1	1	1
42	86.57	61.52	18	13851.08	25.35	9842.59	29.96	0	0	132.82	20.49	267.36	4.25	120.07	19.66	147.17	25.54	1	-36.55	2.06	0.32	5	9	1	4	4
43	86.46	61.58	19	13833.67	21.39	9852.68	27.10	0	0	151.47	18.57	269.26	4.36	131.33	17.56	169.17	23.64	1	594.88	3.36	0.41	3	9	2	4	3
44	86.92	61.20	21	13906.50	19.61	9791.38	28.40	0	0	139.86	17.48	262.26	4.02	124.63	18.84	176.03	24.85	1	-300.08	3.06	0.41	4	9	3	4	2
45	86.88	62.70	23	13901.53	12.62	10032.31	20.57	0	0	177.53	12.65	270.07	3.54	138.03	11.52	223.04	18.24	0	1861.38	6.05	0.66	4	9	4	4	1
46	91.37	55.68	19	14618.76	31.33	8908.92	32.64	0	0	112.01	18.13	256.65	4.32	148.37	27.09	154.82	28.45	0	504.65	1.92	0.29	4	10	1	1	1
47	92.67	60.85	19	14827.65	31.92	9736.17	12.95	0	0	133.05	22.24	256.19	3.27	155.37	27.75	77.38	13.12	1	333.47	2.42	0.35	5	11	1	2	2
48	91.67	60.28	20	14666.52	22.45	9644.53	30.57	0	0	112.91	11.87	251.81	3.72	165.37	19.93	224.62	27.28	0	307.35	2.70	0.45	5	11	2	2	1
49	84.47	65.54	20	13514.92	41.34	10485.61	33.26	0	0	82.08	10.93	262.22	3.93	240.74	37.42	194.49	29.86	0	2071.97	1.90	0.31	4	12	1	3	3
50	85.56	66.74	22	13689.19	36.39	10677.75	21.64	0	0	115.18	8.81	231.73	3.94	332.28	37.00	222.60	19.79	1	3092.10	3.54	0.53	5	12	2	3	2
51	87.31	67.10	24	13969.68	34.32	10736.75	22.30	0	0	97.97	7.53	240.91	3.48	334.05	35.22	229.41	20.62	1	1588.00	4.00	0.49	4	12	3	3	1
52	88.01	66.78	20	14080.91	29.87	10685.55	28.29	0	0	104.53	11.35	249.19	3.89	213.25	26.87	202.34	25.31	0	615.58	2.29	0.41	5	13	1	2	2
53	87.74	66.48	22	14038.18	46.99	10637.35	23.73	0	0	126.52	9.45	221.78	4.99	417.92	53.57	252.91	22.26	1	690.58	3.62	0.46	5	13	2	2	1
54	85.31	66.83	25	13649.00	38.76	10692.91	27.82	0	0	93.25	7.37	231.89	3.75	349.81	40.59	272.38	26.98	1	1980.00	3.83	0.48	5	14	1	65	65
55	85.26	66.77	26	13642.05	40.70	10682.94	25.31	0	0	118.22	6.69	216.30	4.11	460.19	49.33	333.22	26.37	1	1872.28	4.23	0.52	5	14	2	65	64
56	84.74	66.65	27	13558.59	39.57	10664.18	28.21	0	0	73.48	6.67	239.72	3.12	327.81	40.22	241.68	26.87	1	1912.72	3.53	0.43	5	14	3	65	63
57	84.34	65.42	28	13493.69	32.86	10467.65	28.64	0	0	111.11	14.28	263.25	4.27	197.61	29.10	172.28	25.35	0	1539.85	3.39	0.36	3	14	4	65	62
58	85.10	67.00	29	13615.55	41.23	10720.43	24.34	0	0	105.96	8.48	226.77	4.15	366.52	44.32	240.19	22.78	1	1052.15	3.79	0.46	4	14	5	65	61
59	86.73	66.03	30	13876.32	15.87	10564.94	25.83	0	0	152.08	20.37	271.14	3.42	82.38	12.89	151.02	22.74	1	1537.30	3.25	0.41	4	14	6	65	60
60	87.13	66.92	32	13941.53	103.35	10706.50	21.44	0	0	79.27	8.17	254.29	3.71	561.79	153.04	165.52	19.55	1	1934.17	3.37	0.41	5	14	7	65	59
61	87.69	66.92	33	14030.35	34.16	10706.61	9.93	0	0	130.10	15.24	262.33	3.03	237.48	30.47	86.86	11.62	1	1706.47	3.65	0.47	4	14	8	65	58
62	86.98	67.39	36	13917.39	48.42	10781.78	24.30	0	0	109.34	14.02	252.78	4.61	284.32	45.88	146.86	21.32	1	2169.90	5.35	0.35	4	14	9	65	57
63	88.24	67.52	38	14119.15	63.54	10802.75	39.12	0	0	73.82	9.37	249.60	4.40	338.63	64.34	242.16	36.05	1	1456.12	3.66	0.28	5	14	10	65	56
64	87.83	67.09	39	14053.58	36.42	10733.79	21.33	0	0	97.99	8.47	238.69	3.43	311.15	36.14	193.77	19.33	1	1051.97	3.31	0.50	5	14	11	65	55
65	87.58	67.44	40	14013.21	33.42	10790.43	21.48	0	0	97.97	13.23	258.22	3.04	188.13	29.14	112.03	15.75	1	1539.35	4.91	0.39	5	14	12	65	54
66	86.57	66.66	41	13850.78	49.06	10665.17	29.40	0	0	83.75	7.74	237.04	3.99	382.33	55.02	253.59	27.62	1	1812.17	3.18	0.36	4	14	13	65	53
67	87.42	66.81	42	13987.80	48.79	10688.97	25.45	0	0	87.66	10.58	253.19	3.87	305.58	47.28	165.02	22.92	1	2356.15	3.27	0.35	4	14	14	65	52
68	87.80	66.92	43	14048.78	59.59	10707.23	19.15	0	0	84.24	8.17	247.10	3.27	414.92	69.50	155.95	17.44	1	2231.10	2.80	0.46	5	14	15	65	51
69	87.39	66.71	44	13982.11	31.12	10673.92	15.80	0	0	120.74	5.78	214.38	3.19	439.16	38.70	263.85	15.03	1	1145.75	3.45	0.64	5	14	16	65	50
70	86.83	66.76	45	13892.56	105.54	10681.49	21.49	0	0	94.56	7.39	236.80	4.13	670.78	184.82	221.76	19.95	1	2815.92	5.27	0.47	5	14	17	65	49
71	88.15	66.61	46	14104.48	29.10	10658.05	29.31	0	0	117.31	13.16	254.02	4.38	201.15	26.00	202.65	26.15	0	2007.33	4.08	0.40	3	14	18	65	48
72	87.99	66.45	47	14079.14	87.60	10632.75	18.70	0	0	75.62	6.57	249.14	3.04	561.96	127.24	171.23	17.00	1	2071.65	2.20	0.49	5	14	19	65	47
73	87.24	66.14	48	13957.83	30.67	10582.79	21.84	0	0	101.99	9.10	257.82	3.38	264.97	28.41	191.01	19.71	1	1948.22	3.39	0.49	3	14	20	65	46
74	87.48	66.81	50	13996.90	71.83	10689.00	20.33	0	0	95.13	16.11	267.85	4.33	319.69	70.59	98.38	19.94	1	1387.28	4.96	0.27	5	14	21	65	45
75	88.81	66.23	51	14209.84	41.29	10596.08	22.36	0	0	108.00	17.09	263.67	3.95	201.49	36.18	109.82	20.22	1	1482.17	4.02	0.30	4	14	22	65	44
76	87.88	67.00	52	14061.29	63.42	10719.21	18.72	0	0	102.30	9.82	255.52	3.96	434.18	76.09	154.18	17.09	1	2254.28	4.27	0.46	4	14	23	65	43
77	88.20	66.81	54	14112.17	38.77	10689.59	23.03	0	0	108.05	12.63	248.32	4.03	254.94	35.32	153.15	20.60	1	1346.75	3.67	0.40	5	14	24	65	42
78	87.03	66.89	56	13925.46	37.26	10702.93	20.85	0	0	120.30	6.68	220.07	3.89	445.67	45.94	295.08	20.64	1	1529.38	2.67	0.54	5	14	25	65	41
79	87.33	66.68	59	13972.84	83.06	10668.93	22.60	0	0	99.58	9.68	247.98	4.61	514.49	116.40	185.58	20.67	1	1890.20	3.89	0.41	5	14	26	65	40
80	87.01	66.47	60	13921.19	41.12	10634.62	12.88	0	0	108.98	6.41	250.54	2.81	449.15	50.09	173.37	11.69	1	2836.78	5.16	0.68	4	14	27	65	39
81	87.50	67.00	61	14000.03	47.26	10720.56	26.63	0	0	98.98	8.36	238.29	4.17	377.49	50.08	247.73	25.03	1	1439.80	3.87	0.47	5	14	28	65	38
82	87.13	67.42	62	13940.43	25.74	10787.82	22.10	0	0	126.23	12.33	257.28	3.79	203.68	22.88	175.02	19.59	0	2390.20	4.31	0.49	3	14	29	65	37
83	88.17	66.84	63	14107.44	47.57	10693.66	23.60	0	0	101.13	8.05	242.19	4.06	411.57	55.63	234.95	22.23	1	2133.35	4.06	0.47	5	14	30	65	36
84	88.40	66.70	66	14144.42	31.02	10671.89	13.63	0	0	129.53	12.78	248.85	3.01	234.23	28.82	97.94	10.78	1	1464.38	4.42	0.54	5	14	31	65	35
85	87.62	67.16	67	14019.14	47.79	10745.69	22.21	0	0	96.99	8.45	245.45	3.76	373.66	50.69	200.93	20.25	1	2133.62	3.61	0.47	4	14	32	65	34
86	88.39	66.63	68	14141.69	23.45	10660.39	17.47	0	0	142.74	9.33	244.59	3.77	276.71	22.04	209.58	15.85	1	2496.85	4.69	0.62	5	14	33	65	33
87	88.30	66.91	69	14127.70	177.30	10704.84	21.54	0	0	89.19	6.72	237.75	3.89	939.60	275.67	230.44	20.13	1	1565.53	4.11	0.48	5	14	34	65	32
88	86.78	66.96	70	13884.34	56.62	10712.90	18.95	0	0	104.51	7.16	237.13	3.70	497.05	72.11	220.36	17.57	1	3040.12	5.38	0.54	5	14	35	65	31
89	87.08	66.73	71	13932.01	60.27	10677.15	22.29	0	0	80.83	7.72	260.53	3.45	422.31	70.92	185.09	20.32	1	2466.53	3.16	0.43	4	14	36	65	30
90	88.19	66.73	72	14109.97	89.76	10677.50	21.07	0	0	92.17	6.83	226.16	3.79	631.51	149.20	227.02	19.90	1	1038.03	3.28	0.51	5	14	37	65	29
91	87.80	67.01	73	14048.64	43.29	10721.75	28.87	0	0	104.89	9.26	230.29	4.62	352.13	45.58	256.90	27.35	1	1162.00	3.09	0.41	5	14	38	65	28
92	88.29	66.75	74	14126.43	25.88	10679.34	17.45	0	0	119.04	9.37	245.96	3.22	253.50	23.59	172.42	15.62	1	2162.42	3.81	0.57	4	14	39	65	27
93	87.14	66.77	75	13942.46	60.64	10683.94	17.89	0	0	101.52	7.89	242.82	3.63	478.86	76.03	182.45	16.32	1	2026.70	6.02	0.53	4	14	40	65	26
94	87.75	67.01	76	14039.75	82.23	10721.52	22.71	0	0	83.05	5.66	236.15	3.43	634.08	138.79	266.19	21.95	1	1799.92	3.51	0.52	5	14	41	65	25
95	87.43	67.67	77	13988.47	41.06	10826.54	32.95	0	0	89.76	7.86	234.34	4.22	351.26	43.78	295.34	32.34	1	2198.20	4.44	0.36	5	14	42	65	24
96	88.77	66.81	78	14203.07	59.96	10689.61	20.71	0	0	87.33	11.98	254.83	3.64	317.16	59.28	119.43	19.35	1	1943.85	3.94	0.34	4	14	43	65	23
97	87.99	66.84	79	14078.59	41.29	10694.23	19.95	0	0	102.90	7.59	234.62	3.59	389.47	45.99	214.79	18.34	1	1639.17	3.74	0.53	5	14	44	65	22
98	88.16	66.54	80	14106.18	41.66	10645.95	19.14	0	0	112.50	8.98	240.56	3.89	371.63	45.22	189.45	17.43	1	2478.55	3.95	0.51	4	14	45	65	21
99	89.37	66.46	81	14299.68	43.88	10634.27	19.18	0	0	108.18	12.27	245.30	3.78	291.66	41.39	127.80	15.69	1	1074.25	2.88	0.42	5	14	46	65	20
100	87.79	66.97	82	14046.85	75.12	10714.49	19.41	0	0	100.17	11.62	257.57	4.23	421.56	85.42	133.28	18.48	1	1816.62	2.44	0.40	5	14	47	65	19
101	88.04	66.63	83	14086.48	59.07	10660.67	13.79	0	0	112.66	6.86	233.28	3.26	550.64	84.94	180.46	12.59	1	1611.12	4.14	0.64	4	14	48	65	18
102	87.40	66.62	86	13983.35	62.67	10659.11	20.09	0	0	105.62	14.16	264.90	4.14	337.86	63.36	101.15	14.35	1	2051.78	4.25	0.36	5	14	49	65	17
103	88.91	67.10	87	14225.34	34.43	10735.27	20.29	0	0	109.54	13.15	238.88	3.56	221.04	30.77	132.62	18.87	1	1026.10	2.93	0.41	4	14	50	65	16
104	87.99	66.89	89	14078.63	61.23	10702.71	21.34	0	0	82.14	7.20	242.02	3.36	450.19	74.89	193.42	19.55	1	1614.50	2.17	0.46	4	14	51	65	15
105	86.08	66.53	90	13772.56	41.62	10645.33	24.94	0	0	110.92	8.03	235.36	4.35	398.79	47.15	273.53	23.85	1	2590.62	3.49	0.45	5	14	52	65	14
106	86.18	66.93	92	13788.58	73.25	10709.34	18.60	0	0	82.11	6.85	242.15	3.15	514.19	95.98	176.93	16.96	1	1923.08	4.15	0.52	5	14	53	65	13
107	87.95	67.29	94	14071.94	40.57	10765.98	30.32	0	0	89.60	9.21	238.66	3.91	298.14	39.61	225.22	29.09	1	1456.45	3.07	0.41	5	14	54	65	12
108	88.07	66.78	95	14090.88	40.49	10684.89	20.33	0	0	95.51	6.17	235.19	3.07	393.17	40.92	247.44	18.93	1	1819.60	3.45	0.58	5	14	55	65	11
109	87.15	66.85	96	13943.54	78.41	10695.97	22.69	0	0	108.76	10.28	244.90	4.91	498.07	101.10	190.89	20.77	1	1968.80	4.38	0.42	4	14	56	65	10
110	88.18	66.90	97	14108.21	28.61	10704.44	16.67	0	0	150.26	11.54	250.21	4.14	283.85	27.03	169.50	15.00	1	2031.12	5.50	0.58	5	14	57	65	9
111	88.66	66.81	98	14185.24	39.47	10689.71	27.25	0	0	94.65	10.55	249.53	4.00	272.62	36.80	191.10	24.59	1	1497.25	3.40	0.38	4	14	58	65	8
112	87.34	67.10	99	13974.10	63.43	10735.60	20.69	0	0	95.10	10.02	253.46	3.99	410.72	73.82	155.19	18.83	1	1694.20	3.82	0.42	5	14	59	65	7
113	87.10	67.13	100	13935.69	123.00	10740.84	25.49	0	0	77.29	8.03	244.13	3.98	606.35	150.87	194.30	23.34	1	2549.67	3.79	0.39	5	14	60	65	6
114	88.13	66.87	102	14101.24	32.17	10699.35	23.45	0	0	89.51	6.45	235.74	3.13	333.64	33.10	254.69	22.32	1	2201.95	4.52	0.52	5	14	61	65	5
115	86.69	66.97	105	13869.80	38.12	10715.98	19.95	0	0	114.17	10.34	243.94	3.95	315.86	37.62	172.74	18.02	1	1909.00	5.72	0.48	5	14	62	65	4
116	86.70	66.86	106	13871.26	43.88	10697.91	40.40	0	0	82.84	12.12	253.14	4.51	233.42	39.75	214.64	36.75	0	1140.38	2.10	0.27	5	14	63	65	3
117	85.03	66.34	107	13605.41	39.66	10614.47	26.01	0	0	99.07	6.04	217.01	3.45	404.22	39.79	325.34	26.59	1	2289.95	2.96	0.54	5	14	64	65	2
118	83.68	65.72	109	13388.28	21.40	10514.66	23.16	0	0	135.46	18.43	248.42	3.49	116.65	17.35	129.16	19.78	1	1208.70	3.96	0.39	5	14	65	65	1
119	86.77	59.49	26	13883.28	15.47	9519.16	58.44	0	0	121.40	11.64	250.22	4.12	127.09	13.99	413.43	68.27	1	1122.42	4.98	0.50	5	15	1	1	1
120	87.50	66.94	28	14000.53	50.45	10710.77	23.77	0	0	84.45	8.11	246.23	3.46	358.37	52.22	194.47	21.61	1	1625.08	2.33	0.45	5	16	1	1	1
121	85.78	61.92	31	13725.45	19.34	9907.53	41.59	0	0	93.34	10.85	252.98	3.22	129.53	17.41	270.51	38.79	1	-210.25	1.71	0.42	5	17	1	1	1
122	92.77	62.22	31	14843.94	21.46	9955.12	27.97	0	0	136.21	14.56	256.95	4.14	155.10	19.00	201.93	24.72	0	1418.80	3.85	0.46	4	18	1	1	1
123	86.54	60.73	35	13846.73	31.39	9716.28	42.57	0	0	98.98	19.02	268.74	4.23	118.51	23.98	168.72	37.10	1	-158.50	3.28	0.23	4	19	1	6	6
124	86.38	61.50	37	13821.46	21.46	9839.75	23.48	0	0	194.50	26.57	263.03	4.50	89.14	13.77	124.94	18.41	1	-111.48	3.68	0.39	5	19	2	6	5
125	86.71	61.16	38	13873.84	18.43	9786.05	15.52	0	0	181.45	23.00	265.44	3.59	110.40	15.20	101.49	15.64	1	442.58	3.37	0.45	5	19	3	6	4
126	86.51	61.25	39	13841.51	23.69	9799.33	15.34	0	0	221.83	34.47	262.84	4.38	100.45	15.25	73.96	13.11	1	-262.48	5.54	0.37	5	19	4	6	3
127	86.34	61.43	41	13814.51	23.13	9828.96	26.34	0	0	134.47	16.67	251.57	4.01	142.89	19.94	163.19	22.97	0	-641.08	3.18	0.42	5	19	5	6	2
128	86.24	61.71	42	13798.50	20.28	9873.87	23.85	0	0	159.82	26.63	258.82	3.95	92.28	17.79	106.84	19.48	1	-105.73	3.62	0.32	5	19	6	6	1
129	87.30	57.87	37	13968.29	30.09	9259.57	24.57	0	0	121.52	18.79	282.79	3.97	150.20	26.11	125.10	23.03	1	2567.50	4.08	0.32	4	20	1	25	25
130	86.95	57.77	39	13912.05	17.03	9242.77	16.65	0	0	169.67	17.70	274.00	3.41	128.79	16.03	123.67	14.65	1	1408.95	4.13	0.53	5	20	2	25	24
131	86.90	57.78	40	13903.97	22.43	9244.04	167.96	0	0	101.60	12.47	244.84	5.18	144.63	20.64	667.43	201.77	1	1128.65	4.24	0.41	5	20	3	25	23
132	86.57	57.33	41	13851.35	23.13	9172.88	26.23	0	0	127.75	13.39	257.77	3.93	170.43	20.43	193.29	23.20	0	2318.03	3.57	0.46	3	20	4	25	22
133	86.66	57.91	43	13865.11	18.27	9265.67	20.50	0	0	169.47	14.82	270.75	4.04	160.95	16.05	180.75	18.08	0	1749.05	4.39	0.56	3	20	5	25	21
134	86.90	57.92	44	13904.07	16.19	9267.18	35.33	0	0	151.61	16.47	277.47	4.48	120.14	16.02	250.90	32.03	1	2099.80	6.11	0.46	4	20	6	25	20
135	86.96	58.73	45	13913.27	15.71	9396.86	19.67	0	0	177.53	9.10	233.89	4.00	239.89	14.55	288.19	19.26	1	2146.92	4.85	0.70	4	20	7	25	19
136	86.63	58.74	46	13860.11	14.79	9398.64	33.90	0	0	145.91	12.76	254.30	3.88	128.83	12.39	286.14	32.45	1	1034.50	5.42	0.55	4	20	8	25	18
137	87.34	58.11	47	13974.49	14.96	9297.85	38.72	0	0	134.23	14.03	285.72	3.28	76.63	10.40	279.65	36.28	1	1698.23	3.74	0.52	5	20	9	25	17
138	87.02	58.93	48	13923.91	15.24	9428.49	29.91	0	0	150.70	13.03	269.57	3.97	138.25	14.12	263.23	27.72	1	1414.15	5.62	0.56	4	20	10	25	16
139	86.96	58.59	49	13913.61	12.77	9374.89	26.50	0	0	145.79	12.25	266.34	3.33	122.54	12.72	244.59	23.71	1	120.60	3.24	0.59	4	20	11	25	15
140	86.98	58.17	50	13917.34	21.55	9307.94	34.57	0	0	141.96	14.17	263.92	4.90	168.22	19.35	265.66	31.96	1	767.23	5.11	0.45	4	20	12	25	14
141	87.63	57.58	51	14021.57	23.79	9213.35	17.98	0	0	142.42	15.36	285.62	3.48	168.44	20.73	123.73	14.35	1	1782.98	5.48	0.49	5	20	13	25	13
142	86.97	57.27	52	13915.39	21.92	9162.87	22.24	0	0	144.17	12.43	265.70	4.04	196.89	19.56	199.88	19.82	0	3046.42	4.41	0.54	4	20	14	25	12
143	87.70	57.04	53	14032.29	28.40	9126.65	20.38	0	0	149.62	11.86	258.15	4.65	275.77	26.64	201.20	18.47	1	2807.03	6.14	0.53	5	20	15	25	11
144	86.87	57.06	54	13898.44	19.53	9129.27	16.76	0	0	140.02	7.80	246.88	3.31	271.19	18.43	235.60	15.46	1	2100.67	5.81	0.67	5	20	16	25	10
145	87.28	57.60	55	13964.68	12.24	9216.09	14.22	0	0	248.25	21.21	282.18	3.72	105.39	10.12	123.06	11.29	1	1226.50	7.47	0.62	4	20	17	25	9
146	86.88	57.66	56	13900.32	11.52	9225.88	11.76	0	0	277.04	21.73	273.60	3.73	117.12	11.20	108.98	9.09	1	1478.12	6.01	0.66	4	20	18	25	8
147	86.90	57.36	57	13904.67	27.62	9177.54	28.92	0	0	110.22	11.68	266.09	3.99	202.16	24.74	211.70	25.87	0	2498.33	2.72	0.42	4	20	19	25	7
148	87.15	56.85	58	13943.82	29.71	9096.18	33.26	0	0	106.14	10.45	243.63	4.30	234.61	27.54	259.58	31.40	1	1663.58	4.80	0.41	5	20	20	25	6
149	87.45	57.70	59	13992.28	19.38	9231.86	23.57	0	0	157.50	17.27	268.44	4.03	133.58	16.06	164.67	20.58	1	1914.95	5.27	0.47	3	20	21	25	5
150	86.87	57.87	60	13898.52	31.00	9258.60	26.13	0	0	141.27	16.68	259.79	5.03	202.88	27.52	171.17	23.20	0	2243.35	3.93	0.40	4	20	22	25	4
151	86.98	56.87	61	13917.35	18.56	9098.60	19.75	0	0	138.03	8.45	249.92	3.42	236.04	17.07	248.99	18.46	0	2620.45	3.78	0.65	5	20	23	25	3
152	87.29	57.17	62	13966.87	16.68	9147.73	18.80	0	0	188.18	14.46	259.67	4.15	167.59	14.74	188.86	16.62	0	1785.35	6.43	0.62	3	20	24	25	2
153	86.53	56.88	63	13844.43	32.56	9101.57	37.22	0	0	95.77	10.45	248.28	4.34	234.01	29.72	262.27	35.19	1	1677.10	4.27	0.37	5	20	25	25	1
154	92.68	61.90	43	14828.01	23.05	9904.24	122.06	0	0	81.43	13.00	251.64	4.01	101.91	17.86	439.76	120.97	1	26.23	2.12	0.31	5	21	1	1	1
155	92.12	60.95	50	14739.32	19.48	9752.50	29.85	0	0	103.48	16.63	256.88	3.04	103.66	20.80	146.91	26.53	1	-1144.42	1.27	0.34	5	22	1	2	2
156	91.64	59.42	51	14662.41	35.90	9507.16	28.10	0	0	117.15	21.03	267.50	4.09	150.55	30.81	100.01	18.78	1	-151.85	2.21	0.27	4	22	2	2	1
157	85.04	67.17	54	13605.93	69.60	10747.73	24.36	0	0	78.04	9.38	247.56	3.73	395.00	77.47	159.50	22.06	1	2853.53	4.30	0.36	5	23	1	1	1
158	92.10	61.57	56	14736.01	9.35	9850.42	65.74	0	0	127.68	19.45	245.97	3.70	72.35	9.60	324.63	65.92	1	-1042.17	1.89	0.35	5	24	1	2	2
159	91.77	60.24	57	14682.91	26.07	9638.44	65.95	0	0	94.00	12.00	248.84	4.69	160.65	23.55	368.48	71.01	1	770.98	3.20	0.33	5	24	2	2	1
160	91.60	56.48	57	14656.51	37.57	9036.72	41.39	0	0	90.40	9.08	240.79	4.52	282.70	37.21	315.68	41.43	1	2177.70	2.87	0.34	5	25	1	1	1
161	88.93	54.55	64	14228.58	47.26	8728.70	19.47	0	0	122.40	6.05	201.59	3.68	550.47	67.18	294.68	19.74	1	2129.17	2.41	0.63	5	26	1	1	1
162	85.96	61.32	65	13754.30	10.17	9811.96	9.50	0	0	317.13	21.16	257.08	3.54	121.61	9.98	99.46	7.17	1	-113.70	6.56	0.73	4	27	1	3	3
163	86.23	61.38	66	13797.44	17.69	9821.33	16.94	0	0	172.21	15.54	250.07	3.58	150.55	15.49	143.56	14.51	0	223.92	4.28	0.57	5	27	2	3	2
164	86.12	61.24	67	13778.75	8.69	9799.16	17.68	0	0	213.58	23.21	255.24	3.24	81.86	9.45	132.69	15.46	1	-98.12	3.42	0.54	5	27	3	3	1
165	87.48	54.21	72	13996.31	39.77	8673.22	26.82	0	0	92.93	19.96	258.55	3.57	142.86	33.59	99.21	25.18	1	2062.05	3.68	0.21	4	28	1	1	1
166	89.82	55.58	74	14370.96	87.93	8892.35	28.09	0	0	92.84	8.06	233.57	4.54	564.77	124.31	249.89	27.62	1	2328.38	4.28	0.43	5	29	1	1	1
167	83.45	66.93	75	13351.25	46.67	10708.16	28.42	0	0	97.82	7.32	208.35	3.72	372.90	43.31	289.01	27.72	1	1575.97	2.16	0.53	5	30	1	1	1
168	89.01	67.03	76	14242.31	59.76	10725.35	26.55	0	0	80.75	7.67	242.50	3.55	390.52	59.64	219.13	24.36	1	1340.97	3.49	0.47	5	31	1	1	1
169	85.77	66.53	78	13723.12	48.82	10644.49	22.10	0	0	94.41	6.46	221.70	3.43	438.67	52.34	255.68	20.73	1	1661.92	2.61	0.51	5	32	1	7	7
170	85.35	66.13	81	13655.58	60.83	10580.24	30.88	0	0	80.36	6.63	225.42	3.84	463.45	72.77	290.18	30.62	1	1912.92	2.21	0.41	5	32	2	7	6
171	84.35	66.45	83	13495.46	29.01	10632.58	24.63	0	0	116.01	7.38	225.76	3.88	331.67	29.93	301.05	24.25	1	3030.03	4.92	0.53	4	32	3	7	5
172	84.87	65.77	84	13579.82	26.45	10523.32	22.89	0	0	129.79	9.73	238.57	4.19	272.93	25.04	239.55	21.07	1	2612.75	6.89	0.53	5	32	4	7	4
173	84.19	65.47	85	13470.62	41.18	10474.42	32.22	0	0	89.71	9.87	239.73	4.12	283.10	39.80	226.35	30.29	1	1635.38	3.30	0.37	5	32	5	7	3
174	84.93	66.09	87	13589.26	37.13	10573.67	25.15	0	0	97.62	7.29	221.25	3.73	361.53	39.93	264.02	24.15	1	2221.40	4.91	0.46	4	32	6	7	2
175	84.23	66.21	89	13476.10	33.53	10593.65	29.77	0	0	93.67	7.69	235.46	3.73	305.83	33.52	278.10	28.99	1	1836.15	3.17	0.44	5	32	7	7	1
176	91.77	60.56	78	14682.95	16.18	9690.01	30.09	0	0	115.78	14.16	247.37	3.02	102.43	14.56	189.76	26.57	1	-196.02	2.94	0.44	5	33	1	3	3
177	92.16	61.35	80	14745.34	26.70	9816.63	56.64	0	0	79.12	9.45	248.29	3.80	175.92	24.18	347.37	58.95	1	835.45	2.32	0.35	5	33	2	3	2
178	93.19	59.75	81	14910.73	34.60	9559.94	44.66	0	0	90.09	8.46	230.72	4.36	283.25	33.96	344.00	46.59	1	1258.50	3.45	0.35	4	33	3	3	1
179	90.77	55.12	79	14523.25	35.71	8819.56	19.55	0	0	118.80	20.55	263.71	3.84	163.63	31.17	99.20	21.35	1	1894.00	3.54	0.29	4	34	1	3	3
180	89.69	55.09	82	14350.98	37.28	8814.19	29.26	0	0	84.63	9.38	253.65	3.62	260.47	34.43	206.06	26.56	1	2827.67	3.64	0.38	5	34	2	3	2
181	90.24	55.77	85	14439.00	33.04	8922.63	32.79	0	0	89.38	11.50	261.01	3.74	199.01	29.44	197.55	29.22	0	2855.95	2.69	0.34	4	34	3	3	1
182	91.87	61.88	82	14698.42	35.92	9900.89	31.96	0	0	91.28	14.93	258.42	3.77	169.27	31.59	150.92	28.38	0	159.75	2.36	0.30	5	35	1	1	1
183	91.24	61.30	86	14598.61	37.88	9808.78	29.02	0	0	85.88	9.45	239.43	3.65	261.86	35.88	206.27	26.19	1	-1238.40	2.24	0.38	5	36	1	2	2
184	91.29	60.80	87	14606.45	23.59	9727.84	18.77	0	0	147.76	19.10	263.33	3.69	140.49	20.34	113.73	17.26	1	177.17	2.90	0.42	5	36	2	2	1
185	89.00	66.89	91	14239.42	45.56	10701.89	31.43	0	0	88.83	10.70	252.47	4.30	287.30	43.77	204.36	28.61	1	1907.42	3.64	0.33	4	37	1	3	3
186	87.52	67.06	92	14003.08	172.06	10729.37	19.01	0	0	82.63	6.98	238.34	3.54	828.40	305.98	179.34	17.39	1	1958.78	3.71	0.49	5	37	2	3	2
187	88.22	66.88	93	14115.22	40.91	10700.02	19.62	0	0	101.92	10.94	251.71	3.57	289.00	38.66	142.97	17.88	1	2052.12	4.01	0.44	5	37	3	3	1
188	88.92	55.26	92	14227.16	30.51	8842.19	19.09	0	0	118.61	5.27	202.59	3.20	453.99	38.34	323.27	19.70	1	1511.70	2.52	0.63	5	38	1	1	1
189	91.48	55.71	95	14637.36	36.49	8913.03	25.03	0	0	98.61	13.55	257.66	3.66	204.58	32.13	140.13	21.85	0	1387.15	2.61	0.35	4	39	1	1	1
190	84.63	65.47	100	13541.02	36.57	10475.80	38.07	0	0	89.48	12.08	253.97	4.32	210.71	32.83	219.25	34.20	0	1520.30	2.54	0.31	5	40	1	1	1
191	86.58	55.57	102	13853.01	31.49	8890.78	44.96	0	0	76.25	11.48	257.14	3.61	161.93	27.89	230.70	40.16	0	1997.67	2.38	0.29	5	41	1	1	1
192	90.27	55.84	103	14442.93	34.74	8934.36	31.67	0	0	88.34	7.90	242.18	3.84	300.09	34.09	276.80	30.35	1	2489.47	4.48	0.40	5	42	1	1	1
193	87.61	59.27	104	14017.70	60.91	9483.23	19.74	0	0	101.50	12.51	253.95	3.95	336.01	61.02	123.51	17.25	1	887.02	3.68	0.39	5	43	1	1	1
194	89.83	54.71	109	14372.88	38.53	8752.86	32.06	0	0	106.91	7.27	216.62	4.19	392.84	43.00	330.45	32.84	1	2040.10	3.07	0.48	5	44	1	7	7
195	90.43	55.19	110	14468.09	52.54	8829.60	16.24	0	0	108.73	10.88	256.61	3.72	373.08	56.93	128.35	15.00	1	2264.42	3.53	0.48	4	44	2	7	6
196	91.05	56.17	113	14568.42	27.92	8987.88	45.54	0	0	92.08	13.18	257.64	4.07	151.65	25.13	243.05	41.74	0	1684.05	2.39	0.31	4	44	3	7	5
197	90.97	55.60	114	14554.50	51.76	8896.09	34.89	0	0	87.81	9.19	241.04	4.72	359.73	55.52	264.28	33.00	1	1995.00	4.45	0.31	4	44	4	7	4
198	89.25	55.27	116	14279.39	40.37	8842.71	27.91	0	0	85.26	8.35	248.88	3.66	312.42	39.98	223.18	25.98	1	2442.67	2.76	0.42	5	44	5	7	3
199	89.29	54.92	119	14286.37	18.41	8787.71	24.33	0	0	116.92	13.55	262.85	2.94	120.24	15.54	161.10	21.33	1	2389.25	4.52	0.47	5	44	6	7	2
200	90.81	56.21	120	14530.34	31.75	8994.11	35.72	0	0	93.35	10.26	251.86	4.03	224.57	29.18	249.75	33.48	1	1721.30	4.40	0.38	4	44	7	7	1
201	88.35	54.85	111	14135.25	36.68	8775.94	12.42	0	0	149.95	18.14	264.32	3.94	241.09	32.70	91.70	13.26	1	2456.95	3.95	0.45	4	45	1	1	1
202	91.75	60.85	111	14680.51	28.00	9736.46	33.13	0	0	98.87	12.08	251.51	3.79	177.56	24.89	209.27	29.70	0	-174.88	2.96	0.37	3	46	1	3	3
203	92.78	60.38	112	14844.43	26.84	9660.57	30.83	0	0	95.26	13.14	256.13	3.35	149.99	23.65	172.16	27.03	0	315.27	2.34	0.35	4	46	2	3	2
204	92.21	60.88	114	14753.16	37.78	9740.30	43.29	0	0	86.40	15.72	257.72	4.31	160.19	33.37	183.50	38.17	0	451.08	2.49	0.23	5	46	3	3	1
205	87.27	66.71	112	13962.47	56.37	10673.54	24.07	0	0	96.30	9.39	242.98	4.05	374.90	57.72	193.45	21.84	1	1650.05	3.75	0.43	5	47	1	7	7
206	89.13	66.98	114	14260.98	22.80	10717.05	18.77	0	0	136.74	11.66	243.68	3.55	206.56	20.26	170.30	16.69	0	934.40	3.57	0.56	3	47	2	7	6
207	88.01	66.71	116	14080.93	28.04	10673.83	20.11	0	0	105.41	8.77	248.90	3.20	258.70	26.02	188.54	18.07	1	1746.25	3.41	0.53	4	47	3	7	5
208	87.63	66.92	117	14020.04	53.27	10707.03	30.10	0	0	103.11	8.73	233.48	4.78	415.79	59.78	277.25	29.32	1	1905.10	2.70	0.39	5	47	4	7	4
209	85.68	66.48	118	13708.42	35.12	10636.81	22.42	0	0	105.77	7.14	239.55	3.74	376.94	39.01	264.26	21.23	1	1740.15	3.47	0.50	4	47	5	7	3
210	84.86	65.62	119	13577.53	17.72	10498.50	20.51	0	0	120.84	8.10	243.06	2.99	205.87	15.97	237.60	18.58	0	2705.12	4.69	0.63	5	47	6	7	2
211	84.67	65.55	120	13547.32	67.01	10487.63	33.14	0	0	69.95	10.21	259.14	4.11	338.69	68.74	178.57	30.00	1	2748.58	4.61	0.27	5	47	7	7	1
212	84.74	65.83	113	13557.76	33.65	10532.12	34.12	0	0	85.57	7.47	240.29	3.55	296.64	32.70	280.28	34.22	1	2146.80	4.03	0.47	5	48	1	5	5
213	84.02	64.98	114	13443.85	26.21	10396.25	19.27	0	0	99.68	8.86	244.48	2.81	227.19	23.62	168.08	17.20	0	2012.53	2.35	0.53	3	48	2	5	4
214	84.92	65.87	115	13586.93	27.97	10539.17	38.94	0	0	100.79	10.90	248.80	4.29	202.49	25.34	276.27	36.74	1	2894.22	5.92	0.39	5	48	3	5	3
215	84.14	65.20	116	13462.90	26.07	10431.62	38.94	0	0	103.68	17.01	252.27	4.01	125.03	24.36	183.46	34.19	1	1584.35	3.36	0.29	4	48	4	5	2
216	84.62	66.41	117	13538.55	29.27	10625.97	36.17	0	0	122.73	6.62	212.18	4.12	370.78	30.82	435.13	41.43	1	2865.92	5.10	0.55	5	48	5	5	1
217	85.52	58.24	116	13683.39	20.26	9319.17	23.31	0	0	113.21	12.33	266.68	2.97	141.89	17.21	164.33	20.42	0	1431.85	4.01	0.47	3	49	1	1	1
218	78.91	63.46	118	12624.98	22.57	10153.38	30.92	0	0	132.57	22.81	228.20	3.44	108.37	23.73	83.23	16.75	1	-425.60	2.13	0.30	4	50	1	1	1
219	88.04	66.46	120	14085.77	39.91	10633.18	22.68	0	0	104.82	10.44	245.26	3.97	300.86	38.77	178.21	20.44	1	1645.95	2.92	0.47	5	51	1	15	15
220	87.18	66.51	121	13948.96	262.32	10640.95	24.39	0	0	77.57	7.74	252.96	4.23	952.38	582.07	196.38	22.44	1	2374.85	4.75	0.39	5	51	2	15	14
221	87.32	66.97	122	13971.14	40.34	10715.02	20.50	0	0	95.41	9.33	253.33	3.43	310.42	39.41	164.20	18.51	1	2079.97	3.75	0.46	4	51	3	15	13
222	87.48	66.87	123	13997.35	49.37	10698.72	24.06	0	0	86.10	8.93	243.66	3.69	348.96	51.60	182.86	21.85	1	1695.10	4.04	0.40	4	51	4	15	12
223	88.05	66.80	124	14087.56	47.18	10687.72	25.96	0	0	99.70	7.72	225.08	3.93	384.58	47.45	262.34	24.47	1	2019.00	2.78	0.47	4	51	5	15	11
224	87.61	66.66	125	14018.03	51.54	10665.78	23.87	0	0	103.88	14.73	273.91	4.43	276.52	47.65	128.72	20.28	1	2593.88	4.08	0.32	4	51	6	15	10
225	87.66	66.62	127	14025.57	32.32	10659.09	17.93	0	0	122.84	11.46	255.35	3.61	259.98	30.42	148.68	15.72	1	2000.30	3.72	0.51	5	51	7	15	9
226	88.89	66.79	129	14222.68	28.45	10685.70	23.12	0	0	109.37	10.48	243.00	3.57	229.01	25.87	187.58	20.67	0	515.85	2.18	0.48	4	51	8	15	8
227	88.17	66.82	130	14107.38	36.89	10690.75	17.59	0	0	130.52	8.25	227.09	4.00	404.05	42.51	220.59	16.39	1	1852.25	3.67	0.59	5	51	9	15	7
228	88.10	66.79	131	14096.20	53.22	10686.85	24.97	0	0	108.81	9.20	234.37	4.45	394.59	54.03	232.19	23.02	1	2363.05	4.40	0.47	5	51	10	15	6
229	88.51	66.70	132	14161.30	45.40	10671.83	15.05	0	0	108.38	10.65	261.52	3.32	337.71	46.03	116.60	12.70	1	1599.55	3.74	0.50	5	51	11	15	5
230	87.40	66.87	133	13983.98	73.37	10699.17	20.57	0	0	97.14	10.47	245.22	4.05	423.97	79.19	149.45	18.70	1	1495.30	3.03	0.43	5	51	12	15	4
231	87.49	66.63	134	13998.27	66.76	10660.80	21.38	0	0	76.83	7.56	255.62	3.30	445.68	83.18	172.36	19.42	1	1385.15	3.18	0.42	4	51	13	15	3
232	88.43	67.07	135	14148.01	28.22	10730.57	22.59	0	0	121.46	14.29	255.60	3.77	185.05	24.80	148.63	20.22	0	1052.42	3.26	0.42	3	51	14	15	2
233	88.69	66.46	136	14189.65	45.88	10634.21	16.88	0	0	97.27	5.40	225.29	2.95	496.55	57.50	243.03	15.76	1	1640.25	3.33	0.61	5	51	15	15	1
234	92.24	60.43	120	14758.95	12.85	9668.69	33.98	0	0	117.91	10.25	238.81	2.86	114.29	11.41	282.08	32.87	1	-292.75	2.98	0.57	4	52	1	1	1
235	84.74	55.94	124	13558.20	54.77	8950.11	27.15	0	0	86.59	10.13	228.53	4.15	343.56	56.67	182.71	24.63	1	386.78	2.85	0.35	5	53	1	1	1
236	90.33	55.09	124	14452.01	52.61	8814.06	42.95	0	0	77.03	10.02	247.64	4.75	309.62	52.12	257.74	40.82	1	2330.78	3.17	0.26	5	54	1	2	2
237	91.81	55.55	125	14688.90	47.67	8887.79	25.70	0	0	115.46	18.77	255.36	4.47	220.39	42.43	99.89	16.87	1	1622.78	3.38	0.30	5	54	2	2	1
238	91.97	61.71	125	14715.16	20.70	9873.00	46.42	0	0	100.30	11.66	241.21	3.83	140.02	19.17	301.41	44.57	1	866.98	2.35	0.40	4	55	1	1	1
239	84.61	65.11	126	13537.31	40.55	10416.89	37.23	0	0	97.51	13.62	254.31	4.88	225.57	36.49	206.90	33.62	0	2303.40	3.63	0.30	5	56	1	4	4
240	84.39	65.26	127	13502.47	22.28	10441.40	39.50	0	0	109.97	11.00	250.67	4.05	173.90	20.00	292.54	38.37	1	3205.53	4.42	0.45	5	56	2	4	3
241	84.65	64.86	129	13544.67	20.19	10377.90	27.13	0	0	149.59	13.68	245.84	4.42	171.16	17.97	229.07	24.37	0	2540.35	4.43	0.51	3	56	3	4	2
242	84.61	65.83	130	13537.51	51.32	10532.83	28.81	0	0	94.12	7.33	234.21	4.06	421.49	55.91	284.89	28.37	1	2078.78	2.79	0.43	4	56	4	4	1
243	89.75	55.32	127	14360.02	84.02	8851.92	23.00	0	0	92.59	7.23	244.98	4.10	592.55	133.12	237.81	21.50	1	2698.97	3.98	0.43	5	57	1	1	1
244	82.23	55.70	128	13156.49	28.71	8911.44	23.41	0	0	92.23	6.86	208.09	3.09	290.86	28.17	247.44	21.66	1	993.97	2.78	0.53	5	58	1	1	1
245	88.89	55.13	131	14223.00	40.05	8820.74	21.16	0	0	117.29	6.60	218.06	3.87	463.62	51.17	292.61	21.07	1	2631.28	4.27	0.57	5	59	1	1	1
246	84.62	66.92	136	13539.76	33.95	10707.09	20.73	0	0	116.68	5.47	203.54	3.33	452.08	38.12	334.88	21.63	1	2361.10	3.38	0.60	5	60	1	7	7
247	85.27	67.04	137	13642.85	74.19	10726.19	22.75	0	0	77.38	7.62	241.02	3.21	436.04	71.38	180.26	20.57	1	2443.95	3.36	0.47	5	60	2	7	6
248	86.28	67.08	138	13804.61	33.54	10732.67	18.57	0	0	97.09	9.54	264.35	3.02	262.10	30.67	147.39	16.84	1	3121.28	5.26	0.48	4	60	3	7	5
249	87.61	67.46	140	14017.06	43.09	10793.22	28.56	0	0	95.86	10.40	237.63	4.23	292.45	42.35	206.47	25.85	1	1363.80	3.48	0.38	4	60	4	7	4
250	86.24	67.18	141	13798.43	33.53	10748.32	30.50	0	0	92.08	10.91	249.16	3.76	219.63	30.09	199.70	27.45	0	1295.08	3.14	0.37	3	60	5	7	3
251	87.05	67.14	142	13928.50	90.10	10741.60	22.87	0	0	89.92	7.40	233.24	4.04	592.27	135.89	223.03	21.25	1	1751.05	4.26	0.44	5	60	6	7	2
252	88.93	67.08	144	14228.48	32.02	10732.13	28.30	0	0	113.59	16.26	252.05	4.18	172.52	28.18	152.78	25.16	0	1958.92	3.41	0.33	3	60	7	7	1
253	90.18	55.52	138	14429.17	54.76	8883.27	30.52	0	0	90.41	7.52	225.67	4.20	440.74	67.59	278.49	30.53	1	2122.38	4.00	0.41	5	61	1	2	2
254	91.09	55.44	141	14573.70	32.72	8869.95	39.72	0	0	82.40	9.80	251.72	3.86	214.64	29.85	259.21	36.64	1	1377.15	3.50	0.33	4	61	2	2	1
255	93.40	59.75	138	14944.46	26.79	9560.66	36.40	0	0	78.59	9.47	243.52	3.08	172.49	23.83	231.50	33.31	0	456.92	2.17	0.38	5	62	1	1	1
256	85.48	58.65	146	13676.82	22.72	9384.78	19.94	0	0	140.92	11.91	253.77	3.81	208.21	20.22	182.78	17.74	0	885.75	3.77	0.55	3	63	1	5	5
257	85.79	57.56	147	13726.57	25.26	9210.33	171.22	0	0	67.02	10.31	259.00	4.01	129.42	23.08	582.13	223.17	1	1367.40	3.77	0.28	5	63	2	5	4
258	85.95	58.41	148	13751.74	18.59	9345.73	14.33	0	0	177.16	16.07	258.89	3.33	156.02	16.31	111.83	10.62	1	945.12	5.60	0.58	4	63	3	5	3
259	85.59	58.00	149	13694.54	17.06	9280.27	23.54	0	0	167.03	14.00	250.43	4.16	157.13	15.01	216.36	21.01	0	966.42	5.10	0.57	4	63	4	5	2
260	85.45	58.34	150	13672.15	13.17	9334.02	13.39	0	0	243.98	20.01	267.31	3.62	111.78	9.53	120.01	10.83	1	1976.95	8.46	0.64	5	63	5	5	1
261	90.17	55.45	146	14426.81	39.16	8871.31	24.80	0	0	100.23	7.27	234.33	3.78	384.50	43.81	262.77	24.34	1	1674.12	2.53	0.49	4	64	1	3	3
262	90.25	55.39	147	14440.28	52.44	8862.02	22.17	0	0	79.97	9.75	251.67	3.31	319.44	51.79	140.96	19.29	1	1451.12	2.55	0.37	5	64	2	3	2
263	91.17	55.94	149	14587.85	37.43	8950.12	26.33	0	0	106.42	13.95	254.40	4.15	219.66	33.68	155.80	23.54	0	558.73	2.53	0.35	3	64	3	3	1
264	88.09	67.56	148	14094.84	33.29	10809.68	21.65	0	0	106.28	7.92	229.39	3.66	332.17	34.09	230.13	19.92	1	1870.17	3.24	0.51	4	65	1	12	12
265	87.92	67.05	151	14066.51	71.37	10727.46	21.32	0	0	93.08	12.85	244.53	4.25	363.91	75.28	124.70	21.11	1	1596.55	4.28	0.33	4	65	2	12	11
266	87.99	67.04	152	14078.66	136.00	10725.84	22.28	0	0	74.12	7.94	239.82	3.57	632.50	166.58	164.11	20.28	1	1948.72	3.00	0.41	5	65	3	12	10
267	86.05	67.37	154	13767.77	41.47	10779.19	41.71	0	0	88.97	9.77	236.19	4.81	290.54	40.66	295.21	40.64	1	2351.83	4.05	0.30	5	65	4	12	9
268	87.45	66.96	157	13991.71	51.35	10713.89	29.28	0	0	90.99	7.47	228.98	4.06	408.25	55.77	278.44	28.36	1	1971.38	4.63	0.43	5	65	5	12	8
269	87.98	67.30	158	14076.92	29.05	10767.45	21.53	0	0	121.23	14.96	245.61	3.66	181.00	25.49	133.56	18.56	1	827.53	3.87	0.41	4	65	6	12	7
270	88.05	67.08	160	14087.94	36.27	10733.06	20.07	0	0	93.92	9.87	243.96	3.15	263.52	33.49	148.83	18.16	1	1171.62	2.64	0.45	4	65	7	12	6
271	88.42	66.95	161	14147.45	81.39	10712.45	20.88	0	0	85.25	7.35	231.90	3.64	547.09	120.94	193.91	19.18	1	1664.22	3.71	0.46	5	65	8	12	5
272	87.70	67.00	163	14032.46	47.71	10719.38	25.06	0	0	85.77	9.60	248.93	3.64	310.40	47.29	175.13	22.59	1	1363.60	4.25	0.39	5	65	9	12	4
273	86.88	67.57	164	13901.27	68.17	10811.72	27.92	0	0	81.52	7.78	242.11	3.80	425.29	67.49	230.08	25.66	1	2305.55	3.82	0.41	5	65	10	12	3
274	87.80	67.33	165	14047.68	35.25	10772.40	22.30	0	0	91.70	9.44	254.80	3.22	259.70	32.99	168.46	19.91	1	1711.03	4.71	0.45	5	65	11	12	2
275	86.01	66.64	166	13760.91	47.53	10663.18	18.49	0	0	95.55	7.85	235.24	3.35	396.42	53.30	177.67	16.79	1	1899.20	3.59	0.51	5	65	12	12	1
276	85.55	67.01	150	13687.44	45.11	10721.69	22.58	0	0	92.48	7.04	233.23	3.44	390.76	48.03	233.46	21.01	1	1918.62	4.14	0.49	4	66	1	2	2
277	84.59	66.16	153	13535.05	40.95	10584.90	26.43	0	0	78.90	7.59	241.14	3.32	321.41	41.04	216.25	24.38	1	1817.58	2.99	0.41	5	66	2	2	1
278	88.75	66.89	156	14199.55	52.58	10702.67	22.66	0	0	97.23	8.90	239.76	4.03	399.09	60.08	196.24	20.75	1	1503.22	3.52	0.43	5	67	1	1	1
279	87.64	54.94	159	14022.73	49.26	8790.37	19.71	0	0	98.94	6.09	215.74	3.31	478.04	56.30	253.08	18.66	1	1890.35	3.51	0.58	5	68	1	1	1
280	90.26	55.88	160	14441.05	42.59	8941.30	51.33	0	0	82.65	14.00	266.01	4.97	195.69	38.20	234.61	46.55	0	1947.08	2.20	0.22	3	69	1	2	2
281	90.39	55.54	161	14461.64	64.64	8885.66	18.71	0	0	96.32	10.97	252.99	3.77	391.88	72.40	124.15	15.07	1	1732.95	2.96	0.41	5	69	2	2	1
282	87.75	54.38	169	14039.58	68.35	8701.19	32.59	0	0	77.20	8.40	234.48	4.21	416.37	77.59	234.37	31.02	1	2412.85	3.00	0.35	5	70	1	4	4
283	89.15	55.01	172	14263.63	95.28	8801.32	24.37	0	0	89.35	8.17	234.40	4.33	578.41	145.62	213.88	22.60	1	2059.22	3.62	0.40	4	70	2	4	3
284	89.95	54.44	173	14391.79	69.54	8709.63	53.35	0	0	64.16	13.10	257.47	5.04	261.18	65.09	204.26	48.15	1	2352.53	3.13	0.19	5	70	3	4	2
285	89.64	54.81	176	14342.07	58.70	8769.84	27.98	0	0	82.20	8.01	234.28	4.03	415.16	69.58	229.22	25.97	1	1431.12	2.67	0.38	5	70	4	4	1
286	88.28	66.92	169	14125.07	37.12	10707.96	11.31	0	0	152.37	18.63	253.42	3.95	245.46	33.31	91.32	13.51	1	1209.03	5.01	0.45	5	71	1	10	10
287	88.15	66.89	172	14103.54	47.24	10702.62	32.44	0	0	82.57	10.40	251.71	4.16	286.50	45.08	201.94	29.42	1	2144.85	3.65	0.34	5	71	2	10	9
288	87.45	67.02	173	13991.93	67.20	10723.05	19.95	0	0	96.88	6.79	234.42	3.70	554.92	101.55	228.68	18.67	1	2061.70	3.98	0.52	5	71	3	10	8
289	87.49	67.00	174	13998.03	63.97	10720.53	26.27	0	0	94.13	8.17	232.16	4.41	474.43	84.59	242.06	24.77	1	2523.88	6.03	0.39	4	71	4	10	7
290	87.67	66.71	175	14027.46	40.22	10674.24	24.79	0	0	85.64	8.66	241.44	3.47	302.30	39.01	192.57	22.46	1	1360.05	3.70	0.41	4	71	5	10	6
291	88.37	67.87	176	14138.76	28.08	10858.64	40.88	0	0	84.57	8.60	241.21	3.67	217.16	25.58	300.88	40.21	1	1502.38	3.06	0.41	5	71	6	10	5
292	88.34	66.64	177	14134.49	29.94	10661.86	23.25	0	0	108.67	7.23	227.54	3.71	338.84	31.18	275.80	22.24	1	1667.20	3.45	0.51	5	71	7	10	4
293	87.38	66.62	178	13980.24	30.53	10659.22	30.56	0	0	94.11	12.98	257.73	3.55	170.64	26.86	170.80	26.89	0	2106.35	2.78	0.34	3	71	8	10	3
294	85.73	66.36	179	13716.39	27.41	10617.77	22.53	0	0	102.54	6.39	222.87	3.30	332.99	28.31	284.48	21.77	1	1771.95	4.66	0.52	4	71	9	10	2
295	85.37	66.66	180	13659.47	47.82	10665.06	25.62	0	0	93.06	8.07	230.20	3.93	377.08	51.18	233.89	23.66	1	2215.53	5.43	0.45	5	71	10	10	1
296	89.91	55.30	171	14385.93	12.96	8848.60	36.43	0	0	128.89	21.19	251.08	3.50	83.36	14.78	181.40	32.07	1	1907.10	3.02	0.33	5	72	1	1	1
297	96.30	63.84	171	15408.56	32.56	10214.11	29.18	0	0	82.42	7.51	216.34	3.18	263.03	32.03	249.62	26.96	1	429.47	2.53	0.45	4	73	1	1	1
298	91.62	56.63	177	14659.01	32.62	9060.65	40.27	0	0	87.62	15.46	258.19	3.85	141.36	27.94	175.39	35.28	0	1378.65	2.77	0.25	4	74	1	1	1
299	87.68	66.87	180	14028.03	36.52	10698.83	26.96	0	0	88.85	8.39	236.49	3.55	288.44	35.76	224.06	24.64	1	1729.00	4.03	0.44	5	75	1	12	12
300	87.77	67.20	181	14042.85	40.90	10752.11	23.48	0	0	101.00	9.48	244.20	3.95	325.29	41.16	196.65	21.42	1	2466.22	4.75	0.43	4	75	2	12	11
301	88.14	67.02	182	14102.95	29.39	10723.61	26.35	0	0	106.25	7.86	233.35	3.84	304.66	29.08	277.00	25.38	1	2007.62	4.73	0.48	4	75	3	12	10
302	87.75	67.16	183	14039.24	28.21	10744.85	18.31	0	0	111.11	7.03	229.71	3.24	333.09	28.91	228.73	16.90	1	1349.65	3.34	0.59	4	75	4	12	9
303	87.71	67.15	184	14033.22	29.62	10744.09	14.45	0	0	125.31	11.00	242.26	3.20	259.31	26.92	129.32	13.41	1	1775.20	5.26	0.55	4	75	5	12	8
304	88.09	66.83	186	14093.83	66.12	10693.39	21.18	0	0	79.01	10.57	254.02	3.49	354.15	68.97	125.56	19.86	1	2033.80	3.75	0.34	5	75	6	12	7
305	87.97	67.20	188	14075.52	45.84	10751.45	14.25	0	0	100.87	10.00	256.08	3.03	335.38	46.34	114.33	13.42	1	1803.10	3.75	0.50	4	75	7	12	6
306	88.06	67.08	191	14089.48	28.11	10733.48	16.72	0	0	115.71	9.57	239.37	3.14	260.05	25.90	157.30	15.03	1	1330.72	4.60	0.56	4	75	8	12	5
307	86.70	67.63	192	13871.73	32.56	10820.23	15.17	0	0	101.20	9.92	254.13	2.65	252.28	29.26	111.35	11.63	1	2114.90	5.92	0.51	5	75	9	12	4
308	86.61	66.55	194	13856.85	57.43	10648.20	17.58	0	0	84.80	7.86	246.22	3.07	418.34	67.79	148.94	15.57	1	1717.90	3.90	0.49	4	75	10	12	3
309	87.00	66.96	195	13920.15	98.36	10713.36	26.22	0	0	74.41	8.03	244.96	3.94	530.65	136.54	193.79	24.05	1	1309.70	2.82	0.36	5	75	11	12	2
310	87.59	67.15	197	14014.15	42.21	10743.86	24.54	0	0	93.41	10.43	253.66	3.81	288.48	39.95	171.70	22.10	1	1785.15	3.35	0.39	5	75	12	12	1
311	92.40	60.70	180	14784.15	34.54	9712.62	34.23	0	0	109.83	23.07	259.31	4.34	120.74	27.12	122.42	28.74	1	-803.20	3.73	0.16	5	76	1	1	1
312	90.39	55.36	181	14462.99	64.21	8857.22	27.69	0	0	71.88	11.43	260.68	3.68	303.56	61.70	134.15	23.80	1	2675.28	2.80	0.27	5	77	1	2	2
313	90.94	56.14	182	14549.97	28.33	8983.18	34.30	0	0	107.23	14.27	251.78	4.16	164.62	25.16	199.07	30.37	0	1344.22	2.37	0.35	3	77	2	2	1
314	86.84	54.74	182	13893.86	53.91	8759.11	15.31	0	0	109.34	10.61	243.93	3.58	385.59	59.40	123.16	13.58	1	1930.72	3.43	0.50	5	78	1	2	2
315	87.38	55.97	184	13981.38	39.84	8954.46	57.83	0	0	72.23	15.59	258.47	4.24	141.55	34.28	206.05	51.22	0	1781.65	2.21	0.18	5	78	2	2	1
316	89.87	54.34	183	14379.55	34.68	8694.91	46.84	0	0	85.06	11.60	236.49	4.34	198.61	31.23	259.67	44.50	1	1848.33	4.36	0.34	5	79	1	2	2
317	90.32	55.58	186	14450.94	36.05	8892.76	19.43	0	0	108.27	10.64	254.03	3.58	279.95	33.66	153.57	17.18	1	2229.08	4.30	0.47	4	79	2	2	1
318	87.87	55.23	188	14058.50	69.95	8837.11	30.62	0	0	79.91	20.48	259.72	4.35	212.02	61.89	92.57	27.65	1	1240.42	3.19	0.15	4	80	1	1	1
319	91.71	57.04	188	14673.96	23.29	9127.16	38.65	0	0	106.31	18.34	266.52	3.65	96.14	18.70	171.90	33.68	1	2129.92	3.93	0.29	5	81	1	1	1
320	91.27	56.65	192	14603.68	27.64	9064.69	46.90	0	0	89.14	8.47	252.54	4.07	231.10	25.55	360.90	50.43	1	1903.30	3.59	0.37	4	82	1	2	2
321	92.53	56.94	193	14804.55	25.73	9109.92	47.38	0	0	103.95	16.15	267.36	3.84	92.28	15.44	228.61	41.87	1	1977.53	3.41	0.32	5	82	2	2	1
322	89.85	67.15	193	14376.67	143.88	10744.21	19.37	0	0	84.79	6.84	227.50	3.60	773.18	266.58	192.34	17.79	1	811.00	2.61	0.49	5	83	1	1	1
323	91.15	61.65	193	14583.93	16.38	9864.16	16.29	0	0	175.86	16.40	249.82	3.41	135.83	14.70	132.92	13.70	1	-890.27	2.90	0.57	3	84	1	240	240
324	91.11	61.66	194	14577.83	9.30	9866.18	17.35	0	0	228.26	24.65	260.46	3.53	85.60	10.37	128.73	14.51	1	-279.58	4.62	0.54	5	84	2	240	239
325	92.03	60.78	195	14725.45	22.04	9724.27	35.35	0	0	88.41	10.31	251.59	3.08	146.98	19.96	233.80	31.63	0	671.12	2.09	0.41	5	84	3	240	238
326	90.99	61.33	196	14557.64	28.77	9812.44	24.11	0	0	124.89	13.23	242.44	4.14	209.91	25.69	176.26	21.42	0	-295.50	3.93	0.44	4	84	4	240	237
327	91.36	61.31	197	14617.55	23.54	9808.93	25.95	0	0	142.04	17.82	251.21	4.23	143.65	20.26	158.85	22.66	0	-1105.55	3.61	0.40	3	84	5	240	236
328	91.19	61.54	198	14590.40	18.81	9845.72	17.08	0	0	145.28	14.36	267.44	3.08	145.78	16.53	129.54	13.86	1	215.12	3.94	0.54	5	84	6	240	235
329	90.95	60.98	199	14552.75	15.94	9756.05	22.86	0	0	153.82	15.43	257.89	3.58	126.26	15.34	176.63	20.03	1	868.75	4.73	0.52	3	84	7	240	234
330	91.08	61.91	200	14572.12	12.56	9906.11	10.10	0	0	234.46	18.88	269.85	3.23	126.25	11.93	107.47	10.89	1	1268.98	4.83	0.66	5	84	8	240	233
331	92.57	60.86	201	14810.73	23.24	9738.29	17.46	0	0	199.48	16.75	269.59	5.03	213.89	20.61	160.94	15.54	0	1706.95	5.47	0.57	4	84	9	240	232
332	91.87	61.27	202	14699.70	35.21	9803.48	18.28	0	0	118.24	9.25	252.80	3.75	332.10	35.77	183.87	16.57	1	1493.05	3.48	0.54	4	84	10	240	231
333	91.22	61.51	204	14594.57	20.74	9842.18	30.72	0	0	119.35	17.25	261.60	3.59	111.82	18.85	163.90	26.66	1	1419.42	2.91	0.35	5	84	11	240	230
334	91.02	61.60	206	14563.80	10.84	9855.22	15.23	0	0	246.60	15.15	254.78	3.89	137.62	9.96	191.46	13.37	0	1369.90	7.59	0.73	3	84	12	240	229
335	90.88	61.37	207	14541.34	11.63	9819.95	13.12	0	0	250.23	16.53	268.17	3.72	136.69	10.53	152.70	11.36	0	655.58	6.31	0.72	4	84	13	240	228
336	91.79	61.26	208	14686.28	14.14	9801.35	23.03	0	0	143.01	12.91	252.27	3.13	121.80	12.78	196.79	20.19	1	955.50	3.83	0.56	3	84	14	240	227
337	91.18	61.16	209	14588.70	13.31	9785.95	31.27	0	0	160.01	24.61	260.11	3.89	79.02	13.00	164.07	27.35	1	-12.05	3.20	0.36	4	84	15	240	226
338	91.46	61.40	210	14633.35	23.27	9823.86	20.06	0	0	140.50	14.59	261.36	3.69	172.27	20.38	148.15	17.35	0	470.38	3.73	0.49	5	84	16	240	225
339	90.92	61.73	211	14546.89	18.14	9876.45	16.72	0	0	160.89	16.74	250.75	3.32	135.56	16.51	122.91	14.32	1	-78.90	3.83	0.52	4	84	17	240	224
340	91.09	61.23	212	14574.52	16.31	9796.40	19.55	0	0	131.10	10.54	250.09	2.89	156.68	14.49	187.57	17.23	0	257.38	3.17	0.60	3	84	18	240	223
341	90.84	60.68	213	14535.00	32.99	9708.25	42.61	0	0	96.07	9.99	240.37	4.59	249.00	30.71	303.31	42.49	1	296.73	3.14	0.35	4	84	19	240	222
342	91.27	61.73	214	14603.43	17.46	9877.12	13.64	0	0	197.25	19.28	262.92	3.52	136.79	15.06	104.01	11.47	1	966.38	5.47	0.55	4	84	20	240	221
343	91.41	61.39	216	14625.29	22.73	9822.19	14.35	0	0	162.52	15.20	253.51	3.34	184.45	19.78	104.12	10.26	1	814.05	4.44	0.56	4	84	21	240	220
344	91.42	61.25	217	14626.44	25.57	9800.51	16.82	0	0	172.12	19.77	252.66	4.24	171.13	22.25	111.72	14.61	1	147.55	4.49	0.46	5	84	22	240	219
345	91.09	61.47	218	14575.06	22.73	9835.31	21.29	0	0	146.14	16.21	247.56	3.88	157.72	20.03	146.97	18.27	0	297.98	4.11	0.46	4	84	23	240	218
346	91.15	61.11	220	14583.43	18.78	9777.79	60.47	0	0	85.69	11.65	242.66	3.46	112.81	18.80	328.61	60.50	1	-1076.77	1.84	0.38	5	84	24	240	217
347	91.23	61.45	222	14596.26	13.52	9832.07	14.73	0	0	179.50	12.93	258.12	3.06	144.47	11.88	157.11	12.79	0	609.08	4.56	0.67	3	84	25	240	216
348	90.83	61.68	223	14532.22	29.34	9868.88	23.71	0	0	137.96	18.71	252.62	4.37	166.18	25.70	133.40	20.24	1	633.75	4.02	0.37	5	84	26	240	215
349	91.63	61.63	224	14660.81	37.36	9860.76	32.85	0	0	92.56	12.13	244.88	4.16	221.10	33.49	194.68	29.38	0	49.10	2.41	0.32	4	84	27	240	214
350	90.99	61.43	225	14558.44	23.64	9828.24	27.57	0	0	136.26	22.96	257.64	4.12	115.38	24.59	123.09	21.75	1	-2.83	2.74	0.31	5	84	28	240	213
351	91.21	61.58	226	14593.93	20.14	9853.02	17.83	0	0	190.20	18.13	260.71	4.35	162.33	17.65	142.97	15.23	0	1094.98	5.30	0.54	4	84	29	240	212
352	91.72	61.56	227	14675.91	26.41	9849.68	26.62	0	0	128.63	14.18	261.86	4.29	185.22	23.41	186.72	23.59	0	1640.88	4.08	0.43	2	84	30	240	211
353	91.61	61.38	228	14658.02	16.94	9820.84	31.99	0	0	119.64	10.05	243.57	3.48	157.04	15.08	289.70	30.26	1	765.42	3.66	0.54	5	84	31	240	210
354	91.44	61.51	229	14629.69	18.89	9841.09	24.01	0	0	142.90	17.14	249.97	3.38	103.14	12.82	150.57	20.51	1	-283.25	3.40	0.44	4	84	32	240	209
355	91.18	61.76	230	14588.79	23.69	9881.04	22.44	0	0	120.89	14.74	254.30	3.35	149.62	20.85	141.59	19.64	0	493.83	3.62	0.42	5	84	33	240	208
356	90.86	61.39	231	14537.87	21.24	9822.51	33.41	0	0	142.68	18.73	252.16	4.65	127.09	19.79	196.81	29.31	1	494.15	4.94	0.38	4	84	34	240	207
357	91.19	61.80	232	14589.72	20.79	9887.28	24.22	0	0	127.18	17.96	252.56	3.39	115.97	19.30	133.04	21.42	1	296.60	2.92	0.37	4	84	35	240	206
358	91.39	61.70	233	14621.99	22.70	9872.37	32.00	0	0	92.75	8.87	244.93	3.21	185.07	20.39	258.26	29.37	1	29.38	2.78	0.47	5	84	36	240	205
359	91.17	61.96	234	14586.68	20.07	9913.68	25.55	0	0	126.93	13.35	251.15	3.53	147.51	17.85	187.33	22.50	0	444.95	3.27	0.48	4	84	37	240	204
360	91.55	61.29	235	14647.58	24.61	9806.19	19.78	0	0	128.83	13.64	255.43	3.46	178.83	21.58	143.59	17.26	0	1200.05	3.75	0.48	4	84	38	240	203
361	91.44	61.14	236	14630.45	21.18	9782.97	22.18	0	0	131.59	13.47	250.94	3.49	159.26	18.50	166.95	19.53	0	-172.05	2.93	0.49	3	84	39	240	202
362	91.09	61.69	237	14573.99	20.47	9869.64	22.73	0	0	150.34	21.04	256.03	3.85	118.02	20.32	124.16	18.96	1	734.97	4.06	0.39	5	84	40	240	201
363	91.26	61.38	238	14602.23	16.01	9820.67	15.55	0	0	180.71	16.26	261.26	3.36	135.91	13.88	130.34	12.86	1	368.45	3.90	0.58	3	84	41	240	200
364	91.43	61.53	239	14628.44	16.01	9844.64	18.19	0	0	155.86	13.04	253.42	3.22	146.56	13.77	167.08	15.90	0	347.30	3.65	0.60	5	84	42	240	199
365	91.03	61.68	240	14564.38	15.91	9869.50	14.73	0	0	183.29	16.40	252.66	3.32	137.90	14.45	124.89	12.32	1	-479.83	2.70	0.59	4	84	43	240	198
366	91.06	61.41	241	14568.80	14.83	9825.44	18.06	0	0	144.89	12.67	249.25	2.87	132.72	13.76	159.25	15.69	1	370.90	3.01	0.59	4	84	44	240	197
367	91.00	61.44	242	14560.61	16.35	9829.74	14.63	0	0	174.22	13.16	247.05	3.27	166.47	14.38	148.47	12.62	0	934.33	5.31	0.65	3	84	45	240	196
368	91.56	60.23	244	14649.98	13.28	9636.73	22.88	0	0	192.52	11.53	256.78	4.25	173.32	11.94	290.52	21.79	1	2279.17	6.22	0.68	4	84	46	240	195
369	91.68	60.08	245	14668.79	14.06	9612.87	23.50	0	0	199.62	14.69	260.52	4.50	147.82	12.38	245.12	21.29	0	2313.47	6.32	0.63	4	84	47	240	194
370	91.53	60.18	246	14644.20	21.22	9628.41	37.93	0	0	141.95	13.84	256.90	5.07	170.01	19.05	294.53	36.34	1	1588.95	4.24	0.45	4	84	48	240	193
371	91.40	60.03	247	14624.08	12.94	9605.12	23.49	0	0	211.54	15.81	259.84	4.48	131.62	10.84	240.23	21.16	1	1073.12	6.99	0.63	4	84	49	240	192
372	91.29	59.85	248	14606.70	23.65	9576.57	64.80	0	0	107.15	11.72	251.64	4.92	170.72	21.44	404.83	74.22	1	1906.53	4.50	0.38	5	84	50	240	191
373	91.35	61.81	249	14616.58	18.38	9889.44	24.48	0	0	156.22	15.13	243.59	4.07	145.83	15.96	194.69	21.56	0	-263.40	3.67	0.51	4	84	51	240	190
374	91.24	61.26	250	14599.08	21.50	9801.49	41.35	0	0	98.23	12.02	252.13	3.61	136.24	19.10	259.12	37.64	1	-133.62	3.03	0.38	5	84	52	240	189
375	91.28	61.09	251	14604.84	14.78	9774.88	25.58	0	0	172.62	16.94	258.09	4.00	113.62	12.49	200.12	22.44	1	874.75	5.99	0.53	5	84	53	240	188
376	90.88	61.63	252	14540.42	9.86	9860.13	19.73	0	0	208.31	26.74	260.79	3.49	79.47	10.45	121.62	15.81	1	-76.80	3.87	0.46	5	84	54	240	187
377	91.52	61.66	253	14643.78	19.43	9866.10	25.22	0	0	112.80	11.50	250.22	3.06	146.10	16.73	190.38	22.18	0	944.67	2.87	0.49	3	84	55	240	186
378	91.47	61.45	254	14635.68	27.59	9832.20	22.61	0	0	121.28	15.51	253.18	3.62	165.23	24.03	133.64	18.74	1	-79.92	3.28	0.40	5	84	56	240	185
379	90.83	61.28	255	14532.99	12.67	9805.57	18.08	0	0	175.41	19.31	259.42	3.15	96.84	12.84	128.26	15.43	1	168.20	4.17	0.51	5	84	57	240	184
380	91.67	61.42	257	14667.40	31.26	9827.07	39.74	0	0	92.53	10.24	242.18	4.15	221.28	28.36	269.18	38.44	1	742.55	2.18	0.36	4	84	58	240	183
381	91.66	61.34	258	14665.04	21.67	9814.82	21.09	0	0	120.38	12.32	263.45	3.14	162.97	18.98	158.58	18.45	0	1568.83	3.22	0.49	3	84	59	240	182
382	90.98	61.53	259	14557.24	18.90	9844.10	17.50	0	0	191.26	21.08	262.68	3.96	132.50	17.47	110.12	12.43	1	609.45	4.27	0.49	4	84	60	240	181
383	91.76	61.25	261	14681.60	18.93	9799.40	32.87	0	0	130.71	16.38	256.83	3.93	116.43	16.76	202.08	28.82	1	1028.23	3.53	0.40	5	84	61	240	180
384	90.99	61.65	262	14557.72	13.53	9864.07	16.03	0	0	204.63	23.20	260.74	3.37	105.01	15.41	91.41	11.13	1	1455.95	3.63	0.51	5	84	62	240	179
385	90.86	61.69	263	14537.47	16.80	9869.79	15.31	0	0	202.83	20.59	252.24	3.78	128.55	15.36	111.32	12.30	1	-216.80	3.92	0.54	5	84	63	240	178
386	91.00	61.65	264	14559.28	19.80	9863.90	16.44	0	0	161.09	16.96	245.78	3.38	144.34	17.66	114.18	12.91	1	-305.15	3.53	0.51	4	84	64	240	177
387	91.27	61.64	266	14602.84	11.93	9862.66	12.77	0	0	205.53	15.21	245.33	2.97	122.53	10.23	130.34	10.62	1	-370.52	4.62	0.68	4	84	65	240	176
388	91.69	61.25	267	14670.76	26.85	9800.09	17.68	0	0	142.12	16.91	256.73	3.69	173.52	23.41	113.64	15.42	1	65.48	3.21	0.45	5	84	66	240	175
389	91.20	61.42	268	14592.35	20.41	9827.99	19.19	0	0	125.85	12.00	240.47	3.03	164.75	17.94	154.64	16.69	0	-434.25	3.13	0.53	3	84	67	240	174
390	90.91	62.05	269	14545.74	15.58	9927.66	27.89	0	0	130.77	18.49	253.99	3.36	99.43	17.75	157.58	24.53	1	-10.50	3.02	0.39	4	84	68	240	173
391	91.08	61.38	270	14573.58	21.26	9820.36	21.13	0	0	151.80	15.90	247.78	3.90	156.40	18.78	155.06	18.39	0	-872.02	4.19	0.49	3	84	69	240	172
392	90.92	61.70	271	14547.65	20.91	9872.68	13.97	0	0	181.15	16.77	251.66	3.65	173.07	18.26	112.56	11.54	1	1133.80	4.72	0.57	5	84	70	240	171
393	91.18	61.58	272	14588.83	14.23	9852.38	20.75	0	0	177.13	19.81	249.51	3.62	103.22	13.90	143.65	17.62	1	-422.08	4.07	0.49	4	84	71	240	170
394	91.06	61.32	273	14569.78	13.34	9811.75	22.56	0	0	162.74	21.50	250.82	3.48	95.88	15.86	136.88	19.27	1	-920.48	3.00	0.44	5	84	72	240	169
395	90.84	61.64	274	14534.83	20.69	9863.16	23.73	0	0	128.00	20.93	258.18	3.15	103.71	20.79	96.20	16.72	1	-253.35	3.08	0.35	5	84	73	240	168
396	91.19	61.70	275	14590.34	19.69	9871.80	18.08	0	0	159.32	19.12	265.19	3.49	126.81	17.67	112.01	14.76	1	267.85	3.01	0.45	4	84	74	240	167
397	91.07	61.88	276	14571.36	29.34	9900.97	23.91	0	0	120.20	14.88	255.86	3.90	182.73	25.83	149.35	21.30	0	781.70	2.84	0.44	5	84	75	240	166
398	91.42	60.98	278	14627.59	26.05	9756.14	39.85	0	0	97.68	15.35	261.03	3.74	122.88	20.71	193.83	34.99	1	97.35	2.45	0.30	4	84	76	240	165
399	91.63	61.43	279	14661.44	26.36	9828.38	23.64	0	0	109.22	9.55	238.14	3.55	234.40	23.87	210.82	21.29	0	102.65	2.84	0.50	5	84	77	240	164
400	91.07	60.27	281	14571.21	21.33	9643.36	45.32	0	0	114.97	12.53	245.93	4.42	153.31	19.34	311.82	44.31	1	-58.05	3.44	0.42	5	84	78	240	163
401	90.89	61.06	282	14542.54	28.12	9768.84	27.96	0	0	113.15	15.12	252.01	3.88	162.30	24.81	161.38	24.69	0	302.12	3.19	0.37	4	84	79	240	162
402	91.41	61.81	283	14626.02	24.93	9890.13	30.11	0	0	100.85	11.13	252.67	3.47	174.94	22.13	210.30	27.03	0	-31.90	1.99	0.42	4	84	80	240	161
403	91.23	61.39	284	14596.14	13.53	9822.08	23.65	0	0	158.67	17.60	260.80	3.34	95.17	12.32	165.73	20.52	1	-384.25	3.73	0.49	4	84	81	240	160
404	91.41	61.47	285	14626.17	13.74	9835.65	12.13	0	0	210.78	15.68	253.28	3.12	138.96	11.55	116.83	9.10	1	-52.73	4.96	0.67	5	84	82	240	159
405	91.87	61.08	286	14699.23	32.19	9772.36	42.92	0	0	93.86	12.11	252.90	4.48	194.70	28.99	256.31	39.67	1	591.60	2.51	0.34	5	84	83	240	158
406	90.83	61.76	287	14532.66	17.67	9881.40	15.85	0	0	163.61	16.59	263.96	3.24	134.85	15.76	120.25	13.88	1	-45.08	4.27	0.53	5	84	84	240	157
407	91.21	61.59	288	14593.32	40.98	9855.07	38.43	0	0	103.91	18.91	267.95	5.07	173.49	36.09	162.61	33.70	0	-33.88	2.41	0.24	5	84	85	240	156
408	91.12	61.87	290	14579.67	17.13	9899.44	21.38	0	0	154.60	20.20	258.30	3.57	109.06	17.60	129.96	19.60	1	812.80	3.01	0.42	5	84	86	240	155
409	91.32	61.83	291	14611.18	16.47	9892.86	11.93	0	0	195.10	18.66	257.24	3.25	133.46	13.96	102.47	11.87	1	513.52	3.83	0.57	5	84	87	240	154
410	91.47	60.92	292	14635.44	21.55	9747.73	43.56	0	0	96.16	12.43	259.75	3.52	124.26	17.20	254.75	39.91	1	-334.25	2.92	0.37	5	84	88	240	153
411	91.34	61.43	295	14614.75	22.33	9828.24	23.06	0	0	132.90	17.38	251.91	3.52	128.60	18.60	132.61	19.01	1	150.30	5.02	0.41	5	84	89	240	152
412	91.43	61.30	296	14628.47	16.66	9807.97	25.94	0	0	135.54	10.88	248.92	3.55	160.90	14.78	249.02	23.49	0	1036.65	3.70	0.57	4	84	90	240	151
413	91.37	61.43	297	14618.80	23.26	9829.53	22.14	0	0	129.20	16.31	259.70	3.45	139.93	19.78	131.90	18.20	1	955.55	2.91	0.41	5	84	91	240	150
414	91.07	61.59	298	14570.84	14.17	9854.34	20.96	0	0	160.75	15.02	246.75	3.38	121.70	13.94	174.18	18.30	1	-222.98	4.14	0.56	4	84	92	240	149
415	91.53	61.23	299	14644.68	22.29	9797.27	21.48	0	0	118.50	12.76	248.34	3.15	159.15	19.41	153.58	18.87	0	427.17	3.41	0.47	3	84	93	240	148
416	91.04	61.39	300	14567.03	28.35	9822.13	30.98	0	0	114.69	15.82	247.33	4.17	158.64	25.12	173.14	27.22	0	-812.58	2.94	0.35	3	84	94	240	147
417	91.02	61.51	301	14562.54	18.85	9842.20	18.11	0	0	155.25	14.92	256.49	3.45	151.10	16.73	143.99	15.43	0	398.88	4.10	0.54	3	84	95	240	146
418	91.31	61.53	302	14609.47	18.87	9844.51	17.78	0	0	163.83	17.72	274.15	3.45	131.54	15.99	118.90	13.53	1	1042.60	3.88	0.49	5	84	96	240	145
419	91.77	60.65	303	14683.16	21.98	9704.51	28.58	0	0	108.54	10.58	256.19	3.39	174.95	19.57	224.69	26.16	0	172.02	2.57	0.48	4	84	97	240	144
420	90.97	61.25	304	14555.72	13.80	9800.11	21.34	0	0	171.38	15.82	255.71	3.60	120.86	13.81	179.87	18.67	1	-423.70	3.77	0.56	4	84	98	240	143
421	91.67	61.49	305	14667.78	24.08	9839.04	27.84	0	0	100.22	8.33	235.16	3.41	226.85	21.94	260.38	25.78	1	-14.85	3.27	0.49	4	84	99	240	142
422	91.10	61.49	307	14575.37	20.20	9838.17	26.88	0	0	150.27	17.27	253.87	4.28	136.83	18.43	180.51	23.55	0	167.98	3.83	0.44	5	84	100	240	141
423	90.94	61.46	308	14550.92	30.38	9833.72	32.65	0	0	95.06	13.22	247.93	3.71	168.61	26.89	181.14	28.79	0	452.33	2.91	0.33	4	84	101	240	140
424	91.81	61.09	309	14689.44	25.58	9775.00	35.43	0	0	102.09	11.61	245.08	3.90	174.70	22.86	240.22	32.14	0	530.58	2.59	0.40	5	84	102	240	139
425	91.99	61.25	310	14718.29	29.75	9799.81	24.45	0	0	132.79	13.10	253.59	4.58	232.95	27.05	192.79	21.90	0	953.90	3.02	0.45	3	84	103	240	138
426	91.10	61.73	311	14575.32	17.02	9876.24	21.73	0	0	146.57	15.39	267.49	3.41	127.63	16.00	159.90	18.96	1	1237.73	3.42	0.51	5	84	104	240	137
427	91.18	61.71	312	14588.41	16.19	9873.92	30.49	0	0	126.66	9.81	241.03	3.52	163.35	14.56	298.11	29.25	1	-275.60	4.19	0.58	5	84	105	240	136
428	91.15	61.93	313	14584.14	26.06	9908.40	15.13	0	0	106.48	8.96	248.43	2.61	237.36	23.68	140.44	13.84	0	1025.28	3.56	0.57	4	84	106	240	135
429	90.79	62.15	314	14526.27	21.02	9943.53	19.43	0	0	160.08	23.56	264.82	3.86	113.06	19.11	108.52	19.42	1	380.42	3.94	0.38	5	84	107	240	134
430	90.94	61.80	315	14550.88	24.89	9887.83	24.95	0	0	112.20	16.51	255.37	3.35	132.51	23.03	131.56	22.18	1	402.23	2.31	0.36	5	84	108	240	133
431	91.34	60.55	316	14613.90	18.14	9688.29	118.60	0	0	91.25	9.23	253.00	3.80	140.18	16.00	600.67	158.73	1	551.08	2.75	0.45	5	84	109	240	132
432	91.20	61.48	317	14592.49	16.12	9836.75	11.55	0	0	176.40	11.75	251.57	2.89	185.50	14.12	130.55	9.46	1	1156.95	4.98	0.70	4	84	110	240	131
433	90.80	61.75	318	14528.39	10.69	9879.25	18.28	0	0	202.51	22.88	260.53	3.31	81.22	10.16	129.12	15.85	1	956.75	4.21	0.51	5	84	111	240	130
434	91.42	61.59	319	14627.65	20.08	9854.00	20.78	0	0	152.73	15.88	259.62	3.76	147.73	17.27	153.13	18.00	0	599.58	4.62	0.50	5	84	112	240	129
435	91.07	61.87	320	14571.07	20.26	9898.40	18.09	0	0	160.00	15.01	254.98	3.73	166.44	17.83	148.88	16.06	0	669.42	4.99	0.54	3	84	113	240	128
436	90.40	61.08	321	14464.72	22.21	9773.11	23.19	0	0	146.12	13.81	253.93	4.16	181.65	19.68	189.60	20.57	0	402.10	3.79	0.51	3	84	114	240	127
437	91.56	61.03	323	14649.31	37.87	9764.35	34.33	0	0	97.76	14.62	252.83	4.43	195.81	33.56	177.51	30.47	0	233.20	2.19	0.29	5	84	115	240	126
438	91.31	61.60	324	14609.24	14.87	9856.25	25.47	0	0	140.07	13.06	247.16	3.28	120.38	12.46	209.61	22.37	1	953.97	3.15	0.54	4	84	116	240	125
439	91.26	61.48	325	14601.62	13.75	9836.37	18.36	0	0	160.93	17.22	249.77	2.89	94.25	11.60	128.87	14.75	1	-545.08	3.86	0.53	5	84	117	240	124
440	91.32	61.63	326	14610.76	36.17	9860.97	21.80	0	0	100.98	12.25	254.51	3.48	229.31	32.15	137.63	18.70	0	218.65	2.73	0.40	4	84	118	240	123
441	90.73	61.66	327	14517.57	19.86	9865.81	20.36	0	0	130.07	14.37	258.07	3.11	137.77	17.25	140.85	17.44	0	-356.62	2.95	0.49	5	84	119	240	122
442	91.52	61.43	328	14643.22	30.24	9828.07	17.11	0	0	105.12	10.71	252.27	2.89	227.31	26.75	125.70	13.86	1	-47.35	1.83	0.49	4	84	120	240	121
443	91.31	60.42	329	14608.94	19.39	9666.57	32.93	0	0	137.13	13.97	237.28	4.31	147.29	17.09	248.89	29.69	0	11.50	3.60	0.47	4	84	121	240	120
444	91.02	61.63	330	14563.62	15.30	9861.13	16.59	0	0	195.43	21.32	251.14	3.62	115.12	15.88	110.47	12.55	1	592.17	4.47	0.52	5	84	122	240	119
445	91.11	61.19	332	14577.23	15.94	9791.09	26.48	0	0	149.98	16.82	251.66	3.77	115.61	16.01	183.92	23.17	1	303.83	4.81	0.47	4	84	123	240	118
446	90.88	61.34	333	14540.39	12.50	9814.23	22.32	0	0	167.29	18.49	244.17	3.42	99.20	13.63	160.01	19.40	1	-158.92	3.28	0.53	5	84	124	240	117
447	91.06	61.69	334	14568.83	15.75	9869.93	20.96	0	0	138.76	17.08	248.04	3.05	109.05	17.14	133.01	17.82	1	-401.20	2.51	0.47	5	84	125	240	116
448	90.99	61.33	335	14559.16	14.07	9812.13	16.94	0	0	211.92	22.45	256.68	3.92	111.83	15.13	122.99	13.99	1	1047.35	5.42	0.54	5	84	126	240	115
449	90.95	61.48	336	14552.52	28.28	9836.73	21.90	0	0	111.78	14.33	256.60	3.30	168.72	24.77	127.55	17.63	1	-174.77	2.50	0.40	5	84	127	240	114
450	91.31	61.71	337	14609.04	17.89	9872.99	26.61	0	0	135.23	13.63	252.11	3.60	136.17	15.48	203.25	23.42	0	50.52	3.65	0.50	3	84	128	240	113
451	91.86	61.08	338	14696.97	37.86	9772.60	37.28	0	0	78.94	10.48	253.10	3.84	221.80	34.21	218.40	33.70	0	-263.42	1.75	0.30	4	84	129	240	112
452	90.95	61.35	339	14551.38	32.81	9815.68	22.04	0	0	141.01	20.05	254.19	4.44	176.13	28.65	112.93	17.30	1	-699.30	4.56	0.40	5	84	130	240	111
453	91.27	61.04	340	14603.44	18.64	9765.90	27.11	0	0	128.79	9.42	234.60	3.69	199.24	16.97	282.57	25.82	1	477.55	3.79	0.58	5	84	131	240	110
454	91.37	60.03	341	14618.49	19.36	9605.58	54.84	0	0	122.26	13.02	252.43	4.34	139.81	16.78	333.22	53.79	1	1134.58	4.70	0.45	5	84	132	240	109
455	91.30	61.22	342	14608.58	29.11	9795.58	38.13	0	0	90.21	12.11	260.43	3.78	167.85	25.86	219.42	34.00	0	38.25	2.60	0.34	5	84	133	240	108
456	90.97	60.66	343	14555.67	25.90	9706.06	46.77	0	0	96.63	10.13	253.35	4.14	193.83	23.48	321.50	47.04	1	763.30	3.81	0.40	5	84	134	240	107
457	91.14	60.28	344	14581.91	19.04	9645.50	35.31	0	0	104.44	8.95	258.90	3.41	174.12	17.19	310.23	34.56	1	1394.62	3.19	0.51	4	84	135	240	106
458	91.39	60.97	346	14622.78	19.33	9755.87	22.88	0	0	137.10	11.85	263.95	3.62	173.03	17.13	204.45	20.38	0	899.62	4.06	0.55	4	84	136	240	105
459	91.36	61.74	347	14617.99	20.51	9877.86	720.99	0	0	81.16	8.10	258.12	4.06	166.69	18.68	1795.23	1844.98	1	293.88	3.53	0.45	5	84	137	240	104
460	91.15	61.75	348	14583.42	31.12	9880.45	17.45	0	0	133.16	17.98	260.40	3.63	178.08	27.16	97.89	15.24	1	-100.08	2.84	0.39	5	84	138	240	103
461	90.99	61.41	349	14558.03	14.81	9825.61	27.36	0	0	173.30	16.51	247.84	4.32	124.53	14.56	223.07	24.18	1	576.62	4.27	0.53	5	84	139	240	102
462	91.25	61.00	350	14599.54	20.49	9760.33	39.28	0	0	132.24	16.46	256.02	4.58	127.17	18.11	241.57	35.45	1	388.85	4.67	0.39	5	84	140	240	101
463	90.95	61.10	351	14551.60	15.76	9775.30	22.88	0	0	169.75	12.37	255.72	4.07	168.11	14.10	242.02	20.76	0	1704.20	4.74	0.62	4	84	141	240	100
464	91.21	59.54	352	14594.38	18.54	9526.89	70.13	0	0	106.80	9.98	254.25	4.08	155.82	16.76	457.53	80.61	1	1552.10	4.62	0.49	5	84	142	240	99
465	91.43	58.79	353	14628.06	17.03	9405.84	228.62	0	0	91.20	8.76	262.06	3.86	139.43	14.83	896.72	473.48	1	1386.67	6.20	0.48	4	84	143	240	98
466	91.44	60.50	354	14629.88	19.92	9679.39	31.97	0	0	120.40	11.87	266.29	3.81	156.50	17.60	249.84	28.89	1	642.80	3.71	0.48	5	84	144	240	97
467	91.33	61.18	355	14613.45	15.93	9788.24	26.99	0	0	121.25	9.83	249.15	3.14	152.32	14.09	255.59	24.62	1	-61.52	3.10	0.58	5	84	145	240	96
468	90.95	61.68	356	14551.24	15.32	9868.29	18.20	0	0	174.44	12.70	256.48	3.62	162.61	13.61	192.94	16.07	0	1361.48	4.89	0.64	3	84	146	240	95
469	91.35	60.31	357	14616.23	19.68	9648.81	51.33	0	0	118.72	12.03	253.77	4.52	152.28	17.57	363.39	54.75	1	270.90	4.51	0.45	5	84	147	240	94
470	91.69	60.16	358	14669.77	33.22	9625.29	48.49	0	0	89.86	9.44	246.37	4.33	247.66	30.69	315.58	48.64	1	1216.00	3.24	0.39	5	84	148	240	93
471	91.02	60.99	360	14563.15	14.59	9758.68	21.85	0	0	182.18	16.13	250.33	3.99	130.09	13.83	191.03	19.21	1	113.33	5.48	0.58	5	84	149	240	92
472	91.02	60.05	361	14563.35	21.64	9608.24	63.91	0	0	114.58	15.22	254.88	5.08	130.19	20.85	347.32	65.96	1	1008.33	5.71	0.35	5	84	150	240	91
473	90.51	59.60	362	14482.05	18.95	9536.33	52.61	0	0	115.11	8.23	241.26	3.71	207.50	17.23	426.02	49.27	1	1798.77	2.96	0.59	5	84	151	240	90
474	90.94	61.22	364	14550.00	13.01	9795.25	24.16	0	0	150.80	20.82	264.90	3.32	92.56	15.58	142.17	21.21	1	42.98	2.82	0.42	5	84	152	240	89
475	90.89	60.95	365	14541.99	17.50	9751.28	44.77	0	0	118.62	11.54	253.80	3.98	141.28	16.06	333.50	45.28	1	543.15	3.59	0.48	5	84	153	240	88
476	91.17	61.80	367	14586.90	21.92	9888.26	21.69	0	0	104.52	12.72	263.60	2.73	139.28	19.49	137.66	19.19	0	-355.55	3.00	0.43	4	84	154	240	87
477	91.39	61.81	369	14621.60	20.05	9889.14	19.01	0	0	144.56	13.18	254.60	3.46	169.38	17.59	160.68	16.75	0	1009.38	3.81	0.55	3	84	155	240	86
478	90.88	61.32	370	14540.69	19.57	9810.86	18.17	0	0	154.29	17.34	248.13	3.43	134.87	17.70	121.99	15.05	1	158.55	3.16	0.48	5	84	156	240	85
479	91.22	61.65	371	14595.16	24.13	9864.51	22.60	0	0	115.28	16.90	254.75	3.09	125.99	21.30	111.84	17.57	1	239.70	3.02	0.36	5	84	157	240	84
480	91.73	60.89	372	14676.50	19.89	9743.13	40.24	0	0	104.21	12.66	257.48	3.59	125.97	17.34	253.21	36.53	1	1697.42	3.28	0.40	4	84	158	240	83
481	91.23	61.59	373	14597.54	24.04	9854.17	25.32	0	0	127.11	18.05	253.10	3.70	129.82	21.07	135.16	21.12	1	114.25	3.38	0.36	4	84	159	240	82
482	91.61	61.89	374	14657.34	22.30	9901.97	16.64	0	0	146.10	18.81	257.19	3.38	133.85	18.57	108.01	17.40	1	1119.55	3.49	0.43	5	84	160	240	81
483	90.86	61.69	375	14537.97	14.78	9869.62	16.92	0	0	176.53	21.12	252.52	3.23	103.55	15.32	102.88	13.14	1	136.45	3.39	0.49	5	84	161	240	80
484	91.06	61.31	376	14570.13	10.30	9810.08	20.54	0	0	164.04	14.18	254.53	2.97	104.71	11.66	188.31	17.97	1	-160.50	3.42	0.61	4	84	162	240	79
485	91.37	61.17	377	14618.57	20.11	9787.67	22.39	0	0	143.13	14.89	251.85	3.69	148.33	17.42	165.57	19.66	0	62.48	4.50	0.49	3	84	163	240	78
486	90.72	61.41	378	14514.50	12.87	9826.18	14.88	0	0	220.91	21.05	253.58	3.27	94.45	10.29	105.54	10.42	1	-166.77	5.95	0.59	5	84	164	240	77
487	90.97	61.66	379	14555.33	17.22	9865.37	24.56	0	0	153.66	18.67	240.40	3.85	116.52	17.78	157.60	21.34	1	201.75	3.86	0.44	5	84	165	240	76
488	91.04	61.71	380	14565.72	27.61	9872.84	42.46	0	0	96.53	14.47	246.06	4.10	143.31	25.11	218.82	37.62	0	394.73	2.46	0.30	3	84	166	240	75
489	91.29	61.64	382	14606.24	35.66	9862.72	42.25	0	0	92.95	12.88	239.75	4.62	199.73	32.28	236.66	38.19	0	435.80	2.34	0.30	5	84	167	240	74
490	91.19	61.56	383	14591.14	13.46	9849.06	11.32	0	0	217.31	14.95	247.88	3.13	149.36	11.78	120.41	8.77	1	346.60	6.19	0.70	4	84	168	240	73
491	91.63	61.27	384	14660.08	29.41	9802.47	23.82	0	0	105.58	10.98	245.01	3.54	218.91	26.23	177.56	21.22	0	829.12	2.86	0.45	4	84	169	240	72
492	91.64	61.08	385	14661.97	26.43	9773.42	27.70	0	0	107.68	9.65	240.46	3.81	230.27	24.02	240.15	25.43	0	483.67	2.66	0.47	4	84	170	240	71
493	91.16	60.97	386	14585.71	23.27	9755.23	53.25	0	0	84.76	9.31	237.50	3.61	166.28	21.01	348.16	55.23	1	172.90	3.01	0.39	5	84	171	240	70
494	91.18	61.63	387	14588.74	19.98	9861.18	16.43	0	0	154.74	16.19	251.20	3.25	145.81	17.53	113.85	12.70	1	81.83	3.70	0.51	5	84	172	240	69
495	91.26	61.05	388	14601.81	32.22	9768.15	22.62	0	0	105.82	14.55	253.58	3.48	181.14	28.31	129.68	21.37	1	280.00	2.54	0.37	4	84	173	240	68
496	91.06	61.87	389	14568.97	8.20	9899.12	12.97	0	0	248.69	24.10	253.31	3.23	88.20	9.86	114.67	12.86	1	497.80	4.26	0.60	5	84	174	240	67
497	90.68	61.18	390	14509.18	17.81	9789.35	26.57	0	0	139.21	17.07	246.85	3.48	103.33	13.86	165.35	23.14	1	201.35	5.11	0.44	5	84	175	240	66
498	91.45	61.84	391	14632.64	30.77	9894.36	23.86	0	0	92.65	9.61	255.03	3.20	229.68	27.57	178.53	21.31	0	836.40	2.57	0.44	3	84	176	240	65
499	91.18	61.63	392	14589.10	21.09	9860.24	17.45	0	0	129.80	12.41	256.89	3.01	169.52	18.49	139.39	14.89	0	735.12	3.42	0.54	5	84	177	240	64
500	90.96	61.84	393	14552.96	14.15	9894.94	12.69	0	0	210.25	17.67	252.78	3.38	132.66	13.10	119.81	11.93	1	683.92	5.06	0.63	5	84	178	240	63
501	90.68	61.46	394	14508.17	18.87	9834.06	21.86	0	0	168.54	20.68	258.20	3.93	112.39	15.05	133.49	17.95	1	991.58	3.99	0.44	5	84	179	240	62
502	90.86	61.21	395	14537.02	8.78	9793.68	26.24	0	0	158.85	11.84	245.59	2.97	100.84	9.32	273.69	24.21	1	257.25	3.58	0.66	4	84	180	240	61
503	90.73	61.90	397	14516.93	19.29	9904.32	22.45	0	0	162.22	22.67	256.90	3.93	103.26	16.17	126.53	21.04	1	157.23	3.94	0.40	5	84	181	240	60
504	90.86	62.09	398	14537.80	14.04	9934.41	22.21	0	0	169.14	13.32	248.15	3.69	138.68	12.73	217.58	19.72	0	664.50	5.18	0.61	3	84	182	240	59
505	90.83	62.36	399	14532.72	24.42	9977.56	38.98	0	0	98.05	18.20	268.13	3.64	106.72	23.97	163.41	33.88	1	500.85	2.15	0.26	5	84	183	240	58
506	91.22	61.13	400	14595.47	12.34	9781.22	15.17	0	0	221.29	13.19	245.42	3.76	159.91	10.92	196.41	13.41	0	447.00	5.98	0.73	3	84	184	240	57
507	91.42	61.58	401	14627.69	21.77	9852.82	18.88	0	0	157.90	16.73	261.91	3.82	157.27	18.88	135.09	15.78	0	-96.48	3.94	0.49	3	84	185	240	56
508	91.15	61.44	402	14583.81	13.07	9831.18	18.05	0	0	205.89	17.33	247.85	3.82	122.39	12.27	165.67	15.71	1	-185.27	4.28	0.61	3	84	186	240	55
509	91.27	61.45	403	14603.88	21.77	9831.97	20.98	0	0	181.98	23.62	260.02	4.11	125.10	18.52	95.52	13.08	1	252.00	4.63	0.42	5	84	187	240	54
510	91.61	61.57	404	14657.98	28.82	9850.74	17.88	0	0	98.34	9.03	237.93	2.78	241.88	25.87	150.41	15.66	0	222.00	2.90	0.52	4	84	188	240	53
511	91.35	60.88	405	14615.26	21.22	9741.56	17.33	0	0	113.04	11.38	262.49	2.62	162.51	18.50	134.10	15.83	1	425.58	2.55	0.52	3	84	189	240	52
512	91.52	61.06	406	14642.62	29.01	9769.80	29.19	0	0	110.62	14.39	253.08	3.98	172.02	25.53	173.14	25.78	0	296.25	2.97	0.37	3	84	190	240	51
513	90.56	61.75	407	14490.14	49.91	9879.82	18.85	0	0	114.21	11.42	252.02	4.20	359.85	52.92	147.87	16.93	1	1125.50	3.85	0.45	4	84	191	240	50
514	91.30	61.32	408	14607.87	16.65	9810.47	23.51	0	0	126.14	13.50	244.68	2.95	116.81	13.86	168.20	20.48	1	-523.55	4.21	0.49	5	84	192	240	49
515	91.58	60.99	410	14652.20	21.97	9757.75	26.97	0	0	134.61	17.57	263.70	3.87	125.44	17.63	158.17	23.70	1	636.45	4.07	0.40	4	84	193	240	48
516	91.18	61.56	411	14588.82	15.79	9849.90	19.87	0	0	172.90	16.93	253.58	3.67	125.57	14.38	156.10	17.19	1	-578.23	2.89	0.54	4	84	194	240	47
517	91.05	61.47	413	14567.36	10.60	9834.44	15.39	0	0	239.13	16.89	256.25	3.72	120.99	10.54	169.26	13.42	1	917.12	5.15	0.69	4	84	195	240	46
518	90.83	61.65	414	14532.32	14.92	9864.29	16.56	0	0	193.53	17.64	255.74	3.62	127.24	13.55	139.01	14.10	1	296.00	4.78	0.58	5	84	196	240	45
519	90.69	61.92	416	14509.86	18.58	9906.63	21.46	0	0	166.37	15.93	252.07	4.05	149.16	16.21	172.53	18.87	0	570.67	4.61	0.53	5	84	197	240	44
520	91.13	61.33	417	14581.29	23.53	9812.01	29.96	0	0	115.10	14.13	258.33	3.76	148.18	20.98	188.21	26.35	0	-142.33	3.10	0.40	5	84	198	240	43
521	91.42	61.42	419	14627.68	19.16	9827.14	31.64	0	0	125.07	14.94	250.06	3.62	115.80	14.58	201.99	27.69	1	-230.58	3.46	0.42	4	84	199	240	42
522	91.09	61.62	421	14574.82	14.82	9859.80	25.45	0	0	133.05	16.64	262.54	3.17	103.40	16.42	160.90	22.11	1	489.90	3.46	0.52	5	84	200	240	41
523	91.48	61.34	422	14636.58	14.91	9814.32	19.07	0	0	141.72	9.43	241.00	3.03	173.69	13.26	221.76	17.02	0	860.67	4.64	0.66	3	84	201	240	40
524	91.16	61.83	423	14585.28	24.58	9892.83	14.89	0	0	150.53	20.17	256.03	3.45	145.17	21.68	94.58	15.16	1	1119.72	3.15	0.41	4	84	202	240	39
525	90.97	61.86	424	14554.86	10.12	9897.73	16.84	0	0	202.59	17.46	259.76	3.27	104.47	11.64	155.56	14.79	1	412.45	3.24	0.62	4	84	203	240	38
526	91.00	61.72	425	14559.32	14.49	9875.98	15.30	0	0	186.66	18.91	256.28	3.31	117.12	14.84	115.98	12.95	1	417.62	2.83	0.55	5	84	204	240	37
527	91.44	61.57	426	14629.99	15.16	9850.58	26.59	0	0	133.44	12.57	256.98	3.16	116.32	11.53	215.27	23.35	1	241.00	3.39	0.54	3	84	205	240	36
528	91.24	61.32	427	14598.56	15.01	9810.59	22.38	0	0	180.67	18.04	266.47	3.96	115.59	13.23	172.41	19.51	1	758.15	4.75	0.53	5	84	206	240	35
529	90.82	61.58	428	14530.88	14.17	9853.44	10.08	0	0	231.37	14.70	260.58	3.20	169.58	12.35	112.64	7.50	1	639.15	5.33	0.73	4	84	207	240	34
530	91.40	60.73	429	14624.19	23.71	9716.18	31.02	0	0	102.73	10.47	256.88	3.56	180.73	21.19	235.47	27.95	0	229.77	3.29	0.45	5	84	208	240	33
531	91.21	61.54	430	14593.82	16.02	9846.55	38.21	0	0	125.04	18.63	253.41	3.64	87.40	15.06	201.09	34.09	1	-133.02	3.24	0.36	5	84	209	240	32
532	91.16	61.51	431	14586.23	20.38	9841.09	21.66	0	0	158.15	18.04	255.73	3.98	137.97	18.19	145.27	18.47	0	-415.30	3.66	0.46	4	84	210	240	31
533	91.12	60.91	432	14579.76	25.51	9745.01	34.69	0	0	119.80	14.15	249.12	4.46	167.45	22.73	226.14	31.32	0	970.70	3.75	0.39	5	84	211	240	30
534	91.24	60.85	433	14598.25	18.92	9736.78	29.84	0	0	123.36	9.45	232.25	3.69	193.16	17.16	292.00	28.92	1	1171.92	3.25	0.56	5	84	212	240	29
535	91.24	61.73	434	14598.05	29.58	9876.14	23.02	0	0	125.08	18.25	259.99	3.87	155.58	25.80	120.00	19.67	1	-394.35	3.04	0.35	4	84	213	240	28
536	91.30	60.42	435	14608.68	22.80	9666.51	69.74	0	0	86.63	10.92	262.60	4.03	141.75	20.24	387.17	77.67	1	284.58	2.75	0.36	5	84	214	240	27
537	91.07	61.47	436	14570.71	28.96	9834.85	33.84	0	0	92.09	9.31	249.40	3.77	223.85	26.46	260.06	31.30	1	-352.25	2.39	0.40	4	84	215	240	26
538	91.16	61.39	437	14584.95	25.82	9823.02	23.28	0	0	99.33	9.39	242.01	3.09	210.91	23.24	190.97	20.75	0	-56.65	2.81	0.49	4	84	216	240	25
539	90.81	61.59	438	14529.81	20.89	9854.23	21.96	0	0	149.42	16.65	255.91	3.85	144.40	18.45	151.16	18.97	0	584.40	3.55	0.46	3	84	217	240	24
540	90.92	61.73	439	14546.95	18.39	9876.42	16.77	0	0	186.02	19.50	252.37	3.87	136.29	16.70	122.26	14.35	1	237.42	4.70	0.52	5	84	218	240	23
541	90.98	61.58	440	14556.77	18.56	9852.92	14.81	0	0	158.26	13.90	245.88	3.10	161.74	16.28	125.80	11.92	1	163.12	4.02	0.58	3	84	219	240	22
542	90.84	61.66	441	14533.81	12.16	9865.80	15.33	0	0	234.94	22.25	255.74	3.78	104.89	12.09	123.40	12.57	1	1350.28	5.70	0.58	4	84	220	240	21
543	91.40	61.34	442	14624.02	21.26	9814.73	21.56	0	0	145.83	11.42	240.82	4.03	211.07	19.07	214.01	19.35	0	-369.85	3.42	0.56	4	84	221	240	20
544	90.55	61.08	443	14488.66	24.43	9773.58	14.83	0	0	142.22	11.44	252.99	3.37	234.48	21.79	143.44	13.47	0	629.42	3.86	0.59	4	84	222	240	19
545	91.49	61.15	444	14638.61	15.92	9783.89	23.73	0	0	164.46	14.82	243.56	3.87	133.82	13.24	202.05	20.89	1	-882.50	3.83	0.55	3	84	223	240	18
546	91.53	61.27	445	14644.87	31.45	9803.86	31.16	0	0	109.84	15.03	256.84	4.27	177.32	27.74	175.71	27.51	0	1398.10	3.09	0.34	3	84	224	240	17
547	91.00	61.63	446	14559.56	20.36	9861.18	28.73	0	0	127.43	18.96	255.61	3.75	114.03	21.54	150.80	24.80	1	-1207.17	2.62	0.36	5	84	225	240	16
548	90.97	61.31	447	14555.61	17.75	9809.69	24.33	0	0	154.53	18.27	254.36	3.90	121.13	17.68	159.80	21.18	1	405.00	3.68	0.45	4	84	226	240	15
549	91.67	60.66	449	14667.20	20.33	9706.37	33.72	0	0	108.71	11.95	259.18	3.52	142.56	17.75	236.22	30.11	0	1882.80	3.22	0.44	3	84	227	240	14
550	92.26	61.32	451	14761.52	18.13	9810.72	26.41	0	0	149.14	14.10	251.11	4.05	148.13	16.02	215.53	23.38	0	868.10	3.65	0.52	4	84	228	240	13
551	91.94	61.18	452	14710.11	19.39	9788.60	24.11	0	0	135.32	13.54	252.84	3.60	149.93	17.33	185.91	21.22	0	758.45	3.60	0.50	4	84	229	240	12
552	91.79	61.44	453	14686.74	14.29	9829.77	19.66	0	0	146.55	10.45	234.55	3.06	155.06	12.69	212.97	17.40	0	66.00	3.69	0.65	3	84	230	240	11
553	92.20	61.62	454	14751.61	21.07	9859.03	26.26	0	0	118.31	11.27	240.32	3.51	171.21	18.73	213.23	23.35	0	65.12	3.24	0.50	5	84	231	240	10
554	92.03	61.63	455	14725.26	16.46	9861.16	21.52	0	0	165.71	15.67	240.13	3.80	135.91	15.17	175.68	18.84	0	712.28	4.54	0.54	3	84	232	240	9
555	92.14	61.25	456	14742.00	15.74	9799.50	27.84	0	0	125.82	9.32	232.53	3.31	165.93	14.15	286.37	26.31	1	-304.17	2.88	0.60	5	84	233	240	8
556	92.44	61.36	457	14790.01	21.15	9817.33	20.59	0	0	135.17	11.94	250.03	3.53	185.01	18.71	180.14	18.22	0	426.73	4.65	0.54	3	84	234	240	7
557	91.62	60.52	458	14658.98	18.39	9682.52	32.57	0	0	113.71	11.01	266.27	3.46	146.74	16.11	258.29	29.60	1	1402.58	5.58	0.49	5	84	235	240	6
558	92.02	61.58	459	14723.55	22.88	9853.50	29.61	0	0	117.36	18.58	265.46	3.69	117.94	23.33	144.89	25.26	1	1395.55	5.02	0.33	5	84	236	240	5
559	92.29	61.62	460	14766.76	13.39	9858.63	23.15	0	0	156.00	14.29	254.23	3.24	108.24	11.02	193.73	20.21	1	811.50	3.74	0.57	4	84	237	240	4
560	91.42	61.78	461	14626.41	40.42	9884.69	15.24	0	0	127.42	14.61	269.23	3.81	270.58	36.97	104.41	14.07	1	306.45	4.17	0.44	5	84	238	240	3
561	92.09	61.51	462	14735.11	20.26	9841.67	21.03	0	0	140.04	11.70	246.11	3.64	187.58	18.03	194.80	18.67	0	1143.28	3.21	0.56	3	84	239	240	2
562	92.19	62.10	463	14750.27	19.23	9936.48	33.94	0	0	125.43	16.74	248.08	3.89	113.86	18.04	196.84	29.76	1	970.65	3.65	0.38	3	84	240	240	1
563	89.64	55.23	195	14343.12	67.07	8836.58	28.24	0	0	81.80	6.60	237.31	3.73	491.27	77.77	271.68	27.60	1	1866.85	2.54	0.44	5	85	1	3	3
564	89.89	54.86	198	14381.76	63.43	8777.60	34.86	0	0	64.57	8.87	252.16	3.79	335.40	64.92	199.82	31.73	1	1530.92	2.25	0.30	5	85	2	3	2
565	89.27	55.24	199	14282.55	34.62	8837.76	18.80	0	0	105.50	9.95	252.05	3.31	274.57	32.93	155.03	16.79	1	1135.92	2.23	0.50	5	85	3	3	1
566	88.01	66.85	201	14081.18	64.44	10695.42	25.82	0	0	72.07	6.71	245.25	3.36	448.94	78.90	220.16	24.05	1	1002.72	2.84	0.39	5	86	1	15	15
567	88.67	66.80	202	14187.32	27.65	10687.20	20.33	0	0	120.98	7.10	225.73	3.53	338.63	28.58	267.77	19.64	1	729.62	3.02	0.60	4	86	2	15	14
568	88.19	66.97	203	14111.08	48.49	10715.35	16.77	0	0	120.45	12.74	252.43	4.14	336.75	49.21	127.33	16.39	1	1795.08	3.54	0.45	4	86	3	15	13
569	88.93	66.91	204	14228.15	36.12	10705.54	31.59	0	0	108.56	9.66	229.68	4.69	307.07	36.01	274.91	30.51	1	1439.45	4.19	0.40	4	86	4	15	12
570	87.83	66.66	207	14053.53	30.76	10665.21	27.21	0	0	94.49	7.24	244.25	3.57	307.74	30.58	278.64	26.04	1	2016.78	2.84	0.45	4	86	5	15	11
571	87.28	67.08	208	13965.34	39.82	10732.61	29.29	0	0	89.21	9.33	241.10	3.87	285.16	38.75	219.08	26.83	1	2089.65	3.99	0.40	5	86	6	15	10
572	86.47	66.96	209	13834.96	75.83	10713.28	33.37	0	0	80.88	9.04	243.09	4.59	430.26	84.10	235.73	31.21	1	1844.05	3.64	0.32	5	86	7	15	9
573	86.85	66.67	210	13896.72	48.06	10667.15	19.34	0	0	96.74	9.63	250.13	3.55	348.98	49.91	151.97	17.26	1	1706.53	3.37	0.45	4	86	8	15	8
574	87.37	67.40	211	13978.71	25.67	10784.41	19.13	0	0	102.63	7.55	245.52	2.96	269.60	23.91	203.64	17.30	1	1805.33	3.40	0.57	4	86	9	15	7
575	88.84	67.19	212	14213.66	28.25	10750.42	17.28	0	0	110.01	8.46	241.51	3.05	276.88	26.88	175.32	15.52	1	1666.55	3.17	0.58	4	86	10	15	6
576	88.60	66.15	213	14176.77	54.99	10584.68	26.66	0	0	90.56	13.13	255.47	4.19	279.85	52.86	143.43	24.10	1	919.20	3.65	0.30	4	86	11	15	5
577	87.55	66.59	215	14008.56	67.87	10655.15	26.89	0	0	84.35	8.82	243.89	4.25	434.80	83.23	205.08	24.69	1	1881.53	3.49	0.37	5	86	12	15	4
578	88.33	66.76	217	14132.08	39.76	10682.01	21.01	0	0	95.50	9.43	246.16	3.46	304.28	38.49	166.44	18.90	1	1656.90	3.30	0.45	5	86	13	15	3
579	88.54	66.67	219	14165.93	30.31	10667.51	31.68	0	0	118.24	20.43	259.10	4.31	131.84	24.83	139.49	27.11	1	1506.80	3.58	0.28	3	86	14	15	2
580	89.11	66.71	221	14257.69	19.56	10673.73	13.30	0	0	143.65	9.15	248.28	2.91	236.70	17.64	161.98	11.83	0	1954.00	4.40	0.69	3	86	15	15	1
581	91.15	56.90	201	14584.43	31.08	9104.64	55.53	0	0	76.53	11.92	273.42	3.74	154.93	27.72	254.71	54.16	1	2941.00	4.18	0.29	5	87	1	2	2
582	91.00	55.64	204	14560.74	58.78	8902.92	23.90	0	0	93.72	9.48	246.66	4.18	398.04	66.16	186.86	21.77	1	1599.92	2.81	0.40	4	87	2	2	1
583	84.25	58.94	208	13479.44	26.93	9430.00	27.84	0	0	102.30	10.44	238.78	3.58	204.93	24.10	211.36	25.07	0	902.53	2.99	0.44	5	88	1	1	1
584	91.19	55.58	212	14590.98	38.64	8892.15	45.80	0	0	86.34	12.67	255.33	4.71	205.31	34.83	242.44	41.61	0	2089.42	2.18	0.26	4	89	1	1	1
585	89.17	54.83	217	14267.05	34.17	8772.10	28.26	0	0	97.95	9.72	247.47	3.98	266.27	31.97	223.08	25.77	1	1408.42	2.75	0.41	5	90	1	2	2
586	87.56	54.70	218	14010.01	48.87	8752.09	25.93	0	0	91.16	7.42	216.92	3.78	415.00	57.95	243.60	25.51	1	1537.15	2.90	0.48	5	90	2	2	1
587	86.28	66.80	220	13804.58	36.23	10687.79	30.60	0	0	86.75	9.55	241.61	3.77	255.36	33.41	217.30	27.78	1	1402.95	3.95	0.37	5	91	1	7	7
588	85.05	66.80	223	13608.23	48.88	10688.68	43.88	0	0	66.04	9.60	246.27	3.95	259.46	45.90	234.41	40.77	1	1527.58	3.09	0.28	5	91	2	7	6
589	87.02	66.82	224	13923.19	27.72	10690.91	29.37	0	0	99.52	8.06	236.58	3.72	266.18	26.33	281.13	28.12	1	1505.38	3.14	0.46	5	91	3	7	5
590	86.72	66.66	225	13875.30	47.04	10665.12	28.16	0	0	73.10	6.15	237.86	3.29	396.54	54.06	266.69	26.79	1	1506.40	3.03	0.39	5	91	4	7	4
591	87.45	66.62	226	13991.23	92.48	10659.79	15.80	0	0	96.53	10.33	262.94	3.48	510.64	128.01	100.65	11.34	1	2018.10	3.01	0.47	5	91	5	7	3
592	86.65	66.75	227	13864.23	92.21	10680.49	30.63	0	0	75.85	6.94	241.64	4.04	555.77	114.84	266.23	29.24	1	986.85	2.23	0.35	5	91	6	7	2
593	85.29	66.28	228	13646.21	34.16	10604.22	26.52	0	0	92.86	7.77	246.32	3.57	303.38	34.04	249.40	24.63	1	2833.80	3.02	0.47	5	91	7	7	1
594	91.02	55.08	220	14563.07	42.71	8812.67	32.22	0	0	88.61	16.14	258.29	4.01	180.99	37.51	137.73	29.41	0	2210.67	2.49	0.24	4	92	1	1	1
595	88.73	55.27	224	14196.37	47.70	8842.82	25.36	0	0	98.53	7.06	237.61	3.97	445.41	59.72	275.57	24.98	1	2368.50	4.15	0.48	5	93	1	1	1
596	90.64	56.00	225	14502.88	59.05	8960.07	14.43	0	0	103.05	15.84	263.39	3.80	303.83	56.88	93.76	18.04	1	1574.15	2.64	0.34	5	94	1	2	2
597	90.09	55.32	228	14413.96	42.79	8851.82	23.10	0	0	94.28	12.27	254.15	3.62	250.51	39.18	136.71	20.03	1	1202.42	2.63	0.36	5	94	2	2	1
598	88.97	66.77	229	14234.78	19.80	10682.71	13.04	0	0	173.27	15.49	255.65	3.32	170.74	17.31	112.62	11.60	1	1490.90	4.76	0.59	4	95	1	1	1
599	86.09	55.09	233	13774.28	65.57	8814.12	25.11	0	0	94.26	6.48	207.18	3.93	550.24	92.94	286.71	24.83	1	1385.03	3.19	0.45	5	96	1	1	1
600	90.97	56.39	233	14555.03	20.60	9022.84	38.47	0	0	90.14	14.08	265.15	3.15	111.55	22.34	193.63	33.69	1	962.05	2.41	0.32	5	97	1	6	6
601	89.87	55.19	235	14379.68	47.42	8830.85	33.38	0	0	97.40	8.66	229.65	4.69	377.42	51.93	288.76	33.04	1	1661.62	2.65	0.37	5	97	2	6	5
602	90.78	55.68	236	14524.59	49.86	8909.05	37.59	0	0	76.00	10.59	257.69	4.28	275.52	46.95	211.49	34.11	1	1677.58	2.07	0.26	3	97	3	6	4
603	90.16	55.37	238	14426.10	53.12	8859.08	27.16	0	0	73.87	7.92	248.08	3.50	358.48	56.49	200.39	24.78	1	1408.95	1.89	0.36	4	97	4	6	3
604	90.88	55.90	240	14541.07	28.88	8944.33	53.69	0	0	85.62	14.92	260.92	4.16	130.29	26.97	237.44	48.17	1	859.92	2.78	0.25	4	97	5	6	2
605	90.86	55.26	243	14538.08	50.45	8841.10	23.32	0	0	91.25	13.78	254.02	3.79	255.30	45.77	118.81	20.44	1	1660.53	3.34	0.31	4	97	6	6	1
606	87.32	67.18	234	13971.54	44.26	10748.31	48.70	0	0	71.33	8.75	251.14	4.12	267.39	43.92	303.43	47.84	1	1171.30	2.29	0.31	5	98	1	2	2
607	86.33	67.09	235	13812.50	58.38	10734.28	15.93	0	0	96.29	14.35	263.57	3.57	296.11	56.65	98.02	18.51	1	2028.25	3.34	0.34	4	98	2	2	1
608	88.79	66.75	236	14207.17	43.56	10679.91	22.85	0	0	100.62	12.65	244.11	3.88	261.68	40.64	140.94	20.28	1	841.35	2.60	0.37	4	99	1	5	5
609	88.70	67.16	239	14191.54	44.08	10745.80	26.02	0	0	85.54	8.71	239.71	3.61	315.24	44.11	200.82	23.62	1	1226.05	2.55	0.41	5	99	2	5	4
610	87.05	66.84	240	13927.27	40.69	10693.96	25.81	0	0	93.25	8.75	248.76	3.85	321.39	40.97	216.75	23.62	1	1853.67	3.58	0.42	4	99	3	5	3
611	88.69	66.61	243	14189.76	27.96	10657.75	22.04	0	0	114.20	13.34	253.10	3.46	184.23	24.56	144.66	19.01	0	705.55	2.73	0.43	3	99	4	5	2
612	88.93	66.68	244	14228.94	29.92	10669.49	23.62	0	0	124.76	17.37	258.35	3.97	165.03	26.23	129.09	20.02	1	1098.30	3.90	0.37	5	99	5	5	1
613	92.33	56.04	239	14772.14	44.64	8966.58	29.09	0	0	90.23	11.19	253.60	4.15	276.46	41.74	183.31	26.22	1	1855.60	3.19	0.34	5	100	1	1	1
614	86.65	54.62	241	13863.31	50.39	8738.45	39.91	0	0	79.70	10.79	244.86	4.48	272.46	49.60	230.81	36.31	1	1326.62	2.41	0.29	5	101	1	1	1
615	85.04	56.98	243	13606.86	23.02	9116.26	27.18	0	0	103.57	10.71	228.05	3.24	172.32	20.45	203.12	24.19	0	-141.33	2.17	0.46	3	102	1	1	1
616	86.45	66.24	245	13831.45	49.83	10598.32	25.74	0	0	82.29	8.01	243.01	3.52	353.98	51.63	207.63	23.65	1	826.58	2.56	0.41	4	103	1	24	24
617	87.91	67.13	248	14065.27	25.39	10741.16	19.87	0	0	120.46	9.95	239.31	3.44	236.79	23.21	187.22	17.80	0	1021.75	3.41	0.55	5	103	2	24	23
618	87.21	66.78	249	13953.76	41.21	10684.68	18.15	0	0	102.07	6.07	223.95	3.26	454.59	52.12	244.30	17.02	1	967.65	2.71	0.56	4	103	3	24	22
619	88.38	66.81	250	14140.56	32.37	10689.97	17.09	0	0	102.63	8.53	248.35	3.03	295.72	30.89	160.64	15.37	1	1692.70	3.32	0.54	4	103	4	24	21
620	87.70	66.28	251	14032.53	59.57	10604.44	34.09	0	0	74.82	11.30	256.64	4.16	291.67	57.93	176.14	30.64	1	-300.25	2.15	0.28	5	103	5	24	20
621	87.81	66.97	253	14049.40	51.15	10714.50	25.79	0	0	87.18	8.24	248.60	3.83	376.02	55.24	215.56	23.77	1	1953.30	3.67	0.43	5	103	6	24	19
622	88.60	67.20	255	14175.60	41.36	10752.50	25.25	0	0	96.40	8.03	228.46	3.83	348.99	42.97	239.34	23.40	1	909.15	3.16	0.46	5	103	7	24	18
623	88.73	66.82	256	14196.34	39.23	10690.45	18.65	0	0	109.60	7.58	237.48	3.59	397.12	44.80	213.94	17.29	1	1664.55	3.32	0.56	5	103	8	24	17
624	88.76	67.05	257	14201.02	33.89	10728.80	19.94	0	0	110.18	9.23	244.24	3.58	299.16	33.21	186.27	18.00	1	1324.65	3.35	0.52	4	103	9	24	16
625	87.16	67.27	259	13946.12	54.44	10763.18	15.98	0	0	102.52	13.15	267.98	3.37	311.23	53.18	90.14	13.33	1	1438.95	2.74	0.41	5	103	10	24	15
626	88.15	66.46	261	14103.34	82.29	10633.13	23.93	0	0	77.17	7.50	255.83	3.66	504.76	107.23	196.05	21.93	1	1861.12	2.51	0.41	5	103	11	24	14
627	88.45	66.91	262	14152.64	24.11	10705.37	15.78	0	0	133.59	10.99	258.63	3.25	226.47	21.43	148.96	14.20	0	642.15	3.80	0.58	4	103	12	24	13
628	87.01	67.06	263	13922.39	32.46	10728.80	19.49	0	0	93.29	7.54	254.16	2.97	301.46	31.66	189.14	17.63	1	1737.38	2.68	0.53	4	103	13	24	12
629	88.61	67.14	265	14178.04	30.46	10743.07	20.90	0	0	116.04	9.82	233.62	3.77	277.01	28.54	193.28	18.88	1	1294.90	4.78	0.51	4	103	14	24	11
630	88.06	66.72	266	14089.97	34.09	10675.65	19.58	0	0	117.44	11.86	247.27	3.77	258.22	31.30	150.45	17.39	1	1084.50	3.06	0.47	4	103	15	24	10
631	88.39	66.45	267	14142.26	24.12	10631.76	35.61	0	0	86.49	10.45	253.05	3.17	154.15	21.22	227.40	31.70	0	136.42	1.78	0.39	4	103	16	24	9
632	87.17	66.46	268	13946.75	32.33	10634.12	31.17	0	0	87.48	9.27	249.26	3.64	237.53	29.56	229.75	28.29	0	942.05	2.29	0.38	4	103	17	24	8
633	88.00	66.55	269	14080.00	57.80	10647.30	32.04	0	0	73.50	12.67	262.09	3.89	255.78	53.01	143.17	27.68	1	1062.28	2.22	0.24	4	103	18	24	7
634	87.94	66.68	271	14070.25	26.91	10669.49	20.01	0	0	122.77	12.95	248.69	3.49	196.40	23.77	146.02	17.47	0	670.55	2.74	0.47	4	103	19	24	6
635	86.91	66.81	274	13905.01	39.38	10689.97	14.98	0	0	121.35	6.84	238.89	3.34	449.19	47.69	210.76	13.87	1	2021.53	4.70	0.65	5	103	20	24	5
636	87.30	66.76	275	13968.08	25.52	10681.90	13.67	0	0	135.41	6.70	238.37	3.13	371.65	27.88	218.27	12.72	1	1929.72	3.46	0.70	4	103	21	24	4
637	87.55	66.77	276	14008.09	29.96	10682.92	23.99	0	0	107.19	10.78	247.36	3.59	227.38	27.74	185.25	21.45	0	1309.10	2.24	0.46	4	103	22	24	3
638	87.71	66.98	278	14032.95	66.60	10716.09	21.67	0	0	100.33	8.01	240.49	4.15	508.92	92.59	217.23	20.11	1	1508.55	3.12	0.47	5	103	23	24	2
639	87.23	66.58	279	13956.58	68.97	10653.28	22.63	0	0	79.35	9.89	255.20	3.64	385.74	76.34	141.59	19.73	1	914.80	2.64	0.36	5	103	24	24	1
640	90.45	54.93	254	14471.99	57.68	8788.87	36.04	0	0	79.67	8.29	236.20	4.49	395.13	66.34	273.60	34.79	1	2550.80	2.92	0.30	5	104	1	5	5
641	90.81	55.75	257	14529.28	49.32	8919.88	20.18	0	0	100.28	14.01	243.94	3.76	265.72	45.93	110.99	17.74	1	436.90	3.21	0.34	5	104	2	5	4
642	90.44	55.35	259	14470.17	36.86	8855.88	32.82	0	0	82.48	6.40	232.68	3.38	334.99	37.86	312.52	33.23	1	1635.47	2.32	0.48	5	104	3	5	3
643	90.87	56.71	261	14539.83	34.13	9072.90	36.17	0	0	78.32	9.33	255.85	3.59	223.36	31.00	236.46	32.90	0	2042.47	2.14	0.34	3	104	4	5	2
644	90.46	55.03	263	14474.28	65.61	8805.53	29.29	0	0	80.64	11.92	248.93	4.35	329.58	65.99	155.53	26.58	1	1357.75	3.75	0.28	5	104	5	5	1
645	84.41	66.68	267	13505.53	28.24	10668.37	27.54	0	0	100.00	14.48	252.01	3.35	149.34	24.34	145.70	23.83	0	2075.28	2.91	0.34	5	105	1	1	1
646	91.37	55.25	268	14619.31	47.97	8839.21	24.32	0	0	91.88	10.38	237.75	3.75	300.50	47.42	167.74	21.79	1	1437.03	4.53	0.40	4	106	1	3	3
647	89.82	55.51	269	14370.71	28.14	8881.43	34.72	0	0	72.47	10.82	258.93	2.77	145.54	24.97	179.21	30.46	0	1817.03	1.86	0.32	5	106	2	3	2
648	89.11	55.12	271	14258.26	59.63	8819.07	15.79	0	0	83.97	5.46	244.05	2.52	509.83	62.67	191.00	14.40	1	2183.05	3.15	0.62	5	106	3	3	1
649	83.77	66.67	272	13402.66	35.98	10666.46	35.16	0	0	87.96	13.12	256.09	3.92	186.45	31.87	182.21	31.13	0	1462.60	2.21	0.30	5	107	1	1	1
650	89.59	55.33	277	14334.14	46.88	8853.55	20.01	0	0	97.18	10.31	256.10	3.63	327.56	46.93	147.09	17.74	1	2110.88	3.64	0.43	5	108	1	2	2
651	90.51	56.20	278	14481.41	31.65	8991.57	43.60	0	0	80.62	8.93	252.46	3.85	224.82	28.88	295.02	42.76	1	1721.05	3.39	0.35	5	108	2	2	1
652	93.85	64.57	277	15015.24	24.32	10331.08	23.15	0	0	140.67	19.92	252.53	3.47	130.65	21.86	90.72	14.02	1	768.22	3.58	0.37	5	109	1	1	1
653	88.05	54.60	282	14088.16	45.38	8736.16	30.64	0	0	98.40	8.17	221.90	4.32	384.64	50.29	276.29	30.62	1	1206.35	2.08	0.44	5	110	1	1	1
654	87.52	66.75	283	14003.12	33.26	10679.82	19.21	0	0	119.10	9.89	254.77	3.83	303.68	32.22	181.29	17.36	1	1405.88	3.47	0.52	4	111	1	20	20
655	87.20	67.04	284	13952.65	46.80	10725.70	14.96	0	0	112.19	13.11	263.44	3.67	305.59	45.17	109.99	16.65	1	1810.22	3.00	0.43	5	111	2	20	19
656	87.50	67.11	285	14000.06	36.90	10737.55	34.95	0	0	88.53	8.77	249.20	4.18	289.82	35.62	275.08	33.45	1	1704.92	2.91	0.34	4	111	3	20	18
657	87.09	66.60	286	13933.90	43.45	10655.58	27.52	0	0	108.02	8.21	232.28	4.57	401.14	50.03	286.65	26.75	1	2189.15	4.15	0.41	5	111	4	20	17
658	87.24	66.89	287	13959.08	53.06	10702.93	29.02	0	0	83.13	8.34	241.11	4.04	378.65	58.72	229.13	27.10	1	986.25	2.40	0.36	4	111	5	20	16
659	87.97	66.56	288	14074.48	43.74	10649.92	47.04	0	0	79.75	7.95	257.74	4.35	329.34	45.06	338.68	48.79	1	2433.22	3.81	0.33	5	111	6	20	15
660	87.61	66.15	289	14016.87	21.17	10584.26	18.15	0	0	125.41	7.25	240.05	3.23	283.97	20.20	246.53	16.87	1	1718.53	3.10	0.63	4	111	7	20	14
661	88.20	66.50	290	14111.92	37.49	10639.94	29.74	0	0	95.41	11.87	257.85	4.08	233.12	33.82	185.72	26.60	0	934.60	2.22	0.35	4	111	8	20	13
662	88.03	66.46	291	14085.56	41.31	10633.98	26.54	0	0	87.76	8.70	252.97	3.73	312.16	40.99	210.84	24.17	1	1534.28	2.94	0.41	5	111	9	20	12
663	88.76	66.98	292	14201.83	86.47	10716.15	21.80	0	0	93.36	9.19	240.27	4.19	512.61	111.72	175.36	19.86	1	1257.67	3.60	0.42	5	111	10	20	11
664	89.60	66.72	295	14335.40	39.72	10675.57	24.05	0	0	89.30	6.19	229.31	3.33	403.64	46.31	269.87	23.54	1	1235.67	2.93	0.49	5	111	11	20	10
665	87.63	66.91	298	14020.78	50.23	10705.88	21.24	0	0	89.53	8.94	245.90	3.46	349.69	51.72	166.58	19.19	1	445.53	2.63	0.44	4	111	12	20	9
666	86.87	66.57	301	13899.80	110.47	10651.45	21.86	0	0	75.01	8.89	256.01	3.66	531.57	149.46	144.66	19.24	1	1174.92	3.08	0.37	5	111	13	20	8
667	88.45	66.64	302	14151.26	18.84	10663.05	23.21	0	0	122.51	14.46	271.41	2.93	111.96	13.72	148.79	19.94	1	879.83	2.93	0.45	5	111	14	20	7
668	87.91	66.71	304	14066.39	45.50	10673.79	30.19	0	0	87.29	11.95	251.27	4.08	254.06	42.08	171.49	26.99	1	1104.62	2.86	0.31	3	111	15	20	6
669	87.64	67.04	306	14021.86	50.30	10727.15	22.16	0	0	92.05	8.52	244.52	3.64	371.08	53.17	188.37	20.13	1	1575.75	3.61	0.47	5	111	16	20	5
670	87.21	66.45	307	13954.37	87.59	10631.87	30.07	0	0	94.01	8.40	231.39	4.53	548.30	82.84	267.20	28.49	1	1363.58	2.54	0.40	5	111	17	20	4
671	87.96	67.14	309	14072.97	26.41	10742.15	23.19	0	0	120.52	12.43	251.32	3.73	197.83	23.44	173.87	20.57	0	1432.12	3.40	0.46	4	111	18	20	3
672	88.03	66.60	310	14085.45	51.08	10655.43	20.14	0	0	105.09	13.19	262.52	3.95	301.20	49.11	118.85	15.91	1	1404.85	3.20	0.38	4	111	19	20	2
673	88.51	66.09	311	14160.96	43.37	10573.70	28.18	0	0	91.84	9.25	247.44	4.14	324.62	43.74	220.84	25.91	1	1426.45	2.96	0.37	4	111	20	20	1
674	89.72	55.79	283	14354.89	35.55	8926.74	24.59	0	0	136.75	7.21	215.80	4.50	442.26	42.02	351.72	26.39	1	2447.12	4.35	0.48	5	112	1	4	4
675	90.50	55.47	284	14479.21	30.78	8874.85	18.85	0	0	108.40	8.71	248.54	3.34	292.46	29.35	183.65	17.01	1	2065.10	3.44	0.54	4	112	2	4	3
676	90.36	55.41	285	14457.38	52.58	8864.88	33.02	0	0	98.92	8.57	229.68	4.97	421.50	63.54	300.70	32.75	1	1819.28	3.01	0.31	5	112	3	4	2
677	90.37	55.94	287	14458.44	30.81	8950.51	53.95	0	0	73.30	12.22	269.46	3.68	142.44	26.78	247.87	48.98	0	1750.08	1.57	0.25	4	112	4	4	1
678	93.55	56.31	291	14968.14	55.10	9009.09	31.64	0	0	89.29	8.72	231.59	4.00	340.81	51.46	251.85	29.22	1	1307.88	1.97	0.42	5	113	1	1	1
679	90.35	55.37	292	14455.81	43.61	8858.83	23.46	0	0	99.95	8.04	232.17	3.90	385.89	48.96	229.14	22.20	1	1301.40	3.51	0.48	5	114	1	5	5
680	90.36	55.42	295	14458.23	38.44	8867.72	32.93	0	0	85.41	10.33	251.43	3.97	246.84	35.12	212.53	29.74	0	2389.05	2.22	0.33	4	114	2	5	4
681	89.73	55.78	297	14357.00	46.62	8924.96	26.51	0	0	97.39	11.84	252.40	4.32	291.47	44.38	170.30	23.85	1	1087.92	2.90	0.35	4	114	3	5	3
682	91.04	56.14	298	14565.90	33.89	8981.64	30.47	0	0	86.49	14.54	254.86	3.36	155.64	29.92	140.43	27.30	0	684.05	1.81	0.28	3	114	4	5	2
683	91.03	55.41	300	14565.17	43.12	8865.59	33.90	0	0	85.48	10.45	250.76	4.25	270.82	40.71	217.34	30.78	1	1754.92	3.61	0.32	5	114	5	5	1
684	95.77	57.92	292	15322.49	30.92	9266.50	54.21	0	0	71.74	11.79	238.47	3.63	146.01	27.51	251.80	49.78	1	409.55	1.81	0.26	5	115	1	1	1
685	87.77	55.39	294	14043.53	67.00	8862.04	25.39	0	0	77.75	9.44	253.34	3.81	386.35	74.48	164.82	22.90	1	1544.38	2.92	0.34	5	116	1	1	1
686	83.61	62.52	295	13378.34	23.52	10003.84	18.98	0	0	121.95	14.14	246.60	2.99	154.00	20.30	118.34	14.41	1	642.78	3.50	0.45	4	117	1	1	1
687	87.30	67.06	296	13967.33	41.95	10728.81	21.64	0	0	96.19	8.95	247.38	3.62	334.16	42.73	183.03	19.62	1	1176.72	2.55	0.45	4	118	1	1	1
688	87.81	54.84	299	14049.92	33.63	8774.42	23.73	0	0	111.00	11.58	251.23	3.99	248.72	30.64	176.98	21.26	0	1416.00	2.97	0.43	5	119	1	1	1
689	85.52	66.72	300	13682.87	30.84	10675.29	21.25	0	0	134.89	8.26	219.27	4.29	368.47	33.75	268.94	20.74	1	1780.17	3.47	0.55	4	120	1	1	1
690	90.79	56.28	304	14526.49	31.19	9004.66	40.04	0	0	80.10	11.39	263.13	3.57	169.83	27.75	217.60	35.66	0	1532.22	1.64	0.31	3	121	1	2	2
691	90.40	55.18	305	14463.25	41.85	8828.36	28.74	0	0	80.57	8.13	245.38	3.63	314.93	41.59	224.89	26.42	1	1198.88	3.23	0.38	5	121	2	2	1
692	85.45	65.43	305	13671.80	36.80	10469.07	35.78	0	0	85.16	12.57	253.49	3.90	192.90	32.66	187.54	31.76	0	1683.85	2.05	0.29	4	122	1	1	1
693	88.19	55.07	307	14109.83	88.82	8811.47	32.44	0	0	64.64	9.23	248.20	4.05	419.42	104.68	179.98	29.55	1	1901.35	2.65	0.33	5	123	1	4	4
694	89.41	55.51	309	14306.09	40.62	8880.87	22.90	0	0	84.60	8.60	247.46	3.27	302.87	39.28	176.36	20.64	1	1228.45	2.80	0.42	4	123	2	4	3
695	89.91	55.56	310	14385.81	30.48	8889.57	21.72	0	0	93.02	9.41	261.31	3.01	232.22	27.45	166.32	19.28	0	1475.50	1.91	0.46	4	123	3	4	2
696	89.00	55.28	313	14240.43	46.46	8845.01	23.12	0	0	87.12	7.37	242.52	3.50	384.58	51.41	217.13	21.25	1	1520.22	3.02	0.46	5	123	4	4	1
697	88.98	66.94	315	14236.86	34.99	10711.16	28.52	0	0	100.26	11.84	246.17	4.03	228.80	31.69	187.57	25.53	0	816.60	2.40	0.37	4	124	1	43	43
698	88.20	66.48	317	14112.42	50.76	10637.27	28.61	0	0	83.95	9.96	235.75	4.06	319.88	50.61	189.60	25.94	1	696.97	1.95	0.34	5	124	2	43	42
699	88.42	67.09	318	14147.21	35.36	10735.08	29.35	0	0	89.16	9.96	242.65	3.72	245.84	32.20	204.91	26.49	0	1018.28	2.56	0.38	4	124	3	43	41
700	88.19	67.08	321	14110.43	50.35	10733.37	24.79	0	0	85.94	10.12	246.88	3.77	318.75	49.91	165.05	22.40	1	1053.08	2.75	0.36	5	124	4	43	40
701	88.68	67.48	322	14188.61	57.81	10797.12	28.61	0	0	75.82	7.38	224.76	3.68	398.83	63.74	233.43	26.45	1	347.90	2.19	0.36	4	124	5	43	39
702	88.18	67.29	323	14108.82	58.69	10766.20	31.37	0	0	74.95	11.05	248.89	4.03	300.25	56.62	166.27	28.18	1	1060.67	3.18	0.28	5	124	6	43	38
703	88.92	66.95	324	14226.99	36.14	10711.72	15.01	0	0	125.72	15.01	256.18	3.65	237.09	32.60	108.36	16.70	1	1262.72	3.56	0.43	4	124	7	43	37
704	87.10	66.38	325	13935.80	43.59	10621.47	27.33	0	0	82.55	6.98	237.70	3.58	371.33	47.66	256.84	25.70	1	1971.72	3.09	0.40	4	124	8	43	36
705	87.98	66.81	326	14076.28	26.31	10688.94	24.32	0	0	90.59	7.89	254.88	2.97	234.38	24.04	217.77	21.98	0	977.15	2.38	0.49	4	124	9	43	35
706	88.30	66.82	327	14128.11	33.16	10691.85	15.90	0	0	97.12	5.65	237.28	2.70	398.64	38.01	216.72	14.77	1	949.78	2.49	0.63	4	124	10	43	34
707	88.40	66.45	328	14144.75	27.65	10632.64	14.98	0	0	151.23	13.38	249.18	3.72	239.39	24.65	127.12	12.17	1	1689.05	5.86	0.55	4	124	11	43	33
708	87.68	67.30	329	14029.29	43.46	10768.79	26.98	0	0	95.02	8.93	235.79	4.17	343.30	45.29	227.75	24.86	1	1236.25	3.82	0.39	4	124	12	43	32
709	88.07	67.29	330	14090.73	37.76	10765.66	22.56	0	0	88.61	11.07	256.72	3.18	232.31	33.83	139.34	19.78	0	1264.67	2.17	0.39	5	124	13	43	31
710	87.69	66.99	331	14031.09	70.57	10717.75	22.42	0	0	87.28	7.69	243.98	3.82	495.79	95.88	203.47	20.64	1	1715.10	3.43	0.44	5	124	14	43	30
711	87.28	67.30	332	13965.38	25.32	10768.66	22.10	0	0	119.44	12.08	248.03	3.53	193.35	22.39	168.78	19.54	0	818.55	2.92	0.48	3	124	15	43	29
712	87.53	67.10	333	14005.30	65.34	10735.30	29.47	0	0	82.43	8.71	241.01	4.18	402.64	70.36	220.38	27.15	1	1351.10	3.02	0.35	4	124	16	43	28
713	86.98	67.06	335	13917.30	80.84	10729.89	17.06	0	0	85.42	7.65	232.23	3.23	525.40	111.15	151.23	15.64	1	1170.75	2.59	0.50	4	124	17	43	27
714	87.74	66.92	336	14038.56	30.66	10707.45	36.54	0	0	98.28	10.06	236.27	4.28	235.08	28.12	273.58	34.89	1	1329.47	4.74	0.38	4	124	18	43	26
715	88.71	66.43	337	14194.06	34.80	10628.56	25.39	0	0	109.00	15.44	265.83	3.93	188.70	30.54	136.32	21.37	0	1574.03	2.52	0.35	5	124	19	43	25
716	88.61	66.90	338	14178.07	16.55	10703.56	21.35	0	0	152.24	15.65	261.77	3.35	117.89	12.93	158.58	18.70	1	1515.22	4.45	0.51	4	124	20	43	24
717	88.89	67.04	339	14222.07	25.20	10726.05	18.00	0	0	142.84	11.76	235.07	3.82	235.13	22.94	169.76	16.08	0	1739.80	4.37	0.56	4	124	21	43	23
718	88.75	66.69	341	14200.43	26.42	10670.55	23.58	0	0	145.67	25.68	258.92	3.92	114.80	22.90	86.08	17.59	1	1531.95	5.02	0.32	5	124	22	43	22
719	88.30	67.43	342	14127.94	38.80	10788.40	19.76	0	0	114.08	7.88	226.57	3.90	395.44	44.32	228.27	18.26	1	1479.60	5.13	0.54	5	124	23	43	21
720	88.47	67.05	343	14155.28	22.17	10728.07	22.06	0	0	109.39	11.40	255.77	2.96	163.85	19.40	163.27	19.48	0	1474.70	3.21	0.49	4	124	24	43	20
721	88.39	67.44	346	14143.05	35.11	10790.52	25.62	0	0	88.95	7.10	227.37	3.47	331.85	36.04	254.23	23.96	1	1162.67	2.47	0.44	4	124	25	43	19
722	88.67	66.67	347	14186.87	29.55	10666.81	22.98	0	0	106.25	7.11	225.58	3.59	333.52	30.48	271.11	21.87	1	1020.75	3.18	0.51	5	124	26	43	18
723	87.14	66.82	348	13942.21	48.67	10690.47	18.80	0	0	107.59	7.61	237.39	3.76	449.27	60.42	212.07	17.32	1	1775.17	4.12	0.53	4	124	27	43	17
724	88.81	66.81	349	14209.08	74.77	10690.00	24.39	0	0	91.07	9.03	243.93	4.32	476.02	97.36	195.91	22.41	1	1500.17	2.98	0.39	4	124	28	43	16
725	87.51	67.31	351	14001.49	36.51	10769.26	20.02	0	0	98.26	7.52	232.21	3.36	350.96	38.44	207.21	18.31	1	295.17	2.49	0.51	5	124	29	43	15
726	87.74	67.52	353	14038.72	34.03	10803.47	31.52	0	0	94.59	9.49	243.45	4.02	259.82	32.45	246.16	28.96	1	2257.45	4.29	0.39	3	124	30	43	14
727	88.54	67.32	356	14166.57	93.24	10770.42	20.30	0	0	62.85	8.24	246.34	2.90	455.71	117.55	118.91	17.11	1	-215.83	1.69	0.36	5	124	31	43	13
728	88.66	67.12	358	14185.56	46.17	10738.69	19.22	0	0	90.39	9.53	243.09	3.21	315.23	45.77	142.79	17.53	1	1484.85	3.03	0.45	5	124	32	43	12
729	88.78	67.16	360	14204.95	46.97	10746.20	16.54	0	0	105.73	13.65	243.97	3.56	275.50	44.29	105.56	16.67	1	1243.45	4.22	0.39	5	124	33	43	11
730	87.99	67.13	361	14078.78	61.58	10741.49	9.95	0	0	121.37	13.36	248.39	3.20	365.62	60.38	86.33	10.87	1	1999.08	4.57	0.50	5	124	34	43	10
731	87.99	67.23	363	14077.95	42.31	10757.11	17.03	0	0	92.13	8.00	241.99	2.97	349.50	43.92	153.57	15.33	1	963.67	3.16	0.52	4	124	35	43	9
732	87.81	67.22	364	14050.38	54.00	10755.48	23.78	0	0	92.70	18.57	259.23	3.95	210.29	47.37	93.49	21.94	1	1033.30	3.41	0.23	5	124	36	43	8
733	87.09	67.92	367	13934.13	24.16	10867.89	23.04	0	0	84.23	9.61	254.36	2.42	163.31	21.29	155.90	20.40	0	1573.78	2.57	0.44	3	124	37	43	7
734	87.69	66.79	370	14031.12	100.14	10686.29	20.98	0	0	87.71	7.51	236.93	3.86	618.48	165.11	196.85	19.29	1	2262.92	4.03	0.46	5	124	38	43	6
735	88.43	67.04	371	14149.33	50.74	10726.92	25.02	0	0	93.34	8.88	236.65	3.93	360.25	52.42	206.53	22.87	1	1346.15	2.97	0.42	4	124	39	43	5
736	88.65	66.64	372	14183.34	44.09	10663.02	28.68	0	0	90.66	6.46	226.65	3.75	426.12	53.63	304.20	29.08	1	1648.15	3.07	0.44	5	124	40	43	4
737	88.09	66.79	374	14094.73	29.44	10686.20	19.36	0	0	116.89	11.31	256.27	3.49	234.41	26.49	155.12	17.24	0	1714.30	2.79	0.49	3	124	41	43	3
738	87.72	67.44	375	14034.71	52.34	10790.38	18.74	0	0	93.01	10.19	248.77	3.43	346.15	53.97	131.05	15.68	1	1614.78	3.40	0.43	4	124	42	43	2
739	87.58	67.11	377	14012.46	58.23	10738.13	17.04	0	0	93.02	12.17	248.78	3.55	332.45	58.58	109.49	18.03	1	1346.30	3.09	0.38	5	124	43	43	1
740	90.89	55.09	320	14543.00	33.69	8814.27	38.99	0	0	91.17	11.14	240.93	4.25	214.75	30.65	246.22	36.11	0	1419.15	1.96	0.33	5	125	1	7	7
741	91.43	56.19	322	14629.49	65.02	8990.11	18.05	0	0	90.09	11.78	249.07	3.48	340.73	65.42	110.47	17.31	1	1515.60	2.99	0.38	5	125	2	7	6
742	90.52	55.75	325	14483.76	30.35	8920.46	36.84	0	0	95.67	15.41	262.82	3.87	144.14	25.96	175.79	32.37	0	1890.03	2.33	0.29	5	125	3	7	5
743	90.79	56.38	327	14526.46	25.47	9020.10	77.15	0	0	74.58	15.00	265.36	3.96	101.07	24.11	292.45	72.65	1	1062.95	3.00	0.22	5	125	4	7	4
744	90.44	55.39	328	14470.37	62.81	8861.65	40.73	0	0	83.07	7.20	223.06	4.54	473.45	83.44	343.21	42.80	1	1464.10	2.90	0.34	5	125	5	7	3
745	89.71	55.17	329	14353.90	32.37	8826.56	30.51	0	0	91.22	16.29	256.10	3.42	139.15	27.95	132.43	27.46	1	1622.65	3.72	0.27	5	125	6	7	2
746	88.26	54.54	331	14121.14	82.32	8726.58	22.45	0	0	101.10	8.26	219.20	4.35	568.62	125.52	217.38	21.33	1	1985.92	3.18	0.51	5	125	7	7	1
747	87.45	55.04	324	13992.39	46.39	8806.17	24.12	0	0	85.39	10.82	251.91	3.47	270.84	44.44	148.47	21.85	1	1826.20	3.42	0.37	4	126	1	1	1
748	86.35	62.13	327	13816.70	21.30	9941.56	21.84	0	0	164.97	23.25	261.19	3.44	69.90	14.62	125.05	20.27	1	-461.35	3.05	0.41	5	127	1	1	1
749	88.85	55.51	338	14215.94	28.85	8881.59	18.17	0	0	97.71	7.86	255.61	2.84	274.27	26.99	176.23	16.31	1	1822.40	3.18	0.55	5	128	1	5	5
750	89.71	56.44	341	14353.86	47.14	9030.37	54.00	0	0	78.41	10.95	261.37	5.04	264.00	44.20	287.37	53.46	1	2051.25	4.31	0.30	5	128	2	5	4
751	91.21	57.46	342	14593.86	28.07	9193.61	36.04	0	0	82.41	10.31	274.77	3.32	173.86	25.01	222.90	32.16	0	1966.25	3.15	0.36	4	128	3	5	3
752	90.97	57.06	343	14555.22	32.72	9130.11	36.75	0	0	84.18	8.76	258.75	3.80	245.68	30.42	271.67	35.04	1	2968.90	3.83	0.37	5	128	4	5	2
753	91.27	57.93	345	14602.45	19.45	9269.12	393.02	0	0	94.48	8.68	253.92	4.38	169.48	17.74	1271.58	857.10	1	2019.17	3.82	0.49	5	128	5	5	1
754	85.45	55.65	345	13671.82	39.31	8903.34	29.20	0	0	92.03	7.21	222.39	3.64	350.92	40.87	275.56	29.11	1	420.50	1.85	0.48	5	129	1	1	1
755	89.81	55.16	349	14369.72	39.41	8825.56	26.89	0	0	91.94	10.40	247.05	3.82	267.77	36.62	185.45	24.23	1	1559.60	3.30	0.38	4	130	1	2	2
756	90.09	55.06	350	14414.53	36.59	8810.12	18.82	0	0	110.25	9.54	244.91	3.60	315.04	36.15	170.47	16.99	1	1539.90	3.71	0.51	4	130	2	2	1
757	91.15	57.84	352	14583.36	26.88	9255.03	55.48	0	0	96.89	10.37	258.15	4.61	198.80	24.55	370.41	60.17	1	2413.97	3.94	0.37	5	131	1	1	1
758	90.86	55.48	356	14537.52	38.29	8877.34	36.85	0	0	89.73	8.37	232.63	4.17	308.68	38.32	292.71	36.84	1	1126.40	2.73	0.42	5	132	1	1	1
759	89.46	57.57	362	14313.85	20.21	9210.65	23.31	0	0	156.46	18.42	294.55	4.00	128.21	16.31	150.77	20.04	1	2773.10	7.26	0.45	5	133	1	2	2
760	89.00	56.82	363	14240.31	25.31	9091.25	20.06	0	0	129.04	14.68	277.24	3.52	171.45	22.21	136.48	17.94	0	2513.62	3.40	0.46	5	133	2	2	1
761	90.95	61.64	363	14552.74	24.28	9862.94	31.08	0	0	113.03	17.70	259.99	3.75	123.80	23.64	153.64	26.93	1	-101.98	2.38	0.33	5	134	1	1	1
762	84.48	54.68	368	13516.68	33.35	8748.94	27.61	0	0	91.86	9.95	230.05	3.52	234.18	31.24	198.55	24.73	0	703.45	2.31	0.42	5	135	1	1	1
763	88.87	66.66	368	14218.76	25.49	10665.88	20.67	0	0	112.26	8.64	245.87	3.32	254.20	23.83	209.92	18.66	1	1374.70	4.98	0.55	4	136	1	1	1
764	89.23	54.76	369	14276.80	24.17	8761.82	23.90	0	0	119.04	16.66	255.87	3.40	132.93	21.20	131.36	20.91	1	1517.25	3.18	0.37	4	137	1	1	1
765	89.78	55.46	374	14364.98	36.86	8873.22	38.22	0	0	82.29	8.33	243.18	4.00	278.95	35.96	293.21	37.04	1	1527.70	3.32	0.34	4	138	1	2	2
766	91.54	56.06	376	14645.79	44.09	8969.73	19.56	0	0	94.98	8.57	245.83	3.42	355.48	46.53	170.75	17.72	1	1063.22	3.29	0.48	4	138	2	2	1
767	83.33	58.76	378	13332.33	21.85	9401.12	26.30	0	0	118.81	13.42	245.97	3.48	148.77	19.05	179.34	23.11	0	793.72	2.68	0.44	4	139	1	2	2
768	82.98	58.46	380	13276.41	25.47	9353.43	25.40	0	0	106.37	9.25	239.14	3.52	227.66	23.22	227.73	22.97	0	993.92	2.91	0.50	5	139	2	2	1
769	88.00	66.42	381	14079.83	49.54	10627.97	26.21	0	0	82.98	9.08	251.41	3.74	331.91	50.36	188.42	23.77	1	2913.30	3.28	0.37	4	140	1	10	10
770	88.02	66.64	382	14083.64	47.22	10662.39	24.81	0	0	93.45	12.08	247.25	3.95	276.21	44.35	148.78	21.86	1	1423.42	3.36	0.35	4	140	2	10	9
771	87.05	67.66	384	13928.52	52.07	10826.14	24.81	0	0	100.43	5.66	214.84	3.54	540.01	73.20	317.53	25.45	1	2029.58	3.89	0.57	5	140	3	10	8
772	88.56	66.96	385	14168.98	65.76	10714.34	30.01	0	0	79.76	11.33	247.11	4.37	340.94	67.57	166.08	27.17	1	1099.78	2.80	0.28	4	140	4	10	7
773	88.09	67.29	387	14094.66	40.55	10766.91	29.23	0	0	82.48	10.61	238.71	3.61	243.03	36.88	176.64	26.13	0	773.90	2.27	0.33	4	140	5	10	6
774	88.38	67.30	388	14141.47	50.89	10767.80	30.00	0	0	76.70	10.04	243.65	3.81	295.97	48.76	179.45	27.06	1	1684.30	4.16	0.32	5	140	6	10	5
775	87.09	67.76	389	13933.60	37.23	10842.04	24.48	0	0	106.35	12.31	240.27	4.04	247.29	33.91	164.19	21.85	0	1658.60	3.49	0.39	3	140	7	10	4
776	87.55	66.93	392	14007.84	34.99	10708.48	25.71	0	0	93.39	14.11	249.06	3.42	178.83	30.63	133.16	23.84	1	1377.88	3.46	0.32	4	140	8	10	3
777	87.89	67.39	394	14062.12	40.23	10781.94	26.22	0	0	89.74	7.60	230.76	3.72	349.19	42.40	245.70	24.40	1	1494.85	2.52	0.41	4	140	9	10	2
778	88.27	67.41	397	14122.59	30.16	10785.97	24.17	0	0	96.52	10.72	247.08	3.27	209.89	26.78	168.33	21.40	0	1361.00	2.26	0.42	4	140	10	10	1
779	90.21	55.83	381	14433.25	64.53	8932.64	28.11	0	0	87.09	12.19	253.50	4.54	338.12	65.90	157.60	25.40	1	1481.17	3.27	0.31	5	141	1	2	2
780	89.88	54.81	382	14380.72	41.47	8768.86	43.10	0	0	76.86	10.53	248.45	4.23	234.93	38.33	244.93	39.58	0	1961.85	1.91	0.30	5	141	2	2	1
781	82.41	59.30	384	13185.21	16.81	9487.58	15.26	0	0	194.38	20.89	240.49	3.26	98.39	11.16	99.24	12.02	1	507.20	5.67	0.52	5	142	1	1	1
782	86.30	68.44	386	13807.61	41.97	10950.39	30.93	0	0	81.50	9.49	231.11	3.67	271.72	40.21	205.68	28.60	1	2102.58	3.97	0.41	5	143	1	1	1
783	90.51	55.59	386	14481.50	43.36	8894.87	39.42	0	0	69.92	13.16	260.38	3.56	177.51	38.14	161.30	34.57	0	1683.47	2.25	0.22	5	144	1	1	1
784	90.32	55.54	392	14450.78	34.70	8886.40	29.99	0	0	76.01	6.52	240.44	3.14	301.71	34.67	274.22	28.44	1	1153.97	2.51	0.42	4	145	1	1	1
785	85.76	66.95	399	13721.90	38.87	10711.41	21.95	0	0	101.19	11.11	249.42	3.70	271.05	35.99	155.81	19.78	1	1958.53	3.35	0.42	4	146	1	27	27
786	87.53	66.95	401	14004.94	53.98	10712.38	31.27	0	0	79.34	8.05	247.17	4.05	382.36	60.44	244.19	29.49	1	1524.20	2.29	0.33	4	146	2	27	26
787	87.18	67.08	402	13948.37	48.44	10733.18	28.72	0	0	74.74	7.06	248.15	3.49	370.20	52.86	241.09	26.85	1	1444.83	2.70	0.37	5	146	3	27	25
788	88.28	66.76	403	14125.23	36.00	10681.14	36.04	0	0	88.73	13.17	251.27	4.02	187.63	31.93	187.84	31.97	0	1809.08	2.23	0.29	3	146	4	27	24
789	86.88	66.97	405	13900.20	75.80	10715.38	20.30	0	0	99.13	8.69	235.25	4.11	515.74	104.49	184.51	18.56	1	1705.80	4.61	0.46	4	146	5	27	23
790	88.46	66.89	406	14153.58	26.70	10702.86	28.61	0	0	103.53	8.85	233.47	3.62	238.02	25.45	257.82	26.87	1	1700.17	3.21	0.49	4	146	6	27	22
791	88.52	67.34	407	14163.35	41.07	10774.94	22.71	0	0	88.39	8.87	246.77	3.42	309.30	40.11	177.47	20.50	1	-14.55	1.73	0.43	4	146	7	27	21
792	88.12	66.71	410	14099.49	32.97	10673.14	17.95	0	0	119.16	7.01	234.87	3.57	393.78	37.39	243.27	16.75	1	1883.62	3.92	0.58	4	146	8	27	20
793	87.86	67.55	411	14057.74	33.73	10807.69	20.76	0	0	104.03	10.29	242.99	3.46	261.40	31.05	163.07	18.47	1	1266.08	3.54	0.46	3	146	9	27	19
794	88.64	66.67	413	14182.50	36.74	10667.72	17.44	0	0	96.77	8.06	244.72	3.04	327.73	36.90	164.03	15.68	1	1298.35	2.47	0.53	4	146	10	27	18
795	88.45	66.45	414	14151.45	32.43	10631.42	28.53	0	0	115.96	15.34	262.23	4.39	189.17	28.63	166.40	25.14	0	2091.67	2.31	0.35	3	146	11	27	17
796	89.05	66.58	415	14248.39	45.06	10652.84	24.07	0	0	82.65	6.49	227.50	3.33	398.98	51.35	244.43	22.45	1	1400.33	2.75	0.45	4	146	12	27	16
797	88.58	67.35	416	14173.28	31.27	10776.72	40.79	0	0	93.34	10.99	242.70	4.18	206.32	28.66	261.89	38.88	1	513.53	2.80	0.36	4	146	13	27	15
798	87.22	67.74	417	13955.47	45.01	10838.81	20.77	0	0	90.25	11.04	257.73	3.38	279.67	41.94	131.65	18.38	1	2269.35	4.16	0.39	5	146	14	27	14
799	88.33	66.80	418	14133.59	25.28	10687.94	16.89	0	0	118.06	14.68	261.76	2.91	157.36	21.92	107.46	15.81	1	1613.55	4.12	0.43	4	146	15	27	13
800	87.53	67.35	420	14005.47	125.48	10776.56	18.48	0	0	77.58	7.34	260.35	3.25	647.72	178.79	153.97	16.61	1	1936.30	3.04	0.47	5	146	16	27	12
801	88.15	67.07	421	14104.62	54.21	10730.76	15.65	0	0	117.26	13.73	258.09	4.07	336.12	54.89	112.49	16.80	1	1994.03	4.49	0.42	4	146	17	27	11
802	87.16	66.95	424	13945.22	82.97	10712.74	18.96	0	0	101.87	6.57	229.27	3.74	648.65	131.98	235.46	17.86	1	1463.33	2.83	0.53	5	146	18	27	10
803	87.00	66.79	425	13920.20	40.53	10687.12	19.60	0	0	113.18	6.18	226.99	3.41	445.34	41.74	281.02	18.92	1	1771.72	2.98	0.60	5	146	19	27	9
804	88.75	66.49	426	14200.26	39.29	10638.03	36.63	0	0	91.89	10.21	246.93	4.38	269.56	37.70	250.39	35.30	1	1470.50	3.23	0.36	5	146	20	27	8
805	88.74	66.42	427	14199.17	31.98	10627.64	28.22	0	0	98.91	13.02	266.67	3.69	187.47	28.23	165.40	24.85	0	432.60	1.91	0.36	3	146	21	27	7
806	88.28	66.64	428	14125.12	60.96	10662.26	27.43	0	0	82.35	11.93	266.77	4.13	314.30	59.77	147.34	24.23	1	1160.10	3.45	0.30	5	146	22	27	6
807	88.62	67.22	429	14179.21	30.35	10754.54	13.88	0	0	106.05	12.16	250.69	2.60	206.43	26.56	95.96	12.95	1	1030.97	3.52	0.47	5	146	23	27	5
808	86.80	67.48	430	13887.94	42.01	10796.20	22.08	0	0	87.02	7.58	236.59	3.26	351.82	44.16	199.10	20.39	1	1442.88	3.54	0.49	5	146	24	27	4
809	87.71	67.40	431	14033.32	42.52	10783.35	18.47	0	0	115.88	9.48	224.57	3.87	360.74	44.55	177.28	16.71	1	326.25	3.23	0.53	5	146	25	27	3
810	88.81	67.18	433	14210.05	42.13	10748.42	32.52	0	0	81.27	9.76	242.00	3.87	267.20	40.02	212.05	29.47	1	401.05	2.30	0.34	5	146	26	27	2
811	87.20	67.87	434	13952.45	29.78	10859.11	21.15	0	0	112.30	10.68	236.32	3.57	241.79	26.95	172.78	18.92	0	1171.17	2.77	0.48	3	146	27	27	1
812	88.81	55.28	402	14209.45	51.94	8845.20	28.36	0	0	86.48	9.69	249.52	4.18	341.30	53.69	199.88	25.85	1	1799.22	2.76	0.35	5	147	1	3	3
813	89.17	54.16	405	14267.16	64.62	8665.63	17.82	0	0	89.68	13.02	248.81	3.64	330.87	64.84	102.82	18.35	1	1240.40	2.29	0.34	5	147	2	3	2
814	90.62	55.40	408	14498.71	73.61	8864.03	28.04	0	0	77.66	10.43	254.46	4.09	371.59	77.47	163.49	25.18	1	2078.85	3.48	0.31	5	147	3	3	1
815	84.19	65.77	409	13469.75	31.25	10523.18	37.17	0	0	80.26	11.26	244.61	3.44	172.30	27.75	204.74	32.99	0	1213.47	2.29	0.32	3	148	1	1	1
816	88.01	55.01	410	14081.41	51.95	8802.28	30.05	0	0	101.84	7.22	219.67	4.13	467.49	65.67	294.65	30.35	1	1830.88	2.82	0.52	5	149	1	1	1
817	89.57	55.56	414	14330.68	39.87	8890.37	29.38	0	0	87.45	6.60	239.69	3.58	381.48	44.68	289.69	29.60	1	1887.35	2.20	0.46	5	150	1	3	3
818	89.06	55.18	415	14249.74	37.06	8829.56	18.35	0	0	113.07	11.20	261.00	3.63	281.88	35.07	144.45	16.52	1	2295.78	4.78	0.48	4	150	2	3	2
819	90.16	55.74	416	14426.37	39.10	8918.18	26.96	0	0	96.97	10.30	249.11	4.06	281.77	37.06	198.87	24.40	1	1418.78	2.83	0.39	5	150	3	3	1
820	82.13	59.94	420	13140.41	25.94	9591.13	12.57	0	0	106.02	13.44	239.54	2.39	165.48	22.74	95.23	15.10	1	-420.47	1.70	0.45	5	151	1	1	1
821	88.13	55.06	420	14100.78	26.62	8810.05	8.56	0	0	134.01	16.86	264.99	2.55	174.88	23.37	78.51	9.59	1	1633.95	2.72	0.46	4	152	1	2	2
822	88.72	54.65	423	14195.33	60.86	8743.61	21.21	0	0	93.61	11.15	249.81	3.96	364.55	64.90	138.57	18.52	1	2005.45	4.63	0.38	4	152	2	2	1
823	92.18	56.32	421	14748.74	44.20	9011.00	26.45	0	0	88.49	8.18	243.76	3.60	323.93	44.30	224.32	24.12	1	996.97	1.84	0.45	5	153	1	2	2
824	91.25	55.70	424	14599.71	30.84	8911.34	34.56	0	0	90.74	7.87	241.72	3.88	278.62	29.57	306.91	34.24	1	940.70	2.12	0.40	5	153	2	2	1
825	85.96	54.56	422	13752.89	48.43	8729.09	22.34	0	0	100.73	12.55	242.95	4.02	291.48	46.11	137.85	19.10	1	923.22	3.23	0.37	5	154	1	1	1
826	85.55	66.91	423	13687.26	41.50	10706.26	26.22	0	0	92.07	8.15	226.81	3.72	329.32	42.18	232.53	24.18	1	1802.83	2.66	0.45	5	155	1	1	1
827	90.37	56.13	429	14459.23	38.12	8981.50	37.68	0	0	84.40	9.01	243.29	4.17	278.48	36.25	272.09	36.27	1	2149.95	3.29	0.33	5	156	1	1	1
828	82.88	61.62	432	13260.99	17.86	9859.20	15.50	0	0	155.26	10.07	251.22	3.27	212.76	16.06	185.40	13.81	0	2095.50	4.24	0.67	3	157	1	1	1
829	86.01	62.66	435	13761.05	9.31	10025.99	16.30	0	0	191.03	20.53	264.51	2.91	89.80	11.43	121.15	13.32	1	626.70	3.26	0.55	5	158	1	1	1
830	88.89	66.65	436	14222.04	68.80	10664.52	20.52	0	0	91.73	12.97	261.02	3.77	346.53	70.55	99.25	15.18	1	1198.72	2.81	0.34	5	159	1	2	2
831	88.63	67.44	438	14181.24	20.04	10790.96	20.04	0	0	144.71	17.96	253.49	3.23	116.74	15.67	113.21	14.70	1	657.15	4.28	0.46	5	159	2	2	1
832	89.18	55.11	437	14269.41	69.58	8818.04	21.52	0	0	76.15	7.81	252.93	3.33	443.27	85.33	166.16	19.57	1	1697.25	2.89	0.42	5	160	1	5	5
833	89.19	55.20	439	14270.01	66.15	8832.21	30.27	0	0	84.28	6.17	233.38	3.76	517.35	75.86	312.94	30.81	1	1242.95	3.77	0.43	5	160	2	5	4
834	90.31	55.91	442	14448.97	48.41	8945.48	26.30	0	0	85.34	9.26	261.41	3.84	331.65	49.17	190.85	23.90	1	2029.23	2.75	0.37	4	160	3	5	3
835	89.97	55.24	444	14396.00	53.04	8839.02	28.64	0	0	70.94	13.20	265.47	3.34	218.97	47.09	118.62	25.30	1	2335.50	2.97	0.24	5	160	4	5	2
836	89.91	55.16	447	14386.22	56.66	8826.15	24.53	0	0	88.52	11.92	264.10	4.00	310.41	55.57	142.57	22.25	1	1948.53	3.70	0.33	4	160	5	5	1
837	92.38	57.06	440	14781.46	63.00	9129.57	35.82	0	0	70.39	14.04	256.40	4.16	243.66	56.51	140.26	32.87	0	1561.83	1.89	0.19	4	161	1	1	1
838	88.10	66.88	442	14095.81	33.99	10700.03	12.16	0	0	113.54	9.53	248.68	2.81	304.41	32.81	117.45	12.09	1	928.03	3.45	0.58	4	162	1	3	3
839	88.31	67.38	443	14129.94	45.65	10780.41	25.31	0	0	92.88	9.81	240.94	4.00	323.42	45.73	188.59	22.96	1	1063.17	3.53	0.40	5	162	2	3	2
840	89.37	66.76	444	14299.60	64.08	10681.13	20.86	0	0	93.58	17.77	257.73	3.96	263.48	58.11	83.45	18.32	1	789.58	3.13	0.31	3	162	3	3	1
841	87.12	67.47	445	13938.65	46.93	10795.68	22.42	0	0	83.95	5.92	227.01	3.10	436.85	55.80	246.81	21.76	1	1155.33	2.01	0.52	5	163	1	3	3
842	88.16	67.36	448	14105.71	63.21	10777.92	17.72	0	0	80.71	6.49	241.30	2.91	480.20	79.08	174.36	16.11	1	1231.08	2.11	0.53	5	163	2	3	2
843	87.25	66.89	451	13960.49	50.83	10702.84	23.59	0	0	89.25	10.00	234.79	3.82	334.54	51.66	165.26	21.34	1	1590.62	3.36	0.38	4	163	3	3	1
844	85.70	67.17	449	13711.55	74.06	10747.22	17.94	0	0	81.77	7.73	231.35	3.06	463.30	81.62	148.65	16.28	1	1022.65	3.03	0.48	5	164	1	1	1
845	87.92	67.23	456	14067.51	44.40	10756.68	16.44	0	0	92.59	10.12	244.12	2.98	301.23	42.86	117.32	14.84	1	184.65	2.32	0.45	5	165	1	1	1
846	81.93	60.02	457	13109.24	12.07	9602.60	42.42	0	0	111.19	18.45	234.81	3.18	81.10	13.83	210.44	37.61	1	266.78	2.99	0.33	5	166	1	1	1
847	85.04	55.45	460	13605.97	36.35	8871.89	28.70	0	0	74.25	6.33	224.64	3.01	319.20	36.65	257.57	27.89	1	1843.67	2.61	0.44	4	167	1	1	1
848	86.15	66.94	461	13784.66	56.55	10710.58	24.86	0	0	84.13	11.60	247.91	3.87	307.12	54.90	141.62	22.90	1	949.42	2.44	0.32	5	168	1	19	19
849	87.29	67.44	462	13965.90	41.36	10790.79	20.56	0	0	99.75	7.03	234.97	3.55	407.64	48.29	233.11	19.06	1	1410.67	2.97	0.51	4	168	2	19	18
850	86.35	67.07	465	13816.10	47.35	10731.05	16.85	0	0	91.82	7.68	236.13	2.98	380.98	50.46	157.99	15.27	1	1861.30	3.42	0.53	4	168	3	19	17
851	86.58	67.53	466	13852.65	119.70	10805.52	24.88	0	0	86.35	9.09	230.20	4.57	608.84	195.78	189.60	22.81	1	2057.45	5.59	0.38	5	168	4	19	16
852	87.25	67.00	467	13960.41	42.84	10719.24	23.14	0	0	95.01	8.96	238.35	3.76	336.12	43.86	193.31	21.06	1	1505.00	6.04	0.43	4	168	5	19	15
853	88.36	66.85	469	14138.28	59.09	10695.82	14.80	0	0	100.83	11.79	252.45	3.35	344.50	59.40	105.37	15.24	1	2139.90	4.30	0.44	5	168	6	19	14
854	87.51	67.10	471	14001.84	35.60	10736.38	17.49	0	0	94.94	9.32	237.51	2.94	277.57	33.01	139.62	16.06	1	1281.83	3.27	0.49	4	168	7	19	13
855	87.63	67.47	472	14021.46	21.62	10795.28	26.51	0	0	119.17	14.21	251.10	3.44	138.36	18.44	170.67	23.17	0	1666.95	3.73	0.43	5	168	8	19	12
856	87.77	67.09	474	14042.88	42.24	10734.81	25.51	0	0	91.57	8.31	227.08	3.80	343.96	44.00	221.89	23.62	1	1646.83	3.93	0.43	5	168	9	19	11
857	88.08	67.17	475	14093.23	19.13	10747.41	21.58	0	0	121.44	12.53	247.34	2.99	143.60	17.17	161.25	18.95	0	1725.78	3.87	0.50	4	168	10	19	10
858	87.90	67.26	478	14063.54	32.71	10762.20	18.02	0	0	106.03	7.38	226.22	3.21	340.41	33.73	204.23	16.43	1	143.80	3.11	0.57	4	168	11	19	9
859	88.31	67.25	479	14130.06	92.09	10760.05	15.07	0	0	87.28	8.25	241.92	3.16	552.25	136.34	125.86	13.49	1	1114.17	4.36	0.50	5	168	12	19	8
860	87.22	67.25	481	13954.59	28.77	10759.97	19.03	0	0	129.64	9.53	231.72	3.91	297.83	27.84	203.40	17.29	1	1385.92	3.78	0.56	5	168	13	19	7
861	88.56	67.18	482	14169.56	25.65	10749.29	39.24	0	0	99.81	14.22	251.47	3.85	137.31	21.69	211.04	34.98	0	891.25	2.41	0.33	5	168	14	19	6
862	87.26	67.02	484	13961.00	87.90	10722.99	14.60	0	0	94.25	6.70	233.80	3.01	621.00	114.37	162.20	13.31	1	1344.60	4.31	0.60	5	168	15	19	5
863	86.73	67.21	487	13876.72	44.65	10753.82	17.57	0	0	100.07	5.30	213.05	2.99	504.95	57.15	260.74	17.02	1	1847.22	3.18	0.61	4	168	16	19	4
864	85.99	66.62	488	13757.95	49.93	10659.40	19.40	0	0	88.00	8.62	250.59	3.26	361.47	52.82	155.06	17.32	1	1972.10	3.49	0.46	5	168	17	19	3
865	84.98	67.19	490	13597.53	63.64	10750.00	27.23	0	0	77.24	12.42	241.29	3.91	296.35	61.00	132.55	24.81	1	2150.83	3.65	0.27	5	168	18	19	2
866	86.27	67.17	491	13802.88	98.24	10747.57	19.96	0	0	85.67	6.40	230.79	3.45	653.04	152.44	213.41	18.57	1	2203.97	3.96	0.51	5	168	19	19	1
867	90.28	55.56	461	14444.21	49.03	8889.89	23.01	0	0	92.19	11.44	267.95	3.80	297.98	46.87	143.53	20.01	1	1523.70	2.54	0.36	4	169	1	3	3
868	90.72	55.23	463	14514.49	44.09	8837.47	24.72	0	0	81.08	5.56	225.14	3.13	435.80	54.34	280.35	24.41	1	950.35	1.75	0.50	5	169	2	3	2
869	90.53	56.60	466	14484.73	34.48	9056.31	26.83	0	0	96.73	9.13	249.70	3.86	282.03	32.68	223.38	24.48	1	1731.90	3.48	0.42	4	169	3	3	1
870	85.39	66.75	470	13661.70	28.32	10680.24	19.66	0	0	100.42	9.09	241.01	3.00	241.62	25.51	168.60	17.56	0	1828.50	3.85	0.51	4	170	1	1	1
871	87.32	54.98	470	13971.53	32.70	8796.45	21.19	0	0	116.76	20.00	256.43	3.77	150.66	28.32	107.49	23.78	1	2234.30	2.91	0.30	5	171	1	7	7
872	87.21	54.66	472	13953.39	61.89	8746.17	23.49	0	0	81.42	7.09	234.12	3.57	459.86	78.70	215.63	21.66	1	1010.15	2.55	0.43	5	171	2	7	6
873	89.15	54.96	475	14264.63	79.77	8794.13	27.53	0	0	86.92	8.11	232.76	4.13	486.70	81.61	232.54	25.59	1	2856.20	3.46	0.40	5	171	3	7	5
874	89.81	55.44	476	14370.15	46.80	8870.87	28.67	0	0	97.02	11.80	244.36	4.47	288.02	45.20	184.33	25.82	1	2131.17	3.28	0.34	4	171	4	7	4
875	90.96	55.67	479	14553.72	27.81	8906.49	19.05	0	0	114.88	11.33	259.44	3.27	216.93	24.82	148.95	16.70	0	1666.58	2.77	0.50	5	171	5	7	3
876	90.16	55.29	482	14425.13	110.34	8846.53	30.01	0	0	71.89	6.55	234.36	3.88	628.00	171.08	259.03	29.22	1	1997.67	3.40	0.40	5	171	6	7	2
877	89.67	55.04	483	14347.85	63.36	8805.92	18.08	0	0	82.95	14.12	263.93	3.53	292.56	59.93	99.33	21.88	1	1788.35	3.40	0.29	5	171	7	7	1
878	91.83	60.54	474	14693.52	18.26	9687.06	41.13	0	0	116.14	23.09	253.20	3.84	83.87	18.62	166.06	35.76	1	-155.02	2.49	0.26	5	172	1	1	1
879	84.73	66.26	482	13557.00	61.99	10601.81	28.69	0	0	74.78	7.17	226.83	3.70	434.82	75.87	236.69	27.23	1	2147.65	3.53	0.40	5	173	1	1	1
880	87.94	67.18	489	14070.69	50.84	10749.44	27.14	0	0	89.71	13.07	245.52	4.13	266.04	47.01	144.94	24.40	1	768.62	3.98	0.30	5	174	1	1	1
881	85.93	54.75	490	13748.75	37.85	8760.72	24.60	0	0	73.54	6.17	238.30	2.87	334.37	38.89	232.03	22.70	1	2658.03	3.43	0.47	5	175	1	1	1
882	93.00	57.25	491	14879.79	24.59	9160.58	19.56	0	0	130.75	16.93	254.83	3.39	146.62	21.86	115.55	16.96	1	1338.45	4.42	0.42	5	176	1	1	1
883	88.94	67.15	493	14230.06	27.48	10743.76	18.22	0	0	116.85	12.93	239.75	3.19	191.70	24.17	128.77	16.79	1	1317.65	3.62	0.46	4	177	1	3	3
884	89.67	67.10	494	14347.07	59.22	10735.73	14.92	0	0	99.53	8.51	238.65	3.19	437.10	67.67	137.91	13.87	1	1995.95	3.74	0.54	5	177	2	3	2
885	87.88	67.08	496	14061.57	34.86	10732.66	21.38	0	0	111.21	5.86	205.43	3.49	439.05	41.89	313.80	21.68	1	1292.33	3.78	0.56	5	177	3	3	1
886	90.99	56.12	493	14557.89	86.62	8978.54	23.51	0	0	89.04	7.54	239.06	3.88	553.00	97.50	219.42	21.84	1	2143.67	3.84	0.47	5	178	1	1	1
887	89.72	55.41	498	14354.42	56.02	8865.64	23.87	0	0	88.88	11.17	256.79	3.96	329.27	56.28	147.98	21.04	1	1779.22	3.31	0.35	5	179	1	2	2
888	91.08	55.81	499	14572.85	43.54	8929.58	26.62	0	0	103.13	13.46	258.45	4.38	254.71	40.18	158.52	23.79	1	2474.90	4.22	0.34	4	179	2	2	1
889	86.48	67.13	500	13837.30	38.90	10740.82	20.97	0	0	115.72	10.48	232.49	4.16	322.12	38.81	181.91	18.99	1	2229.72	6.14	0.49	5	180	1	12	12
890	86.94	67.42	503	13910.71	67.19	10787.01	37.42	0	0	71.93	9.88	237.86	4.51	352.31	70.63	215.56	34.26	1	1495.55	4.85	0.25	5	180	2	12	11
891	87.84	67.46	505	14053.69	66.02	10793.65	18.51	0	0	105.26	8.29	228.56	3.96	506.89	90.17	187.37	16.93	1	1413.97	5.31	0.51	4	180	3	12	10
892	87.42	67.80	506	13986.88	42.30	10848.12	25.35	0	0	86.00	7.72	238.23	3.59	348.52	44.46	224.00	23.36	1	1964.35	6.04	0.41	5	180	4	12	9
893	86.09	67.01	507	13774.77	49.18	10721.68	28.53	0	0	78.45	6.84	235.03	3.59	395.71	55.94	258.58	27.21	1	1862.12	4.27	0.41	5	180	5	12	8
894	86.65	67.32	508	13864.68	827.89	10770.65	15.23	0	0	80.69	5.83	229.18	3.03	2030.41	3596.53	168.65	13.89	1	1276.70	3.22	0.60	5	180	6	12	7
895	87.35	67.22	510	13976.26	43.14	10755.34	29.83	0	0	84.91	7.66	237.49	3.89	354.19	46.04	261.77	28.24	1	2394.62	4.07	0.38	5	180	7	12	6
896	87.98	67.39	511	14076.62	24.78	10782.67	29.54	0	0	112.49	11.58	247.53	3.88	186.86	22.15	222.42	26.43	0	1735.33	3.62	0.44	3	180	8	12	5
897	86.96	66.94	513	13913.83	91.47	10710.36	19.89	0	0	77.01	10.54	262.99	3.63	437.15	109.31	119.66	20.37	1	2425.38	3.65	0.34	5	180	9	12	4
898	86.86	67.56	514	13896.95	56.63	10808.95	22.92	0	0	90.19	11.31	242.20	3.91	330.85	57.01	141.58	19.87	1	1643.95	4.50	0.36	5	180	10	12	3
899	86.57	67.21	515	13850.77	71.98	10754.38	21.82	0	0	73.94	7.67	238.52	3.30	451.87	90.59	166.89	19.83	1	650.62	2.71	0.41	5	180	11	12	2
900	86.93	67.28	516	13908.25	65.66	10765.19	28.45	0	0	70.95	6.87	238.61	3.57	442.68	79.17	234.53	26.44	1	1209.38	3.20	0.38	5	180	12	12	1
901	89.09	55.02	500	14254.72	42.04	8803.59	33.12	0	0	87.24	7.57	235.03	4.07	356.65	45.05	295.56	32.80	1	1715.20	3.06	0.40	5	181	1	13	13
902	90.62	55.57	503	14499.71	32.83	8890.86	25.36	0	0	101.20	6.71	223.81	3.69	365.69	35.91	300.17	25.06	1	1765.95	4.35	0.46	4	181	2	13	12
903	89.68	55.40	506	14348.10	58.87	8863.79	23.44	0	0	99.04	8.18	225.97	4.08	449.89	69.05	222.86	22.11	1	1027.78	3.12	0.47	5	181	3	13	11
904	91.60	55.56	507	14656.25	135.06	8889.75	21.35	0	0	81.30	10.21	252.07	4.01	571.53	181.36	130.77	17.92	1	1809.75	4.09	0.40	5	181	4	13	10
905	91.31	56.20	510	14609.44	29.55	8992.11	51.50	0	0	74.43	7.93	251.20	3.67	219.82	27.14	353.33	54.49	1	2731.92	5.16	0.34	5	181	5	13	9
906	90.74	55.82	511	14518.44	36.82	8930.63	36.10	0	0	88.05	13.09	260.75	4.05	191.55	32.68	187.83	32.06	0	2334.10	2.48	0.29	3	181	6	13	8
907	91.05	57.16	513	14567.27	36.34	9146.17	54.04	0	0	83.38	12.38	262.19	4.74	191.38	32.82	278.60	50.95	1	3098.00	5.89	0.26	5	181	7	13	7
908	91.76	58.15	514	14681.92	23.01	9304.76	21.39	0	0	143.46	17.80	274.69	3.81	142.87	20.11	133.75	19.28	1	1997.85	4.11	0.43	5	181	8	13	6
909	92.44	57.26	515	14790.31	24.65	9161.15	23.07	0	0	139.85	21.54	281.26	3.52	96.20	15.58	111.43	19.72	1	2535.40	5.60	0.38	5	181	9	13	5
910	91.32	58.00	516	14610.51	21.41	9280.70	26.74	0	0	115.63	9.94	267.71	3.55	193.93	19.21	239.99	24.45	0	1977.83	3.27	0.52	4	181	10	13	4
911	91.49	58.96	517	14639.02	21.66	9432.93	68.61	0	0	81.18	6.45	259.03	3.37	218.36	20.00	514.67	92.53	1	2481.00	3.63	0.46	5	181	11	13	3
912	91.25	58.32	519	14599.67	15.10	9330.63	28.99	0	0	149.83	14.00	257.89	3.83	124.78	13.34	238.68	25.85	1	2234.10	4.98	0.53	5	181	12	13	2
913	90.24	57.59	520	14438.30	25.94	9214.04	28.96	0	0	115.96	20.08	269.18	3.68	114.36	22.75	124.36	23.07	1	1790.75	3.92	0.28	4	181	13	13	1
914	92.00	59.65	507	14720.64	30.91	9543.96	42.74	0	0	83.08	12.19	249.10	3.80	163.29	27.61	225.14	38.11	0	-476.30	2.01	0.30	5	182	1	1	1
915	82.88	58.39	508	13260.05	14.09	9342.62	15.73	0	0	201.80	11.08	226.58	3.86	199.43	12.64	222.34	14.11	0	1921.67	6.56	0.73	4	183	1	4	4
916	82.42	58.67	509	13186.93	20.63	9386.54	11.21	0	0	201.76	15.30	245.15	3.57	207.58	18.04	104.81	8.62	1	1465.67	5.73	0.65	4	183	2	4	3
917	82.57	58.85	510	13210.59	10.28	9416.53	10.02	0	0	254.92	14.89	241.43	3.06	133.14	8.49	132.79	9.06	1	1774.65	7.50	0.77	5	183	3	4	2
918	82.54	58.61	511	13206.46	15.25	9377.86	12.60	0	0	199.60	13.89	250.61	3.33	168.12	13.31	137.95	10.69	0	1631.62	4.81	0.69	4	183	4	4	1
919	89.26	54.54	514	14282.26	52.04	8726.49	47.68	0	0	77.52	15.83	259.32	4.86	197.10	46.18	180.64	42.29	0	2558.58	1.90	0.18	5	184	1	1	1
920	79.51	56.69	516	12721.67	34.18	9069.95	77.62	0	0	56.99	6.30	199.96	3.32	241.37	33.15	459.05	99.34	1	687.90	2.20	0.34	5	185	1	1	1
921	84.85	66.94	516	13575.40	53.56	10710.28	21.45	0	0	91.53	5.87	218.72	3.25	487.47	59.00	263.42	20.48	1	1302.53	3.77	0.55	5	186	1	1	1
922	90.16	57.36	518	14425.71	37.81	9178.12	31.98	0	0	96.60	9.93	264.60	4.41	283.72	36.24	244.66	29.53	1	2414.78	4.64	0.36	4	187	1	1	1
923	89.25	66.54	519	14280.39	57.96	10646.32	22.84	0	0	78.79	7.79	232.26	3.41	404.10	66.71	183.08	20.80	1	1335.70	3.51	0.42	4	188	1	1	1
924	89.03	54.80	521	14244.21	77.72	8768.26	20.01	0	0	88.00	8.40	241.27	3.69	493.35	101.19	166.08	18.19	1	2300.42	3.41	0.46	5	189	1	2	2
925	90.23	55.75	524	14436.42	33.87	8919.63	32.81	0	0	83.06	10.10	243.13	3.57	216.30	30.44	209.68	29.45	0	1070.60	2.70	0.35	4	189	2	2	1
926	92.86	56.91	522	14858.16	41.75	9105.70	13.88	0	0	118.61	16.52	254.55	3.57	239.03	37.87	94.26	16.25	1	2080.70	3.08	0.38	5	190	1	1	1
927	86.85	67.21	524	13895.29	37.31	10754.32	17.08	0	0	110.39	13.69	247.14	3.37	232.28	33.16	108.14	15.78	1	1311.28	3.79	0.41	4	191	1	21	21
928	88.01	67.09	525	14081.36	24.33	10733.85	15.25	0	0	116.32	8.16	235.35	2.82	265.03	22.63	169.41	13.68	1	761.03	3.34	0.63	4	191	2	21	20
929	86.95	67.53	527	13912.37	27.46	10805.21	22.33	0	0	103.94	8.74	238.03	3.34	252.16	25.39	207.48	20.15	1	1594.22	3.21	0.51	4	191	3	21	19
930	87.47	67.34	529	13995.09	27.01	10773.68	18.78	0	0	137.21	12.53	243.90	3.88	228.48	24.08	159.13	16.63	0	1521.15	3.49	0.52	5	191	4	21	18
931	87.01	67.14	532	13921.89	32.85	10741.64	21.65	0	0	112.82	15.84	247.86	3.66	181.20	28.78	122.16	20.56	1	901.30	3.04	0.36	4	191	5	21	17
932	86.52	67.41	533	13843.12	501.13	10786.26	16.54	0	0	77.98	7.97	244.55	3.39	1311.45	1356.51	124.07	13.53	1	1905.22	3.80	0.48	5	191	6	21	16
933	88.42	67.29	535	14146.69	39.34	10767.20	22.97	0	0	98.41	9.22	240.06	3.78	316.40	38.97	192.83	20.85	1	1874.55	3.87	0.44	5	191	7	21	15
934	86.76	67.55	537	13881.92	39.82	10808.57	25.79	0	0	76.00	10.56	265.39	3.00	220.66	35.32	142.33	22.14	0	2139.85	2.04	0.33	5	191	8	21	14
935	86.52	67.33	538	13842.86	40.90	10772.10	23.87	0	0	99.86	6.69	220.70	3.69	421.48	49.31	275.51	23.56	1	1323.83	4.00	0.50	5	191	9	21	13
936	85.47	67.18	539	13675.05	27.11	10748.52	10.70	0	0	150.09	19.24	249.28	3.05	171.07	23.62	77.31	10.39	1	2015.78	4.99	0.45	5	191	10	21	12
937	86.47	67.01	541	13834.86	51.77	10721.98	17.17	0	0	83.54	11.33	243.93	3.02	284.23	49.99	109.34	19.26	1	974.15	3.27	0.37	5	191	11	21	11
938	87.62	67.16	542	14019.77	67.13	10745.99	25.45	0	0	93.12	8.78	230.27	4.29	447.64	77.79	213.47	23.57	1	1092.70	4.19	0.41	5	191	12	21	10
939	87.84	67.33	543	14055.18	35.21	10772.25	18.97	0	0	105.48	10.38	241.92	3.36	269.89	33.08	149.48	16.76	1	669.45	3.62	0.48	4	191	13	21	9
940	86.94	67.80	546	13909.87	57.52	10848.56	24.49	0	0	93.11	12.97	251.04	4.23	305.75	55.99	137.39	22.15	1	1879.08	3.76	0.32	4	191	14	21	8
941	88.22	66.57	547	14115.10	41.97	10651.38	29.21	0	0	84.82	7.61	230.36	3.81	347.06	44.20	258.14	27.45	1	1272.65	3.00	0.38	4	191	15	21	7
942	87.27	67.40	549	13962.96	47.24	10784.55	18.12	0	0	114.94	8.90	242.50	3.90	405.01	52.45	184.64	16.48	1	2645.78	5.10	0.53	4	191	16	21	6
943	85.96	66.69	550	13754.20	41.23	10670.26	22.64	0	0	96.38	6.63	234.26	3.49	411.22	47.89	256.80	21.93	1	2903.78	3.35	0.51	5	191	17	21	5
944	87.63	67.32	551	14021.01	51.14	10770.71	20.44	0	0	95.11	10.70	245.93	3.62	322.99	51.08	140.84	17.96	1	1619.67	3.79	0.42	5	191	18	21	4
945	86.51	67.01	552	13840.93	39.31	10721.33	18.81	0	0	113.35	5.81	217.55	3.45	489.03	53.56	289.06	18.59	1	1908.38	3.47	0.57	5	191	19	21	3
946	86.77	67.21	553	13883.10	58.39	10754.01	20.50	0	0	110.68	9.58	226.65	4.34	434.41	67.80	187.35	18.69	1	1523.35	4.37	0.47	4	191	20	21	2
947	86.35	67.15	554	13816.58	26.76	10743.35	16.37	0	0	98.20	5.09	225.56	2.59	374.33	29.55	250.91	15.40	1	1782.00	3.82	0.64	4	191	21	21	1
948	90.89	56.35	533	14542.99	38.23	9016.75	29.89	0	0	90.14	9.54	254.21	3.95	275.40	36.54	221.60	27.19	1	2314.83	2.92	0.38	5	192	1	1	1
949	88.01	67.08	540	14081.81	25.71	10732.40	21.66	0	0	116.31	6.82	220.23	3.48	328.72	26.38	285.66	21.20	1	1553.53	4.35	0.58	4	193	1	1	1
950	90.20	55.69	540	14432.34	18.48	8910.54	47.40	0	0	101.30	12.61	262.07	3.64	117.05	17.14	289.24	44.55	1	1756.35	4.17	0.39	4	194	1	1	1
951	90.03	67.15	541	14405.06	34.74	10744.39	25.49	0	0	100.79	11.49	231.63	3.79	234.84	31.45	173.55	22.76	0	1059.08	2.83	0.40	5	195	1	1	1
952	83.59	56.47	542	13374.68	39.86	9035.51	36.31	0	0	77.11	8.09	213.97	3.59	279.36	39.39	261.53	35.20	1	1778.97	2.28	0.38	5	196	1	1	1
953	78.93	59.73	543	12628.94	12.92	9556.23	19.54	0	0	145.28	24.26	224.87	2.72	83.72	15.02	87.56	15.93	1	-237.38	2.05	0.36	5	197	1	1	1
954	84.86	58.36	543	13577.55	28.38	9337.41	82.24	0	0	78.58	8.47	234.07	4.10	208.08	26.04	460.06	91.90	1	1297.72	3.33	0.36	5	198	1	1	1
955	90.43	55.91	546	14468.95	32.58	8945.55	24.21	0	0	93.85	9.88	252.31	3.36	239.59	29.37	178.72	21.67	0	210.90	2.02	0.43	5	199	1	3	3
956	91.25	55.32	547	14599.91	63.98	8850.70	37.83	0	0	69.76	14.06	255.60	4.26	244.12	57.59	144.94	33.22	0	1722.70	1.67	0.20	5	199	2	3	2
957	90.21	55.03	549	14433.55	48.11	8805.60	26.87	0	0	100.63	17.50	254.42	4.47	214.79	42.46	123.85	26.44	1	1791.15	4.46	0.27	5	199	3	3	1
958	91.33	61.67	546	14613.22	29.15	9866.83	24.18	0	0	98.10	8.83	244.91	3.40	251.48	26.73	210.03	21.85	1	901.98	2.71	0.47	5	200	1	2	2
959	91.32	60.07	547	14610.70	16.77	9610.41	35.58	0	0	121.99	11.39	244.90	3.64	138.94	14.68	287.05	33.67	1	724.60	3.23	0.51	5	200	2	2	1
960	88.92	67.14	556	14226.72	48.98	10742.18	26.96	0	0	82.84	9.42	239.06	3.76	317.75	48.85	186.14	24.41	1	1377.62	2.65	0.36	4	201	1	50	50
961	88.77	66.94	557	14202.75	42.67	10710.55	18.83	0	0	94.03	10.16	244.71	3.23	292.50	41.15	137.07	17.50	1	1329.25	3.91	0.44	4	201	2	50	49
962	87.17	67.15	558	13946.55	41.73	10743.72	17.86	0	0	110.38	10.79	242.68	3.68	317.36	41.14	143.22	16.25	1	2855.92	4.91	0.48	5	201	3	50	48
963	86.92	67.17	559	13906.58	85.30	10746.69	19.68	0	0	85.22	7.17	245.91	3.49	562.83	122.20	186.34	18.01	1	2082.28	3.26	0.49	5	201	4	50	47
964	87.42	67.79	560	13986.71	43.23	10846.14	17.65	0	0	94.41	7.49	242.60	3.14	384.58	48.14	175.66	16.03	1	2346.12	4.10	0.53	4	201	5	50	46
965	85.97	67.02	562	13754.58	50.75	10723.94	18.38	0	0	89.16	10.50	249.61	3.30	319.13	50.16	125.64	18.12	1	1790.85	3.78	0.41	4	201	6	50	45
966	84.70	66.64	564	13551.71	35.18	10663.03	31.06	0	0	96.58	15.23	247.69	3.90	171.74	30.87	151.40	27.05	0	2097.62	2.66	0.29	4	201	7	50	44
967	86.37	67.09	565	13819.31	50.08	10734.40	26.58	0	0	90.98	7.62	227.65	3.93	400.35	55.11	250.86	25.02	1	2077.20	5.29	0.43	5	201	8	50	43
968	85.13	67.05	566	13620.83	46.15	10727.51	20.00	0	0	106.04	6.60	221.76	3.62	468.70	57.51	254.62	19.08	1	1977.92	4.04	0.55	5	201	9	50	42
969	86.40	67.21	568	13823.33	45.15	10754.37	24.27	0	0	77.02	7.28	243.87	3.19	350.68	47.46	202.49	22.28	1	2570.40	3.26	0.42	4	201	10	50	41
970	87.08	67.23	571	13932.85	29.43	10756.03	26.23	0	0	104.75	15.42	262.73	3.50	154.12	25.97	137.35	23.09	0	2509.50	3.85	0.34	5	201	11	50	40
971	87.53	67.13	573	14004.69	94.93	10740.91	20.29	0	0	87.78	9.69	246.20	3.87	497.20	112.66	144.72	18.57	1	2688.05	6.12	0.41	4	201	12	50	39
972	88.14	66.64	574	14101.95	48.46	10662.53	24.77	0	0	100.93	16.87	248.09	3.84	219.97	42.57	92.09	17.10	1	1301.17	3.91	0.32	5	201	13	50	38
973	87.02	67.76	576	13922.74	36.56	10840.90	21.56	0	0	91.32	7.59	243.86	3.24	324.88	36.91	204.24	19.63	1	2291.30	4.39	0.49	4	201	14	50	37
974	87.86	67.01	577	14056.88	64.36	10720.90	28.95	0	0	72.00	8.44	241.59	3.42	344.13	62.30	192.19	26.11	1	1702.38	2.71	0.36	5	201	15	50	36
975	86.57	67.05	578	13851.05	86.74	10728.48	17.89	0	0	72.09	7.72	246.65	2.98	496.50	117.78	134.07	17.01	1	1959.50	4.15	0.44	5	201	16	50	35
976	87.99	67.53	579	14078.84	30.80	10804.96	15.77	0	0	118.22	9.62	240.90	3.21	285.09	29.22	150.27	13.86	1	2653.60	4.77	0.57	4	201	17	50	34
977	87.42	67.21	580	13987.35	43.47	10754.32	13.77	0	0	113.78	8.58	242.25	3.23	398.47	49.46	143.79	12.45	1	2122.20	5.33	0.60	5	201	18	50	33
978	88.36	67.58	581	14137.72	39.46	10812.54	25.48	0	0	106.74	15.96	260.04	4.08	202.26	34.64	127.98	20.82	1	2218.12	4.23	0.31	3	201	19	50	32
979	87.44	67.11	583	13990.30	54.73	10737.56	12.77	0	0	107.44	8.26	243.36	3.10	458.12	69.44	132.81	12.05	1	1741.62	4.15	0.60	4	201	20	50	31
980	86.19	67.50	584	13790.69	49.63	10799.62	25.92	0	0	97.16	12.56	253.08	4.34	290.62	47.14	155.95	22.99	1	2408.45	5.40	0.33	5	201	21	50	30
981	85.27	67.04	585	13643.14	51.28	10726.38	15.09	0	0	93.72	9.22	239.80	3.02	362.02	53.52	124.05	15.01	1	1423.62	3.91	0.51	5	201	22	50	29
982	86.26	67.60	588	13801.41	54.64	10816.25	23.79	0	0	83.54	10.48	250.47	3.61	315.30	54.14	147.21	20.91	1	1641.92	3.14	0.36	5	201	23	50	28
983	86.00	67.42	589	13760.41	79.63	10787.04	19.03	0	0	96.40	9.36	241.41	3.94	495.27	104.20	154.70	17.05	1	2517.25	4.34	0.46	5	201	24	50	27
984	86.67	67.55	591	13867.28	61.12	10808.14	23.97	0	0	100.78	9.36	229.49	4.53	438.49	75.26	206.02	22.01	1	1818.42	4.16	0.41	5	201	25	50	26
985	88.31	67.38	593	14130.26	27.20	10780.71	24.37	0	0	87.03	8.53	246.74	2.87	215.11	24.32	192.88	21.76	0	2206.62	2.54	0.47	4	201	26	50	25
986	88.21	67.45	594	14113.81	35.84	10791.58	22.10	0	0	114.28	15.80	253.94	3.75	197.27	31.35	113.47	16.36	1	1470.20	4.62	0.37	5	201	27	50	24
987	86.33	67.64	596	13812.83	47.63	10823.19	28.98	0	0	85.75	11.44	250.74	3.96	267.72	45.30	169.16	25.88	1	2468.72	4.67	0.33	5	201	28	50	23
988	86.17	66.66	597	13787.59	137.39	10665.40	18.64	0	0	79.29	9.87	251.36	3.57	583.15	197.43	111.26	14.86	1	2539.33	4.08	0.40	5	201	29	50	22
989	87.78	67.07	598	14044.97	189.64	10731.89	23.88	0	0	80.30	8.67	237.80	4.25	765.73	287.12	175.65	21.80	1	1935.67	3.49	0.38	4	201	30	50	21
990	88.66	67.43	599	14185.69	43.06	10789.59	23.89	0	0	97.11	9.81	233.99	3.85	309.81	42.76	185.24	21.56	1	1509.30	3.10	0.43	5	201	31	50	20
991	87.73	67.55	600	14037.06	85.02	10807.81	33.55	0	0	78.29	11.49	238.10	4.89	390.47	92.59	180.00	30.44	1	1723.50	5.35	0.25	5	201	32	50	19
992	87.19	67.46	601	13949.96	59.96	10794.03	24.52	0	0	95.74	9.27	230.25	4.36	419.42	70.88	201.44	22.47	1	684.38	3.47	0.39	5	201	33	50	18
993	87.76	67.42	604	14041.98	20.69	10787.57	11.75	0	0	158.06	11.91	248.16	2.81	208.08	18.10	104.66	8.21	1	1418.72	5.72	0.65	4	201	34	50	17
994	88.22	66.95	606	14114.45	12.59	10712.10	27.43	0	0	168.69	26.45	264.16	3.60	69.33	11.22	143.78	24.56	1	1947.53	4.32	0.39	5	201	35	50	16
995	87.18	67.41	607	13948.01	29.24	10784.83	22.86	0	0	107.41	12.77	263.87	3.40	189.33	25.74	147.54	19.79	0	2149.15	3.39	0.42	5	201	36	50	15
996	87.43	67.24	610	13989.49	36.81	10758.23	27.72	0	0	91.45	7.79	234.45	3.80	327.35	37.51	256.99	26.06	1	1929.05	4.02	0.40	4	201	37	50	14
997	87.43	67.11	611	13988.42	101.96	10737.78	20.82	0	0	88.80	7.48	238.20	3.88	631.16	172.55	198.57	19.16	1	2070.28	4.37	0.46	5	201	38	50	13
998	88.64	66.84	613	14182.12	37.89	10695.14	27.84	0	0	95.64	9.41	238.76	3.95	286.52	37.09	221.93	25.39	1	1299.55	3.32	0.43	5	201	39	50	12
999	88.29	67.18	614	14127.01	23.86	10748.15	23.18	0	0	108.79	7.66	230.83	3.37	264.43	22.34	257.14	21.65	1	2263.15	3.84	0.55	5	201	40	50	11
1000	87.25	67.40	616	13960.24	49.04	10784.10	15.43	0	0	99.67	9.84	251.88	3.11	354.41	51.14	114.39	11.90	1	2462.42	4.88	0.49	4	201	41	50	10
1001	87.18	66.95	617	13948.65	27.82	10712.27	22.92	0	0	84.14	5.28	237.27	2.68	327.70	28.52	282.80	22.31	1	2747.22	3.98	0.55	4	201	42	50	9
1002	87.58	67.26	619	14013.55	38.26	10761.58	14.14	0	0	159.43	20.89	253.44	4.19	231.08	33.76	77.67	11.88	1	1893.92	7.96	0.42	5	201	43	50	8
1003	87.32	67.34	620	13971.73	24.57	10774.41	25.59	0	0	109.89	13.63	256.65	3.34	152.12	21.41	158.53	22.34	0	1945.10	4.39	0.41	5	201	44	50	7
1004	88.16	67.21	621	14105.52	34.79	10752.86	22.87	0	0	120.96	14.14	249.38	4.25	229.49	31.12	151.57	20.37	0	2497.88	4.09	0.40	5	201	45	50	6
1005	89.21	66.53	622	14273.91	27.39	10645.40	25.05	0	0	116.71	16.91	255.49	3.61	144.73	24.01	129.62	20.32	1	1754.60	4.97	0.35	4	201	46	50	5
1006	88.32	67.04	623	14131.47	33.68	10726.41	12.10	0	0	130.03	11.90	244.86	3.27	284.47	31.47	112.00	13.18	1	1922.75	5.25	0.55	4	201	47	50	4
1007	89.20	66.19	626	14271.34	33.58	10589.82	35.75	0	0	86.64	8.15	244.28	3.88	278.12	32.09	289.08	35.11	1	1680.30	4.93	0.38	5	201	48	50	3
1008	88.35	65.79	627	14136.25	31.70	10525.98	35.46	0	0	85.18	8.97	248.93	3.76	235.91	29.02	261.58	33.07	1	1733.08	4.41	0.37	5	201	49	50	2
1009	88.49	65.85	628	14157.89	27.41	10536.70	33.57	0	0	85.95	7.60	246.48	3.42	244.28	25.31	291.68	32.51	1	1491.45	3.08	0.43	4	201	50	50	1
1010	90.53	55.06	558	14484.36	42.44	8809.06	26.14	0	0	86.83	10.05	252.48	3.68	281.24	39.82	176.49	23.54	1	1922.47	3.12	0.37	4	202	1	2	2
1011	91.39	55.48	560	14621.98	40.63	8877.47	21.27	0	0	118.02	7.38	217.12	4.01	438.04	50.32	262.19	20.96	1	1868.03	3.54	0.56	5	202	2	2	1
1012	92.42	59.84	558	14787.91	20.44	9575.14	13.27	0	0	159.11	21.75	255.47	2.97	104.13	14.06	87.37	13.80	1	-210.02	3.06	0.43	5	203	1	1	1
1013	84.63	68.00	560	13540.97	37.31	10879.99	26.11	0	0	100.31	8.12	222.21	3.82	323.12	37.79	251.80	24.50	1	2620.83	4.32	0.51	5	204	1	1	1
1014	88.61	67.31	564	14178.31	49.30	10770.31	23.59	0	0	92.15	9.27	238.54	3.90	356.56	52.23	185.03	21.44	1	1010.10	3.46	0.41	5	205	1	3	3
1015	87.66	67.18	566	14025.55	64.71	10749.59	19.74	0	0	95.18	7.33	232.06	3.60	498.13	80.50	203.20	18.20	1	1998.30	3.20	0.52	5	205	2	3	2
1016	87.44	67.67	567	13989.75	49.18	10826.80	17.11	0	0	117.23	9.39	236.63	3.81	396.54	52.10	167.17	15.42	1	2172.10	6.51	0.54	4	205	3	3	1
1017	86.78	54.63	567	13885.56	46.75	8740.53	28.42	0	0	85.45	14.31	247.72	3.77	214.22	41.24	128.37	23.65	1	1096.92	3.39	0.26	4	206	1	1	1
1018	90.97	56.08	568	14554.41	41.04	8972.10	32.03	0	0	95.88	9.21	242.98	4.45	321.00	41.51	260.30	30.51	1	2471.15	3.76	0.37	5	207	1	2	2
1019	90.56	55.37	569	14489.76	42.44	8859.90	37.26	0	0	87.83	9.23	234.70	4.46	309.92	42.06	270.47	36.45	1	1704.90	3.82	0.35	5	207	2	2	1
1020	102.32	56.98	569	16371.58	25.45	9116.72	21.30	0	0	103.85	13.79	205.30	2.91	147.95	22.01	127.03	20.38	1	677.25	3.09	0.39	5	208	1	1	1
1021	86.24	54.76	575	13798.91	38.77	8761.30	27.65	0	0	109.41	12.28	226.50	4.55	262.03	36.63	192.24	24.86	1	1490.20	3.31	0.39	5	209	1	1	1
1022	91.40	55.91	575	14623.81	31.13	8945.50	19.95	0	0	100.32	12.59	254.38	3.06	192.12	27.28	125.92	19.05	1	2028.22	3.03	0.40	4	210	1	5	5
1023	89.83	55.14	576	14372.83	34.72	8822.87	24.73	0	0	109.11	10.00	234.82	4.07	285.66	33.57	211.10	22.59	1	2131.22	4.47	0.46	5	210	2	5	4
1024	90.72	55.99	577	14515.23	16.07	8958.66	15.78	0	0	160.43	18.40	271.82	3.01	105.82	13.30	114.26	16.55	1	1792.03	4.41	0.49	4	210	3	5	3
1025	89.87	56.10	580	14379.71	57.71	8975.81	33.52	0	0	67.01	8.76	246.68	3.73	327.87	58.42	202.06	30.55	1	1461.30	2.91	0.28	5	210	4	5	2
1026	88.09	55.54	582	14094.74	369.45	8886.75	24.79	0	0	90.84	9.06	246.38	4.95	1285.99	663.25	202.89	22.86	1	1541.50	3.38	0.40	5	210	5	5	1
1027	86.02	67.57	582	13763.57	63.83	10810.55	19.00	0	0	106.30	7.24	230.79	3.89	542.26	90.78	224.05	17.60	1	3653.95	4.46	0.53	5	211	1	1	1
1028	91.47	55.62	583	14635.99	43.96	8899.26	42.11	0	0	83.14	10.20	233.41	4.54	278.38	41.57	257.29	41.24	1	2538.65	2.65	0.33	5	212	1	2	2
1029	90.96	55.49	584	14554.19	30.56	8877.67	24.85	0	0	91.42	7.92	239.81	3.28	270.63	28.98	225.01	22.62	1	1741.50	4.78	0.47	5	212	2	2	1
1030	88.23	67.56	586	14116.94	57.60	10808.92	22.34	0	0	92.93	13.32	247.81	3.77	297.82	54.67	105.71	15.64	1	1773.38	4.29	0.33	5	213	1	3	3
1031	88.33	67.17	587	14132.47	35.62	10747.57	14.82	0	0	110.56	7.51	229.78	3.08	373.91	38.84	172.21	13.44	1	1231.72	3.69	0.62	5	213	2	3	2
1032	88.67	66.95	590	14187.55	52.78	10712.50	22.88	0	0	89.40	12.36	249.17	3.76	283.12	50.61	131.14	21.75	1	1988.62	4.13	0.34	5	213	3	3	1
1033	86.43	55.66	588	13829.32	81.47	8904.88	41.77	0	0	62.93	7.75	241.47	4.35	444.70	102.49	271.07	40.01	1	1360.75	3.28	0.21	5	214	1	5	5
1034	86.58	55.80	589	13852.84	27.48	8928.75	22.89	0	0	131.93	14.56	258.13	4.11	192.19	24.25	160.17	20.26	0	1540.95	3.73	0.44	3	214	2	5	4
1035	86.54	55.63	590	13846.18	33.54	8900.97	19.06	0	0	104.00	9.00	253.41	3.33	294.96	32.03	172.21	17.15	1	2327.10	4.35	0.51	4	214	3	5	3
1036	86.55	56.15	591	13848.31	28.40	8983.28	26.14	0	0	118.82	11.62	244.86	4.19	225.61	25.56	207.79	23.52	0	1972.60	3.87	0.45	5	214	4	5	2
1037	86.04	56.08	592	13765.80	37.68	8972.91	39.49	0	0	77.69	7.43	244.01	3.84	302.84	37.45	314.95	39.80	1	2790.33	3.96	0.34	5	214	5	5	1
1038	91.60	59.80	590	14656.32	19.96	9567.53	61.18	0	0	94.64	12.19	245.87	3.69	111.05	15.04	335.01	61.64	1	57.00	3.06	0.38	5	215	1	1	1
1039	90.10	55.35	595	14416.05	86.26	8855.84	26.14	0	0	72.47	12.56	261.84	3.87	353.25	89.59	110.23	20.49	1	2144.17	3.38	0.25	5	216	1	1	1
1040	88.27	66.74	597	14123.74	39.77	10678.35	21.33	0	0	104.66	12.62	243.19	3.62	242.94	37.91	136.80	18.78	0	1837.12	2.90	0.41	4	217	1	1	1
1041	92.60	56.08	598	14815.22	41.25	8973.30	25.28	0	0	87.55	8.82	236.96	3.61	310.24	40.49	197.25	23.01	1	1547.90	3.70	0.41	5	218	1	2	2
1042	92.32	56.31	599	14771.25	29.73	9009.85	49.56	0	0	89.61	15.78	258.79	4.18	128.60	25.28	216.25	43.71	1	2041.08	3.98	0.25	5	218	2	2	1
1043	89.63	67.65	603	14340.47	79.14	10824.08	21.68	0	0	113.40	8.70	225.04	4.67	561.16	99.54	225.39	20.07	1	2640.67	7.29	0.48	5	219	1	1	1
1044	92.30	60.40	603	14767.36	30.97	9663.22	43.41	0	0	85.35	13.38	244.33	3.89	152.59	27.31	213.78	38.43	0	1588.90	2.33	0.28	4	220	1	1	1
1045	89.56	55.59	607	14329.35	56.23	8893.81	34.16	0	0	77.16	15.61	260.49	4.08	213.05	49.48	126.67	27.84	1	1809.92	3.50	0.21	5	221	1	2	2
1046	91.42	55.62	610	14627.49	131.33	8898.72	17.55	0	0	76.60	8.97	244.97	3.02	580.63	176.74	94.59	11.95	1	1203.33	3.65	0.43	5	221	2	2	1
1047	88.22	55.02	612	14114.49	74.18	8803.22	15.10	0	0	102.01	6.41	215.48	3.22	612.68	110.58	191.55	13.85	1	255.25	2.30	0.62	5	222	1	1	1
1048	92.96	57.14	612	14873.16	42.94	9142.35	11.77	0	0	110.25	11.10	250.63	2.98	318.88	42.42	100.69	12.61	1	2112.88	4.20	0.52	5	223	1	1	1
1049	85.28	67.23	613	13644.04	54.05	10756.79	28.31	0	0	87.20	14.07	253.06	4.15	253.29	50.20	136.16	25.22	1	2841.97	4.22	0.28	5	224	1	1	1
1050	87.15	55.80	616	13944.76	40.21	8927.91	43.12	0	0	88.77	7.93	227.07	4.52	335.25	41.89	358.33	46.55	1	1866.70	3.44	0.32	5	225	1	2	2
1051	88.63	55.45	617	14181.04	37.71	8872.30	27.82	0	0	98.00	7.23	222.49	3.87	372.68	41.59	285.16	27.80	1	2036.88	2.72	0.47	5	225	2	2	1
1052	92.31	58.53	616	14769.24	24.71	9365.50	45.11	0	0	95.23	9.23	242.38	3.88	200.28	22.42	328.70	45.68	1	654.65	4.07	0.43	5	226	1	2	2
1053	90.87	58.67	617	14539.16	44.70	9386.54	26.71	0	0	93.34	17.56	274.27	3.51	181.38	38.91	88.42	19.04	1	681.12	5.38	0.28	5	226	2	2	1
1054	92.51	56.31	618	14801.37	54.25	9010.05	30.64	0	0	78.84	11.67	244.98	3.92	270.42	52.18	160.91	27.27	1	1210.75	3.44	0.29	5	227	1	1	1
1055	91.73	55.53	622	14676.20	127.39	8884.29	24.25	0	0	71.48	6.51	235.88	3.59	684.85	230.32	215.00	22.43	1	1097.72	2.94	0.39	5	228	1	4	4
1056	90.31	55.08	625	14449.78	57.39	8813.42	24.76	0	0	93.46	9.94	243.67	4.28	381.87	63.58	184.08	22.54	1	2670.60	5.10	0.38	4	228	2	4	3
1057	90.79	55.92	626	14526.29	42.20	8947.46	26.26	0	0	91.97	8.70	242.19	3.91	332.34	43.13	219.22	24.15	1	1803.95	3.41	0.41	5	228	3	4	2
1058	90.64	55.29	627	14502.96	25.54	8846.41	30.73	0	0	103.93	11.26	249.76	3.71	182.77	22.77	219.52	27.47	0	1579.90	2.55	0.42	3	228	4	4	1
1059	89.01	64.90	625	14241.49	26.12	10383.76	25.48	0	0	133.44	20.33	256.18	4.14	134.45	24.07	131.26	23.49	1	1382.67	4.66	0.33	3	229	1	1	1
1060	85.96	54.92	630	13754.21	34.56	8786.91	47.84	0	0	77.03	7.01	222.15	3.84	295.39	34.17	375.39	52.44	1	1596.67	2.96	0.35	5	230	1	1	1
1061	88.88	66.79	632	14220.24	39.28	10685.88	18.90	0	0	117.82	16.43	257.33	3.86	217.47	34.92	106.61	17.50	1	1406.53	4.70	0.37	5	231	1	174	174
1062	88.29	66.77	634	14126.46	32.96	10683.57	16.25	0	0	129.56	10.12	241.09	3.73	315.83	32.47	162.79	14.63	1	2052.00	4.31	0.56	4	231	2	174	173
1063	87.86	67.16	635	14056.94	37.27	10745.86	24.70	0	0	111.86	9.22	231.34	4.30	331.30	38.16	236.46	22.87	1	2219.33	5.07	0.45	5	231	3	174	172
1064	87.75	66.95	636	14039.92	43.75	10712.17	26.02	0	0	92.92	10.91	251.56	3.97	284.44	41.30	173.17	23.43	1	1638.95	4.36	0.37	5	231	4	174	171
1065	88.73	66.53	637	14197.51	48.88	10644.14	20.83	0	0	93.46	9.50	243.44	3.63	349.52	50.92	160.64	18.66	1	1528.72	3.69	0.43	5	231	5	174	170
1066	87.64	66.98	638	14022.83	56.57	10716.03	28.55	0	0	92.90	7.85	236.77	4.38	447.29	71.31	267.99	27.51	1	2660.03	4.58	0.38	5	231	6	174	169
1067	88.65	66.72	639	14183.55	33.60	10674.65	15.54	0	0	140.85	15.46	256.74	3.81	234.64	29.75	104.79	12.90	1	988.80	4.06	0.47	4	231	7	174	168
1068	87.18	66.89	641	13948.86	39.14	10702.37	22.14	0	0	113.18	9.96	240.50	4.16	324.62	39.50	197.95	20.12	1	1454.55	3.85	0.47	4	231	8	174	167
1069	87.01	66.90	644	13920.85	35.10	10704.23	31.07	0	0	76.83	7.08	242.78	3.30	291.60	34.24	263.46	29.36	1	1469.72	3.10	0.40	5	231	9	174	166
1070	87.49	67.08	645	13999.19	45.11	10732.80	22.36	0	0	105.46	5.82	210.86	3.53	492.18	54.21	310.89	22.67	1	2088.15	3.91	0.53	5	231	10	174	165
1071	88.02	66.50	646	14082.58	64.52	10639.60	17.32	0	0	96.86	8.26	241.05	3.50	471.89	81.62	160.44	15.59	1	1747.25	3.68	0.51	4	231	11	174	164
1072	87.00	66.95	648	13920.55	29.43	10711.75	17.80	0	0	124.75	7.43	216.47	3.58	357.58	31.32	236.51	16.58	1	2902.67	4.78	0.60	4	231	12	174	163
1073	85.94	67.42	649	13750.75	40.37	10786.64	30.32	0	0	94.73	8.51	229.46	4.26	335.01	41.74	266.65	28.68	1	2285.92	5.79	0.38	5	231	13	174	162
1074	86.76	67.12	651	13882.34	62.75	10739.93	26.64	0	0	74.23	7.07	242.10	3.49	429.84	72.63	221.62	24.78	1	1788.15	3.45	0.39	5	231	14	174	161
1075	87.30	66.30	652	13968.69	68.68	10608.80	26.30	0	0	81.94	8.04	251.84	3.97	456.49	87.25	213.04	24.52	1	2051.45	2.98	0.42	5	231	15	174	160
1076	87.77	66.43	653	14042.48	35.27	10629.21	29.06	0	0	100.44	12.88	249.83	4.01	211.97	31.75	175.34	25.86	0	1306.00	2.66	0.37	5	231	16	174	159
1077	87.72	66.72	654	14035.47	30.80	10675.07	31.46	0	0	90.54	9.80	245.98	3.63	219.97	28.25	226.20	28.41	0	2635.78	3.12	0.40	5	231	17	174	158
1078	87.96	66.90	655	14073.25	42.77	10704.77	25.64	0	0	93.08	6.83	227.20	3.70	403.16	48.87	273.69	24.92	1	1405.62	3.68	0.47	5	231	18	174	157
1079	87.50	67.15	656	14000.24	28.37	10743.91	33.68	0	0	89.82	10.86	250.20	3.52	181.86	25.27	215.45	30.11	0	1117.25	2.69	0.37	3	231	19	174	156
1080	87.99	66.98	657	14078.43	25.21	10716.76	21.21	0	0	124.05	10.37	232.39	3.67	233.10	22.92	197.21	19.05	0	1501.70	3.61	0.53	3	231	20	174	155
1081	86.73	67.24	658	13877.07	32.11	10757.99	28.50	0	0	101.87	6.80	220.24	3.78	348.66	33.84	326.46	29.25	1	1814.72	4.79	0.48	5	231	21	174	154
1082	87.39	67.13	659	13982.94	36.82	10740.27	26.60	0	0	90.63	7.50	235.47	3.63	334.80	37.93	252.05	25.26	1	2415.83	5.44	0.44	4	231	22	174	153
1083	86.74	66.77	660	13878.35	41.19	10683.25	23.54	0	0	86.26	5.81	225.42	3.24	421.57	49.49	277.58	22.74	1	1464.45	4.02	0.45	5	231	23	174	152
1084	87.31	66.72	661	13969.23	26.86	10675.87	25.80	0	0	105.22	9.95	244.28	3.59	220.93	24.18	212.32	23.20	0	1445.15	3.31	0.47	4	231	24	174	151
1085	87.37	66.73	662	13979.49	29.47	10677.59	24.17	0	0	94.88	9.58	252.37	3.24	226.25	26.42	185.92	21.60	0	2325.22	2.72	0.45	4	231	25	174	150
1086	88.88	67.15	663	14220.69	29.74	10744.47	34.06	0	0	93.50	9.92	237.88	3.86	218.36	27.17	249.19	31.33	0	1413.00	2.58	0.39	5	231	26	174	149
1087	87.14	67.08	664	13941.63	38.55	10733.39	26.48	0	0	94.16	10.10	244.16	3.85	275.40	36.25	192.94	23.94	1	1485.80	4.08	0.40	5	231	27	174	148
1088	87.03	66.66	665	13925.06	42.46	10665.40	25.69	0	0	92.20	9.24	240.75	3.82	315.27	42.26	200.94	23.55	1	2017.83	5.08	0.41	4	231	28	174	147
1089	87.62	66.86	666	14018.81	23.71	10697.78	26.17	0	0	125.10	9.69	229.75	4.01	235.90	22.33	261.95	24.42	1	1250.50	3.91	0.53	4	231	29	174	146
1090	87.09	67.17	667	13934.79	66.60	10746.81	23.52	0	0	91.62	11.87	242.51	4.29	364.78	70.86	142.74	21.41	1	1863.17	3.76	0.34	5	231	30	174	145
1091	87.55	66.77	668	14007.35	23.79	10682.91	33.16	0	0	100.09	12.84	259.68	3.44	141.87	20.33	198.90	29.20	0	1609.35	3.60	0.38	5	231	31	174	144
1092	87.47	66.80	669	13994.63	76.65	10687.25	28.71	0	0	82.93	9.71	259.22	4.51	437.00	94.26	195.04	26.35	1	2290.72	4.24	0.33	5	231	32	174	143
1093	87.78	66.90	672	14044.30	31.49	10703.36	21.52	0	0	98.61	8.90	241.60	3.28	268.47	29.26	186.17	19.39	1	1113.42	3.05	0.48	3	231	33	174	142
1094	87.83	66.94	673	14052.33	54.02	10709.65	24.72	0	0	102.38	8.59	234.33	4.36	425.70	62.75	233.66	23.15	1	2582.72	5.30	0.43	4	231	34	174	141
1095	87.41	67.04	674	13986.35	27.52	10726.43	13.63	0	0	125.80	8.63	243.22	3.03	303.10	26.53	155.33	12.34	1	2577.05	4.91	0.64	4	231	35	174	140
1096	86.71	66.71	676	13872.90	33.83	10673.45	20.19	0	0	113.78	8.83	233.98	3.80	326.37	34.15	205.33	18.41	1	1426.00	3.81	0.53	5	231	36	174	139
1097	87.97	67.02	677	14075.28	25.70	10722.50	22.15	0	0	110.27	8.51	230.19	3.41	257.00	24.01	224.14	20.26	1	1475.72	4.19	0.54	5	231	37	174	138
1098	87.90	67.33	678	14063.62	32.06	10772.39	23.09	0	0	109.54	7.85	231.44	3.81	330.52	32.89	254.59	21.60	1	2380.20	4.06	0.50	4	231	38	174	137
1099	87.25	67.12	679	13960.32	33.75	10738.95	24.18	0	0	94.39	9.16	241.53	3.48	267.96	31.38	194.68	21.82	1	2419.38	4.20	0.44	5	231	39	174	136
1100	88.02	67.22	680	14082.76	23.08	10755.06	16.31	0	0	131.46	9.87	242.29	3.22	236.81	20.92	168.69	14.55	0	2666.03	5.21	0.61	4	231	40	174	135
1101	86.76	67.07	681	13882.38	75.95	10730.63	27.88	0	0	95.92	8.32	220.06	4.69	517.25	99.55	254.81	26.65	1	2105.30	5.07	0.39	5	231	41	174	134
1102	88.59	66.68	682	14174.49	46.32	10669.48	20.37	0	0	105.26	11.37	242.88	3.96	319.77	45.77	147.01	18.09	1	1050.40	4.56	0.42	4	231	42	174	133
1103	88.88	67.39	685	14221.35	31.66	10781.90	28.24	0	0	109.78	15.72	253.78	4.00	170.25	27.85	151.58	24.54	0	1459.45	2.44	0.33	3	231	43	174	132
1104	88.35	66.99	687	14135.48	28.72	10719.15	18.52	0	0	100.28	7.46	237.85	2.97	294.92	27.57	195.34	16.79	1	1171.42	2.69	0.56	4	231	44	174	131
1105	86.68	66.53	690	13868.68	19.23	10645.58	31.01	0	0	132.07	17.28	257.15	3.74	105.31	15.04	180.88	26.99	1	1974.47	5.25	0.40	5	231	45	174	130
1106	87.40	66.33	691	13984.50	44.27	10613.01	19.42	0	0	93.88	9.04	249.61	3.38	338.47	45.24	157.96	17.41	1	1873.72	3.62	0.47	5	231	46	174	129
1107	87.78	66.85	692	14044.61	48.18	10696.61	22.87	0	0	93.16	8.82	247.03	3.75	357.84	50.57	190.25	20.78	1	2180.95	3.84	0.43	4	231	47	174	128
1108	87.56	66.75	693	14009.32	29.94	10680.64	15.49	0	0	110.55	6.86	231.12	2.99	353.31	31.61	197.33	14.12	1	1255.38	3.36	0.63	4	231	48	174	127
1109	87.54	67.20	695	14006.82	49.45	10752.27	30.76	0	0	85.91	8.63	239.59	4.07	344.81	51.02	239.11	28.92	1	1527.80	4.05	0.40	5	231	49	174	126
1110	87.44	66.62	697	13990.85	31.91	10659.41	23.53	0	0	106.00	10.77	243.70	3.71	242.95	28.84	179.99	21.06	0	2787.58	3.75	0.44	4	231	50	174	125
1111	87.98	67.10	698	14076.82	42.26	10735.74	22.44	0	0	110.87	8.90	228.92	4.21	373.02	45.91	221.58	20.70	1	1748.38	4.41	0.47	4	231	51	174	124
1112	87.99	66.41	699	14079.16	17.90	10625.80	12.04	0	0	142.45	10.56	250.66	2.46	184.21	15.66	118.85	9.38	1	1501.15	4.41	0.66	4	231	52	174	123
1113	87.85	66.72	701	14055.37	47.47	10675.44	27.39	0	0	98.75	12.03	248.97	4.50	294.93	45.57	175.78	24.67	1	1029.38	4.99	0.35	5	231	53	174	122
1114	87.60	66.39	702	14015.94	29.16	10622.49	30.41	0	0	93.04	10.54	248.20	3.55	199.66	26.04	208.17	27.16	0	1362.17	2.70	0.39	3	231	54	174	121
1115	87.23	66.99	703	13957.58	67.31	10718.27	24.37	0	0	81.63	8.71	250.55	3.85	424.04	80.19	181.06	22.21	1	2326.30	4.13	0.38	5	231	55	174	120
1116	87.87	67.20	704	14059.18	37.80	10751.48	20.17	0	0	107.59	12.06	256.77	3.65	256.41	34.92	139.93	18.11	1	1686.28	3.81	0.43	5	231	56	174	119
1117	86.70	66.60	705	13872.54	68.22	10655.73	28.12	0	0	85.27	13.99	254.32	4.49	310.16	66.25	131.09	23.66	1	1413.12	4.03	0.25	5	231	57	174	118
1118	87.01	66.86	706	13920.96	32.41	10697.61	23.74	0	0	107.03	10.09	247.24	3.81	263.71	30.28	196.70	21.41	1	2100.97	6.25	0.46	4	231	58	174	117
1119	87.95	67.06	709	14072.78	46.72	10728.98	24.38	0	0	86.94	8.30	255.99	3.64	353.78	49.21	201.86	22.27	1	2500.30	4.20	0.42	5	231	59	174	116
1120	87.99	66.53	711	14078.52	48.66	10644.52	16.12	0	0	121.99	11.65	246.36	3.93	358.99	51.04	128.46	13.27	1	2053.45	6.62	0.50	4	231	60	174	115
1121	87.30	66.88	713	13968.50	31.39	10700.58	21.48	0	0	109.91	7.88	232.42	3.66	329.17	31.97	235.58	20.10	1	2152.85	3.38	0.52	4	231	61	174	114
1122	87.71	66.72	714	14034.26	23.38	10675.76	16.02	0	0	141.95	10.20	239.87	3.44	247.36	21.76	173.31	14.31	0	2064.97	3.78	0.62	4	231	62	174	113
1123	87.42	66.54	715	13987.58	44.46	10645.83	16.83	0	0	115.66	12.00	259.22	3.71	317.03	43.52	119.99	13.16	1	2072.92	4.95	0.47	5	231	63	174	112
1124	87.82	67.03	716	14051.48	34.12	10724.26	30.81	0	0	87.12	9.48	245.29	3.63	241.83	31.67	220.61	28.04	0	1204.25	1.96	0.39	5	231	64	174	111
1125	86.90	66.60	717	13903.60	36.36	10655.48	17.59	0	0	120.19	12.17	255.95	3.67	270.36	33.96	132.62	14.82	1	2092.28	4.23	0.48	4	231	65	174	110
1126	85.96	66.54	718	13754.13	129.56	10646.91	20.90	0	0	88.01	8.99	253.91	3.99	632.07	157.40	161.01	18.82	1	2780.70	6.76	0.44	5	231	66	174	109
1127	87.65	67.01	719	14023.43	42.99	10721.37	18.50	0	0	124.84	10.27	242.75	4.28	373.29	46.88	177.60	16.81	1	1518.90	4.54	0.51	4	231	67	174	108
1128	86.54	66.97	720	13846.04	121.09	10715.35	23.39	0	0	79.89	10.61	257.93	4.21	517.44	149.56	139.47	21.86	1	2738.08	4.28	0.33	5	231	68	174	107
1129	87.97	66.94	721	14074.76	28.21	10709.64	18.30	0	0	130.65	8.33	236.72	3.78	327.32	28.68	226.29	16.88	1	2498.95	4.59	0.59	4	231	69	174	106
1130	88.26	67.01	722	14121.28	46.73	10720.84	21.25	0	0	87.84	8.95	246.70	3.41	337.37	47.71	163.72	19.24	1	1930.17	4.27	0.43	5	231	70	174	105
1131	87.31	66.77	723	13969.74	60.31	10683.59	27.80	0	0	84.22	9.84	257.24	4.24	370.19	65.47	188.08	25.31	1	2932.67	3.25	0.35	5	231	71	174	104
1132	88.87	67.22	724	14218.41	27.80	10754.60	22.62	0	0	111.03	11.91	244.78	3.46	199.77	24.71	162.92	20.03	0	1569.15	2.62	0.45	3	231	72	174	103
1133	88.78	67.38	727	14205.40	51.82	10780.24	36.57	0	0	91.15	8.79	229.50	4.85	378.11	56.59	297.20	35.97	1	1934.85	3.64	0.32	5	231	73	174	102
1134	88.09	66.42	728	14093.77	27.43	10627.71	16.48	0	0	138.99	12.86	256.14	3.61	227.48	24.47	135.83	13.93	0	1400.83	5.13	0.53	4	231	74	174	101
1135	87.80	67.13	729	14047.23	34.52	10741.03	26.64	0	0	110.78	7.21	220.80	4.12	383.68	38.88	316.46	27.06	1	1852.90	3.15	0.45	4	231	75	174	100
1136	88.05	66.66	730	14087.25	39.42	10664.89	21.67	0	0	103.32	8.77	250.34	3.80	339.91	40.65	201.56	19.75	1	1627.60	4.77	0.47	4	231	76	174	99
1137	87.84	66.87	731	14053.81	39.16	10698.51	13.95	0	0	111.79	8.10	249.00	3.05	373.16	41.82	151.06	12.66	1	1387.75	3.39	0.61	4	231	77	174	98
1138	88.06	67.13	732	14089.09	29.72	10740.09	26.85	0	0	101.55	7.22	235.20	3.66	317.18	30.00	290.07	26.44	1	2037.80	3.40	0.49	5	231	78	174	97
1139	87.53	66.82	733	14005.38	33.86	10690.93	22.36	0	0	114.86	8.79	248.22	3.90	317.47	34.12	228.47	20.76	1	2708.62	4.42	0.52	4	231	79	174	96
1140	87.99	67.17	734	14077.70	30.29	10746.81	19.96	0	0	112.43	10.08	259.46	3.50	258.59	28.05	173.31	17.89	1	2131.20	2.44	0.51	4	231	80	174	95
1141	87.67	67.36	735	14027.50	42.83	10777.61	28.94	0	0	95.25	7.30	233.28	4.04	385.53	46.77	295.86	28.41	1	1745.40	2.55	0.40	5	231	81	174	94
1142	87.79	66.87	738	14046.57	51.06	10698.49	20.00	0	0	90.17	8.26	240.81	3.38	381.45	55.15	171.83	18.12	1	1719.25	3.67	0.47	4	231	82	174	93
1143	86.79	66.98	740	13885.92	84.95	10716.94	20.97	0	0	101.99	7.31	230.23	3.94	613.03	96.82	232.44	19.59	1	2203.30	3.60	0.51	5	231	83	174	92
1144	87.60	66.76	741	14015.26	40.27	10681.09	16.70	0	0	135.98	11.53	254.53	4.29	347.03	41.75	154.59	15.04	1	2810.25	3.91	0.53	5	231	84	174	91
1145	87.39	66.98	742	13983.06	29.79	10716.84	19.64	0	0	120.81	6.47	209.74	3.59	396.45	34.37	287.19	19.28	1	1988.00	4.12	0.59	5	231	85	174	90
1146	87.40	67.06	743	13984.46	42.09	10729.81	18.11	0	0	117.04	6.83	223.39	3.72	467.89	55.00	247.82	17.11	1	1396.53	3.67	0.57	5	231	86	174	89
1147	87.41	66.67	744	13985.31	31.99	10666.72	16.23	0	0	134.37	8.71	239.43	3.83	359.39	34.14	198.22	14.81	1	2377.08	5.56	0.60	4	231	87	174	88
1148	87.96	67.08	745	14073.82	35.98	10733.55	17.21	0	0	132.82	6.82	215.17	3.78	454.94	44.52	264.65	16.60	1	1669.45	3.69	0.63	5	231	88	174	87
1149	87.79	66.79	746	14046.47	51.53	10685.96	20.01	0	0	99.47	8.25	238.76	3.71	411.91	58.17	190.73	18.25	1	2137.55	3.64	0.49	4	231	89	174	86
1150	87.48	66.89	747	13996.59	44.65	10702.73	16.64	0	0	113.84	7.01	242.57	3.55	467.86	58.20	216.27	15.38	1	2592.45	4.52	0.60	4	231	90	174	85
1151	88.09	66.75	748	14094.80	21.40	10679.62	18.42	0	0	128.51	8.68	243.20	3.31	245.39	19.65	212.84	16.64	0	2364.35	4.52	0.61	4	231	91	174	84
1152	86.76	66.72	749	13881.13	27.61	10675.56	33.75	0	0	106.82	14.53	265.20	4.03	156.65	24.38	191.44	29.76	0	2404.67	3.18	0.35	5	231	92	174	83
1153	87.28	66.72	750	13965.57	36.02	10675.46	19.52	0	0	123.81	8.34	240.26	4.09	381.93	40.16	230.76	18.07	1	3011.83	4.49	0.54	4	231	93	174	82
1154	87.46	66.78	751	13993.06	45.30	10684.62	24.60	0	0	106.57	10.41	250.48	4.50	342.88	46.96	198.90	22.43	1	2717.12	9.73	0.41	5	231	94	174	81
1155	89.22	66.57	752	14275.96	43.97	10651.58	25.28	0	0	86.83	7.23	236.84	3.42	351.56	44.63	238.81	23.28	1	2166.80	3.25	0.47	5	231	95	174	80
1156	87.50	66.76	753	14000.37	52.27	10681.83	14.94	0	0	116.82	6.94	229.07	3.46	525.36	75.08	200.93	13.80	1	1255.12	3.46	0.63	4	231	96	174	79
1157	88.01	66.59	754	14081.26	32.16	10655.05	20.70	0	0	119.80	10.07	245.34	3.95	289.59	30.91	192.92	18.71	1	2062.47	4.08	0.51	4	231	97	174	78
1158	87.92	66.88	755	14067.55	43.55	10700.82	29.85	0	0	97.99	10.70	253.02	4.53	299.77	42.68	214.76	27.24	1	2043.65	4.23	0.37	5	231	98	174	77
1159	87.84	67.10	756	14054.26	63.27	10735.55	27.76	0	0	81.28	9.25	260.17	4.11	388.94	70.76	193.07	25.36	1	2202.42	4.00	0.34	4	231	99	174	76
1160	88.88	66.60	757	14220.11	47.42	10656.43	10.98	0	0	136.46	8.19	238.60	3.28	485.40	61.96	143.67	9.67	1	1778.17	4.15	0.71	5	231	100	174	75
1161	87.28	66.66	758	13964.84	28.50	10666.27	18.48	0	0	139.39	10.93	259.90	4.10	278.54	26.75	184.14	16.65	1	2723.80	7.15	0.55	5	231	101	174	74
1162	86.53	66.91	759	13845.52	47.19	10706.34	20.54	0	0	114.53	6.98	236.45	3.91	473.71	55.81	266.35	19.68	1	2362.72	3.31	0.55	5	231	102	174	73
1163	85.91	66.38	761	13745.69	50.82	10620.68	35.21	0	0	86.51	9.94	242.20	4.39	302.75	50.75	239.90	32.25	1	1837.90	2.74	0.35	5	231	103	174	72
1164	87.67	66.56	762	14027.56	48.90	10649.74	19.74	0	0	114.22	10.46	240.84	4.17	366.41	51.41	168.92	17.78	1	1917.88	5.10	0.48	4	231	104	174	71
1165	88.59	67.08	763	14175.18	32.29	10733.57	26.20	0	0	106.24	10.40	239.19	3.91	250.18	30.59	208.65	23.72	1	799.50	3.68	0.45	5	231	105	174	70
1166	88.70	67.38	764	14192.32	37.39	10781.03	25.32	0	0	121.65	16.01	252.54	4.59	217.59	33.74	148.27	22.07	0	1546.08	3.37	0.36	5	231	106	174	69
1167	87.76	66.73	765	14041.13	37.83	10676.50	18.68	0	0	118.37	8.67	242.35	3.83	361.52	39.91	201.13	17.02	1	2584.15	3.69	0.55	5	231	107	174	68
1168	87.09	66.79	766	13934.17	39.24	10686.83	32.89	0	0	86.28	10.14	248.23	3.98	256.91	36.72	217.88	30.15	1	2362.15	4.60	0.35	5	231	108	174	67
1169	87.68	66.74	767	14028.86	100.33	10678.07	20.40	0	0	96.28	8.98	240.46	3.98	570.24	106.42	172.09	18.50	1	1769.25	3.30	0.47	5	231	109	174	66
1170	87.08	66.63	768	13933.55	44.71	10660.45	24.91	0	0	88.75	9.74	252.60	3.73	305.72	43.66	177.83	22.47	1	2716.65	4.22	0.39	4	231	110	174	65
1171	86.91	66.75	769	13905.71	57.77	10679.41	22.02	0	0	106.36	8.11	242.46	4.26	474.80	72.95	231.02	20.46	1	2611.53	4.06	0.47	5	231	111	174	64
1172	87.26	66.49	771	13961.37	40.56	10637.68	25.61	0	0	88.23	10.12	271.97	3.62	271.21	37.68	173.98	22.96	1	4135.90	6.40	0.38	5	231	112	174	63
1173	88.27	67.20	772	14122.83	23.90	10751.61	16.59	0	0	131.02	7.26	232.64	3.38	325.15	24.21	236.78	15.36	1	2185.50	5.07	0.64	4	231	113	174	62
1174	88.15	66.90	773	14104.45	40.72	10703.69	24.57	0	0	100.71	8.97	237.09	4.05	338.26	42.00	218.07	22.57	1	1715.55	3.75	0.43	4	231	114	174	61
1175	88.06	66.61	774	14090.15	31.93	10658.14	23.16	0	0	113.58	10.09	242.89	3.99	275.22	30.17	204.24	20.96	1	2201.78	3.37	0.48	5	231	115	174	60
1176	87.67	66.81	775	14027.50	30.10	10690.05	15.65	0	0	136.66	11.83	250.38	3.68	266.55	27.60	140.80	14.11	1	1889.62	5.48	0.55	5	231	116	174	59
1177	87.79	66.41	776	14046.29	26.34	10626.05	18.28	0	0	142.59	13.67	264.02	3.86	211.62	23.31	146.56	15.86	0	1284.65	3.63	0.51	4	231	117	174	58
1178	87.19	66.08	777	13950.96	29.71	10572.95	18.59	0	0	138.02	14.11	269.28	4.02	224.25	26.42	141.57	16.92	0	3079.70	4.27	0.48	4	231	118	174	57
1179	86.82	66.13	778	13890.62	27.12	10580.44	21.53	0	0	165.22	12.27	253.24	5.18	281.12	25.79	226.61	19.89	1	3336.28	6.32	0.54	4	231	119	174	56
1180	87.62	66.64	779	14019.31	21.81	10661.97	20.08	0	0	154.94	11.78	254.14	4.19	222.75	19.61	205.31	18.01	0	2794.65	4.08	0.58	4	231	120	174	55
1181	87.45	67.33	780	13992.09	43.31	10772.46	30.19	0	0	86.53	8.67	240.07	3.89	309.68	43.50	236.85	27.73	1	2947.72	3.13	0.44	5	231	121	174	54
1182	87.67	67.43	781	14027.97	36.98	10788.51	22.33	0	0	107.49	8.07	235.67	3.83	348.91	38.52	235.28	20.59	1	1650.80	3.11	0.50	4	231	122	174	53
1183	88.98	66.94	782	14236.13	37.64	10710.23	32.16	0	0	100.92	9.89	232.77	4.54	293.09	36.75	255.77	30.39	1	1070.40	4.45	0.39	5	231	123	174	52
1184	88.41	66.53	783	14146.33	19.99	10644.04	18.73	0	0	159.07	18.52	255.14	3.44	126.23	16.03	110.90	13.38	1	1761.50	6.40	0.47	5	231	124	174	51
1185	88.26	66.94	784	14120.90	62.32	10710.50	26.70	0	0	80.04	7.76	243.21	3.86	431.85	75.72	219.60	24.72	1	2472.50	4.50	0.39	5	231	125	174	50
1186	88.99	67.15	787	14238.83	26.16	10743.77	18.35	0	0	110.09	7.22	235.47	3.11	301.08	25.65	220.01	16.79	1	818.97	1.25	0.60	5	231	126	174	49
1187	88.62	66.84	788	14179.98	51.75	10694.33	20.05	0	0	93.09	12.19	265.18	3.66	299.23	49.34	121.74	19.03	1	622.98	1.58	0.36	5	231	127	174	48
1188	88.48	66.83	789	14156.01	31.33	10693.56	17.97	0	0	135.88	23.29	266.09	3.86	144.07	26.57	91.28	18.50	1	-689.12	1.48	0.30	4	231	128	174	47
1189	87.41	67.09	790	13986.15	49.60	10733.74	21.57	0	0	94.62	10.64	254.61	3.80	327.62	49.70	150.54	19.62	1	1377.55	2.34	0.40	5	231	129	174	46
1190	87.77	67.30	791	14043.45	34.64	10767.95	33.22	0	0	99.92	7.25	220.73	4.13	348.48	36.59	345.51	35.16	1	797.53	2.90	0.41	5	231	130	174	45
1191	87.80	67.01	792	14048.61	38.39	10721.42	20.66	0	0	107.79	6.27	221.72	3.52	434.69	45.24	278.99	20.11	1	448.62	2.14	0.55	5	231	131	174	44
1192	88.07	67.08	793	14091.07	31.16	10732.35	18.30	0	0	117.04	8.21	235.70	3.54	329.10	31.64	205.79	16.71	1	854.47	2.79	0.57	5	231	132	174	43
1193	88.45	66.79	795	14151.47	27.39	10685.62	12.08	0	0	169.75	15.15	253.62	3.74	237.34	24.30	106.37	11.19	1	1181.65	5.04	0.58	5	231	133	174	42
1194	87.12	66.96	796	13938.93	42.14	10714.20	34.65	0	0	91.29	18.18	259.88	4.23	163.46	36.99	135.85	31.88	0	1417.47	2.62	0.22	3	231	134	174	41
1195	88.38	67.13	797	14141.02	51.30	10740.99	31.17	0	0	88.94	9.92	240.38	4.54	341.86	53.27	221.33	28.70	1	1775.72	3.05	0.33	5	231	135	174	40
1196	89.12	66.88	798	14259.37	27.39	10701.26	21.34	0	0	114.22	9.55	233.79	3.55	253.00	25.21	198.93	19.28	1	431.60	3.60	0.52	4	231	136	174	39
1197	88.27	66.86	799	14123.79	38.97	10697.86	17.46	0	0	93.27	12.18	267.17	3.00	232.62	34.59	109.92	17.75	1	2370.38	2.83	0.39	5	231	137	174	38
1198	87.13	67.01	802	13941.05	54.95	10721.98	17.13	0	0	94.16	7.27	235.25	3.23	456.80	68.75	176.00	15.61	1	1372.78	3.08	0.54	5	231	138	174	37
1199	87.60	67.59	803	14016.40	56.74	10813.92	33.81	0	0	80.40	11.57	257.41	4.37	289.74	55.42	183.60	30.42	1	2506.45	3.48	0.27	4	231	139	174	36
1200	88.86	67.07	804	14217.20	55.78	10731.21	19.85	0	0	100.69	15.43	250.34	4.16	280.89	52.09	110.10	21.62	1	1090.95	3.57	0.32	5	231	140	174	35
1201	87.68	66.93	806	14028.18	66.51	10708.13	18.57	0	0	105.14	9.69	246.43	4.00	449.79	77.52	158.62	16.89	1	1981.05	4.04	0.48	5	231	141	174	34
1202	88.12	67.12	808	14098.40	56.17	10739.13	33.24	0	0	70.90	9.22	248.96	3.87	322.16	56.35	201.10	30.34	1	2256.65	3.52	0.32	5	231	142	174	33
1203	88.54	67.08	809	14166.30	31.79	10732.67	24.89	0	0	96.18	9.81	240.11	3.39	236.76	29.76	189.83	22.29	0	741.97	2.02	0.45	4	231	143	174	32
1204	88.41	66.80	810	14146.27	24.03	10687.63	10.82	0	0	179.30	16.85	252.08	3.46	200.55	21.00	93.58	10.38	1	1748.50	4.92	0.57	4	231	144	174	31
1205	88.37	67.04	811	14139.48	37.00	10726.50	21.99	0	0	111.92	7.47	220.99	3.93	394.11	42.37	260.28	21.04	1	1663.97	3.96	0.52	5	231	145	174	30
1206	87.24	66.92	813	13958.52	38.94	10706.46	30.50	0	0	89.93	11.15	242.47	3.98	243.12	35.38	191.54	27.40	0	1585.12	3.12	0.34	3	231	146	174	29
1207	87.26	66.79	815	13961.80	57.91	10686.68	22.69	0	0	100.85	16.11	265.06	4.37	271.86	54.54	111.94	21.06	1	2073.65	4.56	0.29	5	231	147	174	28
1208	88.47	66.87	816	14155.07	47.41	10699.16	34.23	0	0	75.44	11.37	249.99	3.87	243.25	42.81	176.51	30.65	0	2124.70	2.07	0.27	5	231	148	174	27
1209	88.43	67.47	817	14148.55	22.21	10795.49	13.02	0	0	171.27	10.14	228.07	3.69	286.58	20.96	171.69	11.69	1	2137.03	4.67	0.69	3	231	149	174	26
1210	87.71	67.16	818	14034.05	37.75	10745.33	22.91	0	0	94.70	6.86	240.85	3.42	365.51	40.20	249.94	21.47	1	2311.40	2.93	0.50	4	231	150	174	25
1211	88.66	67.50	819	14186.05	30.19	10799.60	23.41	0	0	96.87	10.27	237.40	3.25	220.09	26.91	170.87	20.78	0	484.30	2.58	0.44	5	231	151	174	24
1212	88.77	67.25	822	14203.43	39.70	10760.80	30.06	0	0	78.02	9.13	244.64	3.46	262.18	36.73	200.33	27.31	1	906.28	2.22	0.36	5	231	152	174	23
1213	87.51	67.56	823	14002.30	71.54	10809.85	26.90	0	0	93.59	8.67	231.49	4.51	469.98	83.63	231.03	24.90	1	1079.08	2.92	0.39	5	231	153	174	22
1214	88.44	67.08	824	14150.77	23.07	10733.37	22.93	0	0	103.88	12.15	256.21	2.89	151.43	19.93	151.16	20.33	0	1476.35	3.21	0.44	3	231	154	174	21
1215	88.95	66.95	825	14232.34	28.80	10711.98	28.17	0	0	116.86	12.91	235.55	4.22	201.94	25.77	197.60	25.18	0	1489.83	3.58	0.41	4	231	155	174	20
1216	89.04	66.97	827	14246.97	32.99	10715.69	18.27	0	0	112.93	12.58	239.55	3.43	228.85	29.48	129.85	17.42	1	1214.53	3.08	0.45	3	231	156	174	19
1217	88.73	66.90	828	14197.40	38.06	10704.05	20.18	0	0	94.22	11.53	252.23	3.23	240.14	34.05	129.98	18.99	1	1761.75	3.61	0.40	5	231	157	174	18
1218	87.85	67.28	830	14056.06	55.97	10764.63	23.80	0	0	85.55	9.40	245.13	3.74	358.61	58.78	169.99	21.50	1	1770.25	3.87	0.41	5	231	158	174	17
1219	88.05	67.20	833	14087.93	45.28	10752.74	16.53	0	0	97.89	10.60	254.76	3.21	310.40	44.12	120.08	15.23	1	1831.47	3.12	0.45	4	231	159	174	16
1220	87.85	67.01	834	14055.21	42.38	10722.12	19.05	0	0	90.36	6.91	245.19	3.11	388.43	47.38	197.49	17.42	1	1911.30	3.16	0.52	4	231	160	174	15
1221	86.49	67.31	835	13837.80	100.97	10768.85	15.11	0	0	98.01	8.35	249.02	3.25	614.21	107.12	138.95	13.37	1	2182.75	4.50	0.55	5	231	161	174	14
1222	87.93	67.06	837	14068.50	23.93	10729.47	18.75	0	0	134.42	7.93	221.21	3.66	305.79	23.74	248.61	17.62	1	1696.55	3.99	0.62	4	231	162	174	13
1223	88.51	66.96	838	14162.23	32.67	10714.00	36.47	0	0	102.40	14.45	251.30	4.45	179.10	28.98	199.69	32.43	0	1277.58	3.00	0.31	5	231	163	174	12
1224	88.23	67.20	839	14116.72	43.67	10751.98	23.32	0	0	98.52	11.62	254.98	3.92	281.94	40.96	154.06	20.91	1	1737.75	3.55	0.38	5	231	164	174	11
1225	87.92	67.25	840	14067.86	44.93	10759.85	27.18	0	0	82.32	7.86	241.09	3.63	342.50	46.64	225.21	24.99	1	1097.50	2.51	0.39	5	231	165	174	10
1226	87.80	67.31	841	14047.81	72.94	10769.96	27.35	0	0	91.83	8.29	228.09	4.23	465.76	72.74	238.86	25.33	1	1644.60	4.54	0.42	5	231	166	174	9
1227	88.10	67.00	842	14096.59	20.50	10719.64	15.35	0	0	143.50	9.57	232.59	3.23	237.27	18.56	178.76	13.73	0	1157.97	4.57	0.65	4	231	167	174	8
1228	89.03	67.02	843	14245.41	70.69	10723.76	32.86	0	0	77.74	11.96	245.58	4.60	335.33	71.98	167.58	29.72	1	1120.72	2.93	0.25	5	231	168	174	7
1229	87.63	67.39	845	14020.29	58.68	10781.62	19.32	0	0	97.64	10.40	245.80	3.83	385.72	65.15	141.66	16.92	1	631.47	3.31	0.43	5	231	169	174	6
1230	88.75	66.60	847	14199.87	54.06	10655.31	20.49	0	0	94.17	7.48	227.31	3.58	437.45	62.99	204.70	18.77	1	957.45	2.47	0.50	5	231	170	174	5
1231	88.02	67.35	848	14083.51	21.27	10776.47	24.33	0	0	124.70	9.18	234.96	3.71	225.75	19.47	257.07	22.47	1	1585.53	3.46	0.55	3	231	171	174	4
1232	88.02	67.02	849	14082.53	38.46	10723.04	21.03	0	0	119.54	16.76	247.62	4.20	213.16	34.04	121.32	21.10	1	1330.75	5.84	0.36	5	231	172	174	3
1233	88.12	67.41	852	14099.08	34.19	10785.44	21.00	0	0	96.61	9.76	249.14	3.25	259.58	31.43	161.52	18.67	1	2019.25	4.39	0.46	4	231	173	174	2
1234	87.96	67.43	853	14074.37	38.13	10788.60	18.18	0	0	127.26	14.01	248.80	3.47	257.53	34.67	88.72	10.95	1	1135.67	3.29	0.49	5	231	174	174	1
1235	89.46	55.36	633	14313.47	60.99	8857.79	28.08	0	0	79.87	8.82	244.83	4.05	389.81	68.85	201.93	25.70	1	1675.10	3.64	0.34	4	232	1	1	1
1236	92.07	59.84	638	14730.60	28.01	9574.13	53.11	0	0	90.26	15.25	239.51	4.28	130.91	26.46	240.91	48.38	1	-88.38	2.70	0.26	5	233	1	1	1
1237	89.60	55.42	639	14336.22	41.89	8866.54	25.53	0	0	93.74	13.23	254.97	3.77	228.29	37.19	138.32	21.77	0	1124.53	2.54	0.33	4	234	1	3	3
1238	88.89	54.84	641	14221.88	68.60	8774.19	25.53	0	0	76.25	9.41	242.86	3.77	386.86	76.00	163.08	23.14	1	1266.55	3.17	0.34	5	234	2	3	2
1239	89.72	55.43	642	14355.25	74.05	8869.52	27.47	0	0	87.79	7.42	229.78	4.18	526.28	106.11	254.09	26.86	1	1788.17	3.55	0.41	5	234	3	3	1
1240	83.24	54.82	641	13317.83	46.70	8771.98	28.26	0	0	79.84	12.26	233.05	3.57	232.61	42.50	142.95	25.34	0	1246.20	2.19	0.29	5	235	1	1	1
1241	85.15	65.82	642	13623.35	23.60	10531.48	90.90	0	0	88.09	23.16	256.89	4.96	84.97	25.17	271.30	85.30	1	1363.70	5.03	0.17	5	236	1	1	1
1242	92.91	56.58	642	14866.09	61.69	9052.95	29.05	0	0	77.40	13.09	253.50	3.94	274.13	57.78	130.68	24.22	1	1825.35	3.26	0.25	4	237	1	1	1
1243	90.46	55.64	646	14473.72	38.88	8902.51	19.80	0	0	96.65	10.13	252.88	3.33	282.85	36.34	146.53	17.42	1	1527.58	5.87	0.45	5	238	1	1	1
1244	90.42	60.43	647	14466.96	53.41	9668.64	35.36	0	0	93.01	18.32	257.77	4.94	208.54	47.05	136.83	29.90	0	-504.10	2.45	0.24	5	239	1	3	3
1245	92.22	61.29	649	14754.54	20.49	9805.70	28.55	0	0	113.27	19.23	244.01	3.19	95.44	18.98	130.21	24.38	1	-620.55	1.79	0.31	4	239	2	3	2
1246	91.17	61.22	652	14587.58	26.24	9794.81	24.34	0	0	114.44	15.87	253.27	3.46	145.94	23.15	135.41	21.47	0	-101.60	2.57	0.37	4	239	3	3	1
1247	87.89	66.54	650	14062.06	26.15	10645.70	13.89	0	0	128.13	9.21	239.75	3.01	274.21	24.62	149.60	12.18	1	2291.85	4.89	0.63	3	240	1	1	1
1248	91.84	55.95	650	14694.46	55.43	8951.30	31.41	0	0	87.37	9.85	252.56	4.52	351.85	58.11	220.09	28.92	1	2601.72	4.63	0.36	5	241	1	28	28
1249	91.71	55.56	651	14674.08	31.41	8890.26	21.74	0	0	99.96	6.07	222.66	3.22	365.36	33.57	282.11	20.94	1	1126.88	3.05	0.54	4	241	2	28	27
1250	91.72	55.83	652	14675.38	43.07	8932.76	17.54	0	0	92.07	7.09	245.05	2.98	380.61	46.28	179.15	15.91	1	1935.60	2.69	0.55	4	241	3	28	26
1251	90.52	55.26	654	14482.93	56.28	8841.81	23.14	0	0	89.49	14.27	261.66	3.88	269.48	51.41	110.80	20.08	1	1183.90	4.09	0.29	5	241	4	28	25
1252	90.28	55.29	656	14444.67	37.30	8846.35	26.30	0	0	123.80	16.92	261.22	4.80	210.47	32.98	148.42	23.13	0	2475.20	3.02	0.34	5	241	5	28	24
1253	91.15	55.54	657	14584.36	179.99	8885.61	23.40	0	0	77.28	6.43	240.36	3.59	884.00	276.08	222.08	22.35	1	2276.80	3.85	0.51	5	241	6	28	23
1254	90.33	55.33	660	14453.37	48.58	8852.47	19.22	0	0	92.03	11.36	262.22	3.34	295.59	46.02	116.94	15.81	1	1841.55	3.64	0.39	5	241	7	28	22
1255	90.30	55.07	662	14447.66	77.79	8811.07	18.61	0	0	81.84	7.63	238.59	3.28	505.19	106.81	158.52	16.97	1	2148.50	4.65	0.49	5	241	8	28	21
1256	89.28	55.14	665	14284.85	31.61	8822.19	23.10	0	0	113.85	7.97	231.78	3.93	338.21	32.77	258.05	22.08	1	2481.12	4.65	0.51	4	241	9	28	20
1257	89.85	55.43	667	14376.31	28.31	8868.40	15.17	0	0	126.25	7.73	229.50	3.25	334.97	28.93	195.08	13.78	1	1892.95	3.52	0.65	4	241	10	28	19
1258	91.64	55.52	668	14661.81	80.82	8883.15	25.84	0	0	68.61	9.85	261.25	3.62	391.09	90.58	140.01	22.34	1	1271.92	2.44	0.29	5	241	11	28	18
1259	91.71	55.93	670	14673.80	40.06	8949.15	22.56	0	0	111.70	6.93	216.74	3.90	426.36	46.13	285.14	22.05	1	1552.03	3.78	0.52	5	241	12	28	17
1260	90.16	55.68	671	14426.35	50.14	8909.05	28.46	0	0	93.73	10.93	251.96	4.49	320.95	50.12	191.95	25.82	1	1723.60	4.07	0.34	4	241	13	28	16
1261	90.24	55.27	673	14438.83	46.84	8843.81	26.79	0	0	85.99	11.71	251.50	3.81	263.68	42.99	152.75	23.85	1	1619.55	2.91	0.32	5	241	14	28	15
1262	90.55	55.71	675	14487.59	41.34	8913.59	34.31	0	0	77.10	6.99	240.85	3.60	328.52	42.42	294.43	33.48	1	1404.22	2.93	0.38	5	241	15	28	14
1263	90.66	55.54	676	14504.82	87.34	8886.54	18.94	0	0	89.96	8.46	244.95	3.73	538.94	127.20	159.92	17.08	1	2010.08	3.69	0.46	5	241	16	28	13
1264	91.15	55.58	678	14583.69	40.79	8892.78	34.05	0	0	97.54	13.58	246.42	4.65	226.82	36.74	189.99	30.45	0	1563.92	2.64	0.30	5	241	17	28	12
1265	90.30	55.77	679	14447.85	30.95	8923.82	20.20	0	0	91.27	7.83	254.12	2.92	276.81	28.97	183.93	18.20	1	2527.80	4.30	0.51	4	241	18	28	11
1266	90.01	55.24	682	14402.16	71.96	8837.75	30.06	0	0	80.91	14.06	257.68	4.55	307.53	70.04	134.87	26.90	1	1604.72	4.41	0.26	5	241	19	28	10
1267	91.01	55.72	685	14561.24	27.40	8914.73	25.49	0	0	95.85	9.31	249.24	3.25	218.59	24.72	203.97	22.83	0	1656.40	2.89	0.46	3	241	20	28	9
1268	90.90	55.68	687	14543.67	120.30	8908.33	24.80	0	0	68.94	9.45	259.24	3.59	490.83	124.27	140.37	21.85	1	2732.40	4.07	0.32	5	241	21	28	8
1269	89.01	55.22	690	14241.91	107.03	8834.43	31.83	0	0	65.59	8.21	253.93	3.90	487.62	113.61	200.41	29.08	1	846.50	2.37	0.34	5	241	22	28	7
1270	89.38	55.45	691	14301.47	33.49	8872.67	29.18	0	0	97.35	11.83	252.37	3.88	213.46	29.87	186.18	26.01	0	1463.38	3.13	0.37	3	241	23	28	6
1271	88.63	55.07	692	14180.87	67.09	8811.03	22.08	0	0	95.34	6.17	222.13	3.71	583.11	106.06	271.19	21.49	1	1961.45	3.38	0.49	5	241	24	28	5
1272	89.24	55.10	694	14277.95	30.59	8816.13	17.21	0	0	113.78	8.04	231.05	3.29	323.61	30.68	191.63	15.64	1	1577.10	3.34	0.58	4	241	25	28	4
1273	89.73	55.50	695	14356.18	49.84	8879.29	22.91	0	0	95.49	7.38	228.20	3.67	422.83	56.88	230.78	21.89	1	2002.95	3.55	0.49	5	241	26	28	3
1274	89.00	55.25	696	14240.52	63.64	8840.49	17.60	0	0	85.87	11.93	264.37	3.26	332.99	63.96	95.84	15.35	1	1552.75	3.52	0.36	5	241	27	28	2
1275	87.35	55.40	697	13976.79	23.26	8864.30	28.59	0	0	95.72	6.26	239.21	2.99	270.63	22.64	312.17	28.84	1	1473.45	2.77	0.58	4	241	28	28	1
1276	88.08	55.09	655	14092.99	74.36	8814.77	26.52	0	0	70.23	9.34	250.23	3.64	384.55	81.19	156.84	24.08	1	2175.20	2.47	0.33	5	242	1	1	1
1277	92.09	60.52	663	14734.40	23.45	9682.78	25.18	0	0	119.98	16.90	244.15	3.47	130.14	21.77	135.97	20.91	1	-79.17	3.42	0.37	5	243	1	1	1
1278	87.39	54.58	668	13982.03	35.14	8733.57	30.74	0	0	95.86	11.54	245.56	4.00	223.99	32.39	198.68	27.49	0	2271.00	2.22	0.37	5	244	1	1	1
1279	92.12	60.99	668	14738.61	17.08	9757.91	35.80	0	0	96.61	14.22	244.19	2.95	101.20	18.69	192.51	31.41	1	-1078.75	1.42	0.35	4	245	1	1	1
1280	92.97	61.19	674	14874.48	34.61	9790.57	37.59	0	0	74.14	8.69	234.71	3.49	230.31	31.71	249.46	34.64	0	357.75	2.42	0.34	5	246	1	1	1
1281	85.95	55.09	675	13751.20	46.19	8814.06	29.99	0	0	68.37	8.58	238.43	3.03	260.40	45.46	185.82	26.80	1	1604.15	2.42	0.35	5	247	1	1	1
1282	87.87	54.92	680	14059.72	36.58	8786.64	18.60	0	0	98.88	6.65	226.29	3.17	384.29	40.70	219.69	17.17	1	1469.38	3.47	0.56	4	248	1	1	1
1283	85.45	66.53	683	13672.67	46.15	10644.44	37.87	0	0	84.49	11.44	246.46	4.50	256.81	44.24	218.75	34.23	1	3016.97	5.81	0.30	5	249	1	1	1
1284	88.59	55.27	688	14174.87	41.26	8843.30	29.55	0	0	92.18	8.90	246.80	4.19	323.73	41.71	242.15	27.43	1	2016.47	4.73	0.38	5	250	1	1	1
1285	96.60	57.30	697	15456.01	30.90	9167.60	31.72	0	0	79.27	13.30	238.05	2.96	140.31	26.22	144.70	27.49	0	568.65	1.93	0.28	4	251	1	1	1
1286	90.87	55.62	698	14538.53	45.02	8899.49	35.57	0	0	87.88	9.95	249.26	4.60	303.30	44.31	247.68	33.00	1	2852.17	4.84	0.30	4	252	1	9	9
1287	89.84	55.64	699	14374.23	39.19	8902.80	24.14	0	0	100.59	11.56	259.43	3.86	259.04	36.52	163.19	21.49	1	2753.20	3.43	0.40	4	252	2	9	8
1288	91.19	55.80	700	14589.99	61.59	8927.24	21.78	0	0	98.87	9.03	246.14	4.17	442.94	75.71	189.68	19.91	1	2368.22	3.04	0.44	4	252	3	9	7
1289	89.66	55.29	701	14345.98	82.24	8846.35	18.48	0	0	96.30	6.02	237.70	3.44	663.94	145.57	235.87	17.62	1	1705.45	3.33	0.56	5	252	4	9	6
1290	88.97	54.84	703	14235.92	46.68	8774.97	28.47	0	0	76.95	7.95	239.15	3.56	333.18	47.77	217.52	26.10	1	1465.83	2.70	0.37	5	252	5	9	5
1291	89.58	55.53	705	14332.12	34.90	8885.19	13.43	0	0	134.59	11.49	251.18	3.34	303.53	33.36	109.93	9.68	1	1951.15	5.79	0.57	4	252	6	9	4
1292	89.39	57.31	707	14302.45	15.66	9169.82	17.21	0	0	209.86	17.89	275.46	4.13	140.18	13.33	154.87	14.99	0	3173.22	6.86	0.60	4	252	7	9	3
1293	89.47	56.78	708	14315.46	16.34	9085.26	16.32	0	0	196.09	13.27	268.04	4.03	186.65	14.48	186.45	14.47	0	3307.35	6.20	0.67	3	252	8	9	2
1294	89.43	57.00	709	14309.35	13.36	9120.20	15.49	0	0	257.20	19.22	281.40	4.43	135.68	11.17	159.20	13.64	0	3763.92	7.23	0.66	4	252	9	9	1
1295	87.69	60.12	700	14030.01	39.23	9618.97	20.73	0	0	107.77	14.87	255.46	3.79	220.67	34.63	120.29	20.20	1	-124.80	3.00	0.36	5	253	1	1	1
1296	92.81	56.29	711	14849.64	55.53	9006.82	46.80	0	0	73.01	10.68	244.70	4.82	287.65	54.26	251.30	43.44	1	1958.50	3.23	0.22	4	254	1	1	1
1297	89.97	55.01	712	14395.98	44.89	8801.66	27.74	0	0	88.21	9.96	243.76	3.94	298.82	43.68	192.59	25.12	1	744.92	2.91	0.38	5	255	1	1	1
1298	91.81	61.58	713	14689.82	16.27	9853.02	39.11	0	0	92.29	7.33	232.10	2.83	160.93	14.71	356.72	41.31	1	420.53	2.12	0.55	5	256	1	2	2
1299	92.38	60.18	714	14781.40	22.42	9628.88	31.18	0	0	97.31	11.13	246.68	3.19	151.09	19.61	210.20	27.61	0	848.28	2.63	0.42	5	256	2	2	1
1300	83.36	64.87	716	13337.07	20.69	10378.94	22.91	0	0	154.80	21.67	245.76	3.75	98.17	14.73	126.75	21.11	1	939.58	3.50	0.38	5	257	1	1	1
1301	90.33	55.58	717	14452.70	49.97	8893.51	24.57	0	0	88.70	13.77	266.75	3.66	244.75	44.61	113.65	18.57	1	1680.28	2.83	0.30	5	258	1	2	2
1302	90.25	55.19	718	14440.23	49.82	8830.51	20.93	0	0	96.55	6.63	225.64	3.55	468.04	64.59	241.78	19.90	1	2127.05	2.91	0.51	4	258	2	2	1
1303	92.05	60.95	718	14728.14	17.10	9752.00	23.42	0	0	135.20	25.43	244.85	3.44	91.91	20.80	110.69	25.43	1	-10.72	1.62	0.29	5	259	1	1	1
1304	89.77	54.49	722	14362.98	27.76	8718.41	26.65	0	0	115.55	19.37	266.74	3.49	125.41	24.30	106.13	18.20	1	1612.33	4.04	0.31	5	260	1	4	4
1305	88.93	54.95	724	14229.41	145.72	8791.75	21.93	0	0	99.30	6.75	222.36	4.23	864.13	317.01	259.44	21.02	1	1721.33	2.69	0.47	5	260	2	4	3
1306	90.39	55.57	726	14461.91	41.46	8891.02	37.09	0	0	86.04	14.26	257.95	4.22	193.29	36.69	172.90	32.79	0	1709.45	2.33	0.25	3	260	3	4	2
1307	89.98	55.11	727	14397.34	48.40	8817.78	16.64	0	0	97.82	10.09	262.07	3.31	339.46	49.31	128.35	15.84	1	2524.70	4.32	0.47	4	260	4	4	1
1308	85.88	67.19	725	13741.40	36.84	10750.83	17.05	0	0	119.53	19.76	266.16	3.57	176.72	32.17	87.18	16.63	1	2221.88	5.98	0.32	5	261	1	2	2
1309	86.31	66.54	726	13810.21	45.38	10647.18	23.29	0	0	109.90	11.62	256.50	4.48	320.81	45.14	172.74	21.00	1	3501.65	5.48	0.40	4	261	2	2	1
1310	91.90	61.11	729	14703.34	38.93	9778.07	39.95	0	0	80.16	11.00	248.80	4.08	220.20	35.44	226.30	36.21	0	137.58	2.06	0.29	3	262	1	1	1
1311	93.32	56.37	729	14931.65	53.25	9018.51	31.59	0	0	80.85	10.75	248.52	4.02	286.31	52.47	185.35	28.36	1	1486.75	2.53	0.33	5	263	1	1	1
1312	91.21	55.86	732	14593.11	34.28	8938.18	24.10	0	0	97.82	7.90	231.48	3.61	320.07	34.43	234.12	22.51	1	1776.58	2.86	0.48	5	264	1	4	4
1313	89.43	54.97	733	14309.57	41.65	8795.45	29.97	0	0	94.88	10.97	252.71	4.34	277.57	39.10	202.91	27.19	1	2436.65	3.33	0.36	5	264	2	4	3
1314	88.71	55.41	735	14193.30	43.06	8866.00	15.24	0	0	113.62	9.96	258.59	3.43	353.65	45.01	133.97	12.97	1	2380.53	4.47	0.53	4	264	3	4	2
1315	87.18	55.31	736	13948.88	32.42	8849.68	21.74	0	0	107.81	6.22	212.79	3.39	390.25	35.98	287.77	21.62	1	1138.42	2.92	0.58	5	264	4	4	1
1316	87.18	62.94	734	13948.61	13.87	10069.90	17.80	0	0	202.68	16.60	273.81	3.85	131.48	12.50	167.58	15.61	1	1776.20	5.92	0.62	5	265	1	1	1
1317	89.47	55.01	742	14315.68	33.35	8801.32	18.94	0	0	106.18	6.57	231.12	3.31	385.69	37.57	242.83	17.82	1	2664.67	4.02	0.57	4	266	1	4	4
1318	88.73	55.24	745	14197.20	63.76	8838.65	29.98	0	0	86.82	7.04	227.84	4.16	494.96	86.95	287.17	29.85	1	2009.70	4.04	0.39	5	266	2	4	3
1319	90.25	55.14	748	14439.71	38.65	8822.30	31.68	0	0	99.23	12.57	246.69	4.45	236.60	34.96	194.49	28.50	0	1708.58	3.31	0.33	4	266	3	4	2
1320	90.59	55.69	751	14494.49	45.21	8910.34	46.86	0	0	76.56	12.40	258.27	4.58	217.36	40.72	225.08	42.31	0	2409.45	2.07	0.23	5	266	4	4	1
1321	91.54	56.56	746	14647.09	33.54	9049.40	25.77	0	0	118.61	16.82	261.36	3.39	177.30	28.98	82.72	14.30	1	2067.55	4.20	0.36	5	267	1	1	1
1322	87.78	55.04	750	14044.13	65.15	8806.63	29.21	0	0	76.82	10.47	248.18	4.11	348.23	67.79	168.60	26.46	1	1238.65	3.50	0.29	4	268	1	3	3
1323	86.86	54.71	751	13897.90	43.18	8753.90	25.82	0	0	105.03	7.07	212.69	3.93	432.43	52.35	283.02	26.07	1	2355.33	3.58	0.53	5	268	2	3	2
1324	85.19	55.02	752	13630.51	16.05	8802.80	43.52	0	0	103.48	19.95	259.66	3.24	75.39	15.15	182.82	38.09	1	1964.00	3.26	0.29	5	268	3	3	1
1325	92.24	61.06	752	14758.24	27.57	9769.69	13.97	0	0	131.41	16.86	251.07	3.21	172.06	24.11	99.82	16.37	1	270.23	2.73	0.43	4	269	1	1	1
1326	88.47	55.06	753	14155.97	28.66	8810.37	19.91	0	0	101.28	7.03	234.04	3.14	313.82	28.43	225.99	18.35	1	900.05	3.99	0.56	5	270	1	1	1
1327	90.82	55.52	756	14531.80	31.79	8882.42	24.56	0	0	88.32	8.95	252.61	3.17	242.61	28.91	188.69	22.02	0	973.10	2.50	0.44	4	271	1	4	4
1328	90.69	55.77	759	14510.91	59.91	8922.96	20.60	0	0	82.76	12.53	265.97	3.47	298.76	56.99	106.13	18.69	1	2671.08	3.97	0.31	5	271	2	4	3
1329	90.14	56.12	761	14423.10	22.44	8978.53	57.09	0	0	85.31	15.36	267.51	3.76	104.49	23.34	247.12	51.43	1	1407.12	2.43	0.26	5	271	3	4	2
1330	90.81	55.65	764	14529.39	63.28	8904.77	36.19	0	0	66.47	11.51	261.35	4.00	278.72	59.29	162.75	32.33	1	2395.45	3.78	0.22	4	271	4	4	1
1331	88.78	60.05	760	14205.05	36.03	9607.84	20.90	0	0	105.91	8.16	246.65	3.68	344.73	37.54	214.60	19.20	1	-18.67	2.74	0.50	4	272	1	2	2
1332	90.22	60.89	761	14434.89	31.39	9742.29	28.96	0	0	109.50	10.39	240.52	4.31	257.41	29.13	237.44	26.87	1	-480.10	3.67	0.42	4	272	2	2	1
1333	87.71	66.54	761	14033.95	71.54	10645.98	18.24	0	0	97.83	10.79	260.03	3.77	417.38	79.96	124.82	14.75	1	1831.47	3.93	0.44	5	273	1	1	1
1334	91.95	58.25	762	14711.75	19.39	9320.29	71.49	0	0	87.72	9.02	256.37	3.62	149.38	17.79	450.17	88.94	1	1150.12	4.34	0.44	5	274	1	2	2
1335	91.86	57.57	763	14696.98	14.04	9210.89	22.85	0	0	154.13	17.28	272.39	3.34	104.57	14.46	159.45	19.79	1	2125.85	4.75	0.49	4	274	2	2	1
1336	92.18	60.36	764	14748.23	20.41	9656.90	57.92	0	0	81.60	9.10	233.74	3.17	142.81	18.46	348.19	58.50	1	115.08	2.75	0.42	5	275	1	1	1
1337	88.39	55.45	765	14141.93	35.25	8872.33	15.34	0	0	105.02	7.50	245.49	2.99	357.65	37.33	168.89	13.84	1	2253.60	4.03	0.59	4	276	1	3	3
1338	87.82	55.56	767	14051.29	14.75	8890.13	24.32	0	0	138.93	22.47	267.86	2.98	81.28	14.45	108.42	17.23	1	2282.35	6.97	0.36	5	276	2	3	2
1339	88.40	54.74	770	14144.42	38.37	8758.30	19.33	0	0	102.83	7.88	223.55	3.49	363.24	41.25	199.74	17.65	1	1257.85	2.59	0.53	5	276	3	3	1
1340	85.36	66.67	771	13657.50	45.69	10666.59	51.83	0	0	103.34	8.19	226.65	4.89	357.94	43.43	439.44	64.33	1	3448.97	4.84	0.43	5	277	1	1	1
1341	90.61	55.25	771	14496.89	33.19	8840.37	26.47	0	0	86.01	8.74	245.55	3.31	253.32	30.41	203.46	23.89	1	2023.10	4.58	0.42	3	278	1	10	10
1342	91.11	55.79	772	14577.52	45.52	8926.68	27.73	0	0	78.52	7.92	238.47	3.52	334.03	46.61	216.18	25.65	1	1417.88	2.93	0.38	5	278	2	10	9
1343	90.56	55.50	773	14489.92	44.36	8879.42	26.12	0	0	97.72	9.04	240.34	4.24	353.13	47.02	224.23	24.03	1	1727.38	4.76	0.40	4	278	3	10	8
1344	89.84	54.63	776	14373.80	28.45	8741.17	22.17	0	0	110.52	10.11	238.24	3.53	238.90	26.16	188.58	19.85	0	1756.70	3.01	0.49	4	278	4	10	7
1345	88.96	55.08	777	14234.07	41.73	8813.26	20.25	0	0	91.94	8.68	237.83	3.30	325.34	41.87	168.11	18.30	1	1231.67	2.71	0.47	5	278	5	10	6
1346	90.30	55.39	780	14448.54	46.77	8862.76	28.39	0	0	85.21	9.51	234.99	3.98	315.92	46.39	200.34	25.81	1	1340.50	2.74	0.35	4	278	6	10	5
1347	89.26	55.03	781	14281.86	44.73	8805.16	48.50	0	0	72.69	10.99	251.76	4.42	231.31	40.78	248.77	44.94	0	1279.55	1.86	0.23	3	278	7	10	4
1348	87.46	55.51	783	13993.55	36.61	8882.16	26.21	0	0	90.31	12.62	248.10	3.40	200.54	32.84	143.83	22.48	0	683.53	2.41	0.34	4	278	8	10	3
1349	88.00	55.03	784	14079.35	41.88	8805.46	35.06	0	0	92.03	8.06	224.95	4.05	348.56	43.94	279.01	35.27	1	1947.33	3.85	0.46	5	278	9	10	2
1350	89.48	55.64	787	14317.09	43.62	8901.98	19.92	0	0	108.89	8.19	253.45	3.91	403.88	50.61	211.00	18.30	1	1431.90	2.39	0.50	4	278	10	10	1
1351	92.08	61.30	772	14732.22	34.67	9808.32	33.29	0	0	82.13	11.28	240.84	3.52	195.25	30.89	187.69	29.57	0	-69.62	1.82	0.32	4	279	1	1	1
1352	92.45	60.04	777	14792.66	36.86	9606.41	63.17	0	0	76.81	10.87	237.06	4.60	203.91	34.06	328.62	64.05	1	-643.90	2.01	0.26	5	280	1	1	1
1353	92.23	56.30	783	14756.46	36.02	9007.74	43.99	0	0	80.78	7.58	235.53	4.00	298.22	35.44	339.89	45.76	1	1507.40	2.86	0.34	5	281	1	2	2
1354	92.03	56.81	785	14724.69	21.38	9089.59	52.90	0	0	95.07	9.21	242.53	3.83	174.19	19.41	383.51	58.52	1	1534.55	3.15	0.44	4	281	2	2	1
1355	91.17	61.92	786	14587.61	16.64	9907.75	21.46	0	0	173.39	17.71	253.87	3.95	127.02	15.17	162.21	18.83	1	747.05	5.02	0.52	4	282	1	4	4
1356	90.87	62.23	787	14538.78	7.12	9956.98	7.36	0	0	419.99	19.71	259.58	3.62	120.51	6.77	121.83	6.49	1	1704.62	10.69	0.85	5	282	2	4	3
1357	91.07	62.23	788	14571.11	7.43	9957.60	6.43	0	0	405.50	17.17	256.69	3.33	136.61	6.75	117.30	5.67	1	1378.02	9.53	0.87	4	282	3	4	2
1358	91.03	62.12	789	14564.63	5.83	9939.45	6.51	0	0	415.23	13.87	247.43	3.09	136.15	5.35	150.74	5.75	0	1932.55	10.82	0.91	4	282	4	4	1
1359	83.81	62.65	790	13409.33	16.55	10023.88	18.36	0	0	164.44	10.59	244.19	3.69	199.65	14.83	221.21	16.47	0	2218.47	4.28	0.66	3	283	1	5	5
1360	84.82	62.21	791	13571.25	29.70	9953.73	24.19	0	0	120.28	11.20	257.95	4.17	246.87	27.17	202.53	21.80	0	887.20	2.95	0.46	3	283	2	5	4
1361	84.08	62.93	792	13452.01	13.40	10068.69	26.39	0	0	137.38	7.37	234.08	3.20	197.40	12.22	355.36	27.86	1	1985.85	3.50	0.69	4	283	3	5	3
1362	83.97	62.90	793	13435.91	21.68	10063.45	21.50	0	0	138.43	7.92	228.68	3.88	291.82	21.20	290.59	20.94	1	1385.15	3.51	0.60	4	283	4	5	2
1363	84.18	62.49	794	13469.05	15.92	9998.64	23.70	0	0	128.67	10.44	250.61	3.12	151.96	14.20	225.52	21.07	0	590.17	3.63	0.58	4	283	5	5	1
1364	88.51	55.55	791	14161.83	91.68	8887.42	22.45	0	0	86.31	10.87	259.20	4.22	463.81	117.57	139.40	19.45	1	2049.90	3.88	0.35	5	284	1	1	1
1365	92.12	59.10	791	14739.18	27.93	9455.48	62.45	0	0	77.80	7.52	238.59	3.81	229.43	26.16	431.76	75.17	1	206.70	1.73	0.38	5	285	1	3	3
1366	91.79	60.76	793	14685.99	32.98	9720.85	32.12	0	0	88.14	10.65	251.48	3.69	211.82	29.57	206.44	28.77	0	640.75	2.33	0.36	4	285	2	3	2
1367	92.06	61.17	794	14730.05	53.29	9787.74	24.54	0	0	87.58	16.51	249.76	3.86	219.92	47.15	105.87	24.22	1	213.42	3.51	0.25	5	285	3	3	1
1368	87.11	53.92	792	13937.48	19.74	8627.05	51.43	0	0	93.73	18.64	252.16	3.72	92.88	22.47	207.72	45.31	1	1935.45	3.60	0.25	5	286	1	1	1
1369	91.24	55.65	792	14598.57	33.70	8903.76	31.29	0	0	93.84	6.16	220.85	3.69	376.79	37.66	358.22	33.95	1	1509.70	2.49	0.40	5	287	1	1	1
1370	80.81	63.79	794	12930.19	29.13	10206.88	39.28	0	0	89.36	6.86	208.93	3.50	275.60	29.28	362.82	41.82	1	2433.12	2.83	0.51	5	288	1	1	1
1371	86.69	55.30	798	13870.71	53.22	8847.41	15.31	0	0	100.64	9.01	238.63	3.10	381.24	54.57	131.97	13.38	1	2163.28	2.31	0.54	5	289	1	2	2
1372	87.75	55.78	801	14039.22	44.50	8925.57	27.72	0	0	97.52	8.29	234.65	4.01	351.02	45.31	252.59	26.36	1	1887.05	4.28	0.46	5	289	2	2	1
1373	90.56	55.28	798	14488.88	59.91	8845.42	16.00	0	0	108.65	7.45	240.20	3.44	503.82	71.47	184.12	14.60	1	2129.47	3.19	0.59	5	290	1	3	3
1374	91.11	56.37	799	14577.23	73.92	9018.69	40.37	0	0	61.95	8.96	256.40	4.15	366.95	79.78	219.23	37.79	1	1719.03	3.14	0.25	5	290	2	3	2
1375	90.81	55.76	801	14529.81	34.05	8921.41	20.49	0	0	98.52	7.74	244.59	3.28	318.07	34.15	205.18	18.64	1	1541.88	2.27	0.52	4	290	3	3	1
1376	92.07	60.68	800	14730.77	14.51	9708.33	29.11	0	0	120.96	13.09	258.48	3.06	112.23	15.41	209.71	26.02	1	772.78	2.90	0.49	4	291	1	3	3
1377	92.03	59.92	802	14724.00	11.06	9587.97	50.63	0	0	97.28	13.18	238.31	2.89	87.35	13.62	295.57	48.78	1	-185.47	2.08	0.39	5	291	2	3	2
1378	92.62	61.09	804	14818.80	25.78	9774.73	34.74	0	0	91.58	13.65	245.38	3.29	130.89	21.47	178.78	30.44	1	722.05	3.12	0.32	4	291	3	3	1
1379	84.10	64.49	801	13455.88	26.45	10317.62	35.37	0	0	98.79	13.16	241.64	3.75	153.66	23.61	205.04	31.24	0	939.72	3.24	0.35	3	292	1	1	1
1380	91.91	55.98	806	14705.95	38.61	8956.64	22.60	0	0	102.04	7.41	230.27	3.71	375.59	42.10	246.04	21.25	1	1501.45	4.04	0.49	4	293	1	5	5
1381	90.53	55.09	808	14485.30	57.93	8815.08	26.25	0	0	97.31	7.40	224.60	4.26	485.88	78.35	272.73	25.58	1	2141.28	3.04	0.45	5	293	2	5	4
1382	90.95	55.72	811	14551.50	37.75	8915.33	25.65	0	0	106.16	9.65	238.15	4.24	310.73	37.53	222.39	23.47	1	1649.75	3.96	0.44	5	293	3	5	3
1383	89.00	55.30	812	14239.39	49.91	8848.33	22.23	0	0	103.49	6.77	221.77	3.81	480.62	64.52	265.39	21.73	1	970.08	3.31	0.51	5	293	4	5	2
1384	88.89	55.23	813	14222.46	32.68	8836.81	16.57	0	0	102.34	6.82	245.19	2.94	354.72	34.47	195.96	15.15	1	2555.72	3.39	0.61	5	293	5	5	1
1385	84.31	64.47	810	13490.03	26.11	10315.61	44.81	0	0	86.55	13.20	254.82	3.62	131.00	22.43	225.95	39.66	1	2048.67	3.01	0.30	4	294	1	1	1
1386	85.14	63.30	818	13622.02	43.12	10127.38	26.37	0	0	114.51	20.99	263.25	4.50	180.03	37.59	105.06	21.36	1	1420.17	3.05	0.27	5	295	1	2	2
1387	85.27	64.22	820	13643.31	34.93	10275.77	64.26	0	0	86.71	8.05	231.29	4.61	289.13	34.80	448.01	76.84	1	2867.30	4.54	0.37	5	295	2	2	1
1388	90.69	55.45	820	14509.76	138.90	8871.87	24.97	0	0	76.48	7.62	237.92	3.96	670.25	194.86	199.58	22.94	1	1489.45	3.65	0.38	5	296	1	2	2
1389	91.91	55.63	821	14706.14	63.32	8900.05	25.22	0	0	112.68	6.72	194.84	4.06	571.42	71.46	307.11	25.70	1	1522.08	3.09	0.56	5	296	2	2	1
1390	92.22	66.23	821	14755.27	54.87	10597.43	24.75	0	0	91.39	6.76	211.51	3.85	476.19	72.20	267.45	23.68	1	859.58	3.17	0.44	5	297	1	2	2
1391	93.24	65.21	822	14918.09	28.73	10433.72	26.86	0	0	98.12	9.90	233.35	3.52	221.08	25.85	206.97	24.12	0	1253.15	2.46	0.44	4	297	2	2	1
1392	85.14	56.33	823	13623.13	22.03	9012.66	31.42	0	0	114.81	18.16	247.09	3.64	112.61	21.70	154.23	27.23	1	922.97	2.69	0.32	4	298	1	1	1
1393	92.21	60.49	823	14753.23	22.78	9678.18	37.56	0	0	83.75	9.12	241.10	3.00	162.62	20.33	256.79	35.77	1	-129.70	1.84	0.43	4	299	1	1	1
1394	95.52	57.25	828	15283.15	44.02	9160.50	27.64	0	0	89.34	19.19	240.80	3.61	157.96	37.96	96.31	23.78	1	151.03	2.54	0.21	5	300	1	1	1
1395	86.78	55.47	830	13885.09	34.58	8875.62	37.91	0	0	83.30	9.81	242.44	3.96	229.51	31.55	250.80	34.83	1	2210.22	3.15	0.33	4	301	1	1	1
1396	89.63	54.95	834	14340.70	39.88	8791.74	21.31	0	0	98.84	10.08	244.09	3.62	296.69	38.13	163.30	19.22	1	1410.20	3.20	0.44	5	302	1	1	1
1397	92.18	60.31	837	14748.74	10.58	9649.04	50.51	0	0	120.55	17.45	245.83	3.18	70.84	9.92	267.41	48.90	1	1384.95	3.17	0.41	5	303	1	1	1
1398	86.42	55.31	839	13827.95	27.20	8850.28	24.17	0	0	102.79	6.82	222.98	3.26	302.05	27.22	277.01	23.61	1	1004.10	2.53	0.57	5	304	1	1	1
1399	87.66	67.25	841	14025.15	86.95	10760.21	24.55	0	0	81.93	6.93	235.99	3.71	559.60	108.32	229.23	23.15	1	1644.60	4.54	0.45	5	305	1	1	1
1400	89.09	55.34	842	14254.12	48.73	8854.98	21.56	0	0	98.76	8.31	240.58	3.83	396.24	54.47	203.08	19.72	1	981.80	3.23	0.48	5	306	1	5	5
1401	91.02	55.22	845	14562.50	42.05	8835.81	30.41	0	0	93.84	9.68	246.09	4.34	307.50	41.63	232.34	27.99	1	1688.12	2.80	0.36	4	306	2	5	4
1402	91.24	55.76	846	14598.53	45.00	8921.49	21.11	0	0	93.38	8.83	247.75	3.56	347.43	46.81	175.67	19.11	1	2168.00	4.98	0.47	5	306	3	5	3
1403	91.73	56.33	848	14677.07	45.74	9012.29	42.99	0	0	77.98	11.31	240.80	4.47	242.63	42.83	231.59	39.07	0	1078.35	2.04	0.27	5	306	4	5	2
1404	92.36	56.98	851	14777.97	36.94	9117.13	27.16	0	0	82.55	11.95	254.80	3.23	197.05	32.53	145.56	24.51	0	1441.80	3.00	0.32	4	306	5	5	1
1405	92.32	59.63	842	14770.65	24.89	9541.04	62.41	0	0	77.23	11.57	256.28	3.66	127.74	21.37	311.12	60.63	1	-523.12	2.18	0.29	4	307	1	2	2
1406	92.14	61.14	843	14741.71	33.84	9782.55	45.87	0	0	75.28	11.67	241.48	3.74	169.38	30.18	228.65	41.18	0	-532.98	1.91	0.27	5	307	2	2	1
1407	84.03	63.68	843	13444.81	15.84	10188.69	20.57	0	0	152.47	21.75	246.70	3.29	101.16	18.59	109.59	16.30	1	1197.25	4.04	0.41	5	308	1	2	2
1408	83.67	63.73	844	13387.08	16.19	10197.01	14.13	0	0	213.59	24.50	248.79	3.38	93.74	11.76	87.06	11.58	1	1468.75	6.04	0.53	5	308	2	2	1
1409	88.54	54.85	847	14165.67	64.59	8775.90	16.55	0	0	106.13	7.80	235.27	3.66	523.30	92.23	179.54	15.11	1	1822.85	3.21	0.56	5	309	1	2	2
1410	89.51	55.03	850	14321.53	47.94	8804.22	24.24	0	0	88.06	6.68	232.57	3.58	430.47	58.68	253.74	23.08	1	1442.80	2.97	0.46	5	309	2	2	1
1411	83.93	65.57	848	13429.35	21.68	10490.96	57.69	0	0	91.77	9.44	237.06	3.70	164.90	19.60	371.71	59.78	1	2431.17	3.18	0.44	5	310	1	1	1
1412	83.59	64.34	853	13374.14	36.02	10294.90	27.89	0	0	153.33	38.20	253.77	3.77	45.43	90.75	55.01	29.79	1	1552.10	4.96	0.30	5	311	1	1	1
1413	86.25	54.91	857	13800.52	23.59	8785.20	26.01	0	0	129.34	20.66	256.73	3.78	113.23	20.41	128.04	24.28	1	1428.08	4.47	0.33	5	312	1	1	1
1414	88.14	67.52	859	14102.06	35.69	10803.94	16.51	0	0	89.24	7.21	240.21	2.66	326.04	35.77	159.70	14.75	1	1374.00	2.80	0.55	4	313	1	45	45
1415	88.10	67.24	860	14096.66	36.37	10758.43	33.42	0	0	82.46	8.27	229.99	3.72	280.13	34.79	257.16	31.90	1	1542.60	2.62	0.38	5	313	2	45	44
1416	87.91	66.99	862	14065.25	38.03	10719.04	19.52	0	0	100.51	7.98	245.34	3.38	344.97	39.39	193.57	17.76	1	1690.03	2.99	0.52	4	313	3	45	43
1417	88.33	66.92	863	14132.28	37.90	10708.00	32.06	0	0	100.29	11.44	237.88	4.57	258.10	35.01	219.77	29.21	1	1206.35	4.95	0.36	5	313	4	45	42
1418	88.42	67.01	864	14147.07	38.93	10721.28	20.03	0	0	114.35	10.05	236.36	4.00	329.94	39.34	179.24	18.14	1	2246.38	5.01	0.49	5	313	5	45	41
1419	87.57	67.16	865	14011.17	45.48	10745.52	26.84	0	0	95.79	10.04	241.69	4.14	312.35	45.45	200.84	24.34	1	1133.62	3.05	0.40	5	313	6	45	40
1420	87.41	67.15	867	13985.87	47.12	10744.18	23.92	0	0	102.85	9.23	237.71	4.10	355.66	48.47	209.63	21.82	1	2587.25	4.22	0.45	5	313	7	45	39
1421	88.29	66.89	868	14125.74	69.72	10702.02	22.21	0	0	89.84	12.50	248.00	4.19	360.37	73.74	127.51	21.25	1	1671.35	5.52	0.33	5	313	8	45	38
1422	88.86	66.60	869	14218.32	31.30	10655.27	19.31	0	0	115.83	9.50	234.80	3.60	286.82	30.12	184.09	17.39	1	1747.58	3.54	0.53	5	313	9	45	37
1423	89.14	67.02	870	14262.10	29.30	10723.00	18.18	0	0	119.00	9.57	228.44	3.48	278.08	27.55	176.49	16.36	1	886.40	4.15	0.55	4	313	10	45	36
1424	88.02	67.46	872	14083.02	56.06	10793.88	20.94	0	0	94.40	6.41	216.40	3.38	478.80	59.33	244.16	19.48	1	1398.12	4.20	0.53	5	313	11	45	35
1425	87.48	67.07	873	13996.92	44.80	10731.32	32.87	0	0	104.31	9.93	228.26	5.11	350.87	47.59	271.57	31.57	1	2685.50	4.93	0.34	4	313	12	45	34
1426	87.56	67.87	876	14008.81	55.03	10858.68	22.90	0	0	81.40	11.06	249.33	3.55	305.56	53.04	132.90	21.28	1	1415.65	2.51	0.34	5	313	13	45	33
1427	88.10	67.34	879	14095.82	37.80	10775.09	16.10	0	0	116.60	11.15	248.28	3.46	295.83	36.08	128.91	13.68	1	2375.75	3.17	0.51	5	313	14	45	32
1428	87.60	67.58	880	14016.24	38.25	10812.68	18.03	0	0	124.33	14.39	251.00	3.77	250.38	34.22	107.48	12.96	1	1842.33	4.65	0.43	5	313	15	45	31
1429	87.37	67.49	881	13979.34	65.58	10798.39	20.29	0	0	91.29	7.51	233.35	3.54	473.18	74.41	194.74	18.53	1	2257.60	5.20	0.50	5	313	16	45	30
1430	88.31	66.91	882	14129.73	41.01	10705.53	15.13	0	0	124.04	10.18	228.46	3.70	359.84	43.43	145.33	13.87	1	937.78	4.17	0.56	4	313	17	45	29
1431	88.43	67.51	883	14148.22	38.96	10801.16	17.86	0	0	90.63	9.79	249.33	2.86	273.68	35.83	123.01	14.16	1	1705.42	2.99	0.45	4	313	18	45	28
1432	88.38	67.15	884	14140.08	47.97	10743.48	18.71	0	0	115.28	7.78	220.91	3.80	439.93	52.74	218.56	17.35	1	1931.38	3.86	0.57	5	313	19	45	27
1433	88.31	66.99	885	14129.04	29.23	10717.64	21.62	0	0	123.17	12.48	246.42	3.90	223.04	26.06	165.39	19.29	0	2306.03	4.03	0.47	3	313	20	45	26
1434	89.38	66.67	886	14300.48	28.72	10666.95	33.05	0	0	97.53	13.11	249.36	3.73	164.86	25.31	189.78	29.18	0	1082.03	2.71	0.35	4	313	21	45	25
1435	88.40	67.86	887	14144.74	30.44	10857.35	38.00	0	0	96.91	7.55	218.27	3.94	288.40	30.57	352.59	40.13	1	1719.33	3.50	0.47	5	313	22	45	24
1436	87.73	66.89	888	14037.57	58.94	10701.89	21.67	0	0	91.31	8.79	240.56	3.75	405.80	65.48	177.43	19.68	1	1055.58	3.05	0.44	5	313	23	45	23
1437	88.15	67.36	889	14104.10	30.94	10777.42	18.64	0	0	96.70	6.20	237.40	2.95	353.07	32.76	230.80	17.20	1	1118.67	2.20	0.57	4	313	24	45	22
1438	88.43	66.53	890	14148.22	34.12	10644.42	26.53	0	0	100.48	7.43	228.62	3.77	345.03	35.80	272.54	26.23	1	922.47	3.30	0.48	4	313	25	45	21
1439	88.46	66.35	891	14153.59	29.36	10616.07	30.46	0	0	111.70	12.81	255.13	4.27	198.48	26.19	205.82	27.18	0	1925.17	2.80	0.39	3	313	26	45	20
1440	87.87	66.90	892	14058.79	77.22	10704.28	20.86	0	0	107.26	10.71	245.71	4.63	475.56	96.29	165.18	18.97	1	1461.40	3.19	0.43	5	313	27	45	19
1441	87.75	67.20	893	14040.79	45.75	10752.23	17.68	0	0	105.14	8.77	254.08	3.50	375.78	48.89	166.40	15.98	1	2607.05	3.21	0.52	4	313	28	45	18
1442	88.55	67.05	894	14168.61	40.19	10728.50	27.83	0	0	112.67	14.15	257.52	4.78	247.28	36.37	172.26	24.92	0	1717.42	2.42	0.35	5	313	29	45	17
1443	88.95	66.94	895	14231.42	41.22	10709.85	57.31	0	0	80.81	14.11	265.43	4.99	183.91	36.99	251.87	52.96	1	1591.72	3.30	0.21	4	313	30	45	16
1444	88.25	66.63	898	14120.32	47.85	10661.12	25.36	0	0	93.44	11.03	253.72	4.08	305.48	46.47	167.98	22.78	1	1947.05	3.69	0.36	4	313	31	45	15
1445	87.61	66.97	899	14017.45	50.34	10715.53	19.71	0	0	118.23	10.22	233.87	4.43	402.90	57.99	180.51	17.94	1	547.33	3.95	0.48	5	313	32	45	14
1446	87.73	67.01	900	14036.43	68.00	10722.04	20.85	0	0	94.04	8.81	251.56	3.95	464.52	87.12	176.88	19.00	1	1635.95	3.72	0.44	4	313	33	45	13
1447	88.32	66.60	901	14131.33	27.54	10655.84	18.91	0	0	127.67	11.52	253.41	3.67	235.62	24.70	162.33	16.77	0	1574.70	2.76	0.52	5	313	34	45	12
1448	88.35	67.27	903	14136.79	36.51	10763.23	26.23	0	0	110.10	7.84	227.84	4.28	374.59	40.52	290.19	25.64	1	1846.95	3.28	0.44	4	313	35	45	11
1449	88.56	67.10	904	14170.19	23.97	10736.07	18.75	0	0	117.76	7.47	230.91	3.15	280.97	23.47	230.77	17.31	1	1637.30	3.77	0.63	4	313	36	45	10
1450	88.19	67.18	905	14109.71	26.51	10748.67	13.23	0	0	151.35	12.92	255.18	3.48	239.31	23.71	121.89	12.31	1	1615.12	3.91	0.58	4	313	37	45	9
1451	86.92	67.34	906	13906.54	53.47	10773.75	29.62	0	0	71.36	7.36	257.47	3.52	368.07	57.56	228.02	27.30	1	2261.12	4.18	0.35	4	313	38	45	8
1452	88.60	67.15	908	14175.43	46.18	10744.05	31.05	0	0	88.98	12.82	254.99	4.27	247.43	41.77	167.40	27.78	0	1292.45	1.94	0.29	5	313	39	45	7
1453	86.93	67.06	909	13908.67	51.37	10729.79	28.79	0	0	87.26	8.07	249.11	4.12	390.40	57.79	246.82	27.09	1	1699.78	3.42	0.39	5	313	40	45	6
1454	86.89	67.05	910	13902.49	58.97	10728.44	23.63	0	0	103.68	11.40	251.24	4.59	373.38	63.33	169.14	21.41	1	1559.92	4.12	0.38	4	313	41	45	5
1455	88.20	67.22	911	14111.85	34.97	10754.64	19.72	0	0	102.22	7.04	230.41	3.37	366.86	37.89	227.32	18.22	1	1560.88	2.96	0.53	4	313	42	45	4
1456	88.57	66.94	912	14171.10	41.54	10710.23	22.84	0	0	97.78	11.99	259.57	3.76	260.57	37.83	145.36	20.79	1	1332.05	3.77	0.38	5	313	43	45	3
1457	88.56	66.16	913	14169.16	27.56	10585.87	44.17	0	0	75.07	8.81	263.39	3.34	183.71	24.85	286.66	42.00	1	1285.97	2.94	0.36	4	313	44	45	2
1458	87.39	66.80	914	13982.29	58.03	10688.51	26.68	0	0	87.26	10.48	257.15	4.22	352.46	60.94	174.94	24.16	1	930.38	4.35	0.35	5	313	45	45	1
1459	91.08	55.65	860	14572.77	74.20	8904.72	41.33	0	0	65.56	9.42	251.18	4.54	370.07	80.61	228.69	38.14	1	2220.28	3.32	0.23	5	314	1	1	1
1460	92.31	59.34	860	14769.63	25.06	9494.58	46.35	0	0	85.99	9.21	237.49	3.52	182.71	22.53	304.45	46.03	1	1156.58	3.37	0.41	5	315	1	1	1
1461	88.77	55.45	868	14203.76	95.34	8872.69	23.59	0	0	65.59	7.90	248.07	3.32	488.10	126.47	154.73	21.11	1	1929.95	2.56	0.36	4	316	1	1	1
1462	91.11	55.15	877	14576.86	52.06	8824.71	19.62	0	0	100.03	15.32	252.78	3.92	262.75	47.62	105.98	19.99	1	1435.80	2.97	0.31	5	317	1	8	8
1463	91.42	55.09	878	14627.73	61.26	8815.03	26.89	0	0	82.96	11.04	239.50	4.13	339.00	62.67	158.62	24.35	1	1753.72	3.55	0.31	4	317	2	8	7
1464	91.88	56.09	879	14700.94	76.58	8974.16	25.65	0	0	86.47	9.79	245.12	4.33	437.59	90.53	179.23	23.35	1	1679.03	3.84	0.35	4	317	3	8	6
1465	90.10	55.25	880	14416.57	49.57	8840.34	20.58	0	0	85.37	5.84	231.89	3.09	465.48	63.18	238.06	19.56	1	1907.25	3.61	0.54	5	317	4	8	5
1466	88.91	55.33	882	14225.15	35.81	8852.37	26.39	0	0	82.63	10.38	248.45	3.18	219.99	31.99	162.55	23.38	0	1936.05	2.33	0.37	4	317	5	8	4
1467	89.67	55.17	883	14346.48	68.61	8827.77	19.55	0	0	87.48	6.80	237.26	3.39	525.70	98.13	201.03	18.03	1	1788.28	3.26	0.50	4	317	6	8	3
1468	89.76	55.33	884	14362.22	44.76	8853.13	29.11	0	0	90.83	7.00	224.47	3.90	406.81	52.34	288.82	29.06	1	2145.75	4.58	0.42	5	317	7	8	2
1469	90.15	55.10	886	14423.53	38.29	8816.48	25.21	0	0	99.27	8.00	231.24	3.90	349.88	40.39	246.30	23.82	1	2242.08	3.43	0.46	5	317	8	8	1
1470	89.36	66.45	878	14297.68	31.15	10632.10	31.32	0	0	107.97	13.25	238.93	4.29	196.71	27.74	197.80	27.89	0	668.92	2.79	0.36	3	318	1	1	1
1471	84.73	65.95	879	13556.32	36.75	10552.59	61.31	0	0	74.67	9.61	243.65	4.48	226.29	33.84	347.93	64.25	1	2405.50	3.38	0.26	4	319	1	1	1
1472	92.16	60.03	880	14745.71	33.68	9604.10	66.50	0	0	62.73	7.98	231.87	3.63	209.26	31.03	371.34	72.03	1	328.53	2.18	0.31	5	320	1	1	1
1473	84.36	64.04	884	13498.02	25.93	10246.81	21.06	0	0	114.00	15.36	240.78	3.21	148.68	22.35	124.52	20.41	1	890.42	2.33	0.39	5	321	1	8	8
1474	84.06	63.09	887	13449.20	24.96	10094.82	30.32	0	0	92.00	7.40	232.67	3.27	242.54	23.28	287.06	29.42	1	1368.53	2.79	0.50	5	321	2	8	7
1475	84.27	62.96	889	13483.93	28.45	10073.71	22.36	0	0	125.06	7.54	214.52	4.00	351.48	30.29	289.04	21.92	1	1228.03	3.44	0.53	4	321	3	8	6
1476	84.37	64.64	891	13499.25	25.92	10342.52	39.77	0	0	92.43	10.92	259.84	3.77	170.69	23.19	259.34	36.40	1	1820.90	3.10	0.37	5	321	4	8	5
1477	83.96	64.03	892	13433.43	32.28	10244.45	40.15	0	0	103.35	11.34	241.15	4.81	230.26	29.78	279.98	38.46	1	2415.08	3.37	0.36	5	321	5	8	4
1478	84.10	64.57	893	13455.84	9.41	10331.49	49.70	0	0	177.63	37.44	261.36	4.45	60.51	8.27	197.05	43.69	1	1191.78	2.55	0.24	5	321	6	8	3
1479	84.22	64.04	894	13475.64	10.34	10246.42	6.16	0	0	294.04	27.10	242.35	2.90	93.89	9.52	78.91	7.04	1	658.47	3.55	0.64	5	321	7	8	2
1480	83.60	63.88	897	13375.36	25.85	10220.69	24.59	0	0	107.45	13.78	256.11	3.28	154.89	22.43	147.97	21.84	0	2889.60	3.40	0.39	4	321	8	8	1
1481	92.72	59.38	885	14835.97	29.52	9500.09	67.65	0	0	86.14	8.27	234.62	3.90	240.57	27.18	407.50	60.68	1	1968.60	3.52	0.44	5	322	1	3	3
1482	92.10	60.41	887	14736.18	22.07	9666.31	30.81	0	0	119.92	13.45	240.02	3.89	152.43	19.74	212.21	27.26	0	476.08	3.42	0.43	4	322	2	3	2
1483	92.14	61.29	888	14741.64	20.20	9806.47	23.06	0	0	140.55	15.71	241.80	3.67	139.91	18.11	158.92	20.14	0	-135.50	4.08	0.47	5	322	3	3	1
1484	90.05	54.85	892	14407.84	34.99	8775.39	20.84	0	0	104.38	7.83	225.86	3.56	342.18	36.31	219.74	19.15	1	1480.70	2.93	0.51	4	323	1	2	2
1485	88.46	55.02	894	14153.65	74.16	8803.23	28.56	0	0	71.00	12.53	249.15	3.88	302.97	72.76	128.95	27.54	1	1900.28	3.51	0.24	5	323	2	2	1
1486	90.74	55.40	895	14518.91	34.04	8863.75	24.21	0	0	94.95	9.54	251.04	3.45	257.35	32.02	187.94	21.72	1	1252.45	4.11	0.44	5	324	1	3	3
1487	90.34	55.71	898	14453.62	86.64	8913.96	17.34	0	0	94.43	11.75	255.53	3.82	448.71	107.40	104.50	14.44	1	1730.58	3.23	0.43	5	324	2	3	2
1488	88.93	55.65	900	14228.43	101.12	8903.77	26.89	0	0	70.74	6.04	241.46	3.57	621.65	158.59	253.37	25.40	1	2246.60	3.67	0.40	5	324	3	3	1
1489	91.80	60.68	896	14688.74	18.55	9708.34	23.49	0	0	114.31	14.54	250.04	2.83	114.44	17.14	142.09	20.16	1	1.55	2.49	0.42	3	325	1	1	1
1490	86.78	67.28	897	13885.12	169.78	10764.27	25.61	0	0	77.14	8.80	250.81	4.21	705.79	213.06	178.17	23.35	1	1861.55	3.42	0.37	5	326	1	1	1
1491	92.22	60.47	903	14755.18	13.97	9674.78	17.65	0	0	157.42	15.59	257.87	2.90	109.38	12.64	135.36	14.60	1	1235.95	3.37	0.54	3	327	1	2	2
1492	92.10	61.16	905	14736.49	25.27	9785.94	30.69	0	0	92.77	9.92	243.07	3.29	183.45	22.56	222.25	27.53	0	571.20	1.95	0.45	5	327	2	2	1
1493	84.27	65.00	906	13482.69	29.12	10400.40	37.09	0	0	87.89	11.40	255.87	3.63	174.05	25.93	220.87	33.30	0	1969.50	3.30	0.34	4	328	1	4	4
1494	84.68	65.75	907	13548.70	34.21	10520.39	37.97	0	0	84.00	8.79	242.21	3.99	256.70	31.92	281.40	36.28	1	1459.75	2.90	0.35	5	328	2	4	3
1495	84.63	64.49	908	13540.82	40.06	10318.53	29.11	0	0	111.79	19.35	270.99	3.98	173.53	34.67	91.51	17.12	1	1961.62	4.35	0.29	5	328	3	4	2
1496	83.69	63.54	911	13389.67	35.66	10166.76	39.15	0	0	82.39	14.96	254.79	3.74	151.00	31.10	165.86	34.23	0	1339.58	2.46	0.24	4	328	4	4	1
1497	90.66	55.64	906	14506.28	53.04	8902.33	21.48	0	0	93.61	6.20	229.68	3.54	500.09	73.17	260.66	20.38	1	1745.12	3.01	0.49	5	329	1	2	2
1498	90.34	55.58	908	14455.16	42.71	8893.46	25.12	0	0	99.29	13.03	254.92	4.05	250.23	38.58	147.73	21.95	1	1274.58	2.92	0.35	4	329	2	2	1
1499	88.09	53.62	907	14094.31	63.98	8579.87	32.05	0	0	86.49	9.24	217.89	4.54	406.75	72.79	231.76	30.96	1	1567.83	4.32	0.40	5	330	1	1	1
1500	86.35	54.89	908	13815.88	54.32	8781.75	26.86	0	0	95.43	8.03	224.33	4.24	422.60	61.56	252.81	25.35	1	1023.83	3.01	0.44	5	331	1	1	1
1501	91.41	60.29	910	14626.32	21.29	9646.52	15.98	0	0	160.31	17.36	255.13	3.44	149.92	18.25	109.31	13.14	1	670.88	3.60	0.50	5	332	1	2	2
1502	92.21	61.96	911	14754.21	18.27	9913.22	52.42	0	0	92.71	9.82	243.31	3.39	135.19	16.52	353.60	54.65	1	382.17	2.07	0.44	4	332	2	2	1
1503	89.20	55.15	913	14271.62	36.25	8823.95	29.97	0	0	98.85	9.20	225.19	4.22	298.77	35.39	250.91	28.36	1	815.05	3.40	0.41	5	333	1	3	3
1504	88.27	55.03	916	14123.86	48.65	8805.24	18.43	0	0	93.07	9.30	245.59	3.35	352.79	50.87	145.38	16.94	1	1610.72	3.37	0.46	4	333	2	3	2
1505	88.42	55.05	917	14146.72	20.42	8808.74	16.63	0	0	143.79	16.94	255.07	3.17	133.00	16.88	115.72	17.09	1	1209.50	5.02	0.48	5	333	3	3	1
1506	84.92	63.66	916	13587.83	27.02	10185.53	29.02	0	0	103.41	15.61	252.39	3.48	138.86	24.46	147.70	25.08	0	752.90	3.85	0.33	3	334	1	2	2
1507	84.53	63.62	919	13525.18	83.03	10178.68	47.19	0	0	100.26	22.40	250.49	3.91	44.03	275.55	176.67	41.14	1	1568.20	4.23	0.25	5	334	2	2	1
1508	88.65	66.86	919	14183.81	31.41	10697.24	24.07	0	0	102.21	8.47	239.76	3.67	291.62	30.20	228.42	22.12	1	986.80	2.30	0.47	3	335	1	61	61
1509	89.74	67.03	921	14358.61	35.07	10724.36	22.07	0	0	94.20	9.65	234.57	3.32	263.31	32.26	167.82	19.81	1	435.72	2.31	0.44	4	335	2	61	60
1510	87.85	67.15	922	14055.82	45.80	10744.53	18.75	0	0	96.20	9.57	239.06	3.38	331.87	46.26	147.57	16.99	1	964.75	3.95	0.46	4	335	3	61	59
1511	88.68	67.49	923	14189.03	41.84	10797.90	25.19	0	0	93.34	8.03	228.22	3.76	345.42	43.41	231.37	23.17	1	1089.80	2.76	0.44	5	335	4	61	58
1512	87.75	66.78	925	14039.26	53.87	10685.55	21.65	0	0	101.45	10.34	248.05	4.08	365.85	56.82	166.70	19.53	1	1747.83	2.93	0.42	4	335	5	61	57
1513	87.71	66.77	926	14033.94	44.33	10682.99	34.76	0	0	83.06	11.21	262.31	4.23	254.32	40.69	201.10	31.35	1	1407.05	3.82	0.29	4	335	6	61	56
1514	87.06	67.15	928	13929.45	60.45	10743.31	25.16	0	0	83.76	11.95	258.35	3.95	312.54	59.38	138.32	23.03	1	1887.35	2.98	0.31	4	335	7	61	55
1515	88.58	66.92	929	14172.99	24.12	10707.00	32.62	0	0	105.95	10.90	244.34	3.79	182.49	21.60	244.57	29.75	0	1933.15	3.08	0.43	4	335	8	61	54
1516	87.95	67.06	930	14071.94	27.70	10729.17	16.73	0	0	120.45	8.49	238.67	3.28	295.22	26.83	185.81	15.11	1	1860.53	4.70	0.60	4	335	9	61	53
1517	88.00	67.09	931	14079.77	31.01	10733.89	24.11	0	0	104.54	11.04	250.91	3.62	226.58	27.97	177.16	21.52	0	1843.78	3.20	0.44	4	335	10	61	52
1518	88.77	66.70	932	14203.34	26.48	10672.08	26.62	0	0	89.61	10.01	261.36	2.98	183.16	23.45	184.18	23.57	0	1658.90	2.87	0.43	3	335	11	61	51
1519	87.33	67.49	933	13972.31	55.42	10798.45	26.95	0	0	104.66	10.42	243.85	4.98	392.38	62.88	215.65	24.78	1	2459.08	4.41	0.37	5	335	12	61	50
1520	88.31	67.02	935	14130.01	40.60	10722.97	22.98	0	0	103.10	11.69	238.68	3.95	274.11	37.68	157.94	20.71	1	329.60	4.18	0.40	4	335	13	61	49
1521	87.96	66.73	936	14073.35	40.30	10676.00	28.77	0	0	100.36	10.90	240.16	4.40	282.27	38.59	207.84	26.09	1	1333.50	3.36	0.39	5	335	14	61	48
1522	88.57	67.08	937	14171.21	31.03	10733.11	17.64	0	0	106.29	6.93	232.89	3.14	350.75	32.69	214.06	16.26	1	1921.65	2.83	0.59	4	335	15	61	47
1523	88.31	67.27	939	14129.96	27.34	10763.28	20.73	0	0	109.19	10.47	250.68	3.27	220.40	24.35	167.44	18.43	0	2055.85	2.96	0.49	3	335	16	61	46
1524	88.13	67.07	942	14101.13	33.71	10731.36	35.53	0	0	81.36	7.76	242.28	3.66	275.03	32.17	285.67	34.57	1	1232.33	2.75	0.37	4	335	17	61	45
1525	87.97	66.92	943	14075.59	40.01	10707.15	23.48	0	0	94.32	7.59	237.29	3.60	358.21	42.53	230.41	21.88	1	1334.65	3.95	0.47	4	335	18	61	44
1526	87.47	67.56	944	13995.01	80.35	10809.29	27.30	0	0	81.80	6.12	225.38	3.62	579.36	106.21	275.90	27.33	1	2512.97	3.38	0.46	5	335	19	61	43
1527	88.65	67.11	945	14183.50	50.15	10737.10	16.87	0	0	116.56	9.68	242.53	3.94	411.73	58.53	160.48	15.33	1	1918.28	4.37	0.53	4	335	20	61	42
1528	87.93	67.27	946	14068.87	37.22	10763.20	21.91	0	0	96.51	9.21	242.37	3.45	292.90	35.92	179.43	19.75	1	1572.35	3.51	0.46	4	335	21	61	41
1529	88.11	67.35	948	14097.80	51.71	10776.52	23.92	0	0	85.03	7.28	235.85	3.60	412.71	60.33	222.74	22.07	1	1766.88	3.03	0.44	5	335	22	61	40
1530	87.35	67.27	949	13975.27	95.78	10762.53	22.05	0	0	94.73	6.94	239.05	3.98	649.27	132.70	240.96	20.64	1	3418.38	4.14	0.46	5	335	23	61	39
1531	87.96	67.06	950	14073.02	40.40	10729.84	38.11	0	0	72.87	10.06	266.46	3.69	227.07	36.68	214.70	34.43	0	2353.35	1.84	0.29	5	335	24	61	38
1532	88.10	67.33	951	14095.44	37.34	10772.85	14.97	0	0	102.67	7.76	248.37	2.92	354.50	39.13	155.12	13.40	1	1792.40	2.86	0.59	5	335	25	61	37
1533	87.46	66.88	954	13993.84	50.70	10701.14	28.24	0	0	83.65	8.10	243.72	3.78	357.63	52.54	228.74	26.23	1	2537.47	4.30	0.42	5	335	26	61	36
1534	85.78	67.68	955	13724.51	25.87	10828.51	32.81	0	0	118.75	21.42	266.01	4.08	111.24	23.30	139.52	28.05	1	2191.22	4.13	0.27	4	335	27	61	35
1535	86.82	66.85	958	13891.28	80.40	10695.89	32.34	0	0	81.37	11.68	250.85	4.65	362.40	80.84	175.81	29.16	1	2794.25	3.89	0.29	5	335	28	61	34
1536	88.69	67.21	960	14190.03	25.45	10754.06	26.16	0	0	118.00	14.55	261.30	3.72	158.87	22.29	163.43	23.00	0	2046.28	2.84	0.40	4	335	29	61	33
1537	88.27	66.81	962	14123.19	34.15	10689.62	19.29	0	0	119.13	13.71	257.84	3.76	228.96	30.34	130.51	17.48	1	2261.45	4.67	0.43	3	335	30	61	32
1538	88.54	67.46	963	14166.18	46.91	10793.58	22.65	0	0	114.63	7.52	221.37	4.18	465.94	61.14	264.75	22.47	1	1561.10	3.40	0.53	5	335	31	61	31
1539	89.05	67.15	964	14247.28	39.13	10743.71	23.80	0	0	84.85	7.27	233.93	3.26	336.64	40.25	218.85	22.01	1	1092.97	2.08	0.46	4	335	32	61	30
1540	88.05	67.18	965	14088.30	36.65	10748.63	26.39	0	0	89.27	7.01	236.36	3.54	344.77	38.43	265.13	25.06	1	1609.30	2.99	0.44	4	335	33	61	29
1541	88.07	67.13	966	14091.43	27.85	10740.95	12.83	0	0	133.03	7.20	230.52	3.07	366.56	29.89	187.16	11.67	1	1738.15	4.01	0.70	4	335	34	61	28
1542	88.41	66.97	968	14145.19	37.84	10714.65	19.22	0	0	115.21	11.67	244.96	3.87	285.02	35.50	148.41	17.49	1	1367.22	4.61	0.46	5	335	35	61	27
1543	88.63	67.02	969	14180.81	34.53	10723.99	16.73	0	0	111.47	8.93	237.85	3.33	321.80	34.34	163.68	15.13	1	1464.90	3.86	0.55	4	335	36	61	26
1544	86.89	67.27	971	13902.10	61.60	10762.75	26.27	0	0	105.07	10.74	237.12	5.05	411.04	71.49	204.31	24.08	1	2360.90	4.84	0.37	5	335	37	61	25
1545	87.58	67.24	972	14013.15	63.72	10758.44	23.69	0	0	105.29	8.27	220.90	4.45	487.95	77.27	240.40	22.12	1	1794.58	3.93	0.44	4	335	38	61	24
1546	87.47	67.34	973	13995.47	32.35	10775.10	18.57	0	0	123.51	11.72	251.29	3.79	261.93	29.54	151.73	16.43	1	2358.15	4.50	0.49	4	335	39	61	23
1547	87.99	67.29	974	14079.04	44.87	10767.07	30.08	0	0	96.80	10.94	247.79	4.51	299.44	43.77	208.17	27.63	1	1640.05	3.71	0.36	5	335	40	61	22
1548	87.70	67.32	975	14031.28	69.43	10771.27	21.69	0	0	94.16	10.95	247.98	4.20	407.45	80.15	146.50	19.33	1	1466.53	3.84	0.38	5	335	41	61	21
1549	87.18	67.14	978	13948.79	50.52	10742.98	23.24	0	0	83.42	10.63	249.83	3.52	298.79	48.44	142.80	21.14	1	1990.90	5.01	0.35	5	335	42	61	20
1550	86.31	67.71	979	13810.30	32.45	10833.80	37.72	0	0	100.85	11.80	246.02	4.53	216.58	29.31	246.64	35.39	0	2589.62	2.80	0.35	5	335	43	61	19
1551	86.50	67.22	980	13839.47	40.13	10755.06	19.84	0	0	103.11	7.38	236.27	3.45	376.54	42.36	218.64	18.20	1	1943.40	3.74	0.54	4	335	44	61	18
1552	88.45	66.88	981	14152.08	53.51	10701.26	17.32	0	0	95.75	13.21	265.12	3.59	297.94	50.86	106.57	18.55	1	2401.78	6.01	0.36	5	335	45	61	17
1553	89.08	66.56	982	14253.16	48.77	10649.85	22.70	0	0	88.08	12.66	254.93	3.41	256.06	44.27	111.66	16.72	1	774.90	2.84	0.33	5	335	46	61	16
1554	89.08	67.02	985	14252.26	55.34	10723.60	25.14	0	0	74.79	8.71	252.29	3.41	344.95	57.22	169.68	22.75	1	1068.50	1.90	0.36	5	335	47	61	15
1555	87.48	67.70	988	13996.55	59.44	10832.41	24.25	0	0	79.73	14.00	264.55	3.52	258.12	53.50	98.72	19.40	1	1406.22	4.44	0.26	5	335	48	61	14
1556	88.34	67.20	989	14134.82	54.66	10751.64	10.98	0	0	120.98	15.38	255.71	3.28	311.80	54.01	76.41	10.36	1	1806.80	4.39	0.45	5	335	49	61	13
1557	87.55	67.16	990	14008.22	49.85	10745.94	10.43	0	0	124.32	12.24	259.02	3.20	354.36	51.08	92.73	10.96	1	1689.62	4.09	0.54	5	335	50	61	12
1558	87.63	67.37	991	14020.95	38.36	10779.02	24.47	0	0	105.97	13.20	268.71	4.05	237.44	34.34	151.81	21.53	0	2065.47	2.66	0.37	5	335	51	61	11
1559	88.18	66.86	992	14108.40	38.50	10698.25	14.32	0	0	116.74	9.51	256.31	3.29	343.90	39.59	138.50	13.17	1	1682.60	3.50	0.57	4	335	52	61	10
1560	86.72	67.13	995	13875.88	104.71	10740.27	18.29	0	0	95.68	14.36	257.09	3.65	415.05	85.30	104.62	19.51	1	2049.90	2.56	0.37	5	335	53	61	9
1561	87.65	67.65	996	14023.41	58.63	10824.71	23.88	0	0	83.29	9.46	249.99	3.67	356.82	60.86	164.63	21.47	1	2117.17	3.58	0.38	5	335	54	61	8
1562	88.39	67.52	997	14142.46	42.82	10803.62	25.35	0	0	89.73	6.64	221.56	3.48	384.34	45.21	270.08	24.06	1	374.72	2.35	0.46	4	335	55	61	7
1563	88.96	67.29	998	14234.28	52.98	10765.94	14.20	0	0	128.79	13.10	242.19	3.93	363.83	55.78	103.71	11.78	1	829.12	3.63	0.49	5	335	56	61	6
1564	87.93	67.02	1001	14069.47	33.17	10722.63	17.23	0	0	118.24	8.03	234.92	3.49	351.04	34.71	200.12	15.72	1	1037.17	3.31	0.59	4	335	57	61	5
1565	88.23	67.21	1004	14117.58	40.43	10754.16	17.90	0	0	107.78	11.68	251.88	3.55	283.29	37.82	128.87	16.18	1	1896.00	6.16	0.45	5	335	58	61	4
1566	87.84	67.11	1007	14055.13	35.73	10737.48	13.36	0	0	133.59	14.10	248.58	3.59	260.86	33.08	107.28	14.31	1	722.45	2.80	0.49	4	335	59	61	3
1567	87.89	67.00	1008	14062.23	31.83	10719.44	18.75	0	0	126.55	16.12	258.84	3.80	194.55	28.02	119.72	19.01	1	1314.38	3.67	0.41	5	335	60	61	2
1568	86.34	66.80	1009	13814.26	31.13	10687.38	38.09	0	0	98.14	19.18	266.42	3.96	118.30	25.13	149.09	33.31	1	1834.10	3.96	0.24	5	335	61	61	1
1569	92.62	60.25	920	14819.75	15.66	9639.85	33.36	0	0	125.43	12.40	240.89	2.94	82.23	9.96	255.21	29.93	1	683.50	3.21	0.53	5	336	1	4	4
1570	91.84	60.55	921	14694.24	24.05	9688.02	82.92	0	0	81.49	8.62	231.41	3.88	179.41	21.89	472.23	97.39	1	446.78	2.12	0.40	5	336	2	4	3
1571	91.36	60.61	922	14617.90	39.51	9697.53	40.31	0	0	72.81	9.44	239.01	3.75	234.65	37.02	242.68	36.79	0	-564.45	1.93	0.30	4	336	3	4	2
1572	91.67	60.82	924	14667.08	26.95	9731.50	28.44	0	0	120.19	15.66	252.64	4.07	159.25	23.61	168.18	25.04	0	-442.90	3.53	0.38	3	336	4	4	1
1573	89.68	55.31	921	14349.28	45.39	8850.00	20.21	0	0	93.03	8.42	242.23	3.43	362.08	48.47	175.94	18.31	1	1627.53	2.98	0.48	5	337	1	3	3
1574	88.95	55.39	924	14232.23	45.22	8861.74	19.89	0	0	85.63	9.82	258.06	3.10	294.98	43.21	133.05	16.90	1	730.70	2.25	0.41	4	337	2	3	2
1575	90.71	55.41	926	14513.88	64.09	8865.45	22.89	0	0	83.79	10.64	253.47	3.71	351.25	66.05	139.35	19.79	1	1574.92	3.06	0.35	4	337	3	3	1
1576	83.52	64.11	923	13363.03	30.45	10257.98	10.24	0	0	158.62	24.50	250.27	3.44	162.17	26.51	74.23	10.53	1	998.33	2.78	0.37	5	338	1	2	2
1577	83.93	63.71	924	13429.16	22.71	10193.25	30.03	0	0	98.88	10.88	251.14	3.23	159.74	20.25	210.79	26.62	0	1810.83	2.83	0.44	3	338	2	2	1
1578	86.30	67.17	924	13807.73	119.86	10747.95	28.17	0	0	85.91	8.04	226.89	4.36	664.88	128.91	241.00	26.34	1	1051.12	3.08	0.40	5	339	1	1	1
1579	83.64	64.89	929	13382.11	18.33	10382.15	20.58	0	0	147.90	18.09	238.73	3.24	102.88	13.33	130.06	18.88	1	752.70	3.42	0.45	5	340	1	2	2
1580	83.78	65.44	932	13404.95	21.71	10470.16	46.31	0	0	98.07	12.95	240.96	3.82	128.00	19.55	268.53	42.40	1	1342.15	3.51	0.36	5	340	2	2	1
1581	89.10	55.17	930	14256.04	53.74	8827.81	21.03	0	0	84.44	8.21	241.81	3.35	381.53	58.46	170.22	19.05	1	2004.22	3.75	0.45	5	341	1	2	2
1582	87.92	55.25	931	14067.06	31.24	8840.70	22.62	0	0	112.11	15.31	259.83	3.59	176.00	27.35	127.25	19.75	1	2160.55	4.05	0.37	4	341	2	2	1
1583	89.98	55.21	932	14396.01	42.55	8833.15	30.74	0	0	101.49	7.33	217.45	4.29	408.29	49.24	320.76	31.55	1	1499.00	3.12	0.43	5	342	1	2	2
1584	91.40	55.46	933	14623.20	23.68	8874.10	24.11	0	0	155.45	23.05	260.74	3.73	91.04	15.08	109.51	16.98	1	1465.95	4.14	0.35	4	342	2	2	1
1585	91.72	55.26	933	14675.17	389.22	8840.82	25.17	0	0	63.62	9.12	247.16	3.80	1184.65	564.04	143.55	22.73	1	1280.58	4.94	0.41	5	343	1	1	1
1586	89.63	66.76	934	14341.48	30.06	10681.24	17.06	0	0	135.70	13.48	242.63	3.78	233.16	26.74	132.78	15.11	1	751.47	3.72	0.50	4	344	1	1	1
1587	88.76	55.11	935	14201.04	46.58	8817.89	26.99	0	0	101.15	5.94	209.27	3.82	500.44	64.26	345.08	28.64	1	1681.50	2.18	0.43	5	345	1	3	3
1588	88.93	55.09	937	14228.34	69.44	8814.01	19.07	0	0	83.73	7.72	232.82	3.32	471.84	88.45	163.89	17.35	1	1426.00	3.92	0.47	4	345	2	3	2
1589	89.91	55.10	940	14385.04	32.41	8815.85	35.42	0	0	92.89	11.25	245.99	4.03	207.98	29.26	226.34	32.25	0	1595.60	2.52	0.35	4	345	3	3	1
1590	88.18	54.41	940	14108.97	71.67	8705.81	16.36	0	0	103.95	6.00	211.18	3.16	631.03	83.90	223.11	15.47	1	1879.17	2.32	0.65	5	346	1	1	1
1591	83.90	65.16	945	13423.20	13.10	10426.20	43.03	0	0	149.79	28.53	247.03	4.42	76.39	13.88	185.97	37.77	1	1268.70	4.14	0.28	5	347	1	1	1
1592	90.35	54.95	948	14455.42	25.62	8792.25	30.66	0	0	93.92	10.62	244.35	3.32	175.42	22.75	209.53	27.35	0	1526.67	2.20	0.41	5	348	1	1	1
1593	91.90	60.84	948	14703.58	6.33	9734.25	26.89	0	0	176.49	19.62	244.30	2.81	69.09	6.21	200.12	23.82	1	-75.17	3.33	0.52	5	349	1	1	1
1594	84.60	64.66	949	13536.29	36.99	10345.12	45.30	0	0	84.76	10.63	232.12	4.36	230.92	33.62	265.82	44.43	1	1293.80	2.55	0.33	5	350	1	1	1
1595	89.36	54.60	952	14297.74	47.38	8735.77	25.27	0	0	93.44	8.35	230.86	3.81	366.24	49.99	219.13	23.96	1	740.60	3.51	0.47	5	351	1	7	7
1596	90.52	54.99	953	14483.44	43.31	8798.83	17.82	0	0	106.76	9.79	242.66	3.61	345.68	44.79	152.83	16.23	1	1421.35	3.07	0.49	4	351	2	7	6
1597	91.04	55.76	955	14566.47	37.48	8921.26	28.68	0	0	93.39	9.37	232.08	3.98	285.66	36.02	224.77	26.22	1	1521.90	3.98	0.39	4	351	3	7	5
1598	90.63	55.65	956	14500.76	46.59	8904.48	27.38	0	0	102.55	18.90	265.81	4.21	192.43	40.60	103.08	20.46	1	1632.97	4.36	0.24	3	351	4	7	4
1599	91.57	56.22	957	14651.68	35.52	8995.47	26.91	0	0	99.24	6.77	223.21	3.65	363.06	37.54	299.33	26.89	1	1683.25	2.57	0.50	4	351	5	7	3
1600	90.99	55.53	958	14558.97	77.68	8885.40	21.29	0	0	80.74	9.94	251.14	3.62	417.56	89.62	133.42	17.99	1	1877.80	3.39	0.38	5	351	6	7	2
1601	89.16	55.29	960	14265.90	73.35	8846.43	30.89	0	0	80.52	7.53	231.57	4.22	491.20	98.28	259.32	30.03	1	1263.28	2.49	0.35	5	351	7	7	1
1602	92.77	60.60	953	14843.91	25.18	9695.28	35.08	0	0	85.71	8.07	245.03	3.22	209.56	22.79	277.56	34.07	1	1487.58	2.80	0.45	4	352	1	2	2
1603	92.62	60.69	954	14819.25	35.44	9711.01	30.97	0	0	89.03	10.27	244.03	3.84	238.80	32.16	209.36	27.92	0	1065.38	3.14	0.36	5	352	2	2	1
1604	84.39	64.00	957	13501.66	32.75	10240.79	27.87	0	0	93.50	16.36	256.65	3.39	144.10	27.99	126.33	26.79	1	1013.12	4.47	0.28	4	353	1	1	1
1605	87.99	66.84	958	14078.75	84.51	10694.93	16.59	0	0	96.38	11.96	258.14	3.92	441.41	101.17	110.10	16.70	1	2699.90	4.20	0.39	4	354	1	2	2
1606	89.29	66.98	959	14285.76	52.85	10716.37	30.65	0	0	78.77	9.33	245.52	4.02	332.19	53.84	204.00	28.02	1	1223.17	3.73	0.33	5	354	2	2	1
1607	83.99	64.44	964	13439.18	9.27	10310.23	26.20	0	0	170.05	22.64	251.82	3.36	80.85	10.86	162.89	22.87	1	355.08	3.23	0.44	5	355	1	1	1
1608	90.96	62.32	967	14553.61	26.67	9970.40	53.69	0	0	82.95	15.16	262.06	3.90	119.00	27.20	228.80	47.58	1	599.02	2.60	0.24	5	356	1	1	1
1609	83.95	63.35	968	13432.27	11.37	10136.66	34.41	0	0	145.18	27.92	249.10	3.57	73.65	12.15	148.03	29.78	1	1138.10	3.31	0.28	4	357	1	1	1
1610	89.78	55.52	968	14365.10	72.53	8883.40	24.19	0	0	68.67	7.59	242.58	3.25	425.88	83.21	172.43	21.91	1	1305.30	2.23	0.37	4	358	1	4	4
1611	90.48	55.18	969	14477.16	28.92	8829.50	18.70	0	0	122.37	9.71	242.06	3.63	279.94	27.12	184.24	16.88	1	1053.33	2.81	0.55	4	358	2	4	3
1612	88.71	55.60	970	14194.15	89.21	8896.51	21.97	0	0	81.98	9.43	247.65	3.89	482.38	117.63	150.77	19.60	1	1192.65	3.64	0.39	5	358	3	4	2
1613	88.34	54.99	973	14135.10	51.09	8798.17	15.37	0	0	94.53	16.25	257.36	3.39	242.13	45.73	91.39	19.12	1	1512.28	2.91	0.29	5	358	4	4	1
1614	91.28	55.68	975	14604.53	35.00	8908.14	25.52	0	0	96.48	5.57	213.27	3.25	396.17	36.88	335.64	26.57	1	1609.85	3.93	0.53	5	359	1	2	2
1615	91.02	55.70	976	14563.74	55.46	8911.97	23.33	0	0	83.98	8.68	246.67	3.63	376.29	60.27	177.85	21.16	1	1725.95	3.27	0.40	4	359	2	2	1
1616	96.35	57.79	977	15416.75	34.04	9246.35	42.87	0	0	83.49	13.59	242.14	3.98	161.53	30.03	203.37	37.96	0	1847.92	2.16	0.27	5	360	1	1	1
1617	89.58	54.37	980	14332.84	25.96	8699.88	19.55	0	0	121.82	14.30	255.09	3.26	169.12	22.61	124.59	15.91	1	1839.33	4.02	0.44	4	361	1	4	4
1618	89.31	54.90	983	14289.92	37.62	8783.47	19.29	0	0	100.97	10.20	241.45	3.39	283.81	35.28	149.10	17.47	1	409.62	4.56	0.46	5	361	2	4	3
1619	90.08	55.38	986	14412.76	138.57	8860.73	27.65	0	0	70.90	9.40	246.43	4.12	557.28	160.00	163.75	24.96	1	998.88	3.19	0.32	5	361	3	4	2
1620	88.60	54.98	989	14176.49	42.05	8797.35	34.62	0	0	75.83	12.19	256.92	3.56	200.26	38.19	166.79	30.72	0	1095.88	2.27	0.28	5	361	4	4	1
1621	84.38	64.47	982	13500.20	28.39	10314.93	55.01	0	0	85.38	16.05	262.18	3.83	100.58	20.15	222.18	48.26	1	1320.30	3.33	0.23	5	362	1	3	3
1622	84.14	63.90	983	13461.87	24.03	10223.41	52.02	0	0	91.15	14.92	242.93	3.97	117.87	23.47	245.46	46.87	1	1324.10	3.29	0.28	4	362	2	3	2
1623	84.26	65.79	985	13481.85	25.90	10525.76	63.80	0	0	101.22	8.80	225.50	4.65	236.13	24.60	470.74	82.82	1	1843.50	4.65	0.40	5	362	3	3	1
1624	92.06	61.51	985	14729.17	32.95	9841.22	38.47	0	0	76.45	8.33	232.50	3.56	236.13	30.56	274.03	36.18	1	137.80	2.60	0.35	5	363	1	1	1
1625	88.18	55.13	986	14109.25	73.43	8821.31	21.34	0	0	95.72	7.38	224.40	3.90	542.87	100.53	220.43	19.90	1	451.83	2.63	0.50	5	364	1	1	1
1626	84.68	63.80	987	13548.11	19.60	10208.11	25.01	0	0	147.50	18.05	252.06	3.85	119.95	16.10	156.52	21.86	1	1349.17	4.67	0.43	5	365	1	1	1
1627	91.29	67.00	990	14606.54	69.14	10719.92	15.46	0	0	93.77	13.40	237.40	3.54	337.11	69.09	100.53	18.74	1	1487.58	2.26	0.35	4	366	1	1	1
1628	91.21	55.71	993	14593.30	58.60	8912.90	23.07	0	0	103.71	18.26	258.51	4.32	254.53	52.74	89.70	18.14	1	1653.65	4.00	0.27	5	367	1	2	2
1629	90.62	55.23	995	14498.61	42.26	8836.20	24.17	0	0	89.85	11.45	244.68	3.58	255.18	38.33	147.26	21.57	1	1634.08	3.71	0.36	4	367	2	2	1
1630	84.35	64.47	994	13495.30	22.72	10315.34	25.99	0	0	136.40	18.59	245.75	3.90	125.11	18.72	144.93	22.09	1	1308.10	4.97	0.38	5	368	1	3	3
1631	84.41	63.74	995	13506.22	28.86	10198.44	18.02	0	0	132.29	17.40	252.77	3.54	168.73	25.06	102.92	15.41	1	2040.03	4.37	0.41	5	368	2	3	2
1632	84.43	64.04	997	13508.55	17.76	10246.63	17.84	0	0	165.89	18.98	247.24	3.32	104.57	12.24	123.00	17.32	1	897.55	5.15	0.49	5	368	3	3	1
1633	90.36	60.76	996	14457.71	45.52	9720.95	26.95	0	0	107.88	9.87	235.83	4.72	363.11	49.10	231.91	25.36	1	385.62	3.26	0.40	4	369	1	2	2
1634	91.29	61.15	997	14606.08	13.66	9784.45	25.82	0	0	155.45	11.88	246.39	3.60	138.17	12.00	258.53	23.57	1	435.90	5.47	0.61	4	369	2	2	1
1635	88.19	54.77	997	14110.54	98.77	8763.25	21.73	0	0	85.35	11.95	247.85	4.25	452.71	122.61	122.48	19.70	1	725.28	2.97	0.32	4	370	1	3	3
1636	89.20	55.11	1000	14271.28	81.76	8817.22	19.59	0	0	104.69	8.53	225.53	4.23	564.86	122.89	192.28	17.99	1	1218.92	3.26	0.50	5	370	2	3	2
1637	90.32	56.04	1003	14451.78	25.70	8965.90	28.74	0	0	118.42	20.16	264.24	3.74	110.83	20.39	131.59	26.67	1	1836.83	4.24	0.31	5	370	3	3	1
1638	84.91	67.15	998	13584.89	49.94	10743.56	25.99	0	0	92.26	7.76	222.66	4.03	409.36	58.04	246.09	24.39	1	1245.83	3.19	0.42	5	371	1	1	1
1639	84.57	56.62	998	13531.86	21.61	9059.53	40.19	0	0	96.47	12.37	245.29	3.44	126.54	17.60	239.86	35.84	1	229.42	2.86	0.37	4	372	1	2	2
1640	85.80	55.73	1001	13727.66	31.13	8916.86	36.35	0	0	87.05	8.18	227.30	3.84	260.33	29.28	298.17	35.49	1	505.22	2.09	0.39	5	372	2	2	1
1641	90.46	55.66	999	14474.10	39.27	8906.04	25.19	0	0	81.02	7.11	236.89	3.28	334.88	40.34	227.28	23.18	1	1381.33	4.07	0.44	5	373	1	2	2
1642	91.45	55.63	1001	14631.70	28.11	8900.65	32.34	0	0	90.09	9.72	238.14	3.52	202.80	25.25	232.67	29.20	0	798.78	2.86	0.40	5	373	2	2	1
1643	84.74	62.90	1001	13558.47	39.83	10063.55	20.97	0	0	98.11	18.50	251.21	3.50	168.06	34.77	99.30	23.53	1	868.65	2.34	0.26	4	374	1	2	2
1644	84.49	63.62	1002	13518.72	27.36	10179.61	23.48	0	0	163.52	25.15	251.87	4.47	131.42	22.18	95.90	15.96	1	1231.97	4.18	0.35	5	374	2	2	1
1645	84.24	65.23	1007	13478.05	36.10	10437.01	34.54	0	0	83.76	9.20	233.56	3.79	252.48	34.06	242.92	32.34	1	1720.30	3.19	0.39	5	375	1	1	1
1646	92.66	61.50	1007	14825.49	31.38	9840.49	61.89	0	0	66.30	7.63	247.88	3.63	217.09	28.86	383.69	69.25	1	885.60	1.98	0.31	5	376	1	1	1
1647	89.09	67.52	1010	14254.61	32.46	10803.93	32.47	0	0	96.68	13.81	252.54	3.89	175.33	28.69	175.33	28.62	0	1325.72	2.37	0.32	3	377	1	11	11
1648	88.26	67.74	1012	14121.94	28.55	10838.97	27.82	0	0	92.21	7.38	234.83	3.37	277.37	27.13	266.63	26.82	1	1417.20	3.51	0.48	5	377	2	11	10
1649	87.94	67.03	1014	14070.14	36.96	10725.39	19.59	0	0	111.17	10.58	251.70	3.71	291.36	35.48	160.74	17.66	1	1900.05	3.21	0.48	4	377	3	11	9
1650	87.90	67.16	1016	14064.17	33.18	10744.93	21.63	0	0	95.35	6.32	231.69	3.19	360.15	35.43	257.99	20.42	1	1712.88	3.12	0.53	4	377	4	11	8
1651	88.15	67.04	1017	14104.21	36.89	10725.98	15.62	0	0	107.79	9.26	253.99	3.16	318.76	36.45	142.89	14.38	1	1508.38	3.24	0.54	5	377	5	11	7
1652	88.19	67.04	1018	14110.06	24.45	10726.74	15.01	0	0	141.93	12.37	246.92	3.36	216.89	21.64	135.04	13.96	0	2233.95	4.65	0.57	4	377	6	11	6
1653	88.78	66.99	1019	14204.36	45.15	10718.54	22.19	0	0	109.75	10.01	241.87	4.23	350.52	46.95	191.36	20.16	1	1628.53	3.99	0.46	5	377	7	11	5
1654	87.56	67.21	1020	14008.83	41.39	10754.09	17.22	0	0	109.72	12.16	259.85	3.57	284.35	38.60	121.61	15.70	1	1422.72	3.44	0.44	5	377	8	11	4
1655	88.02	67.20	1021	14082.69	76.94	10752.67	35.28	0	0	71.16	12.44	269.42	4.54	323.24	76.87	157.95	31.76	1	2452.47	3.44	0.22	4	377	9	11	3
1656	88.80	66.93	1022	14208.64	33.83	10709.25	27.67	0	0	117.65	17.33	260.78	4.40	177.12	29.71	145.46	24.84	0	1160.08	2.83	0.33	5	377	10	11	2
1657	87.96	67.32	1024	14073.91	51.11	10771.75	21.78	0	0	93.14	8.75	250.73	3.74	380.77	56.03	183.18	19.80	1	1937.50	4.18	0.45	5	377	11	11	1
1658	85.84	54.63	1012	13734.23	41.44	8740.38	25.26	0	0	98.53	6.85	206.79	3.49	382.65	42.28	269.80	25.05	1	1900.95	2.83	0.55	5	378	1	1	1
1659	89.49	55.19	1012	14318.01	35.77	8830.40	24.23	0	0	102.32	7.78	228.99	3.82	349.62	37.79	249.94	23.08	1	1055.75	3.11	0.50	5	379	1	1	1
1660	92.35	60.57	1013	14776.45	20.84	9690.43	63.81	0	0	85.81	9.15	246.42	3.62	153.98	18.67	409.36	74.18	1	525.65	2.76	0.43	5	380	1	1	1
1661	92.64	58.42	1014	14822.45	23.37	9347.95	42.87	0	0	88.79	11.28	256.78	3.48	141.84	20.35	258.85	38.95	1	1132.95	3.49	0.36	4	381	1	1	1
1662	89.41	54.93	1016	14305.32	34.32	8788.58	21.60	0	0	107.51	8.21	229.37	3.75	335.78	35.28	223.62	19.93	1	1176.42	2.50	0.51	5	382	1	4	4
1663	88.45	54.94	1019	14152.30	29.03	8790.84	18.50	0	0	98.35	9.65	250.75	2.84	228.58	25.82	146.58	16.73	0	1421.95	2.14	0.49	3	382	2	4	3
1664	88.93	54.66	1020	14228.13	50.66	8746.39	31.49	0	0	81.69	9.44	241.08	4.17	326.20	51.30	215.31	28.79	1	1206.70	2.49	0.33	5	382	3	4	2
1665	87.92	54.92	1021	14067.73	56.46	8787.02	20.14	0	0	81.48	5.19	227.94	2.94	524.48	77.08	252.50	19.11	1	730.60	2.23	0.55	5	382	4	4	1
1666	92.63	57.43	1019	14821.25	23.97	9188.71	37.36	0	0	109.90	17.52	260.18	3.55	91.52	16.19	177.39	32.59	1	1478.15	2.93	0.32	5	383	1	1	1
1667	88.49	63.22	1021	14158.06	32.03	10114.99	30.12	0	0	123.67	18.48	279.63	4.69	164.91	28.01	155.21	26.50	0	2162.50	3.35	0.34	5	384	1	1	1
1668	84.57	64.08	1022	13530.71	23.66	10252.20	39.81	0	0	103.34	15.08	242.69	3.74	118.20	18.24	207.96	35.15	1	307.92	2.98	0.33	4	385	1	2	2
1669	85.05	65.56	1023	13607.41	20.25	10489.21	94.69	0	0	77.03	11.68	255.74	3.83	113.31	21.95	423.61	112.79	1	1239.58	3.15	0.30	4	385	2	2	1
1670	92.32	61.23	1022	14771.72	25.27	9796.12	48.53	0	0	93.97	10.60	253.01	4.13	175.76	22.83	320.89	48.33	1	-0.75	3.42	0.39	5	386	1	1	1
1671	89.42	54.95	1025	14307.38	70.55	8792.57	18.92	0	0	93.38	7.77	238.64	3.64	512.39	98.84	181.40	17.29	1	2421.33	3.06	0.52	5	387	1	5	5
1672	88.69	55.07	1026	14190.70	30.75	8810.85	21.59	0	0	97.63	10.33	254.38	3.15	224.52	27.39	158.21	19.31	0	1518.70	2.43	0.45	5	387	2	5	4
1673	90.26	55.07	1028	14441.82	29.46	8811.15	32.76	0	0	113.12	7.03	210.52	3.89	351.23	31.28	343.53	32.51	1	2366.47	2.88	0.57	5	387	3	5	3
1674	91.26	56.35	1031	14601.56	16.01	9016.26	23.24	0	0	181.44	28.41	267.24	3.76	73.21	13.36	112.42	18.01	1	1584.38	4.25	0.38	5	387	4	5	2
1675	91.87	56.10	1034	14698.91	31.65	8975.59	34.18	0	0	92.76	8.14	220.84	3.91	277.52	30.66	296.19	33.67	1	727.97	2.24	0.43	5	387	5	5	1
1676	83.86	57.96	1027	13416.97	41.92	9273.12	11.20	0	0	106.43	15.80	249.33	2.93	231.11	37.89	83.55	13.32	1	493.08	2.12	0.37	4	388	1	1	1
1677	91.59	56.07	1027	14653.73	41.78	8970.72	34.66	0	0	82.70	10.43	242.33	4.09	257.24	38.47	214.50	31.59	1	1472.08	3.64	0.31	3	389	1	1	1
1678	88.73	67.17	1029	14196.52	40.39	10747.86	20.13	0	0	100.37	8.38	228.74	3.49	343.19	41.58	189.41	18.26	1	446.05	2.67	0.50	4	390	1	5	5
1679	87.03	66.99	1030	13925.45	59.91	10717.91	14.54	0	0	118.95	15.72	260.25	4.28	339.00	61.07	101.50	17.55	1	1870.10	4.49	0.38	4	390	2	5	4
1680	86.76	67.61	1031	13882.30	39.71	10817.91	29.61	0	0	77.91	8.86	251.49	3.47	269.14	37.06	203.71	26.78	1	1966.67	3.75	0.36	3	390	3	5	3
1681	86.66	66.81	1032	13865.36	263.10	10689.81	29.96	0	0	63.48	8.66	259.91	4.36	812.03	560.31	176.30	27.40	1	1928.10	4.54	0.28	5	390	4	5	2
1682	88.28	66.16	1033	14125.45	26.36	10585.23	43.97	0	0	117.49	18.62	281.14	4.86	127.37	22.76	213.35	38.81	1	2640.70	4.76	0.29	5	390	5	5	1
1683	91.06	62.04	1031	14569.26	17.41	9925.95	33.78	0	0	126.96	14.81	258.88	3.81	120.69	17.43	224.64	30.06	1	1065.33	3.34	0.43	4	391	1	1	1
1684	85.46	63.14	1033	13674.29	45.18	10102.26	31.26	0	0	117.18	19.92	267.74	5.44	205.26	39.82	142.65	28.11	0	2241.85	3.59	0.25	5	392	1	1	1
1685	88.69	66.85	1037	14190.95	31.65	10696.49	19.96	0	0	112.47	12.42	247.51	3.50	221.22	28.05	140.38	18.02	0	681.88	2.88	0.44	3	393	1	22	22
1686	88.84	67.11	1038	14214.00	51.59	10737.35	27.65	0	0	81.89	9.03	243.37	3.82	337.77	52.91	197.26	25.19	1	611.83	2.54	0.36	5	393	2	22	21
1687	88.31	66.79	1039	14130.27	66.35	10686.76	20.83	0	0	84.47	10.11	253.16	3.65	387.12	73.74	136.97	18.88	1	1814.65	3.72	0.38	5	393	3	22	20
1688	87.80	67.52	1042	14047.64	71.17	10803.92	34.40	0	0	76.73	11.22	247.21	4.71	353.46	74.91	185.54	31.24	1	1219.60	3.35	0.25	5	393	4	22	19
1689	87.87	67.03	1043	14059.91	40.31	10724.98	16.61	0	0	101.77	7.65	240.39	3.13	373.02	43.27	173.88	15.06	1	2063.05	5.91	0.57	5	393	5	22	18
1690	88.58	67.15	1045	14173.50	33.76	10743.32	18.14	0	0	125.97	10.68	236.26	3.81	291.11	32.94	166.85	16.28	1	366.92	3.53	0.54	4	393	6	22	17
1691	87.01	67.43	1047	13921.91	26.91	10788.55	24.45	0	0	142.38	19.28	252.92	4.37	152.86	23.81	137.29	20.54	0	1965.58	4.58	0.37	3	393	7	22	16
1692	88.31	67.16	1049	14129.82	48.89	10745.39	27.22	0	0	82.65	11.28	248.77	3.78	274.17	45.36	155.32	24.46	1	1818.83	2.96	0.32	4	393	8	22	15
1693	87.48	67.14	1051	13996.67	46.64	10742.43	31.21	0	0	81.68	13.05	257.11	3.89	225.40	41.45	151.37	27.93	0	2449.22	2.26	0.27	3	393	9	22	14
1694	88.39	66.92	1052	14142.06	30.37	10707.70	24.91	0	0	95.06	8.03	238.24	3.43	278.37	28.71	231.18	22.93	1	924.70	2.43	0.47	5	393	10	22	13
1695	89.32	66.93	1053	14291.10	66.54	10709.30	22.55	0	0	75.61	9.21	253.50	3.45	383.77	73.60	146.19	20.70	1	1359.15	2.84	0.37	5	393	11	22	12
1696	87.78	67.00	1054	14044.98	33.91	10719.36	32.30	0	0	94.47	13.22	258.40	3.91	187.25	30.02	178.37	28.63	0	698.50	2.56	0.32	3	393	12	22	11
1697	88.02	67.21	1055	14082.95	64.32	10753.68	21.69	0	0	83.59	11.03	253.38	3.68	349.34	66.54	129.07	19.72	1	1546.35	3.31	0.35	5	393	13	22	10
1698	88.69	67.32	1056	14189.92	33.57	10771.35	18.99	0	0	106.18	7.98	231.71	3.33	322.61	33.83	198.63	17.23	1	1103.38	2.99	0.55	4	393	14	22	9
1699	87.54	66.97	1057	14006.77	23.50	10714.65	16.85	0	0	158.97	24.29	274.80	3.76	114.13	17.31	100.59	19.81	1	2826.62	4.60	0.38	5	393	15	22	8
1700	88.27	67.02	1060	14123.08	53.40	10723.77	13.73	0	0	98.19	9.23	246.68	2.93	370.70	54.13	119.53	14.12	1	1233.92	2.22	0.53	4	393	16	22	7
1701	87.55	67.41	1061	14008.79	52.41	10785.06	22.91	0	0	86.87	12.24	254.46	3.60	281.31	48.64	121.10	18.30	1	1959.60	3.58	0.33	5	393	17	22	6
1702	88.69	67.04	1062	14190.69	61.99	10726.35	31.33	0	0	79.92	8.90	244.23	4.23	380.83	66.86	222.26	28.92	1	1056.28	2.01	0.34	5	393	18	22	5
1703	88.09	66.85	1063	14093.87	32.50	10695.21	22.78	0	0	112.63	7.49	230.94	3.87	357.60	34.80	270.01	21.78	1	2184.55	3.36	0.52	5	393	19	22	4
1704	89.01	66.81	1064	14242.27	40.63	10689.32	20.72	0	0	99.23	8.98	238.59	3.58	329.58	41.10	179.83	18.75	1	1157.55	2.95	0.48	5	393	20	22	3
1705	88.77	67.72	1066	14202.91	28.13	10835.30	38.50	0	0	89.28	15.09	267.31	3.55	128.31	24.85	175.31	33.67	1	1486.28	3.71	0.29	5	393	21	22	2
1706	88.55	67.37	1068	14168.04	36.55	10778.58	75.93	0	0	67.95	12.62	252.28	4.24	152.59	32.17	291.14	74.49	1	1143.50	2.36	0.21	4	393	22	22	1
1707	90.10	55.37	1039	14416.01	37.37	8858.81	14.41	0	0	93.79	6.66	233.58	2.59	371.69	40.32	159.45	12.94	1	1184.00	2.84	0.61	5	394	1	9	9
1708	88.92	54.47	1042	14228.00	33.93	8714.82	36.49	0	0	85.91	9.87	229.60	3.86	230.22	30.94	241.83	34.59	0	995.33	2.58	0.39	5	394	2	9	8
1709	88.81	55.24	1045	14209.22	52.77	8839.07	17.91	0	0	84.25	7.70	242.99	3.02	397.71	59.69	154.31	16.16	1	1189.83	2.59	0.49	5	394	3	9	7
1710	89.53	56.04	1046	14324.14	47.71	8966.56	26.33	0	0	96.57	16.28	260.74	4.24	219.72	42.10	124.83	25.74	1	2072.55	4.85	0.27	4	394	4	9	6
1711	89.61	55.46	1049	14338.33	43.95	8874.26	26.33	0	0	94.39	13.29	253.19	3.97	240.28	39.35	143.83	22.74	0	1674.45	2.45	0.32	4	394	5	9	5
1712	90.61	55.74	1051	14498.28	29.78	8919.18	36.47	0	0	95.94	15.30	261.89	3.84	142.95	25.58	175.86	31.99	0	1911.55	2.88	0.29	3	394	6	9	4
1713	90.47	55.47	1052	14475.70	33.32	8875.36	24.82	0	0	96.67	13.54	260.52	3.35	182.39	29.17	134.07	20.62	1	1845.47	4.47	0.35	5	394	7	9	3
1714	89.48	54.93	1055	14317.40	38.06	8789.07	34.21	0	0	87.88	10.84	238.89	4.13	240.22	34.59	216.24	31.02	0	1577.42	2.37	0.34	5	394	8	9	2
1715	89.13	54.41	1056	14260.95	26.20	8705.06	35.97	0	0	82.07	12.67	249.22	3.07	132.38	24.01	179.83	31.49	1	1584.22	3.18	0.32	5	394	9	9	1
1716	91.90	61.14	1039	14704.68	23.47	9782.83	8.92	0	0	159.91	19.13	252.83	2.81	160.45	20.62	76.38	9.05	1	284.55	3.22	0.50	5	395	1	1	1
1717	84.69	64.67	1040	13550.67	17.11	10347.94	40.74	0	0	103.39	9.48	234.98	3.16	144.68	15.10	308.89	40.30	1	1106.40	2.88	0.52	5	396	1	1	1
1718	84.58	63.49	1044	13533.47	47.53	10158.58	29.32	0	0	77.30	12.34	250.43	3.55	229.16	42.23	140.64	25.05	0	-606.48	2.28	0.27	4	397	1	17	17
1719	84.30	64.37	1046	13487.98	16.19	10298.47	26.30	0	0	160.15	16.89	248.63	3.93	114.97	13.44	191.10	22.98	1	1367.78	5.49	0.49	4	397	2	17	16
1720	84.31	64.20	1047	13488.96	20.90	10272.71	25.99	0	0	177.27	29.54	255.16	4.35	75.79	15.72	123.58	23.23	1	1853.35	5.87	0.32	4	397	3	17	15
1721	84.34	64.56	1048	13494.08	37.10	10330.01	38.27	0	0	89.20	8.65	227.85	4.11	287.50	36.56	289.66	38.16	1	1658.12	3.20	0.39	5	397	4	17	14
1722	84.18	63.79	1050	13468.44	18.08	10206.51	19.45	0	0	143.02	20.87	255.18	3.18	101.94	17.76	106.44	17.95	1	743.15	2.63	0.38	5	397	5	17	13
1723	84.62	64.08	1051	13539.09	23.17	10252.52	23.82	0	0	125.20	16.50	253.46	3.50	133.53	19.37	139.73	21.47	1	1563.17	4.22	0.39	4	397	6	17	12
1724	84.13	64.06	1052	13460.80	19.41	10248.87	11.42	0	0	175.07	21.08	238.46	3.25	132.42	17.71	93.19	13.75	1	1089.12	3.26	0.48	4	397	7	17	11
1725	84.44	64.10	1054	13510.91	24.16	10255.62	54.39	0	0	90.57	13.01	250.59	3.91	126.86	19.70	282.57	51.43	1	2177.15	3.33	0.33	5	397	8	17	10
1726	84.34	63.80	1057	13494.06	24.77	10207.43	14.81	0	0	181.31	27.46	250.26	4.02	128.40	20.63	82.12	13.94	1	895.72	4.11	0.37	4	397	9	17	9
1727	84.75	64.45	1058	13559.30	23.67	10311.72	36.84	0	0	103.96	12.94	251.92	3.82	146.99	20.96	228.26	32.76	0	1885.12	4.67	0.38	4	397	10	17	8
1728	84.52	63.86	1061	13522.70	19.81	10216.94	27.82	0	0	114.37	13.30	235.86	3.20	127.19	15.94	183.08	24.36	1	711.83	2.82	0.44	5	397	11	17	7
1729	84.35	64.32	1063	13496.70	23.67	10290.43	47.67	0	0	107.64	14.24	239.52	4.36	137.81	20.45	268.87	45.08	1	822.75	3.06	0.35	5	397	12	17	6
1730	84.98	64.05	1064	13597.34	23.68	10248.75	49.60	0	0	95.88	16.04	241.58	4.08	116.83	24.70	230.56	44.47	1	1103.40	4.43	0.28	5	397	13	17	5
1731	83.61	64.17	1065	13377.36	35.03	10267.35	17.51	0	0	119.54	21.63	247.46	3.55	154.42	30.27	86.09	17.77	1	559.47	3.43	0.31	5	397	14	17	4
1732	84.26	63.90	1067	13481.34	14.64	10224.58	29.25	0	0	150.19	16.81	255.79	3.64	97.67	12.53	201.63	25.61	1	2092.40	4.09	0.47	4	397	15	17	3
1733	84.40	64.28	1070	13503.45	20.84	10284.85	41.17	0	0	112.00	14.52	255.94	3.91	118.33	16.40	242.20	36.76	1	1696.20	3.73	0.38	5	397	16	17	2
1734	84.18	64.88	1071	13469.45	31.62	10381.14	55.04	0	0	81.13	10.85	255.87	4.26	185.42	28.63	309.04	54.02	1	2324.30	4.78	0.30	5	397	17	17	1
1735	91.12	55.70	1044	14578.40	47.72	8911.93	17.62	0	0	96.76	6.92	231.43	3.06	410.37	48.76	193.21	16.00	1	1210.08	2.13	0.57	5	398	1	1	1
1736	91.83	60.91	1044	14692.58	24.18	9745.63	18.60	0	0	115.29	13.23	253.68	2.96	163.05	21.18	127.77	17.52	1	212.17	2.65	0.46	4	399	1	4	4
1737	92.12	60.82	1045	14739.58	25.47	9731.60	37.32	0	0	105.98	10.44	240.87	4.14	202.41	23.14	285.32	36.03	1	513.30	3.60	0.43	5	399	2	4	3
1738	92.15	60.43	1047	14743.66	17.08	9668.24	14.92	0	0	167.64	15.75	248.48	2.87	137.83	15.16	95.42	9.49	1	305.08	5.33	0.57	4	399	3	4	2
1739	92.58	60.65	1048	14813.31	23.93	9703.44	21.70	0	0	145.81	19.13	258.00	3.11	79.81	13.51	120.47	17.34	1	889.55	4.90	0.42	5	399	4	4	1
1740	91.49	55.41	1048	14637.98	47.66	8865.29	34.25	0	0	77.10	9.90	241.47	3.91	274.31	46.45	208.82	30.93	1	1020.47	2.47	0.32	5	400	1	1	1
1741	85.97	66.98	1053	13755.31	45.90	10717.06	17.79	0	0	90.41	8.63	244.43	3.10	346.53	47.40	146.59	16.31	1	1582.45	2.52	0.48	4	401	1	1	1
1742	92.12	59.88	1054	14738.66	18.33	9580.61	43.98	0	0	99.45	18.74	251.65	3.50	91.34	20.62	187.73	38.53	1	96.83	2.35	0.30	5	402	1	1	1
1743	89.49	54.99	1060	14317.93	102.83	8798.88	22.75	0	0	83.81	9.31	239.00	4.15	538.73	150.42	163.06	20.76	1	1604.67	3.04	0.38	4	403	1	5	5
1744	90.59	55.20	1062	14494.59	52.65	8832.33	25.26	0	0	79.28	10.98	254.58	3.58	288.92	49.59	142.21	22.74	1	1696.17	3.96	0.32	5	403	2	5	4
1745	89.65	55.05	1063	14344.25	37.57	8808.46	27.23	0	0	97.17	9.27	238.72	4.03	301.25	36.58	224.19	25.12	1	1747.80	3.42	0.43	5	403	3	5	3
1746	90.33	55.04	1064	14452.17	68.31	8805.77	28.56	0	0	97.04	9.12	225.58	4.71	446.13	74.99	239.45	26.79	1	2409.67	4.37	0.37	5	403	4	5	2
1747	90.72	54.78	1066	14514.89	76.79	8765.28	20.47	0	0	80.32	11.92	242.80	3.60	358.58	79.60	108.90	18.98	1	1431.03	2.45	0.32	5	403	5	5	1
1748	91.85	60.81	1060	14696.29	35.56	9729.20	36.81	0	0	78.68	12.40	245.05	3.54	174.13	31.44	180.26	32.53	0	-12.05	2.44	0.28	3	404	1	2	2
1749	91.36	61.99	1062	14618.18	21.30	9918.63	22.38	0	0	118.54	13.19	254.40	3.12	146.88	18.39	154.96	19.79	0	224.62	2.98	0.46	4	404	2	2	1
1750	92.05	60.76	1066	14728.66	26.64	9722.37	36.73	0	0	85.96	13.20	245.80	3.29	135.57	24.58	184.81	32.22	0	-116.90	2.79	0.38	5	405	1	1	1
1751	85.39	67.09	1069	13661.86	22.66	10734.71	38.67	0	0	107.26	6.41	220.49	3.64	289.06	22.70	435.29	47.04	1	1934.25	3.30	0.54	4	406	1	1	1
1752	84.99	58.39	1071	13598.20	23.16	9342.51	28.79	0	0	103.93	14.35	248.33	3.25	131.72	21.69	160.94	25.05	1	118.03	2.03	0.37	4	407	1	1	1
1753	90.48	55.05	1071	14477.13	65.12	8808.45	37.35	0	0	67.75	9.19	242.31	4.22	353.28	68.95	217.94	34.49	1	1087.17	2.46	0.28	5	408	1	5	5
1754	89.70	55.34	1072	14351.86	48.07	8855.04	28.47	0	0	81.84	8.01	248.67	3.84	359.37	51.53	231.21	26.30	1	1894.50	3.36	0.37	5	408	2	5	4
1755	90.20	56.00	1073	14432.43	35.16	8960.12	23.21	0	0	96.82	8.65	259.60	3.55	299.20	34.09	203.99	21.13	1	2352.65	3.05	0.46	4	408	3	5	3
1756	90.43	55.81	1076	14468.10	34.57	8929.49	26.13	0	0	109.41	11.83	246.98	4.23	247.57	31.41	188.24	23.47	0	1405.10	2.84	0.41	5	408	4	5	2
1757	89.96	56.51	1077	14393.47	28.77	9041.41	48.46	0	0	78.11	10.84	262.98	3.68	161.59	25.87	268.47	44.64	1	1823.17	4.37	0.31	4	408	5	5	1
1758	87.68	67.34	1072	14029.21	62.40	10774.31	21.77	0	0	92.44	8.56	235.80	3.84	431.52	71.29	185.60	19.82	1	470.30	2.59	0.44	5	409	1	3	3
1759	87.69	67.12	1073	14030.31	31.20	10739.64	21.44	0	0	104.62	13.27	253.58	3.31	190.06	27.37	132.08	19.74	1	1589.62	3.44	0.40	4	409	2	3	2
1760	86.44	66.61	1074	13830.99	69.05	10656.80	18.74	0	0	78.27	9.32	247.76	3.01	380.94	72.54	115.46	14.60	1	1544.28	4.14	0.41	5	409	3	3	1
1761	86.30	55.74	1073	13807.39	43.62	8918.62	26.98	0	0	88.98	9.57	242.02	3.80	299.27	42.89	196.24	24.52	1	1243.22	2.93	0.45	5	410	1	4	4
1762	86.39	55.31	1076	13822.48	40.92	8850.38	32.91	0	0	97.52	19.68	261.84	4.23	155.02	35.38	123.00	27.46	1	1444.40	3.68	0.22	5	410	2	4	3
1763	87.47	55.32	1079	13995.73	30.44	8851.93	26.95	0	0	96.84	8.22	237.40	3.54	268.93	29.67	248.63	24.84	1	1345.85	2.72	0.47	4	410	3	4	2
1764	88.67	55.00	1082	14187.55	43.90	8800.33	35.66	0	0	93.99	7.91	218.87	4.22	376.38	48.58	293.82	35.95	1	1952.47	3.97	0.46	5	410	4	4	1
1765	84.79	64.21	1076	13567.19	16.11	10273.58	50.86	0	0	116.20	17.59	252.85	3.96	87.80	15.44	262.78	46.30	1	1164.92	4.10	0.34	4	411	1	2	2
1766	84.43	63.57	1079	13509.39	24.62	10171.88	24.39	0	0	128.52	19.59	249.01	3.42	111.66	17.90	109.21	17.47	1	1584.62	5.72	0.35	5	411	2	2	1
1767	88.93	66.96	1081	14229.22	80.45	10713.99	19.98	0	0	102.32	8.00	224.73	4.11	569.76	116.97	204.28	18.42	1	1174.10	3.52	0.50	5	412	1	12	12
1768	89.22	66.96	1083	14274.77	55.53	10713.08	25.94	0	0	96.05	8.95	232.72	4.39	410.46	64.88	221.38	24.08	1	1803.78	3.87	0.40	5	412	2	12	11
1769	88.23	67.00	1085	14117.33	33.26	10719.36	19.98	0	0	113.98	10.80	243.84	3.71	269.21	30.79	164.36	17.96	1	1076.38	3.52	0.48	5	412	3	12	10
1770	87.72	67.04	1086	14035.21	75.39	10726.03	24.85	0	0	93.47	8.73	239.33	4.08	462.12	73.61	208.97	22.74	1	2221.53	3.93	0.46	5	412	4	12	9
1771	87.23	67.20	1089	13956.86	52.87	10752.35	30.32	0	0	84.58	12.21	259.72	4.26	279.48	49.53	163.70	27.21	1	2908.83	4.76	0.29	4	412	5	12	8
1772	87.24	67.76	1090	13958.10	42.84	10842.19	29.20	0	0	73.73	8.89	251.77	3.33	273.06	40.01	189.05	26.39	1	1941.55	3.36	0.35	5	412	6	12	7
1773	88.57	66.52	1091	14170.51	25.14	10643.55	27.20	0	0	104.77	15.93	263.80	3.15	120.55	19.50	133.79	22.36	1	1123.95	3.50	0.34	5	412	7	12	6
1774	88.20	67.34	1093	14112.19	72.05	10774.25	20.17	0	0	97.17	10.38	240.77	3.91	414.04	74.54	146.57	17.86	1	1222.85	2.43	0.43	4	412	8	12	5
1775	88.17	67.07	1096	14107.39	40.56	10730.95	23.97	0	0	95.23	7.50	229.40	3.70	371.16	44.31	240.57	22.54	1	1891.35	3.96	0.45	4	412	9	12	4
1776	88.25	67.44	1097	14119.36	56.04	10789.84	20.62	0	0	87.88	11.67	248.53	3.35	310.10	54.16	104.26	14.32	1	592.55	2.42	0.36	4	412	10	12	3
1777	86.60	67.29	1098	13856.06	64.98	10766.19	25.11	0	0	96.30	11.48	243.43	4.65	384.33	72.22	166.11	22.71	1	1674.10	4.22	0.35	4	412	11	12	2
1778	87.24	67.40	1100	13958.40	45.26	10784.16	17.37	0	0	116.56	10.91	257.20	3.91	349.87	47.06	144.48	15.24	1	2369.75	3.94	0.49	4	412	12	12	1
1779	84.17	63.72	1083	13466.57	27.80	10195.76	27.58	0	0	108.99	13.70	237.68	3.72	170.55	24.52	169.15	24.28	0	1136.53	3.09	0.38	3	413	1	1	1
1780	90.32	55.06	1087	14450.42	45.46	8808.92	9.88	0	0	130.42	19.39	256.63	3.51	251.75	41.10	77.99	11.11	1	1163.42	2.77	0.36	5	414	1	4	4
1781	90.66	55.66	1089	14504.94	42.14	8906.00	32.54	0	0	92.95	9.74	230.38	4.39	298.13	41.82	244.18	30.03	1	1313.20	2.63	0.36	4	414	2	4	3
1782	90.55	55.19	1090	14488.69	19.57	8829.75	18.52	0	0	140.91	16.24	253.69	3.14	126.91	15.68	124.39	16.77	1	1244.80	3.91	0.48	5	414	3	4	2
1783	91.52	55.89	1091	14642.50	56.13	8943.04	38.50	0	0	52.64	9.65	263.44	3.08	236.53	50.31	162.90	34.41	0	1284.88	1.08	0.21	5	414	4	4	1
1784	84.77	63.33	1088	13563.20	11.84	10132.24	30.19	0	0	139.15	13.59	247.05	3.12	94.28	10.76	239.99	26.83	1	968.67	3.19	0.54	5	415	1	1	1
1785	89.26	65.64	1088	14282.16	20.49	10502.49	42.76	0	0	94.42	9.76	257.13	3.47	154.81	18.37	310.66	41.71	1	1165.62	3.01	0.44	4	416	1	1	1
1786	91.98	61.54	1090	14716.20	34.43	9845.65	29.43	0	0	94.09	12.55	245.23	3.74	199.33	30.57	170.52	26.02	0	601.58	2.79	0.34	3	417	1	1	1
1787	87.88	55.01	1091	14061.14	30.50	8801.60	23.09	0	0	92.30	8.27	241.52	3.16	262.43	28.35	201.31	20.88	1	1258.17	2.30	0.49	5	418	1	1	1
1788	84.56	63.83	1094	13529.97	23.34	10212.91	16.71	0	0	177.35	18.23	253.72	4.24	175.22	20.39	126.85	15.29	1	2583.50	6.96	0.51	5	419	1	2	2
1789	83.99	64.23	1097	13438.07	16.07	10276.94	20.50	0	0	162.54	29.18	260.37	3.61	91.66	19.84	93.29	18.52	1	1854.72	4.50	0.32	5	419	2	2	1
1790	87.33	55.21	1097	13972.92	29.39	8833.34	28.71	0	0	93.61	6.38	217.49	3.34	317.99	29.91	314.92	29.08	1	1126.95	3.00	0.51	5	420	1	1	1
1791	84.49	65.60	1101	13517.84	20.64	10496.36	128.51	0	0	78.17	10.42	256.71	3.60	101.28	13.72	543.87	187.67	1	2186.90	3.30	0.36	4	421	1	1	1
1792	89.60	55.16	1102	14335.65	40.55	8825.98	32.16	0	0	78.85	10.33	251.85	3.66	239.94	36.66	191.05	28.86	0	1613.10	2.21	0.32	5	422	1	4	4
1793	91.08	55.22	1104	14572.46	51.59	8835.57	19.46	0	0	94.85	7.23	218.49	3.47	443.03	62.99	203.24	17.86	1	1002.22	3.39	0.51	4	422	2	4	3
1794	90.09	55.36	1107	14414.36	59.59	8857.83	24.10	0	0	82.67	9.41	249.87	3.76	370.42	64.20	166.56	21.74	1	2074.88	2.95	0.38	5	422	3	4	2
1795	88.91	55.10	1109	14225.83	36.54	8815.69	25.49	0	0	88.94	13.04	254.05	3.33	192.47	32.13	135.62	23.38	0	1616.72	2.39	0.32	3	422	4	4	1
1796	92.32	55.83	1102	14770.69	71.19	8932.41	32.14	0	0	63.79	8.70	237.74	3.55	349.56	72.18	184.37	29.04	1	990.62	2.98	0.32	5	423	1	1	1
1797	84.55	63.48	1103	13528.04	24.59	10156.69	28.30	0	0	138.74	21.47	256.97	4.09	107.59	17.22	136.28	23.42	1	1219.88	4.25	0.33	5	424	1	4	4
1798	84.53	64.44	1105	13524.58	26.64	10309.90	30.22	0	0	102.81	14.06	252.78	3.55	149.28	22.99	169.83	26.46	0	1737.65	2.95	0.35	5	424	2	4	3
1799	84.17	63.89	1106	13467.10	19.77	10221.66	50.40	0	0	116.67	15.19	244.48	4.48	120.57	18.70	292.36	47.82	1	1385.08	3.61	0.36	5	424	3	4	2
1800	84.48	64.40	1107	13516.02	26.59	10303.80	40.64	0	0	95.59	9.95	245.99	3.94	200.16	24.02	288.13	39.77	1	600.58	2.71	0.42	5	424	4	4	1
1801	89.30	65.67	1105	14287.92	18.76	10507.52	56.12	0	0	106.99	11.66	253.61	4.07	134.06	16.48	366.87	60.10	1	1254.85	3.71	0.43	5	425	1	13	13
1802	89.62	65.33	1107	14338.55	21.66	10452.32	48.19	0	0	107.43	13.92	262.56	3.39	77.73	13.36	280.19	44.39	1	1454.55	4.16	0.41	5	425	2	13	12
1803	89.03	66.28	1109	14245.38	20.88	10604.75	40.43	0	0	115.42	10.99	249.48	4.11	171.42	18.81	309.62	39.99	1	1865.65	4.27	0.46	4	425	3	13	11
1804	88.94	66.35	1110	14230.47	31.30	10616.34	43.26	0	0	94.26	8.56	238.34	4.29	268.31	30.03	340.91	44.81	1	863.05	2.04	0.38	5	425	4	13	10
1805	88.07	66.70	1111	14090.66	62.80	10671.52	38.27	0	0	84.68	15.65	261.77	5.21	260.06	57.87	160.87	34.11	1	1646.08	4.24	0.20	5	425	5	13	9
1806	88.22	66.60	1114	14114.85	42.76	10656.75	22.43	0	0	105.70	14.03	261.66	3.97	246.34	38.45	127.68	18.53	1	1773.35	3.16	0.36	4	425	6	13	8
1807	88.17	66.70	1116	14106.56	40.23	10671.48	31.04	0	0	107.08	11.38	247.22	4.95	290.29	38.77	229.94	28.46	1	1027.53	3.80	0.36	5	425	7	13	7
1808	88.51	66.60	1117	14161.04	59.30	10655.88	30.94	0	0	82.04	9.26	256.55	4.39	377.23	65.59	217.95	28.44	1	1738.70	3.18	0.30	4	425	8	13	6
1809	89.72	66.11	1118	14355.19	30.63	10577.38	25.40	0	0	96.09	8.61	247.83	3.50	264.98	28.52	221.94	23.18	1	1345.40	2.44	0.46	4	425	9	13	5
1810	89.52	66.20	1119	14323.12	30.00	10592.26	35.86	0	0	101.64	12.24	253.14	4.29	193.79	26.87	230.83	32.37	0	1051.65	2.65	0.36	3	425	10	13	4
1811	89.63	66.34	1120	14341.05	21.26	10613.69	30.31	0	0	113.35	12.08	248.57	3.58	153.98	18.70	219.44	26.91	0	1736.78	3.05	0.45	5	425	11	13	3
1812	88.89	66.56	1121	14222.29	41.60	10648.86	41.29	0	0	81.25	13.89	256.33	4.23	188.04	36.97	186.77	36.60	0	1859.80	2.26	0.24	5	425	12	13	2
1813	89.75	65.79	1122	14360.22	25.09	10526.64	44.12	0	0	103.92	13.67	256.48	4.30	147.97	22.32	257.39	40.24	1	1107.42	3.48	0.34	5	425	13	13	1
1814	87.91	54.53	1108	14065.29	39.29	8725.12	23.39	0	0	87.60	9.63	232.55	3.34	272.57	36.69	165.59	20.88	1	728.08	3.00	0.41	4	426	1	1	1
1815	84.27	63.28	1111	13483.76	25.68	10124.91	25.18	0	0	135.72	20.81	244.45	4.05	127.70	22.04	124.94	21.47	1	727.88	2.72	0.33	4	427	1	1	1
1816	89.99	54.89	1113	14397.69	39.20	8783.06	27.12	0	0	92.42	8.67	240.80	3.87	313.26	39.10	227.79	24.97	1	2531.42	3.83	0.42	5	428	1	2	2
1817	89.75	55.67	1114	14360.49	63.15	8907.48	15.52	0	0	92.21	8.15	252.39	3.08	447.50	74.08	136.83	13.61	1	1838.40	3.06	0.52	4	428	2	2	1
1818	84.69	63.85	1117	13550.55	30.95	10215.40	49.17	0	0	86.67	15.24	254.45	4.14	135.01	26.76	215.08	43.50	0	1954.72	2.24	0.25	5	429	1	6	6
1819	84.77	64.42	1118	13562.74	16.31	10306.68	53.52	0	0	100.08	10.38	240.23	3.45	123.26	14.70	367.83	57.38	1	18.17	2.51	0.46	5	429	2	6	5
1820	84.35	63.82	1119	13496.26	20.44	10211.81	26.17	0	0	124.03	13.33	241.91	3.51	146.02	17.74	187.42	23.01	0	1122.03	2.87	0.47	3	429	3	6	4
1821	84.56	63.80	1122	13530.23	31.07	10207.48	31.34	0	0	98.93	14.79	248.87	3.77	159.84	27.12	161.43	27.56	0	2023.05	2.49	0.32	3	429	4	6	3
1822	84.42	64.21	1125	13507.11	21.55	10273.08	22.47	0	0	148.00	19.46	251.80	3.78	120.36	16.78	130.97	19.89	1	926.35	5.04	0.40	5	429	5	6	2
1823	84.27	64.27	1126	13482.61	17.28	10282.53	75.01	0	0	90.46	10.52	244.56	3.49	114.63	15.07	417.25	84.00	1	1346.47	3.10	0.42	5	429	6	6	1
1824	88.75	54.95	1118	14200.00	27.08	8792.48	16.86	0	0	108.18	12.02	248.92	2.84	189.37	23.73	122.02	16.70	1	1492.95	3.39	0.47	3	430	1	5	5
1825	89.92	55.18	1119	14386.93	33.59	8828.10	18.01	0	0	100.11	11.06	247.95	3.02	233.56	30.25	127.57	16.53	1	1233.97	3.21	0.46	5	430	2	5	4
1826	89.95	54.73	1122	14392.06	30.33	8757.20	15.22	0	0	119.98	8.72	231.88	3.19	309.36	29.78	163.62	13.67	1	1381.50	3.32	0.60	4	430	3	5	3
1827	89.68	55.44	1123	14348.39	47.36	8870.48	26.34	0	0	92.02	12.34	252.65	4.06	270.45	43.71	152.31	23.21	1	1687.50	4.33	0.33	5	430	4	5	2
1828	90.96	56.20	1126	14553.66	28.23	8991.64	33.98	0	0	97.09	13.49	252.28	3.72	157.04	25.11	188.69	29.96	0	1043.45	2.29	0.34	3	430	5	5	1
1829	92.40	61.34	1121	14784.75	25.91	9815.01	23.45	0	0	105.77	12.89	252.22	3.16	163.45	22.63	147.68	20.33	0	505.97	2.67	0.42	5	431	1	2	2
1830	92.30	61.12	1122	14768.07	46.53	9778.65	37.28	0	0	71.49	10.26	244.52	3.84	251.23	42.58	202.37	33.75	1	1175.53	2.62	0.27	4	431	2	2	1
1831	88.74	67.30	1126	14199.01	30.12	10768.20	21.30	0	0	108.75	8.56	234.82	3.51	286.64	29.30	212.31	19.33	1	520.12	2.15	0.53	4	432	1	1	1
1832	91.61	61.70	1126	14657.45	25.40	9872.59	30.56	0	0	121.51	19.57	250.35	3.53	89.07	16.12	142.79	26.20	1	-40.85	2.93	0.33	5	433	1	1	1
1833	85.32	66.01	1127	13651.09	37.57	10561.68	47.49	0	0	98.87	8.08	228.11	4.49	333.33	38.77	371.19	47.39	1	2936.28	4.65	0.42	5	434	1	12	12
1834	85.33	64.27	1130	13652.35	33.47	10283.67	32.79	0	0	100.57	9.84	235.69	4.24	261.04	32.09	257.22	31.22	1	1774.53	3.80	0.42	5	434	2	12	11
1835	84.78	64.36	1131	13564.52	16.82	10298.03	42.12	0	0	139.86	21.71	262.21	4.39	86.27	15.47	213.73	36.92	1	1629.25	5.69	0.33	5	434	3	12	10
1836	84.37	63.96	1133	13498.95	21.61	10233.45	17.19	0	0	175.54	26.08	255.56	3.92	102.89	15.58	102.94	19.75	1	2020.35	4.75	0.38	5	434	4	12	9
1837	84.36	64.32	1134	13497.81	22.57	10291.75	20.98	0	0	146.14	16.48	254.68	3.82	153.56	19.59	142.53	18.11	0	885.45	3.30	0.46	4	434	5	12	8
1838	84.51	64.22	1136	13522.29	19.78	10274.87	26.45	0	0	129.09	12.41	242.68	3.66	158.98	17.39	211.64	23.72	0	1682.85	4.49	0.50	5	434	6	12	7
1839	84.75	65.34	1138	13560.23	23.91	10453.60	44.51	0	0	114.72	11.51	236.59	4.60	186.77	21.61	319.70	44.64	1	1966.35	4.25	0.42	5	434	7	12	6
1840	84.74	63.93	1139	13558.54	10.06	10229.13	15.54	0	0	209.79	16.14	244.59	3.04	97.32	8.56	155.91	13.62	1	724.25	5.11	0.67	5	434	8	12	5
1841	84.53	64.94	1141	13525.15	26.82	10390.79	30.31	0	0	125.16	16.04	249.98	4.40	161.32	23.52	182.38	26.73	0	2293.53	4.75	0.37	3	434	9	12	4
1842	84.51	63.79	1142	13521.19	9.76	10206.46	12.75	0	0	217.77	13.04	241.94	2.82	117.41	7.36	162.01	11.12	1	2175.45	5.69	0.75	4	434	10	12	3
1843	84.60	64.72	1143	13535.62	17.08	10354.67	39.65	0	0	132.43	14.41	245.50	4.04	113.21	12.99	274.89	36.52	1	1902.05	7.16	0.46	5	434	11	12	2
1844	85.74	66.28	1145	13717.61	62.54	10604.60	19.36	0	0	83.53	11.97	251.67	3.34	322.16	61.66	99.76	16.13	1	1557.40	3.56	0.37	5	434	12	12	1
1845	88.89	55.33	1128	14221.98	43.70	8852.88	17.36	0	0	101.95	8.49	235.81	3.33	367.08	46.47	163.61	15.63	1	816.67	2.69	0.53	5	435	1	1	1
1846	91.83	55.08	1132	14692.67	31.52	8812.17	20.55	0	0	98.25	10.57	240.42	3.09	225.10	28.43	148.43	18.50	0	1202.60	2.49	0.45	4	436	1	10	10
1847	90.73	55.58	1135	14516.85	17.91	8893.50	30.17	0	0	108.03	15.00	258.05	2.88	93.52	14.85	167.46	26.15	1	1344.00	3.02	0.39	5	436	2	10	9
1848	89.93	55.22	1138	14389.22	41.09	8834.72	22.21	0	0	75.54	8.87	247.16	2.83	266.73	38.03	146.97	19.86	1	1718.08	3.49	0.39	4	436	3	10	8
1849	89.93	54.96	1140	14389.09	73.65	8794.24	26.14	0	0	72.78	7.54	243.17	3.62	456.96	91.89	200.90	24.01	1	1657.38	3.14	0.37	5	436	4	10	7
1850	90.62	55.07	1142	14499.92	47.29	8811.74	22.08	0	0	89.48	13.37	251.92	3.59	245.66	42.35	119.79	22.18	1	1456.17	3.07	0.32	5	436	5	10	6
1851	89.44	55.36	1143	14310.34	119.27	8857.82	18.94	0	0	81.00	8.93	242.75	3.54	573.67	158.97	133.44	16.34	1	1900.83	4.82	0.42	5	436	6	10	5
1852	90.27	55.30	1145	14443.22	43.36	8847.50	22.12	0	0	83.75	8.17	238.73	3.25	329.92	43.83	178.19	20.01	1	1397.00	3.20	0.43	4	436	7	10	4
1853	90.69	55.25	1147	14509.68	33.48	8839.77	25.58	0	0	104.23	13.97	244.13	3.75	192.55	29.47	147.13	22.54	0	1115.45	2.38	0.36	5	436	8	10	3
1854	90.31	56.35	1148	14449.09	25.80	9016.63	38.05	0	0	102.25	8.70	244.15	4.03	239.07	23.81	323.73	38.65	1	1836.33	3.46	0.45	5	436	9	10	2
1855	89.67	54.81	1149	14347.73	30.15	8769.00	37.38	0	0	105.75	21.00	259.54	4.11	110.72	23.84	143.94	32.77	1	935.08	3.38	0.23	4	436	10	10	1
1856	88.11	55.27	1133	14097.42	16.64	8842.43	19.86	0	0	154.08	22.10	247.64	3.34	101.39	18.20	107.32	16.84	1	745.00	5.16	0.40	5	437	1	2	2
1857	89.33	55.38	1134	14292.38	36.40	8860.13	22.36	0	0	96.55	11.18	247.99	3.43	242.01	32.69	149.09	19.61	0	1723.75	3.12	0.40	4	437	2	2	1
1858	88.17	67.04	1135	14107.85	234.58	10727.03	19.73	0	0	76.77	6.57	232.45	3.47	976.80	583.10	185.46	18.11	1	1480.70	2.80	0.50	5	438	1	3	3
1859	87.93	67.25	1136	14069.11	37.96	10759.34	22.41	0	0	93.69	9.43	239.15	3.43	284.38	36.24	173.74	20.14	1	1199.53	3.10	0.45	5	438	2	3	2
1860	88.31	67.27	1137	14129.40	48.13	10762.50	28.50	0	0	82.28	8.60	236.13	3.64	319.20	48.30	212.63	26.18	1	1509.92	2.70	0.39	4	438	3	3	1
1861	92.00	60.61	1136	14719.54	10.12	9696.86	21.86	0	0	159.53	11.47	243.14	2.96	116.41	10.61	237.35	19.45	1	692.05	3.40	0.67	4	439	1	1	1
1862	85.86	67.42	1140	13737.59	43.27	10786.97	26.78	0	0	84.48	7.54	238.73	3.61	349.39	45.37	237.60	24.75	1	1535.08	4.30	0.41	4	440	1	1	1
1863	87.89	67.10	1144	14062.53	66.83	10736.21	26.54	0	0	85.18	9.59	240.78	3.88	366.62	64.86	183.37	23.93	1	2380.00	3.89	0.39	5	441	1	7	7
1864	89.63	66.76	1145	14340.73	52.38	10681.01	17.72	0	0	90.12	10.31	240.83	3.17	324.64	52.25	120.33	15.78	1	1163.85	3.56	0.43	5	441	2	7	6
1865	88.82	66.85	1147	14211.64	31.06	10695.48	22.26	0	0	110.61	12.46	241.87	3.60	212.14	27.79	152.98	19.83	0	1282.15	2.85	0.43	4	441	3	7	5
1866	88.31	66.98	1149	14130.34	32.82	10717.33	28.91	0	0	98.37	12.83	251.94	3.79	194.42	29.04	171.32	25.65	0	1476.85	2.56	0.35	3	441	4	7	4
1867	87.56	67.27	1150	14009.59	49.42	10763.84	22.62	0	0	94.28	12.30	258.75	3.87	287.62	46.39	134.38	19.95	1	1587.45	3.77	0.35	5	441	5	7	3
1868	88.13	67.18	1151	14100.66	36.11	10748.57	20.61	0	0	101.10	9.74	246.57	3.47	284.68	34.17	166.94	18.53	1	1830.58	3.27	0.47	5	441	6	7	2
1869	88.76	67.37	1152	14202.37	36.50	10778.72	18.31	0	0	105.28	9.67	245.62	3.33	293.78	35.35	155.01	16.25	1	699.05	2.70	0.51	5	441	7	7	1
1870	84.29	63.70	1146	13486.92	19.85	10192.39	24.20	0	0	145.46	21.07	245.23	3.58	96.74	15.72	126.46	20.39	1	1046.80	4.08	0.37	4	442	1	10	10
1871	84.71	64.26	1148	13554.30	20.53	10281.36	37.30	0	0	93.53	8.96	239.08	3.20	167.20	18.39	289.12	36.07	1	1475.05	3.24	0.48	5	442	2	10	9
1872	84.37	64.28	1149	13499.91	21.51	10284.77	31.26	0	0	126.89	16.74	250.82	3.90	121.07	17.26	181.23	27.31	1	1413.03	4.64	0.38	5	442	3	10	8
1873	84.51	64.80	1150	13521.64	25.41	10367.88	47.98	0	0	110.40	17.56	253.47	4.26	99.36	16.38	227.33	42.29	1	2377.53	4.67	0.29	5	442	4	10	7
1874	84.40	63.86	1152	13503.46	18.87	10217.94	20.69	0	0	156.75	16.02	246.44	3.72	140.93	16.07	155.56	18.20	0	1175.55	4.67	0.51	3	442	5	10	6
1875	84.33	64.70	1153	13492.75	23.20	10352.28	31.63	0	0	109.21	13.55	260.88	3.63	143.66	20.16	196.35	27.83	0	2158.33	4.29	0.39	4	442	6	10	5
1876	84.65	64.04	1155	13544.69	18.43	10245.78	11.11	0	0	242.95	32.63	265.55	4.12	99.89	13.49	87.25	13.36	1	2237.53	6.52	0.46	5	442	7	10	4
1877	84.45	65.61	1156	13511.38	37.06	10496.90	64.72	0	0	74.29	13.44	258.79	4.57	159.29	32.94	274.11	60.01	1	2989.25	4.91	0.21	5	442	8	10	3
1878	84.43	63.71	1157	13508.09	20.55	10194.39	28.52	0	0	142.67	17.79	243.41	3.59	89.30	12.40	171.91	24.69	1	331.65	3.76	0.42	4	442	9	10	2
1879	84.24	63.80	1158	13478.94	21.99	10207.98	21.70	0	0	157.23	16.70	239.90	4.18	159.40	19.30	157.31	19.09	0	1535.80	5.04	0.48	4	442	10	10	1
1880	92.60	60.38	1147	14816.52	23.80	9661.36	26.96	0	0	105.14	12.11	243.84	3.28	159.13	20.85	180.44	23.73	0	149.47	2.80	0.43	3	443	1	1	1
1881	87.95	55.30	1154	14071.33	39.63	8848.62	28.09	0	0	90.80	13.31	252.32	3.74	208.22	35.11	147.67	24.64	0	1681.92	2.67	0.31	4	444	1	3	3
1882	89.84	55.44	1155	14374.87	57.74	8871.18	24.73	0	0	108.33	8.94	225.03	4.72	450.31	69.70	239.47	23.02	1	1309.40	3.42	0.43	5	444	2	3	2
1883	89.89	55.07	1156	14382.03	30.39	8811.56	26.51	0	0	92.41	9.57	241.53	3.35	226.80	27.66	199.17	23.79	0	1222.08	2.55	0.43	4	444	3	3	1
1884	86.69	67.31	1155	13870.22	72.59	10769.54	38.71	0	0	81.75	13.10	253.79	5.46	335.82	74.25	190.47	35.18	1	2453.75	6.18	0.21	4	445	1	10	10
1885	88.66	67.15	1156	14185.86	48.83	10743.49	16.73	0	0	111.47	8.96	234.10	3.62	400.74	53.37	163.45	15.15	1	970.00	2.88	0.55	5	445	2	10	9
1886	88.43	67.16	1158	14148.73	36.63	10744.84	22.56	0	0	97.38	11.31	248.67	3.50	243.32	32.90	150.82	20.22	0	753.95	2.27	0.40	4	445	3	10	8
1887	87.09	67.13	1159	13934.38	35.28	10740.55	26.35	0	0	112.57	13.71	258.07	4.32	223.71	31.61	167.77	23.49	0	2194.05	3.47	0.38	4	445	4	10	7
1888	88.68	66.69	1161	14189.39	36.53	10670.35	19.80	0	0	97.87	7.27	234.54	3.19	347.37	37.82	209.01	18.26	1	1155.12	2.82	0.55	4	445	5	10	6
1889	88.29	66.99	1162	14127.04	53.70	10718.68	21.11	0	0	87.18	8.86	248.19	3.34	351.01	54.22	162.08	19.05	1	2095.95	3.39	0.44	4	445	6	10	5
1890	87.47	67.43	1163	13994.94	89.74	10788.11	23.51	0	0	78.62	8.02	236.94	3.71	506.09	107.92	181.92	21.42	1	1762.12	3.40	0.40	5	445	7	10	4
1891	86.22	67.61	1164	13795.75	18.25	10818.39	15.83	0	0	187.14	18.39	264.07	3.22	140.77	15.86	83.62	9.83	1	1456.45	5.51	0.55	5	445	8	10	3
1892	87.18	67.44	1166	13948.92	628.51	10791.07	20.99	0	0	63.57	7.91	264.72	3.49	1331.03	2104.73	132.04	17.76	1	1963.38	2.92	0.39	5	445	9	10	2
1893	88.70	66.94	1167	14192.19	30.75	10711.05	12.00	0	0	129.84	15.65	263.92	3.13	205.25	27.41	95.47	14.46	1	870.35	1.85	0.46	5	445	10	10	1
1894	88.99	55.11	1160	14238.87	34.55	8817.64	20.74	0	0	105.72	6.89	217.39	3.48	376.75	37.90	250.60	19.70	1	681.30	2.65	0.54	4	446	1	2	2
1895	88.52	54.00	1162	14163.74	52.70	8640.03	26.78	0	0	103.15	18.31	246.10	4.82	230.81	46.72	121.91	26.86	1	1363.15	2.72	0.25	5	446	2	2	1
1896	91.42	61.46	1160	14627.42	29.56	9833.03	31.00	0	0	89.54	10.70	248.52	3.45	191.69	26.31	200.96	27.59	0	-53.02	2.61	0.38	5	447	1	1	1
1897	84.34	65.25	1163	13495.18	22.50	10439.85	69.87	0	0	87.87	13.30	253.84	3.96	107.10	17.42	334.89	70.39	1	1968.90	3.74	0.31	5	448	1	20	20
1898	84.77	65.95	1165	13563.77	18.31	10551.29	135.41	0	0	99.93	13.13	254.45	4.66	110.57	16.81	567.32	199.02	1	1374.95	4.74	0.38	5	448	2	20	19
1899	84.63	64.06	1167	13541.04	20.56	10249.50	19.10	0	0	165.11	14.75	261.56	4.04	177.49	18.11	165.01	16.90	0	2317.67	4.58	0.55	4	448	3	20	18
1900	84.29	64.29	1169	13486.31	20.99	10286.03	29.49	0	0	118.86	14.24	248.10	3.58	134.44	18.18	189.12	26.03	0	1380.95	3.07	0.43	5	448	4	20	17
1901	84.47	65.12	1172	13515.17	20.07	10418.43	53.18	0	0	98.41	9.98	242.32	3.79	154.89	17.87	366.54	56.43	1	2007.90	4.66	0.44	5	448	5	20	16
1902	84.48	64.19	1173	13516.18	22.38	10270.15	25.89	0	0	131.40	15.88	255.95	3.81	141.16	18.97	164.47	22.70	0	2051.67	3.79	0.42	5	448	6	20	15
1903	84.45	63.98	1176	13512.09	18.27	10237.30	30.10	0	0	156.05	18.01	256.56	4.21	109.48	13.08	197.94	26.36	1	1941.00	5.37	0.44	4	448	7	20	14
1904	84.39	64.38	1179	13502.62	24.16	10300.79	25.51	0	0	120.15	15.90	248.64	3.56	138.96	20.47	147.35	21.95	0	340.92	3.30	0.38	4	448	8	20	13
1905	84.42	64.05	1181	13506.84	20.20	10248.15	32.85	0	0	105.39	10.41	235.22	3.39	158.68	17.90	254.14	30.25	1	996.10	3.77	0.47	4	448	9	20	12
1906	84.37	63.08	1182	13499.77	25.48	10092.05	36.78	0	0	84.58	9.60	243.17	3.27	174.54	22.76	248.37	33.84	0	1389.80	2.62	0.40	4	448	10	20	11
1907	84.71	64.23	1184	13553.24	21.33	10276.94	48.60	0	0	101.42	14.22	250.49	3.87	114.99	17.96	260.36	45.14	1	1594.80	4.55	0.35	5	448	11	20	10
1908	84.42	63.07	1185	13507.39	14.77	10091.36	7.87	0	0	255.44	21.62	248.42	3.41	140.50	12.50	91.57	9.35	1	211.53	6.39	0.65	4	448	12	20	9
1909	84.80	63.01	1188	13567.92	12.56	10081.37	18.77	0	0	200.66	34.04	263.56	3.68	68.59	11.35	104.13	22.03	1	1698.72	4.23	0.36	5	448	13	20	8
1910	84.65	64.30	1191	13544.27	20.40	10288.54	32.98	0	0	112.52	11.53	241.76	3.60	154.23	18.01	244.32	30.53	0	1485.40	3.92	0.47	5	448	14	20	7
1911	84.57	63.44	1192	13531.78	15.77	10149.62	14.12	0	0	178.13	14.46	240.55	3.14	148.03	13.52	130.69	11.56	1	983.40	4.45	0.63	5	448	15	20	6
1912	84.36	63.36	1193	13496.88	14.84	10137.06	25.07	0	0	189.64	19.07	244.75	4.05	94.14	10.40	189.35	21.79	1	674.10	4.85	0.53	5	448	16	20	5
1913	84.36	64.81	1195	13497.19	23.43	10369.81	47.00	0	0	96.81	9.11	230.43	3.75	194.65	21.17	333.86	47.02	1	1738.78	4.71	0.45	5	448	17	20	4
1914	84.46	64.10	1196	13513.37	22.59	10256.36	44.38	0	0	119.48	16.97	253.26	4.16	98.42	14.57	234.30	39.74	1	1690.83	5.10	0.34	5	448	18	20	3
1915	84.49	64.51	1197	13518.52	20.35	10321.84	28.34	0	0	142.20	16.73	248.01	4.10	129.99	16.61	184.59	24.81	1	1427.35	4.62	0.43	5	448	19	20	2
1916	84.35	63.73	1198	13496.39	32.98	10196.66	44.29	0	0	79.38	11.54	249.49	3.86	176.21	29.44	235.62	39.87	0	1225.60	2.39	0.32	5	448	20	20	1
1917	90.71	56.03	1163	14514.09	59.10	8964.46	29.29	0	0	75.06	9.07	237.51	3.79	345.75	61.00	190.46	26.59	1	1455.85	2.58	0.32	5	449	1	1	1
1918	88.40	67.31	1165	14143.36	55.39	10769.82	30.82	0	0	98.88	16.41	251.16	5.07	256.34	50.24	143.59	27.10	1	1614.30	3.94	0.27	5	450	1	1	1
1919	85.22	55.39	1166	13635.72	127.41	8862.02	22.39	0	0	67.98	8.80	238.65	3.29	531.64	132.84	133.12	19.11	1	899.60	2.16	0.36	5	451	1	1	1
1920	84.04	63.69	1166	13445.71	17.84	10189.75	18.29	0	0	163.82	16.42	249.67	3.54	138.29	16.22	140.02	15.73	0	1712.92	4.44	0.53	5	452	1	1	1
1921	91.06	60.69	1166	14570.07	23.04	9709.61	16.38	0	0	181.79	17.32	258.25	4.26	185.82	20.21	131.18	13.98	1	1320.38	6.16	0.53	3	453	1	2	2
1922	90.15	61.69	1167	14424.51	21.17	9869.76	21.88	0	0	125.66	12.31	257.81	3.33	166.75	18.69	172.26	19.26	0	308.65	2.80	0.51	3	453	2	2	1
1923	90.33	55.07	1170	14453.15	31.35	8811.75	20.46	0	0	116.63	7.77	229.47	3.75	348.73	33.03	242.16	19.24	1	1945.47	3.38	0.57	5	454	1	3	3
1924	90.06	55.48	1171	14410.36	89.15	8876.38	16.94	0	0	97.73	8.06	242.72	3.65	582.90	131.65	162.81	15.31	1	1614.88	4.16	0.53	5	454	2	3	2
1925	89.49	55.37	1173	14318.06	59.40	8858.93	25.31	0	0	74.34	8.89	242.93	3.52	359.38	63.09	166.42	22.83	1	503.42	2.31	0.35	4	454	3	3	1
1926	84.72	67.75	1174	13554.47	44.69	10839.78	34.42	0	0	88.24	10.50	229.69	4.30	272.43	44.10	226.28	31.28	1	846.97	1.99	0.34	5	455	1	1	1
1927	88.49	67.18	1174	14159.06	53.82	10749.43	16.77	0	0	98.07	8.98	239.37	3.28	385.63	56.68	143.23	15.19	1	1141.28	3.21	0.51	5	456	1	6	6
1928	88.46	67.29	1175	14154.24	46.39	10766.80	27.48	0	0	92.75	14.95	260.35	4.05	221.47	40.98	130.68	23.77	1	2302.50	3.62	0.29	5	456	2	6	5
1929	88.09	67.58	1177	14094.98	44.62	10812.24	20.48	0	0	108.00	12.52	258.77	3.96	289.53	42.29	135.60	17.42	1	1689.22	3.26	0.40	4	456	3	6	4
1930	87.89	67.48	1178	14062.40	37.86	10796.39	24.34	0	0	98.00	9.07	241.37	3.79	305.18	37.33	206.79	22.11	1	2039.72	4.56	0.44	4	456	4	6	3
1931	88.40	67.45	1181	14143.54	33.70	10791.83	31.90	0	0	91.91	12.62	250.08	3.78	189.71	29.85	179.55	28.24	0	1332.15	2.28	0.33	3	456	5	6	2
1932	86.67	67.19	1184	13867.92	66.33	10749.89	38.06	0	0	73.40	15.49	265.14	4.43	234.65	62.52	140.21	34.09	0	1993.60	1.83	0.20	5	456	6	6	1
1933	89.22	54.72	1177	14275.35	41.96	8754.81	33.64	0	0	92.00	13.56	250.06	4.38	220.19	37.50	176.89	29.96	0	1181.88	2.44	0.29	4	457	1	2	2
1934	90.74	54.79	1178	14518.24	25.14	8766.08	30.04	0	0	120.41	20.10	254.99	3.89	114.55	21.58	138.44	26.37	1	1196.08	4.43	0.30	5	457	2	2	1
1935	91.58	61.29	1180	14653.46	25.19	9806.43	18.87	0	0	124.63	12.07	247.01	3.36	200.58	22.21	150.22	16.59	0	1031.10	3.71	0.51	3	458	1	1	1
1936	88.23	55.28	1181	14117.29	48.09	8845.55	22.02	0	0	78.38	8.95	249.55	3.09	307.91	47.26	150.17	19.61	1	1449.25	2.59	0.40	5	459	1	9	9
1937	87.50	55.37	1183	13999.99	38.04	8858.65	24.11	0	0	81.83	10.42	253.67	3.07	230.27	33.85	145.86	21.03	0	1898.25	2.15	0.37	5	459	2	9	8
1938	89.49	55.31	1185	14318.72	36.77	8849.44	28.47	0	0	86.86	10.37	248.77	3.60	238.59	33.17	185.43	25.50	0	1615.33	2.13	0.36	5	459	3	9	7
1939	89.79	55.49	1186	14366.05	69.48	8878.51	27.37	0	0	73.93	10.08	253.42	3.81	356.80	72.48	156.94	24.40	1	1738.17	1.80	0.30	4	459	4	9	6
1940	90.29	55.72	1188	14445.61	26.14	8915.90	24.11	0	0	122.23	13.14	252.30	3.83	187.74	23.11	173.22	21.33	0	1386.05	3.01	0.45	3	459	5	9	5
1941	90.36	55.26	1189	14458.03	29.10	8841.65	18.38	0	0	106.19	10.23	244.35	3.06	232.86	25.96	147.55	16.28	0	514.67	2.87	0.50	4	459	6	9	4
1942	89.98	54.57	1190	14396.08	25.91	8730.65	32.95	0	0	107.72	21.79	257.49	3.76	109.28	28.45	123.84	26.05	1	1830.70	2.76	0.25	5	459	7	9	3
1943	90.37	54.84	1193	14458.90	22.86	8774.60	14.23	0	0	128.65	10.94	241.15	2.85	207.70	20.11	130.66	13.03	1	1131.35	4.06	0.59	4	459	8	9	2
1944	90.01	55.06	1195	14401.61	45.66	8809.03	18.84	0	0	95.18	8.17	237.55	3.34	373.80	49.36	173.01	17.09	1	1659.50	4.48	0.50	5	459	9	9	1
1945	86.02	67.17	1182	13763.40	64.85	10746.77	21.39	0	0	86.41	8.67	238.22	3.67	427.01	76.41	168.43	19.42	1	1245.30	2.84	0.43	4	460	1	1	1
1946	84.56	65.16	1183	13529.61	27.87	10425.40	62.87	0	0	74.99	10.72	251.93	3.83	152.01	24.68	324.90	62.80	1	2044.20	3.49	0.30	3	461	1	1	1
1947	90.01	55.60	1183	14400.89	88.30	8896.14	30.34	0	0	63.86	7.94	244.07	3.74	455.21	109.05	194.09	27.76	1	955.83	2.64	0.34	5	462	1	2	2
1948	89.46	54.98	1184	14314.33	49.20	8797.57	23.38	0	0	93.36	13.67	249.59	3.94	259.31	44.61	127.36	22.71	1	1397.53	3.53	0.32	5	462	2	2	1
1949	93.50	60.48	1185	14960.55	44.87	9677.36	33.29	0	0	83.09	8.26	231.99	4.16	339.54	46.72	265.28	31.47	1	1211.45	3.25	0.32	5	463	1	2	2
1950	92.32	60.66	1186	14770.83	27.11	9705.36	16.94	0	0	135.73	15.58	254.32	3.33	179.77	23.58	102.27	12.69	1	342.75	3.79	0.46	4	463	2	2	1
1951	89.08	62.88	1189	14252.30	5.80	10060.37	17.26	0	0	261.75	24.15	263.66	3.25	74.67	6.18	154.96	15.23	1	1398.12	4.19	0.62	5	464	1	1	1
1952	84.52	64.99	1190	13522.91	20.68	10398.67	64.04	0	0	96.94	11.73	243.63	3.75	128.68	16.93	337.84	62.56	1	1618.00	3.75	0.42	5	465	1	1	1
1953	87.35	67.66	1193	13976.24	36.77	10826.21	23.83	0	0	93.23	8.54	244.01	3.35	288.31	36.33	202.58	21.72	1	1880.42	2.73	0.48	4	466	1	2	2
1954	87.95	66.93	1196	14071.77	45.34	10708.47	11.29	0	0	128.70	19.55	258.18	3.68	243.39	41.19	81.79	12.99	1	1703.10	3.84	0.37	5	466	2	2	1
1955	84.71	65.36	1202	13553.79	18.09	10458.01	53.81	0	0	88.79	8.67	247.74	3.24	145.37	16.16	385.89	59.78	1	1663.55	3.63	0.47	5	467	1	26	26
1956	84.05	64.84	1204	13448.35	23.96	10373.67	58.88	0	0	83.62	16.13	242.70	3.93	107.58	26.85	240.15	52.71	1	992.60	3.73	0.23	5	467	2	26	25
1957	84.43	64.10	1205	13509.39	17.60	10255.44	26.99	0	0	149.03	16.26	251.86	3.80	116.52	13.38	188.40	23.64	1	1320.85	4.29	0.47	4	467	3	26	24
1958	84.45	63.62	1206	13511.37	26.56	10179.93	45.75	0	0	110.61	18.67	258.64	4.36	103.84	18.13	205.20	39.95	1	1613.40	5.25	0.27	4	467	4	26	23
1959	84.40	64.87	1207	13503.93	16.65	10379.34	29.12	0	0	144.80	15.55	265.95	3.68	107.55	12.11	206.10	25.52	1	2339.10	7.05	0.48	4	467	5	26	22
1960	84.74	64.27	1209	13559.08	11.36	10282.73	33.38	0	0	140.83	10.91	252.72	3.19	112.79	9.96	311.69	32.78	1	2250.58	8.49	0.63	4	467	6	26	21
1961	84.38	63.94	1210	13500.42	24.85	10231.14	43.46	0	0	104.92	16.25	259.04	4.10	118.32	19.70	214.31	38.37	1	2355.95	6.50	0.30	4	467	7	26	20
1962	84.51	65.58	1211	13522.21	20.87	10492.66	30.05	0	0	111.46	7.89	233.70	3.53	228.44	19.84	321.02	30.12	1	2109.60	3.90	0.55	4	467	8	26	19
1963	84.43	63.75	1214	13508.04	23.92	10200.68	20.07	0	0	155.14	23.31	261.63	3.81	113.84	17.75	100.33	17.45	1	1430.28	5.18	0.36	5	467	9	26	18
1964	84.61	63.69	1215	13537.51	16.40	10190.30	22.35	0	0	167.21	17.82	249.85	3.61	104.43	11.70	158.89	19.36	1	1714.92	6.15	0.51	5	467	10	26	17
1965	84.63	64.07	1216	13540.34	20.95	10251.54	51.01	0	0	103.44	13.46	251.23	3.99	120.48	16.95	290.95	48.60	1	1791.10	4.75	0.36	5	467	11	26	16
1966	84.35	64.51	1217	13495.53	21.30	10321.93	32.48	0	0	102.13	10.71	238.79	3.29	157.30	18.81	233.94	30.26	0	988.80	3.15	0.46	4	467	12	26	15
1967	84.58	64.37	1218	13532.15	26.09	10298.76	29.72	0	0	115.84	12.72	241.93	4.05	184.23	23.19	208.29	26.90	0	1318.33	4.34	0.42	4	467	13	26	14
1968	84.94	64.00	1219	13590.44	22.70	10239.28	22.66	0	0	114.56	26.05	257.29	3.35	97.10	27.25	97.80	27.83	1	1775.70	3.83	0.32	5	467	14	26	13
1969	85.10	63.85	1220	13616.11	28.70	10216.22	25.87	0	0	124.82	12.97	242.82	4.32	213.61	25.84	193.26	23.10	0	1638.08	3.52	0.44	5	467	15	26	12
1970	84.69	63.84	1222	13550.02	17.88	10213.75	22.15	0	0	166.60	19.93	267.27	3.84	109.46	14.31	141.94	19.55	1	2398.72	5.68	0.45	5	467	16	26	11
1971	85.05	64.52	1223	13607.53	21.94	10323.96	17.28	0	0	191.57	19.50	260.99	4.42	164.82	19.22	126.46	13.83	1	2924.15	7.62	0.52	5	467	17	26	10
1972	84.96	65.20	1224	13593.31	21.24	10432.17	30.44	0	0	128.56	9.38	233.94	4.16	228.80	19.57	309.53	30.35	1	2835.50	4.12	0.55	5	467	18	26	9
1973	85.39	65.59	1225	13661.85	28.42	10494.65	34.15	0	0	114.85	9.76	253.59	4.58	257.00	27.48	308.12	33.69	1	3408.08	4.33	0.46	5	467	19	26	8
1974	85.44	65.57	1226	13669.65	48.65	10491.75	34.61	0	0	100.53	8.22	235.77	4.60	398.50	53.16	308.09	35.17	1	3671.08	4.28	0.44	5	467	20	26	7
1975	84.78	65.17	1227	13565.27	37.35	10427.88	23.35	0	0	107.99	10.57	256.14	4.06	290.91	35.68	186.81	21.12	1	2884.45	3.98	0.45	5	467	21	26	6
1976	84.41	64.77	1228	13506.10	17.94	10363.54	20.74	0	0	169.74	16.36	257.77	3.95	142.20	15.31	165.35	18.18	0	2359.03	4.77	0.53	4	467	22	26	5
1977	84.55	64.44	1231	13527.98	30.71	10310.36	31.76	0	0	105.41	11.96	253.86	4.26	210.53	27.56	217.58	28.52	0	2205.97	2.97	0.38	4	467	23	26	4
1978	84.43	63.91	1232	13508.72	16.94	10226.04	17.74	0	0	225.26	24.31	252.01	4.44	109.24	12.14	127.75	16.57	1	1978.60	6.13	0.51	5	467	24	26	3
1979	84.94	64.96	1233	13590.56	22.37	10394.34	75.24	0	0	92.90	10.51	242.39	4.28	156.18	20.39	434.67	89.75	1	2325.03	3.68	0.39	5	467	25	26	2
1980	84.89	64.38	1234	13582.81	25.30	10301.48	33.94	0	0	99.11	9.00	241.79	3.68	218.22	23.03	278.88	33.01	1	1412.60	4.42	0.46	5	467	26	26	1
1981	90.65	55.95	1204	14504.28	21.77	8952.27	40.45	0	0	107.17	15.72	252.66	3.66	102.86	16.25	209.81	35.53	1	1747.05	3.28	0.34	5	468	1	4	4
1982	90.98	55.75	1206	14556.02	33.25	8919.63	15.86	0	0	118.91	11.86	246.06	3.31	254.02	30.36	122.76	13.97	1	1692.85	3.62	0.50	4	468	2	4	3
1983	90.26	54.87	1208	14440.86	46.08	8778.58	32.72	0	0	84.55	11.18	246.01	4.23	268.42	42.85	193.36	29.52	1	1794.28	3.90	0.31	5	468	3	4	2
1984	88.70	55.11	1209	14192.42	28.85	8817.89	17.73	0	0	124.27	11.99	241.87	3.49	230.81	25.70	142.94	16.05	0	746.30	2.77	0.50	4	468	4	4	1
1985	87.37	67.84	1207	13979.23	68.56	10853.81	27.10	0	0	89.98	25.08	272.78	4.72	196.70	59.99	87.22	28.03	1	1909.15	4.23	0.15	5	469	1	2	2
1986	87.18	67.01	1208	13948.31	49.45	10721.42	19.08	0	0	97.75	12.87	250.68	3.67	283.29	46.99	118.94	19.68	1	915.22	3.25	0.37	5	469	2	2	1
1987	92.17	61.66	1208	14746.90	22.07	9865.23	29.01	0	0	89.79	8.92	233.27	2.87	172.26	19.68	225.98	25.93	0	-308.17	2.64	0.47	4	470	1	1	1
1988	91.96	60.85	1212	14713.66	19.96	9736.59	11.59	0	0	149.35	15.40	245.60	2.75	153.44	17.59	97.28	12.25	1	-138.95	2.83	0.54	4	471	1	1	1
1989	88.48	54.97	1214	14157.34	32.71	8795.69	18.95	0	0	100.64	6.60	229.47	3.16	363.87	35.36	229.01	17.60	1	2031.58	3.61	0.58	5	472	1	7	7
1990	89.28	54.77	1215	14284.82	24.71	8763.05	22.55	0	0	97.31	9.60	249.08	2.88	193.67	21.90	176.73	19.99	0	1160.90	2.79	0.49	3	472	2	7	6
1991	88.98	55.02	1216	14237.21	56.49	8803.68	42.74	0	0	70.50	11.54	247.75	4.46	265.03	52.88	204.04	38.72	1	1420.85	3.10	0.22	5	472	3	7	5
1992	89.78	55.20	1218	14364.39	64.16	8832.46	29.11	0	0	71.33	8.81	245.97	3.77	371.20	69.65	186.38	26.49	1	1885.03	3.54	0.32	5	472	4	7	4
1993	88.99	55.19	1220	14238.63	59.09	8829.63	22.15	0	0	92.33	8.02	231.93	3.82	443.37	71.69	202.43	20.40	1	777.75	2.53	0.47	5	472	5	7	3
1994	89.19	55.17	1221	14271.14	26.49	8827.65	20.52	0	0	114.27	7.61	223.61	3.44	303.45	25.98	240.58	19.27	1	1014.83	3.04	0.59	5	472	6	7	2
1995	89.38	55.59	1224	14300.55	32.49	8894.20	19.47	0	0	103.91	7.91	236.48	3.35	321.06	32.48	201.62	17.72	1	1571.47	4.32	0.53	4	472	7	7	1
1996	89.62	66.93	1215	14339.90	65.49	10708.69	28.38	0	0	76.89	10.42	251.53	4.05	352.04	68.61	164.82	25.71	1	1539.78	2.88	0.31	5	473	1	1	1
1997	85.72	55.27	1216	13715.35	42.83	8842.57	45.31	0	0	74.52	7.27	217.47	3.83	310.95	43.41	337.09	46.87	1	1426.10	2.90	0.36	5	474	1	1	1
1998	91.92	61.52	1216	14706.91	15.20	9842.52	230.98	0	0	126.60	35.47	263.23	3.22	69.46	15.38	50.83	120.11	1	854.58	4.08	0.29	5	475	1	1	1
1999	92.26	60.69	1220	14760.87	20.85	9710.76	21.40	0	0	119.77	13.85	246.20	3.02	138.34	18.17	141.72	18.46	0	-385.60	3.68	0.46	5	476	1	2	2
[truncated: 25,169 more rows]
