# Supplementary material for: Single-lipid tracking reveals heterogeneities in the nanoscale dynamics of colloid-supported lipid bilayers
Source: Soft Matter. 2025 Mar 26;21(16):3058–66. doi: 10.1039/d4sm01299b (PMC11957375; doi:10.1039/d4sm01299b)
Supplement: SM-021-D4SM01299B-s001 [file SM-021-D4SM01299B-s001.zip › RAW_DOM_tracks/DPPC_Heating_DOM/S01R03_PSF@1p2_SNR@4_link@2_gap@2_Results_20 DEG-3000-end.csv]

	X_(px)	Y_(px)	Frame_Number	X_(nm)	X_loc_error(nm)	Y_(nm)	Y_loc_error(nm)	Z_(nm)	Z_loc_error(nm)	Amplitude_fit	Amp_error	BGfit	BGfit_error	SD_X_(nm)	SD_X_error(nm)	SD_Y_(nm)	SD_Y_error(nm)	False_positive	IntegratedInt	SNR	R2_fit	Iterations_fit	Track_ID	Particle_ID	Track_Length	Reverse_numbering
1	70.47	61.63	1	11274.66	22.79	9860.87	13.38	0	0	284.68	24.22	533.15	5.87	204.57	19.95	114.47	10.43	1	3955.07	6.75	0.59	4	1	1	13	13
2	70.14	61.57	2	11222.42	29.36	9851.40	23.24	0	0	176.53	18.11	522.88	5.84	221.26	26.29	175.62	20.68	0	887.50	3.20	0.45	5	1	2	13	12
3	70.12	61.51	4	11219.31	13.07	9842.21	10.90	0	0	353.43	22.02	530.49	5.02	160.74	11.46	131.71	8.93	1	3210.35	6.22	0.74	4	1	3	13	11
4	69.81	61.79	5	11169.38	19.09	9886.38	17.67	0	0	259.48	20.58	538.31	5.94	185.85	16.87	172.09	15.63	0	4097.25	5.70	0.60	4	1	4	13	10
5	69.93	61.44	6	11188.15	20.71	9830.20	12.59	0	0	331.52	25.20	544.17	6.39	208.18	18.24	122.59	9.97	1	2617.00	7.96	0.64	4	1	5	13	9
6	70.15	61.70	7	11223.88	15.15	9872.28	12.50	0	0	343.78	19.58	502.15	5.93	205.50	13.46	169.74	11.08	0	1407.47	5.88	0.74	5	1	6	13	8
7	70.37	61.68	8	11259.14	16.32	9868.35	13.38	0	0	380.35	31.05	534.14	6.64	152.80	14.10	123.46	11.12	1	3043.58	7.70	0.63	5	1	7	13	7
8	70.08	61.74	10	11212.24	20.16	9878.18	18.43	0	0	271.46	21.12	517.46	6.60	200.42	17.94	183.44	16.38	0	1731.88	4.52	0.60	3	1	8	13	6
9	70.36	61.52	11	11257.15	25.45	9843.88	25.92	0	0	220.60	23.25	545.05	7.14	186.79	22.58	190.25	22.99	0	3238.50	3.86	0.45	3	1	9	13	5
10	70.20	61.49	12	11232.56	20.25	9838.32	19.69	0	0	301.38	32.01	531.50	7.19	146.48	17.80	141.22	16.64	0	2698.67	5.19	0.49	5	1	10	13	4
11	70.88	61.78	15	11340.37	34.65	9884.84	17.36	0	0	168.31	20.45	555.63	4.99	220.03	30.62	111.44	15.82	1	2916.33	4.10	0.42	4	1	11	13	3
12	70.49	61.39	16	11277.64	22.29	9822.40	15.50	0	0	224.53	21.13	547.09	4.96	181.08	19.47	122.27	12.41	1	3015.85	3.72	0.55	5	1	12	13	2
13	69.95	61.16	18	11192.72	30.97	9785.05	13.59	0	0	224.17	25.77	545.42	5.63	211.70	27.31	99.91	14.08	1	2704.30	4.41	0.47	4	1	13	13	1
14	73.49	70.78	1	11759.19	60.59	11324.64	20.03	0	0	175.52	20.02	470.52	7.19	376.36	66.14	138.08	18.09	1	3226.00	4.56	0.40	4	2	1	5	5
15	72.01	69.99	2	11521.81	49.79	11198.62	41.22	0	0	142.49	22.67	473.82	8.29	241.77	45.62	201.76	37.16	0	3195.38	2.33	0.24	5	2	2	5	4
16	71.66	69.89	5	11466.09	98.63	11183.01	35.96	0	0	131.93	14.35	443.41	8.20	526.28	128.05	260.90	34.63	1	1550.07	2.83	0.31	5	2	3	5	3
17	71.58	68.95	7	11453.40	40.84	11031.66	37.99	0	0	154.29	17.54	468.43	7.96	279.52	38.81	259.81	35.98	1	2497.43	3.10	0.32	5	2	4	5	2
18	70.03	67.77	10	11204.34	20.27	10842.69	25.23	0	0	229.08	33.22	501.25	6.26	115.51	21.06	136.01	22.07	1	966.05	2.70	0.36	4	2	5	5	1
19	73.82	70.55	6	11811.81	73.71	11288.77	19.95	0	0	166.41	11.97	440.65	6.32	567.15	104.48	219.30	18.86	1	3062.43	4.30	0.57	5	3	1	4	4
20	74.71	71.00	7	11953.50	101.02	11359.80	11.42	0	0	160.91	10.85	458.37	4.37	709.76	124.87	135.41	10.83	1	2561.15	2.56	0.66	5	3	2	4	3
21	75.67	71.24	9	12107.49	50.55	11397.82	13.46	0	0	196.34	21.59	456.27	5.89	338.45	51.27	94.94	12.15	1	2745.70	3.28	0.47	5	3	3	4	2
22	76.65	70.87	10	12263.44	33.58	11339.00	23.25	0	0	158.87	16.20	448.95	5.56	249.49	31.49	177.45	20.80	0	1959.00	2.51	0.45	4	3	4	4	1
23	71.55	69.85	12	11447.64	32.11	11176.50	37.71	0	0	169.04	29.04	489.24	7.11	142.78	27.38	168.69	33.10	0	2882.62	2.45	0.26	5	4	1	2	2
24	72.00	69.75	15	11520.72	67.33	11160.70	30.13	0	0	138.47	18.35	469.68	7.54	361.78	71.48	179.01	27.32	1	1141.25	2.54	0.30	5	4	2	2	1
25	77.29	71.09	15	12367.15	39.58	11373.93	34.48	0	0	131.15	19.57	467.42	6.11	205.27	35.17	178.90	30.68	0	3307.78	2.28	0.29	5	5	1	2	2
26	75.66	70.97	17	12106.04	94.54	11354.79	15.91	0	0	150.14	12.95	447.93	5.46	581.61	130.80	146.14	14.68	1	2355.32	2.50	0.52	5	5	2	2	1
27	73.10	70.19	20	11696.52	181.76	11231.07	31.43	0	0	122.06	16.23	463.92	8.25	668.00	299.32	189.01	28.82	1	3274.82	3.57	0.27	5	6	1	3	3
28	71.28	69.48	21	11404.12	28.71	11116.80	49.35	0	0	172.55	23.17	462.33	7.94	166.38	25.63	270.61	47.61	1	1517.47	3.69	0.33	5	6	2	3	2
29	71.32	69.15	23	11410.69	26.52	11064.44	36.22	0	0	171.15	23.30	490.16	6.56	150.20	23.27	205.15	32.03	0	1699.32	2.56	0.34	4	6	3	3	1
30	70.51	61.19	24	11282.25	19.14	9790.97	11.45	0	0	295.55	25.51	526.81	5.25	172.13	16.66	105.87	10.90	1	1937.53	4.98	0.61	4	7	1	10	10
31	70.35	61.47	25	11255.80	22.89	9834.68	31.04	0	0	170.43	18.49	517.08	5.71	163.22	20.28	221.08	27.61	0	1459.12	3.00	0.43	3	7	2	10	9
32	70.15	61.17	26	11223.52	28.48	9787.09	24.72	0	0	183.96	18.78	508.67	6.19	216.05	25.49	187.69	22.10	0	1018.70	3.27	0.45	3	7	3	10	8
33	70.26	61.11	28	11241.60	29.62	9777.77	20.93	0	0	180.05	20.47	525.37	5.53	201.13	26.10	142.88	18.88	0	683.35	2.83	0.44	3	7	4	10	7
34	70.15	61.34	29	11224.59	19.72	9814.03	19.36	0	0	254.65	25.24	527.96	6.01	153.25	17.39	150.04	16.81	0	1333.25	4.26	0.52	4	7	5	10	6
35	69.93	61.61	30	11189.02	30.77	9857.83	18.24	0	0	190.08	18.42	511.35	5.55	242.74	27.99	145.03	15.87	0	1632.47	3.88	0.50	4	7	6	10	5
36	70.14	61.24	31	11223.12	22.41	9798.65	15.69	0	0	272.01	28.23	519.60	6.08	166.17	19.59	116.25	13.81	1	1825.60	5.16	0.52	5	7	7	10	4
37	69.90	61.31	34	11184.57	35.78	9810.01	29.72	0	0	167.38	26.83	531.04	6.62	171.75	31.42	142.28	25.76	0	1585.20	3.62	0.29	4	7	8	10	3
38	70.21	61.06	35	11234.09	22.32	9769.36	23.35	0	0	255.86	27.13	518.29	7.17	162.31	19.67	169.77	20.59	0	2362.58	4.37	0.47	3	7	9	10	2
39	69.49	61.48	37	11118.16	28.92	9836.32	21.98	0	0	215.32	23.55	522.81	6.73	203.98	25.54	154.82	19.23	0	1330.47	4.19	0.44	3	7	10	10	1
40	71.36	69.62	27	11418.15	75.69	11139.54	30.22	0	0	135.87	13.10	454.44	6.90	471.29	85.88	243.88	29.03	1	2235.85	2.15	0.37	5	8	1	1	1
41	74.02	70.59	30	11843.62	67.26	11294.56	17.37	0	0	162.34	13.26	448.71	5.89	497.78	88.81	168.49	15.75	1	2559.72	3.56	0.52	4	9	1	4	4
42	73.22	70.25	33	11715.74	55.32	11239.58	20.75	0	0	192.46	12.17	413.42	6.72	524.30	78.53	249.60	20.64	1	2634.50	3.11	0.58	5	9	2	4	3
43	72.58	70.43	35	11612.46	58.85	11268.53	21.58	0	0	190.60	26.33	469.74	7.80	314.47	57.26	110.92	15.95	1	2985.62	3.37	0.34	4	9	3	4	2
44	71.87	70.37	37	11498.41	41.25	11258.60	29.53	0	0	176.46	24.20	469.61	7.76	232.10	37.10	166.93	26.25	0	2081.40	3.15	0.32	3	9	4	4	1
45	70.38	67.93	31	11260.33	32.25	10869.23	43.51	0	0	146.89	17.59	472.84	7.10	211.22	29.24	276.93	41.49	1	3209.88	2.97	0.33	5	10	1	1	1
46	75.23	70.89	39	12036.29	39.09	11342.71	15.84	0	0	183.71	10.37	420.29	5.27	453.18	49.24	223.51	14.78	1	2451.35	2.98	0.64	5	11	1	2	2
47	73.46	70.79	41	11753.83	27.43	11326.76	19.13	0	0	227.78	31.37	478.16	6.20	153.57	23.61	109.01	17.65	1	2609.78	4.04	0.38	5	11	2	2	1
48	71.52	69.05	42	11443.02	37.79	11047.68	29.02	0	0	144.99	11.50	455.50	6.10	354.81	40.48	285.88	28.35	1	2999.70	3.45	0.42	5	12	1	2	2
49	70.85	68.41	43	11336.59	21.84	10945.92	29.92	0	0	212.51	15.38	434.41	6.76	236.58	20.10	298.01	29.85	1	1147.40	3.31	0.55	4	12	2	2	1
50	76.41	70.79	43	12225.05	70.12	11327.17	16.00	0	0	149.09	9.41	426.16	4.87	601.66	113.52	203.25	14.81	1	742.93	2.75	0.62	5	13	1	1	1
51	73.72	70.82	46	11795.79	33.45	11331.79	20.66	0	0	168.35	13.62	432.37	5.52	304.55	33.07	200.10	18.80	1	1881.22	2.67	0.52	5	14	1	7	7
52	72.32	70.16	49	11570.81	54.88	11225.98	19.53	0	0	196.92	23.66	459.44	7.75	336.00	55.62	128.55	18.19	1	2033.75	4.25	0.39	4	14	2	7	6
53	71.06	69.02	50	11370.38	21.15	11043.43	27.81	0	0	192.97	15.98	459.74	6.01	199.38	19.12	258.40	25.83	1	2417.55	3.73	0.53	5	14	3	7	5
54	71.86	69.75	53	11498.14	30.57	11159.98	33.42	0	0	189.73	26.44	474.46	7.50	169.46	27.05	184.98	29.61	0	2437.22	2.89	0.33	5	14	4	7	4
55	71.55	69.52	54	11447.45	25.67	11123.11	24.66	0	0	233.69	33.55	490.23	6.84	134.23	21.20	127.52	19.75	1	3479.45	5.32	0.36	5	14	5	7	3
56	70.77	68.09	57	11322.64	30.35	10894.76	40.91	0	0	147.30	17.47	472.22	6.70	200.09	27.41	265.25	38.16	1	3345.18	3.30	0.35	5	14	6	7	2
57	71.03	68.83	59	11364.40	29.86	11013.59	47.42	0	0	178.52	19.96	447.79	8.48	209.92	27.26	313.38	47.30	1	2753.72	3.23	0.35	5	14	7	7	1
58	80.31	59.10	51	12849.50	13.42	9456.41	20.52	0	0	241.62	23.00	464.68	4.57	98.94	10.42	164.72	17.88	1	-175.65	4.46	0.57	5	15	1	1	1
59	70.27	61.81	53	11242.67	41.17	9890.18	22.32	0	0	181.53	23.89	516.31	6.79	240.98	36.86	132.14	20.25	1	1366.47	3.99	0.38	5	16	1	1	1
60	73.94	70.34	55	11830.09	101.91	11254.96	22.98	0	0	135.06	14.17	465.68	6.61	550.75	146.96	174.27	20.94	1	3492.40	3.20	0.39	4	17	1	2	2
61	74.44	70.51	57	11910.28	72.66	11280.94	20.71	0	0	159.54	17.12	455.91	6.91	443.70	89.96	152.00	18.43	1	1731.12	3.52	0.43	5	17	2	2	1
62	83.48	67.65	59	13356.63	19.69	10824.20	24.56	0	0	203.65	14.55	393.21	5.73	213.22	18.32	266.35	22.80	1	1098.93	5.17	0.58	4	18	1	1	1
63	70.42	61.60	60	11266.61	13.47	9856.53	11.96	0	0	354.34	27.18	517.46	5.01	130.18	10.98	106.37	8.57	1	1944.12	5.87	0.66	4	19	1	3	3
64	70.38	62.05	61	11260.33	36.71	9928.22	42.49	0	0	147.59	24.08	515.00	7.30	174.02	32.52	201.09	37.82	0	1103.80	2.23	0.26	4	19	2	3	2
65	70.59	61.74	62	11294.07	17.46	9878.78	16.89	0	0	324.48	36.15	520.75	6.22	107.98	12.51	113.80	14.48	1	384.25	5.33	0.49	4	19	3	3	1
66	74.25	70.53	67	11880.34	69.91	11285.39	16.85	0	0	140.59	13.28	456.33	5.17	467.26	89.49	139.38	14.58	1	1469.00	2.35	0.49	5	20	1	1	1
67	70.89	69.07	68	11342.69	22.39	11050.86	26.84	0	0	191.26	21.45	488.90	5.77	154.27	19.90	184.56	23.65	0	3025.10	2.85	0.44	4	21	1	2	2
68	71.06	69.78	69	11369.63	25.69	11164.51	18.89	0	0	276.71	37.25	485.64	7.23	147.89	22.76	109.19	17.07	1	2645.38	3.51	0.39	4	21	2	2	1
69	75.32	71.27	71	12051.71	49.80	11402.80	15.62	0	0	201.30	13.23	431.93	6.25	478.22	65.62	189.42	14.29	1	1639.40	3.95	0.61	5	22	1	1	1
70	70.49	61.34	72	11279.13	16.77	9814.38	21.58	0	0	236.33	24.54	535.01	5.18	114.59	12.36	157.70	18.70	1	994.88	4.30	0.51	4	23	1	1	1
71	72.69	70.46	76	11630.35	60.43	11273.12	26.04	0	0	154.68	25.33	482.73	7.05	271.80	57.01	113.49	19.34	1	1775.47	2.91	0.27	4	24	1	1	1
72	71.92	61.46	79	11507.26	46.20	9832.94	20.75	0	0	176.85	20.24	537.95	6.61	299.43	44.65	139.72	17.82	1	3666.22	7.60	0.41	5	25	1	2	2
73	71.84	61.20	82	11494.76	35.07	9791.91	30.86	0	0	167.13	26.73	541.34	6.70	168.94	30.81	148.82	27.24	0	2442.95	3.34	0.29	4	25	2	2	1
74	71.22	68.96	79	11394.47	38.47	11033.34	41.11	0	0	133.77	23.63	469.28	6.58	168.11	33.96	179.60	36.31	0	67.03	1.68	0.24	3	26	1	3	3
75	70.93	69.37	81	11349.18	26.22	11098.70	22.32	0	0	184.15	18.09	470.66	5.61	206.31	23.35	175.87	19.81	0	2183.28	2.44	0.48	4	26	2	3	2
76	70.80	69.68	83	11328.28	18.84	11149.23	23.66	0	0	186.65	17.27	475.84	4.89	157.28	16.69	197.37	20.88	0	2834.40	3.04	0.53	4	26	3	3	1
77	74.38	70.54	82	11901.17	51.03	11287.10	17.94	0	0	189.87	19.11	474.53	6.58	349.66	52.29	137.27	15.33	1	3131.55	5.45	0.47	5	27	1	2	2
78	75.06	71.09	85	12009.63	82.27	11374.00	14.91	0	0	181.65	15.45	432.14	6.28	547.73	117.72	139.77	13.88	1	1295.12	2.54	0.54	5	27	2	2	1
79	70.67	61.70	87	11307.12	21.96	9871.68	22.05	0	0	280.77	45.50	527.43	5.97	71.01	15.90	99.51	17.26	1	1663.75	5.25	0.36	5	28	1	1	1
80	73.15	70.42	87	11704.67	46.42	11267.81	25.56	0	0	165.56	19.28	453.59	7.17	300.67	44.88	171.66	22.98	1	2561.93	3.80	0.37	5	29	1	7	7
81	72.38	70.07	90	11580.45	49.63	11211.10	25.61	0	0	185.71	23.49	461.02	8.28	297.54	47.48	158.30	23.14	1	2818.30	3.64	0.34	5	29	2	7	6
82	73.61	70.20	92	11777.87	134.95	11232.23	24.35	0	0	159.12	13.79	429.43	7.92	728.42	261.30	227.28	22.69	1	2117.68	4.01	0.41	5	29	3	7	5
83	71.69	69.88	93	11470.65	33.56	11180.46	22.10	0	0	186.87	14.05	432.31	6.50	334.06	34.44	231.42	20.61	1	2258.05	3.57	0.52	5	29	4	7	4
84	72.08	70.09	94	11532.46	50.17	11214.90	26.40	0	0	168.26	20.33	477.76	7.65	310.18	49.24	171.10	23.82	1	4089.15	3.78	0.35	4	29	5	7	3
85	71.10	69.40	95	11375.70	28.36	11104.08	36.63	0	0	169.29	29.20	467.54	6.61	129.13	26.49	163.98	31.91	1	1220.60	3.50	0.27	4	29	6	7	2
86	71.49	69.15	97	11437.78	33.25	11064.28	26.41	0	0	158.27	13.80	439.83	5.94	282.12	32.71	237.27	24.27	1	1911.68	2.45	0.46	4	29	7	7	1
87	80.32	59.34	87	12851.23	35.92	9493.63	24.41	0	0	147.79	20.61	465.06	5.32	197.99	31.55	133.63	20.84	1	187.68	2.53	0.34	5	30	1	1	1
88	74.45	70.86	95	11912.58	61.10	11337.13	21.81	0	0	168.89	13.39	419.30	6.89	486.01	82.22	219.72	20.34	1	2907.30	3.80	0.48	5	31	1	3	3
89	75.75	71.01	97	12120.06	92.99	11361.34	23.77	0	0	138.17	15.20	434.85	6.78	500.06	117.76	170.88	21.64	1	2463.40	3.31	0.38	5	31	2	3	2
90	74.77	70.67	98	11963.28	40.91	11307.48	18.31	0	0	147.05	13.17	461.82	4.86	328.41	41.22	159.73	16.40	1	2473.78	2.88	0.51	4	31	3	3	1
91	63.15	62.25	96	10104.76	37.16	9959.85	37.98	0	0	145.34	13.63	459.23	6.98	301.28	37.08	311.30	37.94	1	1651.90	2.46	0.35	5	32	1	1	1
92	71.84	61.16	97	11494.43	55.08	9785.48	26.60	0	0	152.42	20.82	504.86	7.14	298.80	53.46	152.00	23.96	1	2548.03	4.92	0.32	4	33	1	1	1
93	72.09	69.93	101	11535.17	56.63	11188.55	25.09	0	0	139.81	16.71	458.99	6.43	344.23	58.46	164.94	22.71	1	2207.47	3.59	0.36	4	34	1	6	6
94	73.58	70.33	102	11773.30	47.73	11252.91	24.46	0	0	150.52	14.38	445.78	6.23	348.01	49.24	201.44	22.25	1	1302.70	2.95	0.44	5	34	2	6	5
95	75.25	71.14	103	12039.66	68.86	11382.58	22.67	0	0	151.07	15.02	434.31	6.78	450.84	86.06	181.23	20.68	1	2516.22	2.70	0.41	5	34	3	6	4
96	74.21	70.68	105	11874.22	95.98	11308.22	14.69	0	0	165.22	14.22	458.88	5.75	596.07	150.77	134.19	12.87	1	2880.82	3.48	0.54	4	34	4	6	3
97	76.10	71.14	107	12175.82	122.95	11382.16	17.58	0	0	132.83	11.45	438.69	5.33	681.85	205.89	162.32	16.04	1	1661.50	2.52	0.51	5	34	5	6	2
98	75.58	71.01	109	12092.75	65.15	11361.41	17.52	0	0	160.17	15.35	427.01	5.87	429.30	72.77	143.99	16.17	1	1467.65	2.02	0.48	5	34	6	6	1
99	70.67	61.35	102	11307.17	19.17	9815.23	22.56	0	0	221.25	24.11	515.45	5.51	134.04	16.31	158.72	19.63	1	2450.62	3.91	0.48	3	35	1	2	2
100	70.76	61.15	105	11321.45	13.29	9784.54	17.55	0	0	310.30	36.66	539.23	5.44	85.89	11.63	119.67	16.49	1	3480.88	4.96	0.49	5	35	2	2	1
101	71.22	69.91	103	11394.67	30.68	11185.54	35.18	0	0	165.29	15.19	430.41	6.96	258.14	29.29	291.40	34.36	1	1827.12	2.90	0.41	4	36	1	2	2
102	71.58	69.97	104	11453.40	27.47	11195.80	15.65	0	0	219.37	22.20	459.36	5.62	210.85	24.17	123.97	15.41	1	2363.95	3.94	0.51	4	36	2	2	1
103	71.77	69.18	109	11483.85	35.84	11068.80	42.64	0	0	146.09	21.90	476.83	7.28	185.52	31.99	220.22	38.21	0	2332.15	2.25	0.28	4	37	1	1	1
104	71.49	59.99	112	11438.22	46.26	9597.97	30.07	0	0	146.64	19.81	508.42	6.96	263.92	42.51	173.48	27.01	1	2483.53	4.06	0.31	4	38	1	2	2
105	72.09	59.48	113	11533.94	25.56	9516.84	18.64	0	0	212.04	23.64	491.56	5.47	175.19	22.36	123.49	14.67	1	524.68	3.78	0.46	4	38	2	2	1
106	76.29	70.54	113	12206.50	91.71	11285.84	22.24	0	0	127.84	14.24	447.82	5.86	478.87	102.50	156.06	19.87	1	2343.12	2.40	0.40	5	39	1	3	3
107	75.69	71.47	116	12109.94	59.87	11435.50	14.55	0	0	154.81	14.18	448.84	4.76	417.40	66.62	115.40	11.01	1	2523.60	2.86	0.53	5	39	2	3	2
108	75.94	70.93	119	12150.11	82.89	11348.63	18.38	0	0	123.53	12.56	452.05	5.05	494.42	109.16	143.55	16.99	1	836.28	2.17	0.45	5	39	3	3	1
109	72.17	69.25	115	11547.67	38.26	11079.82	24.55	0	0	194.27	21.06	457.33	7.50	267.38	36.07	176.54	22.02	1	1609.30	3.32	0.41	4	40	1	4	4
110	71.53	69.56	117	11445.10	29.47	11128.95	34.09	0	0	164.85	14.67	432.42	6.67	259.58	27.45	284.97	33.67	1	1097.80	3.87	0.44	5	40	2	4	3
111	72.10	69.58	118	11536.63	46.20	11132.16	32.69	0	0	159.30	13.02	408.76	7.25	393.71	51.86	299.50	32.99	1	3279.75	3.67	0.40	5	40	3	4	2
112	70.96	69.81	119	11353.24	7.52	11168.85	14.82	0	0	324.43	34.66	479.74	4.30	80.73	8.71	116.66	13.69	1	2833.78	3.58	0.57	5	40	4	4	1
113	70.70	61.41	120	11311.95	19.64	9825.99	18.82	0	0	265.72	31.42	531.43	5.79	124.38	16.48	112.66	13.97	1	963.93	5.59	0.46	4	41	1	2	2
114	70.72	61.26	121	11314.99	15.50	9802.08	18.38	0	0	272.82	27.38	517.67	5.40	116.62	13.07	140.12	15.93	1	2141.62	4.52	0.54	5	41	2	2	1
115	72.79	69.96	124	11646.58	46.04	11193.54	22.22	0	0	140.76	14.04	456.95	5.49	332.35	46.72	174.76	20.08	1	2425.82	3.43	0.43	4	42	1	6	6
116	71.53	69.69	126	11445.56	23.27	11150.43	33.97	0	0	189.94	27.80	481.17	6.11	109.64	16.56	176.00	29.56	1	2168.43	4.21	0.36	5	42	2	6	5
117	72.78	69.89	128	11645.09	70.05	11182.31	21.28	0	0	152.14	9.80	415.56	5.83	597.42	111.62	262.96	20.59	1	3458.80	3.98	0.51	5	42	3	6	4
118	73.70	70.28	130	11791.43	56.88	11245.49	22.38	0	0	149.14	13.95	444.89	6.31	415.03	66.95	190.03	20.44	1	2940.38	3.37	0.43	5	42	4	6	3
119	75.60	70.89	132	12095.46	87.38	11341.83	19.54	0	0	136.18	13.51	444.01	5.83	522.44	124.12	156.53	17.82	1	2433.30	3.30	0.44	5	42	5	6	2
120	74.53	70.36	135	11924.45	31.31	11257.47	19.43	0	0	188.63	21.03	462.25	5.68	215.96	27.61	132.87	16.48	1	2395.18	4.07	0.44	5	42	6	6	1
121	76.20	70.62	126	12192.50	83.23	11299.05	16.08	0	0	168.98	11.61	423.47	5.65	614.69	106.05	185.36	14.69	1	1809.88	2.39	0.60	5	43	1	1	1
122	73.88	70.25	127	11820.34	45.58	11240.27	25.67	0	0	158.30	15.60	437.86	6.84	340.11	47.06	205.75	23.43	1	2847.85	3.54	0.40	5	44	1	1	1
123	72.33	59.64	128	11572.68	31.99	9543.14	23.34	0	0	161.49	21.53	477.19	5.33	184.30	28.03	133.23	19.74	1	-6.68	4.40	0.37	4	45	1	9	9
124	70.95	61.04	130	11351.31	25.00	9766.74	26.54	0	0	253.46	36.23	512.06	7.86	136.44	22.85	144.10	23.77	0	1138.75	4.90	0.36	5	45	2	9	8
125	70.88	61.17	131	11341.46	10.77	9787.20	12.87	0	0	382.29	22.33	500.09	5.48	142.79	9.66	169.88	11.30	0	2454.72	7.17	0.75	4	45	3	9	7
126	70.75	61.15	132	11320.03	16.28	9784.46	11.11	0	0	315.72	22.77	513.39	5.15	174.55	14.23	121.59	10.45	1	2667.70	6.54	0.68	4	45	4	9	6
127	70.84	61.40	133	11334.52	9.02	9824.55	11.48	0	0	439.66	29.06	505.31	5.31	110.00	8.83	132.88	9.50	1	1670.55	7.20	0.73	4	45	5	9	5
128	70.65	61.43	134	11303.46	10.74	9828.04	13.02	0	0	507.82	36.55	520.60	6.23	84.78	7.20	135.85	10.78	1	1988.78	9.28	0.70	5	45	6	9	4
129	70.40	61.40	135	11264.72	34.11	9823.55	34.19	0	0	159.96	22.26	492.42	6.90	189.62	30.27	190.08	30.35	0	775.25	2.94	0.32	3	45	7	9	3
130	69.69	61.02	136	11150.57	31.48	9762.75	20.46	0	0	188.55	24.15	509.05	5.87	190.56	27.60	126.89	19.73	1	465.47	3.36	0.39	4	45	8	9	2
131	71.16	61.09	138	11386.32	18.79	9773.92	22.95	0	0	240.93	31.17	503.21	5.99	115.70	17.85	138.65	20.68	1	1608.03	4.65	0.42	5	45	9	9	1
132	80.96	60.06	129	12954.40	31.84	9609.06	24.15	0	0	143.99	16.37	453.90	5.00	216.08	28.43	164.54	21.52	0	2435.03	3.08	0.41	4	46	1	1	1
133	71.77	69.34	133	11483.75	30.28	11094.75	27.09	0	0	154.69	12.74	436.27	5.59	283.87	28.88	247.84	26.41	1	1713.75	2.69	0.49	5	47	1	1	1
134	74.57	70.23	140	11931.10	51.30	11236.24	19.38	0	0	161.59	16.18	457.11	6.10	366.98	55.13	152.11	17.48	1	3340.07	2.78	0.45	5	48	1	2	2
135	75.38	70.57	142	12060.50	44.04	11291.11	21.83	0	0	153.70	13.19	444.39	5.93	369.81	47.91	201.67	19.95	1	2871.90	2.65	0.46	4	48	2	2	1
136	70.58	61.11	142	11293.51	20.83	9777.13	15.65	0	0	251.22	21.71	489.35	5.56	185.96	18.28	140.58	14.15	0	924.78	4.71	0.58	3	49	1	6	6
137	70.36	61.60	143	11257.95	30.66	9855.78	19.12	0	0	227.41	26.75	492.27	6.54	199.22	26.85	119.67	15.06	1	107.53	4.51	0.43	4	49	2	6	5
138	70.73	61.42	144	11317.43	21.17	9826.43	14.57	0	0	341.75	31.66	493.14	6.90	173.51	18.43	110.00	10.64	1	387.30	5.28	0.56	4	49	3	6	4
139	70.57	61.71	145	11290.63	21.69	9873.34	23.35	0	0	234.79	32.14	495.16	5.93	109.15	15.49	128.04	19.80	1	1299.50	5.49	0.42	5	49	4	6	3
140	71.00	61.58	148	11360.04	6.69	9852.79	18.49	0	0	346.68	43.85	517.33	4.59	70.32	6.87	112.94	13.74	1	2061.62	4.67	0.47	5	49	5	6	2
141	70.90	61.15	150	11343.23	17.27	9783.67	13.57	0	0	298.49	47.26	507.56	5.67	100.32	19.34	83.24	14.30	1	1663.25	4.50	0.37	5	49	6	6	1
142	76.52	59.88	144	12243.91	49.92	9580.77	18.07	0	0	238.31	40.91	505.74	4.94	33.72	430.20	101.43	20.04	1	2034.28	4.81	0.42	5	50	1	1	1
143	74.45	70.41	147	11912.54	109.16	11265.04	14.57	0	0	149.16	13.31	466.14	5.13	614.07	148.53	124.09	11.93	1	3659.93	4.30	0.54	5	51	1	8	8
144	74.51	70.29	148	11922.30	64.34	11246.96	20.20	0	0	160.06	13.19	436.69	6.40	488.22	86.71	195.83	18.53	1	2535.68	3.36	0.48	5	51	2	8	7
145	72.89	69.75	149	11662.42	39.80	11159.80	31.68	0	0	144.77	19.00	468.71	6.57	234.41	36.03	187.64	28.36	0	3404.95	2.25	0.32	3	51	3	8	6
146	72.39	70.12	152	11582.19	134.31	11219.56	20.97	0	0	139.97	10.75	438.38	6.02	765.77	214.74	218.68	19.46	1	2861.07	2.60	0.50	5	51	4	8	5
147	73.07	69.90	153	11691.48	44.43	11183.58	22.87	0	0	163.68	11.19	430.54	6.09	432.25	52.87	263.32	22.03	1	2680.90	4.66	0.50	5	51	5	8	4
148	73.69	70.29	155	11790.54	29.99	11245.72	16.39	0	0	218.40	15.37	427.31	6.12	319.38	29.81	182.96	14.84	1	2231.50	4.04	0.59	4	51	6	8	3
149	74.89	70.12	158	11982.32	52.87	11218.95	28.54	0	0	120.51	23.27	484.99	5.76	212.50	46.65	118.75	28.01	1	2314.12	3.09	0.28	5	51	7	8	2
150	73.22	70.51	159	11715.25	57.37	11281.43	33.36	0	0	126.87	17.71	456.67	7.06	309.66	56.29	187.66	30.20	1	1708.88	3.05	0.27	4	51	8	8	1
151	74.92	70.46	151	11987.94	121.40	11273.67	15.67	0	0	132.27	11.67	471.78	4.94	669.09	207.18	139.56	13.60	1	3610.18	4.59	0.52	5	52	1	3	3
152	75.55	70.30	153	12087.72	61.02	11248.50	20.00	0	0	170.17	13.27	436.03	6.45	473.06	71.88	203.27	18.33	1	2336.32	4.20	0.52	5	52	2	3	2
153	75.12	70.80	154	12019.37	42.33	11328.08	17.75	0	0	181.81	9.44	404.03	5.43	503.15	57.63	268.87	17.32	1	3672.75	3.28	0.61	4	52	3	3	1
154	79.92	59.67	152	12787.96	27.76	9547.65	18.97	0	0	194.08	26.04	467.38	4.93	157.98	24.24	92.90	13.91	1	750.40	3.38	0.40	5	53	1	2	2
155	80.13	59.61	154	12820.74	16.83	9538.32	38.44	0	0	176.34	23.15	462.18	5.55	107.13	17.56	229.27	34.00	1	1316.32	3.16	0.39	4	53	2	2	1
156	69.53	61.48	157	11125.02	21.57	9837.44	24.89	0	0	193.00	23.56	487.72	5.32	133.29	17.81	155.75	21.52	1	1398.93	3.97	0.42	3	54	1	2	2
157	68.04	62.01	158	10886.48	26.98	9921.45	44.00	0	0	145.70	10.37	464.88	5.93	296.12	26.77	421.50	52.00	1	1389.93	3.39	0.42	5	54	2	2	1
158	77.47	70.25	157	12395.06	40.05	11239.81	25.50	0	0	152.62	12.20	416.12	5.86	347.35	41.29	247.82	24.23	1	1597.30	3.93	0.48	5	55	1	1	1
159	80.33	59.50	158	12852.19	35.21	9519.99	24.67	0	0	148.04	19.30	459.25	5.37	207.97	31.08	145.11	21.25	0	1256.45	2.79	0.37	4	56	1	1	1
160	80.59	59.72	162	12894.31	19.26	9555.71	16.79	0	0	238.59	23.58	459.62	5.10	149.00	16.55	129.73	14.46	1	976.30	3.77	0.54	5	57	1	1	1
161	77.79	70.81	163	12446.88	27.10	11329.01	22.19	0	0	175.71	21.46	454.10	5.22	170.89	23.78	140.31	19.70	0	1639.05	2.37	0.42	4	58	1	1	1
162	75.00	70.77	168	12000.71	15.13	11322.46	20.69	0	0	255.86	30.27	467.74	5.52	109.65	16.66	137.93	18.10	1	2408.72	3.55	0.48	5	59	1	8	8
163	74.55	70.38	169	11927.51	66.05	11261.01	18.94	0	0	147.44	11.38	441.29	5.62	516.35	93.38	196.48	17.39	1	2918.00	3.19	0.52	5	59	2	8	7
164	74.50	70.83	172	11919.45	51.95	11333.00	20.44	0	0	151.36	14.33	436.40	5.90	386.54	58.03	170.49	18.53	1	1671.97	3.88	0.47	5	59	3	8	6
165	73.55	69.94	174	11767.52	63.70	11189.80	23.83	0	0	149.94	13.71	449.40	6.72	455.40	81.10	207.82	21.99	1	2693.00	3.95	0.42	5	59	4	8	5
166	74.61	70.85	177	11938.25	49.22	11336.59	18.15	0	0	145.09	14.53	466.61	5.20	355.75	51.75	142.71	16.58	1	3008.70	3.06	0.46	4	59	5	8	4
167	75.67	70.56	178	12107.67	35.01	11289.06	24.43	0	0	136.54	10.43	445.57	5.01	341.65	36.42	247.17	23.57	1	2973.07	2.79	0.49	5	59	6	8	3
168	73.90	70.11	180	11823.78	47.86	11217.62	19.65	0	0	159.64	13.46	457.78	5.85	393.37	53.73	184.42	17.90	1	3651.15	4.04	0.50	5	59	7	8	2
169	75.11	70.47	181	12017.71	59.37	11275.34	19.34	0	0	157.64	13.47	448.88	6.04	449.66	73.30	179.47	17.61	1	2417.78	3.01	0.50	5	59	8	8	1
170	76.90	70.57	170	12303.23	34.27	11291.87	25.07	0	0	158.34	17.86	453.74	5.85	233.61	31.17	172.50	22.32	0	1902.30	2.51	0.41	4	60	1	1	1
171	80.77	60.06	176	12923.77	35.75	9609.11	29.22	0	0	150.37	17.46	459.12	6.17	236.47	32.96	195.81	26.25	0	2419.88	2.84	0.37	4	61	1	1	1
172	78.06	70.72	182	12490.19	32.88	11315.37	20.74	0	0	154.79	14.45	445.45	5.12	269.19	30.67	173.20	18.60	1	1487.47	2.71	0.49	5	62	1	1	1
173	73.14	69.64	186	11702.55	65.35	11141.83	20.78	0	0	134.40	15.79	483.22	5.71	385.72	72.08	137.59	18.08	1	3439.10	3.58	0.38	5	63	1	3	3
174	73.76	70.08	187	11801.16	63.50	11212.16	17.38	0	0	166.31	13.07	443.25	5.96	495.96	85.67	175.98	15.85	1	3568.20	4.19	0.53	5	63	2	3	2
175	73.76	70.14	189	11801.89	66.75	11222.94	23.24	0	0	145.96	12.06	440.50	6.37	499.24	91.01	225.58	21.60	1	3595.62	3.48	0.44	5	63	3	3	1
176	69.77	62.00	189	11162.97	20.41	9919.23	20.31	0	0	237.45	17.65	482.82	6.22	213.39	18.33	212.00	18.30	0	2452.55	3.80	0.59	4	64	1	1	1
177	77.36	70.54	191	12378.17	32.72	11287.13	27.00	0	0	168.84	14.13	427.92	6.29	284.50	32.53	252.84	24.97	1	3097.78	3.54	0.48	4	65	1	1	1
178	73.90	70.22	198	11823.82	52.41	11235.87	16.38	0	0	179.96	21.76	471.64	6.21	320.43	51.70	106.48	15.05	1	3696.72	3.83	0.42	5	66	1	5	5
179	73.28	69.79	199	11724.69	36.61	11166.11	25.08	0	0	164.25	11.39	427.47	6.12	380.87	40.94	280.05	24.66	1	1784.65	3.47	0.49	5	66	2	5	4
180	72.06	69.77	202	11529.51	32.25	11162.52	18.80	0	0	180.68	10.66	426.68	5.40	383.81	35.64	249.71	17.97	1	2618.05	2.69	0.60	4	66	3	5	3
181	73.37	70.71	203	11738.62	54.12	11313.05	20.35	0	0	155.30	16.76	455.34	6.17	360.77	57.45	147.69	18.18	1	1814.95	3.76	0.42	4	66	4	5	2
182	72.01	69.99	206	11521.92	51.10	11198.13	17.42	0	0	172.51	19.72	458.86	6.20	327.96	51.17	123.46	17.44	1	2452.07	3.86	0.42	4	66	5	5	1
183	70.66	60.96	200	11306.08	19.95	9753.64	14.85	0	0	219.60	24.40	498.38	4.58	140.00	17.05	112.18	15.85	1	994.43	2.60	0.50	5	67	1	3	3
184	70.29	61.74	201	11247.15	12.16	9878.62	13.57	0	0	339.29	26.39	501.94	5.09	117.51	10.13	133.40	11.76	1	1818.88	5.41	0.66	4	67	2	3	2
185	70.19	61.05	203	11230.84	34.08	9767.90	24.36	0	0	171.48	22.10	489.44	6.11	204.14	30.09	146.59	21.95	0	-717.72	3.77	0.37	4	67	3	3	1
186	70.88	68.85	200	11341.59	31.16	11016.02	29.03	0	0	167.26	24.89	484.54	6.11	161.43	27.43	150.54	25.69	0	2651.57	3.18	0.32	4	68	1	1	1
187	75.17	70.59	202	12027.88	53.14	11294.10	21.03	0	0	145.53	14.55	457.14	5.47	347.87	53.05	163.64	18.80	1	2583.72	2.45	0.45	4	69	1	1	1
188	70.63	61.49	208	11301.36	26.17	9838.73	26.31	0	0	216.42	33.32	512.67	6.56	126.89	21.45	126.43	20.93	1	1499.93	5.31	0.34	5	70	1	3	3
189	70.65	61.41	210	11304.30	17.26	9826.08	17.98	0	0	239.04	23.39	494.58	4.97	133.80	14.56	139.52	15.18	1	-44.90	4.08	0.54	5	70	2	3	2
190	70.70	61.68	213	11311.39	16.79	9868.68	21.65	0	0	265.62	31.49	493.62	5.75	100.58	13.20	138.74	18.46	1	227.40	5.94	0.46	5	70	3	3	1
191	74.86	70.65	209	11977.86	89.46	11303.25	20.10	0	0	146.78	15.05	445.57	6.43	516.67	123.35	155.10	18.07	1	3099.25	3.07	0.43	5	71	1	1	1
192	72.37	70.16	211	11579.56	33.65	11225.45	22.62	0	0	202.81	16.41	435.02	7.24	315.23	33.44	220.57	20.76	1	1149.68	2.84	0.48	5	72	1	5	5
193	71.20	68.95	214	11391.71	37.35	11032.73	39.16	0	0	131.27	15.05	454.25	6.57	254.56	34.75	264.04	37.09	1	1798.53	2.49	0.32	4	72	2	5	4
194	71.56	69.66	215	11450.22	40.09	11145.74	30.89	0	0	167.53	22.13	474.08	7.54	235.03	36.06	181.64	27.62	0	1990.72	2.51	0.32	5	72	3	5	3
195	72.50	70.68	218	11599.28	126.95	11309.06	25.35	0	0	134.88	13.58	440.37	6.95	632.85	179.70	199.84	23.43	1	2476.15	2.99	0.40	5	72	4	5	2
196	71.54	69.67	219	11446.47	42.57	11146.79	38.94	0	0	137.75	23.15	475.85	6.97	194.72	38.40	179.41	34.49	0	1819.35	1.87	0.25	4	72	5	5	1
197	74.63	70.42	215	11940.24	113.23	11267.38	18.88	0	0	167.84	11.36	420.52	6.48	747.48	191.05	224.32	17.52	1	2686.57	3.50	0.53	5	73	1	1	1
198	70.53	61.23	217	11285.19	30.74	9797.33	23.20	0	0	192.79	23.47	497.90	6.28	193.87	27.45	147.16	20.47	0	521.25	3.94	0.41	3	74	1	2	2
199	70.58	61.37	218	11293.08	14.73	9818.67	15.96	0	0	266.47	24.97	497.78	4.51	105.19	10.28	125.70	12.98	1	357.78	5.95	0.57	4	74	2	2	1
200	73.79	70.99	222	11805.89	31.04	11357.99	27.78	0	0	201.29	31.82	471.56	7.13	151.55	27.21	136.98	25.44	0	2570.35	3.24	0.31	5	75	1	3	3
201	74.81	70.77	225	11969.68	89.82	11322.90	16.53	0	0	160.58	17.60	467.50	5.87	464.95	89.03	117.32	14.92	1	2820.70	3.24	0.46	5	75	2	3	2
202	74.70	70.59	227	11951.97	67.55	11295.12	23.92	0	0	149.69	12.59	439.21	6.56	497.81	92.22	225.15	22.69	1	3324.00	3.56	0.46	5	75	3	3	1
203	70.74	61.65	227	11319.17	18.33	9864.78	18.66	0	0	262.78	28.43	494.85	5.72	129.57	15.91	130.65	15.61	1	-573.10	4.14	0.50	5	76	1	1	1
204	73.59	70.72	232	11774.82	29.30	11314.64	21.50	0	0	233.36	38.00	479.58	6.57	136.61	24.44	93.06	17.25	1	2377.82	4.71	0.32	4	77	1	5	5
205	73.36	70.70	233	11737.00	41.67	11312.05	20.70	0	0	159.13	15.72	435.15	5.81	316.33	41.08	164.06	18.58	1	1973.00	2.71	0.45	4	77	2	5	4
206	71.89	69.69	234	11502.88	30.92	11149.79	29.88	0	0	189.21	27.99	472.92	7.00	161.06	27.26	155.39	26.12	0	1883.65	2.78	0.33	5	77	3	5	3
207	71.32	69.08	235	11411.79	32.59	11052.97	31.12	0	0	165.14	12.46	411.75	6.55	319.09	33.24	314.67	31.35	1	1177.28	3.06	0.45	4	77	4	5	2
208	72.80	70.06	237	11648.19	52.64	11209.31	30.06	0	0	139.02	11.75	430.60	6.60	426.17	63.57	280.68	29.29	1	2809.47	2.43	0.38	5	77	5	5	1
209	70.48	61.55	234	11276.37	24.10	9847.80	36.08	0	0	147.04	19.75	499.60	5.29	136.49	20.27	206.43	31.76	0	1968.00	2.48	0.36	5	78	1	1	1
210	76.46	70.86	234	12233.19	45.60	11338.20	19.38	0	0	160.35	13.40	436.18	5.76	385.61	50.94	183.38	17.64	1	2622.30	2.72	0.50	4	79	1	1	1
211	75.60	70.84	238	12095.26	113.83	11334.68	14.61	0	0	164.89	11.23	433.65	5.40	741.75	177.68	170.22	13.31	1	2034.70	2.96	0.62	5	80	1	1	1
212	76.37	69.90	243	12219.52	42.50	11184.12	28.75	0	0	133.39	18.04	462.91	5.89	242.73	38.30	165.09	25.72	0	3263.12	2.46	0.32	4	81	1	1	1
213	72.18	69.22	244	11549.27	55.75	11075.38	40.80	0	0	137.56	16.67	441.41	8.30	336.46	57.66	265.13	38.62	1	1674.75	3.42	0.29	5	82	1	1	1
214	70.62	61.15	246	11298.57	18.77	9784.12	20.13	0	0	239.61	26.05	516.50	5.52	130.40	15.52	142.41	17.86	1	1466.05	3.01	0.49	5	83	1	3	3
215	70.36	61.21	247	11258.32	20.81	9793.88	12.80	0	0	236.38	19.63	507.25	4.67	193.30	18.22	119.83	11.58	1	1783.62	4.44	0.61	4	83	2	3	2
216	70.47	61.76	248	11274.65	16.47	9881.87	13.92	0	0	290.48	29.47	494.28	4.59	94.99	10.08	102.95	12.23	1	1083.88	6.50	0.56	5	83	3	3	1
217	73.82	71.11	248	11811.38	51.77	11376.83	27.88	0	0	147.27	21.52	460.41	6.97	270.68	47.93	148.74	25.22	1	2132.70	2.72	0.30	5	84	1	1	1
218	71.56	69.40	250	11449.25	32.13	11103.49	33.18	0	0	159.42	28.10	488.11	6.18	138.28	26.99	143.41	28.32	0	1351.72	2.61	0.26	4	85	1	1	1
219	80.73	60.06	250	12917.44	18.51	9609.63	22.19	0	0	187.51	22.63	462.03	4.49	116.86	15.85	142.20	19.87	1	2063.05	3.50	0.44	4	86	1	1	1
220	74.68	70.79	254	11949.44	56.27	11327.08	20.98	0	0	135.10	17.03	477.56	5.59	329.71	56.42	130.57	19.07	1	3495.35	3.23	0.37	5	87	1	1	1
221	70.60	61.58	255	11296.30	14.84	9853.38	16.94	0	0	342.56	32.79	511.25	5.94	100.86	10.19	131.02	13.84	1	2997.82	5.96	0.56	5	88	1	1	1
222	76.63	71.04	262	12260.12	40.98	11366.21	18.64	0	0	174.96	14.35	443.01	5.94	361.39	43.76	179.20	16.92	1	2893.03	5.14	0.52	5	89	1	4	4
223	75.34	71.14	265	12055.13	50.04	11381.81	20.08	0	0	171.14	15.13	432.84	6.50	394.86	56.76	179.66	18.27	1	2859.22	3.26	0.47	4	89	2	4	3
224	76.29	70.77	267	12205.63	40.40	11323.76	26.14	0	0	133.44	15.88	475.07	5.51	261.23	37.09	170.97	23.43	1	2106.82	2.11	0.41	5	89	3	4	2
225	76.01	70.64	269	12161.59	51.02	11302.94	24.45	0	0	156.85	12.87	441.10	6.19	387.51	50.92	234.12	22.49	1	2796.12	3.12	0.47	5	89	4	4	1
226	74.64	70.37	264	11942.72	48.98	11258.80	21.09	0	0	148.10	12.25	443.43	5.74	408.71	57.18	202.81	19.32	1	2046.85	3.41	0.49	5	90	1	1	1
227	72.92	70.40	268	11667.10	56.83	11264.54	17.89	0	0	186.47	20.86	479.94	5.92	355.32	58.96	87.40	11.13	1	2802.72	3.29	0.46	4	91	1	1	1
228	70.48	61.56	271	11276.67	14.00	9849.96	11.25	0	0	342.84	24.12	504.93	4.93	150.46	11.98	112.89	8.28	1	-259.20	4.47	0.69	4	92	1	4	4
229	70.56	61.55	272	11290.24	11.88	9848.72	13.04	0	0	361.09	26.91	524.56	5.03	110.22	8.55	129.21	10.53	1	1396.22	8.13	0.67	4	92	2	4	3
230	70.74	61.52	273	11318.36	17.43	9843.05	13.52	0	0	283.37	23.41	501.42	5.07	160.68	15.18	118.65	10.29	1	906.70	7.08	0.63	5	92	3	4	2
231	70.75	61.22	275	11320.58	23.32	9795.63	25.69	0	0	212.65	27.80	492.83	6.24	137.12	20.39	151.17	22.50	0	544.85	4.42	0.39	4	92	4	4	1
232	81.12	59.71	272	12979.21	12.88	9553.05	31.80	0	0	204.44	24.79	461.55	5.14	95.82	14.35	209.22	27.94	1	1323.38	4.38	0.45	4	93	1	1	1
233	72.77	70.38	274	11643.06	48.15	11261.19	30.50	0	0	146.35	20.92	474.11	7.09	258.96	44.12	165.84	27.21	1	2819.95	3.53	0.29	4	94	1	2	2
234	72.46	69.37	275	11593.84	37.84	11099.89	28.75	0	0	165.71	12.84	430.98	6.64	360.02	40.75	276.81	28.77	1	2044.82	2.67	0.46	5	94	2	2	1
235	76.71	71.03	274	12274.09	28.83	11364.37	25.83	0	0	162.06	14.15	441.25	5.69	252.71	27.27	230.81	23.65	1	2482.47	2.56	0.48	4	95	1	1	1
236	72.57	70.58	279	11611.57	39.91	11293.04	22.70	0	0	178.35	25.94	482.48	6.17	208.28	34.90	106.73	16.18	1	2873.07	4.67	0.33	3	96	1	4	4
237	73.68	70.63	281	11788.45	180.50	11301.34	25.40	0	0	141.98	13.66	428.10	7.56	803.40	380.89	211.77	23.82	1	1378.97	2.51	0.46	5	96	2	4	3
238	72.55	70.50	283	11608.19	76.63	11279.96	34.01	0	0	126.92	24.26	469.19	7.89	301.71	73.43	136.73	28.92	1	2194.85	2.44	0.20	5	96	3	4	2
239	71.59	69.40	285	11454.65	35.78	11104.27	38.36	0	0	141.08	18.24	472.53	6.81	215.72	32.25	230.90	34.69	0	1952.88	2.20	0.31	5	96	4	4	1
240	77.82	70.97	287	12451.76	33.60	11355.88	23.12	0	0	183.12	14.01	420.63	6.46	323.40	34.07	237.53	21.53	1	2327.53	4.29	0.51	5	97	1	1	1
241	75.49	70.29	289	12077.79	53.51	11246.06	37.98	0	0	128.91	18.89	467.24	7.28	270.46	51.95	202.68	34.23	1	2150.53	2.29	0.28	5	98	1	3	3
242	75.77	70.56	290	12122.55	72.12	11289.86	23.41	0	0	146.24	14.09	448.95	6.74	474.04	93.88	193.79	21.45	1	2702.85	2.80	0.41	5	98	2	3	2
243	75.98	70.58	293	12157.08	78.35	11292.48	18.98	0	0	156.69	12.18	431.88	6.01	562.96	113.73	194.18	17.52	1	2113.43	2.86	0.52	5	98	3	3	1
244	73.92	70.81	294	11826.91	54.70	11329.91	18.55	0	0	158.94	14.29	459.25	5.84	410.91	63.01	162.73	16.79	1	2906.75	3.20	0.50	5	99	1	1	1
245	71.65	69.77	295	11464.01	38.86	11163.61	18.09	0	0	207.24	14.33	415.03	6.34	371.24	40.13	205.08	16.59	1	3289.18	3.03	0.59	5	100	1	1	1
246	69.07	61.44	296	11051.20	34.11	9829.85	17.02	0	0	168.27	14.04	481.40	5.02	305.65	33.20	159.12	15.17	1	1489.28	3.53	0.54	4	101	1	1	1
247	71.24	69.21	299	11399.07	36.53	11073.23	33.34	0	0	172.49	16.92	453.95	7.78	282.64	35.68	265.65	31.40	1	3654.88	3.68	0.38	5	102	1	1	1
248	76.93	70.71	299	12308.83	23.17	11312.88	23.03	0	0	168.91	19.08	460.10	4.75	158.17	20.47	156.96	20.15	0	1067.45	2.56	0.45	5	103	1	1	1
249	70.79	61.22	302	11327.11	14.52	9795.88	23.64	0	0	269.31	26.66	501.98	6.02	114.76	13.32	184.46	20.66	1	202.83	5.39	0.53	4	104	1	4	4
250	70.51	61.74	303	11280.81	24.92	9877.86	26.21	0	0	234.99	36.73	527.88	6.60	103.80	16.63	125.88	22.49	1	492.65	5.39	0.33	5	104	2	4	3
251	69.06	61.17	304	11050.12	29.14	9787.40	21.08	0	0	209.99	14.34	460.45	6.72	320.48	29.39	243.58	19.61	1	2015.62	4.88	0.54	5	104	3	4	2
252	70.40	61.64	306	11264.22	29.64	9862.68	23.39	0	0	180.71	23.92	518.35	5.73	171.82	25.90	134.50	19.80	0	706.70	4.37	0.38	5	104	4	4	1
253	72.05	69.51	305	11528.40	37.00	11120.98	30.14	0	0	163.33	15.34	441.97	6.91	299.75	36.22	245.80	29.02	1	1835.60	2.70	0.42	5	105	1	1	1
254	75.42	70.65	307	12067.80	152.36	11303.34	26.54	0	0	133.81	11.56	426.38	6.89	780.57	315.84	244.29	25.63	1	2793.28	2.66	0.44	5	106	1	2	2
255	74.92	70.56	308	11987.80	77.58	11289.56	20.27	0	0	159.43	11.46	433.29	6.18	589.65	119.31	223.56	19.26	1	3001.35	3.37	0.53	5	106	2	2	1
256	70.04	61.57	311	11206.03	27.15	9851.76	16.83	0	0	235.13	25.24	512.52	5.57	191.06	23.67	99.44	11.17	1	70.90	4.35	0.49	4	107	1	1	1
257	74.03	71.00	316	11844.91	127.12	11360.10	40.75	0	0	91.86	20.78	487.88	7.67	387.75	140.14	142.40	37.75	1	2912.88	3.26	0.26	5	108	1	1	1
258	75.55	70.24	320	12087.47	48.36	11238.95	28.40	0	0	168.98	13.92	437.19	7.42	393.87	52.46	271.82	27.13	1	1957.43	2.86	0.41	5	109	1	3	3
259	76.14	70.77	323	12181.71	29.73	11322.74	17.38	0	0	154.30	11.96	455.20	4.42	290.98	28.40	175.26	15.64	1	2023.05	2.20	0.57	5	109	2	3	2
260	75.75	71.11	326	12120.14	37.81	11377.22	18.76	0	0	173.91	14.23	436.82	5.66	331.70	38.36	179.76	16.96	1	2057.03	3.42	0.53	4	109	3	3	1
261	71.41	69.10	321	11424.87	19.93	11056.38	29.33	0	0	199.73	23.98	469.29	5.75	123.50	15.98	186.90	25.68	1	1659.50	3.00	0.42	4	110	1	1	1
262	72.31	69.58	327	11569.91	41.47	11133.51	29.77	0	0	185.05	12.91	409.97	7.54	415.02	49.42	316.87	30.52	1	3227.20	3.16	0.45	5	111	1	1	1
263	70.55	61.44	333	11288.22	17.05	9829.65	21.38	0	0	290.46	31.09	509.70	6.31	110.72	12.28	150.86	18.32	1	928.95	6.02	0.49	4	112	1	2	2
264	70.81	61.50	334	11328.83	12.81	9839.65	18.13	0	0	300.97	35.23	504.46	5.14	90.00	12.38	108.71	12.65	1	356.45	4.92	0.48	4	112	2	2	1
265	63.80	53.50	334	10207.61	39.15	8560.58	33.42	0	0	154.32	21.87	525.21	7.02	213.97	34.93	182.36	29.96	0	847.53	2.73	0.30	4	113	1	1	1
266	74.48	71.04	334	11916.00	74.16	11365.95	23.21	0	0	126.44	19.50	474.42	6.30	351.31	77.22	122.54	23.37	1	1751.80	2.41	0.32	5	114	1	3	3
267	74.43	70.80	335	11909.20	66.79	11328.61	17.94	0	0	162.49	10.01	417.33	5.45	579.61	87.29	230.53	16.90	1	2100.78	2.30	0.60	5	114	2	3	2
268	74.27	70.90	336	11883.34	28.79	11343.52	14.08	0	0	255.13	38.18	497.31	6.35	155.43	25.11	90.53	16.11	1	2426.53	3.98	0.38	5	114	3	3	1
269	72.49	69.70	338	11598.87	24.86	11152.75	19.33	0	0	171.86	14.43	466.80	4.80	229.31	22.28	178.73	17.26	0	434.88	2.42	0.54	3	115	1	7	7
270	71.66	69.29	340	11465.30	33.38	11086.53	22.35	0	0	175.12	22.40	477.78	5.83	200.84	29.34	134.06	19.38	1	2064.70	4.11	0.39	5	115	2	7	6
271	72.32	70.48	342	11570.70	55.62	11277.10	29.34	0	0	153.05	28.30	478.03	6.93	227.17	48.95	101.83	19.42	1	343.18	2.95	0.24	5	115	3	7	5
272	73.72	70.79	343	11794.59	70.53	11326.21	19.94	0	0	146.63	21.74	491.25	6.44	346.55	72.62	106.99	18.72	1	2539.88	3.10	0.31	5	115	4	7	4
273	75.38	70.74	344	12060.23	56.90	11318.58	19.67	0	0	174.29	10.34	396.44	6.02	556.49	86.22	261.62	19.16	1	2030.07	2.09	0.56	5	115	5	7	3
274	75.70	70.56	346	12112.10	52.47	11289.76	16.63	0	0	198.09	8.81	390.44	5.42	617.51	77.49	285.42	16.70	1	2224.28	2.85	0.67	5	115	6	7	2
275	74.78	70.97	349	11964.12	56.19	11354.67	25.10	0	0	152.55	16.19	442.83	6.86	367.96	59.69	186.24	22.80	1	1150.28	2.32	0.40	5	115	7	7	1
276	74.84	70.34	341	11973.83	66.20	11253.92	28.13	0	0	133.10	16.01	463.01	6.85	379.69	71.68	184.43	25.56	1	1886.22	2.73	0.33	4	116	1	1	1
277	72.21	69.94	345	11553.04	35.77	11189.72	30.83	0	0	162.62	15.29	438.04	6.93	287.99	34.99	255.26	29.07	1	2062.47	3.41	0.41	5	117	1	1	1
278	71.20	69.75	349	11391.98	29.36	11159.28	38.07	0	0	158.43	24.43	478.48	6.48	147.06	26.01	190.13	33.67	0	2412.97	2.08	0.30	4	118	1	3	3
279	72.26	69.92	350	11561.46	23.66	11187.73	20.13	0	0	198.63	13.11	423.57	5.56	272.29	22.78	237.91	18.67	1	1979.28	4.00	0.61	5	118	2	3	2
280	71.25	69.36	352	11399.89	33.20	11098.18	31.39	0	0	142.39	15.96	477.25	5.92	228.47	30.58	218.23	28.27	0	3356.72	2.50	0.39	5	118	3	3	1
281	73.33	70.57	357	11733.43	89.80	11290.79	24.24	0	0	155.24	14.31	432.64	7.14	539.06	108.81	207.01	22.59	1	1328.60	3.26	0.46	5	119	1	2	2
282	72.14	69.38	359	11542.46	29.36	11100.50	25.12	0	0	161.12	15.56	460.83	5.62	234.32	26.93	202.57	22.55	0	3587.28	3.42	0.46	4	119	2	2	1
283	71.34	68.86	366	11414.75	36.22	11017.66	55.83	0	0	115.52	15.87	461.34	6.53	206.16	33.28	303.20	54.92	1	2413.82	2.23	0.30	5	120	1	3	3
284	72.67	69.91	367	11627.45	35.28	11185.06	21.57	0	0	191.01	12.85	425.76	6.24	354.25	36.20	250.16	20.35	1	2446.22	2.97	0.56	5	120	2	3	2
285	72.13	69.98	368	11540.42	30.30	11196.11	24.47	0	0	219.02	35.33	478.03	7.21	146.39	26.82	122.10	24.17	1	2844.30	3.85	0.32	5	120	3	3	1
286	75.31	70.43	369	12049.29	28.31	11268.39	37.50	0	0	150.86	12.51	445.50	6.35	269.82	26.93	340.18	39.11	1	2382.35	4.10	0.42	5	121	1	1	1
287	72.71	69.87	372	11633.44	40.00	11179.57	23.35	0	0	195.88	13.48	423.89	6.90	381.09	41.56	263.52	22.38	1	4159.90	3.77	0.53	5	122	1	3	3
288	74.16	70.49	373	11864.89	41.72	11278.89	17.99	0	0	172.18	17.17	470.32	5.71	311.26	40.72	139.15	15.43	1	4352.15	3.63	0.48	5	122	2	3	2
289	74.73	70.56	376	11956.13	91.82	11290.27	20.54	0	0	149.15	8.82	414.32	5.47	729.06	176.59	270.31	20.41	1	2014.18	2.55	0.58	5	122	3	3	1
290	71.54	69.63	374	11447.01	25.26	11140.30	25.81	0	0	235.78	36.94	486.95	6.37	98.57	16.16	118.52	20.24	1	2649.07	5.06	0.34	5	123	1	4	4
291	70.90	68.94	375	11343.71	33.73	11031.11	29.17	0	0	166.59	17.90	453.40	6.75	243.38	30.90	211.53	26.46	0	2222.15	2.47	0.40	5	123	2	4	3
292	72.40	69.72	377	11584.40	46.68	11155.48	28.04	0	0	173.80	13.07	428.83	7.21	411.27	51.92	285.56	27.79	1	3368.70	3.10	0.46	5	123	3	4	2
293	71.91	70.00	379	11505.39	55.25	11199.71	22.47	0	0	153.85	13.88	450.72	6.40	414.84	64.39	197.72	20.58	1	3315.03	3.80	0.45	5	123	4	4	1
294	73.93	70.79	383	11828.63	40.47	11326.54	29.03	0	0	174.15	20.48	458.83	7.59	263.20	37.89	192.52	26.21	1	2991.70	3.30	0.36	5	124	1	1	1
295	76.54	65.76	386	12246.51	34.42	10522.05	43.88	0	0	133.71	18.80	470.46	6.68	190.53	30.87	241.54	39.82	0	642.80	2.18	0.29	4	125	1	1	1
296	75.76	70.20	388	12120.86	38.59	11232.15	27.14	0	0	147.69	14.95	458.09	6.20	291.79	37.06	210.74	24.70	1	2368.12	2.54	0.40	5	126	1	1	1
297	72.64	69.99	389	11622.12	39.22	11198.49	22.23	0	0	174.84	15.40	448.14	6.54	332.01	39.90	199.01	20.27	1	3051.93	3.57	0.47	4	127	1	6	6
298	72.45	69.61	391	11592.25	27.99	11137.62	32.33	0	0	159.40	13.98	446.70	6.16	250.42	25.85	276.96	31.59	1	4000.43	3.29	0.45	5	127	2	6	5
299	71.88	70.03	393	11500.02	61.76	11205.48	27.60	0	0	154.29	13.70	432.81	7.38	454.61	77.58	247.69	26.09	1	3155.57	2.98	0.39	5	127	3	6	4
300	71.69	69.77	395	11470.63	34.88	11162.50	30.73	0	0	161.55	15.13	440.20	6.86	287.96	33.49	253.88	29.27	1	3319.15	3.56	0.41	5	127	4	6	3
301	71.36	68.71	396	11417.50	33.75	10993.08	36.43	0	0	158.23	17.38	462.06	7.32	240.78	30.97	258.45	33.83	1	3364.25	3.96	0.35	4	127	5	6	2
302	71.41	68.31	397	11425.74	22.37	10929.26	37.18	0	0	159.83	18.65	476.71	5.65	148.02	19.51	241.90	34.31	0	2825.47	3.29	0.41	5	127	6	6	1
303	76.04	70.73	396	12166.83	41.22	11317.03	20.62	0	0	147.65	11.23	426.97	5.29	381.59	45.46	215.29	18.94	1	1277.70	1.92	0.50	4	128	1	1	1
304	73.96	70.97	400	11833.86	57.27	11355.17	15.27	0	0	215.51	10.01	398.91	5.81	628.82	69.56	259.98	14.64	1	4228.00	4.81	0.67	5	129	1	1	1
305	72.36	69.64	401	11577.45	34.90	11143.10	33.85	0	0	189.79	17.09	438.52	8.55	300.74	34.32	293.15	32.97	1	2332.43	3.64	0.37	5	130	1	4	4
306	72.47	69.12	402	11594.54	37.00	11059.32	37.31	0	0	135.72	13.16	452.11	6.58	296.82	36.15	297.18	36.68	1	1749.45	3.28	0.34	4	130	2	4	3
307	71.19	68.75	404	11389.99	24.96	11000.57	32.19	0	0	160.82	15.98	457.84	5.85	195.65	22.54	250.73	29.43	1	1238.30	2.73	0.44	4	130	3	4	2
308	72.40	70.32	405	11584.25	52.33	11250.68	22.65	0	0	152.40	16.88	466.31	6.42	345.85	54.20	160.47	20.36	1	3691.88	4.35	0.41	5	130	4	4	1
309	76.36	70.80	402	12217.92	22.69	11328.52	12.49	0	0	309.55	50.24	485.41	5.69	99.06	16.10	70.22	11.36	1	2556.97	3.79	0.37	5	131	1	1	1
310	74.26	63.17	404	11880.96	12.78	10107.25	26.46	0	0	228.09	22.97	480.03	4.90	94.47	10.96	203.20	23.14	1	-586.97	4.14	0.53	5	132	1	4	4
311	73.59	62.36	405	11774.15	14.54	9978.19	22.04	0	0	195.37	14.31	461.89	4.37	153.28	12.78	232.09	19.68	0	-605.38	4.21	0.63	4	132	2	4	3
312	73.95	62.20	406	11832.71	22.76	9952.45	30.25	0	0	178.95	20.16	468.19	5.84	156.43	20.31	207.40	26.79	0	-645.18	3.41	0.43	4	132	3	4	2
313	73.25	61.84	408	11719.99	23.57	9893.75	12.10	0	0	227.18	29.48	505.79	4.61	145.68	20.54	84.84	12.39	1	179.90	3.05	0.44	5	132	4	4	1
314	75.65	71.02	408	12104.77	33.79	11363.44	16.75	0	0	169.10	11.04	436.35	4.85	359.54	35.38	202.13	15.28	1	1510.80	2.89	0.61	4	133	1	1	1
315	71.59	69.12	411	11454.53	29.22	11058.51	25.82	0	0	173.77	12.96	432.95	6.25	302.50	28.70	270.84	24.63	1	3572.55	3.63	0.48	5	134	1	1	1
316	72.60	70.16	415	11616.62	36.89	11225.55	23.91	0	0	183.78	20.23	464.27	6.93	258.36	33.70	169.03	21.43	1	3507.80	4.04	0.41	4	135	1	3	3
317	72.07	69.81	417	11531.51	37.52	11170.23	29.56	0	0	151.82	13.38	443.52	6.42	318.37	37.86	260.39	28.31	1	2985.18	3.36	0.43	5	135	2	3	2
318	72.26	70.17	418	11560.91	52.39	11227.06	19.39	0	0	180.51	22.30	469.68	6.97	316.39	51.38	124.26	18.17	1	2490.72	3.58	0.38	4	135	3	3	1
319	76.00	71.00	416	12160.65	41.30	11360.04	13.11	0	0	211.30	20.39	441.43	5.99	318.98	40.80	114.25	14.13	1	1499.72	2.94	0.53	5	136	1	1	1
320	75.29	70.59	421	12046.74	55.49	11293.98	20.07	0	0	174.29	10.74	410.67	6.09	535.05	80.74	254.93	19.61	1	3004.25	4.12	0.58	5	137	1	2	2
321	73.47	70.70	423	11755.88	59.41	11312.67	17.86	0	0	173.54	14.12	441.59	6.06	448.13	66.79	172.54	16.17	1	1995.50	2.84	0.53	5	137	2	2	1
322	71.75	69.38	429	11480.54	32.30	11100.63	34.48	0	0	136.81	17.05	467.98	5.87	201.21	28.91	214.70	30.87	0	2677.35	2.57	0.34	4	138	1	1	1
323	81.42	59.92	429	13027.42	20.55	9586.94	29.25	0	0	188.37	17.68	433.16	5.84	169.94	18.31	240.03	26.51	0	1181.40	4.02	0.49	5	139	1	1	1
324	71.31	69.78	434	11408.93	32.93	11164.78	27.77	0	0	169.63	15.04	418.16	6.52	279.87	32.03	242.95	26.08	1	2439.40	3.26	0.45	4	140	1	1	1
325	76.80	70.54	436	12287.60	51.33	11286.33	28.60	0	0	112.72	15.05	455.76	5.36	286.85	49.38	166.96	25.57	1	3063.18	3.23	0.32	4	141	1	1	1
326	72.32	70.10	439	11570.77	57.68	11215.63	23.31	0	0	158.05	21.05	456.22	7.07	322.37	57.20	137.95	21.59	1	2432.47	4.56	0.34	5	142	1	3	3
327	72.85	70.02	440	11655.80	48.06	11203.54	25.59	0	0	173.29	15.98	434.37	7.54	372.96	52.50	220.03	23.64	1	2641.25	3.10	0.41	5	142	2	3	2
328	74.33	70.67	442	11892.24	129.93	11307.02	18.25	0	0	157.00	17.94	460.05	6.85	591.88	182.33	122.85	15.42	1	2162.22	3.35	0.41	5	142	3	3	1
329	71.84	69.63	445	11494.06	31.24	11140.49	29.51	0	0	140.75	13.28	450.86	5.63	257.56	29.11	244.86	27.14	1	2107.68	2.79	0.42	5	143	1	4	4
330	71.31	69.68	446	11409.62	18.10	11148.87	17.73	0	0	248.95	27.57	472.77	5.15	122.74	15.06	119.39	14.53	1	1430.25	5.03	0.49	4	143	2	4	3
331	72.73	70.05	447	11637.45	43.48	11207.39	19.63	0	0	175.09	12.57	424.43	6.14	415.18	51.31	217.74	18.15	1	2220.28	3.03	0.53	5	143	3	4	2
332	73.20	70.41	449	11711.87	65.15	11266.05	18.25	0	0	179.27	9.76	411.65	5.58	615.23	83.21	256.31	18.03	1	3725.10	3.18	0.63	5	143	4	4	1
333	75.04	60.72	448	12006.75	22.84	9714.52	32.21	0	0	144.54	11.12	455.87	5.07	234.05	21.18	317.35	32.20	1	1179.93	2.88	0.49	5	144	1	1	1
334	70.99	69.44	452	11358.72	21.61	11109.88	25.08	0	0	183.40	14.74	434.26	5.54	209.53	19.56	242.50	22.80	0	1884.47	3.15	0.53	3	145	1	2	2
335	72.17	69.84	455	11547.78	42.33	11174.13	21.88	0	0	163.82	23.18	480.89	6.13	231.04	37.67	122.05	20.57	1	1768.28	2.52	0.34	5	145	2	2	1
336	75.24	70.80	452	12039.09	27.31	11327.99	20.68	0	0	171.71	17.30	463.50	5.09	209.23	24.20	158.65	18.35	0	1988.32	2.27	0.48	3	146	1	5	5
337	75.38	70.67	454	12061.12	53.34	11307.56	16.12	0	0	145.89	11.80	444.36	4.64	414.25	56.92	155.53	14.43	1	2123.60	2.56	0.55	5	146	2	5	4
338	75.74	70.75	456	12117.80	50.17	11319.35	25.61	0	0	146.18	13.58	430.78	6.29	373.78	53.77	216.88	23.78	1	2483.10	2.76	0.42	4	146	3	5	3
339	75.39	70.84	458	12062.15	48.53	11333.65	16.58	0	0	159.24	11.30	450.59	5.18	448.38	60.78	185.76	15.14	1	2525.20	4.28	0.57	4	146	4	5	2
340	73.73	70.11	459	11796.48	146.74	11217.52	27.17	0	0	142.46	15.66	435.03	8.21	665.59	257.95	198.58	25.01	1	4261.97	5.83	0.35	5	146	5	5	1
341	77.21	70.67	466	12353.82	21.94	11306.88	23.61	0	0	207.69	24.03	469.62	5.71	146.03	19.32	156.90	20.58	0	3095.85	3.36	0.45	5	147	1	1	1
342	73.06	70.60	468	11689.18	74.97	11295.86	24.82	0	0	165.66	13.34	416.35	7.39	541.73	107.21	242.55	23.95	1	2518.47	3.85	0.46	5	148	1	3	3
343	72.59	70.27	469	11614.63	42.27	11242.66	20.48	0	0	204.65	10.48	394.66	6.23	509.43	59.39	292.95	20.82	1	3833.80	3.22	0.63	5	148	2	3	2
344	71.66	69.70	470	11465.97	31.26	11151.33	30.14	0	0	156.65	20.81	464.67	5.99	181.68	27.61	175.21	26.63	0	2170.28	2.52	0.35	3	148	3	3	1
345	73.96	70.35	473	11834.32	87.22	11256.69	13.82	0	0	174.68	16.06	450.76	5.71	537.21	121.91	111.16	10.88	1	2346.97	4.09	0.53	4	149	1	1	1
346	71.45	69.64	474	11431.43	36.55	11142.13	28.12	0	0	144.79	17.43	466.64	5.93	235.14	32.87	181.49	25.14	0	2289.97	2.33	0.36	4	150	1	1	1
347	72.23	69.57	479	11556.19	34.32	11130.98	27.99	0	0	174.19	16.88	445.19	6.98	269.34	32.85	226.51	25.47	1	2207.25	3.12	0.43	5	151	1	2	2
348	71.18	69.76	480	11388.55	169.91	11161.11	25.65	0	0	145.95	14.21	442.30	7.48	822.88	209.31	212.71	23.67	1	2538.15	4.01	0.42	5	151	2	2	1
349	72.10	70.11	485	11535.91	79.38	11217.79	19.85	0	0	162.73	12.15	436.38	6.46	584.23	121.51	213.34	18.36	1	2903.25	4.59	0.50	5	152	1	4	4
350	72.15	69.90	487	11543.42	31.60	11183.63	16.17	0	0	185.29	11.31	443.94	5.16	370.60	34.32	209.64	14.88	1	3711.72	4.83	0.62	5	152	2	4	3
351	72.44	70.17	489	11591.04	33.36	11226.73	22.79	0	0	165.48	11.75	429.96	5.85	349.56	35.29	254.23	21.46	1	2244.07	3.45	0.49	4	152	3	4	2
352	73.58	70.71	492	11772.64	29.91	11313.62	11.62	0	0	224.00	19.45	464.82	4.81	262.95	27.06	94.98	9.34	1	3181.65	4.39	0.59	4	152	4	4	1
353	75.15	70.66	486	12024.40	51.94	11305.38	24.43	0	0	173.97	16.23	426.43	7.46	390.04	58.27	206.80	22.63	1	3051.35	4.84	0.43	5	153	1	1	1
354	71.32	68.12	491	11411.49	27.58	10899.55	32.03	0	0	149.21	15.21	461.38	5.69	210.04	25.22	243.68	29.30	0	2797.65	3.04	0.42	3	154	1	2	2
355	70.93	67.43	494	11348.27	25.49	10788.62	47.74	0	0	132.11	15.68	456.63	5.80	168.08	23.00	304.31	46.20	1	631.95	2.31	0.36	4	154	2	2	1
356	74.47	70.66	491	11914.72	42.57	11304.87	36.71	0	0	136.74	23.51	462.81	6.72	191.14	37.59	164.80	32.38	0	2543.07	2.28	0.33	5	155	1	1	1
357	71.45	69.54	496	11432.10	31.83	11127.05	39.71	0	0	148.90	25.16	476.08	6.45	144.13	27.28	180.72	34.84	0	3353.03	3.15	0.27	5	156	1	1	1
358	73.96	70.64	496	11833.70	82.46	11302.08	27.55	0	0	142.82	15.78	428.16	7.50	469.08	103.53	197.71	25.42	1	2253.85	3.28	0.42	5	157	1	2	2
359	75.37	70.76	497	12058.82	76.92	11321.81	20.80	0	0	159.22	11.40	415.72	6.16	575.52	98.28	229.63	19.61	1	2028.65	2.80	0.52	5	157	2	2	1
360	72.89	70.36	516	11661.78	72.03	11258.21	25.50	0	0	130.79	11.97	439.15	6.26	489.34	95.47	223.26	23.60	1	2522.03	3.24	0.39	5	158	1	4	4
361	72.46	70.36	517	11593.41	62.23	11257.00	21.58	0	0	146.96	17.74	465.77	6.35	367.82	66.86	139.18	18.86	1	2558.28	4.33	0.37	4	158	2	4	3
362	73.74	70.59	518	11799.17	63.25	11295.04	21.31	0	0	191.82	11.33	378.53	6.88	592.86	100.54	278.85	21.26	1	2850.38	3.48	0.55	5	158	3	4	2
363	74.13	70.51	521	11860.76	53.33	11281.31	19.73	0	0	155.34	11.27	435.71	5.74	469.04	68.44	217.72	18.20	1	2167.70	2.96	0.51	5	158	4	4	1
364	75.39	71.14	516	12062.17	60.36	11382.72	17.03	0	0	146.03	11.53	441.35	4.94	459.33	67.55	169.44	15.45	1	2989.30	2.70	0.55	5	159	1	1	1
365	71.95	69.65	531	11511.49	45.91	11143.79	29.94	0	0	136.04	14.68	455.94	6.48	318.28	46.00	218.97	27.38	1	2372.93	2.97	0.35	4	160	1	2	2
366	72.32	69.91	532	11570.85	48.84	11185.12	26.81	0	0	146.18	17.49	444.60	6.66	308.03	47.63	175.54	24.20	1	2742.25	4.41	0.35	5	160	2	2	1
367	76.06	70.92	534	12169.94	42.01	11346.51	21.37	0	0	161.40	14.20	425.29	5.99	346.89	43.71	191.37	19.45	1	1379.03	2.44	0.47	4	161	1	2	2
368	77.04	70.66	535	12326.31	38.83	11304.81	20.38	0	0	166.76	15.44	423.32	5.85	312.34	38.27	172.35	18.35	1	2407.35	3.89	0.47	4	161	2	2	1
369	71.98	69.49	540	11516.66	33.38	11118.23	37.45	0	0	145.15	18.17	454.96	6.63	207.43	30.14	232.57	33.81	0	1795.75	2.93	0.33	5	162	1	1	1
370	76.03	70.94	541	12164.78	34.67	11350.84	18.73	0	0	192.54	15.64	427.65	6.13	316.94	34.44	180.86	16.94	1	2415.30	2.95	0.53	4	163	1	1	1
371	73.73	70.50	542	11796.62	165.43	11279.66	21.84	0	0	124.36	13.86	448.56	6.28	693.83	268.69	155.00	19.58	1	2144.32	3.26	0.38	5	164	1	7	7
372	75.21	70.99	545	12034.17	57.94	11358.80	20.94	0	0	166.89	16.24	435.40	6.81	407.16	66.84	170.08	19.03	1	2625.10	3.10	0.44	5	164	2	7	6
373	74.82	70.79	548	11970.83	58.53	11325.86	22.38	0	0	129.73	15.84	465.30	5.63	347.37	60.57	143.63	20.18	1	2988.60	2.31	0.37	5	164	3	7	5
374	73.29	70.50	550	11726.90	552.81	11280.52	19.98	0	0	134.35	11.32	438.47	6.26	1554.68	1635.37	190.68	18.36	1	3064.10	3.81	0.50	5	164	4	7	4
375	74.01	70.57	552	11842.19	43.71	11291.77	21.82	0	0	156.70	13.82	439.61	5.99	356.06	46.13	195.36	19.87	1	3569.43	2.92	0.46	5	164	5	7	3
376	75.72	71.01	554	12115.39	42.74	11361.52	20.30	0	0	168.73	12.10	399.68	5.88	400.60	47.37	224.12	18.80	1	1036.47	2.16	0.52	4	164	6	7	2
377	74.97	70.96	557	11994.46	84.33	11354.19	14.08	0	0	157.39	15.26	455.58	5.24	491.82	88.48	119.09	14.54	1	2638.60	2.90	0.50	4	164	7	7	1
378	70.95	70.14	553	11352.37	24.30	11222.12	23.62	0	0	156.40	16.02	441.84	4.67	183.21	21.51	178.07	20.90	0	1908.60	2.63	0.47	4	165	1	2	2
379	72.07	69.75	556	11531.62	42.81	11160.14	17.10	0	0	190.41	25.48	458.17	6.05	245.10	38.72	96.75	14.96	1	1785.35	4.16	0.38	5	165	2	2	1
380	71.30	68.75	566	11407.74	30.58	11000.27	31.38	0	0	157.60	18.62	450.41	6.19	200.15	27.55	206.02	28.01	0	2258.30	3.56	0.38	4	166	1	1	1
381	77.30	70.46	568	12367.68	38.55	11273.10	29.45	0	0	130.20	13.11	430.01	5.75	294.03	37.23	230.42	26.99	1	2642.88	3.03	0.40	5	167	1	1	1
382	71.85	69.79	572	11496.00	36.19	11166.41	24.86	0	0	149.66	17.37	452.45	5.66	240.47	32.72	166.32	22.19	0	2247.85	2.23	0.39	4	168	1	2	2
383	72.20	70.14	574	11551.25	32.01	11222.77	20.07	0	0	179.79	17.99	461.14	5.71	246.41	28.97	155.84	17.98	0	3251.72	3.33	0.47	5	168	2	2	1
384	74.91	71.06	579	11984.82	38.19	11370.08	21.08	0	0	153.33	12.50	416.71	5.42	339.87	39.35	203.92	19.24	1	1771.07	2.85	0.51	5	169	1	2	2
385	73.05	70.36	580	11687.31	59.29	11257.24	23.66	0	0	144.08	17.94	455.81	6.45	342.26	60.78	148.16	20.95	1	2582.10	2.55	0.36	5	169	2	2	1
386	73.20	69.94	590	11711.66	44.43	11190.25	30.13	0	0	135.65	15.36	456.89	6.38	298.67	43.08	208.91	27.52	1	1921.15	3.43	0.34	4	170	1	2	2
387	73.11	70.40	591	11697.17	62.21	11264.46	35.65	0	0	131.83	17.06	443.77	7.78	346.93	64.86	217.90	32.65	1	2655.05	3.21	0.29	5	170	2	2	1
388	75.54	70.97	591	12086.59	41.06	11354.59	22.97	0	0	161.27	12.66	420.32	5.97	360.21	42.90	230.23	21.31	1	888.03	2.53	0.51	5	171	1	1	1
389	73.90	70.67	595	11824.41	46.55	11307.60	22.23	0	0	159.57	20.63	451.77	6.25	273.15	43.21	132.11	19.13	1	2550.05	3.50	0.37	5	172	1	2	2
390	75.62	71.18	597	12098.44	37.05	11389.12	16.58	0	0	189.64	19.24	450.29	5.78	278.87	34.36	128.21	15.24	1	-238.25	2.94	0.48	4	172	2	2	1
391	82.81	67.84	595	13249.35	26.77	10854.97	33.87	0	0	164.17	12.62	388.83	6.22	269.42	25.88	326.05	34.58	1	1263.40	2.60	0.47	4	173	1	1	1
392	71.18	67.27	601	11388.50	17.14	10762.95	47.31	0	0	160.22	20.56	493.25	5.56	108.12	16.78	282.29	44.06	1	2426.38	3.29	0.38	4	174	1	2	2
393	70.88	67.44	603	11340.85	17.00	10790.73	37.78	0	0	172.76	16.31	480.23	5.40	141.13	15.56	302.23	36.27	1	1797.93	2.87	0.50	4	174	2	2	1
394	81.24	61.02	601	12997.84	28.49	9763.96	48.33	0	0	139.85	16.08	418.47	6.58	194.79	25.85	313.61	47.91	1	-388.62	2.08	0.34	4	175	1	1	1
395	74.49	70.81	602	11917.78	54.51	11328.80	19.48	0	0	159.33	21.17	466.00	6.28	308.74	52.66	116.20	18.26	1	1537.68	2.69	0.36	4	176	1	1	1
396	74.49	70.57	606	11919.02	59.20	11291.02	26.78	0	0	147.63	14.50	427.50	6.96	414.77	70.05	215.17	25.14	1	1767.40	3.03	0.43	5	177	1	3	3
397	75.40	70.74	609	12064.37	57.66	11318.90	17.77	0	0	155.67	14.81	442.79	5.72	412.37	67.33	147.11	15.98	1	1447.45	2.68	0.48	5	177	2	3	2
398	74.72	70.47	610	11955.74	74.31	11275.15	18.46	0	0	171.55	18.56	460.53	6.88	445.17	91.54	131.67	15.49	1	3089.40	3.75	0.44	5	177	3	3	1
399	72.55	70.18	615	11607.30	27.98	11228.75	13.75	0	0	252.87	30.92	472.22	5.98	180.24	24.39	94.40	13.78	1	3351.62	5.12	0.45	4	178	1	1	1
400	71.22	68.46	616	11394.90	36.76	10953.51	44.21	0	0	124.14	18.40	482.28	6.44	192.80	32.95	231.33	39.78	0	2648.57	2.13	0.27	3	179	1	5	5
401	71.04	66.49	619	11366.99	21.99	10638.08	48.64	0	0	151.90	13.23	459.04	6.05	200.35	20.14	392.81	55.20	1	20.88	3.32	0.46	5	179	2	5	4
402	70.10	67.35	621	11215.39	32.69	10776.66	38.09	0	0	140.17	16.51	463.46	6.43	216.33	29.83	251.31	34.92	1	1859.57	2.10	0.34	4	179	3	5	3
403	70.76	66.93	622	11321.85	14.51	10708.97	17.59	0	0	264.89	29.25	495.35	4.97	101.32	12.82	126.59	16.64	1	3107.38	4.59	0.51	4	179	4	5	2
404	70.96	67.42	623	11353.45	11.78	10787.17	25.39	0	0	221.74	21.77	492.07	4.80	105.60	13.45	205.16	22.28	1	1084.30	3.44	0.54	4	179	5	5	1
405	76.36	71.13	618	12217.12	53.85	11380.34	16.26	0	0	154.34	10.74	426.78	4.85	462.84	60.19	183.94	14.80	1	2656.18	2.40	0.59	5	180	1	1	1
406	73.69	70.96	619	11790.08	52.79	11353.65	11.94	0	0	219.65	39.04	470.02	7.03	245.09	47.47	78.96	13.67	1	1499.60	2.45	0.29	4	181	1	4	4
407	74.13	70.66	622	11861.50	42.35	11306.11	21.89	0	0	181.62	14.54	421.92	6.75	376.60	46.46	215.52	20.41	1	1624.62	3.02	0.52	5	181	2	4	3
408	73.93	70.62	624	11828.09	55.81	11299.70	23.44	0	0	165.47	23.11	459.27	7.13	296.30	53.60	127.74	19.57	1	2104.45	4.08	0.32	5	181	3	4	2
409	74.11	70.81	625	11856.83	77.80	11330.37	31.53	0	0	116.03	17.94	456.37	6.91	359.94	82.34	160.28	28.48	1	3051.50	2.70	0.27	5	181	4	4	1
410	74.79	59.53	619	11966.11	32.07	9525.47	36.46	0	0	134.02	15.37	458.18	5.94	217.27	29.37	247.29	33.29	0	618.10	2.08	0.36	5	182	1	1	1
411	70.75	66.61	628	11320.12	13.85	10656.80	22.48	0	0	238.78	23.12	478.57	5.01	109.18	12.09	178.64	19.59	1	1817.78	3.73	0.54	4	183	1	1	1
412	76.09	71.08	632	12174.53	106.72	11372.02	11.40	0	0	165.78	16.14	443.95	5.46	595.33	165.10	104.39	13.10	1	2458.97	2.97	0.53	5	184	1	1	1
413	70.85	67.61	634	11336.08	18.41	10818.40	26.47	0	0	215.54	18.76	458.13	6.00	164.04	16.44	234.96	23.72	0	2171.28	4.35	0.54	4	185	1	10	10
414	71.21	68.80	637	11393.51	26.40	11008.45	35.36	0	0	159.10	17.51	461.55	6.17	186.79	23.66	245.85	32.77	0	2641.30	2.98	0.40	4	185	2	10	9
415	70.61	67.34	640	11297.25	18.75	10774.21	28.83	0	0	253.44	30.68	476.27	6.77	107.75	13.71	180.96	25.10	1	390.20	3.95	0.43	4	185	3	10	8
416	70.94	67.05	641	11350.48	29.50	10728.36	47.62	0	0	142.20	26.38	461.84	6.54	126.33	28.39	198.82	41.97	1	-118.47	3.75	0.24	5	185	4	10	7
417	70.89	68.61	642	11342.19	30.76	10977.58	54.36	0	0	137.49	22.20	471.87	6.88	148.32	27.71	253.29	51.02	1	3154.57	4.22	0.26	5	185	5	10	6
418	71.03	67.17	644	11364.96	10.64	10747.67	42.31	0	0	198.80	29.46	489.65	5.36	81.84	12.56	233.92	38.42	1	1864.62	2.68	0.37	5	185	6	10	5
419	71.50	69.11	647	11440.39	31.30	11058.06	45.13	0	0	156.20	20.29	455.91	7.53	188.14	28.17	266.70	42.03	1	2333.62	3.55	0.32	5	185	7	10	4
420	72.67	70.20	650	11627.91	112.93	11231.62	69.02	0	0	73.46	22.20	499.42	8.05	278.55	108.65	178.17	62.00	1	3647.57	3.40	0.09	5	185	8	10	3
421	74.46	70.83	651	11914.17	83.58	11333.24	18.42	0	0	143.73	15.20	448.01	5.78	470.31	95.88	137.06	16.90	1	2861.07	3.16	0.45	5	185	9	10	2
422	74.61	71.21	652	11937.67	83.03	11392.98	16.20	0	0	163.98	19.57	452.15	6.30	436.84	93.79	108.22	15.30	1	1408.25	2.32	0.42	5	185	10	10	1
423	76.75	71.34	637	12279.37	41.15	11414.34	21.97	0	0	148.41	10.94	416.45	5.42	384.01	44.85	236.55	20.35	1	2066.28	2.26	0.50	5	186	1	1	1
424	75.97	70.83	642	12155.37	47.51	11333.13	18.53	0	0	158.06	16.06	438.42	5.62	338.06	48.38	142.99	16.83	1	184.68	2.67	0.46	4	187	1	1	1
425	75.70	71.19	646	12111.87	110.82	11390.30	15.88	0	0	141.15	12.97	429.20	5.07	615.37	123.56	136.21	14.51	1	1450.25	2.79	0.57	5	188	1	1	1
426	82.55	67.92	647	13207.36	24.72	10867.95	49.18	0	0	124.89	13.38	421.77	5.33	180.90	22.43	333.94	50.06	1	975.07	2.69	0.40	4	189	1	1	1
427	70.80	66.98	649	11328.02	22.49	10716.35	25.19	0	0	247.03	45.04	488.17	7.06	100.39	21.38	115.53	26.14	1	1585.05	3.93	0.28	5	190	1	3	3
428	71.01	67.51	651	11362.32	15.37	10801.19	22.66	0	0	275.06	40.35	485.08	6.16	98.27	18.45	116.58	16.93	1	2090.30	4.60	0.39	5	190	2	3	2
429	70.65	67.25	652	11304.29	24.50	10760.31	23.00	0	0	183.88	18.81	465.13	5.44	184.96	21.65	173.62	20.33	0	1622.72	3.16	0.47	3	190	3	3	1
430	76.92	71.13	654	12306.61	47.79	11381.55	19.74	0	0	132.37	12.22	442.29	4.85	364.37	50.71	168.01	17.85	1	2543.50	2.77	0.48	5	191	1	2	2
431	77.15	70.64	655	12344.53	29.24	11302.96	32.13	0	0	145.83	21.61	448.64	5.45	152.18	25.87	166.94	28.15	0	1432.70	1.83	0.32	4	191	2	2	1
432	71.05	67.78	659	11367.51	26.50	10844.63	34.15	0	0	171.89	20.47	472.02	6.53	172.45	23.63	221.74	30.52	0	2481.05	3.14	0.38	3	192	1	2	2
433	70.23	67.35	662	11236.94	21.87	10776.05	28.14	0	0	177.12	15.22	457.24	5.69	198.62	19.71	253.61	25.78	1	1121.68	2.32	0.50	5	192	2	2	1
434	76.04	70.71	660	12167.19	55.60	11313.48	20.09	0	0	140.21	10.66	425.15	5.32	465.40	70.24	210.92	18.50	1	1791.97	2.37	0.50	4	193	1	1	1
435	72.77	70.38	669	11642.93	30.59	11260.23	24.37	0	0	195.53	30.31	461.86	5.47	149.65	26.51	84.39	15.50	1	1241.97	3.28	0.34	5	194	1	1	1
436	70.65	68.19	672	11303.38	18.02	10910.70	32.68	0	0	223.50	24.45	468.68	6.55	124.18	14.90	228.87	29.02	1	1817.72	4.31	0.46	4	195	1	1	1
437	70.82	67.07	676	11331.83	19.18	10730.70	12.81	0	0	283.21	48.09	499.62	5.57	99.10	19.28	83.00	14.93	1	1851.95	2.98	0.35	5	196	1	2	2
438	70.73	67.21	677	11316.63	20.02	10753.33	27.85	0	0	214.49	32.76	493.99	5.78	95.36	16.56	140.57	24.37	1	972.88	3.06	0.34	4	196	2	2	1
439	75.76	70.95	676	12121.98	47.12	11352.05	21.61	0	0	150.26	14.17	430.65	5.77	352.22	49.00	180.11	19.58	1	1008.78	2.14	0.45	4	197	1	2	2
440	74.12	70.69	678	11859.82	45.91	11311.09	29.51	0	0	134.84	18.48	453.94	6.27	257.29	42.15	167.45	26.36	1	1203.03	2.52	0.32	5	197	2	2	1
441	71.64	68.08	682	11462.98	25.13	10892.88	41.11	0	0	151.90	16.35	473.33	6.20	182.65	22.65	289.59	39.33	1	1747.88	2.51	0.39	4	198	1	2	2
442	71.05	67.92	683	11368.32	20.10	10867.09	28.28	0	0	190.75	18.13	469.02	5.71	164.04	17.95	229.50	25.41	0	1273.85	2.93	0.50	3	198	2	2	1
443	76.92	71.11	683	12307.61	31.98	11377.27	26.20	0	0	166.80	14.65	417.68	6.26	278.27	30.68	233.83	24.11	1	980.38	2.39	0.45	4	199	1	2	2
444	76.03	70.83	684	12164.86	70.02	11332.99	16.59	0	0	178.08	9.52	389.62	5.58	658.43	116.33	247.49	15.88	1	413.28	2.22	0.62	5	199	2	2	1
445	70.37	65.88	684	11258.71	23.29	10541.21	28.23	0	0	160.42	12.52	469.08	5.35	234.34	21.32	276.18	27.08	1	2575.20	2.78	0.52	5	200	1	1	1
446	72.02	68.84	689	11522.93	20.94	11014.94	27.35	0	0	151.04	11.94	467.55	4.63	207.00	18.98	264.11	25.83	1	2690.30	2.85	0.54	5	201	1	1	1
447	72.00	68.61	698	11520.14	35.52	10977.91	40.36	0	0	164.32	16.29	473.06	7.85	277.43	34.17	301.40	40.39	1	3533.40	3.29	0.36	5	202	1	1	1
448	81.25	59.82	698	12999.56	24.11	9571.03	19.03	0	0	235.75	36.82	463.30	5.97	120.44	20.96	99.93	18.70	1	1009.10	5.80	0.37	5	203	1	1	1
449	71.01	60.88	700	11362.18	8.97	9741.15	20.15	0	0	320.05	43.16	522.58	5.44	79.06	10.33	126.49	18.94	1	1794.03	4.19	0.45	5	204	1	1	1
450	73.92	71.03	702	11827.26	66.56	11364.57	16.52	0	0	162.12	15.42	459.12	5.89	449.61	81.58	138.21	15.50	1	2091.40	2.78	0.49	5	205	1	1	1
451	71.12	61.04	709	11379.33	28.01	9766.17	24.48	0	0	192.36	24.07	529.42	6.16	172.60	24.63	151.22	21.82	0	2907.28	3.74	0.40	4	206	1	839	839
452	70.81	61.60	710	11329.92	22.98	9855.99	26.52	0	0	240.45	27.47	524.83	7.29	155.14	20.31	178.88	23.31	0	2406.65	4.44	0.44	5	206	2	839	838
453	70.93	61.14	711	11348.12	18.89	9782.64	25.02	0	0	239.18	28.28	530.63	6.31	126.48	18.00	163.82	21.92	1	1258.72	3.85	0.44	5	206	3	839	837
454	70.96	60.85	712	11353.45	11.81	9736.24	13.21	0	0	354.39	29.26	519.38	5.35	117.40	12.03	126.85	12.14	1	1130.65	5.58	0.64	4	206	4	839	836
455	70.48	61.31	713	11276.47	12.77	9809.80	15.40	0	0	329.61	23.13	514.45	5.56	138.35	10.75	168.32	13.47	0	1974.85	5.36	0.68	3	206	5	839	835
456	70.76	60.94	714	11321.15	12.77	9749.86	15.44	0	0	335.19	25.15	526.50	5.65	130.94	11.19	158.41	13.58	1	3104.47	5.42	0.66	4	206	6	839	834
457	70.86	60.95	715	11337.01	17.52	9751.69	21.80	0	0	266.59	25.15	521.41	6.36	143.74	15.66	178.21	19.17	0	3068.25	5.83	0.54	4	206	7	839	833
458	71.04	60.98	716	11366.16	14.55	9756.74	19.18	0	0	273.77	33.33	525.52	5.63	105.61	16.49	128.29	18.20	1	2467.43	4.07	0.47	5	206	8	839	832
459	70.95	61.06	717	11351.53	18.03	9769.70	15.95	0	0	266.83	25.41	526.28	5.45	146.92	16.05	131.47	14.84	1	1813.33	5.34	0.55	3	206	9	839	831
460	70.53	60.90	718	11284.26	21.00	9743.24	16.62	0	0	251.89	22.88	511.72	5.75	178.28	18.41	141.86	14.97	0	1708.47	4.79	0.56	5	206	10	839	830
461	69.86	61.43	720	11177.09	27.83	9828.92	19.35	0	0	242.99	20.78	521.67	7.17	250.74	25.43	176.04	17.31	1	2902.80	5.41	0.53	3	206	11	839	829
462	69.82	61.53	722	11171.73	31.22	9845.50	33.10	0	0	177.30	16.11	499.08	7.43	265.26	29.94	283.35	31.61	1	2361.28	4.01	0.41	5	206	12	839	828
463	71.06	60.68	723	11370.11	14.64	9708.24	20.08	0	0	280.39	32.13	514.87	5.83	108.82	15.90	137.05	17.13	1	2254.72	4.45	0.48	4	206	13	839	827
464	70.83	60.65	724	11333.44	23.55	9703.72	17.09	0	0	270.28	28.59	515.88	6.41	170.29	20.57	120.23	13.82	1	1476.80	4.73	0.49	4	206	14	839	826
465	70.98	60.86	725	11356.65	17.66	9736.86	16.96	0	0	242.10	17.07	516.22	5.27	193.60	15.70	186.14	15.06	0	3971.53	5.03	0.64	4	206	15	839	825
466	71.11	60.75	726	11377.99	19.59	9719.53	26.20	0	0	203.90	17.36	524.82	5.87	178.75	17.53	237.98	23.64	0	2113.50	3.98	0.53	3	206	16	839	824
467	71.00	60.83	727	11360.24	14.91	9733.24	23.92	0	0	306.87	26.13	511.83	7.17	137.03	13.80	217.10	21.19	0	2066.00	5.12	0.58	4	206	17	839	823
468	71.06	60.69	728	11369.46	16.16	9709.88	19.68	0	0	299.52	24.62	518.73	6.57	151.98	14.41	184.63	17.31	0	1889.08	6.61	0.60	4	206	18	839	822
469	71.10	60.53	729	11376.76	20.47	9684.64	18.23	0	0	218.81	22.56	526.31	5.03	152.44	18.06	133.61	15.06	1	995.65	3.87	0.51	4	206	19	839	821
470	71.10	61.21	730	11376.61	16.36	9794.34	21.14	0	0	251.71	20.81	517.54	5.79	153.07	14.59	197.34	18.66	0	2541.20	4.21	0.59	3	206	20	839	820
471	71.07	60.51	731	11371.06	18.14	9682.20	15.75	0	0	259.35	23.96	539.90	5.17	150.51	16.03	127.19	12.62	1	2878.75	5.32	0.56	4	206	21	839	819
472	71.08	60.84	732	11373.49	19.22	9733.94	13.26	0	0	285.76	23.18	535.55	5.54	182.93	16.85	127.65	12.16	1	2917.60	5.96	0.62	4	206	22	839	818
473	70.79	60.94	733	11325.75	18.87	9750.83	19.28	0	0	247.40	16.53	510.24	6.06	218.68	17.22	224.17	17.47	0	2600.15	4.77	0.63	4	206	23	839	817
474	70.44	61.54	735	11270.19	28.59	9847.06	23.11	0	0	248.44	16.87	496.31	8.35	321.27	28.89	268.68	21.89	1	3858.92	4.46	0.50	4	206	24	839	816
475	70.38	61.03	736	11261.36	35.39	9765.35	29.68	0	0	200.95	19.87	505.47	8.16	264.83	34.60	233.89	27.29	1	3354.80	4.91	0.43	5	206	25	839	815
476	70.99	61.16	737	11358.33	15.12	9786.17	14.92	0	0	372.94	36.79	544.86	6.74	123.36	14.78	120.24	13.92	1	2277.25	6.12	0.57	5	206	26	839	814
477	70.90	60.79	738	11344.05	29.28	9726.63	26.93	0	0	222.62	21.35	499.14	8.09	236.09	26.93	218.97	24.35	0	2267.10	3.61	0.45	5	206	27	839	813
478	70.45	60.96	739	11272.15	31.77	9753.20	21.53	0	0	176.68	12.40	509.98	5.92	338.80	32.91	241.81	20.20	1	3392.97	4.27	0.52	4	206	28	839	812
479	70.46	61.06	740	11273.84	26.19	9768.80	15.35	0	0	245.08	21.38	534.31	6.10	232.06	23.29	137.67	14.17	0	4099.07	6.06	0.56	4	206	29	839	811
480	70.85	60.81	741	11335.53	31.75	9730.11	24.48	0	0	234.58	23.90	510.36	8.31	239.37	29.18	186.96	21.92	0	2831.95	4.24	0.44	5	206	30	839	810
481	70.20	61.57	742	11231.42	36.92	9852.00	21.15	0	0	224.00	27.20	522.96	7.62	233.11	32.92	132.17	17.65	1	3234.70	5.81	0.40	4	206	31	839	809
482	70.16	61.36	743	11225.87	31.63	9817.77	25.78	0	0	230.27	18.79	485.47	8.62	297.21	30.86	248.90	23.93	1	3457.72	5.96	0.45	4	206	32	839	808
483	70.95	61.42	744	11352.75	15.19	9827.11	14.06	0	0	358.97	26.42	543.47	6.34	158.77	13.39	146.33	12.08	0	3193.03	5.98	0.66	5	206	33	839	807
484	69.97	61.50	745	11195.28	20.57	9839.48	15.08	0	0	259.86	12.50	478.98	5.90	319.76	20.77	247.71	14.00	1	3239.55	4.25	0.70	4	206	34	839	806
485	70.40	61.34	746	11263.25	27.19	9814.62	15.52	0	0	270.89	20.29	512.12	7.01	277.81	25.33	161.30	13.86	1	3778.05	7.24	0.60	3	206	35	839	805
486	70.75	61.31	747	11320.77	15.36	9809.76	16.54	0	0	353.83	27.86	529.29	6.85	150.17	13.48	161.58	14.47	0	2145.68	6.63	0.63	5	206	36	839	804
487	71.15	60.70	748	11383.39	23.02	9711.57	23.54	0	0	293.08	29.60	544.37	8.48	175.98	20.37	179.99	20.79	0	4907.57	5.41	0.49	5	206	37	839	803
488	71.21	60.78	749	11393.39	16.14	9724.61	16.76	0	0	298.42	20.66	521.24	6.15	180.19	14.30	187.10	14.84	0	2878.05	5.95	0.66	4	206	38	839	802
489	71.13	60.61	750	11381.19	18.38	9697.22	18.02	0	0	360.97	31.05	536.02	8.04	164.60	16.19	161.20	15.76	0	3138.55	6.12	0.58	3	206	39	839	801
490	70.51	60.97	751	11282.15	24.71	9755.81	22.59	0	0	265.23	19.23	499.34	8.23	265.51	23.05	243.26	20.97	1	3741.88	5.41	0.54	5	206	40	839	800
491	70.30	61.38	752	11247.72	23.98	9820.93	18.31	0	0	234.49	21.23	538.29	6.10	204.36	21.20	155.91	16.08	0	3650.40	3.94	0.54	3	206	41	839	799
492	71.21	61.03	753	11392.95	21.59	9765.57	23.90	0	0	255.27	34.75	534.71	6.92	123.39	19.38	136.96	21.78	1	3559.32	5.63	0.40	5	206	42	839	798
493	70.94	61.11	754	11350.73	19.50	9777.37	19.50	0	0	359.16	30.73	522.20	8.68	175.89	17.24	175.98	17.24	0	3247.50	5.61	0.57	3	206	43	839	797
494	71.00	60.87	755	11360.69	13.97	9739.29	16.14	0	0	375.79	25.15	525.80	6.98	161.30	12.40	186.14	14.24	0	3213.50	6.45	0.69	4	206	44	839	796
495	70.94	61.02	756	11350.27	26.36	9762.56	25.96	0	0	226.03	26.07	547.21	7.33	176.46	23.30	173.79	22.96	0	4127.70	3.87	0.42	3	206	45	839	795
496	70.72	61.21	757	11314.59	19.87	9792.99	23.27	0	0	253.86	17.94	501.15	7.05	218.48	18.30	255.49	21.48	1	4149.18	6.51	0.59	5	206	46	839	794
497	70.67	61.21	758	11306.81	15.83	9793.78	11.96	0	0	332.38	20.59	535.26	5.64	197.12	13.95	149.12	10.59	0	2802.03	5.42	0.72	4	206	47	839	793
498	70.75	61.41	759	11320.75	18.91	9825.32	14.89	0	0	339.73	26.48	549.01	6.97	186.74	16.63	146.51	12.86	0	4783.90	6.25	0.62	4	206	48	839	792
499	70.92	61.09	760	11347.29	28.41	9774.34	21.83	0	0	240.32	22.30	553.86	7.62	236.48	25.76	182.91	19.54	0	4816.55	4.80	0.49	3	206	49	839	791
500	70.65	61.45	761	11303.27	23.85	9832.59	22.94	0	0	264.95	19.98	530.45	8.17	246.73	21.90	237.94	20.96	0	4500.97	4.92	0.54	5	206	50	839	790
501	70.80	61.46	762	11328.04	31.44	9834.08	20.42	0	0	258.44	17.13	513.16	8.25	342.89	32.68	243.92	18.93	1	3710.75	6.98	0.55	4	206	51	839	789
502	71.48	61.02	763	11436.26	17.69	9763.91	14.52	0	0	343.82	21.70	547.29	6.98	217.02	15.76	178.27	12.94	0	5702.20	5.76	0.69	4	206	52	839	788
503	71.05	61.31	764	11368.46	18.90	9809.91	17.47	0	0	333.61	21.85	535.42	7.82	223.79	17.10	207.58	15.69	0	5162.38	6.51	0.65	5	206	53	839	787
504	70.08	61.40	765	11213.23	27.92	9823.91	16.21	0	0	261.17	17.12	517.95	7.00	315.27	27.80	194.28	14.69	1	3317.65	5.85	0.62	4	206	54	839	786
505	70.36	61.62	766	11258.15	21.65	9858.49	16.62	0	0	300.46	21.33	517.32	7.29	236.08	19.50	181.87	14.86	0	2490.60	4.85	0.62	3	206	55	839	785
506	70.98	61.25	767	11356.02	20.18	9800.63	16.07	0	0	258.14	21.85	551.03	5.68	183.68	17.76	146.32	14.12	0	4566.97	5.24	0.59	4	206	56	839	784
507	70.50	61.63	768	11279.98	31.38	9860.10	20.12	0	0	249.87	24.56	545.88	7.89	246.23	28.29	158.56	17.83	0	3720.50	4.18	0.48	3	206	57	839	783
508	70.22	61.66	769	11235.10	39.94	9866.26	27.19	0	0	219.35	20.03	525.78	9.18	321.24	40.41	235.00	25.03	1	3304.78	5.33	0.41	4	206	58	839	782
509	70.70	61.30	770	11312.52	23.71	9807.27	35.00	0	0	244.72	25.86	522.92	8.93	174.55	21.23	255.56	31.97	1	2792.35	5.08	0.43	4	206	59	839	781
510	70.52	61.49	771	11283.94	27.60	9838.07	20.35	0	0	296.27	21.97	517.94	9.18	286.56	26.28	215.69	18.52	1	4079.92	7.01	0.54	4	206	60	839	780
511	71.26	60.94	772	11402.36	14.52	9750.99	16.38	0	0	470.77	38.96	540.50	8.71	134.75	12.62	152.56	14.48	0	3654.72	9.09	0.62	4	206	61	839	779
512	70.63	61.00	773	11300.79	21.68	9759.28	14.24	0	0	313.49	13.12	471.29	6.89	376.05	24.05	268.16	13.69	1	4081.75	5.67	0.72	4	206	62	839	778
513	70.84	61.09	774	11333.61	25.15	9774.52	17.66	0	0	252.45	18.61	529.01	6.82	262.56	23.28	186.93	15.89	1	3928.28	7.00	0.59	4	206	63	839	777
514	70.77	61.09	775	11322.96	29.67	9774.16	20.85	0	0	254.52	28.29	547.44	7.83	206.12	26.20	145.53	18.78	0	2956.25	4.10	0.44	4	206	64	839	776
515	70.82	61.46	776	11331.32	22.71	9833.82	21.67	0	0	248.91	23.43	545.93	6.91	186.37	20.10	177.87	19.17	0	4440.57	3.88	0.51	4	206	65	839	775
516	70.53	61.42	777	11284.22	33.54	9827.36	23.22	0	0	228.30	21.57	529.42	8.23	273.47	31.27	192.16	20.95	1	3568.83	5.95	0.45	4	206	66	839	774
517	70.87	61.11	778	11338.83	23.10	9778.29	18.40	0	0	276.96	26.05	545.54	7.03	189.41	20.35	151.24	16.39	0	3086.88	4.67	0.53	3	206	67	839	773
518	70.72	61.20	779	11315.20	16.74	9792.33	16.05	0	0	320.45	23.92	542.11	6.48	172.93	14.74	165.77	14.15	0	4089.45	6.35	0.64	4	206	68	839	772
519	70.80	61.31	780	11328.13	26.47	9809.47	20.51	0	0	238.83	20.01	507.95	7.08	242.20	24.47	190.68	18.38	0	3044.70	3.73	0.53	4	206	69	839	771
520	70.94	61.28	781	11349.83	16.02	9805.14	17.86	0	0	322.82	20.41	498.83	6.98	196.65	14.37	219.17	16.01	0	4029.97	6.76	0.67	4	206	70	839	770
521	70.85	60.94	782	11335.48	23.79	9750.60	22.71	0	0	262.30	20.47	492.28	7.87	235.75	21.96	226.60	20.67	0	3065.50	6.08	0.56	5	206	71	839	769
522	71.01	60.95	783	11361.59	23.01	9751.35	15.54	0	0	324.22	34.84	535.65	7.48	166.90	20.16	117.92	15.77	1	2633.90	6.48	0.50	5	206	72	839	768
523	70.02	61.07	784	11203.31	36.86	9771.51	21.87	0	0	194.88	18.40	539.81	6.99	294.41	35.54	181.31	19.73	1	3953.80	5.40	0.46	4	206	73	839	767
524	70.59	61.21	785	11294.54	21.76	9793.55	23.13	0	0	279.32	19.91	504.57	8.25	238.95	19.92	252.57	21.40	1	4222.88	5.74	0.56	4	206	74	839	766
525	71.00	61.03	786	11359.73	20.50	9764.44	16.58	0	0	314.48	26.80	549.48	7.13	185.59	18.06	150.60	14.83	0	3170.92	5.50	0.58	5	206	75	839	765
526	70.84	61.10	787	11333.92	26.63	9776.69	23.87	0	0	258.19	26.29	522.42	8.17	201.94	23.80	181.50	21.21	0	3299.03	4.59	0.46	4	206	76	839	764
527	69.91	61.70	788	11185.17	34.15	9872.66	21.93	0	0	245.73	18.62	510.00	8.54	331.20	34.92	228.75	20.16	1	4034.88	6.86	0.50	4	206	77	839	763
528	71.08	60.79	790	11373.56	20.99	9725.76	19.84	0	0	311.05	22.51	522.75	8.18	224.65	19.11	213.44	17.86	0	4572.82	5.77	0.60	3	206	78	839	762
529	71.33	60.58	791	11413.37	22.97	9693.25	20.84	0	0	281.88	25.38	545.57	7.70	196.73	20.57	179.15	18.47	0	3704.50	4.82	0.53	5	206	79	839	761
530	70.25	61.43	792	11240.23	22.77	9828.18	19.58	0	0	253.34	15.33	478.86	7.05	290.63	22.00	254.70	18.24	1	2015.62	5.25	0.60	4	206	80	839	760
531	71.02	60.95	793	11363.09	14.91	9751.33	18.67	0	0	276.58	22.30	546.72	5.64	143.47	13.47	178.66	16.40	0	4653.22	6.24	0.61	3	206	81	839	759
532	70.82	61.07	794	11330.78	22.06	9771.76	18.90	0	0	326.54	25.56	522.94	8.43	217.44	19.95	187.35	16.86	0	3885.45	5.95	0.58	4	206	82	839	758
533	70.75	61.11	795	11319.24	18.10	9778.09	15.62	0	0	319.05	26.55	551.45	6.53	167.58	15.86	145.19	13.96	0	3804.30	5.92	0.60	4	206	83	839	757
534	71.23	60.88	796	11396.85	16.35	9741.00	17.64	0	0	324.69	27.91	554.17	6.68	146.52	14.36	158.12	15.54	0	4367.88	6.33	0.59	4	206	84	839	756
535	70.67	61.11	797	11307.62	32.01	9777.51	20.72	0	0	253.68	26.82	547.52	8.17	233.74	28.61	152.11	18.59	0	4248.10	5.03	0.45	4	206	85	839	755
536	70.77	60.96	798	11323.66	27.24	9754.37	16.33	0	0	278.43	23.68	538.16	7.34	246.59	24.60	149.40	14.77	0	3995.32	5.10	0.56	3	206	86	839	754
537	70.62	61.34	799	11299.85	30.59	9815.12	19.92	0	0	246.07	19.80	520.60	7.83	290.80	29.18	194.09	18.03	1	4760.70	7.15	0.52	4	206	87	839	753
538	70.25	60.99	800	11239.35	21.25	9758.28	14.28	0	0	303.71	15.57	499.51	6.82	313.56	21.08	219.30	13.12	1	4340.00	4.75	0.70	4	206	88	839	752
539	70.97	60.73	801	11354.51	19.24	9716.21	19.83	0	0	315.25	28.91	526.61	7.55	161.85	17.01	166.72	17.43	0	3143.40	6.68	0.55	3	206	89	839	751
540	70.65	61.07	802	11304.18	23.30	9770.73	15.56	0	0	310.42	25.48	545.48	7.35	219.19	20.65	147.15	14.04	0	2732.30	5.11	0.59	5	206	90	839	750
541	70.85	61.38	803	11336.46	18.21	9820.47	15.07	0	0	354.43	27.32	532.76	7.19	181.96	16.02	150.25	13.11	0	3945.80	5.88	0.63	4	206	91	839	749
542	70.29	61.45	804	11246.56	42.69	9831.31	23.25	0	0	197.80	21.37	545.30	7.84	299.23	41.06	168.15	20.86	1	3268.42	4.99	0.40	4	206	92	839	748
543	70.07	61.04	805	11211.66	30.58	9766.04	19.95	0	0	226.01	18.53	513.47	7.12	284.08	29.11	190.45	18.03	1	3142.70	5.18	0.53	5	206	93	839	747
544	70.62	61.10	806	11298.70	38.49	9775.34	22.38	0	0	216.45	24.46	537.73	7.97	261.97	35.19	154.22	20.16	1	2937.65	6.45	0.41	4	206	94	839	746
545	70.80	61.34	807	11327.67	15.83	9814.65	16.22	0	0	321.55	17.91	513.68	6.65	220.13	14.47	226.77	14.65	0	3610.33	4.80	0.71	3	206	95	839	745
546	71.22	61.02	808	11395.97	11.93	9763.16	11.76	0	0	463.27	34.36	535.50	6.56	125.01	10.54	126.10	11.29	1	3503.95	7.95	0.68	4	206	96	839	744
547	70.80	60.87	809	11327.29	17.99	9739.49	15.22	0	0	312.83	24.01	557.06	6.36	180.75	15.83	153.14	13.51	0	4863.43	6.12	0.63	3	206	97	839	743
548	71.18	60.84	810	11388.93	14.70	9734.96	22.28	0	0	326.74	37.48	567.82	7.08	103.91	14.33	151.56	19.54	1	4642.22	5.44	0.48	4	206	98	839	742
549	70.48	61.49	811	11277.24	32.19	9838.52	17.97	0	0	199.82	15.70	532.26	6.10	309.54	31.46	179.36	16.23	1	2889.25	5.11	0.54	4	206	99	839	741
550	70.97	60.94	812	11355.20	24.61	9750.12	18.32	0	0	289.56	23.70	518.63	7.75	231.80	22.29	173.81	16.36	0	2737.22	4.29	0.56	4	206	100	839	740
551	70.91	60.98	813	11345.88	30.55	9756.65	19.78	0	0	251.77	29.61	554.94	7.61	200.89	26.91	132.25	18.58	1	4081.75	5.85	0.44	5	206	101	839	739
552	70.67	61.26	814	11306.47	22.80	9801.93	21.52	0	0	268.76	25.34	545.66	7.44	186.84	20.17	176.35	19.04	0	3535.15	6.16	0.51	3	206	102	839	738
553	70.85	61.02	815	11335.53	17.81	9762.74	15.23	0	0	337.77	25.41	537.84	6.85	182.63	15.69	156.45	13.54	0	3469.67	6.73	0.64	4	206	103	839	737
554	70.66	61.19	816	11305.05	30.24	9791.10	25.07	0	0	220.49	26.71	558.50	7.53	192.61	26.68	159.76	22.19	0	3261.83	3.21	0.40	5	206	104	839	736
555	71.16	60.78	817	11385.56	21.51	9724.23	21.54	0	0	327.08	26.74	525.68	9.00	204.11	19.24	204.38	19.25	0	5379.70	8.59	0.55	3	206	105	839	735
556	71.12	60.88	818	11378.82	24.67	9740.26	23.58	0	0	269.24	26.18	530.41	8.20	196.30	21.94	187.68	20.96	0	3246.88	5.88	0.48	3	206	106	839	734
557	70.99	61.00	819	11358.33	22.15	9759.78	20.68	0	0	313.13	28.47	528.40	8.36	188.22	19.62	175.85	18.33	0	4023.40	5.94	0.53	4	206	107	839	733
558	70.16	61.67	820	11225.34	26.35	9867.52	17.88	0	0	258.95	19.32	510.20	7.21	270.96	24.61	187.19	16.10	1	1554.08	4.56	0.58	4	206	108	839	732
559	70.19	61.51	821	11230.59	27.31	9842.17	20.18	0	0	249.35	21.28	533.27	7.50	247.11	24.88	184.05	18.09	0	3458.00	4.27	0.52	3	206	109	839	731
560	71.27	60.79	822	11403.65	21.39	9726.74	16.75	0	0	398.01	39.07	539.12	9.09	167.77	18.70	131.88	14.91	1	2982.78	8.33	0.53	4	206	110	839	730
561	70.92	60.87	823	11347.82	28.58	9738.47	16.17	0	0	270.36	27.04	549.82	7.15	220.71	25.37	127.23	15.14	1	4743.60	7.11	0.50	3	206	111	839	729
562	70.77	60.88	824	11323.71	30.89	9740.88	27.15	0	0	201.94	20.60	524.28	7.49	233.13	28.46	207.31	24.44	0	3885.62	4.73	0.43	5	206	112	839	728
563	71.24	60.68	825	11398.75	21.96	9708.49	19.02	0	0	326.81	34.88	554.12	8.01	157.96	19.20	136.12	16.28	0	3631.42	6.87	0.49	4	206	113	839	727
564	70.38	61.10	826	11260.53	39.14	9776.52	23.89	0	0	234.00	22.78	524.40	9.15	305.14	38.11	192.67	21.66	1	3778.85	6.97	0.42	4	206	114	839	726
565	70.67	61.37	827	11307.86	23.34	9818.78	16.24	0	0	308.70	24.34	529.37	7.54	228.56	20.83	159.32	14.36	0	4010.28	5.55	0.59	4	206	115	839	725
566	70.94	61.05	828	11349.94	16.21	9767.27	17.29	0	0	292.38	16.53	496.93	6.34	222.96	14.79	237.32	15.83	0	2389.08	5.99	0.69	4	206	116	839	724
567	70.49	61.33	829	11278.07	19.65	9813.59	18.01	0	0	282.61	22.11	540.77	6.68	194.16	17.41	177.96	15.96	0	4161.58	5.84	0.60	3	206	117	839	723
568	70.83	61.24	830	11333.35	22.10	9798.12	25.36	0	0	251.11	16.38	485.44	7.70	262.60	21.17	299.01	24.78	1	2702.90	6.60	0.57	5	206	118	839	722
569	71.25	60.94	831	11399.42	18.96	9750.16	20.35	0	0	361.71	31.06	555.17	8.79	170.42	16.75	182.91	17.99	0	5081.43	6.40	0.58	5	206	119	839	721
570	70.36	61.40	832	11257.60	20.39	9823.67	15.27	0	0	306.22	19.23	526.78	6.96	251.31	18.60	189.53	13.72	1	3652.92	5.68	0.66	3	206	120	839	720
571	70.71	60.95	833	11313.01	18.31	9751.88	14.36	0	0	317.28	22.41	537.58	6.39	200.16	16.18	157.22	12.79	0	3135.95	6.51	0.66	3	206	121	839	719
572	70.94	60.93	834	11350.90	15.33	9749.55	15.53	0	0	382.95	33.17	560.46	7.11	137.97	13.94	139.51	14.04	0	4665.10	8.40	0.60	5	206	122	839	718
573	70.28	61.20	835	11244.51	17.47	9792.07	17.35	0	0	360.68	21.35	504.91	8.19	229.89	15.85	228.27	15.75	0	3403.95	7.94	0.67	4	206	123	839	717
574	70.57	61.29	836	11291.89	26.96	9806.31	18.45	0	0	224.88	22.15	541.95	6.19	211.09	23.81	144.35	16.18	0	2410.53	4.50	0.50	5	206	124	839	716
575	70.73	61.44	837	11316.75	17.38	9830.73	14.28	0	0	376.85	24.74	556.09	7.44	204.46	15.41	168.04	12.63	0	5486.90	7.67	0.68	3	206	125	839	715
576	70.71	61.12	838	11313.16	16.99	9779.75	13.63	0	0	425.70	30.65	566.90	7.94	182.00	14.93	146.47	12.18	0	4765.85	7.19	0.66	4	206	126	839	714
577	71.26	60.77	839	11401.94	14.67	9722.79	15.99	0	0	379.27	24.63	553.65	7.26	174.53	12.98	190.26	14.15	0	6156.00	6.68	0.69	2	206	127	839	713
578	70.61	61.21	840	11298.36	29.46	9793.14	18.93	0	0	359.77	32.36	545.82	10.73	252.58	26.74	163.52	16.92	1	5132.72	9.93	0.51	3	206	128	839	712
579	70.10	61.31	841	11215.21	27.37	9810.35	19.82	0	0	289.63	21.55	525.02	8.74	281.45	26.05	208.95	17.98	1	4809.17	7.28	0.55	3	206	129	839	711
580	70.06	61.33	842	11209.35	26.24	9812.02	17.34	0	0	280.36	16.30	500.18	7.66	334.48	26.98	236.14	16.02	1	3479.62	6.89	0.62	4	206	130	839	710
581	71.14	60.94	843	11382.70	18.99	9749.63	17.19	0	0	364.34	29.42	541.73	8.12	181.37	16.77	164.36	15.22	0	3993.50	7.38	0.60	4	206	131	839	709
582	70.54	61.22	844	11286.56	22.47	9794.73	17.08	0	0	307.79	18.82	492.60	7.88	283.58	21.33	219.41	15.58	1	2389.83	7.06	0.63	4	206	132	839	708
583	70.59	61.33	845	11294.14	28.77	9813.05	31.17	0	0	255.22	25.51	531.28	10.02	224.88	26.09	242.75	28.47	0	3830.25	4.59	0.41	5	206	133	839	707
584	70.96	61.13	846	11354.04	15.69	9781.11	16.63	0	0	398.97	32.68	534.42	7.82	148.18	14.01	156.67	14.66	0	4659.10	7.23	0.61	5	206	134	839	706
585	70.99	61.06	847	11358.19	22.75	9770.29	24.92	0	0	304.10	31.16	546.79	9.01	171.52	20.15	187.81	22.05	0	4462.38	5.41	0.48	5	206	135	839	705
586	70.83	61.23	848	11332.97	26.01	9797.08	20.24	0	0	305.42	30.44	555.99	8.70	201.42	23.01	156.86	17.91	0	3911.90	5.84	0.49	5	206	136	839	704
587	71.08	60.89	849	11372.63	14.52	9742.67	15.31	0	0	432.18	38.59	561.13	7.75	128.42	13.63	134.25	13.94	1	5208.57	9.15	0.60	5	206	137	839	703
588	70.97	61.07	850	11354.46	18.06	9771.36	18.78	0	0	343.80	28.98	560.97	7.79	165.29	15.96	171.87	16.57	0	5245.68	6.99	0.58	4	206	138	839	702
589	70.96	61.10	851	11353.27	27.54	9776.78	20.47	0	0	307.94	26.84	533.61	9.29	243.57	25.13	182.65	18.34	0	3671.95	4.37	0.52	5	206	139	839	701
590	71.05	61.01	852	11367.44	15.56	9761.47	10.95	0	0	508.72	36.99	562.48	8.09	166.39	13.64	121.54	10.91	1	5125.40	11.36	0.68	5	206	140	839	700
591	70.72	61.23	853	11314.64	27.68	9796.92	24.73	0	0	316.09	34.14	559.91	10.40	198.14	24.55	177.08	21.94	0	4844.92	5.18	0.45	5	206	141	839	699
592	71.01	60.95	854	11360.88	17.83	9752.28	16.96	0	0	386.47	28.51	523.38	8.39	186.75	15.80	177.67	15.03	0	4700.20	6.82	0.63	4	206	142	839	698
593	70.64	61.03	855	11302.30	19.72	9764.59	16.31	0	0	333.73	25.29	538.39	7.48	201.16	17.46	166.49	14.49	0	3360.00	6.67	0.62	3	206	143	839	697
594	70.05	61.55	856	11207.22	40.64	9848.25	24.77	0	0	243.41	27.40	565.38	9.72	274.03	38.28	171.53	22.18	1	4560.92	8.17	0.39	3	206	144	839	696
595	71.12	60.85	857	11378.63	18.35	9736.70	15.90	0	0	404.59	31.57	550.46	8.49	181.28	16.18	157.36	14.08	0	6088.85	8.36	0.62	5	206	145	839	695
596	70.49	61.26	858	11277.74	20.31	9801.11	16.14	0	0	315.75	20.67	529.44	7.37	240.51	18.37	191.91	14.49	0	5562.03	6.16	0.65	3	206	146	839	694
597	70.83	61.16	859	11332.24	17.39	9786.34	15.03	0	0	405.43	32.45	541.54	7.96	167.38	15.27	145.01	13.35	0	3793.58	6.90	0.62	3	206	147	839	693
598	70.79	61.11	860	11327.07	21.23	9777.75	15.90	0	0	322.31	22.81	559.56	7.51	231.82	19.08	174.33	14.20	0	5083.75	6.67	0.63	3	206	148	839	692
599	70.55	61.50	861	11288.54	25.26	9839.23	19.22	0	0	282.68	19.01	530.93	8.17	289.35	24.18	225.01	17.57	1	5922.28	7.83	0.58	4	206	149	839	691
600	71.09	61.05	862	11374.80	17.44	9767.51	16.33	0	0	349.33	27.14	548.95	7.25	173.20	15.37	162.27	14.45	0	4221.10	6.98	0.62	3	206	150	839	690
601	70.95	60.87	863	11351.30	18.14	9739.38	15.03	0	0	372.17	31.50	571.18	7.45	165.37	15.94	137.87	13.57	0	5685.53	5.92	0.60	5	206	151	839	689
602	71.13	60.87	864	11380.97	15.25	9738.97	15.20	0	0	377.76	29.24	566.74	6.96	151.96	13.47	151.51	13.44	0	5397.60	7.02	0.65	5	206	152	839	688
603	70.96	61.08	865	11353.05	20.68	9773.12	22.86	0	0	321.11	22.29	508.30	9.09	232.12	19.04	255.28	21.25	1	5212.75	9.30	0.59	5	206	153	839	687
604	70.97	61.13	866	11354.44	11.22	9780.35	17.24	0	0	413.93	25.15	533.62	7.14	143.74	10.20	219.00	15.32	0	4943.43	8.99	0.72	5	206	154	839	686
605	71.07	61.01	867	11371.48	10.52	9761.19	13.39	0	0	403.23	21.75	531.79	5.89	150.86	9.40	191.48	11.81	0	4298.90	9.45	0.77	3	206	155	839	685
606	71.00	61.13	868	11360.60	12.74	9781.18	13.43	0	0	389.16	26.35	559.48	6.16	145.68	11.41	153.10	11.85	0	3740.20	8.11	0.70	4	206	156	839	684
607	70.87	61.13	869	11339.13	16.89	9780.76	17.25	0	0	362.12	27.88	549.67	7.63	169.23	14.91	172.87	15.22	0	4554.03	8.81	0.62	5	206	157	839	683
608	70.97	61.20	870	11355.95	10.54	9791.65	14.74	0	0	399.88	24.61	552.68	6.10	134.21	9.80	185.16	12.93	1	4560.00	8.35	0.74	4	206	158	839	682
609	70.80	61.31	871	11328.64	17.65	9808.86	17.41	0	0	324.43	21.96	535.05	7.26	202.11	15.76	199.43	15.53	0	4102.10	5.91	0.65	4	206	159	839	681
610	70.94	61.03	872	11350.16	16.42	9764.08	16.31	0	0	407.23	31.22	558.30	8.17	165.19	14.49	164.14	14.40	0	3700.58	6.47	0.63	4	206	160	839	680
611	71.17	60.98	873	11386.84	11.62	9756.43	14.61	0	0	378.44	20.42	516.18	6.17	166.63	10.32	209.13	13.01	0	4062.88	6.87	0.76	3	206	161	839	679
612	70.89	61.10	874	11341.72	18.15	9775.32	20.30	0	0	290.77	19.30	528.26	7.20	213.09	16.39	236.44	18.66	0	4713.85	6.49	0.63	5	206	162	839	678
613	70.93	60.92	875	11348.26	19.68	9747.97	15.23	0	0	372.03	30.69	558.14	7.89	184.08	17.31	143.24	13.74	0	4644.58	7.02	0.60	4	206	163	839	677
614	71.05	61.21	876	11368.16	14.65	9793.82	14.40	0	0	369.66	22.94	557.00	6.70	182.34	12.97	179.27	12.74	0	5372.62	6.78	0.71	3	206	164	839	676
615	70.86	61.02	877	11337.59	16.43	9763.55	16.17	0	0	345.55	22.56	537.57	7.11	194.80	14.61	191.69	14.40	0	5161.65	6.53	0.67	3	206	165	839	675
616	71.05	60.77	878	11368.37	11.54	9722.67	12.03	0	0	447.89	28.62	549.70	6.35	140.19	10.43	145.12	10.53	0	4303.10	7.57	0.73	5	206	166	839	674
617	70.96	61.17	879	11353.88	20.98	9786.65	18.57	0	0	353.40	25.74	551.69	8.94	223.05	18.94	198.14	16.64	0	5249.05	6.06	0.60	3	206	167	839	673
618	70.52	61.49	880	11282.57	22.84	9838.87	27.28	0	0	278.53	19.50	500.83	9.16	257.16	21.34	300.46	26.66	1	5062.62	9.31	0.52	5	206	168	839	672
619	70.97	61.14	881	11355.68	18.81	9783.11	21.34	0	0	344.90	25.14	516.81	8.87	200.59	16.91	227.02	19.26	0	4154.47	7.91	0.60	4	206	169	839	671
620	71.13	60.89	882	11380.95	15.13	9742.71	13.79	0	0	497.42	37.58	544.82	8.68	154.54	13.33	141.40	12.38	0	4870.47	9.46	0.65	3	206	170	839	670
621	71.18	61.14	883	11388.22	13.15	9783.10	12.81	0	0	439.06	33.87	575.81	6.81	132.50	11.78	129.74	11.70	1	5406.47	6.31	0.66	4	206	171	839	669
622	70.92	61.04	884	11346.44	16.09	9765.65	15.06	0	0	375.48	22.78	537.52	7.40	205.15	14.41	192.39	13.43	0	5940.57	7.59	0.70	3	206	172	839	668
623	71.03	61.05	885	11365.28	22.94	9768.23	17.70	0	0	310.02	25.59	553.18	7.82	214.42	20.51	166.07	15.76	0	5034.25	5.36	0.57	3	206	173	839	667
624	71.13	61.15	886	11380.38	15.20	9784.76	16.47	0	0	335.33	22.50	536.86	6.63	175.01	13.46	189.55	14.58	0	3065.00	6.60	0.67	3	206	174	839	666
625	70.90	61.20	887	11344.05	21.11	9791.40	19.66	0	0	326.73	28.15	542.74	8.30	189.16	18.72	176.33	17.41	0	3580.33	4.57	0.56	3	206	175	839	665
626	70.95	61.14	888	11351.71	16.35	9782.24	13.96	0	0	357.51	24.42	544.48	6.66	184.68	14.43	157.86	12.37	0	3449.90	6.92	0.68	3	206	176	839	664
627	70.98	61.29	889	11356.52	15.01	9805.79	16.78	0	0	352.21	22.68	532.21	7.04	180.38	13.34	201.65	14.90	0	3759.80	6.40	0.68	3	206	177	839	663
628	71.05	61.35	890	11367.32	16.72	9816.13	15.81	0	0	378.31	30.50	558.96	7.46	159.77	14.75	150.66	13.74	0	3581.88	6.68	0.62	5	206	178	839	662
629	71.22	60.92	891	11394.74	12.36	9746.73	15.16	0	0	448.13	26.29	520.10	7.64	162.86	10.95	199.46	13.42	0	3353.67	7.41	0.73	3	206	179	839	661
630	71.09	61.40	892	11375.09	17.95	9824.05	11.52	0	0	436.39	28.43	560.82	7.62	211.35	15.95	134.65	9.72	0	5632.83	8.20	0.70	4	206	180	839	660
631	71.31	60.92	893	11409.36	13.04	9746.62	13.98	0	0	445.78	27.92	561.11	7.39	160.42	11.45	172.09	12.32	0	4483.90	7.66	0.72	4	206	181	839	659
632	71.19	61.07	894	11390.32	13.18	9770.56	14.18	0	0	446.91	28.63	556.91	7.49	158.67	11.62	170.70	12.50	0	3563.75	10.30	0.71	5	206	182	839	658
633	71.36	61.12	895	11417.69	12.36	9778.88	14.69	0	0	425.67	22.68	525.92	7.26	179.69	11.00	213.18	13.12	0	5347.62	7.19	0.75	3	206	183	839	657
634	71.12	61.07	896	11379.51	10.59	9771.49	9.73	0	0	545.10	33.15	578.33	6.65	136.03	9.56	126.79	9.23	1	5650.65	11.39	0.76	4	206	184	839	656
635	71.18	61.34	897	11388.52	12.05	9814.01	14.71	0	0	419.34	20.64	541.32	7.17	190.41	10.80	231.69	13.24	0	5982.20	9.64	0.77	4	206	185	839	655
636	71.06	60.89	898	11369.67	12.57	9741.89	13.33	0	0	416.22	24.29	534.23	6.65	166.31	11.12	176.20	11.76	0	3754.65	8.41	0.74	3	206	186	839	654
637	70.50	61.33	899	11280.13	23.01	9813.40	18.09	0	0	299.07	21.54	534.55	7.89	247.65	20.93	195.84	16.27	0	3869.12	5.86	0.60	4	206	187	839	653
638	71.11	61.04	900	11377.62	15.15	9766.39	13.87	0	0	414.90	31.05	550.79	7.28	156.29	13.36	143.64	12.47	0	3432.70	6.94	0.66	3	206	188	839	652
639	70.92	60.94	901	11346.96	16.52	9749.79	15.64	0	0	385.54	25.74	537.01	7.77	191.34	14.66	181.17	13.88	0	4539.68	6.86	0.67	2	206	189	839	651
640	71.10	61.17	902	11375.68	18.64	9787.14	16.77	0	0	338.54	24.57	533.37	7.52	198.56	16.56	178.80	14.89	0	4745.88	6.27	0.63	3	206	190	839	650
641	71.37	60.97	903	11419.36	17.80	9755.40	18.12	0	0	408.02	39.52	554.34	8.78	140.56	15.18	144.54	16.23	0	3974.05	6.58	0.54	4	206	191	839	649
642	70.93	61.33	904	11348.82	14.19	9813.41	15.58	0	0	375.89	26.67	563.62	6.83	154.41	12.59	169.14	13.66	0	6393.95	7.38	0.67	3	206	192	839	648
643	71.11	61.11	905	11376.94	12.99	9776.88	12.75	0	0	497.35	34.74	549.90	7.71	144.02	11.59	141.49	11.43	0	3661.60	9.16	0.70	5	206	193	839	647
644	71.03	61.29	906	11364.03	13.80	9806.50	13.30	0	0	399.65	21.68	537.07	6.84	196.85	12.29	189.91	11.83	0	6729.20	9.22	0.75	2	206	194	839	646
645	71.11	60.99	907	11377.11	10.57	9758.09	11.75	0	0	514.49	34.34	562.23	6.90	125.41	9.98	137.74	10.69	1	4926.00	8.25	0.72	4	206	195	839	645
646	71.33	60.72	908	11412.12	12.51	9715.01	16.11	0	0	440.03	35.63	548.30	7.28	113.86	10.04	151.82	13.97	1	2826.38	8.95	0.63	3	206	196	839	644
647	71.15	60.82	909	11384.21	10.48	9730.61	12.91	0	0	456.64	28.35	547.67	6.41	131.46	9.54	160.44	11.31	1	4376.80	8.96	0.74	5	206	197	839	643
648	71.22	61.15	910	11395.95	12.64	9784.14	17.80	0	0	313.02	18.97	532.10	5.89	161.55	11.24	226.70	15.93	0	4797.60	5.05	0.71	4	206	198	839	642
649	71.09	61.01	911	11374.70	18.13	9761.69	17.15	0	0	359.94	26.22	529.92	7.96	192.44	16.09	182.07	15.22	0	4248.47	6.69	0.63	3	206	199	839	641
650	71.00	61.23	912	11359.64	19.96	9796.76	18.35	0	0	324.32	28.99	551.34	7.61	172.15	17.59	158.21	16.15	0	4264.47	5.87	0.56	5	206	200	839	640
651	70.87	61.59	913	11339.65	13.24	9854.39	20.22	0	0	379.76	23.03	551.61	7.89	169.93	11.87	257.13	18.45	1	5972.85	7.06	0.69	4	206	201	839	639
652	71.00	61.59	914	11359.71	13.28	9853.61	22.53	0	0	381.99	27.31	550.18	8.24	144.76	12.10	243.14	20.21	0	4426.78	6.73	0.65	5	206	202	839	638
653	71.38	60.73	915	11420.43	10.58	9717.50	16.68	0	0	413.36	28.12	540.93	6.39	111.06	8.02	186.70	14.55	1	4672.85	10.54	0.70	5	206	203	839	637
654	70.97	60.75	916	11355.01	17.80	9720.72	16.21	0	0	339.27	21.47	531.17	7.37	217.84	16.06	198.97	14.50	0	4334.62	7.13	0.67	5	206	204	839	636
655	71.10	61.22	917	11376.79	13.44	9795.85	14.26	0	0	423.14	31.84	570.79	7.04	138.57	12.12	146.13	12.50	0	6002.75	8.36	0.66	4	206	205	839	635
656	70.66	61.20	918	11306.16	18.31	9792.32	15.25	0	0	291.91	18.16	540.91	6.26	228.21	16.45	190.57	13.66	0	4120.15	6.11	0.68	4	206	206	839	634
657	70.79	60.91	919	11325.75	16.05	9745.61	13.60	0	0	387.01	24.32	525.96	7.14	197.29	14.21	167.34	12.07	0	3571.80	8.61	0.70	3	206	207	839	633
658	71.03	60.94	920	11364.31	15.84	9750.53	13.37	0	0	424.22	29.68	543.54	7.55	174.57	13.93	147.92	11.97	0	3412.55	8.85	0.68	3	206	208	839	632
659	71.30	61.00	921	11407.72	12.40	9759.91	13.54	0	0	445.31	29.45	549.37	6.96	144.00	10.77	157.71	11.95	0	3944.17	7.98	0.71	4	206	209	839	631
660	71.06	61.02	922	11368.89	14.08	9763.85	14.21	0	0	471.57	38.43	558.38	8.03	135.15	12.91	136.32	13.00	0	3957.60	9.37	0.63	4	206	210	839	630
661	70.91	61.27	923	11346.37	18.64	9803.48	15.72	0	0	342.20	22.18	520.89	7.47	222.47	16.76	188.24	14.04	0	3781.65	4.98	0.66	3	206	211	839	629
662	70.77	61.12	924	11322.80	16.13	9779.80	13.86	0	0	340.23	20.10	534.55	6.43	211.34	14.37	181.74	12.35	0	4312.97	7.73	0.71	4	206	212	839	628
663	71.03	61.07	925	11364.72	14.26	9770.40	13.06	0	0	423.04	26.69	546.09	7.09	174.36	12.57	159.78	11.56	0	5256.50	7.10	0.72	3	206	213	839	627
664	70.74	61.06	926	11319.02	28.32	9769.04	21.96	0	0	243.80	23.11	545.07	7.74	231.17	25.45	179.87	19.63	0	3647.33	4.48	0.48	4	206	214	839	626
665	70.79	61.10	927	11326.64	17.91	9776.27	15.62	0	0	365.05	21.93	528.67	7.87	231.24	16.19	202.27	14.04	0	5663.80	9.55	0.68	4	206	215	839	625
666	70.90	61.29	928	11343.48	28.97	9805.85	16.42	0	0	282.92	22.55	537.95	7.73	276.65	27.14	160.41	14.68	1	3480.38	7.02	0.57	4	206	216	839	624
667	70.53	61.34	929	11284.10	16.92	9814.71	11.67	0	0	393.29	20.64	532.06	7.04	249.09	15.34	172.92	10.44	0	5220.30	10.26	0.75	4	206	217	839	623
668	71.14	60.94	930	11382.51	12.31	9750.30	13.66	0	0	394.49	20.22	527.54	6.46	186.07	10.95	206.16	12.22	0	3585.28	6.25	0.77	3	206	218	839	622
669	71.01	61.26	931	11361.47	14.61	9802.36	12.93	0	0	512.63	31.46	548.95	8.71	183.65	12.90	162.55	11.40	0	5641.60	10.19	0.72	4	206	219	839	621
670	71.42	60.92	932	11426.45	12.06	9747.20	12.84	0	0	445.76	25.24	545.05	6.83	164.05	10.58	174.82	11.32	0	4116.92	9.56	0.76	3	206	220	839	620
671	71.31	61.10	933	11409.43	10.97	9775.86	10.56	0	0	440.14	22.82	542.76	5.78	162.93	9.61	157.11	9.34	0	3910.28	8.17	0.79	3	206	221	839	619
672	71.15	61.11	934	11383.77	16.02	9778.26	15.23	0	0	362.46	22.16	546.65	7.16	202.72	14.36	193.15	13.57	0	4558.35	7.90	0.70	3	206	222	839	618
673	71.36	61.30	935	11417.13	13.99	9807.87	13.26	0	0	442.35	27.59	561.43	7.42	172.87	12.30	163.77	11.66	0	3950.10	6.96	0.72	3	206	223	839	617
674	71.16	61.07	936	11385.21	10.81	9771.98	12.95	0	0	413.79	23.50	539.23	5.98	146.99	9.60	175.69	11.38	0	3537.75	7.03	0.76	3	206	224	839	616
675	71.09	61.04	937	11374.73	17.02	9766.29	16.28	0	0	384.87	23.99	541.71	8.18	211.79	15.27	202.61	14.61	0	4722.47	7.26	0.68	3	206	225	839	615
676	70.84	61.29	938	11334.81	17.19	9806.85	11.19	0	0	397.37	21.97	532.11	6.90	239.45	15.49	156.75	9.93	0	5494.67	7.53	0.75	4	206	226	839	614
677	70.96	61.04	939	11354.23	15.26	9766.91	15.66	0	0	367.04	20.84	530.44	7.26	208.55	13.73	213.87	14.13	0	4958.88	6.29	0.71	4	206	227	839	613
678	70.94	61.16	940	11350.42	10.23	9786.08	9.30	0	0	478.58	19.17	544.29	5.86	197.33	9.10	179.58	8.25	0	4593.65	7.57	0.85	2	206	228	839	612
679	71.26	61.02	941	11400.97	13.72	9762.52	14.05	0	0	463.24	27.50	538.68	8.02	178.52	12.13	182.80	12.44	0	5683.97	8.35	0.73	4	206	229	839	611
680	71.13	61.22	942	11380.81	12.79	9794.55	9.77	0	0	471.49	20.52	511.42	6.64	226.24	11.58	174.07	8.70	0	4925.55	8.51	0.82	3	206	230	839	610
681	71.26	61.43	943	11401.45	12.81	9828.74	12.59	0	0	490.43	26.57	545.56	7.78	182.57	11.33	179.54	11.13	0	6113.15	8.77	0.76	3	206	231	839	609
682	71.31	61.19	944	11410.01	13.54	9790.60	15.04	0	0	399.83	28.14	552.83	6.92	147.82	11.79	164.42	13.20	0	4287.78	6.90	0.68	3	206	232	839	608
683	71.01	61.34	945	11361.04	15.85	9814.86	14.91	0	0	379.63	23.24	545.15	7.38	200.28	14.13	188.66	13.26	0	4407.72	7.29	0.70	3	206	233	839	607
684	70.82	61.42	946	11331.27	19.76	9827.52	13.16	0	0	346.31	22.24	562.95	7.00	237.14	17.78	158.66	11.63	0	5484.00	7.68	0.68	3	206	234	839	606
685	71.17	61.32	947	11386.59	11.73	9811.07	13.00	0	0	438.12	25.82	540.81	6.61	153.49	10.37	169.92	11.41	0	3805.30	9.29	0.75	4	206	235	839	605
686	71.19	61.30	948	11390.57	12.05	9807.23	12.74	0	0	431.34	19.64	519.16	6.88	205.59	10.81	217.22	11.43	0	5071.47	8.59	0.79	3	206	236	839	604
687	71.18	61.08	949	11389.18	9.47	9773.06	8.29	0	0	471.37	20.03	544.37	5.11	171.76	8.32	150.84	7.38	0	3294.03	6.68	0.85	3	206	237	839	603
688	71.28	61.06	950	11404.86	11.82	9769.07	10.47	0	0	514.58	25.36	524.44	7.09	185.05	10.42	164.16	9.28	0	4250.47	8.45	0.80	4	206	238	839	602
689	71.37	61.04	951	11418.63	13.99	9766.61	14.17	0	0	430.99	25.08	554.08	7.62	185.84	12.40	188.21	12.58	0	5784.35	8.71	0.73	2	206	239	839	601
690	71.12	61.23	952	11379.44	16.60	9796.56	16.04	0	0	396.66	26.15	541.79	8.17	194.78	14.76	188.31	14.25	0	3835.25	6.51	0.67	2	206	240	839	600
691	71.26	61.37	953	11401.83	10.35	9819.15	11.51	0	0	500.63	22.17	537.27	6.90	180.89	9.20	201.07	10.22	0	5717.83	7.96	0.82	3	206	241	839	599
692	71.14	61.23	954	11382.95	13.35	9797.00	11.58	0	0	490.04	26.87	548.65	7.55	187.83	11.78	163.03	10.23	0	5549.92	9.46	0.76	3	206	242	839	598
693	71.06	61.32	955	11369.80	10.19	9810.67	13.43	0	0	493.43	28.63	559.51	7.05	136.91	9.34	178.67	11.77	0	5380.30	7.61	0.76	4	206	243	839	597
694	71.01	61.39	956	11361.01	16.27	9823.19	16.10	0	0	363.91	21.80	543.38	7.56	210.66	14.64	208.83	14.42	0	5003.60	7.70	0.69	4	206	244	839	596
695	71.10	61.06	957	11375.59	18.64	9769.66	20.15	0	0	349.80	25.38	527.79	8.65	199.45	16.68	215.01	18.16	0	4619.42	6.21	0.61	3	206	245	839	595
696	71.02	61.37	958	11363.00	17.89	9819.96	20.05	0	0	338.50	23.28	554.59	8.26	202.19	16.09	226.47	18.04	0	4886.95	6.85	0.63	4	206	246	839	594
697	71.34	60.99	959	11413.60	12.39	9758.42	13.44	0	0	460.71	28.23	549.66	7.26	155.57	10.83	168.97	11.83	0	4105.88	7.88	0.73	4	206	247	839	593
698	71.37	61.16	960	11419.21	17.75	9786.05	21.06	0	0	417.58	38.16	573.61	9.86	149.23	15.42	177.42	18.51	0	5713.65	6.45	0.55	5	206	248	839	592
699	71.18	61.10	961	11389.25	12.62	9775.57	15.83	0	0	498.95	33.99	569.49	8.60	143.06	11.21	179.07	13.91	0	4898.55	9.70	0.69	3	206	249	839	591
700	71.23	60.93	962	11396.08	11.76	9748.34	11.76	0	0	549.18	28.85	554.02	7.99	172.75	10.38	172.71	10.39	0	5493.85	7.76	0.78	3	206	250	839	590
701	71.40	61.12	963	11424.33	8.10	9779.59	8.67	0	0	611.99	28.33	555.74	6.09	132.40	6.72	144.16	7.71	1	4588.88	12.70	0.84	4	206	251	839	589
702	71.23	61.21	964	11396.29	10.07	9794.07	12.46	0	0	456.20	23.41	530.57	6.29	151.33	8.89	187.20	10.97	0	3264.95	7.86	0.79	4	206	252	839	588
703	70.99	61.35	965	11357.71	11.25	9815.49	13.76	0	0	508.15	30.34	559.76	7.74	145.97	10.12	177.68	12.07	0	4604.15	8.07	0.74	4	206	253	839	587
704	70.94	61.37	966	11349.80	18.68	9819.51	16.77	0	0	355.36	27.26	558.10	7.82	187.99	16.52	168.74	14.79	0	4721.03	7.45	0.62	4	206	254	839	586
705	71.07	61.43	967	11371.43	10.01	9829.50	9.42	0	0	625.68	29.81	542.23	7.38	161.75	8.82	151.88	8.16	0	3490.47	10.77	0.82	3	206	255	839	585
706	71.50	60.92	968	11439.22	8.56	9747.76	10.61	0	0	623.89	31.25	563.68	7.05	127.67	6.89	162.16	9.31	1	5392.58	11.25	0.81	4	206	256	839	584
707	71.25	61.17	969	11399.37	10.24	9787.12	10.20	0	0	563.59	28.85	560.70	6.98	153.92	8.97	153.48	8.99	0	5173.03	13.09	0.80	3	206	257	839	583
708	71.27	61.23	970	11402.67	12.26	9796.03	11.45	0	0	450.15	26.84	575.09	6.46	158.28	10.73	147.81	10.06	0	5115.47	7.24	0.75	4	206	258	839	582
709	71.37	61.24	971	11419.09	12.01	9797.94	10.29	0	0	542.90	29.84	532.05	7.33	168.09	10.50	144.22	9.05	0	3949.00	9.83	0.78	3	206	259	839	581
710	71.19	61.40	972	11389.67	11.80	9823.92	11.89	0	0	453.19	22.28	548.70	6.75	185.59	10.47	187.05	10.54	0	3997.25	8.61	0.79	3	206	260	839	580
711	71.18	61.26	973	11389.38	10.30	9802.22	11.22	0	0	556.50	32.48	550.26	7.17	136.32	9.17	147.84	9.78	0	4695.42	9.10	0.77	5	206	261	839	579
712	71.25	61.38	974	11400.34	11.48	9820.07	14.29	0	0	550.92	35.28	560.17	8.55	137.92	10.06	171.65	12.50	0	4684.25	10.16	0.72	5	206	262	839	578
713	71.05	61.59	975	11368.02	10.67	9853.92	12.51	0	0	607.00	27.81	520.29	8.88	180.45	9.51	211.35	11.13	0	7123.38	10.82	0.81	3	206	263	839	577
714	71.28	61.16	976	11405.38	12.00	9785.79	13.10	0	0	498.79	29.14	540.16	7.67	158.26	10.54	172.76	11.53	0	3993.05	8.30	0.75	3	206	264	839	576
715	71.23	61.12	977	11396.14	11.24	9778.48	12.94	0	0	464.86	24.58	539.39	6.96	164.13	9.93	188.93	11.43	0	5512.45	7.25	0.77	3	206	265	839	575
716	71.13	61.15	978	11381.57	8.55	9783.31	8.49	0	0	492.34	18.96	537.30	5.18	171.41	7.55	170.06	7.49	0	5392.07	8.73	0.87	3	206	266	839	574
717	71.15	61.12	979	11383.63	10.37	9778.93	7.65	0	0	510.41	19.47	535.53	5.63	209.38	9.25	155.26	6.82	0	5236.17	7.54	0.87	4	206	267	839	573
718	71.06	61.35	980	11369.60	9.60	9816.65	10.26	0	0	484.80	20.07	538.04	6.04	179.25	8.52	191.63	9.09	0	4189.80	8.31	0.84	3	206	268	839	572
719	70.99	61.27	981	11357.70	12.77	9803.89	13.62	0	0	506.98	32.89	557.63	8.14	151.99	11.35	161.78	11.94	0	4653.53	9.76	0.71	3	206	269	839	571
720	71.06	61.48	982	11369.57	10.83	9836.35	8.79	0	0	565.06	24.72	524.99	6.79	190.69	9.55	154.71	7.67	0	4876.90	9.66	0.84	4	206	270	839	570
721	71.28	61.04	983	11404.60	10.16	9766.85	11.65	0	0	575.66	30.12	547.31	7.63	149.42	8.89	171.47	10.24	0	4789.95	11.87	0.79	3	206	271	839	569
722	71.08	61.27	984	11372.28	11.96	9802.68	12.21	0	0	510.67	27.28	529.48	7.65	172.86	10.58	176.38	10.77	0	5904.53	11.58	0.77	4	206	272	839	568
723	71.16	61.39	985	11385.01	9.58	9822.83	13.52	0	0	429.39	22.27	524.80	6.02	143.08	8.58	201.14	11.90	0	4426.68	9.26	0.79	4	206	273	839	567
724	71.12	61.32	986	11379.64	13.81	9810.53	12.75	0	0	460.70	24.28	532.85	7.72	202.47	12.35	187.36	11.34	0	4807.60	10.24	0.76	3	206	274	839	566
725	71.10	61.26	987	11375.49	9.57	9801.74	9.31	0	0	537.32	19.73	524.52	6.45	201.79	8.54	196.51	8.30	0	5341.92	10.97	0.86	3	206	275	839	565
726	70.98	61.33	988	11357.25	11.81	9813.43	9.99	0	0	477.44	21.80	520.16	6.48	199.58	10.48	169.13	8.84	0	4148.83	9.37	0.82	3	206	276	839	564
727	71.19	61.60	989	11390.07	13.09	9855.21	10.40	0	0	585.16	34.02	542.75	8.22	172.76	11.47	135.99	8.76	0	4380.97	9.37	0.76	4	206	277	839	563
728	71.39	61.27	990	11422.56	9.72	9803.58	9.26	0	0	624.07	23.21	533.40	7.53	202.46	8.66	192.85	8.25	0	5955.53	11.75	0.86	2	206	278	839	562
729	71.26	61.41	991	11400.81	10.16	9825.64	10.19	0	0	594.45	25.14	546.33	7.60	185.67	9.01	186.32	9.03	0	7011.60	13.28	0.84	3	206	279	839	561
730	71.14	61.46	992	11382.95	9.86	9834.13	9.34	0	0	534.08	18.46	511.72	6.63	221.40	8.89	210.29	8.39	0	6310.83	8.87	0.87	3	206	280	839	560
731	71.29	61.37	993	11405.90	11.21	9819.39	10.61	0	0	543.25	23.08	512.82	7.55	204.33	9.99	193.58	9.46	0	5929.72	9.04	0.83	4	206	281	839	559
732	71.22	61.61	994	11394.48	9.40	9857.23	9.93	0	0	579.60	22.41	529.65	7.09	188.16	8.36	198.89	8.83	0	5785.72	11.52	0.85	3	206	282	839	558
733	71.27	61.48	995	11403.40	9.53	9836.42	8.97	0	0	545.81	18.86	521.04	6.48	213.98	8.54	201.56	8.02	0	6698.97	10.88	0.87	3	206	283	839	557
734	71.28	61.57	996	11404.40	8.26	9851.87	8.41	0	0	634.67	22.67	524.06	6.60	178.51	7.30	181.87	7.43	0	5372.40	11.14	0.88	3	206	284	839	556
735	70.98	61.55	997	11356.25	8.26	9847.75	8.32	0	0	566.19	17.55	533.81	6.01	206.72	7.42	208.49	7.44	0	6961.33	10.63	0.89	3	206	285	839	555
736	71.21	61.35	998	11393.56	12.65	9816.33	12.34	0	0	516.41	24.20	524.96	8.28	209.39	11.33	204.38	11.03	0	4879.17	8.95	0.79	3	206	286	839	554
737	70.99	61.43	999	11358.31	11.81	9829.40	11.74	0	0	520.61	24.44	517.23	7.76	194.74	10.53	193.70	10.44	0	3678.60	13.14	0.80	3	206	287	839	553
738	71.03	61.30	1000	11364.46	11.09	9807.24	11.37	0	0	553.00	27.51	547.05	7.69	172.05	9.80	176.39	10.03	0	5202.42	9.00	0.80	3	206	288	839	552
739	71.03	61.29	1001	11364.51	9.25	9805.79	9.09	0	0	523.67	22.20	534.08	5.90	168.22	8.16	165.20	7.99	0	6016.07	9.94	0.85	3	206	289	839	551
740	70.97	61.30	1002	11355.81	10.63	9807.53	9.05	0	0	542.93	22.85	537.33	6.63	195.00	9.42	166.07	8.00	0	5985.62	10.91	0.84	3	206	290	839	550
741	70.85	61.38	1003	11335.61	11.03	9820.01	10.38	0	0	465.59	16.73	500.26	6.51	238.68	10.08	225.46	9.40	0	4938.70	11.83	0.85	3	206	291	839	549
742	71.02	61.46	1004	11362.61	9.82	9833.84	13.57	0	0	522.88	31.26	560.80	7.36	129.65	9.31	175.57	11.86	1	6640.75	11.56	0.75	4	206	292	839	548
743	71.13	61.55	1005	11381.57	12.15	9847.30	8.56	0	0	609.94	27.04	536.23	7.66	210.67	10.83	148.61	7.43	0	5570.83	9.80	0.83	4	206	293	839	547
744	71.12	61.64	1006	11378.75	8.55	9862.16	9.76	0	0	636.13	27.71	542.08	7.11	151.55	7.59	172.69	8.57	0	5052.20	12.13	0.84	3	206	294	839	546
745	71.09	61.40	1007	11374.82	7.32	9823.43	8.88	0	0	665.29	23.30	537.26	6.67	161.58	6.50	195.88	7.84	0	7124.70	10.98	0.89	3	206	295	839	545
746	71.12	61.53	1008	11378.48	11.80	9845.17	11.89	0	0	571.19	26.19	530.84	8.62	199.41	10.53	201.04	10.60	0	5404.53	7.25	0.80	3	206	296	839	544
747	71.12	61.55	1009	11379.17	9.47	9848.74	7.56	0	0	610.38	24.14	542.08	6.31	184.27	8.33	146.60	6.52	0	4008.85	11.58	0.87	3	206	297	839	543
748	71.19	61.54	1010	11390.64	9.86	9845.94	8.35	0	0	640.60	26.58	551.84	7.13	183.05	8.70	154.87	7.28	0	4756.53	9.98	0.85	4	206	298	839	542
749	71.01	61.57	1011	11361.73	6.45	9851.22	7.46	0	0	645.21	20.18	543.91	5.53	159.36	5.73	183.96	6.57	0	5262.33	12.38	0.91	3	206	299	839	541
750	71.14	61.30	1012	11382.80	7.92	9808.26	9.16	0	0	705.36	25.39	524.73	7.51	170.12	7.02	196.56	8.10	0	6068.15	12.37	0.88	3	206	300	839	540
751	71.05	61.26	1013	11367.59	8.30	9801.32	9.61	0	0	613.62	21.23	525.29	6.97	186.09	7.41	215.07	8.58	0	5842.20	11.94	0.88	3	206	301	839	539
752	71.04	61.15	1014	11366.88	10.51	9783.82	10.75	0	0	577.45	26.02	523.34	7.67	180.29	9.32	184.32	9.52	0	5131.70	13.64	0.82	3	206	302	839	538
753	70.96	61.15	1015	11353.47	13.00	9783.33	12.02	0	0	502.38	25.65	515.55	7.89	196.84	11.57	182.14	10.67	0	3910.22	8.25	0.78	3	206	303	839	537
754	70.89	61.19	1016	11341.80	10.53	9789.90	9.70	0	0	511.32	21.30	519.10	6.49	195.46	9.35	180.15	8.61	0	5070.95	9.03	0.84	3	206	304	839	536
755	70.82	61.24	1017	11331.25	11.96	9799.07	9.66	0	0	493.15	23.11	534.57	6.58	196.93	10.57	159.25	8.54	0	5135.47	9.18	0.81	3	206	305	839	535
756	70.81	61.20	1018	11330.30	11.67	9792.27	10.08	0	0	488.55	20.92	508.38	6.71	210.84	10.40	182.39	8.97	0	4554.47	8.24	0.83	3	206	306	839	534
757	70.96	61.14	1019	11354.13	9.18	9783.08	7.70	0	0	600.56	25.70	561.04	6.12	165.41	8.07	139.34	6.91	0	5527.83	10.89	0.85	4	206	307	839	533
758	71.01	61.32	1020	11360.95	9.71	9810.75	10.02	0	0	606.24	27.89	533.26	7.34	162.88	8.59	167.84	8.80	0	4840.97	11.89	0.83	3	206	308	839	532
759	70.82	61.21	1021	11331.80	10.86	9794.29	9.32	0	0	643.73	30.99	536.19	7.91	173.79	9.54	149.29	8.22	0	4432.20	10.98	0.82	3	206	309	839	531
760	70.95	61.04	1022	11352.59	12.11	9767.01	11.27	0	0	553.39	31.23	566.01	7.89	165.50	10.67	154.23	10.00	0	6119.97	13.78	0.76	4	206	310	839	530
761	70.73	61.38	1023	11317.10	9.59	9820.75	10.31	0	0	551.20	23.47	558.24	6.84	174.04	8.49	187.06	9.12	0	5901.30	8.86	0.84	3	206	311	839	529
762	71.07	61.07	1024	11370.46	10.86	9771.94	9.28	0	0	573.81	23.69	524.89	7.23	203.26	9.65	174.01	8.25	0	5091.33	9.58	0.84	3	206	312	839	528
763	70.91	61.15	1025	11344.82	9.09	9784.10	8.87	0	0	639.02	26.48	531.65	7.05	169.18	8.02	165.01	7.82	0	5116.88	11.21	0.85	4	206	313	839	527
764	71.05	61.10	1026	11368.60	9.30	9776.55	9.81	0	0	589.83	24.72	511.00	6.99	171.31	8.23	180.65	8.66	0	4274.05	9.35	0.85	3	206	314	839	526
765	71.00	61.18	1027	11360.23	8.62	9788.23	9.35	0	0	601.98	25.35	549.54	6.63	157.99	7.64	171.25	8.23	0	5994.20	11.07	0.85	3	206	315	839	525
766	70.88	61.21	1028	11341.08	9.82	9792.90	8.85	0	0	565.08	24.71	564.66	6.45	173.05	8.64	155.94	7.80	0	4973.08	10.14	0.84	3	206	316	839	524
767	71.06	61.30	1029	11369.05	8.83	9807.30	5.66	0	0	666.21	23.08	538.08	5.67	195.72	7.75	124.31	4.82	1	5399.38	14.75	0.90	4	206	317	839	523
768	71.00	61.19	1030	11360.20	10.80	9789.89	7.92	0	0	573.42	23.97	550.16	6.53	199.28	9.55	146.46	7.04	0	6405.30	10.12	0.85	3	206	318	839	522
769	70.90	61.10	1031	11344.72	8.64	9775.39	9.11	0	0	585.70	24.75	546.48	6.35	157.76	7.64	166.14	8.02	0	4365.08	11.23	0.85	3	206	319	839	521
770	70.87	61.21	1032	11339.22	10.32	9793.18	10.80	0	0	504.56	23.64	544.06	6.60	169.99	9.12	177.83	9.53	0	4996.78	9.18	0.82	3	206	320	839	520
771	71.00	61.18	1033	11360.38	11.89	9788.44	12.56	0	0	465.60	26.06	541.69	7.00	163.91	10.51	173.08	11.07	0	3917.80	8.75	0.76	3	206	321	839	519
772	70.99	61.01	1034	11357.79	7.12	9761.26	6.74	0	0	607.97	21.58	539.22	5.10	154.84	6.30	146.85	6.02	0	4784.50	9.73	0.89	3	206	322	839	518
773	70.76	61.20	1035	11321.70	10.79	9792.75	7.38	0	0	641.13	28.03	538.05	6.97	190.35	9.47	130.76	6.61	1	4207.95	9.31	0.85	4	206	323	839	517
774	70.94	61.08	1036	11350.65	15.20	9772.30	12.36	0	0	535.23	32.11	542.69	9.08	195.53	13.46	159.33	10.99	0	6336.75	10.65	0.73	4	206	324	839	516
775	71.06	61.13	1037	11368.81	10.58	9780.31	9.59	0	0	550.22	24.69	520.97	6.85	181.92	9.35	164.98	8.48	0	4900.53	10.72	0.83	4	206	325	839	515
776	70.90	61.02	1038	11344.04	8.67	9763.88	8.01	0	0	516.80	18.62	534.07	5.36	185.75	7.66	171.77	7.09	0	3329.28	9.08	0.88	3	206	326	839	514
777	71.22	60.93	1039	11394.53	10.10	9748.08	9.76	0	0	505.67	20.52	508.94	6.32	192.60	8.97	186.06	8.67	0	4512.22	9.28	0.85	3	206	327	839	513
778	70.79	61.03	1040	11326.48	11.19	9765.27	9.34	0	0	499.05	22.45	535.09	6.33	192.07	9.88	160.48	8.30	0	5076.82	7.17	0.83	3	206	328	839	512
779	70.77	61.01	1041	11323.93	9.56	9761.60	8.70	0	0	625.09	23.09	501.34	7.18	200.18	8.49	182.21	7.73	0	4904.97	11.84	0.87	3	206	329	839	511
780	70.93	61.19	1042	11349.51	7.41	9789.81	7.57	0	0	645.37	21.90	524.71	5.97	168.60	6.55	172.18	6.68	0	5107.57	12.85	0.90	4	206	330	839	510
781	70.87	61.29	1043	11338.60	7.90	9806.89	7.10	0	0	598.39	17.92	505.07	5.67	204.23	7.04	183.71	6.32	0	6036.22	11.08	0.91	3	206	331	839	509
782	70.89	61.08	1044	11342.71	12.63	9772.80	11.06	0	0	553.03	29.54	553.69	8.07	182.41	11.14	159.95	9.81	0	5656.62	9.64	0.78	3	206	332	839	508
783	70.82	61.26	1045	11331.83	9.40	9801.29	9.17	0	0	649.44	32.74	569.93	7.22	143.78	8.31	139.79	7.99	0	5289.03	12.39	0.81	3	206	333	839	507
784	71.04	61.07	1046	11365.75	13.14	9771.37	11.70	0	0	521.75	33.19	562.90	7.84	159.42	11.58	142.61	10.53	0	5357.12	9.61	0.73	5	206	334	839	506
785	70.98	61.10	1047	11356.01	8.68	9775.41	10.50	0	0	608.36	26.89	542.45	7.14	151.84	7.75	183.31	9.25	0	5271.35	11.77	0.84	4	206	335	839	505
786	71.02	60.92	1048	11363.64	9.15	9747.20	10.23	0	0	580.30	25.50	545.92	6.92	160.74	8.11	179.70	9.02	0	4294.30	9.63	0.84	3	206	336	839	504
787	71.01	61.26	1049	11361.05	7.56	9801.24	6.78	0	0	608.02	20.50	550.52	5.33	172.85	6.66	154.87	5.96	0	5114.85	9.35	0.90	4	206	337	839	503
788	71.06	61.07	1050	11370.20	9.95	9770.64	10.11	0	0	556.57	24.28	537.03	6.93	176.05	8.80	178.91	8.94	0	6397.78	11.53	0.83	3	206	338	839	502
789	70.72	61.17	1051	11315.17	10.40	9787.57	8.42	0	0	583.92	25.95	542.88	6.69	180.35	9.13	146.39	7.48	0	6166.90	14.72	0.84	5	206	339	839	501
790	70.87	61.19	1052	11339.16	11.06	9790.86	11.12	0	0	556.56	29.49	556.35	7.55	160.95	9.76	161.74	9.79	0	5526.97	9.53	0.79	4	206	340	839	500
791	70.85	61.14	1053	11336.08	8.37	9781.76	7.32	0	0	632.37	27.18	559.01	5.96	150.37	7.37	132.70	6.67	1	5896.72	10.91	0.86	4	206	341	839	499
792	71.08	60.98	1054	11372.76	8.07	9757.38	7.56	0	0	602.63	22.75	530.87	5.74	164.81	7.11	154.55	6.71	0	4343.12	8.95	0.88	3	206	342	839	498
793	70.79	61.08	1055	11326.86	12.88	9773.14	9.90	0	0	507.93	24.76	511.37	7.13	204.05	11.40	157.09	8.82	0	3462.38	9.57	0.80	3	206	343	839	497
794	70.91	61.04	1056	11345.40	8.82	9767.07	7.80	0	0	557.00	20.45	529.91	5.72	185.50	7.79	164.08	6.91	0	4593.28	10.39	0.88	3	206	344	839	496
795	70.85	61.38	1057	11336.51	9.01	9820.92	9.34	0	0	519.03	22.63	533.29	5.82	159.21	7.95	164.85	8.18	0	4579.00	8.36	0.84	3	206	345	839	495
796	71.01	61.16	1058	11362.07	13.54	9785.41	10.19	0	0	561.00	33.18	562.85	8.00	176.55	11.88	133.89	9.22	1	5584.45	13.24	0.75	4	206	346	839	494
797	71.02	61.19	1059	11363.96	9.80	9789.62	9.60	0	0	483.16	19.71	504.48	5.86	185.67	8.69	181.83	8.50	0	4612.45	9.09	0.85	2	206	347	839	493
798	71.01	61.12	1060	11360.87	11.11	9778.52	8.46	0	0	560.80	24.48	524.67	6.70	196.32	9.81	149.96	7.55	0	5347.07	11.71	0.84	3	206	348	839	492
799	70.92	61.19	1061	11347.93	13.40	9790.10	9.76	0	0	551.48	30.83	550.24	7.68	184.75	11.76	135.25	8.74	0	4990.70	12.99	0.77	4	206	349	839	491
800	70.98	61.15	1062	11356.45	9.99	9783.37	8.67	0	0	571.95	23.54	526.47	6.59	187.34	8.83	162.65	7.67	0	5148.45	10.01	0.85	3	206	350	839	490
801	70.98	60.98	1063	11356.06	12.12	9756.59	9.40	0	0	526.57	24.91	527.38	6.95	197.68	10.72	153.88	8.40	0	5078.78	8.98	0.81	3	206	351	839	489
802	70.85	61.08	1064	11336.02	13.77	9772.93	10.22	0	0	516.41	27.70	540.95	7.56	198.17	12.15	147.62	9.17	0	5663.07	8.02	0.77	3	206	352	839	488
803	70.88	61.30	1065	11340.52	11.25	9808.07	11.71	0	0	484.13	21.88	524.63	7.06	192.82	10.02	200.76	10.43	0	5886.15	8.72	0.81	2	206	353	839	487
804	70.85	61.03	1066	11335.65	9.43	9765.01	9.05	0	0	582.97	25.81	540.40	6.58	164.23	8.30	157.77	8.01	0	4566.42	9.46	0.84	4	206	354	839	486
805	70.70	61.32	1067	11312.03	10.42	9811.79	10.79	0	0	479.78	23.97	551.05	6.23	160.54	9.14	166.27	9.47	0	4994.25	9.27	0.80	5	206	355	839	485
806	70.77	61.10	1068	11323.15	16.48	9775.41	14.14	0	0	496.93	33.85	544.51	9.38	186.68	14.53	160.31	12.54	0	4998.90	9.92	0.68	3	206	356	839	484
807	70.74	61.14	1069	11318.62	12.51	9782.66	11.90	0	0	498.52	32.21	562.50	7.32	148.95	10.92	142.36	10.61	0	5730.45	8.74	0.72	4	206	357	839	483
808	70.75	60.97	1070	11320.59	12.67	9755.36	12.04	0	0	480.20	21.70	499.21	7.62	217.78	11.38	206.77	10.83	0	5454.20	10.70	0.80	3	206	358	839	482
809	70.54	61.14	1071	11286.91	11.36	9782.22	7.73	0	0	510.72	23.02	552.62	5.86	194.57	9.97	133.55	7.06	1	4994.90	8.11	0.84	4	206	359	839	481
810	70.62	61.10	1072	11299.41	14.29	9775.73	11.93	0	0	541.87	29.27	523.12	8.89	204.50	12.67	170.88	10.60	0	4618.15	10.02	0.76	4	206	360	839	480
811	70.53	61.20	1073	11284.82	11.31	9791.77	12.67	0	0	480.04	23.63	531.45	7.23	177.70	10.03	198.90	11.24	0	4859.45	9.97	0.79	3	206	361	839	479
812	70.58	61.31	1074	11293.25	13.97	9809.25	10.41	0	0	450.39	22.36	532.02	6.81	217.45	12.41	162.13	9.22	0	4982.60	7.70	0.79	4	206	362	839	478
813	70.81	61.17	1075	11329.67	12.72	9787.69	12.74	0	0	535.05	31.05	536.82	8.39	169.03	11.21	169.31	11.24	0	4680.65	12.19	0.75	3	206	363	839	477
814	70.60	61.03	1076	11295.72	10.70	9764.31	9.46	0	0	469.11	20.16	542.88	5.89	192.37	9.46	170.06	8.39	0	4213.83	8.63	0.84	3	206	364	839	476
815	70.59	61.21	1077	11294.95	11.63	9793.84	13.23	0	0	488.57	23.63	516.70	7.71	186.44	10.36	211.77	11.81	0	5945.75	10.80	0.79	3	206	365	839	475
816	70.86	61.09	1078	11337.15	10.99	9774.80	12.60	0	0	564.90	30.25	519.88	8.18	158.41	9.73	181.48	11.11	0	5123.43	10.53	0.78	4	206	366	839	474
817	70.80	61.21	1079	11328.51	13.45	9793.94	10.98	0	0	498.35	25.95	532.14	7.54	199.40	11.90	162.89	9.72	0	4760.40	8.56	0.78	4	206	367	839	473
818	70.48	61.17	1080	11277.43	19.01	9786.56	10.63	0	0	423.11	28.53	539.95	7.39	218.04	16.75	123.92	9.90	1	4381.33	8.17	0.69	4	206	368	839	472
819	70.45	61.30	1081	11271.64	14.42	9808.41	15.06	0	0	398.60	25.61	532.59	7.30	173.13	12.72	180.91	13.30	0	2791.08	7.46	0.70	5	206	369	839	471
820	70.72	60.96	1082	11315.43	17.38	9753.97	16.17	0	0	377.12	25.07	515.49	8.00	202.37	15.46	188.33	14.41	0	3612.60	5.81	0.66	3	206	370	839	470
821	70.55	61.06	1083	11287.46	11.97	9768.95	9.59	0	0	560.49	27.21	526.40	7.41	190.24	10.54	152.82	8.56	0	4089.42	8.01	0.81	3	206	371	839	469
822	70.45	61.25	1084	11272.44	15.08	9800.24	13.46	0	0	428.71	26.87	536.87	7.58	185.63	13.30	165.70	11.88	0	4111.33	8.17	0.71	4	206	372	839	468
823	70.58	61.24	1085	11292.72	15.91	9799.03	19.85	0	0	436.39	31.46	546.35	9.76	170.76	14.11	212.79	17.66	0	4995.95	7.35	0.63	3	206	373	839	467
824	70.53	61.43	1086	11285.33	13.33	9828.38	18.49	0	0	424.98	26.83	537.08	8.39	163.36	11.80	226.26	16.48	0	5852.70	8.35	0.69	5	206	374	839	466
825	70.48	61.06	1087	11276.81	12.22	9769.86	10.11	0	0	456.51	22.47	529.13	6.29	191.61	10.77	158.77	8.99	0	3951.03	8.47	0.80	4	206	375	839	465
826	70.67	60.93	1088	11306.81	12.56	9748.51	11.73	0	0	458.14	23.40	541.76	6.96	189.94	11.11	177.47	10.40	0	4607.60	9.00	0.78	3	206	376	839	464
827	70.25	61.22	1089	11240.19	16.16	9795.04	17.96	0	0	401.56	26.77	527.44	8.69	187.80	14.39	208.60	16.02	0	4518.83	9.46	0.66	5	206	377	839	463
828	70.15	61.93	1090	11224.47	20.47	9909.00	43.33	0	0	300.62	20.06	484.77	10.54	244.36	19.19	431.15	51.42	1	4389.92	8.67	0.52	4	206	378	839	462
829	70.56	61.46	1091	11290.13	13.32	9833.74	14.57	0	0	405.06	24.00	521.32	7.05	173.64	11.77	189.89	12.88	0	2002.00	8.49	0.73	3	206	379	839	461
830	71.07	60.75	1092	11370.66	14.54	9719.47	17.03	0	0	378.41	23.08	529.79	7.57	184.86	12.97	216.22	15.21	0	5570.55	7.15	0.70	3	206	380	839	460
831	70.84	60.97	1093	11335.12	15.11	9754.49	14.02	0	0	449.35	26.85	526.21	8.22	195.49	13.41	181.46	12.45	0	5378.93	9.51	0.72	2	206	381	839	459
832	70.54	60.94	1094	11286.46	14.34	9750.91	11.63	0	0	452.82	25.76	526.53	7.26	194.55	12.65	158.05	10.35	0	4362.05	10.27	0.75	3	206	382	839	458
833	70.56	61.03	1095	11288.91	11.01	9764.53	10.40	0	0	510.52	23.05	524.82	6.83	188.43	9.74	178.00	9.22	0	4504.47	7.53	0.82	3	206	383	839	457
834	70.60	61.28	1096	11296.61	7.34	9804.42	8.07	0	0	656.13	25.21	537.21	6.10	146.32	6.32	161.35	7.06	0	4577.22	12.66	0.88	3	206	384	839	456
835	70.76	61.10	1097	11321.97	11.07	9775.76	9.72	0	0	553.86	23.84	536.95	7.21	198.79	9.81	174.65	8.63	0	6067.08	9.78	0.83	3	206	385	839	455
836	70.71	61.26	1098	11312.95	9.40	9801.10	10.00	0	0	704.98	28.63	535.06	8.57	178.93	8.33	190.30	8.86	0	6514.42	15.75	0.85	3	206	386	839	454
837	70.72	61.12	1099	11314.64	9.12	9779.29	8.07	0	0	687.99	28.12	509.80	7.22	172.04	8.01	152.43	7.16	0	5437.00	12.61	0.86	3	206	387	839	453
838	70.82	61.15	1100	11331.33	7.15	9783.94	7.25	0	0	706.93	21.99	512.77	6.34	177.42	6.32	180.04	6.41	0	6807.95	14.26	0.91	3	206	388	839	452
839	70.82	61.28	1101	11331.23	7.08	9804.96	6.22	0	0	775.28	23.32	511.11	6.35	181.56	6.24	159.51	5.48	0	6178.45	13.60	0.92	3	206	389	839	451
840	70.78	61.27	1102	11324.94	6.53	9803.93	6.43	0	0	914.54	28.64	547.52	7.23	160.54	5.74	158.16	5.64	0	6251.85	16.99	0.91	3	206	390	839	450
841	70.87	61.18	1103	11338.82	8.09	9789.36	8.39	0	0	682.95	23.70	516.30	7.04	180.13	7.17	186.91	7.43	0	6381.00	11.03	0.88	3	206	391	839	449
842	70.96	61.28	1104	11353.58	5.93	9804.71	5.53	0	0	945.45	27.31	530.07	6.55	158.13	5.23	147.17	4.82	0	5712.65	14.83	0.93	4	206	392	839	448
843	70.93	61.30	1105	11348.28	6.39	9808.45	6.24	0	0	771.95	23.31	513.75	5.95	163.08	5.64	158.97	5.46	0	5493.88	14.54	0.92	3	206	393	839	447
844	70.91	61.24	1106	11345.67	9.19	9799.11	8.86	0	0	711.67	31.10	520.66	7.83	162.18	8.11	156.26	7.78	0	3493.25	11.82	0.84	3	206	394	839	446
845	70.64	61.23	1107	11301.74	6.55	9797.26	6.16	0	0	666.09	18.76	522.27	5.24	179.29	5.77	168.85	5.44	0	3483.92	14.34	0.92	3	206	395	839	445
846	70.83	61.39	1108	11332.91	8.65	9822.06	8.61	0	0	730.47	29.78	532.89	7.72	163.56	7.62	162.53	7.54	0	5742.00	15.41	0.86	4	206	396	839	444
847	70.88	61.26	1109	11340.82	7.44	9800.82	7.29	0	0	766.21	27.23	548.04	6.88	161.32	6.56	157.89	6.39	0	6562.47	11.00	0.89	3	206	397	839	443
848	70.69	61.39	1110	11309.68	7.26	9822.45	8.24	0	0	719.88	25.65	529.87	6.85	157.02	6.37	178.14	7.24	0	6546.88	11.27	0.89	3	206	398	839	442
849	70.86	61.18	1111	11338.33	7.53	9789.31	6.51	0	0	802.07	27.84	541.60	6.82	167.10	6.61	144.85	5.77	0	7379.10	13.02	0.90	4	206	399	839	441
850	70.62	61.28	1112	11299.34	6.04	9805.47	7.02	0	0	696.91	20.30	526.20	5.61	159.84	5.30	185.96	6.19	0	5800.03	11.83	0.92	3	206	400	839	440
851	70.81	61.38	1113	11330.27	5.79	9821.02	5.32	0	0	848.45	23.39	540.62	5.70	161.53	5.08	148.00	4.60	0	7169.32	14.69	0.93	4	206	401	839	439
852	70.85	61.08	1114	11335.34	7.25	9772.10	7.44	0	0	699.06	22.94	514.17	6.35	170.40	6.40	174.89	6.57	0	5032.78	13.60	0.90	3	206	402	839	438
853	70.81	61.31	1115	11329.19	6.35	9809.30	6.02	0	0	906.07	28.81	532.37	6.75	153.66	5.58	145.34	5.22	0	7531.15	15.15	0.91	4	206	403	839	437
854	70.91	61.11	1116	11346.32	8.74	9777.99	8.02	0	0	725.20	29.03	521.08	7.42	168.36	7.69	154.57	7.10	0	6197.05	14.44	0.86	3	206	404	839	436
855	70.95	61.29	1117	11352.64	8.12	9807.01	7.74	0	0	802.39	29.77	529.03	7.80	168.79	7.16	160.72	6.80	0	6814.57	13.59	0.88	3	206	405	839	435
856	70.73	61.45	1118	11316.32	7.85	9832.25	7.32	0	0	623.06	18.20	506.78	6.03	208.27	7.01	194.19	6.52	0	5312.80	13.16	0.91	3	206	406	839	434
857	70.93	61.20	1119	11349.00	8.56	9791.81	9.06	0	0	763.29	31.12	510.46	8.26	161.98	7.57	171.33	7.98	0	6298.40	15.80	0.86	3	206	407	839	433
858	70.95	61.30	1120	11352.46	6.75	9808.74	6.72	0	0	875.99	30.26	531.37	7.13	150.82	6.00	149.49	5.85	0	5706.55	14.22	0.90	4	206	408	839	432
859	70.80	60.98	1121	11327.48	8.65	9756.92	8.21	0	0	716.31	24.06	500.91	7.63	199.45	7.70	189.26	7.31	0	6251.18	13.31	0.89	3	206	409	839	431
860	70.86	61.28	1122	11337.20	5.67	9804.89	6.23	0	0	804.34	23.20	515.78	5.83	151.58	5.02	166.39	5.46	0	4797.20	14.65	0.93	4	206	410	839	430
861	70.93	61.17	1123	11348.74	4.84	9787.10	4.42	0	0	904.53	22.45	527.15	5.04	150.70	4.29	137.77	3.94	0	5655.28	20.18	0.95	3	206	411	839	429
862	70.84	61.07	1124	11334.90	7.04	9771.31	7.13	0	0	799.60	26.43	520.98	6.95	164.22	6.21	166.30	6.29	0	5803.60	14.86	0.90	3	206	412	839	428
863	70.78	61.09	1125	11324.22	6.66	9774.46	7.56	0	0	765.74	26.14	529.99	6.63	150.39	5.87	170.54	6.65	0	5699.68	13.70	0.90	4	206	413	839	427
864	70.91	61.11	1126	11345.62	4.49	9777.29	4.46	0	0	924.48	20.89	529.98	5.02	153.28	3.97	152.44	3.95	0	6958.40	17.12	0.95	3	206	414	839	426
865	70.75	61.27	1127	11319.52	8.46	9802.45	7.00	0	0	783.73	29.48	513.79	7.33	173.05	7.42	143.22	6.13	0	5973.90	15.49	0.88	3	206	415	839	425
866	71.09	61.27	1128	11374.86	6.37	9803.52	7.17	0	0	816.73	25.07	518.61	6.81	160.28	5.65	180.18	6.31	0	8099.53	15.21	0.91	4	206	416	839	424
867	70.97	61.19	1129	11355.42	8.12	9789.94	7.49	0	0	780.33	29.17	522.97	7.43	167.50	7.15	154.53	6.61	0	4738.00	12.27	0.88	3	206	417	839	423
868	70.79	61.27	1130	11327.15	6.95	9803.92	7.00	0	0	806.37	26.38	520.38	6.89	163.63	6.12	164.77	6.15	0	6011.88	14.66	0.90	4	206	418	839	422
869	70.93	61.15	1131	11349.11	8.74	9783.93	7.10	0	0	752.71	26.04	514.44	7.35	194.84	7.72	158.62	6.30	0	7224.20	13.73	0.89	4	206	419	839	421
870	70.65	61.27	1132	11303.44	5.86	9803.60	5.94	0	0	837.17	24.81	518.52	5.97	151.88	5.09	153.96	5.19	0	4989.85	14.38	0.92	3	206	420	839	420
871	70.91	61.30	1133	11344.81	6.69	9808.57	6.23	0	0	751.57	23.41	518.74	5.92	165.53	5.89	153.89	5.45	0	4769.12	11.24	0.91	3	206	421	839	419
872	70.93	61.26	1134	11349.50	5.69	9802.04	7.11	0	0	830.58	26.37	513.74	6.43	139.26	5.17	172.74	6.23	0	5230.55	14.44	0.91	4	206	422	839	418
873	70.80	61.27	1135	11328.39	6.14	9802.45	7.08	0	0	843.71	29.15	524.88	6.70	137.12	5.45	157.75	6.19	0	4071.00	13.12	0.90	4	206	423	839	417
874	70.97	61.06	1136	11354.94	6.32	9770.01	6.95	0	0	853.82	25.87	512.01	6.97	161.06	5.60	176.99	6.13	0	6415.28	15.70	0.92	3	206	424	839	416
875	70.86	61.35	1137	11337.51	7.53	9816.55	6.64	0	0	720.06	24.28	527.12	6.21	171.87	6.62	151.35	5.78	0	4243.92	13.20	0.90	3	206	425	839	415
876	70.91	61.30	1138	11346.10	6.58	9807.76	6.07	0	0	889.03	28.47	530.40	6.79	158.30	5.80	145.64	5.28	0	5631.05	12.87	0.91	4	206	426	839	414
877	70.90	61.31	1139	11344.43	5.55	9809.89	5.21	0	0	961.39	27.70	546.48	6.20	148.52	4.92	138.56	4.48	0	3559.45	12.16	0.93	4	206	427	839	413
878	70.86	61.26	1140	11338.24	5.98	9801.68	6.29	0	0	817.53	26.14	514.04	6.05	144.35	5.32	151.51	5.50	0	3436.45	12.40	0.91	3	206	428	839	412
879	70.84	61.15	1141	11334.07	6.31	9784.09	5.34	0	0	826.95	22.59	525.54	5.89	178.09	5.55	151.05	4.74	0	4427.72	11.54	0.93	3	206	429	839	411
880	70.80	61.27	1142	11327.90	6.19	9803.38	6.07	0	0	852.51	23.84	508.99	6.44	170.83	5.46	167.47	5.35	0	4645.65	13.17	0.93	3	206	430	839	410
881	70.73	61.26	1143	11316.74	7.98	9802.03	8.49	0	0	740.96	26.02	521.47	7.62	175.47	7.06	186.74	7.51	0	5457.97	10.99	0.88	3	206	431	839	409
882	70.82	61.29	1144	11331.44	8.28	9806.69	8.21	0	0	683.87	25.88	534.10	6.94	168.57	7.29	167.21	7.22	0	6087.05	11.69	0.87	4	206	432	839	408
883	71.01	61.12	1145	11360.90	7.47	9779.88	7.08	0	0	895.84	31.61	531.28	7.94	163.22	6.58	154.94	6.26	0	7197.93	15.84	0.89	4	206	433	839	407
884	70.89	61.03	1146	11342.11	8.24	9764.51	8.68	0	0	799.92	28.48	505.20	8.46	178.98	7.30	188.39	7.69	0	5740.08	14.31	0.88	3	206	434	839	406
885	70.90	61.21	1147	11343.95	10.29	9793.64	8.69	0	0	688.24	28.32	523.19	8.08	193.11	9.10	163.12	7.69	0	4464.30	9.81	0.85	3	206	435	839	405
886	71.20	60.96	1148	11391.74	8.61	9754.05	10.00	0	0	746.78	31.42	527.04	8.54	157.97	7.61	183.26	8.81	0	6550.97	11.77	0.85	3	206	436	839	404
887	70.95	61.09	1149	11351.90	10.28	9773.87	10.21	0	0	674.29	30.07	513.21	8.58	177.94	9.09	176.75	9.03	0	6072.10	10.53	0.83	4	206	437	839	403
888	71.02	61.02	1150	11362.92	7.38	9763.89	8.09	0	0	804.79	27.92	503.97	7.68	164.28	6.54	179.83	7.13	0	6799.15	13.21	0.89	3	206	438	839	402
889	71.03	61.00	1151	11364.20	9.53	9760.56	11.07	0	0	658.18	28.76	520.66	8.42	168.67	8.46	195.56	9.81	0	6131.28	11.23	0.83	3	206	439	839	401
890	70.93	61.24	1152	11349.14	5.85	9799.03	6.11	0	0	846.26	26.37	520.18	6.11	145.19	5.23	151.16	5.35	0	6857.43	17.47	0.92	3	206	440	839	400
891	70.87	61.34	1153	11338.96	6.23	9813.78	6.04	0	0	750.76	23.91	528.19	5.55	150.73	5.51	145.49	5.22	0	4522.00	13.00	0.91	4	206	441	839	399
892	70.80	61.29	1154	11328.67	6.23	9806.61	6.45	0	0	749.29	23.55	527.90	5.76	152.66	5.48	157.82	5.64	0	5595.10	15.86	0.91	3	206	442	839	398
893	70.97	61.18	1155	11355.37	7.62	9788.52	7.83	0	0	757.99	28.70	528.03	7.13	155.38	6.75	159.36	6.89	0	6144.97	15.09	0.88	3	206	443	839	397
894	70.90	61.28	1156	11343.86	9.46	9804.68	7.90	0	0	683.86	27.99	531.73	7.23	178.10	8.32	148.57	6.92	0	5463.05	14.42	0.86	4	206	444	839	396
895	70.87	61.35	1157	11338.93	8.69	9816.76	9.08	0	0	660.40	27.50	511.62	7.19	160.88	7.67	167.95	7.97	0	5355.28	12.41	0.85	4	206	445	839	395
896	70.82	61.16	1158	11331.11	6.22	9784.84	6.64	0	0	721.42	21.13	515.38	5.71	163.73	5.49	174.91	5.86	0	5462.20	14.08	0.92	3	206	446	839	394
897	70.89	61.10	1159	11342.42	8.14	9776.29	8.70	0	0	634.80	23.72	517.68	6.61	168.24	7.20	179.62	7.68	0	6063.53	10.48	0.87	3	206	447	839	393
898	70.90	61.05	1160	11344.51	5.95	9768.16	5.64	0	0	684.67	18.04	498.51	4.89	174.19	5.25	165.35	4.99	0	5364.05	14.51	0.93	3	206	448	839	392
899	70.90	61.32	1161	11343.99	7.65	9810.69	7.00	0	0	687.77	23.56	515.86	6.16	172.13	6.74	157.27	6.13	0	4954.95	12.69	0.90	3	206	449	839	391
900	71.08	61.27	1162	11373.24	7.45	9803.60	7.37	0	0	699.03	22.25	506.59	6.46	180.88	6.60	178.96	6.52	0	5270.05	13.31	0.90	3	206	450	839	390
901	70.99	61.24	1163	11359.14	6.56	9798.25	5.80	0	0	847.82	26.94	524.45	6.31	159.14	5.78	140.50	5.09	0	5373.22	14.26	0.91	3	206	451	839	389
902	70.82	61.31	1164	11330.65	7.90	9808.93	7.41	0	0	676.08	22.29	483.42	6.45	184.92	6.98	173.63	6.55	0	5303.50	15.13	0.90	3	206	452	839	388
903	71.02	61.14	1165	11362.67	8.36	9783.20	7.78	0	0	661.37	21.86	483.96	6.70	195.48	7.43	182.09	6.91	0	5158.07	11.68	0.89	3	206	453	839	387
904	70.77	61.32	1166	11322.84	8.32	9811.68	7.64	0	0	724.92	25.34	486.65	7.18	183.61	7.34	168.66	6.74	0	6095.30	11.83	0.89	3	206	454	839	386
905	71.05	61.28	1167	11367.25	7.84	9805.60	7.07	0	0	695.39	25.18	504.64	6.30	166.77	6.90	150.19	6.18	0	3648.55	12.20	0.89	4	206	455	839	385
906	70.89	61.29	1168	11343.19	8.88	9807.19	7.28	0	0	645.70	24.45	514.28	6.35	180.53	7.81	148.02	6.37	0	3134.30	9.45	0.88	4	206	456	839	384
907	70.83	61.30	1169	11332.06	7.11	9807.23	7.55	0	0	666.50	23.84	518.51	5.94	153.27	6.28	162.37	6.61	0	3967.62	14.58	0.89	3	206	457	839	383
908	70.97	61.17	1170	11355.84	8.05	9787.61	7.64	0	0	677.96	25.00	513.90	6.52	168.32	7.10	159.83	6.74	0	4808.93	14.97	0.88	3	206	458	839	382
909	70.93	61.40	1171	11348.48	7.05	9823.38	7.90	0	0	738.46	25.79	517.61	6.76	155.75	6.25	174.29	6.94	0	6087.82	13.64	0.89	3	206	459	839	381
910	70.97	61.29	1172	11355.09	8.04	9805.82	7.38	0	0	793.89	30.82	529.45	7.40	159.60	7.09	146.09	6.43	0	5568.12	15.05	0.88	4	206	460	839	380
911	70.85	61.29	1173	11336.10	6.70	9806.85	6.60	0	0	762.46	24.64	519.96	6.17	159.67	5.90	157.25	5.78	0	4548.40	16.64	0.91	4	206	461	839	379
912	70.96	61.36	1174	11352.99	6.81	9817.14	7.41	0	0	759.67	26.35	534.83	6.58	151.59	6.06	164.57	6.49	0	5173.33	13.26	0.90	4	206	462	839	378
913	70.93	61.17	1175	11349.15	5.20	9787.87	5.03	0	0	861.41	21.42	507.23	5.37	161.38	4.59	156.04	4.44	0	3710.33	15.48	0.94	3	206	463	839	377
914	70.87	61.25	1176	11339.27	8.41	9800.06	9.38	0	0	724.59	28.87	524.47	7.96	162.94	7.44	181.61	8.27	0	5634.30	17.76	0.86	3	206	464	839	376
915	70.99	61.13	1177	11358.68	6.33	9781.21	6.14	0	0	841.90	26.24	533.73	6.38	156.69	5.60	152.13	5.43	0	5261.33	18.57	0.92	3	206	465	839	375
916	70.94	61.38	1178	11349.72	6.08	9821.30	7.06	0	0	851.98	28.67	536.87	6.77	140.28	5.51	161.66	6.16	0	4518.55	13.30	0.90	4	206	466	839	374
917	70.89	61.28	1179	11342.11	7.56	9805.49	6.72	0	0	790.41	27.69	532.08	6.84	166.13	6.64	147.54	5.87	0	6506.78	14.94	0.89	4	206	467	839	373
918	70.99	61.25	1180	11358.15	7.21	9799.51	7.48	0	0	709.98	26.05	543.39	6.33	151.71	6.41	156.96	6.55	0	5465.10	13.01	0.89	4	206	468	839	372
919	70.78	61.47	1181	11324.16	7.39	9834.90	7.00	0	0	874.50	30.34	542.00	7.66	163.98	6.49	154.97	6.08	0	8191.12	15.81	0.90	3	206	469	839	371
920	71.01	61.47	1182	11362.05	4.98	9835.26	5.48	0	0	1017.56	25.79	515.23	6.48	151.61	4.43	166.44	4.79	0	7177.93	20.09	0.94	3	206	470	839	370
921	70.78	61.36	1183	11325.53	8.27	9816.84	7.38	0	0	810.26	29.43	537.55	7.76	175.39	7.28	156.31	6.45	0	6948.07	18.60	0.88	4	206	471	839	369
922	70.94	61.41	1184	11349.65	6.18	9825.13	7.08	0	0	685.92	20.94	525.84	5.58	156.41	5.49	178.77	6.22	0	5717.68	13.64	0.91	3	206	472	839	368
923	70.79	61.35	1185	11326.43	6.91	9815.32	6.09	0	0	841.01	29.03	532.37	6.52	153.60	6.05	134.41	5.16	0	4059.30	16.40	0.90	4	206	473	839	367
924	70.84	61.25	1186	11333.83	5.40	9800.29	5.69	0	0	688.19	17.60	514.48	4.69	162.66	4.76	171.44	5.01	0	5639.05	16.15	0.94	3	206	474	839	366
925	70.74	61.33	1187	11318.77	8.36	9812.34	8.20	0	0	710.59	25.73	500.75	7.31	178.21	7.38	174.81	7.24	0	5702.78	12.76	0.88	3	206	475	839	365
926	70.90	61.26	1188	11344.41	5.68	9801.24	6.87	0	0	680.28	19.07	517.49	5.25	156.71	5.05	189.02	6.05	0	5802.47	13.21	0.93	3	206	476	839	364
927	71.06	61.21	1189	11369.07	4.80	9793.31	5.37	0	0	897.69	22.88	491.06	5.54	145.76	4.30	162.40	4.71	0	4898.45	15.87	0.94	4	206	477	839	363
928	70.93	61.33	1190	11348.45	8.01	9812.37	8.11	0	0	759.86	30.57	516.27	7.43	153.65	7.10	155.09	7.07	0	5399.18	13.07	0.87	3	206	478	839	362
929	70.77	61.25	1191	11322.74	9.00	9799.29	8.85	0	0	706.85	28.52	506.58	7.79	171.93	7.93	169.23	7.80	0	6112.50	14.31	0.86	3	206	479	839	361
930	70.94	61.28	1192	11350.65	6.26	9805.48	6.65	0	0	750.59	24.18	520.16	5.88	150.16	5.57	158.86	5.82	0	5359.20	16.30	0.91	4	206	480	839	360
931	70.79	61.28	1193	11326.66	5.96	9804.86	6.45	0	0	865.30	26.76	516.99	6.50	148.43	5.25	160.42	5.64	0	5792.85	15.64	0.92	4	206	481	839	359
932	70.97	61.37	1194	11355.27	6.80	9819.50	7.15	0	0	740.22	25.50	534.50	6.27	152.28	6.04	159.83	6.24	0	6309.50	12.54	0.90	3	206	482	839	358
933	70.71	61.28	1195	11313.15	6.34	9805.29	6.69	0	0	811.64	25.51	515.17	6.44	155.10	5.55	163.87	5.87	0	4759.57	13.57	0.91	3	206	483	839	357
934	70.89	61.29	1196	11342.62	6.50	9806.05	7.05	0	0	820.78	26.47	514.59	6.79	155.37	5.75	168.36	6.19	0	5021.78	16.24	0.91	3	206	484	839	356
935	70.93	61.38	1197	11349.22	6.73	9821.28	6.78	0	0	834.24	28.13	521.85	6.83	153.83	5.96	154.59	5.90	0	5676.05	18.25	0.90	4	206	485	839	355
936	70.85	61.36	1198	11335.38	6.66	9817.82	6.33	0	0	807.82	27.48	529.02	6.30	150.74	5.88	142.36	5.43	0	5921.22	25.89	0.90	4	206	486	839	354
937	70.75	61.06	1199	11319.90	10.09	9769.20	9.33	0	0	561.75	23.62	502.11	6.78	185.23	8.91	171.45	8.27	0	4277.60	9.17	0.84	3	206	487	839	353
938	70.82	61.27	1200	11332.00	12.39	9802.52	12.86	0	0	568.44	29.54	502.50	9.03	184.47	11.00	191.40	11.41	0	5185.93	11.41	0.77	3	206	488	839	352
939	70.95	61.12	1201	11351.41	7.71	9779.41	7.13	0	0	676.89	27.31	512.94	6.05	147.92	6.86	137.35	6.44	0	2934.57	13.85	0.87	3	206	489	839	351
940	70.80	61.24	1202	11328.23	7.42	9797.80	8.00	0	0	552.13	19.38	499.71	5.25	163.12	6.55	175.78	7.05	0	4814.72	9.28	0.89	3	206	490	839	350
941	70.74	61.07	1203	11318.85	7.95	9771.84	7.27	0	0	545.88	18.19	508.86	5.16	184.32	7.02	168.54	6.44	0	4868.95	11.17	0.90	4	206	491	839	349
942	70.81	61.38	1204	11330.16	7.80	9820.15	9.00	0	0	632.94	28.46	520.12	6.37	134.14	6.97	153.72	7.79	1	4221.80	11.99	0.84	3	206	492	839	348
943	70.81	61.28	1205	11329.33	8.01	9804.05	8.38	0	0	614.23	21.09	501.28	6.31	180.24	7.10	188.68	7.42	0	5175.97	9.80	0.89	3	206	493	839	347
944	70.74	61.32	1206	11317.61	6.98	9811.83	7.62	0	0	655.07	22.98	516.78	5.83	153.12	6.12	167.18	6.68	0	4085.28	13.11	0.89	3	206	494	839	346
945	70.79	61.23	1207	11326.87	10.17	9796.77	9.64	0	0	586.47	25.36	513.08	7.22	181.55	8.99	172.03	8.52	0	4535.22	13.47	0.84	3	206	495	839	345
946	70.79	61.37	1208	11326.40	10.91	9818.91	10.09	0	0	631.52	31.66	503.30	8.09	167.53	9.59	154.82	8.80	0	2426.62	15.69	0.80	5	206	496	839	344
947	70.81	61.01	1209	11330.11	11.62	9760.99	9.67	0	0	553.37	26.26	511.66	7.25	188.89	10.24	157.45	8.60	0	5562.32	11.40	0.81	3	206	497	839	343
948	70.72	61.30	1210	11314.62	8.15	9807.99	8.26	0	0	533.16	20.07	516.63	5.38	166.81	7.17	169.13	7.27	0	5040.15	12.34	0.88	3	206	498	839	342
949	70.91	61.27	1211	11346.02	13.07	9802.58	15.36	0	0	376.27	21.56	501.37	6.72	176.60	11.62	207.33	13.65	0	2222.12	6.85	0.73	3	206	499	839	341
950	70.62	61.15	1212	11299.41	13.72	9783.55	16.26	0	0	345.68	21.07	504.26	6.50	174.15	12.17	206.23	14.46	0	3416.53	6.36	0.71	2	206	500	839	340
951	70.87	61.02	1213	11339.82	9.10	9763.32	8.24	0	0	557.51	24.17	543.49	5.87	161.89	8.00	147.14	7.38	0	4874.70	9.62	0.85	3	206	501	839	339
952	70.88	61.13	1214	11340.60	8.89	9780.45	8.39	0	0	584.60	24.01	535.37	6.18	166.84	7.83	157.64	7.42	0	5760.43	13.15	0.86	3	206	502	839	338
953	70.86	61.25	1215	11338.19	6.59	9799.24	7.41	0	0	646.09	20.43	517.40	5.57	160.93	5.83	180.67	6.52	0	5652.15	12.34	0.91	3	206	503	839	337
954	70.95	61.12	1216	11351.83	9.21	9779.56	9.30	0	0	595.09	29.05	524.43	6.65	146.01	8.23	147.32	8.26	0	4100.65	12.21	0.82	4	206	504	839	336
955	70.84	61.25	1217	11334.85	8.32	9799.27	10.15	0	0	553.08	25.69	506.78	6.16	138.68	7.45	168.38	8.89	0	3511.45	11.12	0.83	4	206	505	839	335
956	70.89	61.25	1218	11342.68	7.58	9800.06	8.32	0	0	615.18	22.74	530.29	6.00	158.14	6.71	173.41	7.31	0	5822.95	11.12	0.88	4	206	506	839	334
957	70.95	61.20	1219	11352.10	7.38	9791.87	8.83	0	0	725.50	33.89	538.19	7.06	125.56	7.09	146.63	7.75	1	5006.47	13.19	0.84	4	206	507	839	333
958	70.98	61.12	1220	11356.83	9.20	9778.49	9.94	0	0	615.03	27.19	501.00	7.23	160.56	8.14	173.46	8.76	0	6314.20	12.39	0.84	4	206	508	839	332
959	70.98	61.09	1221	11357.03	10.78	9774.04	10.91	0	0	538.57	25.15	512.11	7.27	178.34	9.54	180.41	9.65	0	5174.05	11.13	0.81	3	206	509	839	331
960	70.84	61.29	1222	11334.22	6.88	9807.04	7.51	0	0	679.01	25.57	517.70	5.88	141.10	6.12	153.45	6.55	0	5000.30	11.90	0.88	3	206	510	839	330
961	70.86	61.09	1223	11338.33	7.66	9775.09	7.85	0	0	636.59	22.56	515.31	6.08	166.80	6.76	170.88	6.93	0	3513.35	12.31	0.89	3	206	511	839	329
962	70.93	61.12	1224	11349.46	8.93	9779.72	9.71	0	0	581.67	23.63	494.62	6.73	169.81	7.91	184.55	8.58	0	4007.20	11.38	0.85	3	206	512	839	328
963	71.02	61.09	1225	11362.88	7.88	9774.51	8.39	0	0	655.38	23.63	501.75	6.60	168.81	6.98	179.48	7.40	0	4468.78	14.84	0.88	4	206	513	839	327
964	70.83	61.20	1226	11332.16	9.48	9791.89	7.93	0	0	688.12	28.99	501.86	7.27	173.41	8.33	145.23	7.02	0	4000.93	11.75	0.85	3	206	514	839	326
965	71.01	61.05	1227	11361.42	8.69	9767.40	9.29	0	0	648.95	28.67	511.25	7.10	151.95	7.73	162.17	8.19	0	4392.85	12.36	0.84	4	206	515	839	325
966	70.92	61.03	1228	11347.38	7.72	9765.58	7.45	0	0	583.89	21.80	520.72	5.39	159.49	6.81	154.12	6.61	0	4541.20	10.56	0.88	3	206	516	839	324
967	70.83	61.40	1229	11332.75	6.43	9823.99	6.67	0	0	679.18	22.85	525.53	5.37	147.40	5.69	152.10	5.77	0	3807.97	11.86	0.90	3	206	517	839	323
968	70.99	60.99	1230	11358.73	7.29	9757.82	7.19	0	0	671.53	24.07	504.09	5.91	156.90	6.45	154.74	6.37	0	3867.30	14.85	0.89	3	206	518	839	322
969	71.08	61.08	1231	11372.19	8.61	9772.83	9.04	0	0	588.11	25.34	515.09	6.32	154.21	7.63	161.76	7.97	0	4282.62	11.47	0.85	4	206	519	839	321
970	70.85	60.96	1232	11336.61	10.09	9753.88	10.53	0	0	544.70	27.04	525.64	6.85	156.74	8.91	163.51	9.28	0	4354.15	11.07	0.81	3	206	520	839	320
971	70.95	60.90	1233	11351.43	12.08	9744.00	11.75	0	0	541.35	31.28	518.63	7.87	161.20	10.66	156.86	10.39	0	3183.47	10.57	0.76	4	206	521	839	319
972	70.89	61.28	1234	11342.87	6.90	9805.20	6.86	0	0	609.12	18.94	504.92	5.17	171.14	6.09	170.07	6.04	0	4330.43	13.61	0.91	3	206	522	839	318
973	70.95	60.98	1235	11352.59	7.84	9756.45	8.01	0	0	591.70	23.71	532.85	5.69	151.20	6.97	154.30	7.09	0	4253.90	13.52	0.87	4	206	523	839	317
974	70.88	61.33	1236	11341.17	9.15	9813.48	8.62	0	0	577.98	24.84	510.78	6.25	163.97	8.05	154.28	7.52	0	3869.38	9.69	0.85	3	206	524	839	316
975	70.95	61.05	1237	11352.25	6.10	9768.66	7.37	0	0	612.00	19.12	511.37	5.04	150.98	5.45	181.83	6.48	0	4229.15	9.96	0.91	3	206	525	839	315
976	70.95	61.07	1238	11351.46	9.75	9771.97	11.00	0	0	547.20	26.47	518.82	6.95	155.65	8.66	175.39	9.69	0	4440.57	8.00	0.81	3	206	526	839	314
977	70.85	61.16	1239	11336.35	7.79	9785.17	7.34	0	0	580.63	21.52	516.43	5.34	161.91	6.85	152.74	6.48	0	5007.45	11.32	0.88	4	206	527	839	313
978	70.92	61.07	1240	11347.18	10.36	9771.75	10.88	0	0	547.02	25.62	504.45	7.20	170.85	9.17	179.35	9.61	0	4159.62	11.41	0.81	3	206	528	839	312
979	71.01	61.20	1241	11362.18	8.13	9791.58	8.55	0	0	633.11	26.11	518.21	6.42	152.28	7.23	159.72	7.51	0	4336.93	11.84	0.86	3	206	529	839	311
980	70.71	61.21	1242	11313.69	7.40	9793.08	7.04	0	0	582.12	20.31	505.29	5.12	163.36	6.49	155.38	6.19	0	4628.57	11.45	0.89	4	206	530	839	310
981	70.87	61.08	1243	11339.73	8.06	9773.03	8.71	0	0	553.44	20.88	514.08	5.73	164.89	7.13	178.08	7.68	0	5109.88	11.66	0.87	3	206	531	839	309
982	70.67	61.10	1244	11306.99	10.95	9775.40	8.95	0	0	566.41	25.69	506.80	6.91	186.25	9.64	152.59	7.97	0	4179.93	11.15	0.83	3	206	532	839	308
983	70.98	61.03	1245	11357.00	7.09	9764.19	7.74	0	0	658.38	24.33	499.89	5.93	148.41	6.33	161.59	6.82	0	3609.38	9.90	0.89	3	206	533	839	307
984	70.88	61.19	1246	11341.14	7.49	9790.05	8.49	0	0	660.88	26.15	524.11	6.41	146.31	6.68	165.32	7.45	0	4257.20	13.60	0.87	3	206	534	839	306
985	70.93	61.15	1247	11349.30	10.58	9783.79	9.87	0	0	586.78	30.34	519.76	7.27	157.83	9.34	147.35	8.75	0	4891.18	9.31	0.80	4	206	535	839	305
986	70.95	61.22	1248	11351.90	8.81	9795.06	10.37	0	0	569.65	24.63	509.72	6.72	157.41	7.83	185.07	9.14	0	4739.45	10.97	0.84	3	206	536	839	304
987	70.85	61.17	1249	11335.72	10.43	9787.73	10.72	0	0	515.97	24.73	506.42	6.73	167.89	9.21	172.58	9.46	0	3314.00	8.50	0.81	4	206	537	839	303
988	70.64	61.28	1250	11302.16	8.31	9804.86	7.61	0	0	527.68	19.17	525.21	5.17	176.42	7.32	161.51	6.70	0	5174.90	8.72	0.88	3	206	538	839	302
989	71.10	61.28	1251	11375.32	9.83	9804.66	9.58	0	0	579.36	27.57	512.18	6.84	159.22	8.67	154.88	8.38	0	2800.05	8.82	0.82	4	206	539	839	301
990	71.01	61.10	1252	11361.85	9.18	9776.04	11.68	0	0	603.92	28.05	507.84	7.73	152.99	8.20	194.15	10.31	0	5743.38	15.55	0.82	4	206	540	839	300
991	70.89	61.09	1253	11343.00	11.39	9774.85	10.12	0	0	497.93	25.37	516.47	6.54	172.40	10.03	153.46	8.99	0	4312.38	9.62	0.80	3	206	541	839	299
992	71.04	61.26	1254	11366.95	8.42	9801.22	7.79	0	0	702.27	28.80	519.64	6.88	158.10	7.42	146.05	6.81	0	5213.88	13.47	0.86	4	206	542	839	298
993	70.91	61.26	1255	11345.41	9.96	9802.10	9.15	0	0	620.34	29.48	507.50	7.18	161.52	8.77	148.22	8.01	0	2497.85	10.20	0.82	4	206	543	839	297
994	70.62	61.30	1256	11299.77	8.00	9808.73	7.81	0	0	614.02	25.24	514.40	5.83	149.11	6.91	145.67	6.77	0	3022.72	13.00	0.86	5	206	544	839	296
995	70.89	61.25	1257	11341.66	9.58	9800.55	8.73	0	0	603.40	24.78	505.92	6.80	179.82	8.45	163.91	7.69	0	4690.55	9.92	0.85	4	206	545	839	295
996	70.87	61.33	1258	11339.56	8.19	9812.95	8.79	0	0	619.38	27.64	534.68	6.33	141.98	7.32	151.47	7.63	0	4975.65	12.18	0.85	4	206	546	839	294
997	70.70	61.25	1259	11311.85	8.49	9799.43	8.23	0	0	606.08	24.70	533.05	6.16	160.25	7.43	155.45	7.22	0	5301.07	17.98	0.86	4	206	547	839	293
998	70.95	61.18	1260	11351.73	12.73	9788.61	11.99	0	0	502.61	23.75	508.21	7.92	208.74	11.40	196.89	10.71	0	5365.20	11.44	0.79	3	206	548	839	292
999	70.82	61.15	1261	11331.55	10.70	9783.75	10.64	0	0	606.14	30.78	519.77	7.91	162.42	9.42	161.49	9.38	0	5693.35	10.83	0.80	3	206	549	839	291
1000	70.77	61.22	1262	11322.75	12.69	9794.78	11.27	0	0	537.17	28.80	506.36	7.94	182.52	11.18	162.15	9.95	0	4985.55	9.71	0.77	3	206	550	839	290
1001	70.91	61.13	1263	11346.35	10.54	9781.46	8.03	0	0	538.09	21.91	520.82	6.13	199.86	9.32	152.65	7.16	0	5509.40	9.39	0.85	3	206	551	839	289
1002	70.88	61.07	1264	11341.33	9.66	9771.98	9.10	0	0	588.13	27.69	523.23	6.70	158.26	8.51	149.33	8.10	0	4663.70	11.34	0.83	3	206	552	839	288
1003	70.87	61.13	1265	11338.60	11.25	9781.46	9.85	0	0	419.56	17.89	500.40	5.55	203.73	10.05	178.86	8.75	0	3348.95	7.09	0.83	3	206	553	839	287
1004	70.93	61.15	1266	11348.97	11.24	9783.46	10.00	0	0	581.61	28.44	506.74	7.58	177.26	9.90	157.79	8.85	0	3947.88	13.90	0.81	4	206	554	839	286
1005	70.83	60.98	1267	11332.93	9.98	9757.49	9.22	0	0	496.73	20.49	501.93	5.93	186.77	8.82	172.68	8.17	0	4314.32	10.30	0.85	3	206	555	839	285
1006	70.78	61.15	1268	11324.53	8.93	9784.63	8.69	0	0	616.37	27.16	515.73	6.59	155.98	7.83	152.09	7.68	0	3535.45	11.99	0.84	3	206	556	839	284
1007	70.76	61.16	1269	11320.99	10.82	9785.94	9.44	0	0	554.83	22.53	474.59	7.09	206.23	9.63	180.11	8.40	0	4216.93	11.43	0.84	4	206	557	839	283
1008	70.76	61.22	1270	11321.17	8.51	9795.88	8.48	0	0	654.73	27.15	523.08	6.77	157.93	7.47	157.55	7.45	0	5505.03	11.19	0.86	4	206	558	839	282
1009	70.91	61.30	1271	11345.77	6.88	9807.33	6.54	0	0	594.64	20.36	517.87	4.82	154.82	6.08	146.89	5.69	0	2967.65	9.28	0.90	3	206	559	839	281
1010	70.89	61.16	1272	11342.34	8.42	9786.13	7.53	0	0	611.47	24.74	503.95	5.89	160.34	7.40	143.81	6.69	0	3480.82	11.83	0.87	4	206	560	839	280
1011	70.87	61.25	1273	11339.73	7.62	9800.72	7.79	0	0	584.72	21.52	514.22	5.51	159.58	6.72	163.08	6.84	0	5442.57	11.90	0.88	3	206	561	839	279
1012	70.88	61.25	1274	11341.02	9.43	9799.50	9.83	0	0	541.21	20.33	487.53	6.63	194.56	8.41	202.68	8.76	0	4159.70	12.92	0.86	3	206	562	839	278
1013	70.80	61.24	1275	11327.29	8.05	9797.63	9.19	0	0	576.98	25.31	522.66	6.00	141.57	7.12	161.17	8.04	0	3689.88	12.14	0.85	4	206	563	839	277
1014	70.70	61.17	1276	11311.82	10.65	9787.82	9.54	0	0	565.24	24.14	489.70	7.12	192.64	9.42	172.57	8.45	0	4707.95	11.09	0.84	3	206	564	839	276
1015	70.85	61.21	1277	11336.04	8.18	9794.11	7.13	0	0	581.90	19.85	519.17	5.49	184.96	7.22	161.21	6.30	0	5768.90	11.43	0.89	3	206	565	839	275
1016	70.69	61.28	1278	11310.15	9.94	9804.35	11.46	0	0	499.43	24.44	504.22	6.56	156.45	8.72	180.46	10.08	0	3845.82	10.79	0.81	4	206	566	839	274
1017	70.73	61.34	1279	11316.47	8.85	9813.89	8.49	0	0	677.01	26.48	521.91	7.25	174.58	7.80	167.33	7.47	0	5226.25	10.72	0.87	3	206	567	839	273
1018	70.61	61.30	1280	11298.13	7.10	9808.61	7.16	0	0	699.93	21.83	522.83	6.20	175.77	6.27	177.22	6.32	0	5191.62	15.43	0.91	3	206	568	839	272
1019	70.63	61.18	1281	11300.36	11.47	9788.74	9.11	0	0	618.26	25.46	500.75	7.97	215.47	10.21	171.24	8.10	0	4342.15	10.08	0.84	3	206	569	839	271
1020	70.52	61.25	1282	11283.98	10.88	9799.92	8.60	0	0	602.73	23.33	506.86	7.37	217.45	9.68	172.04	7.65	0	5394.65	12.65	0.85	3	206	570	839	270
1021	70.61	61.28	1283	11297.86	8.70	9804.36	9.29	0	0	621.12	24.87	501.21	6.91	167.52	7.66	178.93	8.19	0	4261.40	10.13	0.86	3	206	571	839	269
1022	70.55	61.13	1284	11288.78	8.55	9780.44	8.06	0	0	610.98	19.91	492.06	6.45	203.32	7.61	191.63	7.18	0	4580.68	10.27	0.89	3	206	572	839	268
1023	70.34	61.34	1285	11253.97	9.97	9814.53	7.94	0	0	601.49	22.87	516.76	6.67	202.34	8.81	161.31	7.01	0	4740.28	12.30	0.87	3	206	573	839	267
1024	70.74	61.03	1286	11318.63	6.80	9764.02	6.45	0	0	724.93	23.75	525.49	5.84	159.76	5.96	152.01	5.73	0	6089.32	14.99	0.91	3	206	574	839	266
1025	70.59	61.38	1287	11293.66	7.68	9820.53	6.93	0	0	692.70	21.78	515.60	6.30	188.62	6.79	170.17	6.12	0	5863.18	11.36	0.91	3	206	575	839	265
1026	70.66	61.27	1288	11305.13	7.55	9803.46	7.54	0	0	773.37	26.89	526.85	7.18	167.28	6.63	167.17	6.64	0	7185.32	13.78	0.89	3	206	576	839	264
1027	70.53	61.27	1289	11285.59	7.47	9803.99	6.59	0	0	709.19	22.47	521.88	6.15	181.83	6.58	160.47	5.81	0	6391.12	14.09	0.91	3	206	577	839	263
1028	70.58	61.28	1290	11292.25	8.39	9804.56	7.77	0	0	701.81	26.50	532.89	6.95	171.26	7.37	158.46	6.82	0	6070.70	17.85	0.88	3	206	578	839	262
1029	70.46	61.25	1291	11272.97	8.77	9799.30	8.39	0	0	695.85	25.05	505.65	7.49	188.26	7.76	180.16	7.44	0	5453.82	16.10	0.88	3	206	579	839	261
1030	70.25	61.42	1292	11239.36	6.09	9827.12	5.42	0	0	784.63	18.07	495.74	5.71	204.64	5.42	182.27	4.82	0	6858.75	16.16	0.94	3	206	580	839	260
1031	70.41	61.44	1293	11265.82	7.08	9830.43	6.56	0	0	836.34	23.97	492.51	7.14	190.95	6.27	176.83	5.80	0	5587.30	16.15	0.92	3	206	581	839	259
1032	70.41	61.36	1294	11265.04	8.59	9818.11	7.95	0	0	734.35	25.35	514.90	7.62	192.38	7.61	178.05	7.04	0	7655.78	13.41	0.88	3	206	582	839	258
1033	70.27	61.17	1295	11242.44	9.10	9786.89	7.47	0	0	719.16	23.07	485.49	7.53	219.69	8.14	180.57	6.66	0	6088.28	15.57	0.89	3	206	583	839	257
1034	70.24	61.33	1296	11238.00	10.64	9812.43	7.53	0	0	660.95	23.71	517.44	7.43	229.03	9.52	162.41	6.68	0	6502.15	14.07	0.87	3	206	584	839	256
1035	70.34	61.38	1297	11253.86	7.43	9820.77	5.10	0	0	703.21	17.95	506.85	5.40	224.52	6.61	154.16	4.48	0	5477.32	10.86	0.93	3	206	585	839	255
1036	70.36	61.13	1298	11257.68	9.59	9780.95	7.27	0	0	773.17	24.69	479.11	8.21	232.42	8.61	176.70	6.49	0	6533.70	13.37	0.89	3	206	586	839	254
1037	70.35	61.20	1299	11255.77	10.52	9791.21	7.62	0	0	678.12	25.14	529.98	7.60	219.28	9.35	159.07	6.78	0	6666.88	12.16	0.87	4	206	587	839	253
1038	70.32	61.32	1300	11251.17	10.76	9811.46	8.73	0	0	583.02	20.98	483.85	7.25	231.72	9.68	188.62	7.82	0	4786.88	12.96	0.86	3	206	588	839	252
1039	70.60	61.23	1301	11295.42	10.93	9796.64	7.38	0	0	710.57	31.09	538.83	7.76	192.48	9.58	130.18	6.54	1	6469.85	11.22	0.84	3	206	589	839	251
1040	70.62	61.26	1302	11299.39	9.08	9801.45	6.71	0	0	796.08	28.26	535.02	7.65	197.29	8.00	145.65	5.90	0	6710.12	15.22	0.89	3	206	590	839	250
1041	70.70	61.33	1303	11312.11	9.83	9812.90	8.63	0	0	647.22	23.06	514.97	7.59	213.72	8.78	187.75	7.69	0	6962.62	15.73	0.87	3	206	591	839	249
1042	70.82	61.44	1304	11330.77	10.61	9829.70	10.13	0	0	621.83	27.63	561.39	8.04	184.39	9.39	175.98	8.95	0	7265.08	10.14	0.83	3	206	592	839	248
1043	70.95	61.42	1305	11351.51	11.76	9826.83	9.91	0	0	589.65	28.71	557.74	7.84	186.09	10.37	156.72	8.67	0	6085.67	12.76	0.81	3	206	593	839	247
1044	70.83	61.24	1306	11332.87	7.85	9798.69	9.65	0	0	633.54	24.56	522.18	6.83	156.45	6.96	192.16	8.52	0	4673.50	10.13	0.87	3	206	594	839	246
1045	70.66	61.43	1307	11304.90	8.50	9828.48	8.32	0	0	658.49	27.02	511.03	6.73	159.18	7.43	155.72	7.24	0	3768.30	13.59	0.86	5	206	595	839	245
1046	70.89	61.33	1308	11342.25	7.93	9813.02	8.25	0	0	631.81	21.26	498.71	6.41	182.11	7.03	189.60	7.31	0	4881.40	12.21	0.89	3	206	596	839	244
1047	70.77	61.36	1309	11323.91	8.46	9818.35	8.68	0	0	694.86	27.33	515.31	7.33	165.86	7.45	170.06	7.63	0	5466.00	12.34	0.87	4	206	597	839	243
1048	70.83	61.30	1310	11333.40	8.78	9808.18	8.60	0	0	589.29	21.60	511.47	6.41	185.12	7.78	181.21	7.61	0	4179.08	10.48	0.87	4	206	598	839	242
1049	70.72	61.23	1311	11315.30	9.32	9797.27	9.99	0	0	570.56	22.20	503.72	6.96	185.47	8.29	198.67	8.88	0	4384.07	10.52	0.85	2	206	599	839	241
1050	70.53	61.33	1312	11284.24	6.96	9813.47	6.12	0	0	674.83	19.53	498.65	5.45	185.53	6.14	162.96	5.38	0	2781.28	14.59	0.92	3	206	600	839	240
1051	70.93	61.27	1313	11348.09	7.67	9803.75	6.56	0	0	624.12	20.81	508.71	5.42	177.17	6.75	151.61	5.76	0	3640.75	13.78	0.90	3	206	601	839	239
1052	70.93	61.47	1314	11349.02	7.88	9834.77	8.15	0	0	726.91	30.20	512.95	7.02	146.42	7.03	150.54	7.03	0	3944.88	14.79	0.86	4	206	602	839	238
1053	70.80	61.32	1315	11327.45	9.94	9811.13	9.05	0	0	639.53	26.76	516.13	7.52	183.27	8.77	166.87	7.98	0	3554.85	12.27	0.85	3	206	603	839	237
1054	70.76	61.39	1316	11320.83	7.81	9821.66	7.03	0	0	650.18	20.58	520.26	6.01	190.52	6.91	171.48	6.21	0	4637.75	12.41	0.90	3	206	604	839	236
1055	70.79	61.20	1317	11326.84	9.08	9791.69	8.29	0	0	673.41	27.65	505.15	7.15	170.41	7.98	155.69	7.31	0	3856.57	10.39	0.86	4	206	605	839	235
1056	70.63	61.29	1318	11300.23	11.05	9806.64	8.58	0	0	600.70	26.24	518.54	7.22	195.13	9.74	151.49	7.54	0	3790.58	12.74	0.84	4	206	606	839	234
1057	70.66	61.54	1319	11304.89	9.03	9845.86	6.79	0	0	701.67	25.71	539.08	6.70	189.60	7.94	141.50	5.78	0	6581.45	12.16	0.88	3	206	607	839	233
1058	71.08	61.11	1320	11372.03	8.23	9777.76	7.44	0	0	691.01	25.43	539.47	6.63	172.43	7.25	156.10	6.59	0	5506.83	11.11	0.88	3	206	608	839	232
1059	70.80	61.32	1321	11327.95	9.11	9811.25	8.59	0	0	632.79	24.88	525.97	6.93	178.71	8.04	168.55	7.57	0	6017.92	9.61	0.86	4	206	609	839	231
1060	70.94	61.24	1322	11350.51	10.03	9798.94	10.46	0	0	584.36	26.32	514.33	7.42	171.84	8.87	179.22	9.23	0	3934.17	8.41	0.83	3	206	610	839	230
1061	70.74	61.28	1323	11319.15	8.38	9804.53	8.90	0	0	560.01	21.66	524.01	5.98	167.11	7.39	177.56	7.85	0	3808.05	8.55	0.87	3	206	611	839	229
1062	70.93	61.12	1324	11348.76	9.11	9778.42	8.92	0	0	685.69	30.06	542.44	7.54	160.31	8.04	156.90	7.88	0	5591.78	12.82	0.84	4	206	612	839	228
1063	70.84	61.24	1325	11334.11	10.05	9797.83	8.18	0	0	632.35	26.75	550.98	7.03	183.02	8.84	149.05	7.21	0	6394.28	8.77	0.85	3	206	613	839	227
1064	70.97	61.24	1326	11355.14	11.04	9798.26	10.66	0	0	615.68	29.85	539.39	8.26	175.60	9.74	169.69	9.41	0	6061.15	9.07	0.81	4	206	614	839	226
1065	70.93	61.24	1327	11349.40	12.12	9798.20	11.73	0	0	634.40	37.00	570.59	9.21	160.24	10.70	154.91	10.30	0	7089.60	8.77	0.75	4	206	615	839	225
1066	70.95	61.35	1328	11352.16	12.14	9816.09	13.27	0	0	583.02	31.41	537.96	9.25	174.17	10.76	190.37	11.74	0	6938.72	8.18	0.76	4	206	616	839	224
1067	70.98	61.14	1329	11357.55	11.34	9782.18	11.84	0	0	535.44	25.91	547.83	7.77	181.09	10.06	189.18	10.50	0	6363.45	7.46	0.80	3	206	617	839	223
1068	70.80	61.24	1330	11327.31	12.23	9798.64	9.37	0	0	654.18	31.39	540.61	8.64	196.50	10.78	150.62	8.27	0	6807.35	11.21	0.81	3	206	618	839	222
1069	70.77	61.26	1331	11323.08	9.77	9801.72	9.52	0	0	723.80	31.90	532.78	8.60	170.98	8.61	166.46	8.38	0	5657.97	10.24	0.84	3	206	619	839	221
1070	71.00	60.96	1332	11359.78	7.33	9754.23	7.39	0	0	662.51	28.03	531.82	5.87	135.67	6.73	136.63	6.76	0	4727.70	9.86	0.86	4	206	620	839	220
1071	70.82	61.13	1333	11331.16	12.80	9780.81	9.61	0	0	529.92	32.17	529.70	7.11	163.06	11.20	124.78	9.03	1	4861.90	8.45	0.75	4	206	621	839	219
1072	71.24	60.91	1334	11399.02	16.80	9745.24	13.90	0	0	438.93	37.61	554.20	8.08	151.56	14.67	127.77	13.06	1	3775.10	8.00	0.60	4	206	622	839	218
1073	71.20	60.73	1335	11391.43	12.47	9716.57	10.64	0	0	389.28	18.86	535.75	5.59	198.49	11.11	169.85	9.42	0	3937.10	4.99	0.80	3	206	623	839	217
1074	70.81	60.93	1336	11329.28	8.71	9748.07	6.75	0	0	541.59	20.01	513.73	5.08	181.92	7.65	141.86	6.11	0	2821.95	9.66	0.88	3	206	624	839	216
1075	71.03	60.79	1337	11364.17	11.31	9726.63	8.58	0	0	471.45	23.84	528.82	5.61	172.37	9.92	131.22	7.64	1	3570.35	8.08	0.81	3	206	625	839	215
1076	71.04	60.90	1338	11365.60	7.84	9744.43	7.74	0	0	482.68	20.19	531.11	4.53	145.14	7.01	143.43	6.92	0	4023.80	9.90	0.86	3	206	626	839	214
1077	70.74	61.05	1339	11318.82	12.79	9767.47	10.37	0	0	478.99	23.93	503.20	6.86	197.74	11.31	160.47	9.22	0	3902.75	8.30	0.79	3	206	627	839	213
1078	70.97	60.87	1340	11355.76	11.84	9738.97	11.24	0	0	491.85	24.72	513.47	7.04	181.79	10.47	172.72	9.94	0	3185.83	9.10	0.79	3	206	628	839	212
1079	70.71	61.11	1341	11314.30	12.09	9777.45	9.86	0	0	577.95	28.69	522.42	7.78	187.85	10.64	153.53	8.77	0	4232.30	9.73	0.80	4	206	629	839	211
1080	70.53	61.12	1342	11284.59	13.96	9779.82	10.95	0	0	517.84	27.27	512.08	7.99	204.75	12.35	160.78	9.74	0	4100.03	10.79	0.77	3	206	630	839	210
1081	70.57	61.07	1343	11290.61	9.91	9771.10	7.80	0	0	575.70	25.87	534.04	6.15	170.25	8.66	135.38	7.17	0	4261.47	9.62	0.84	4	206	631	839	209
1082	70.65	60.97	1344	11303.52	9.92	9754.61	8.46	0	0	690.37	27.24	507.32	7.88	194.21	8.77	165.77	7.51	0	4655.28	9.69	0.86	4	206	632	839	208
1083	70.69	61.04	1345	11310.83	7.51	9765.84	5.54	0	0	688.70	21.12	509.05	5.45	189.14	6.60	140.59	5.05	0	5109.82	9.96	0.92	3	206	633	839	207
1084	70.55	61.02	1346	11287.25	8.17	9763.02	6.43	0	0	581.59	19.49	526.22	5.19	187.98	7.18	148.66	5.77	0	3646.03	10.51	0.90	4	206	634	839	206
1085	70.65	61.00	1347	11303.35	7.30	9760.47	6.44	0	0	755.14	28.42	536.58	6.23	149.40	6.31	133.81	5.97	1	4133.28	9.38	0.89	3	206	635	839	205
1086	70.51	61.11	1348	11281.13	8.76	9777.31	6.88	0	0	637.52	23.16	497.78	6.08	186.01	7.70	146.56	6.16	0	3462.28	11.13	0.88	4	206	636	839	204
1087	70.58	60.90	1349	11293.13	11.69	9744.34	9.41	0	0	551.47	26.24	533.32	7.14	189.62	10.29	152.99	8.39	0	3481.08	8.05	0.81	3	206	637	839	203
1088	70.68	60.98	1350	11309.39	11.50	9757.16	8.59	0	0	597.20	28.53	526.40	7.28	185.90	10.10	139.99	7.84	0	4310.47	8.67	0.82	3	206	638	839	202
1089	70.80	60.94	1351	11328.68	12.85	9750.54	9.81	0	0	500.16	24.63	533.16	6.97	201.47	11.36	154.14	8.76	0	4985.80	6.70	0.80	3	206	639	839	201
1090	70.94	60.86	1352	11350.93	7.24	9738.05	7.06	0	0	585.40	21.94	541.81	5.06	149.37	6.44	145.60	6.27	0	3461.25	9.42	0.89	4	206	640	839	200
1091	70.61	60.93	1353	11297.32	9.38	9749.52	8.62	0	0	566.21	25.86	527.62	6.17	158.07	8.17	145.99	7.71	0	2818.78	6.93	0.84	4	206	641	839	199
1092	70.93	60.88	1354	11348.35	9.34	9741.34	9.43	0	0	575.49	24.05	510.79	6.68	172.55	8.25	174.21	8.33	0	3900.40	9.44	0.85	3	206	642	839	198
1093	70.81	60.96	1355	11328.98	9.99	9753.03	8.92	0	0	605.89	30.53	538.81	6.91	153.01	8.77	137.78	8.14	0	3605.62	8.01	0.81	3	206	643	839	197
1094	70.86	60.73	1356	11338.11	11.54	9716.24	10.89	0	0	499.53	28.30	534.29	6.77	156.86	10.16	147.86	9.51	0	3235.80	8.64	0.77	4	206	644	839	196
1095	70.72	61.00	1357	11315.94	8.41	9759.28	6.93	0	0	547.73	19.83	519.97	5.12	179.08	7.38	148.21	6.21	0	3232.62	8.21	0.89	4	206	645	839	195
1096	70.63	60.95	1358	11300.60	8.04	9751.37	7.42	0	0	565.12	23.34	530.95	5.25	149.64	6.95	139.35	6.72	0	3489.38	8.10	0.86	3	206	646	839	194
1097	70.83	60.89	1359	11333.35	8.97	9741.63	6.44	0	0	656.40	27.85	529.08	6.04	163.91	7.85	120.98	6.21	1	3317.17	10.57	0.86	3	206	647	839	193
1098	70.83	60.99	1360	11332.74	12.09	9758.50	8.79	0	0	450.71	19.55	525.31	5.80	215.24	10.75	157.05	7.86	0	4236.38	7.60	0.83	4	206	648	839	192
1099	70.73	60.92	1361	11317.06	9.78	9747.02	7.04	0	0	576.94	25.35	538.92	5.82	172.33	8.56	126.65	6.69	1	5264.25	7.50	0.85	4	206	649	839	191
1100	70.50	61.08	1362	11280.44	11.11	9772.11	9.32	0	0	564.89	28.46	533.92	7.00	169.91	9.72	143.34	8.39	0	5263.38	11.41	0.80	3	206	650	839	190
1101	70.67	60.79	1363	11307.84	11.53	9725.72	9.92	0	0	454.33	22.67	534.10	5.96	178.11	10.13	153.34	8.75	0	3488.78	9.69	0.80	3	206	651	839	189
1102	70.88	60.92	1364	11341.20	12.36	9747.07	9.49	0	0	533.61	25.69	519.78	7.15	198.10	10.91	152.57	8.47	0	4471.97	9.08	0.81	4	206	652	839	188
1103	70.79	61.04	1365	11325.85	8.38	9766.49	7.47	0	0	570.91	21.80	517.69	5.52	169.18	7.36	151.21	6.66	0	3269.60	11.29	0.88	3	206	653	839	187
1104	70.93	60.86	1366	11348.40	9.68	9738.26	10.10	0	0	576.77	27.32	517.33	6.97	157.73	8.57	164.45	8.90	0	3958.15	9.79	0.82	3	206	654	839	186
1105	70.73	60.88	1367	11317.22	10.71	9740.99	9.53	0	0	562.79	27.62	519.87	6.93	168.09	9.39	149.98	8.47	0	2598.35	8.49	0.81	4	206	655	839	185
1106	70.81	60.96	1368	11329.80	10.66	9752.95	8.99	0	0	517.57	24.24	509.92	6.20	175.52	9.37	148.52	8.04	0	3752.55	8.33	0.82	4	206	656	839	184
1107	71.00	60.72	1369	11359.98	9.82	9715.63	12.02	0	0	504.00	28.45	531.37	6.64	135.88	9.05	164.36	10.51	0	3594.88	9.92	0.77	4	206	657	839	183
1108	70.82	60.91	1370	11330.69	11.92	9745.98	8.62	0	0	534.79	24.88	525.77	6.68	197.81	10.51	143.80	7.78	0	4564.75	10.32	0.82	3	206	658	839	182
1109	70.66	60.93	1371	11305.50	9.12	9749.40	7.18	0	0	495.18	20.16	513.98	4.88	172.97	7.99	137.34	6.56	0	3399.10	8.75	0.86	4	206	659	839	181
1110	70.83	60.83	1372	11333.09	8.41	9733.00	9.47	0	0	536.01	22.81	524.07	5.85	152.39	7.43	171.53	8.33	0	3618.62	9.35	0.85	3	206	660	839	180
1111	70.88	60.87	1373	11340.91	12.54	9739.73	11.16	0	0	490.61	24.24	507.96	7.27	196.12	11.12	174.65	9.90	0	4458.35	12.20	0.79	4	206	661	839	179
1112	70.69	60.93	1374	11310.29	6.94	9749.10	5.93	0	0	655.55	23.19	512.88	5.07	151.18	6.02	131.48	5.52	1	2985.25	13.88	0.90	3	206	662	839	178
1113	70.79	60.93	1375	11326.03	10.05	9748.95	9.74	0	0	564.72	26.20	504.13	6.85	166.93	8.84	161.86	8.60	0	2230.28	10.75	0.82	3	206	663	839	177
1114	70.74	61.00	1376	11318.84	10.35	9759.71	9.28	0	0	517.82	24.72	526.43	6.19	167.12	9.08	150.23	8.27	0	3240.80	7.18	0.82	3	206	664	839	176
1115	70.74	61.07	1377	11318.68	9.89	9771.01	9.78	0	0	573.63	27.19	515.50	6.88	160.66	8.68	159.10	8.64	0	4669.70	9.66	0.82	3	206	665	839	175
1116	70.77	60.77	1378	11323.79	10.05	9723.07	8.33	0	0	556.81	23.93	509.30	6.24	180.22	8.84	149.43	7.34	0	4054.25	8.41	0.85	3	206	666	839	174
1117	70.88	61.07	1379	11340.17	10.18	9770.55	9.31	0	0	571.88	26.84	523.51	6.80	167.16	8.95	153.11	8.27	0	3399.22	10.14	0.82	3	206	667	839	173
1118	70.80	61.01	1380	11328.39	7.24	9762.18	6.72	0	0	612.52	22.47	527.57	5.16	152.27	6.36	142.06	6.06	0	4253.05	10.16	0.89	3	206	668	839	172
1119	70.80	61.02	1381	11328.06	9.08	9763.82	10.96	0	0	522.14	24.85	519.90	6.36	147.22	8.03	177.41	9.64	0	4454.05	8.24	0.82	4	206	669	839	171
1120	70.83	61.05	1382	11333.42	8.30	9767.97	7.42	0	0	687.79	31.00	531.78	6.50	142.85	7.35	129.72	6.97	1	3869.28	10.02	0.85	4	206	670	839	170
1121	70.90	60.87	1383	11344.21	11.39	9738.93	10.08	0	0	508.42	24.05	514.98	6.75	185.80	10.06	164.60	8.93	0	2667.22	7.78	0.81	3	206	671	839	169
1122	70.82	61.01	1384	11330.45	9.11	9761.47	9.16	0	0	589.02	25.96	512.96	6.56	159.26	8.02	160.24	8.09	0	4214.68	10.65	0.84	4	206	672	839	168
1123	70.71	61.00	1385	11313.13	12.35	9760.62	11.79	0	0	526.31	24.42	516.96	8.09	206.44	11.02	196.97	10.54	0	4539.15	13.24	0.80	3	206	673	839	167
1124	70.47	61.22	1386	11274.75	13.34	9794.66	9.21	0	0	644.79	35.97	542.39	8.66	184.28	11.68	127.72	8.22	1	4345.90	13.03	0.77	4	206	674	839	166
1125	70.65	60.96	1387	11303.58	11.50	9753.77	10.65	0	0	640.26	34.90	521.18	8.62	162.39	10.05	150.97	9.48	0	4362.58	10.17	0.78	4	206	675	839	165
1126	70.74	60.93	1388	11318.09	11.87	9748.61	9.68	0	0	613.52	26.91	511.72	8.26	209.20	10.54	170.88	8.61	0	4617.72	10.81	0.82	3	206	676	839	164
1127	70.67	61.35	1389	11307.25	9.01	9816.26	8.29	0	0	610.80	26.59	536.78	6.37	159.07	7.87	145.92	7.16	0	5375.72	9.75	0.85	4	206	677	839	163
1128	70.67	61.11	1390	11306.66	11.53	9777.31	10.73	0	0	650.82	31.18	511.94	9.02	185.86	10.19	172.93	9.50	0	4209.00	12.45	0.80	3	206	678	839	162
1129	70.77	61.16	1391	11323.59	8.75	9785.69	6.84	0	0	696.64	28.59	532.88	6.51	164.41	7.65	129.83	6.23	1	4577.05	12.06	0.87	4	206	679	839	161
1130	70.58	61.17	1392	11293.47	11.64	9787.30	10.76	0	0	593.22	31.24	552.24	8.13	170.18	10.21	157.56	9.50	0	5382.65	10.43	0.78	3	206	680	839	160
1131	70.73	61.06	1393	11316.05	12.90	9770.23	8.93	0	0	584.46	28.56	520.64	7.74	203.84	11.37	142.01	8.11	0	3638.60	9.35	0.81	3	206	681	839	159
1132	70.78	61.20	1394	11324.98	7.07	9792.11	8.38	0	0	659.77	23.01	505.50	6.26	156.39	6.24	185.29	7.38	0	3986.17	11.81	0.89	4	206	682	839	158
1133	70.83	61.14	1395	11332.28	8.27	9782.42	7.82	0	0	654.90	26.60	509.40	6.38	156.90	7.27	148.67	6.93	0	3132.00	9.93	0.87	4	206	683	839	157
1134	70.77	61.06	1396	11323.88	11.23	9770.10	10.70	0	0	560.69	31.79	546.34	7.43	152.60	9.84	145.98	9.56	0	4388.67	8.68	0.77	3	206	684	839	156
1135	70.76	61.13	1397	11321.42	10.03	9781.21	10.53	0	0	558.09	24.96	513.53	7.13	173.20	8.87	181.75	9.31	0	4933.55	10.60	0.83	3	206	685	839	155
1136	70.87	60.95	1398	11339.30	10.52	9751.21	9.33	0	0	647.45	26.19	513.49	8.04	200.88	9.39	178.64	8.29	0	4402.47	11.13	0.85	3	206	686	839	154
1137	70.91	60.91	1399	11345.50	11.15	9746.23	10.27	0	0	583.11	28.83	536.64	7.67	173.89	9.82	160.25	9.09	0	5396.45	9.13	0.80	3	206	687	839	153
1138	70.99	61.05	1400	11357.80	9.05	9768.64	8.80	0	0	628.10	27.91	526.98	6.81	157.12	8.00	152.89	7.80	0	5796.68	11.31	0.84	4	206	688	839	152
1139	70.82	61.11	1401	11331.43	8.91	9777.43	8.81	0	0	667.56	31.15	518.57	7.13	147.31	7.86	145.95	7.84	0	3759.38	13.31	0.83	4	206	689	839	151
1140	70.76	60.97	1402	11321.86	9.53	9754.52	8.99	0	0	630.09	27.35	521.56	7.15	169.33	8.38	159.87	7.96	0	4434.38	10.58	0.84	3	206	690	839	150
1141	70.80	61.08	1403	11328.13	8.55	9773.32	7.91	0	0	609.16	26.01	528.31	6.06	154.42	7.51	143.48	7.10	0	4229.60	9.11	0.86	3	206	691	839	149
1142	70.74	61.23	1404	11318.52	7.69	9796.53	7.33	0	0	758.98	30.21	515.11	6.85	148.58	6.72	141.74	6.43	0	4182.05	15.08	0.87	4	206	692	839	148
1143	70.72	61.09	1405	11314.73	8.36	9774.00	8.68	0	0	635.66	24.71	511.62	6.67	165.92	7.36	172.21	7.66	0	4998.88	13.26	0.87	3	206	693	839	147
1144	70.82	61.15	1406	11330.73	7.74	9784.15	8.13	0	0	695.51	26.99	518.86	6.71	153.69	6.82	161.39	7.15	0	4360.03	12.33	0.87	3	206	694	839	146
1145	70.98	60.90	1407	11356.39	18.45	9744.36	19.21	0	0	299.72	21.73	507.62	7.17	197.24	16.50	205.37	17.17	0	2238.82	5.72	0.62	3	206	695	839	145
1146	70.58	61.20	1408	11292.15	10.95	9791.55	11.75	0	0	449.60	26.93	517.43	6.10	139.19	9.25	150.62	10.31	0	2604.05	8.30	0.75	4	206	696	839	144
1147	70.61	61.26	1409	11298.18	16.20	9801.82	17.37	0	0	332.17	22.47	508.05	7.04	185.30	14.39	198.66	15.44	0	3748.45	6.29	0.66	2	206	697	839	143
1148	70.75	61.00	1410	11319.24	11.62	9760.28	17.70	0	0	427.96	30.55	525.72	7.41	125.04	10.15	190.78	15.54	1	4071.62	10.67	0.68	5	206	698	839	142
1149	70.48	61.18	1411	11277.28	16.37	9788.92	13.57	0	0	300.41	17.53	514.13	5.69	217.17	14.59	180.28	12.10	0	3522.82	5.44	0.72	3	206	699	839	141
1150	70.63	61.34	1412	11300.50	16.45	9814.05	17.83	0	0	324.63	26.22	527.79	6.80	156.69	14.37	169.92	15.65	0	3522.35	5.60	0.61	4	206	700	839	140
1151	70.45	61.42	1413	11272.58	12.98	9827.23	19.87	0	0	380.03	28.96	521.96	7.33	127.51	10.51	199.74	17.43	1	3971.38	7.19	0.64	4	206	701	839	139
1152	70.85	60.96	1414	11335.28	12.89	9754.38	13.76	0	0	372.00	22.54	508.28	6.10	164.19	11.39	175.09	12.13	0	3397.95	8.11	0.73	3	206	702	839	138
1153	70.71	60.83	1415	11313.14	23.50	9732.90	17.05	0	0	241.65	16.58	504.42	6.21	264.39	21.74	193.89	15.41	1	3273.43	5.00	0.62	4	206	703	839	137
1154	70.45	61.13	1416	11272.75	20.65	9781.16	14.75	0	0	293.17	18.58	490.57	6.55	251.88	18.79	181.14	13.23	1	2054.07	5.69	0.67	4	206	704	839	136
1155	71.00	60.73	1417	11359.46	17.43	9716.75	17.96	0	0	303.70	18.39	486.98	6.98	223.73	15.87	230.93	16.29	0	2900.18	4.72	0.67	3	206	705	839	135
1156	70.77	61.24	1418	11323.50	12.30	9798.46	12.79	0	0	409.75	27.15	510.47	6.18	142.87	10.79	148.41	11.19	0	2685.15	7.84	0.71	3	206	706	839	134
1157	70.91	60.90	1419	11345.60	12.48	9744.51	10.75	0	0	500.98	25.14	519.99	7.21	191.96	11.03	165.51	9.53	0	5177.32	9.24	0.79	3	206	707	839	133
1158	70.51	61.20	1420	11281.01	11.64	9791.56	12.12	0	0	440.18	31.55	551.46	6.01	116.57	8.69	129.47	10.78	1	4597.55	9.23	0.69	4	206	708	839	132
1159	70.55	61.29	1421	11288.13	15.74	9806.30	15.51	0	0	309.27	20.48	497.69	6.05	183.68	13.93	180.91	13.72	0	2593.47	4.82	0.68	3	206	709	839	131
1160	70.66	61.03	1422	11305.48	16.76	9765.59	20.83	0	0	283.14	19.79	498.98	6.75	186.33	14.98	230.33	18.85	0	2711.88	5.88	0.63	3	206	710	839	130
1161	70.78	61.03	1423	11324.43	15.06	9765.44	14.33	0	0	354.50	20.98	500.53	6.57	196.93	13.39	187.37	12.75	0	2867.93	7.05	0.72	2	206	711	839	129
1162	70.85	61.00	1424	11335.55	19.50	9759.55	18.96	0	0	303.42	22.10	502.02	7.44	207.64	17.45	201.80	16.98	0	3389.53	6.53	0.61	4	206	712	839	128
1163	70.62	61.15	1425	11298.57	15.32	9784.35	12.95	0	0	467.91	46.44	539.98	7.62	112.19	11.54	106.43	12.97	1	3753.72	9.99	0.57	5	206	713	839	127
1164	70.38	61.50	1426	11260.08	17.80	9839.61	15.24	0	0	339.03	26.78	520.35	6.80	173.35	15.61	147.90	13.13	0	3880.03	6.37	0.62	4	206	714	839	126
1165	70.55	60.56	1427	11287.65	27.51	9690.12	29.24	0	0	177.86	17.82	520.73	6.56	213.87	24.76	227.00	26.38	0	2297.55	3.62	0.43	3	206	715	839	125
1166	70.71	60.81	1428	11313.86	20.42	9729.25	19.03	0	0	278.67	22.91	521.46	6.89	192.01	18.09	179.00	16.88	0	3083.93	4.61	0.58	4	206	716	839	124
1167	70.57	60.95	1429	11292.00	26.00	9752.15	23.08	0	0	221.22	15.91	486.34	7.10	280.72	24.71	250.29	21.67	1	1929.00	6.30	0.53	4	206	717	839	123
1168	70.67	61.05	1430	11307.76	13.34	9767.94	15.50	0	0	334.44	25.43	517.26	5.76	133.81	11.35	156.74	13.65	1	1962.20	5.60	0.65	3	206	718	839	122
1169	70.15	61.30	1431	11223.35	18.93	9808.34	14.11	0	0	275.02	20.50	520.25	5.52	195.67	16.68	145.72	12.34	0	1949.10	5.86	0.64	4	206	719	839	121
1170	70.43	61.14	1432	11269.07	13.73	9781.64	14.43	0	0	312.28	22.97	520.67	5.28	142.60	11.69	150.99	12.74	0	2423.72	5.26	0.67	3	206	720	839	120
1171	70.76	60.64	1433	11321.83	22.66	9702.34	35.39	0	0	214.90	27.84	518.84	7.47	135.02	20.04	210.53	31.19	0	1650.35	4.23	0.38	5	206	721	839	119
1172	70.41	61.17	1434	11266.00	16.04	9786.79	14.42	0	0	335.07	17.35	500.45	6.65	241.08	14.60	217.16	13.06	0	3644.57	6.47	0.73	4	206	722	839	118
1173	70.25	61.36	1435	11240.46	17.80	9818.30	16.54	0	0	296.91	26.33	523.36	6.12	154.10	15.56	142.67	14.19	0	1792.10	5.99	0.58	3	206	723	839	117
1174	70.26	61.23	1436	11242.01	21.49	9797.39	25.06	0	0	214.69	27.40	540.87	5.94	129.05	18.63	150.82	21.89	1	3439.57	5.84	0.42	5	206	724	839	116
1175	70.53	60.88	1437	11284.48	29.23	9740.12	27.55	0	0	236.51	22.56	517.97	8.77	238.85	26.60	225.19	25.06	0	3245.35	5.38	0.44	4	206	725	839	115
1176	70.68	61.08	1438	11308.97	17.96	9772.36	19.83	0	0	245.09	19.86	520.37	5.76	171.20	15.87	188.96	17.55	0	2744.72	4.84	0.59	3	206	726	839	114
1177	71.11	60.59	1439	11378.21	21.20	9694.82	17.76	0	0	258.43	19.81	504.05	6.35	213.94	18.94	179.51	15.80	0	1645.93	4.20	0.60	4	206	727	839	113
1178	70.58	60.67	1440	11293.56	24.53	9706.67	20.73	0	0	232.77	15.90	506.44	6.79	278.29	23.17	235.12	19.50	1	3472.07	5.68	0.58	5	206	728	839	112
1179	70.77	60.85	1441	11323.08	16.96	9736.49	16.74	0	0	280.06	20.58	510.86	5.87	178.22	14.99	175.92	14.80	0	2300.38	5.15	0.64	3	206	729	839	111
1180	70.52	60.90	1442	11283.09	22.32	9744.43	17.60	0	0	280.71	25.70	527.01	6.85	188.11	19.63	148.74	15.73	0	2287.58	4.40	0.54	3	206	730	839	110
1181	71.15	60.46	1443	11384.43	22.78	9673.61	20.43	0	0	282.67	30.45	533.43	7.37	162.63	20.01	145.05	17.48	0	3066.25	4.94	0.48	4	206	731	839	109
1182	70.74	60.76	1444	11318.27	20.32	9722.31	18.61	0	0	232.30	14.70	489.30	5.86	249.83	18.67	228.08	17.22	1	2742.95	5.54	0.64	4	206	732	839	108
1183	70.64	60.75	1445	11301.94	24.12	9720.78	21.56	0	0	237.87	21.13	516.85	6.90	210.32	21.51	188.08	19.21	0	2666.50	5.00	0.52	4	206	733	839	107
1184	71.53	60.11	1446	11444.36	24.79	9616.92	15.27	0	0	264.06	26.99	541.72	6.29	188.31	21.69	119.84	14.96	1	3901.65	4.85	0.51	5	206	734	839	106
1185	70.55	61.03	1447	11287.89	18.30	9765.28	16.18	0	0	321.27	23.19	499.57	6.93	195.92	16.20	173.31	14.36	0	1714.22	5.83	0.64	3	206	735	839	105
1186	70.89	60.74	1448	11342.03	19.97	9718.46	16.87	0	0	253.81	17.56	519.75	5.95	223.34	17.96	189.27	15.07	0	2846.03	5.24	0.63	3	206	736	839	104
1187	70.58	60.86	1449	11292.60	18.94	9737.17	16.72	0	0	225.38	16.46	523.51	5.05	200.63	16.80	177.12	14.85	0	3058.55	4.19	0.63	3	206	737	839	103
1188	70.22	61.17	1450	11234.52	24.70	9787.10	17.56	0	0	273.49	18.42	487.52	7.37	281.33	23.39	204.31	15.92	1	3098.55	6.09	0.60	4	206	738	839	102
1189	70.60	60.94	1451	11295.72	16.98	9750.02	16.12	0	0	287.13	21.89	508.66	5.84	171.68	14.92	163.08	14.25	0	2178.30	5.12	0.63	3	206	739	839	101
1190	70.66	60.87	1452	11305.42	15.59	9739.94	13.97	0	0	356.88	27.89	508.04	6.34	153.40	13.53	138.48	12.57	0	1653.62	6.43	0.64	5	206	740	839	100
1191	71.14	60.53	1453	11382.27	19.98	9685.30	16.44	0	0	332.25	27.21	525.38	7.41	187.94	17.61	154.40	14.33	0	3423.62	5.86	0.59	3	206	741	839	99
1192	70.69	61.15	1454	11309.72	15.16	9783.39	15.94	0	0	291.12	23.03	522.05	5.47	147.17	13.17	155.09	14.04	0	1667.35	5.57	0.63	3	206	742	839	98
1193	70.66	60.99	1455	11305.47	15.36	9759.14	15.58	0	0	284.18	24.27	526.53	5.25	137.52	13.09	141.27	14.06	0	1911.43	5.49	0.60	4	206	743	839	97
1194	70.78	60.84	1456	11325.48	18.76	9733.73	17.14	0	0	263.89	17.45	503.77	6.08	220.12	16.86	201.30	15.36	0	1754.38	5.09	0.65	3	206	744	839	96
1195	70.70	61.09	1457	11311.59	22.42	9774.23	19.76	0	0	238.04	17.20	497.55	6.51	241.24	20.41	213.24	17.88	0	3112.93	5.39	0.59	4	206	745	839	95
1196	71.01	60.55	1458	11361.13	21.20	9688.51	23.45	0	0	213.41	20.55	518.53	5.92	170.03	18.78	188.02	20.71	0	3109.60	3.89	0.51	3	206	746	839	94
1197	70.65	60.90	1459	11303.47	31.99	9743.86	25.34	0	0	174.84	18.04	506.11	6.38	240.25	28.94	191.02	22.78	0	1723.03	4.03	0.43	4	206	747	839	93
1198	70.80	60.86	1460	11327.67	11.67	9737.35	15.03	0	0	319.12	22.49	544.09	5.09	128.31	10.45	164.39	13.17	1	2852.43	5.98	0.69	3	206	748	839	92
1199	70.63	61.00	1461	11301.00	16.44	9760.43	22.93	0	0	251.46	23.25	524.71	5.92	135.61	13.96	190.57	20.16	0	3166.03	4.35	0.55	4	206	749	839	91
1200	70.59	61.49	1462	11294.79	15.59	9838.63	13.37	0	0	349.66	21.82	519.76	6.28	192.73	13.77	165.31	11.78	0	2817.00	8.87	0.71	3	206	750	839	90
1201	70.90	60.74	1463	11343.47	14.80	9718.43	17.21	0	0	321.66	34.46	542.61	6.14	113.32	15.03	124.77	14.86	1	2033.65	5.95	0.52	4	206	751	839	89
1202	70.41	60.96	1464	11265.05	21.24	9752.99	25.29	0	0	223.45	17.05	491.57	6.73	217.85	19.23	255.46	23.60	1	2005.40	5.51	0.55	4	206	752	839	88
1203	70.53	60.80	1465	11284.84	16.04	9727.47	15.40	0	0	324.37	32.77	537.03	5.75	109.83	11.36	117.26	13.94	1	2421.90	6.76	0.56	5	206	753	839	87
1204	70.58	60.97	1466	11292.76	24.73	9755.49	25.37	0	0	252.54	30.14	516.85	7.73	159.41	21.59	163.84	22.39	0	2418.25	4.20	0.42	5	206	754	839	86
1205	70.12	61.22	1467	11219.09	16.09	9794.87	13.61	0	0	278.10	15.17	491.22	5.28	228.33	14.52	194.01	12.19	0	2047.38	5.00	0.73	3	206	755	839	85
1206	70.74	61.03	1468	11318.83	17.91	9764.14	16.37	0	0	332.91	32.50	531.89	6.84	141.59	15.60	131.58	15.28	1	2510.40	5.34	0.54	4	206	756	839	84
1207	70.83	61.03	1469	11332.74	17.22	9765.30	17.27	0	0	226.88	13.24	492.08	5.08	229.89	15.66	229.91	15.80	0	2710.15	3.88	0.68	3	206	757	839	83
1208	70.73	61.00	1470	11317.59	23.38	9759.40	26.06	0	0	199.37	15.25	505.03	6.44	239.49	21.47	263.26	24.55	1	4073.57	5.45	0.52	4	206	758	839	82
1209	71.38	60.22	1471	11420.56	26.53	9634.49	23.84	0	0	190.20	19.86	515.79	5.99	196.44	23.50	176.46	21.16	0	578.40	3.05	0.46	3	206	759	839	81
1210	70.70	60.83	1472	11311.37	32.13	9733.42	36.63	0	0	161.03	19.94	513.66	7.13	201.91	28.84	229.37	33.11	0	2706.03	2.72	0.34	3	206	760	839	80
1211	70.78	60.93	1473	11324.40	22.45	9748.13	18.51	0	0	258.40	22.48	528.92	6.57	199.35	19.87	164.56	16.45	0	3407.65	4.66	0.55	3	206	761	839	79
1212	70.80	60.71	1474	11328.28	32.87	9714.07	24.01	0	0	247.19	25.10	507.57	8.89	249.90	30.01	184.17	21.54	1	2287.92	6.06	0.44	3	206	762	839	78
1213	71.27	60.48	1475	11403.17	20.88	9676.10	18.25	0	0	254.06	20.88	535.27	6.21	196.27	18.49	171.63	16.14	0	3308.90	4.94	0.58	3	206	763	839	77
1214	70.82	60.98	1476	11331.00	17.24	9757.00	20.95	0	0	222.04	15.27	515.58	5.41	195.20	15.47	235.39	19.10	0	3036.58	4.18	0.63	4	206	764	839	76
1215	71.21	60.75	1477	11394.34	16.09	9719.51	16.25	0	0	313.07	22.48	525.38	6.27	172.88	14.20	174.57	14.33	0	2862.95	4.44	0.65	3	206	765	839	75
1216	70.95	60.75	1478	11352.32	23.12	9719.31	20.91	0	0	257.49	22.63	521.81	7.14	203.33	20.64	184.25	18.59	0	4380.38	4.56	0.53	2	206	766	839	74
1217	70.73	60.81	1479	11316.66	21.28	9729.58	22.33	0	0	244.09	27.18	535.64	6.43	146.96	18.58	154.34	19.62	0	3209.95	3.77	0.47	5	206	767	839	73
1218	71.76	60.37	1480	11481.12	19.69	9658.89	15.54	0	0	276.40	27.88	538.68	5.54	148.42	17.11	109.16	11.69	1	4395.78	5.81	0.53	4	206	768	839	72
1219	70.92	60.50	1481	11347.89	16.45	9680.72	13.07	0	0	285.61	22.52	524.55	4.91	159.28	14.42	121.48	10.13	1	2574.47	5.21	0.64	5	206	769	839	71
1220	71.71	60.19	1482	11474.31	26.41	9630.57	17.00	0	0	209.73	22.92	526.99	5.39	186.58	23.11	121.53	15.58	1	2661.53	4.11	0.47	3	206	770	839	70
1221	70.55	61.23	1483	11287.23	12.53	9796.25	11.56	0	0	386.43	26.03	525.49	5.53	141.81	10.60	131.95	10.17	1	820.42	7.73	0.71	4	206	771	839	69
1222	70.34	61.18	1484	11254.42	19.36	9788.07	25.22	0	0	210.26	18.82	523.77	5.84	167.43	17.18	217.64	22.48	0	1465.20	3.77	0.53	3	206	772	839	68
1223	70.79	60.47	1485	11326.02	20.57	9674.97	12.99	0	0	309.13	22.23	533.11	6.19	219.84	18.23	137.87	11.00	0	4275.15	4.64	0.65	4	206	773	839	67
1224	70.71	61.03	1486	11313.13	24.47	9764.80	23.60	0	0	260.65	26.14	519.09	7.85	188.65	21.68	181.87	20.93	0	2036.95	4.15	0.48	3	206	774	839	66
1225	70.58	61.19	1487	11293.12	16.05	9790.72	12.63	0	0	291.80	20.57	529.62	5.05	175.35	14.05	138.41	11.24	0	2711.95	5.07	0.68	4	206	775	839	65
1226	70.94	60.79	1488	11351.07	20.45	9726.42	26.25	0	0	306.65	31.29	519.62	8.81	155.02	18.24	198.62	23.19	0	2216.22	5.55	0.48	4	206	776	839	64
1227	70.78	61.01	1489	11325.30	18.62	9762.14	17.83	0	0	289.54	21.56	516.93	6.64	193.43	16.53	185.18	15.84	0	2937.00	4.51	0.62	3	206	777	839	63
1228	70.86	60.89	1490	11337.77	12.33	9742.11	20.92	0	0	355.73	33.71	546.00	6.96	107.64	12.60	172.62	18.29	1	3674.50	6.48	0.56	4	206	778	839	62
1229	70.71	60.97	1491	11312.89	24.18	9755.40	22.33	0	0	266.61	31.30	523.95	7.51	158.61	21.13	147.11	19.97	0	2267.08	4.24	0.44	4	206	779	839	61
1230	70.82	60.85	1492	11331.86	31.38	9736.24	38.01	0	0	174.45	19.32	494.16	7.79	221.71	28.54	262.78	35.94	1	2663.82	3.90	0.36	5	206	780	839	60
1231	70.19	61.20	1493	11230.74	28.70	9791.62	24.30	0	0	169.95	19.37	512.74	5.59	194.48	25.38	164.76	21.52	0	522.65	3.33	0.42	3	206	781	839	59
1232	70.00	61.43	1494	11200.39	20.41	9828.18	24.69	0	0	218.54	25.02	528.93	5.96	138.70	18.63	166.27	21.55	0	1359.62	4.00	0.45	3	206	782	839	58
1233	70.51	61.58	1495	11282.26	23.84	9852.01	18.01	0	0	265.76	29.74	534.89	6.40	161.91	20.65	115.91	13.65	1	1754.88	4.29	0.47	4	206	783	839	57
1234	69.97	61.63	1496	11195.59	22.71	9860.49	12.63	0	0	286.05	20.87	499.55	5.90	238.15	20.44	131.91	10.66	1	515.58	4.53	0.65	4	206	784	839	56
1235	70.32	61.62	1497	11251.25	14.77	9858.58	14.32	0	0	322.15	26.58	519.09	5.51	136.11	12.60	130.78	11.85	1	2872.32	6.71	0.62	4	206	785	839	55
1236	70.48	61.36	1498	11276.78	27.65	9817.94	19.39	0	0	204.96	18.48	522.15	6.00	236.90	24.81	166.69	17.25	0	2419.18	3.40	0.52	4	206	786	839	54
1237	70.80	61.08	1499	11327.78	28.70	9773.55	41.16	0	0	192.69	23.01	519.74	8.43	187.56	25.81	263.17	38.53	1	3110.40	5.75	0.35	4	206	787	839	53
1238	70.44	61.11	1500	11270.00	35.24	9778.31	26.21	0	0	192.41	22.39	517.44	7.43	234.37	31.63	174.88	23.43	0	2356.17	3.39	0.38	3	206	788	839	52
1239	70.48	61.33	1501	11276.87	20.70	9813.57	33.60	0	0	200.74	21.78	519.68	6.57	146.91	17.98	238.36	30.08	0	3398.72	4.25	0.44	5	206	789	839	51
1240	69.92	61.90	1503	11186.40	32.66	9903.93	22.57	0	0	191.91	20.95	510.10	6.53	230.66	29.34	160.37	20.16	0	1194.03	2.81	0.43	4	206	790	839	50
1241	71.46	61.00	1504	11433.75	57.72	9759.22	27.13	0	0	206.42	20.12	514.47	9.56	392.82	62.11	219.61	25.03	1	4087.33	6.29	0.40	5	206	791	839	49
1242	71.86	60.58	1505	11497.60	39.09	9692.81	25.62	0	0	205.07	23.84	539.25	8.23	258.37	35.94	171.51	22.91	1	4177.72	5.06	0.38	4	206	792	839	48
1243	70.62	61.39	1506	11299.16	25.55	9822.78	23.70	0	0	233.67	27.86	555.98	6.99	164.76	22.35	152.68	20.60	0	4316.35	3.85	0.42	3	206	793	839	47
1244	71.02	62.32	1507	11363.44	24.21	9971.84	18.75	0	0	294.06	15.52	502.35	8.00	340.50	25.27	279.66	18.02	1	5374.28	4.75	0.62	4	206	794	839	46
1245	71.15	62.07	1508	11383.89	22.39	9931.89	16.97	0	0	339.04	17.63	469.71	8.53	324.63	22.74	256.82	16.02	1	3535.10	5.74	0.66	4	206	795	839	45
1246	71.51	62.24	1509	11441.67	20.66	9958.21	17.79	0	0	320.97	21.36	530.67	8.00	241.32	18.77	208.48	16.05	0	5673.33	6.13	0.63	4	206	796	839	44
1247	71.62	62.63	1510	11459.76	18.55	10021.02	14.08	0	0	371.23	29.66	564.28	7.24	178.27	16.24	134.07	11.89	1	4681.72	8.11	0.62	5	206	797	839	43
1248	71.52	62.42	1511	11443.61	21.66	9988.00	15.35	0	0	292.55	18.43	532.02	6.88	265.43	20.01	190.25	13.83	1	5266.25	5.67	0.65	3	206	798	839	42
1249	71.13	62.27	1512	11380.80	18.38	9963.55	14.98	0	0	358.12	18.83	509.07	7.76	269.74	17.28	223.39	13.65	1	5678.65	6.71	0.71	5	206	799	839	41
1250	70.88	62.01	1513	11340.50	29.12	9921.01	20.65	0	0	309.45	22.32	516.68	9.79	305.97	28.65	225.09	19.02	1	5117.75	7.71	0.54	4	206	800	839	40
1251	69.89	61.39	1514	11182.79	24.19	9822.31	17.72	0	0	267.16	26.65	528.32	6.69	186.21	21.23	135.11	14.95	0	1311.10	4.34	0.51	4	206	801	839	39
1252	70.26	61.18	1515	11242.03	22.33	9788.42	18.46	0	0	301.17	26.16	525.90	7.62	198.53	19.75	164.23	16.37	0	2390.12	6.45	0.55	3	206	802	839	38
1253	69.88	61.48	1516	11181.54	18.65	9837.20	13.04	0	0	326.29	24.54	527.53	6.12	190.05	16.36	130.48	10.68	1	2008.60	5.16	0.65	3	206	803	839	37
1254	70.39	61.24	1517	11262.54	29.05	9798.37	21.36	0	0	225.48	16.40	500.31	7.34	305.45	28.49	231.69	19.66	1	2882.88	3.80	0.52	4	206	804	839	36
1255	69.98	61.65	1518	11197.16	55.39	9863.79	22.83	0	0	174.84	19.08	523.16	7.48	360.96	58.63	164.32	20.56	1	3026.57	3.14	0.40	5	206	805	839	35
1256	70.75	61.49	1519	11319.55	54.45	9837.85	32.74	0	0	168.88	16.08	504.02	8.04	374.67	56.01	260.44	32.03	1	2752.78	3.89	0.44	5	206	806	839	34
1257	70.30	61.70	1520	11248.59	26.73	9871.28	23.80	0	0	209.88	25.35	540.39	6.46	170.37	23.45	151.62	20.81	0	3493.80	3.40	0.41	4	206	807	839	33
1258	70.61	61.48	1521	11297.16	27.71	9837.15	21.31	0	0	235.26	18.82	518.20	7.46	267.92	25.78	208.57	19.29	1	3408.60	4.84	0.52	4	206	808	839	32
1259	69.95	61.42	1522	11192.52	26.83	9827.13	22.90	0	0	227.35	22.66	532.79	7.10	208.00	23.92	177.84	20.33	0	2435.80	3.21	0.47	3	206	809	839	31
1260	70.30	61.27	1523	11247.43	32.84	9803.62	26.14	0	0	187.15	19.29	539.74	7.09	246.94	29.94	197.80	23.52	0	4175.35	2.89	0.42	3	206	810	839	30
1261	70.32	62.03	1524	11251.19	22.65	9924.64	17.65	0	0	266.47	17.65	502.51	6.92	264.62	21.01	208.34	16.02	1	2428.25	6.82	0.62	4	206	811	839	29
1262	70.33	62.36	1525	11252.06	36.64	9977.41	20.63	0	0	182.35	17.21	508.55	6.33	294.91	35.02	170.79	18.54	1	1302.67	3.00	0.47	5	206	812	839	28
1263	70.30	61.94	1526	11247.85	27.73	9910.35	18.68	0	0	246.93	17.26	487.73	7.08	294.36	27.21	209.33	17.02	1	1242.80	3.19	0.59	5	206	813	839	27
1264	70.27	61.77	1527	11243.42	31.74	9882.50	26.60	0	0	186.33	17.85	518.88	7.07	257.08	29.32	217.18	24.13	1	2566.58	2.96	0.43	4	206	814	839	26
1265	70.45	61.73	1528	11271.29	36.24	9877.32	22.47	0	0	163.43	12.83	505.44	5.89	343.17	37.72	225.05	21.01	1	2145.10	3.05	0.48	4	206	815	839	25
1266	70.27	61.85	1529	11243.92	26.49	9895.64	23.69	0	0	215.26	20.91	513.27	6.84	211.32	23.64	188.97	21.17	0	2990.40	4.12	0.48	4	206	816	839	24
1267	70.97	61.18	1530	11355.13	31.41	9788.06	25.43	0	0	246.91	17.55	489.58	8.94	330.98	32.33	280.43	24.52	1	4526.15	5.13	0.48	5	206	817	839	23
1268	70.74	61.10	1531	11318.52	32.70	9776.37	27.16	0	0	238.62	19.04	498.70	9.19	313.05	32.62	264.97	26.02	1	3797.10	7.64	0.45	4	206	818	839	22
1269	70.97	61.73	1532	11354.77	24.44	9877.40	37.49	0	0	233.92	21.94	519.73	9.09	204.71	22.28	303.65	36.54	1	4767.93	4.34	0.43	4	206	819	839	21
1270	70.49	62.14	1533	11279.01	24.95	9942.38	25.55	0	0	190.84	16.54	524.07	6.28	224.44	22.55	229.21	23.22	0	2896.65	2.66	0.49	4	206	820	839	20
1271	69.67	62.21	1534	11147.65	37.59	9953.81	20.51	0	0	168.72	12.83	505.19	5.89	360.27	40.26	213.93	18.82	1	904.15	2.24	0.51	5	206	821	839	19
1272	70.49	62.51	1535	11278.06	27.11	10001.49	22.53	0	0	212.43	15.66	510.46	6.73	284.52	25.78	235.18	21.44	1	3211.42	5.03	0.55	5	206	822	839	18
1273	70.55	62.32	1536	11287.92	22.31	9971.08	18.11	0	0	235.10	11.76	473.97	6.11	337.35	23.20	284.69	17.52	1	2257.92	3.37	0.63	4	206	823	839	17
1274	70.67	61.92	1537	11307.74	29.85	9907.88	37.33	0	0	147.32	12.20	493.77	6.27	283.04	28.77	334.36	38.62	1	2652.50	3.91	0.42	5	206	824	839	16
1275	70.33	61.74	1539	11252.44	33.14	9878.04	26.13	0	0	178.14	18.50	508.79	6.66	243.46	30.96	196.11	23.44	0	777.67	2.59	0.43	5	206	825	839	15
1276	70.20	61.66	1540	11231.55	54.15	9865.79	27.29	0	0	160.71	19.22	519.55	7.71	334.08	55.13	179.35	24.70	1	2349.88	3.51	0.34	4	206	826	839	14
1277	69.89	61.27	1541	11182.83	27.47	9803.94	23.23	0	0	210.62	24.66	524.54	6.53	180.82	24.18	152.89	20.41	0	236.47	2.76	0.42	5	206	827	839	13
1278	70.47	61.89	1543	11275.65	33.98	9901.89	24.05	0	0	174.94	19.47	526.26	6.33	236.01	30.48	167.64	21.49	0	2455.15	2.72	0.41	3	206	828	839	12
1279	69.82	61.62	1544	11170.57	33.90	9858.41	18.94	0	0	182.54	15.10	495.80	5.84	308.23	33.17	179.39	17.09	1	-234.88	2.53	0.52	3	206	829	839	11
1280	70.63	61.34	1547	11301.40	33.42	9813.82	28.70	0	0	175.75	15.78	498.54	7.18	288.27	32.12	251.48	26.68	1	2194.22	3.42	0.41	4	206	830	839	10
1281	70.39	61.38	1548	11263.11	25.89	9820.17	21.45	0	0	208.79	19.58	529.45	6.23	213.61	23.04	177.18	19.08	0	2433.38	2.66	0.50	4	206	831	839	9
1282	70.68	61.76	1551	11308.22	31.97	9880.81	21.61	0	0	208.90	21.76	510.33	6.91	236.90	28.68	160.79	19.24	0	1559.20	3.20	0.45	3	206	832	839	8
1283	70.75	61.31	1552	11320.59	28.57	9810.23	29.06	0	0	159.10	14.29	522.30	6.04	248.49	26.39	252.60	26.87	1	3067.20	3.62	0.45	5	206	833	839	7
1284	70.05	61.08	1554	11208.46	27.53	9772.53	25.44	0	0	209.86	20.99	493.26	7.07	213.10	24.77	197.40	22.75	0	2206.80	4.08	0.46	5	206	834	839	6
1285	69.48	61.56	1556	11117.39	26.99	9850.31	25.31	0	0	184.50	23.95	521.08	5.83	159.65	23.49	149.42	21.84	0	504.55	2.67	0.39	5	206	835	839	5
1286	70.04	61.22	1557	11206.16	23.13	9795.01	10.83	0	0	304.69	34.61	532.41	5.59	163.00	20.25	78.13	9.83	1	1938.50	3.46	0.50	5	206	836	839	4
1287	70.14	61.14	1558	11221.70	26.74	9781.98	19.28	0	0	185.85	20.62	518.07	5.15	186.03	23.48	135.20	17.52	0	417.45	2.20	0.46	4	206	837	839	3
1288	70.20	60.91	1559	11231.77	36.07	9745.93	20.81	0	0	173.94	16.67	495.12	5.93	282.13	34.53	169.42	18.69	1	883.15	2.43	0.47	5	206	838	839	2
1289	69.61	61.16	1560	11137.57	26.57	9784.93	22.51	0	0	233.16	37.36	523.23	6.71	125.10	21.41	112.42	21.83	1	1984.55	4.01	0.34	5	206	839	839	1
1290	76.69	70.64	709	12269.64	37.38	11303.12	18.31	0	0	186.49	19.80	461.35	5.86	263.29	35.12	131.99	15.57	1	350.68	3.09	0.46	5	207	1	2	2
1291	75.60	71.01	710	12096.21	36.56	11361.63	22.07	0	0	177.55	13.15	432.21	6.37	361.53	39.38	236.10	20.61	1	2445.22	2.42	0.49	4	207	2	2	1
1292	82.66	67.80	709	13225.00	26.48	10848.00	21.69	0	0	175.28	15.45	429.69	5.31	230.16	24.44	191.41	19.40	0	1949.97	3.13	0.52	4	208	1	1	1
1293	71.98	68.96	711	11516.05	32.80	11032.95	46.60	0	0	145.52	14.26	463.04	7.17	262.99	31.25	347.88	49.00	1	2859.38	3.66	0.37	5	209	1	3	3
1294	72.03	68.34	712	11525.32	21.64	10933.93	34.23	0	0	196.73	28.25	513.88	6.57	121.50	21.56	185.29	29.96	1	3821.75	4.59	0.35	4	209	2	3	2
1295	71.54	68.62	714	11446.63	29.61	10978.93	47.78	0	0	132.64	18.43	493.08	6.31	165.74	26.41	264.49	43.90	1	1568.40	3.06	0.30	4	209	3	3	1
1296	80.88	59.42	718	12940.06	12.12	9507.19	23.32	0	0	240.54	26.80	461.60	4.96	96.81	13.31	166.34	20.29	1	697.85	4.59	0.50	5	210	1	1	1
1297	76.22	70.90	721	12195.00	51.65	11344.11	23.85	0	0	155.37	15.31	444.29	6.66	373.76	56.35	191.33	21.75	1	2087.80	3.88	0.42	5	211	1	3	3
1298	76.38	70.82	722	12220.65	44.04	11331.07	24.67	0	0	165.52	12.78	411.66	6.36	378.54	46.09	249.17	23.42	1	1803.75	2.57	0.48	4	211	2	3	2
1299	76.21	70.97	724	12193.97	63.54	11354.69	18.06	0	0	151.29	12.65	429.19	5.61	476.91	82.78	171.53	16.45	1	2044.47	2.41	0.51	4	211	3	3	1
1300	70.99	67.78	722	11358.39	27.86	10844.33	19.23	0	0	215.63	33.00	499.70	5.87	142.37	24.96	98.36	17.55	1	2748.00	3.81	0.36	5	212	1	1	1
1301	80.14	60.00	722	12821.69	17.89	9600.66	34.22	0	0	154.86	12.59	442.19	4.77	172.36	16.14	312.75	33.77	1	1335.43	3.34	0.54	4	213	1	1	1
1302	72.08	68.19	726	11533.17	38.90	10909.69	56.74	0	0	139.38	18.23	477.94	7.91	232.45	35.69	301.56	56.70	1	3014.22	2.78	0.30	5	214	1	1	1
1303	74.05	70.77	727	11848.41	57.80	11323.06	19.73	0	0	144.56	11.86	444.05	5.49	453.55	71.52	190.91	18.07	1	2687.85	2.78	0.50	5	215	1	1	1
1304	82.63	68.16	727	13220.81	22.93	10906.08	21.37	0	0	214.23	24.33	439.54	5.73	155.12	19.92	145.12	18.94	0	1341.65	3.99	0.45	3	216	1	1	1
1305	76.09	70.84	736	12174.93	57.39	11334.92	14.91	0	0	165.28	11.59	425.48	4.89	472.37	61.05	166.39	13.50	1	1427.85	2.38	0.61	4	217	1	1	1
1306	72.21	69.29	745	11552.97	23.78	11086.88	43.96	0	0	168.79	19.53	450.81	6.52	159.71	21.22	273.21	42.88	1	2419.00	2.87	0.40	4	218	1	1	1
1307	75.17	71.22	746	12027.99	79.84	11395.60	12.84	0	0	177.12	20.03	454.16	5.88	455.73	99.51	90.88	11.97	1	2254.10	3.73	0.46	5	219	1	2	2
1308	75.51	70.84	749	12082.30	45.62	11333.97	21.17	0	0	163.91	17.81	472.52	6.30	314.87	44.75	152.47	19.12	1	2447.65	2.64	0.42	4	219	2	2	1
1309	73.39	70.33	755	11741.71	77.27	11253.44	26.13	0	0	152.39	16.12	451.23	7.76	468.39	100.42	197.21	23.96	1	3112.60	4.66	0.38	5	220	1	1	1
1310	72.48	68.76	761	11596.08	29.10	11001.55	20.71	0	0	178.48	21.30	510.83	5.33	187.75	25.51	133.73	18.25	1	4163.97	3.66	0.42	4	221	1	5	5
1311	71.94	68.80	763	11510.21	30.20	11008.28	39.30	0	0	165.24	23.92	497.86	7.07	161.59	26.88	209.13	35.18	0	3680.38	2.39	0.32	5	221	2	5	4
1312	71.72	68.23	764	11475.72	41.70	10916.88	49.85	0	0	116.98	16.94	500.66	6.89	225.55	37.94	262.68	47.40	1	2736.72	3.23	0.25	5	221	3	5	3
1313	72.92	68.59	765	11667.81	31.92	10975.08	47.14	0	0	153.95	16.06	467.72	7.44	240.51	29.64	325.02	47.92	1	3228.45	4.18	0.38	5	221	4	5	2
1314	71.34	68.40	768	11415.16	21.26	10943.40	38.72	0	0	159.94	22.62	492.27	5.35	107.06	16.31	208.83	33.88	1	937.43	2.50	0.36	5	221	5	5	1
1315	76.07	70.68	765	12170.63	35.60	11309.42	17.70	0	0	163.82	10.94	425.19	4.65	346.22	35.36	206.38	16.22	1	808.75	1.60	0.62	4	222	1	2	2
1316	74.67	70.55	766	11947.81	49.16	11288.60	14.86	0	0	167.27	7.47	404.98	4.33	591.03	69.59	258.29	14.59	1	1569.47	2.47	0.72	5	222	2	2	1
1317	76.07	70.79	770	12171.83	77.92	11325.71	20.29	0	0	171.18	14.07	438.58	6.68	524.25	86.92	194.46	18.58	1	2881.50	2.96	0.51	5	223	1	1	1
1318	63.01	54.75	772	10080.99	18.81	8760.72	42.01	0	0	151.12	27.23	558.09	5.35	98.54	22.83	187.86	36.81	1	1539.38	3.82	0.34	5	224	1	1	1
1319	71.44	68.34	774	11429.67	27.40	10935.08	39.57	0	0	171.59	26.90	493.69	6.82	132.14	22.71	193.66	34.71	1	2361.15	3.79	0.30	3	225	1	1	1
1320	77.00	71.22	775	12319.62	43.72	11395.10	26.04	0	0	146.69	14.95	439.55	6.08	318.77	43.63	197.79	24.39	1	2156.12	2.16	0.47	5	226	1	1	1
1321	75.10	70.90	787	12016.79	69.32	11344.73	18.31	0	0	179.60	13.92	420.59	6.70	526.31	96.98	188.45	16.77	1	3347.25	3.72	0.52	4	227	1	3	3
1322	74.72	71.05	788	11955.33	59.46	11367.53	8.57	0	0	244.07	33.71	481.46	6.75	337.13	60.75	75.80	9.49	1	1517.65	3.79	0.39	5	227	2	3	2
1323	74.51	70.31	789	11922.10	102.08	11249.01	30.49	0	0	127.61	14.48	458.39	7.61	533.48	148.87	216.04	28.18	1	1534.85	3.62	0.31	5	227	3	3	1
1324	71.54	60.36	789	11445.78	16.99	9656.84	20.13	0	0	358.17	32.36	557.01	8.02	143.68	14.51	171.15	17.63	0	4269.10	6.12	0.56	4	228	1	1	1
1325	72.39	68.93	806	11583.02	31.93	11028.70	38.92	0	0	180.35	14.16	428.42	7.28	311.12	31.72	326.09	38.65	1	3576.40	3.87	0.46	4	229	1	1	1
1326	72.25	68.39	811	11560.30	23.55	10943.11	43.78	0	0	162.43	27.85	504.45	6.19	104.27	20.48	196.80	38.24	1	2704.18	3.39	0.29	5	230	1	1	1
1327	75.74	70.79	812	12117.86	43.74	11326.97	22.20	0	0	155.10	10.89	438.16	5.74	424.89	52.68	249.47	21.25	1	1624.45	2.94	0.52	5	231	1	3	3
1328	75.44	70.28	813	12070.75	47.88	11245.24	27.99	0	0	152.01	13.62	435.31	6.69	363.30	49.90	246.49	26.03	1	2219.15	4.21	0.41	5	231	2	3	2
1329	74.82	70.66	815	11971.09	45.39	11306.24	29.00	0	0	138.23	15.31	458.95	6.36	304.32	44.79	205.76	26.33	1	2476.05	3.32	0.40	5	231	3	3	1
1330	71.98	69.15	816	11516.89	37.99	11064.40	30.86	0	0	166.68	21.77	480.82	7.25	224.81	34.25	183.46	27.56	0	3257.60	2.62	0.33	5	232	1	1	1
1331	72.31	69.81	821	11570.19	48.40	11169.44	29.07	0	0	149.58	25.87	498.40	6.83	214.62	43.48	130.77	26.26	1	3593.30	3.32	0.26	4	233	1	1	1
1332	71.97	68.95	829	11515.90	34.13	11032.48	36.58	0	0	158.08	16.89	476.30	7.27	249.02	31.79	264.43	34.61	1	2112.03	2.48	0.36	5	234	1	2	2
1333	71.65	68.55	831	11464.73	24.85	10968.46	38.82	0	0	171.31	23.37	491.44	6.55	139.86	21.49	219.19	34.33	0	1989.50	2.89	0.34	4	234	2	2	1
1334	75.93	71.17	830	12148.00	39.40	11386.68	22.45	0	0	168.08	14.65	440.90	6.28	331.05	40.12	203.03	20.45	1	2335.43	2.65	0.48	5	235	1	1	1
1335	73.82	70.36	833	11811.32	82.78	11257.65	23.79	0	0	156.60	11.83	418.06	6.63	591.02	121.30	243.24	23.37	1	2428.05	3.70	0.52	5	236	1	1	1
1336	73.75	71.11	839	11800.79	41.49	11377.58	24.39	0	0	168.18	28.48	476.67	6.56	190.64	36.33	116.61	24.32	1	1902.00	4.58	0.28	5	237	1	2	2
1337	72.82	70.70	840	11651.52	45.89	11311.33	20.12	0	0	153.87	16.35	451.28	5.71	320.23	45.46	147.66	17.90	1	1564.45	3.08	0.44	5	237	2	2	1
1338	75.33	71.04	842	12053.06	60.54	11366.44	23.66	0	0	149.14	16.80	436.97	6.76	380.07	66.70	165.68	21.48	1	-208.75	2.49	0.39	5	238	1	2	2
1339	76.70	70.19	843	12271.69	53.22	11229.95	27.50	0	0	133.36	19.00	460.02	6.23	278.10	50.86	150.29	24.64	1	1763.20	2.43	0.33	5	238	2	2	1
1340	75.04	70.56	854	12005.86	46.70	11289.29	33.84	0	0	131.92	26.23	489.05	6.25	179.75	40.92	127.28	27.36	1	2399.85	3.10	0.21	4	239	1	1	1
1341	76.95	70.60	861	12311.42	57.59	11295.32	23.64	0	0	139.26	11.46	421.71	5.80	451.57	70.44	226.10	22.40	1	1056.82	3.53	0.46	5	240	1	2	2
1342	76.64	71.07	862	12261.80	32.77	11371.84	20.39	0	0	154.23	12.78	442.52	4.96	291.53	32.05	192.46	18.42	1	1588.45	2.44	0.52	4	240	2	2	1
1343	75.24	57.98	867	12039.17	51.47	9276.31	24.65	0	0	141.49	26.25	499.44	6.28	217.84	45.41	112.17	26.72	1	-368.10	1.63	0.25	5	241	1	1	1
1344	73.47	70.70	869	11754.98	58.72	11311.52	22.50	0	0	150.43	16.27	452.36	6.51	383.23	65.13	163.91	20.29	1	2485.28	3.31	0.40	5	242	1	2	2
1345	74.16	70.60	871	11865.44	49.57	11295.43	23.29	0	0	134.57	11.12	434.96	5.41	411.49	57.81	221.99	21.96	1	2001.45	2.35	0.48	5	242	2	2	1
1346	75.76	70.72	870	12121.86	38.25	11315.10	18.78	0	0	164.58	14.43	446.87	5.39	317.16	38.09	167.53	16.88	1	1545.93	2.97	0.51	4	243	1	1	1
1347	76.63	70.92	880	12261.47	32.64	11346.79	21.89	0	0	183.37	23.16	465.48	5.99	198.98	29.07	135.49	20.15	0	901.03	2.95	0.39	5	244	1	1	1
1348	74.32	70.80	883	11891.11	80.73	11328.53	14.84	0	0	159.63	22.32	472.28	6.13	402.98	92.29	89.36	14.59	1	2217.35	3.03	0.36	5	245	1	1	1
1349	75.76	71.13	893	12121.23	57.48	11380.62	19.63	0	0	154.01	14.40	437.28	5.90	406.86	64.01	165.23	17.80	1	1965.95	2.91	0.47	5	246	1	2	2
1350	75.60	70.48	895	12096.60	50.69	11277.02	23.41	0	0	164.91	14.39	433.01	6.57	389.25	54.62	209.69	21.88	1	1768.38	3.84	0.47	5	246	2	2	1
1351	75.85	70.59	899	12136.38	64.47	11294.79	29.07	0	0	116.56	13.06	458.56	6.05	393.30	71.45	205.68	26.60	1	2106.03	3.39	0.35	5	247	1	1	1
1352	75.64	58.40	905	12102.09	30.46	9343.41	51.43	0	0	116.60	14.57	494.98	5.73	190.83	27.49	300.14	50.75	1	-1484.60	0.80	0.32	4	248	1	1	1
1353	73.90	70.13	910	11824.27	32.06	11221.52	30.56	0	0	168.91	12.89	427.60	6.29	314.22	32.15	284.47	30.71	1	2603.07	3.53	0.51	5	249	1	2	2
1354	74.69	71.59	912	11950.84	32.77	11454.44	26.58	0	0	199.64	32.11	474.98	6.91	155.38	28.46	122.08	21.03	1	2612.28	3.63	0.31	5	249	2	2	1
1355	76.94	71.05	917	12309.77	56.96	11368.61	20.96	0	0	172.32	11.86	398.71	6.15	477.42	59.06	239.96	19.58	1	2067.50	2.59	0.55	5	250	1	2	2
1356	75.24	71.11	920	12037.65	30.28	11377.33	42.13	0	0	147.73	25.60	461.43	6.42	134.78	26.72	187.28	36.99	0	1459.93	1.72	0.26	4	250	2	2	1
1357	74.77	71.10	924	11962.86	29.86	11375.99	9.38	0	0	249.61	26.07	460.32	5.22	229.80	27.04	88.60	10.82	1	1940.53	3.14	0.53	4	251	1	2	2
1358	73.78	70.58	927	11804.54	91.71	11292.27	20.80	0	0	124.34	16.18	477.80	5.72	450.74	113.55	120.03	16.52	1	2851.10	2.81	0.35	5	251	2	2	1
1359	73.99	70.09	938	11837.65	32.36	11214.68	29.19	0	0	160.30	16.41	471.94	6.39	244.65	29.88	222.38	26.54	0	2012.82	2.26	0.42	5	252	1	1	1
1360	74.82	71.07	950	11971.52	40.73	11371.80	35.05	0	0	143.99	16.29	436.14	7.12	278.34	38.74	242.60	32.51	1	1299.43	2.57	0.34	5	253	1	1	1
1361	75.52	71.02	956	12082.57	55.05	11362.89	14.01	0	0	182.88	35.25	481.64	6.51	235.83	49.08	82.54	16.70	1	1138.32	2.95	0.26	5	254	1	1	1
1362	77.27	60.28	958	12363.62	25.91	9644.83	36.43	0	0	181.86	22.05	497.91	7.05	165.69	23.07	232.11	32.65	0	1530.65	2.27	0.37	3	255	1	1	1
1363	75.75	70.58	965	12120.08	50.89	11292.68	26.53	0	0	149.41	15.39	449.62	6.74	349.95	52.95	203.08	24.16	1	1534.75	2.43	0.38	4	256	1	1	1
1364	74.65	70.60	969	11944.10	49.91	11296.61	22.77	0	0	151.80	22.13	481.66	6.01	259.60	45.13	111.94	17.23	1	1330.05	2.90	0.32	4	257	1	1	1
1365	80.59	59.89	978	12894.94	31.94	9583.14	19.76	0	0	188.11	21.85	461.13	5.77	211.02	28.78	133.25	18.26	1	1670.40	3.64	0.43	4	258	1	1	1
1366	76.05	66.32	979	12167.32	33.21	10611.35	33.66	0	0	155.65	18.12	474.23	6.75	221.81	30.13	225.15	30.40	0	-2209.12	1.31	0.36	4	259	1	2	2
1367	75.85	65.94	982	12135.46	34.47	10550.93	25.42	0	0	185.63	38.87	512.28	6.72	131.65	31.19	106.02	28.40	1	-2903.10	1.27	0.23	5	259	2	2	1
1368	76.61	59.65	985	12257.95	98.15	9543.24	18.53	0	0	168.94	11.55	452.74	6.13	700.06	117.42	216.91	17.10	1	1784.70	3.45	0.56	5	260	1	1	1
1369	80.69	60.52	989	12910.01	54.28	9683.87	18.59	0	0	186.51	14.40	425.86	6.63	444.18	63.13	190.41	16.96	1	434.45	3.59	0.55	5	261	1	2	2
1370	78.91	60.91	991	12624.92	23.90	9745.30	23.14	0	0	170.51	16.92	502.59	5.01	186.09	21.17	180.20	20.52	0	2245.85	2.95	0.49	3	261	2	2	1
1371	73.55	69.91	999	11768.53	44.69	11185.94	29.06	0	0	159.67	16.53	446.64	7.13	311.66	44.78	219.95	26.70	1	2215.70	3.86	0.39	5	262	1	1	1
1372	78.33	61.00	999	12533.46	53.75	9759.91	19.13	0	0	179.05	23.03	503.57	6.88	305.51	52.64	121.15	19.42	1	2677.40	4.51	0.38	5	263	1	1	1
1373	76.72	59.22	1008	12275.77	17.96	9475.78	25.01	0	0	298.00	47.95	519.96	6.86	75.41	14.47	123.70	22.08	1	1595.25	2.87	0.37	5	264	1	2	2
1374	77.62	60.98	1010	12419.51	41.42	9756.71	13.86	0	0	214.20	32.49	485.59	6.49	220.43	37.59	92.27	17.17	1	1219.18	3.44	0.35	4	264	2	2	1
1375	76.31	70.43	1021	12208.85	26.82	11269.06	27.24	0	0	172.20	10.49	417.53	5.64	333.26	27.70	321.32	27.85	1	2290.62	3.07	0.56	5	265	1	1	1
1376	81.24	60.31	1024	12999.04	34.56	9649.11	20.25	0	0	191.89	25.44	491.55	6.03	199.78	30.26	113.79	16.64	1	797.78	2.82	0.38	4	266	1	3	3
1377	80.60	60.67	1026	12896.67	31.16	9706.81	24.65	0	0	177.68	14.47	435.66	6.29	285.00	30.61	237.74	22.61	1	548.10	2.81	0.50	5	266	2	3	2
1378	80.41	60.20	1027	12866.39	32.02	9632.01	22.91	0	0	172.91	16.29	463.82	5.82	253.10	30.72	189.57	20.53	1	1525.80	3.12	0.48	5	266	3	3	1
1379	79.61	60.62	1033	12736.96	61.89	9699.63	22.31	0	0	161.71	20.40	486.24	6.92	341.06	62.84	136.38	19.21	1	2184.05	3.26	0.38	5	267	1	1	1
1380	73.20	69.83	1034	11712.39	31.21	11172.85	41.37	0	0	151.15	29.49	468.49	6.52	124.26	28.13	163.47	36.21	1	1820.60	4.44	0.24	5	268	1	1	1
1381	77.37	70.60	1034	12378.73	28.11	11295.84	31.81	0	0	137.80	16.73	453.01	5.20	179.15	24.96	202.65	28.24	0	1373.95	1.86	0.38	3	269	1	1	1
1382	76.86	70.84	1042	12297.68	53.58	11334.54	21.74	0	0	161.37	11.72	407.32	6.23	466.18	66.35	238.92	20.33	1	1142.55	2.23	0.48	5	270	1	1	1
1383	76.06	65.85	1048	12169.34	23.07	10536.00	18.45	0	0	236.10	37.84	492.45	5.93	119.27	23.03	99.10	19.24	1	-1834.40	1.83	0.34	4	271	1	1	1
1384	80.41	60.34	1055	12865.47	30.23	9655.19	29.58	0	0	165.45	15.42	431.91	6.18	244.81	29.04	243.52	27.83	0	969.30	2.73	0.46	5	272	1	1	1
1385	75.20	58.22	1063	12032.14	45.88	9315.68	32.80	0	0	172.86	36.40	520.41	8.04	167.83	40.09	120.53	29.28	1	279.88	1.96	0.20	4	273	1	1	1
1386	76.81	70.28	1065	12289.45	39.41	11244.82	21.80	0	0	163.08	12.78	453.94	5.92	357.00	41.56	220.14	20.01	1	3915.90	4.07	0.51	5	274	1	2	2
1387	76.99	70.53	1068	12318.99	44.33	11284.66	23.53	0	0	146.70	13.58	439.06	5.91	346.97	46.17	200.66	21.44	1	721.78	2.91	0.43	4	274	2	2	1
1388	80.86	59.99	1072	12937.47	23.24	9598.61	6.83	0	0	294.36	31.54	451.46	4.70	180.01	20.46	77.42	7.74	1	866.15	3.26	0.54	4	275	1	1	1
1389	75.84	66.40	1081	12134.30	16.68	10624.43	40.96	0	0	153.78	20.48	499.40	4.94	103.78	16.96	240.20	36.44	1	296.88	2.16	0.38	4	276	1	3	3
1390	76.19	65.73	1082	12190.48	27.79	10517.03	23.78	0	0	229.51	32.72	499.87	7.03	149.88	24.38	127.66	20.53	1	523.40	2.61	0.35	3	276	2	3	2
1391	76.32	66.37	1083	12210.97	17.57	10619.35	18.24	0	0	254.55	25.06	503.27	5.41	136.04	15.01	141.26	15.55	0	486.20	2.93	0.54	5	276	3	3	1
1392	81.38	60.11	1093	13020.30	19.76	9617.52	31.44	0	0	172.30	19.49	440.80	5.22	132.93	16.67	213.41	27.80	1	-707.43	2.84	0.44	4	277	1	1	1
1393	76.17	65.68	1097	12187.01	23.08	10509.14	20.12	0	0	228.84	26.97	490.32	5.87	150.49	20.29	129.84	17.02	1	-706.17	1.76	0.45	4	278	1	1	1
1394	80.70	60.39	1103	12912.78	33.07	9662.32	19.30	0	0	192.68	20.84	437.87	5.91	232.53	30.16	136.55	16.44	0	213.00	3.02	0.46	5	279	1	3	3
1395	80.78	60.09	1105	12924.90	26.31	9614.27	16.94	0	0	189.07	21.66	456.44	4.88	178.47	23.01	119.24	16.79	1	513.22	2.64	0.46	4	279	2	3	2
1396	80.59	60.13	1108	12893.89	27.97	9620.78	23.17	0	0	171.83	17.76	444.77	5.45	207.90	25.32	173.68	20.58	0	993.25	2.84	0.46	4	279	3	3	1
1397	76.19	58.93	1109	12189.72	35.67	9429.26	41.07	0	0	129.34	16.60	480.77	6.41	217.06	32.30	247.01	38.05	0	-1442.80	0.76	0.31	5	280	1	1	1
1398	80.91	59.78	1120	12944.86	26.28	9564.44	28.02	0	0	159.44	18.04	447.32	5.42	179.55	23.32	191.44	24.83	0	580.65	2.57	0.42	3	281	1	1	1
1399	75.35	58.10	1123	12056.33	55.89	9296.74	24.46	0	0	159.23	28.52	495.70	7.31	243.17	49.93	112.76	25.30	1	836.62	1.38	0.26	5	282	1	1	1
1400	80.88	60.36	1124	12940.44	19.31	9657.21	15.47	0	0	250.10	25.45	455.14	4.94	144.98	17.06	107.37	11.63	1	-254.20	4.15	0.53	4	283	1	4	4
1401	81.36	60.08	1125	13017.26	29.00	9612.66	28.09	0	0	163.57	18.58	443.91	5.90	197.75	25.79	191.38	25.04	0	-238.85	2.91	0.41	5	283	2	4	3
1402	80.76	60.06	1127	12922.04	26.18	9609.26	14.39	0	0	176.47	18.04	451.48	4.23	200.02	22.97	115.86	14.90	1	145.05	3.00	0.51	4	283	3	4	2
1403	80.93	59.77	1129	12948.44	26.69	9562.67	16.78	0	0	200.33	23.48	444.81	5.05	175.56	23.33	110.51	14.96	1	1065.65	3.40	0.45	4	283	4	4	1
1404	74.87	57.60	1132	11978.76	40.20	9216.73	38.47	0	0	133.32	20.37	491.58	6.65	203.48	36.04	195.23	34.27	0	-1693.65	0.77	0.27	5	284	1	1	1
1405	76.90	70.74	1132	12304.59	59.11	11318.74	20.78	0	0	155.18	17.53	449.92	6.36	365.81	62.61	143.89	18.60	1	1500.03	3.18	0.40	5	285	1	1	1
1406	75.95	66.34	1133	12152.57	16.38	10613.85	28.05	0	0	189.60	21.66	490.48	5.01	117.37	16.80	191.53	24.56	1	-1220.00	0.93	0.47	5	286	1	1	1
1407	75.75	65.80	1139	12120.68	11.55	10528.58	12.80	0	0	340.61	20.30	484.50	5.03	149.21	10.13	165.40	11.24	0	-1194.17	2.40	0.75	4	287	1	5	5
1408	75.44	65.71	1140	12071.18	21.71	10514.10	18.77	0	0	236.36	18.50	483.98	6.08	214.85	19.37	185.90	16.74	0	-864.33	1.40	0.58	3	287	2	5	4
1409	75.36	66.12	1141	12057.25	27.09	10579.86	16.20	0	0	237.43	20.06	488.77	6.22	247.12	24.41	149.07	14.59	0	-979.47	1.36	0.56	5	287	3	5	3
1410	75.58	65.76	1142	12092.39	19.20	10522.03	17.76	0	0	235.74	19.91	492.66	5.36	175.24	16.88	162.18	15.65	0	-2431.35	1.80	0.58	3	287	4	5	2
1411	76.18	65.93	1143	12189.40	16.18	10548.75	13.73	0	0	309.53	25.64	484.03	5.56	151.12	14.21	130.24	12.83	1	-1875.00	1.76	0.62	4	287	5	5	1
1412	75.76	66.10	1147	12121.41	17.54	10576.64	17.99	0	0	240.18	20.89	485.40	5.19	155.33	15.40	159.46	15.87	0	-704.00	1.87	0.58	3	288	1	1	1
1413	83.39	67.21	1148	13342.54	22.20	10753.98	21.77	0	0	243.36	34.59	434.62	6.09	110.88	16.50	117.65	19.53	1	1470.88	5.55	0.38	4	289	1	1	1
1414	75.46	58.54	1152	12073.57	27.04	9367.04	37.61	0	0	200.78	34.30	499.11	7.17	104.23	18.34	166.23	32.56	1	-607.95	0.95	0.28	4	290	1	1	1
1415	76.19	70.73	1153	12190.88	42.39	11317.48	23.43	0	0	154.48	15.42	450.34	6.15	317.77	42.09	184.46	21.22	1	2390.82	3.62	0.42	5	291	1	1	1
1416	75.54	58.19	1167	12087.03	40.05	9310.97	16.46	0	0	246.16	48.66	504.72	7.44	163.98	34.80	74.93	15.43	1	-1634.50	1.55	0.26	5	292	1	1	1
1417	75.97	58.93	1178	12154.83	18.55	9428.39	26.11	0	0	217.99	16.35	469.50	6.12	193.15	16.73	265.95	24.52	1	-1700.92	1.12	0.58	5	293	1	2	2
1418	75.90	58.25	1180	12144.18	31.54	9319.65	29.14	0	0	195.12	38.65	502.38	6.99	125.76	29.70	113.24	25.36	1	-2544.28	1.20	0.24	4	293	2	2	1
1419	72.01	69.02	1182	11521.15	34.64	11043.72	25.09	0	0	148.24	15.88	445.30	5.56	248.57	31.82	182.28	22.50	0	1190.72	2.76	0.42	5	294	1	1	1
1420	75.84	57.75	1189	12133.65	23.82	9239.85	38.08	0	0	169.09	30.76	498.01	6.14	106.70	23.58	163.15	33.19	1	-2849.88	1.15	0.26	4	295	1	1	1
1421	76.99	57.91	1195	12318.83	21.84	9265.48	23.46	0	0	214.32	25.45	484.58	5.87	142.67	19.69	152.61	20.74	0	-485.20	3.51	0.44	5	296	1	1	1
1422	76.46	52.11	1209	12233.46	29.28	8338.03	20.11	0	0	172.76	24.11	480.67	5.08	162.94	25.43	116.47	19.95	1	-900.60	2.71	0.37	4	297	1	1	1
1423	82.45	66.73	1216	13192.23	21.99	10676.84	36.46	0	0	155.64	16.45	430.51	5.55	161.59	19.55	264.70	33.54	1	1335.97	4.17	0.43	5	298	1	1	1
1424	80.53	59.85	1230	12884.43	32.29	9575.37	36.83	0	0	141.82	22.02	466.00	6.03	160.16	28.29	182.84	32.47	0	1249.07	2.49	0.29	4	299	1	1	1
1425	72.01	68.83	1241	11521.20	27.24	11013.38	30.61	0	0	153.97	20.54	476.55	5.47	157.71	24.17	177.03	26.95	0	2306.25	2.85	0.36	3	300	1	1	1
1426	76.71	70.85	1242	12273.65	47.49	11336.68	23.64	0	0	148.58	13.28	424.74	5.99	368.37	50.43	208.50	21.73	1	1191.88	2.61	0.44	5	301	1	1	1
1427	75.57	58.79	1249	12091.13	40.17	9405.95	27.25	0	0	161.16	15.04	460.64	6.61	311.69	40.28	227.99	25.32	1	-1447.72	1.49	0.43	5	302	1	1	1
1428	80.58	59.59	1249	12892.49	53.37	9534.98	35.56	0	0	122.01	15.85	422.56	6.68	300.08	52.93	214.98	32.31	1	-1012.70	2.66	0.31	5	303	1	1	1
1429	75.61	65.89	1271	12097.11	26.16	10542.17	30.67	0	0	150.00	19.73	477.40	5.20	152.99	22.80	179.58	27.01	0	-1694.65	1.45	0.37	3	304	1	1	1
1430	76.26	65.56	1281	12201.06	14.77	10490.33	19.18	0	0	248.16	22.82	482.07	4.98	122.94	12.82	160.03	16.64	1	-519.55	1.70	0.57	3	305	1	2	2
1431	76.27	66.09	1283	12202.69	19.38	10574.26	21.27	0	0	217.53	20.81	465.57	5.40	156.10	17.02	171.33	18.73	0	-891.95	2.12	0.53	4	305	2	2	1
1432	77.65	71.02	1282	12424.24	28.69	11362.44	64.58	0	0	115.94	16.80	454.70	6.08	154.65	25.59	326.66	64.79	1	1548.18	2.92	0.28	5	306	1	1	1
1433	75.39	58.05	1298	12063.04	56.25	9287.69	18.17	0	0	180.83	28.75	479.51	7.27	278.13	52.09	102.94	21.30	1	63.60	1.34	0.31	5	307	1	2	2
1434	76.51	58.88	1301	12241.13	35.67	9421.56	19.82	0	0	150.93	14.34	472.47	4.89	275.92	34.48	162.52	17.77	1	2027.40	2.66	0.49	4	307	2	2	1
1435	75.98	65.95	1299	12156.09	20.59	10551.95	29.43	0	0	176.75	23.42	465.23	5.30	124.21	20.11	172.35	25.79	1	-1391.10	1.35	0.39	5	308	1	1	1
1436	76.83	59.43	1306	12292.66	23.83	9509.30	22.51	0	0	192.31	12.29	464.64	5.79	284.64	23.28	275.45	21.35	1	2177.75	3.58	0.57	4	309	1	1	1
1437	77.30	59.50	1311	12368.34	18.73	9519.50	35.01	0	0	174.02	14.11	476.12	5.63	181.59	16.96	323.40	35.01	1	996.90	2.53	0.52	4	310	1	19	19
1438	77.34	59.65	1313	12374.51	30.34	9544.26	34.58	0	0	158.33	18.84	479.60	6.42	198.32	27.08	220.51	32.40	0	2022.03	1.97	0.38	5	310	2	19	18
1439	78.10	60.23	1315	12495.58	22.59	9637.07	22.77	0	0	187.58	13.98	473.00	5.56	236.17	20.70	238.34	20.81	0	3669.65	3.89	0.55	4	310	3	19	17
1440	77.72	60.93	1316	12435.27	18.51	9748.77	24.05	0	0	223.78	27.13	510.87	5.57	115.34	15.62	152.46	21.18	1	1987.72	4.05	0.44	4	310	4	19	16
1441	77.69	60.63	1317	12430.50	27.36	9701.46	58.30	0	0	133.20	16.97	488.38	6.59	168.63	24.69	337.62	59.59	1	1040.20	3.23	0.32	5	310	5	19	15
1442	77.94	60.84	1318	12469.83	40.30	9734.86	25.58	0	0	140.93	12.79	490.55	5.70	327.45	40.93	221.42	23.67	1	1922.07	2.76	0.44	5	310	6	19	14
1443	76.44	60.96	1320	12230.26	25.12	9753.80	29.82	0	0	192.23	9.14	454.81	5.69	366.71	26.56	427.42	35.80	1	1468.97	0.84	0.60	5	310	7	19	13
1444	76.05	60.81	1321	12167.75	36.89	9729.08	26.99	0	0	206.59	13.92	466.79	7.84	389.07	41.58	305.56	27.22	1	1623.85	1.48	0.47	5	310	8	19	12
1445	76.66	61.35	1322	12265.71	26.09	9816.52	22.11	0	0	218.77	19.44	509.34	6.75	227.67	23.45	193.36	19.79	0	3409.85	2.77	0.51	4	310	9	19	11
1446	77.02	60.30	1323	12323.24	28.72	9647.59	26.85	0	0	217.52	12.95	453.93	7.44	356.64	30.88	342.36	28.31	1	3255.25	4.03	0.51	5	310	10	19	10
1447	76.88	61.11	1325	12301.34	26.39	9777.93	24.23	0	0	210.73	17.68	501.32	6.90	243.01	24.47	225.29	22.04	0	3605.60	2.49	0.52	5	310	11	19	9
1448	76.31	60.40	1326	12209.05	46.96	9663.68	30.43	0	0	166.07	12.12	488.23	7.05	414.09	50.31	321.30	30.99	1	2234.53	1.58	0.44	5	310	12	19	8
1449	76.15	60.34	1327	12183.29	52.79	9654.38	37.41	0	0	140.75	15.36	522.39	7.45	327.52	53.14	267.94	35.22	1	2248.60	1.58	0.39	5	310	13	19	7
1450	77.61	60.95	1328	12417.91	62.08	9752.76	140.27	0	0	81.47	22.34	555.71	9.24	178.32	56.27	364.07	149.64	1	5103.93	3.37	0.13	5	310	14	19	6
1451	76.11	61.50	1331	12177.91	42.77	9840.06	35.08	0	0	174.23	25.48	551.27	8.61	226.22	38.51	186.26	31.34	0	1749.78	1.14	0.28	4	310	15	19	5
1452	76.08	61.01	1332	12172.50	32.74	9761.32	35.86	0	0	168.90	16.25	529.03	7.54	265.43	31.00	286.51	34.76	1	4395.45	1.78	0.40	5	310	16	19	4
1453	75.63	60.95	1333	12100.16	37.19	9752.40	29.49	0	0	167.04	14.69	511.84	6.96	310.21	37.40	261.06	27.99	1	2072.33	1.90	0.45	5	310	17	19	3
1454	76.04	60.54	1335	12165.86	30.32	9686.07	35.29	0	0	208.45	12.59	473.44	7.66	367.33	33.16	396.14	38.58	1	3623.78	2.09	0.49	5	310	18	19	2
1455	76.50	61.69	1336	12240.69	33.60	9870.93	28.06	0	0	170.47	18.29	519.19	6.80	243.09	30.52	203.92	25.28	0	2338.05	2.75	0.39	3	310	19	19	1
1456	76.50	70.55	1327	12239.31	52.48	11287.96	29.35	0	0	139.67	14.46	423.79	6.75	367.86	57.03	222.10	27.70	1	1380.97	2.70	0.37	5	311	1	1	1
1457	76.61	71.00	1333	12258.12	31.50	11359.80	17.61	0	0	163.88	10.63	417.81	4.72	342.31	32.41	213.63	16.14	1	1605.30	2.78	0.60	4	312	1	1	1
1458	77.87	60.98	1341	12458.74	26.60	9757.47	31.11	0	0	178.80	18.83	483.27	6.56	196.25	23.90	228.55	28.22	0	2475.20	3.37	0.43	5	313	1	16	16
1459	77.56	60.09	1342	12410.26	20.06	9615.04	27.36	0	0	175.60	17.14	493.17	5.12	158.71	17.66	215.76	24.49	0	2704.75	3.86	0.49	4	313	2	16	15
1460	77.44	60.15	1343	12389.62	24.77	9623.73	49.53	0	0	148.45	13.64	472.82	6.35	213.58	22.69	375.98	53.64	1	2206.70	3.16	0.45	5	313	3	16	14
1461	76.69	59.93	1344	12271.03	27.97	9589.31	35.46	0	0	187.42	15.25	478.32	7.58	270.65	26.57	325.30	36.20	1	1605.75	2.92	0.43	4	313	4	16	13
1462	76.31	59.71	1345	12209.51	26.28	9554.21	20.76	0	0	213.07	10.45	425.05	6.09	388.06	29.94	326.93	21.40	1	633.40	1.22	0.58	5	313	5	16	12
1463	76.96	60.25	1346	12313.84	17.00	9639.68	45.09	0	0	156.38	22.75	514.19	5.45	104.24	19.76	245.44	40.45	1	2104.25	2.86	0.35	4	313	6	16	11
1464	76.25	60.43	1347	12199.98	23.61	9668.51	38.86	0	0	183.89	17.41	493.40	7.14	196.14	21.44	310.81	38.18	1	994.62	1.94	0.44	5	313	7	16	10
1465	76.63	59.79	1348	12260.43	23.66	9567.09	26.03	0	0	191.45	12.51	457.29	6.05	275.16	23.22	305.40	25.70	1	2564.47	3.41	0.55	4	313	8	16	9
1466	76.51	61.00	1349	12241.34	19.83	9759.30	39.59	0	0	174.16	14.91	495.87	6.05	182.17	17.96	337.24	40.52	1	1708.62	2.43	0.50	5	313	9	16	8
1467	76.72	59.95	1350	12275.67	27.94	9592.36	57.89	0	0	136.89	15.55	500.27	6.75	194.23	25.45	362.26	61.56	1	2634.00	2.80	0.34	4	313	10	16	7
1468	76.09	59.42	1351	12174.11	21.86	9507.13	48.84	0	0	144.53	10.76	499.25	5.59	234.66	20.42	439.94	60.65	1	776.88	1.27	0.50	5	313	11	16	6
1469	76.59	60.26	1353	12253.80	16.88	9642.09	33.50	0	0	209.69	22.12	519.69	5.85	116.54	13.01	239.30	30.55	1	3638.80	5.53	0.48	4	313	12	16	5
1470	76.39	59.96	1354	12222.12	20.55	9593.61	33.26	0	0	163.27	11.09	477.34	5.40	240.15	19.05	355.84	35.36	1	1210.83	1.28	0.54	5	313	13	16	4
1471	76.21	60.51	1355	12194.07	21.97	9681.26	31.41	0	0	187.75	18.83	511.49	6.26	170.14	19.63	242.10	28.30	0	2070.25	1.47	0.46	5	313	14	16	3
1472	76.22	60.08	1358	12194.70	22.96	9612.58	19.42	0	0	212.05	19.01	507.48	5.59	197.86	20.32	167.49	17.24	0	1436.28	2.09	0.54	3	313	15	16	2
1473	76.78	59.76	1360	12284.28	21.61	9561.81	35.41	0	0	170.98	12.69	476.43	5.95	229.12	20.24	350.97	37.36	1	2107.45	2.35	0.53	5	313	16	16	1
1474	71.83	67.81	1371	11492.81	19.45	10850.02	37.94	0	0	156.32	15.56	463.10	5.22	152.28	17.48	284.67	36.29	1	167.00	2.16	0.47	4	314	1	1	1
1475	76.72	58.50	1375	12274.53	30.52	9359.88	39.05	0	0	150.02	21.12	475.22	6.50	167.77	27.09	214.57	34.68	0	-316.15	2.38	0.32	5	315	1	1	1
1476	76.18	63.07	1381	12188.08	21.12	10090.71	28.25	0	0	176.16	14.90	469.80	5.53	194.91	19.02	257.17	26.14	1	-375.30	1.22	0.52	5	316	1	1	1
1477	76.26	62.68	1392	12201.42	19.57	10028.02	28.21	0	0	190.47	18.50	485.20	5.60	155.95	17.36	224.29	25.11	0	-636.30	1.59	0.49	4	317	1	8	8
1478	75.80	63.69	1394	12128.40	39.24	10189.74	57.08	0	0	117.95	21.94	488.70	6.94	163.66	34.95	234.15	52.48	0	-2018.92	0.92	0.21	3	317	2	8	7
1479	75.83	62.97	1395	12132.42	18.39	10075.92	20.41	0	0	224.32	17.29	470.92	5.47	184.79	16.39	204.82	18.22	0	-1793.05	1.71	0.60	4	317	3	8	6
1480	76.05	63.03	1396	12168.09	17.75	10085.02	29.55	0	0	207.50	25.81	497.24	5.84	116.96	18.23	185.35	25.89	1	-752.33	1.59	0.43	5	317	4	8	5
1481	76.07	62.74	1399	12171.16	26.24	10038.59	33.28	0	0	183.52	18.18	479.30	6.93	206.78	23.71	255.97	31.38	1	-440.38	1.59	0.43	4	317	5	8	4
1482	75.60	62.79	1400	12095.45	27.74	10045.84	22.24	0	0	199.27	12.99	444.94	6.16	311.14	27.92	263.36	21.34	1	-2470.67	1.08	0.57	5	317	6	8	3
1483	76.49	62.87	1402	12238.51	27.68	10059.61	38.96	0	0	156.15	18.35	481.29	6.51	183.50	24.81	253.57	36.19	1	-541.45	1.24	0.37	5	317	7	8	2
1484	76.22	62.71	1403	12194.57	19.64	10033.00	23.62	0	0	184.93	14.96	490.06	5.10	188.65	17.57	226.29	21.20	0	-1999.45	1.65	0.56	4	317	8	8	1
1485	71.46	67.59	1411	11433.13	21.83	10814.57	38.95	0	0	139.81	11.29	457.72	5.17	214.42	20.01	354.06	41.28	1	702.15	2.12	0.48	4	318	1	1	1
1486	76.92	70.52	1416	12306.43	23.23	11282.53	21.01	0	0	178.17	20.44	455.65	4.72	155.67	20.48	139.45	17.70	0	2852.82	3.02	0.45	3	319	1	1	1
1487	75.29	70.37	1420	12046.28	71.93	11258.95	21.54	0	0	153.17	8.74	407.04	5.37	640.82	109.65	282.61	21.75	1	2396.93	2.57	0.59	5	320	1	1	1
1488	77.24	58.34	1420	12358.59	40.35	9334.04	34.64	0	0	130.64	19.72	483.91	6.17	206.74	35.88	177.62	30.77	0	-438.10	1.98	0.29	5	321	1	1	1
1489	73.25	70.38	1431	11719.47	56.14	11260.45	20.52	0	0	134.57	13.19	440.62	5.39	396.66	63.60	165.17	18.53	1	2044.93	2.62	0.44	4	322	1	1	1
1490	78.90	61.11	1431	12623.76	27.50	9778.34	31.52	0	0	159.62	15.31	461.83	6.06	223.42	25.20	253.14	29.47	1	1649.70	4.14	0.44	5	323	1	1	1
1491	77.16	70.85	1437	12345.55	22.11	11335.97	34.58	0	0	167.44	25.83	472.16	5.61	114.54	21.29	173.89	30.22	1	2280.05	3.89	0.33	5	324	1	1	1
1492	76.98	62.02	1443	12316.40	29.41	9923.10	21.22	0	0	184.19	16.69	486.11	5.85	249.74	27.01	182.34	19.03	1	1271.03	2.72	0.50	3	325	1	1	1
1493	76.69	63.24	1458	12270.80	18.40	10118.21	32.26	0	0	177.83	18.97	471.47	5.30	132.33	15.89	232.48	28.73	1	-1557.22	3.03	0.46	5	326	1	1	1
1494	75.48	62.65	1468	12077.55	45.54	10023.64	43.31	0	0	119.92	22.39	511.28	6.68	188.48	40.31	179.24	38.34	0	-1445.17	1.34	0.21	4	327	1	26	26
1495	75.82	63.12	1469	12130.89	22.59	10099.05	21.14	0	0	189.24	12.79	460.14	5.37	257.11	21.36	244.24	19.52	1	-768.50	1.95	0.60	5	327	2	26	25
1496	75.49	63.04	1470	12078.11	24.65	10086.09	23.14	0	0	209.76	30.40	518.86	5.92	127.84	19.77	126.05	22.15	1	1078.33	2.45	0.36	4	327	3	26	24
1497	76.10	63.08	1471	12176.61	25.07	10092.34	27.14	0	0	183.73	20.73	497.40	5.96	171.65	22.20	185.68	24.00	0	775.40	2.54	0.43	3	327	4	26	23
1498	75.33	63.00	1472	12052.12	35.41	10079.71	30.21	0	0	164.47	15.32	471.00	6.69	277.06	35.09	252.07	28.19	1	-138.47	2.06	0.44	5	327	5	26	22
1499	75.89	63.72	1474	12142.46	48.62	10194.75	48.10	0	0	103.16	22.24	500.50	6.17	173.96	42.93	172.08	42.41	0	-401.15	1.26	0.17	3	327	6	26	21
1500	76.23	63.33	1477	12196.46	17.43	10133.16	23.40	0	0	227.06	21.97	500.41	5.60	138.92	15.40	186.31	20.54	0	80.92	2.68	0.52	3	327	7	26	20
1501	75.84	63.76	1478	12134.51	16.52	10201.69	45.90	0	0	198.13	44.02	514.18	6.57	74.30	16.16	168.76	40.13	1	213.10	2.35	0.22	4	327	8	26	19
1502	76.39	63.06	1479	12222.53	28.39	10090.27	28.11	0	0	192.44	24.82	491.85	6.69	169.73	24.96	168.11	24.82	0	-288.95	3.08	0.37	3	327	9	26	18
1503	75.75	62.40	1480	12119.66	25.03	9983.47	35.97	0	0	220.48	53.26	520.80	7.04	75.82	21.15	106.17	25.70	1	-566.58	3.20	0.23	5	327	10	26	17
1504	76.07	63.67	1481	12170.52	20.33	10187.71	28.02	0	0	162.23	15.61	501.10	4.87	163.78	18.15	225.14	24.99	0	-485.28	2.18	0.49	3	327	11	26	16
1505	75.71	62.80	1482	12113.80	41.11	10048.01	33.01	0	0	156.41	26.61	500.59	7.08	186.31	36.16	149.76	29.20	0	-119.03	2.04	0.26	4	327	12	26	15
1506	76.03	63.02	1483	12165.11	16.64	10083.16	35.18	0	0	163.75	14.98	482.27	4.87	142.63	15.29	289.28	33.52	1	195.07	2.79	0.52	5	327	13	26	14
1507	76.16	62.97	1484	12186.29	21.68	10075.22	25.18	0	0	221.56	18.74	476.34	6.64	199.49	19.45	230.24	22.90	0	1247.07	3.49	0.53	4	327	14	26	13
1508	76.12	62.49	1485	12179.63	23.74	9998.21	22.08	0	0	174.05	15.49	494.77	5.07	206.62	21.21	192.34	19.67	0	1873.82	2.16	0.52	3	327	15	26	12
1509	76.38	62.63	1486	12221.07	17.26	10021.39	27.03	0	0	192.11	20.78	496.22	4.90	116.70	13.49	190.80	23.62	1	327.18	2.78	0.48	5	327	16	26	11
1510	76.11	62.51	1488	12177.23	18.90	10002.02	21.25	0	0	174.97	11.75	485.00	4.58	219.52	17.17	246.22	19.41	0	-205.78	1.96	0.61	3	327	17	26	10
1511	76.45	63.37	1489	12231.22	30.73	10139.33	25.90	0	0	185.68	18.64	465.98	6.78	237.60	27.80	200.97	23.28	0	-270.78	2.07	0.43	4	327	18	26	9
1512	76.11	62.40	1490	12177.21	24.98	9984.63	28.14	0	0	185.82	19.16	482.29	6.27	187.76	22.28	211.44	25.09	0	308.55	2.13	0.45	4	327	19	26	8
1513	76.09	62.73	1491	12174.80	27.17	10036.37	30.86	0	0	165.89	16.12	482.65	6.17	218.05	24.61	243.64	28.85	0	1140.75	2.10	0.44	5	327	20	26	7
1514	76.19	63.01	1492	12190.62	19.54	10081.42	33.24	0	0	180.00	16.65	484.70	5.76	164.59	17.52	273.28	31.17	1	361.70	2.63	0.50	5	327	21	26	6
1515	76.11	63.26	1493	12177.66	11.49	10121.10	15.26	0	0	307.44	27.01	495.90	4.91	109.10	11.96	135.87	13.25	1	-207.53	5.22	0.62	5	327	22	26	5
1516	76.23	62.80	1495	12196.32	32.13	10047.68	21.69	0	0	206.99	23.16	505.88	6.80	221.59	28.56	150.07	19.30	0	1423.47	3.12	0.43	4	327	23	26	4
1517	76.22	63.38	1496	12195.36	21.97	10140.92	26.15	0	0	213.45	21.93	475.63	6.38	165.20	19.46	196.50	23.11	0	611.80	3.87	0.47	3	327	24	26	3
1518	75.62	63.04	1499	12099.47	20.94	10086.62	34.49	0	0	147.13	10.42	463.69	4.89	231.08	19.82	353.77	36.44	1	-427.03	1.46	0.54	4	327	25	26	2
1519	75.91	62.91	1500	12145.54	29.52	10066.37	37.91	0	0	156.10	24.16	503.84	6.42	147.65	26.43	188.97	33.39	0	715.30	2.29	0.30	3	327	26	26	1
1520	76.32	71.15	1474	12211.75	34.79	11383.24	23.99	0	0	137.69	16.19	466.04	4.99	228.61	31.05	158.19	21.42	0	2113.85	2.80	0.40	4	328	1	1	1
1521	73.81	62.82	1507	11808.81	127.51	10051.50	39.65	0	0	133.23	23.29	529.80	9.70	426.94	123.86	176.94	35.81	1	2960.40	3.68	0.32	5	329	1	1	1
1522	75.93	63.12	1510	12148.30	21.53	10099.59	19.02	0	0	225.43	16.17	487.44	5.86	231.98	19.66	206.43	17.12	0	1172.78	1.91	0.60	5	330	1	1	1
1523	76.06	61.66	1514	12169.58	24.56	9866.34	39.84	0	0	172.62	13.29	458.21	6.61	251.18	23.10	362.25	42.15	1	602.45	2.77	0.48	5	331	1	41	41
1524	76.10	62.92	1516	12176.62	15.70	10066.69	24.44	0	0	205.83	13.09	483.72	5.12	193.41	14.20	289.71	23.58	1	1307.93	3.06	0.64	4	331	2	41	40
1525	76.05	63.41	1517	12168.21	24.50	10145.28	28.51	0	0	214.78	22.79	483.43	7.17	178.83	21.81	208.00	25.35	0	312.70	2.84	0.44	4	331	3	41	39
1526	76.05	63.29	1520	12167.64	23.46	10126.97	34.08	0	0	183.37	19.56	488.27	6.58	170.94	21.01	246.65	30.87	0	-976.30	3.11	0.42	3	331	4	41	38
1527	75.96	62.88	1522	12154.30	17.23	10060.09	22.02	0	0	211.53	18.37	506.04	5.08	153.60	15.38	195.55	19.49	0	486.53	3.05	0.56	3	331	5	41	37
1528	75.72	62.92	1523	12115.55	18.89	10067.34	29.75	0	0	208.08	24.52	512.65	5.93	122.31	16.22	193.94	26.15	1	358.85	2.56	0.44	5	331	6	41	36
1529	75.86	63.01	1526	12136.98	22.96	10081.01	25.11	0	0	182.13	15.44	500.02	5.61	210.37	20.81	229.47	22.84	0	1848.75	2.16	0.52	3	331	7	41	35
1530	75.79	62.94	1527	12125.71	22.80	10069.78	20.60	0	0	232.42	21.61	491.10	6.25	189.21	20.23	171.29	18.25	0	-38.15	3.28	0.52	3	331	8	41	34
1531	76.04	63.14	1528	12166.22	16.92	10102.14	19.56	0	0	209.74	14.06	478.86	4.89	196.10	15.17	226.05	17.63	0	646.30	2.97	0.64	4	331	9	41	33
1532	76.01	63.07	1529	12161.43	22.36	10091.21	29.88	0	0	178.76	19.28	483.38	5.76	160.64	19.94	213.64	26.70	0	-1119.00	2.31	0.44	4	331	10	41	32
1533	75.73	63.28	1532	12116.69	23.10	10125.06	22.70	0	0	198.25	18.49	494.42	5.69	191.27	20.61	188.41	20.15	0	-377.78	2.21	0.51	3	331	11	41	31
1534	75.90	62.87	1533	12143.47	18.58	10059.49	24.57	0	0	193.82	14.19	495.85	5.32	198.11	16.80	258.93	22.73	1	-354.97	2.97	0.58	4	331	12	41	30
1535	75.93	63.22	1534	12149.21	14.05	10115.22	21.68	0	0	306.06	21.82	502.94	6.68	153.01	12.62	234.56	19.43	0	1618.82	4.18	0.64	3	331	13	41	29
1536	75.91	63.44	1535	12145.34	23.20	10151.11	23.51	0	0	197.18	16.36	506.01	5.94	216.95	21.05	220.55	21.15	0	537.25	2.62	0.53	4	331	14	41	28
1537	75.76	63.01	1536	12121.18	20.26	10081.64	22.82	0	0	222.06	13.72	471.85	6.15	253.49	19.27	283.41	22.00	1	1071.53	2.67	0.61	4	331	15	41	27
1538	76.02	63.50	1537	12162.74	28.33	10159.58	36.27	0	0	179.50	14.33	456.88	7.10	275.55	27.22	324.90	36.98	1	1029.38	3.02	0.47	5	331	16	41	26
1539	75.96	63.27	1538	12154.39	19.57	10122.44	20.57	0	0	234.63	15.88	483.18	6.12	224.97	17.87	236.75	18.72	0	1113.20	3.32	0.61	4	331	17	41	25
1540	76.22	63.40	1539	12195.87	11.08	10144.77	15.65	0	0	326.06	20.17	507.73	5.26	138.20	9.81	195.03	13.76	0	945.90	4.98	0.73	4	331	18	41	24
1541	76.22	63.05	1540	12195.11	21.12	10087.45	23.99	0	0	210.94	16.73	488.82	6.13	207.48	19.01	234.29	21.86	0	2037.15	2.57	0.56	5	331	19	41	23
1542	75.85	63.20	1541	12135.33	16.01	10111.36	19.29	0	0	304.90	31.74	523.03	6.42	121.31	15.00	143.48	16.96	1	2271.20	4.22	0.52	4	331	20	41	22
1543	75.85	63.31	1542	12135.68	15.32	10129.78	16.58	0	0	257.87	15.86	484.49	5.22	192.98	13.71	209.02	14.79	0	1686.72	4.30	0.69	3	331	21	41	21
1544	76.45	62.88	1543	12231.50	14.51	10060.62	17.32	0	0	261.27	19.92	506.85	5.03	145.73	12.47	174.71	15.22	0	1629.55	3.62	0.64	3	331	22	41	20
1545	75.95	63.26	1544	12151.35	15.84	10122.04	24.61	0	0	261.01	23.72	498.36	6.36	136.30	14.63	209.38	21.71	0	849.10	4.48	0.55	5	331	23	41	19
1546	76.14	63.39	1545	12182.05	12.76	10142.28	19.54	0	0	238.37	17.98	506.80	4.62	132.07	11.72	200.11	17.17	1	185.75	3.41	0.65	5	331	24	41	18
1547	75.65	63.32	1546	12103.60	18.37	10130.55	21.80	0	0	224.21	18.36	502.15	5.62	173.42	16.31	205.87	19.35	0	1370.83	3.07	0.58	4	331	25	41	17
1548	76.19	63.17	1547	12190.75	20.58	10106.67	24.80	0	0	188.30	15.20	495.59	5.48	198.57	18.50	237.97	22.52	0	908.75	2.51	0.55	5	331	26	41	16
1549	75.73	63.16	1548	12116.31	25.73	10105.73	27.75	0	0	204.41	19.66	498.42	7.06	208.12	23.12	223.93	25.05	0	307.47	2.91	0.46	3	331	27	41	15
1550	75.81	63.50	1550	12129.20	19.15	10159.63	18.58	0	0	278.58	14.87	436.90	6.84	274.85	18.53	272.19	17.53	1	530.85	2.86	0.66	5	331	28	41	14
1551	75.76	63.18	1551	12122.06	20.22	10108.10	19.27	0	0	272.22	20.28	484.23	6.88	210.55	18.09	200.72	17.23	0	1858.60	3.39	0.60	3	331	29	41	13
1552	76.02	63.58	1552	12163.19	18.26	10172.10	20.27	0	0	241.68	22.23	502.95	5.69	153.32	16.24	169.85	17.77	0	437.05	3.50	0.55	4	331	30	41	12
1553	75.80	63.92	1554	12128.23	32.10	10227.45	30.33	0	0	162.72	13.39	470.42	6.61	300.85	31.60	285.98	29.45	1	-239.92	3.35	0.42	4	331	31	41	11
1554	75.67	63.71	1555	12106.43	19.63	10194.00	17.76	0	0	247.52	15.76	485.56	6.03	239.90	17.87	217.64	16.06	0	1108.32	4.29	0.64	3	331	32	41	10
1555	75.72	63.54	1556	12115.47	16.56	10166.46	21.45	0	0	279.29	18.24	511.24	6.82	197.95	14.92	254.52	19.64	1	3043.62	4.58	0.64	3	331	33	41	9
1556	75.24	63.86	1557	12038.96	24.42	10218.19	22.12	0	0	244.70	20.16	509.53	7.36	230.18	22.08	208.95	19.93	0	3899.75	3.47	0.53	4	331	34	41	8
1557	75.70	63.36	1558	12111.45	11.70	10137.65	14.76	0	0	316.10	13.54	480.69	5.43	213.96	10.62	266.78	13.73	1	3172.32	5.39	0.79	4	331	35	41	7
1558	75.80	63.55	1559	12127.90	18.13	10167.64	24.95	0	0	258.80	21.14	518.44	6.99	172.31	16.19	236.33	22.41	0	2568.68	5.12	0.56	4	331	36	41	6
1559	75.57	63.43	1560	12091.03	20.72	10148.10	27.16	0	0	171.22	12.87	470.39	5.21	214.18	19.22	279.03	25.57	1	284.78	2.53	0.55	5	331	37	41	5
1560	75.58	63.21	1561	12092.17	22.98	10114.34	24.94	0	0	210.69	16.22	519.31	6.63	233.64	20.96	252.04	23.04	1	3004.78	3.94	0.53	3	331	38	41	4
1561	75.63	63.51	1562	12101.51	18.35	10161.28	28.68	0	0	206.14	18.29	523.76	5.96	160.41	16.30	249.32	25.93	0	1606.30	2.84	0.52	3	331	39	41	3
1562	75.68	63.21	1563	12108.73	18.91	10113.96	26.00	0	0	257.49	17.44	476.14	7.33	218.00	17.53	293.70	25.06	1	1951.80	4.48	0.60	5	331	40	41	2
1563	75.52	63.79	1564	12082.42	24.48	10207.03	24.07	0	0	225.66	22.11	505.76	6.92	193.31	21.74	190.05	21.39	0	1510.18	2.61	0.48	3	331	41	41	1
1564	76.05	70.62	1530	12167.67	30.50	11299.28	18.03	0	0	163.10	13.89	448.53	4.81	272.79	28.54	164.86	16.10	1	1995.80	3.47	0.53	4	332	1	1	1
1565	72.38	59.46	1564	11581.11	15.91	9513.22	16.54	0	0	379.94	38.96	532.06	6.42	99.54	10.99	106.55	11.38	1	1393.67	5.76	0.53	5	333	1	8	8
1566	71.00	60.48	1565	11360.45	45.06	9676.82	37.77	0	0	129.96	13.65	476.94	6.92	322.97	45.89	282.51	36.31	1	1198.62	3.27	0.30	4	333	2	8	7
1567	71.44	60.07	1567	11429.78	35.73	9611.05	35.13	0	0	181.76	25.35	514.04	8.16	198.47	31.80	194.95	31.36	0	2465.82	3.25	0.31	4	333	3	8	6
1568	70.04	60.82	1568	11206.85	49.69	9731.54	36.10	0	0	137.90	19.43	503.58	7.46	269.65	46.84	200.10	32.75	1	1831.18	3.27	0.28	5	333	4	8	5
1569	70.47	61.11	1569	11275.32	32.39	9776.82	20.46	0	0	199.03	25.48	522.71	6.28	195.87	28.40	126.26	19.40	1	2169.60	3.22	0.39	4	333	5	8	4
1570	70.02	60.99	1571	11203.50	35.97	9757.60	22.44	0	0	181.25	17.25	507.40	6.53	286.53	34.36	184.45	20.24	1	1354.92	3.25	0.45	4	333	6	8	3
1571	70.44	60.84	1573	11269.88	59.23	9734.76	25.47	0	0	142.15	15.31	491.67	6.46	371.87	62.28	185.76	23.12	1	1133.85	3.23	0.39	5	333	7	8	2
1572	70.22	60.55	1574	11234.51	62.33	9688.71	27.01	0	0	142.60	21.81	517.32	6.98	299.12	60.46	135.37	22.88	1	2869.57	3.36	0.29	5	333	8	8	1
1573	76.00	62.78	1571	12159.90	28.87	10044.11	22.14	0	0	200.99	29.94	494.21	6.04	149.82	25.55	115.17	19.81	1	-144.72	2.92	0.35	5	334	1	1	1
1574	76.27	63.56	1576	12203.51	21.13	10170.22	25.59	0	0	180.00	17.22	495.94	5.26	170.84	18.75	206.77	22.70	0	765.57	2.67	0.50	3	335	1	3	3
1575	75.51	63.73	1577	12081.29	15.77	10197.13	33.02	0	0	233.37	14.17	485.82	6.55	206.32	14.45	384.89	36.87	1	1677.95	3.73	0.62	4	335	2	3	2
1576	75.47	63.76	1578	12075.01	20.31	10202.35	21.52	0	0	187.48	15.15	510.46	5.00	194.84	18.11	206.26	19.21	0	1888.07	2.68	0.56	4	335	3	3	1
1577	72.13	60.10	1579	11540.40	17.33	9615.86	24.31	0	0	249.12	32.74	523.29	6.18	109.17	17.73	145.24	21.59	1	2619.00	4.49	0.43	5	336	1	5	5
1578	72.38	59.20	1581	11581.58	30.99	9472.68	25.78	0	0	185.47	21.12	515.61	6.60	210.53	27.54	175.21	22.93	0	2931.22	4.13	0.41	3	336	2	5	4
1579	73.09	58.93	1583	11694.58	22.24	9428.85	29.90	0	0	198.53	26.36	503.20	6.23	131.25	20.67	173.99	26.21	1	841.28	3.61	0.38	4	336	3	5	3
1580	71.93	59.80	1584	11508.59	35.99	9568.13	28.76	0	0	147.78	13.92	494.23	6.13	292.11	34.87	238.05	26.95	1	2932.82	4.23	0.41	4	336	4	5	2
1581	72.30	59.18	1587	11567.32	33.69	9468.06	26.62	0	0	166.67	15.24	489.48	6.48	284.14	32.07	227.44	24.67	1	2369.82	3.19	0.45	5	336	5	5	1
1582	75.47	63.15	1586	12075.98	35.37	10104.57	28.21	0	0	159.64	19.87	492.90	6.39	220.01	31.54	175.74	25.15	0	946.62	2.52	0.36	4	337	1	2	2
1583	76.07	62.82	1587	12171.53	22.82	10050.99	24.77	0	0	274.04	43.96	486.27	7.85	116.55	23.10	122.29	22.65	1	148.70	4.12	0.35	5	337	2	2	1
1584	72.87	59.31	1591	11658.83	27.15	9489.64	19.22	0	0	201.54	25.90	521.78	5.37	161.62	23.72	109.83	15.47	1	2818.12	4.17	0.41	4	338	1	1	1
1585	75.68	62.35	1593	12108.14	15.67	9975.22	17.17	0	0	343.98	39.85	522.99	5.59	74.92	11.28	107.49	13.03	1	1609.22	6.36	0.50	5	339	1	108	108
1586	75.78	62.75	1594	12124.44	31.66	10039.60	41.22	0	0	153.66	21.15	483.24	7.04	178.50	28.30	231.70	37.04	0	590.55	3.04	0.31	5	339	2	108	107
1587	75.42	63.62	1595	12067.89	21.64	10178.44	31.01	0	0	194.92	16.22	489.67	6.55	204.03	19.62	286.11	29.45	1	798.88	3.45	0.50	4	339	3	108	106
1588	75.52	63.93	1596	12083.45	13.77	10228.31	21.26	0	0	315.88	19.66	497.89	6.82	172.26	12.31	260.66	19.78	1	1879.35	5.92	0.68	3	339	4	108	105
1589	75.49	63.87	1597	12078.07	14.95	10218.70	17.33	0	0	312.47	19.27	490.12	6.41	188.12	13.34	217.55	15.53	0	3917.47	5.18	0.69	3	339	5	108	104
1590	75.58	63.84	1598	12093.03	14.37	10214.55	16.10	0	0	313.65	17.66	484.35	6.13	198.38	12.86	221.67	14.48	0	2923.70	4.77	0.72	3	339	6	108	103
1591	75.29	63.97	1599	12045.99	13.66	10235.19	14.74	0	0	366.31	24.22	519.12	6.37	159.16	12.00	171.86	12.99	0	3915.95	5.15	0.70	3	339	7	108	102
1592	75.66	62.93	1600	12105.98	33.91	10069.11	17.08	0	0	186.58	26.71	507.67	5.58	187.70	29.66	104.66	19.26	1	748.57	3.85	0.37	5	339	8	108	101
1593	75.66	62.20	1601	12106.16	17.64	9951.38	23.74	0	0	256.62	23.22	491.04	6.48	150.18	15.45	202.23	20.96	0	247.12	4.84	0.54	3	339	9	108	100
1594	75.43	62.36	1602	12068.41	17.61	9977.27	13.77	0	0	296.82	21.79	495.06	5.64	184.59	15.46	143.87	11.90	0	2801.62	5.62	0.65	4	339	10	108	99
1595	75.46	62.18	1603	12073.91	18.28	9948.87	14.33	0	0	305.41	25.58	501.12	5.98	168.10	15.95	132.59	12.88	1	2281.00	4.49	0.61	3	339	11	108	98
1596	76.02	62.29	1604	12162.87	8.91	9966.83	11.99	0	0	377.01	19.37	497.98	4.76	135.55	8.23	180.37	10.51	0	2165.03	8.28	0.80	3	339	12	108	97
1597	75.34	62.09	1605	12054.11	25.74	9933.71	22.10	0	0	255.96	23.90	486.65	7.75	213.50	22.95	183.49	19.70	0	1952.30	4.84	0.50	4	339	13	108	96
1598	75.61	62.32	1606	12097.22	14.28	9971.30	14.78	0	0	410.39	32.73	503.49	7.07	135.87	11.99	141.47	12.71	0	2270.03	6.26	0.63	3	339	14	108	95
1599	75.43	62.34	1607	12068.26	19.60	9973.90	20.37	0	0	282.99	26.00	503.38	6.96	164.31	17.19	170.86	17.91	0	2826.80	5.34	0.54	4	339	15	108	94
1600	75.67	62.36	1608	12107.42	16.62	9977.20	14.15	0	0	350.74	26.38	503.04	6.52	169.86	14.55	144.23	12.21	0	1930.75	4.92	0.65	3	339	16	108	93
1601	75.67	62.40	1609	12107.82	12.67	9984.55	14.85	0	0	332.46	25.10	490.02	5.40	126.83	10.60	150.20	12.78	1	772.62	4.94	0.66	4	339	17	108	92
1602	75.36	62.24	1610	12057.20	14.27	9958.13	13.89	0	0	349.24	28.11	514.96	5.82	134.76	12.02	132.41	12.15	1	3422.93	7.02	0.64	4	339	18	108	91
1603	75.61	62.43	1611	12097.26	19.10	9988.89	20.85	0	0	258.91	23.48	502.49	6.37	162.25	16.76	177.25	18.35	0	858.70	3.94	0.55	3	339	19	108	90
1604	75.64	62.48	1612	12102.94	12.64	9997.20	14.46	0	0	369.92	25.63	504.79	6.01	139.23	10.80	160.06	12.57	0	3243.32	7.56	0.69	3	339	20	108	89
1605	75.50	62.01	1613	12079.21	24.84	9921.96	21.57	0	0	276.60	24.34	484.45	8.17	218.87	22.21	190.16	19.28	0	2459.90	4.40	0.52	4	339	21	108	88
1606	75.41	62.51	1614	12066.17	17.34	10001.53	18.88	0	0	350.52	37.97	539.11	7.16	113.15	12.90	128.72	15.16	1	4231.75	8.15	0.49	4	339	22	108	87
1607	75.83	62.90	1615	12133.53	19.19	10064.18	36.58	0	0	337.80	53.00	555.89	10.86	101.56	19.41	182.69	31.97	1	3243.25	5.94	0.32	4	339	23	108	86
1608	75.67	63.07	1616	12106.82	13.58	10090.63	20.02	0	0	391.06	33.86	525.85	7.61	116.18	10.96	176.80	17.49	1	2629.25	5.98	0.59	4	339	24	108	85
1609	75.76	62.44	1617	12122.11	16.86	9991.12	26.47	0	0	324.50	42.18	546.01	8.03	99.51	14.99	157.17	22.84	1	2682.97	6.96	0.41	3	339	25	108	84
1610	75.73	62.28	1618	12117.14	20.48	9964.28	22.15	0	0	326.28	49.21	523.69	7.85	100.18	17.10	110.02	18.49	1	3558.10	5.46	0.35	4	339	26	108	83
1611	75.74	62.21	1619	12118.22	24.44	9953.78	37.71	0	0	257.12	44.73	533.01	9.17	105.87	20.90	166.60	32.86	1	3179.60	5.41	0.27	4	339	27	108	82
1612	75.75	62.43	1620	12119.46	19.08	9989.52	16.82	0	0	353.72	36.53	519.12	7.33	140.52	16.57	118.23	12.87	1	1805.90	5.85	0.51	3	339	28	108	81
1613	75.40	62.17	1621	12064.51	20.89	9947.34	21.37	0	0	300.49	34.77	511.56	7.56	137.37	17.59	142.15	18.92	0	4678.80	5.88	0.45	5	339	29	108	80
1614	75.55	62.30	1622	12088.67	20.29	9968.06	19.59	0	0	346.57	43.04	521.11	7.84	117.59	15.36	117.08	16.18	1	629.40	5.95	0.43	4	339	30	108	79
1615	75.71	62.57	1623	12113.26	24.18	10010.66	20.68	0	0	344.09	41.25	532.75	9.11	154.21	21.03	129.49	16.87	1	2723.32	6.46	0.43	3	339	31	108	78
1616	75.73	62.58	1624	12117.32	12.09	10012.36	22.01	0	0	434.09	41.79	531.83	8.11	90.90	10.07	176.73	19.12	1	3092.85	7.44	0.56	4	339	32	108	77
1617	75.68	62.45	1625	12109.40	21.85	9992.29	23.39	0	0	362.85	52.22	537.31	9.14	109.48	17.34	115.10	17.34	1	2418.45	6.49	0.36	3	339	33	108	76
1618	75.60	62.17	1626	12096.44	22.38	9947.80	26.66	0	0	360.85	51.72	535.44	10.06	109.61	16.45	141.76	23.48	1	2908.03	6.67	0.36	4	339	34	108	75
1619	75.32	62.36	1627	12051.79	23.53	9977.46	23.53	0	0	313.52	37.88	530.86	8.88	149.40	20.43	149.28	20.36	0	4930.28	5.80	0.43	4	339	35	108	74
1620	75.65	62.14	1628	12104.01	18.37	9941.68	15.97	0	0	450.80	52.31	532.88	9.08	118.95	14.71	111.55	15.90	1	3397.57	6.73	0.48	5	339	36	108	73
1621	75.79	62.33	1629	12125.60	21.88	9973.22	29.65	0	0	219.56	23.57	481.52	6.97	157.64	19.41	213.35	26.28	0	3502.00	3.88	0.45	3	339	37	108	72
1622	75.51	61.94	1630	12081.09	20.08	9910.86	21.06	0	0	265.33	22.75	503.53	6.84	181.04	17.78	189.83	18.68	0	2369.10	4.55	0.56	3	339	38	108	71
1623	75.75	62.15	1631	12120.10	22.29	9944.55	34.59	0	0	253.55	34.12	525.52	8.55	127.52	19.57	197.92	30.39	1	3586.80	4.22	0.36	4	339	39	108	70
1624	75.53	62.28	1632	12085.56	19.21	9964.86	21.80	0	0	319.37	35.35	519.02	7.73	130.26	15.65	150.54	18.96	1	2260.72	6.54	0.47	3	339	40	108	69
1625	75.60	61.96	1633	12096.32	15.28	9913.12	22.30	0	0	325.00	31.89	514.13	6.89	108.67	11.18	172.72	19.45	1	2837.20	5.10	0.53	4	339	41	108	68
1626	75.73	62.23	1634	12116.96	15.84	9956.94	24.00	0	0	312.24	32.25	516.14	7.26	116.59	13.58	178.45	20.96	1	2454.50	5.46	0.51	3	339	42	108	67
1627	75.45	61.95	1635	12072.65	17.28	9912.78	29.47	0	0	257.62	22.64	499.62	7.23	152.23	15.19	256.43	27.03	1	3373.15	8.60	0.54	3	339	43	108	66
1628	75.37	61.63	1636	12059.97	14.91	9860.82	23.15	0	0	334.73	30.03	511.20	7.46	124.51	12.17	197.74	20.29	1	3746.47	6.15	0.56	4	339	44	108	65
1629	75.35	61.81	1637	12055.53	13.90	9889.60	21.31	0	0	316.29	22.48	495.76	6.78	151.09	12.23	231.05	19.06	0	4288.05	6.06	0.65	3	339	45	108	64
1630	75.72	62.11	1638	12114.74	20.47	9938.12	25.75	0	0	258.39	28.12	524.93	7.23	144.73	17.89	182.19	22.66	0	3204.88	5.78	0.46	4	339	46	108	63
1631	75.72	61.93	1639	12114.49	26.03	9908.48	30.54	0	0	279.12	35.99	520.06	9.67	155.60	22.88	182.55	26.93	0	3261.75	3.96	0.40	5	339	47	108	62
1632	75.42	61.65	1640	12066.58	13.74	9863.62	21.12	0	0	341.04	29.80	519.15	6.71	110.13	10.05	183.68	18.40	1	4306.80	7.44	0.59	4	339	48	108	61
1633	75.59	62.05	1641	12093.82	18.18	9928.39	18.50	0	0	317.29	28.59	516.89	7.07	155.06	15.80	158.24	16.34	0	3641.62	4.81	0.56	4	339	49	108	60
1634	75.34	61.63	1642	12053.94	25.54	9860.08	46.27	0	0	208.07	34.13	528.27	8.51	115.03	20.53	215.83	40.66	1	2992.78	5.53	0.28	4	339	50	108	59
1635	75.76	62.88	1643	12121.68	17.26	10060.68	37.09	0	0	320.08	34.19	529.57	9.88	125.33	15.37	264.86	34.05	1	3091.58	5.10	0.46	5	339	51	108	58
1636	75.77	62.41	1644	12123.54	13.32	9986.05	21.75	0	0	385.65	27.94	516.50	8.01	142.43	11.82	228.37	19.95	0	4162.15	6.21	0.65	4	339	52	108	57
1637	76.01	62.64	1645	12162.06	15.92	10021.95	26.24	0	0	294.43	29.29	520.15	7.30	127.29	15.33	202.27	23.81	1	3906.95	6.11	0.53	5	339	53	108	56
1638	75.82	61.47	1646	12131.71	23.19	9834.95	56.61	0	0	193.09	29.07	520.83	8.57	121.76	21.73	286.56	52.96	1	3176.50	5.11	0.31	5	339	54	108	55
1639	75.57	62.80	1647	12091.54	18.95	10047.70	57.04	0	0	200.61	15.55	497.27	6.35	191.13	17.08	420.50	49.70	1	4109.25	4.53	0.58	5	339	55	108	54
1640	74.87	64.30	1648	11979.24	58.23	10288.36	30.99	0	0	231.97	29.70	534.96	12.37	335.09	59.50	190.67	28.15	1	5521.45	6.80	0.30	5	339	56	108	53
1641	75.65	63.20	1649	12103.48	17.10	10111.27	24.33	0	0	428.30	45.61	544.82	10.32	119.10	13.75	174.64	21.24	1	3641.45	8.12	0.49	4	339	57	108	52
1642	75.49	63.99	1650	12078.36	18.25	10237.89	20.31	0	0	395.35	39.31	543.23	9.12	139.77	15.39	157.01	17.91	0	4048.62	5.89	0.55	5	339	58	108	51
1643	75.68	63.93	1651	12108.83	17.08	10228.77	68.44	0	0	303.13	27.59	514.33	8.45	150.32	15.12	490.63	54.97	1	3263.17	5.74	0.60	5	339	59	108	50
1644	75.87	63.22	1652	12139.16	6.51	10115.40	18.10	0	0	645.43	60.92	551.78	8.54	74.26	6.59	157.51	15.85	1	5695.53	6.89	0.61	4	339	60	108	49
1645	75.82	63.59	1653	12131.48	16.36	10174.74	20.79	0	0	365.80	36.35	583.78	8.11	128.05	14.83	161.12	18.07	1	3805.53	6.15	0.54	5	339	61	108	48
1646	75.71	63.73	1654	12113.44	21.07	10196.71	22.45	0	0	361.88	39.80	558.02	9.48	147.13	18.37	156.96	19.63	0	5193.45	6.10	0.49	5	339	62	108	47
1647	75.18	64.00	1655	12029.15	48.88	10240.70	39.56	0	0	228.33	31.94	535.59	12.91	266.58	46.46	221.05	36.13	1	3803.10	7.23	0.26	5	339	63	108	46
1648	75.65	63.71	1656	12103.55	11.43	10193.63	14.08	0	0	532.51	40.05	559.20	7.70	107.40	8.64	141.96	12.12	1	3454.22	9.37	0.67	4	339	64	108	45
1649	75.72	63.51	1657	12114.96	13.07	10162.07	25.51	0	0	401.17	36.07	536.05	8.72	108.65	10.95	217.77	22.40	1	3361.60	6.28	0.57	5	339	65	108	44
1650	74.91	64.29	1658	11986.00	44.41	10286.94	22.72	0	0	272.09	19.42	485.80	10.37	422.83	52.81	254.15	21.40	1	4847.70	6.15	0.47	5	339	66	108	43
1651	75.83	63.66	1659	12132.99	17.60	10185.26	23.03	0	0	312.53	28.67	498.06	7.75	148.34	15.65	193.70	20.28	0	3127.53	4.53	0.54	3	339	67	108	42
1652	75.15	64.01	1660	12024.58	35.29	10241.51	25.11	0	0	255.06	19.65	499.51	9.58	335.36	36.40	255.84	23.74	1	4971.10	6.25	0.47	5	339	68	108	41
1653	75.68	63.38	1661	12108.42	15.36	10140.42	27.13	0	0	411.02	43.70	559.08	9.67	101.43	11.81	194.78	23.65	1	4656.18	9.40	0.54	5	339	69	108	40
1654	75.44	63.66	1662	12070.07	20.34	10185.84	20.60	0	0	318.09	29.64	515.87	7.96	168.16	17.89	170.40	18.14	0	3541.82	5.32	0.55	5	339	70	108	39
1655	73.99	63.89	1663	11838.65	62.43	10223.15	24.16	0	0	199.77	14.24	469.10	8.27	523.08	86.13	267.92	23.45	1	2743.22	4.46	0.44	5	339	71	108	38
1656	72.68	65.32	1664	11628.70	24.42	10451.76	31.76	0	0	239.28	37.31	519.55	7.82	116.50	19.89	155.59	27.53	1	2678.65	4.18	0.32	4	339	72	108	37
1657	72.85	65.35	1665	11656.45	14.15	10455.38	14.40	0	0	469.27	46.27	532.04	7.56	114.16	13.68	100.47	10.55	1	3073.10	8.32	0.56	4	339	73	108	36
1658	72.72	65.35	1666	11635.37	33.47	10455.94	28.19	0	0	241.80	45.46	546.79	8.38	134.77	28.73	104.26	21.00	1	1910.72	4.64	0.25	5	339	74	108	35
1659	72.65	65.15	1667	11624.25	15.24	10424.10	21.50	0	0	305.30	31.63	538.82	6.18	98.03	11.01	157.74	18.74	1	2264.12	4.73	0.52	4	339	75	108	34
1660	72.82	65.51	1668	11650.58	18.65	10481.91	21.72	0	0	334.36	40.36	520.31	7.96	120.55	17.11	136.92	18.07	1	1658.82	4.96	0.44	4	339	76	108	33
1661	72.47	65.01	1669	11594.98	17.47	10402.12	21.26	0	0	273.18	25.77	522.87	6.37	141.38	14.85	173.22	18.67	0	3113.38	4.48	0.54	4	339	77	108	32
1662	72.54	65.51	1670	11607.08	23.48	10481.43	25.75	0	0	300.74	44.20	535.54	8.00	101.67	15.50	128.21	20.58	1	3130.60	5.28	0.35	4	339	78	108	31
1663	72.67	65.21	1671	11627.96	17.60	10433.71	31.91	0	0	270.97	29.30	507.11	7.76	123.08	14.72	226.29	28.28	1	4617.07	5.66	0.46	4	339	79	108	30
1664	72.84	65.47	1672	11654.29	15.34	10475.85	18.46	0	0	322.21	34.51	516.11	6.40	113.95	14.71	130.52	14.99	1	3372.47	4.91	0.51	4	339	80	108	29
1665	72.79	65.34	1673	11646.16	25.96	10453.81	27.46	0	0	298.90	45.92	517.03	9.46	130.23	23.01	136.40	23.34	1	3560.20	6.43	0.32	3	339	81	108	28
1666	72.60	65.32	1674	11615.44	19.69	10451.61	13.17	0	0	299.17	22.98	492.42	5.84	197.03	17.28	130.69	11.22	1	1865.43	5.33	0.64	4	339	82	108	27
1667	72.61	65.25	1675	11617.97	21.31	10439.84	17.56	0	0	318.33	36.84	523.51	7.24	140.37	18.04	115.95	15.28	1	3458.15	6.66	0.46	3	339	83	108	26
1668	72.86	65.34	1677	11657.30	28.32	10454.35	21.79	0	0	237.52	27.49	515.66	7.21	188.39	24.91	144.61	18.91	0	3591.22	4.21	0.43	4	339	84	108	25
1669	72.77	65.26	1678	11642.75	16.91	10441.97	19.27	0	0	397.39	43.38	519.09	8.47	119.32	14.92	135.51	16.69	1	3969.43	9.30	0.49	4	339	85	108	24
1670	72.67	65.57	1679	11626.41	17.79	10491.14	18.41	0	0	303.53	26.98	495.58	6.67	153.78	15.51	159.13	16.04	0	3920.05	5.36	0.57	3	339	86	108	23
1671	72.50	65.33	1680	11599.59	16.20	10452.21	14.71	0	0	368.77	36.10	515.35	6.33	118.66	12.24	106.58	11.40	1	2908.05	7.35	0.55	5	339	87	108	22
1672	72.99	65.38	1681	11677.67	19.79	10460.65	18.61	0	0	306.67	31.71	495.47	7.03	147.57	17.63	137.17	15.73	0	3291.65	5.45	0.51	3	339	88	108	21
1673	72.70	65.45	1682	11632.60	17.93	10471.31	21.35	0	0	299.21	26.32	500.80	7.23	157.12	15.77	187.12	18.80	0	3395.97	5.58	0.56	3	339	89	108	20
1674	72.72	65.26	1683	11635.14	16.47	10440.92	16.94	0	0	404.11	39.33	503.95	7.97	129.14	14.12	133.37	14.71	1	2575.00	6.58	0.55	4	339	90	108	19
1675	72.67	65.67	1684	11627.23	28.88	10506.44	24.07	0	0	249.27	37.65	501.27	7.68	145.64	24.85	118.39	19.49	1	2909.62	4.44	0.33	3	339	91	108	18
1676	72.34	65.35	1685	11574.18	28.47	10456.78	21.44	0	0	277.69	39.38	501.28	7.82	152.35	24.56	105.92	16.05	1	1490.47	4.61	0.36	4	339	92	108	17
1677	72.82	65.13	1686	11650.85	16.45	10421.24	18.39	0	0	313.69	38.34	504.39	6.52	108.45	15.72	120.58	17.48	1	2387.03	5.81	0.46	5	339	93	108	16
1678	72.76	65.51	1687	11642.31	15.23	10482.15	19.03	0	0	313.72	32.44	517.73	6.27	113.13	13.46	140.13	15.97	1	3663.60	6.70	0.52	5	339	94	108	15
1679	72.75	65.22	1688	11639.39	18.75	10434.65	19.10	0	0	278.79	29.90	503.64	6.28	134.24	16.31	137.15	16.81	1	1343.95	4.75	0.50	4	339	95	108	14
1680	72.82	65.13	1689	11651.06	23.60	10420.28	22.33	0	0	288.73	36.55	502.33	7.96	144.04	20.83	136.95	20.14	0	2592.40	5.12	0.41	4	339	96	108	13
1681	72.46	65.34	1690	11593.38	21.41	10455.05	19.69	0	0	370.38	49.40	505.51	7.79	107.36	14.83	90.95	13.77	1	1100.10	5.72	0.40	4	339	97	108	12
1682	72.70	65.29	1691	11632.78	18.19	10446.04	16.73	0	0	320.74	31.77	516.46	6.62	140.42	15.69	128.69	14.30	1	2913.97	5.32	0.54	4	339	98	108	11
1683	72.65	65.53	1692	11624.68	14.66	10485.13	14.85	0	0	430.28	35.00	508.37	7.50	136.97	12.45	138.30	12.44	0	1799.78	5.83	0.63	4	339	99	108	10
1684	72.69	65.12	1693	11630.42	20.21	10418.72	17.47	0	0	346.71	39.11	514.70	7.78	137.92	17.32	122.67	16.62	1	1842.67	4.40	0.48	4	339	100	108	9
1685	72.67	65.44	1694	11627.52	18.39	10469.90	18.40	0	0	323.27	34.19	519.05	6.95	131.50	15.51	130.41	15.01	1	3493.03	6.17	0.50	3	339	101	108	8
1686	72.79	65.43	1695	11646.74	13.52	10469.25	20.18	0	0	364.40	41.57	513.63	7.03	94.80	12.74	136.39	16.80	1	3766.82	6.22	0.49	4	339	102	108	7
1687	72.39	65.66	1696	11583.04	24.29	10506.15	20.00	0	0	324.71	42.81	517.36	8.19	139.07	20.46	108.86	15.50	1	3854.38	7.44	0.40	3	339	103	108	6
1688	72.48	65.40	1697	11596.51	26.31	10464.29	19.46	0	0	360.38	45.35	505.53	9.03	157.72	22.64	100.12	13.27	1	3125.43	10.62	0.42	4	339	104	108	5
1689	72.85	65.05	1698	11656.39	21.53	10407.30	19.24	0	0	280.32	33.66	510.75	6.87	139.59	19.20	127.03	18.33	1	1488.38	4.59	0.45	4	339	105	108	4
1690	72.53	65.33	1699	11604.38	18.19	10452.37	21.89	0	0	292.53	32.91	507.93	6.71	115.05	13.48	147.38	18.84	1	1926.03	4.78	0.47	4	339	106	108	3
1691	72.92	65.45	1700	11666.55	21.21	10472.48	21.50	0	0	299.51	38.54	510.12	7.51	128.73	19.80	124.29	16.97	1	2568.45	4.65	0.41	4	339	107	108	2
1692	72.70	65.25	1701	11631.94	25.68	10440.19	25.44	0	0	276.26	42.63	512.22	8.29	126.31	21.69	126.08	22.09	1	1455.75	4.67	0.33	3	339	108	108	1
1693	72.51	59.71	1599	11602.17	20.76	9554.21	20.64	0	0	244.07	30.22	516.87	5.84	123.18	16.21	125.85	17.54	1	3198.32	4.26	0.43	4	340	1	1	1
1694	76.07	68.44	1607	12171.53	20.20	10950.04	31.47	0	0	143.25	12.36	465.62	4.62	182.98	18.22	279.86	29.51	1	-311.28	2.65	0.51	5	341	1	2	2
1695	77.29	69.17	1609	12366.07	19.76	11066.80	28.33	0	0	168.68	14.48	453.75	5.04	179.11	17.69	251.90	26.31	1	2453.25	4.22	0.53	5	341	2	2	1
1696	72.95	65.19	1615	11672.37	10.81	10430.46	14.92	0	0	566.30	81.43	540.27	9.00	83.73	12.88	91.46	14.76	1	5068.25	5.96	0.42	4	342	1	28	28
1697	73.10	65.17	1617	11696.31	12.55	10427.94	26.55	0	0	357.57	50.54	518.90	8.08	87.81	14.31	152.63	23.32	1	2873.65	6.06	0.40	4	342	2	28	27
1698	72.90	65.10	1618	11663.61	18.65	10415.33	25.53	0	0	276.44	28.19	489.10	7.41	141.91	16.84	193.17	22.47	0	2683.05	5.22	0.49	3	342	3	28	26
1699	72.79	65.28	1619	11647.09	14.37	10444.58	15.89	0	0	367.82	43.52	513.95	6.32	97.17	13.53	99.33	13.00	1	2169.55	4.39	0.48	4	342	4	28	25
1700	72.42	65.16	1620	11587.20	25.67	10425.83	20.12	0	0	278.13	37.92	506.77	7.55	144.84	21.87	116.95	19.07	1	2864.65	6.78	0.38	4	342	5	28	24
1701	72.75	65.30	1621	11639.88	19.61	10448.78	25.76	0	0	269.57	40.33	503.12	6.97	98.60	16.93	131.73	21.85	1	1840.00	5.03	0.35	3	342	6	28	23
1702	72.66	65.55	1622	11624.94	28.29	10487.62	31.57	0	0	261.19	49.85	523.89	8.45	98.43	20.54	118.30	23.90	1	2987.55	5.42	0.25	5	342	7	28	22
1703	72.80	65.18	1623	11648.13	18.03	10429.53	19.29	0	0	374.08	58.57	537.16	8.24	94.79	17.29	101.78	18.76	1	5031.97	7.11	0.36	4	342	8	28	21
1704	73.11	65.28	1625	11698.17	11.54	10444.49	19.56	0	0	477.23	73.86	535.61	8.49	79.06	12.35	97.59	16.04	1	3776.50	7.54	0.37	5	342	9	28	20
1705	72.91	65.27	1626	11666.02	13.49	10443.30	16.37	0	0	426.34	53.55	530.16	7.53	98.08	15.42	99.91	13.64	1	3778.35	5.99	0.46	5	342	10	28	19
1706	72.99	65.27	1627	11677.99	24.00	10443.30	23.61	0	0	308.32	42.16	504.63	8.76	136.64	21.94	132.66	20.41	1	2972.80	6.23	0.38	3	342	11	28	18
1707	72.69	65.39	1628	11629.73	19.43	10462.26	21.54	0	0	339.69	44.20	525.30	7.84	107.63	15.37	121.58	17.04	1	4124.93	7.96	0.41	4	342	12	28	17
1708	72.77	65.68	1629	11642.67	14.82	10508.66	20.76	0	0	325.04	38.95	501.62	6.59	95.14	13.25	133.28	17.56	1	1334.55	4.27	0.46	4	342	13	28	16
1709	73.00	65.25	1630	11679.43	25.21	10439.52	19.16	0	0	254.00	29.22	513.38	6.71	168.65	22.10	128.10	16.78	1	2890.97	3.95	0.45	4	342	14	28	15
1710	72.96	65.20	1631	11673.60	23.19	10431.99	17.78	0	0	293.90	43.77	512.67	7.10	125.65	22.23	97.04	16.99	1	2633.32	4.42	0.37	5	342	15	28	14
1711	72.67	65.77	1632	11627.66	16.72	10523.05	23.13	0	0	255.44	26.01	489.80	5.98	123.89	13.92	174.08	20.24	1	2250.62	3.96	0.51	5	342	16	28	13
1712	72.93	65.69	1633	11669.19	17.23	10511.15	19.46	0	0	322.95	28.49	490.52	7.20	150.91	15.34	169.91	17.08	0	1691.32	4.51	0.57	4	342	17	28	12
1713	72.61	65.25	1634	11616.80	25.66	10440.15	22.86	0	0	288.91	46.57	515.09	7.92	114.86	19.49	106.74	19.74	1	3508.47	6.16	0.32	5	342	18	28	11
1714	72.77	65.24	1636	11643.35	23.87	10438.23	17.23	0	0	311.77	42.69	509.22	7.33	135.16	20.85	96.21	15.23	1	1837.65	4.04	0.40	4	342	19	28	10
1715	72.67	65.27	1637	11627.94	22.50	10443.45	19.27	0	0	344.65	49.58	509.94	8.05	115.92	18.10	97.38	15.93	1	1859.38	4.71	0.38	4	342	20	28	9
1716	72.73	65.13	1638	11637.31	17.48	10421.55	20.64	0	0	327.31	40.76	505.02	7.24	105.48	14.75	129.35	18.87	1	1867.22	4.04	0.44	4	342	21	28	8
1717	72.40	65.34	1639	11584.43	19.88	10453.70	14.35	0	0	354.89	34.93	505.21	6.75	153.24	17.08	99.63	10.67	1	2907.10	5.77	0.54	4	342	22	28	7
1718	72.75	65.14	1640	11640.37	16.72	10422.09	24.45	0	0	279.65	36.47	524.13	6.56	96.90	14.53	145.42	21.56	1	3266.07	4.78	0.42	5	342	23	28	6
1719	72.54	65.37	1641	11605.93	27.91	10459.54	23.96	0	0	300.90	42.74	512.10	9.18	149.68	23.93	126.55	19.63	1	2354.40	5.80	0.37	5	342	24	28	5
1720	72.76	65.11	1642	11641.22	17.18	10418.36	18.18	0	0	314.34	31.29	509.43	6.64	132.93	15.03	141.31	16.25	1	2115.65	3.97	0.53	3	342	25	28	4
1721	72.57	65.31	1643	11611.25	24.69	10449.91	22.72	0	0	340.88	49.81	526.44	9.23	124.70	19.59	114.64	18.46	1	2839.22	5.27	0.35	3	342	26	28	3
1722	72.93	65.28	1644	11668.50	13.97	10444.98	22.01	0	0	466.60	71.45	523.75	10.00	90.59	16.53	114.68	18.52	1	4361.88	5.57	0.37	4	342	27	28	2
1723	73.31	65.03	1647	11730.04	41.39	10404.10	23.79	0	0	253.76	31.68	505.22	9.80	250.95	38.55	148.45	21.52	1	3336.47	6.05	0.39	5	342	28	28	1
1724	77.17	68.32	1616	12347.13	41.26	10930.86	42.90	0	0	128.70	32.61	505.28	6.40	126.58	37.53	128.91	36.13	1	1948.80	1.95	0.16	5	343	1	3	3
1725	76.64	68.67	1617	12262.21	43.64	10986.59	29.08	0	0	171.08	32.81	497.12	7.10	173.62	37.98	109.87	22.81	1	1313.40	3.36	0.24	5	343	2	3	2
1726	77.17	68.64	1618	12347.59	25.28	10981.70	28.25	0	0	173.99	21.83	474.89	5.70	155.41	22.34	173.49	24.80	0	1475.45	1.98	0.39	4	343	3	3	1
1727	75.18	60.73	1648	12029.54	28.56	9717.06	49.00	0	0	207.53	17.38	457.71	9.01	267.46	27.13	382.47	50.85	1	6787.35	6.77	0.42	5	344	1	3	3
1728	75.46	61.83	1649	12072.97	15.47	9893.57	58.54	0	0	256.48	24.04	515.15	7.02	121.64	12.15	354.23	50.49	1	6128.82	4.70	0.56	5	344	2	3	2
1729	75.75	63.54	1651	12120.77	11.43	10166.02	21.32	0	0	489.78	41.87	534.65	9.00	102.00	10.04	191.72	18.86	1	3263.17	7.36	0.61	5	344	3	3	1
1730	72.91	64.86	1652	11665.93	316842.61	10377.84	46788.54	0	0	409.98	6306757.34	555.80	12.78	38.90	189547.38	13.26	10729.19	1	3027.95	7.45	-0.00	5	345	1	1	1
1731	72.96	65.14	1659	11673.10	22.53	10422.95	20.77	0	0	306.64	41.61	525.97	7.97	131.11	20.99	121.52	19.56	1	3307.60	4.89	0.40	5	346	1	1	1
1732	74.31	59.26	1659	11888.83	29.56	9482.04	26.58	0	0	186.49	16.76	468.77	6.49	245.33	28.58	228.89	24.54	0	323.80	2.20	0.49	5	347	1	2	2
1733	74.80	60.05	1660	11968.22	30.76	9607.49	57.07	0	0	145.20	19.07	503.44	7.56	183.74	27.84	320.59	57.08	1	3123.65	2.56	0.36	5	347	2	2	1
1734	75.65	62.67	1664	12103.82	26.95	10027.21	32.31	0	0	241.99	42.60	525.44	8.16	109.30	20.61	138.83	27.51	1	1121.70	3.63	0.28	3	348	1	40	40
1735	76.08	62.91	1665	12172.02	13.17	10066.32	20.46	0	0	443.30	60.18	513.79	9.05	93.67	15.56	125.25	19.52	1	1668.03	4.82	0.44	5	348	2	40	39
1736	75.73	62.38	1668	12117.07	21.24	9981.39	31.28	0	0	243.39	28.85	496.36	7.69	137.97	18.61	203.35	27.53	0	2762.00	4.08	0.42	3	348	3	40	38
1737	74.53	61.18	1669	11925.16	36.79	9789.38	55.90	0	0	154.00	13.27	454.06	7.77	314.81	37.64	430.78	65.68	1	1539.97	3.62	0.40	5	348	4	40	37
1738	75.46	62.50	1670	12073.06	24.51	9999.23	30.30	0	0	273.01	38.34	528.38	8.87	131.36	20.11	165.06	26.37	1	4816.57	6.82	0.35	3	348	5	40	36
1739	75.65	62.19	1671	12103.50	31.11	9950.53	31.85	0	0	202.07	22.71	480.00	8.13	213.76	28.46	220.34	28.68	0	1829.82	3.07	0.39	5	348	6	40	35
1740	75.73	62.31	1672	12117.16	28.35	9969.63	36.26	0	0	215.57	25.44	488.45	8.81	186.63	25.47	238.00	32.73	0	2972.70	4.09	0.37	4	348	7	40	34
1741	75.70	62.92	1673	12111.27	37.90	10066.96	24.28	0	0	253.66	61.24	581.11	9.39	124.75	31.89	94.86	28.33	1	2116.32	5.03	0.19	5	348	8	40	33
1742	75.61	62.25	1674	12097.91	29.15	9960.45	41.07	0	0	138.13	24.20	530.55	5.67	124.25	23.59	179.26	35.99	1	1205.93	3.24	0.27	5	348	9	40	32
1743	75.86	62.97	1675	12137.50	23.66	10074.72	14.89	0	0	349.71	69.53	546.12	8.36	105.52	24.55	83.82	17.85	1	3125.38	5.49	0.28	4	348	10	40	31
1744	75.82	62.06	1676	12131.04	17.53	9930.09	33.37	0	0	196.08	25.72	514.04	5.75	107.49	16.97	197.65	29.32	1	2301.55	3.92	0.40	5	348	11	40	30
1745	75.62	62.74	1677	12099.81	41.63	10038.55	35.42	0	0	223.40	56.74	542.62	9.78	121.55	33.15	104.25	30.18	1	2424.25	5.43	0.16	3	348	12	40	29
1746	75.82	62.76	1678	12130.95	18.34	10041.36	18.03	0	0	390.89	48.80	504.75	8.36	115.96	17.06	111.45	15.80	1	2899.65	6.14	0.44	4	348	13	40	28
1747	75.62	62.71	1679	12099.49	39.31	10033.39	36.35	0	0	201.14	38.63	526.28	9.17	157.18	34.20	145.30	31.63	0	1584.88	3.52	0.23	5	348	14	40	27
1748	75.55	62.08	1682	12088.14	31.72	9933.19	51.63	0	0	187.48	21.57	464.74	9.48	215.49	29.65	332.36	52.69	1	1156.30	3.69	0.35	5	348	15	40	26
1749	75.80	62.42	1684	12127.50	19.83	9987.98	23.80	0	0	327.26	47.15	515.13	8.25	107.86	18.39	123.00	18.74	1	2822.28	5.57	0.37	5	348	16	40	25
1750	75.93	62.62	1685	12148.73	18.31	10018.98	23.51	0	0	313.54	42.88	526.27	7.82	111.67	19.30	132.75	19.57	1	1050.38	4.37	0.40	5	348	17	40	24
1751	75.66	62.82	1686	12105.72	36.21	10050.73	35.54	0	0	178.79	28.31	500.70	7.92	176.33	32.01	173.25	31.38	0	1750.53	2.92	0.28	3	348	18	40	23
1752	76.46	62.63	1688	12233.05	24.22	10021.20	25.96	0	0	237.76	36.11	528.45	6.47	102.22	16.07	125.64	21.08	1	3306.38	4.27	0.34	4	348	19	40	22
1753	75.55	61.89	1689	12088.54	13.97	9903.08	205.23	0	0	152.49	28.22	505.70	7.15	25.39	41.53	619.74	257.39	1	2465.03	5.48	0.34	5	348	20	40	21
1754	75.69	62.48	1690	12109.84	23.55	9997.29	25.07	0	0	297.15	45.27	530.41	8.13	112.98	18.98	118.05	18.89	1	2321.32	6.03	0.33	3	348	21	40	20
1755	76.05	61.98	1692	12167.39	11.16	9917.50	44.07	0	0	280.24	28.86	496.67	7.63	100.26	13.39	324.25	43.93	1	3468.47	4.26	0.51	5	348	22	40	19
1756	75.92	62.32	1693	12146.95	18.91	9971.21	32.33	0	0	274.02	51.90	553.08	8.33	94.53	22.11	136.75	27.63	1	4027.43	5.13	0.31	5	348	23	40	18
1757	75.85	62.59	1695	12136.24	24.03	10015.09	22.25	0	0	273.51	38.38	510.25	7.27	131.75	21.69	113.71	16.71	1	2690.47	5.45	0.38	5	348	24	40	17
1758	75.93	62.57	1696	12148.04	6.87	10010.76	22.39	0	0	656.27	102.33	529.04	8.84	61.69	6.12	103.42	15.25	1	891.20	5.04	0.35	5	348	25	40	16
1759	75.81	62.86	1697	12129.31	14.66	10057.29	20.24	0	0	429.67	74.77	520.86	8.81	76.37	13.86	102.49	21.19	1	1369.70	5.84	0.32	4	348	26	40	15
1760	75.88	62.32	1698	12140.94	14.18	9971.98	31.36	0	0	330.38	74.07	542.15	8.21	71.57	14.06	109.29	24.73	1	2808.65	4.76	0.23	5	348	27	40	14
1761	75.93	62.73	1699	12149.03	13.42	10037.56	35.58	0	0	286.38	60.51	542.92	7.76	75.50	14.49	139.12	31.00	1	2183.22	4.06	0.24	5	348	28	40	13
1762	74.92	61.32	1700	11986.56	25.10	9810.68	38.55	0	0	196.18	15.72	461.99	7.58	246.66	23.46	343.65	40.00	1	3348.43	3.80	0.45	5	348	29	40	12
1763	75.88	62.94	1701	12140.42	12.37	10070.36	16.09	0	0	508.29	96.08	542.52	9.16	73.98	12.79	89.91	19.78	1	2657.12	6.05	0.31	4	348	30	40	11
1764	75.84	61.97	1702	12135.13	18.55	9915.69	32.94	0	0	214.24	22.68	502.44	6.53	136.64	16.86	238.89	29.76	0	2066.93	3.55	0.46	5	348	31	40	10
1765	76.03	62.72	1703	12164.96	13.80	10034.91	19.01	0	0	337.05	46.43	522.49	6.63	96.19	16.68	108.19	15.79	1	1709.20	5.57	0.43	5	348	32	40	9
1766	75.59	62.98	1704	12094.21	24.59	10076.72	8.74	0	0	374.45	56.62	500.71	6.78	133.08	20.45	73.50	9.39	1	-111.53	3.82	0.38	5	348	33	40	8
1767	76.19	62.71	1706	12190.45	25.06	10033.39	18.63	0	0	198.93	22.69	498.33	5.13	168.64	21.91	124.20	15.85	1	824.22	4.29	0.46	4	348	34	40	7
1768	75.96	62.64	1707	12154.01	17.08	10022.12	20.25	0	0	279.38	36.99	501.63	6.14	109.50	18.61	114.02	15.71	1	-313.07	3.61	0.42	5	348	35	40	6
1769	75.85	62.71	1708	12135.96	17.65	10032.95	18.95	0	0	303.35	38.43	515.65	6.50	112.11	17.23	112.90	15.62	1	1141.93	5.30	0.43	5	348	36	40	5
1770	75.84	62.99	1709	12134.63	26.32	10078.86	30.32	0	0	153.89	23.69	493.68	5.23	132.90	23.78	152.22	26.83	1	-419.80	2.15	0.32	5	348	37	40	4
1771	76.03	62.69	1711	12164.59	14.11	10030.78	17.91	0	0	275.78	24.62	482.89	5.30	125.73	13.62	155.31	15.58	1	754.30	3.65	0.59	4	348	38	40	3
1772	75.54	62.95	1712	12086.62	30.74	10072.18	46.62	0	0	162.87	31.47	518.75	7.10	110.70	22.14	183.18	40.69	1	764.90	4.48	0.25	5	348	39	40	2
1773	76.12	62.85	1713	12179.74	25.67	10056.42	20.57	0	0	223.48	32.79	491.37	6.17	137.14	23.08	113.22	20.10	1	-439.32	4.19	0.36	4	348	40	40	1
1774	73.44	59.98	1666	11750.47	60.91	9596.26	49.78	0	0	138.97	26.27	518.94	9.92	250.17	55.65	205.47	45.03	1	2265.92	4.05	0.18	5	349	1	1	1
1775	73.88	59.10	1673	11821.15	64.40	9456.74	20.41	0	0	191.95	47.96	518.23	8.70	209.83	57.18	83.86	22.93	1	2637.15	6.49	0.18	5	350	1	1	1
1776	80.63	61.82	1703	12901.09	28.92	9890.53	20.52	0	0	160.94	18.64	458.99	4.80	192.57	25.39	137.19	18.37	0	-327.18	2.04	0.43	5	351	1	3	3
1777	81.59	61.53	1704	13054.76	30.76	9844.42	30.99	0	0	147.27	19.77	460.85	5.66	176.89	27.16	178.23	27.36	0	-149.53	3.20	0.35	4	351	2	3	2
1778	81.64	60.98	1705	13062.41	23.99	9757.00	31.19	0	0	192.28	30.49	470.96	5.99	105.61	17.82	150.05	27.51	1	1832.07	4.86	0.31	4	351	3	3	1
1779	81.28	61.11	1712	13005.46	26.20	9777.79	27.59	0	0	143.77	13.68	455.30	5.01	214.41	23.59	225.20	24.98	0	979.20	2.22	0.46	5	352	1	1	1
1780	76.10	62.69	1717	12176.49	24.40	10029.92	13.47	0	0	262.17	24.86	478.73	5.47	196.57	21.31	99.85	10.46	1	348.15	4.28	0.55	4	353	1	37	37
1781	75.61	62.32	1718	12098.25	18.78	9971.18	25.97	0	0	213.63	22.77	499.18	5.70	133.91	15.80	187.13	22.77	1	856.93	3.40	0.48	4	353	2	37	36
1782	75.84	63.13	1719	12133.64	11.10	10100.24	15.91	0	0	356.92	38.23	493.32	5.71	91.00	11.44	121.60	15.13	1	915.97	4.35	0.54	4	353	3	37	35
1783	75.53	62.27	1720	12085.51	16.92	9963.81	12.13	0	0	396.63	39.48	492.32	6.24	128.64	13.59	84.62	9.83	1	225.55	5.78	0.56	5	353	4	37	34
1784	75.62	62.34	1721	12099.78	26.88	9974.42	22.24	0	0	172.33	16.24	496.64	5.37	221.00	24.03	183.10	19.84	0	1171.62	2.67	0.49	4	353	5	37	33
1785	75.54	62.29	1722	12086.59	23.71	9967.18	15.28	0	0	267.62	30.92	496.50	5.69	157.39	20.41	90.29	11.92	1	574.97	3.79	0.47	4	353	6	37	32
1786	75.65	62.43	1723	12104.40	22.42	9989.25	20.81	0	0	213.51	23.37	504.72	5.56	157.21	19.53	145.40	17.83	0	885.75	3.79	0.47	4	353	7	37	31
1787	75.55	62.66	1724	12087.39	17.26	10026.19	23.14	0	0	216.80	22.70	489.90	5.09	120.65	13.39	168.49	20.16	1	-736.90	3.53	0.50	4	353	8	37	30
1788	75.69	63.01	1726	12109.85	21.68	10081.52	28.23	0	0	204.17	27.53	493.83	5.98	121.10	18.03	160.56	24.77	1	686.65	3.50	0.38	5	353	9	37	29
1789	75.80	62.54	1727	12128.12	22.43	10006.19	21.89	0	0	165.91	17.12	505.09	4.51	167.52	19.75	163.38	19.17	0	648.10	3.52	0.49	4	353	10	37	28
1790	75.75	62.75	1728	12120.37	19.60	10040.55	24.46	0	0	237.46	28.91	502.28	6.20	123.59	17.12	154.40	21.33	1	2023.68	3.63	0.43	3	353	11	37	27
1791	75.70	62.48	1730	12111.59	11.87	9996.23	14.83	0	0	315.23	25.54	487.44	4.79	106.58	9.53	138.07	12.35	1	986.97	6.29	0.64	5	353	12	37	26
1792	76.12	62.84	1732	12179.29	10.61	10053.92	10.00	0	0	386.20	45.48	502.23	4.92	88.71	11.93	81.58	10.23	1	935.85	4.23	0.53	5	353	13	37	25
1793	75.90	62.83	1733	12143.75	12.09	10053.06	12.88	0	0	299.22	24.46	502.20	4.49	119.22	11.82	124.42	11.80	1	1343.93	4.35	0.64	4	353	14	37	24
1794	75.90	62.69	1734	12143.73	17.62	10030.07	16.51	0	0	260.86	24.06	496.03	5.32	147.28	15.64	136.97	14.16	0	917.28	3.67	0.56	5	353	15	37	23
1795	76.11	62.85	1735	12177.21	22.41	10055.59	19.72	0	0	234.82	26.94	490.67	5.94	150.96	19.80	133.57	17.82	1	-423.03	3.80	0.46	4	353	16	37	22
1796	75.80	63.01	1736	12128.70	13.63	10082.24	16.71	0	0	281.93	26.46	507.07	5.07	114.34	12.59	139.01	15.12	1	1170.75	4.59	0.57	4	353	17	37	21
1797	76.00	63.44	1738	12159.49	7.77	10149.63	21.13	0	0	426.65	59.55	496.59	5.92	71.95	8.11	89.97	12.61	1	592.15	5.15	0.44	5	353	18	37	20
1798	76.15	62.41	1740	12184.59	10.23	9985.96	15.28	0	0	318.56	31.99	500.64	4.62	90.33	10.71	112.23	11.31	1	1119.32	5.44	0.57	5	353	19	37	19
1799	75.96	62.56	1741	12154.01	7.46	10010.24	19.29	0	0	362.71	39.30	490.66	5.46	79.89	8.58	146.63	16.55	1	714.70	3.92	0.54	4	353	20	37	18
1800	75.70	62.73	1743	12112.44	23.19	10037.04	22.64	0	0	202.84	23.54	493.59	5.62	153.53	20.23	149.97	19.79	0	954.75	3.51	0.44	5	353	21	37	17
1801	75.69	62.71	1745	12110.74	21.62	10033.24	19.24	0	0	234.79	25.18	493.92	5.74	154.72	18.82	137.44	16.63	0	-75.88	4.08	0.49	4	353	22	37	16
1802	75.76	62.79	1746	12121.69	16.30	10045.60	17.20	0	0	280.28	33.09	504.95	5.47	106.28	14.35	113.68	15.51	1	1548.25	3.93	0.47	4	353	23	37	15
1803	76.23	62.50	1747	12196.76	17.75	10000.31	18.38	0	0	310.49	35.45	514.77	6.01	117.43	15.63	98.39	11.60	1	1281.28	6.59	0.49	5	353	24	37	14
1804	75.95	62.84	1748	12151.74	10.43	10053.65	13.16	0	0	362.69	37.20	494.61	5.28	96.97	12.47	108.53	12.94	1	311.53	5.20	0.58	5	353	25	37	13
1805	75.48	62.89	1750	12077.25	19.13	10062.91	8.99	0	0	391.15	50.75	495.70	5.96	107.00	13.19	76.19	9.41	1	1000.20	5.72	0.47	5	353	26	37	12
1806	75.87	62.87	1751	12139.48	21.48	10058.94	25.23	0	0	217.83	26.16	481.57	6.14	138.70	19.34	162.05	22.16	0	-1611.47	3.65	0.43	4	353	27	37	11
1807	75.74	62.30	1753	12118.53	17.17	9967.86	17.23	0	0	299.09	33.26	494.42	5.94	117.24	14.75	115.90	14.22	1	1192.20	5.71	0.50	5	353	28	37	10
1808	75.70	63.01	1755	12112.57	22.26	10081.82	12.31	0	0	259.03	32.20	494.53	5.34	144.74	19.29	95.93	15.05	1	1031.18	4.33	0.47	5	353	29	37	9
1809	75.88	62.70	1756	12140.33	7.67	10031.43	17.96	0	0	375.60	44.64	502.48	5.29	72.13	7.64	122.61	15.08	1	2205.38	5.70	0.50	5	353	30	37	8
1810	76.12	62.28	1758	12179.34	15.38	9964.22	26.43	0	0	257.98	37.51	495.74	6.34	95.46	17.02	144.86	22.94	1	1457.15	4.99	0.40	5	353	31	37	7
1811	75.92	62.76	1760	12147.43	18.31	10040.97	15.17	0	0	284.28	28.78	491.58	5.61	140.23	16.44	115.18	13.28	1	1460.25	6.19	0.54	5	353	32	37	6
1812	76.06	62.89	1762	12170.39	24.55	10062.76	19.35	0	0	226.15	24.51	500.21	6.00	174.74	21.55	138.68	17.53	0	-70.58	3.69	0.47	4	353	33	37	5
1813	76.02	62.76	1763	12163.17	14.44	10041.76	13.52	0	0	280.96	27.21	488.00	4.66	120.69	14.35	108.35	11.91	1	978.75	4.01	0.57	4	353	34	37	4
1814	75.82	62.75	1764	12131.10	14.12	10040.67	10.00	0	0	290.79	23.70	503.39	3.98	135.13	12.52	92.63	8.70	1	1176.55	4.69	0.65	4	353	35	37	3
1815	75.54	62.54	1765	12085.75	19.11	10005.84	20.08	0	0	277.43	31.33	502.96	6.29	124.78	15.10	133.14	16.50	1	1635.80	5.44	0.47	5	353	36	37	2
1816	76.15	62.63	1766	12183.57	18.66	10020.21	26.70	0	0	236.80	25.08	469.63	6.48	136.85	16.88	194.60	23.46	0	429.82	4.05	0.48	3	353	37	37	1
1817	81.56	61.17	1725	13050.21	29.28	9786.80	33.90	0	0	159.09	17.17	445.37	6.41	209.97	26.92	243.74	30.95	0	1415.38	2.81	0.40	4	354	1	2	2
1818	81.45	61.00	1726	13032.03	23.05	9760.77	37.43	0	0	176.28	23.72	453.15	6.24	128.82	18.83	212.94	33.15	1	894.20	2.61	0.36	5	354	2	2	1
1819	81.62	61.66	1734	13059.51	22.36	9864.81	26.59	0	0	167.00	13.11	429.58	5.25	220.85	20.77	262.90	24.64	1	653.35	2.44	0.54	5	355	1	1	1
1820	72.50	59.14	1737	11599.42	35.53	9461.99	36.09	0	0	147.73	24.08	503.76	6.52	167.96	31.21	170.72	31.83	0	2098.85	2.73	0.27	3	356	1	1	1
1821	81.83	61.31	1746	13093.43	16.98	9809.57	24.26	0	0	217.20	20.86	453.70	5.40	137.13	15.28	194.96	21.32	0	871.82	4.50	0.53	4	357	1	1	1
1822	81.33	61.84	1751	13012.69	17.91	9893.68	38.82	0	0	185.68	20.69	447.42	5.89	121.54	14.92	264.83	35.54	1	25.32	3.89	0.44	5	358	1	1	1
1823	82.69	63.79	1766	13230.22	21.64	10206.69	34.37	0	0	176.04	26.40	439.26	5.55	103.28	17.02	175.09	29.92	1	1272.40	3.41	0.34	4	359	1	1	1
1824	71.80	59.73	1767	11488.05	28.72	9557.58	19.20	0	0	190.67	20.55	480.58	5.46	204.75	25.51	137.22	16.83	0	559.22	3.58	0.47	4	360	1	1	1
1825	76.86	70.13	1771	12297.06	34.13	11220.30	25.53	0	0	148.17	17.94	454.98	5.48	217.76	30.42	163.32	22.74	0	2056.35	2.25	0.38	4	361	1	1	1
1826	77.77	70.40	1784	12442.52	39.55	11264.72	26.73	0	0	153.91	10.37	404.97	5.80	409.32	46.40	293.82	27.04	1	2139.70	2.60	0.50	5	362	1	1	1
1827	72.74	65.37	1787	11638.05	14.42	10458.63	22.69	0	0	227.00	26.20	457.83	4.68	91.15	12.11	151.67	19.51	1	110.43	3.17	0.48	4	363	1	2	2
1828	72.96	65.52	1790	11674.30	22.34	10483.95	35.09	0	0	160.58	17.27	467.59	5.67	161.50	20.05	251.65	31.79	1	350.20	3.39	0.43	4	363	2	2	1
1829	71.92	60.04	1792	11506.98	16.22	9606.55	34.58	0	0	166.14	23.29	478.22	4.89	102.48	18.37	195.79	30.40	1	-88.38	2.26	0.38	4	364	1	1	1
1830	75.76	62.50	1795	12122.02	18.99	9999.87	21.94	0	0	262.09	28.36	497.07	6.42	134.92	16.66	155.57	18.98	0	1632.28	4.37	0.48	3	365	1	3	3
1831	75.86	62.72	1796	12137.06	18.01	10035.41	26.32	0	0	256.23	45.37	506.14	6.66	91.53	19.26	116.86	22.23	1	947.50	4.75	0.30	5	365	2	3	2
1832	75.99	62.86	1797	12157.91	13.64	10057.43	28.11	0	0	252.81	39.25	490.87	6.23	90.52	16.81	148.56	24.87	1	1083.50	3.61	0.36	4	365	3	3	1
1833	72.31	65.01	1797	11570.35	27.53	10401.77	31.56	0	0	166.88	30.15	504.12	5.74	112.98	22.23	135.52	28.86	1	1654.55	3.59	0.26	4	366	1	1	1
1834	72.59	65.49	1801	11615.15	23.13	10477.91	21.79	0	0	213.73	26.76	481.76	5.63	139.95	19.55	130.20	17.69	1	1305.40	4.32	0.42	5	367	1	1	1
1835	72.83	65.70	1807	11653.48	10.57	10511.89	15.15	0	0	329.75	35.59	470.42	4.86	87.11	10.80	106.84	12.19	1	294.15	6.22	0.55	5	368	1	1	1
1836	73.09	65.62	1817	11694.45	23.99	10499.03	32.77	0	0	168.77	27.91	488.50	5.73	117.51	23.96	153.83	28.34	1	-508.62	3.12	0.31	5	369	1	2	2
1837	72.38	65.54	1818	11581.21	15.30	10485.69	29.62	0	0	215.64	20.46	461.98	5.50	119.43	12.20	238.58	26.33	1	-349.28	4.48	0.53	5	369	2	2	1
1838	72.45	59.42	1821	11592.09	28.01	9507.97	21.78	0	0	189.05	25.67	487.35	5.40	156.52	24.16	114.79	16.36	1	818.82	3.97	0.38	4	370	1	1	1
1839	72.61	66.26	1843	11618.38	25.69	10602.37	31.03	0	0	160.64	19.99	463.63	5.59	159.29	22.56	192.12	27.55	0	1078.53	3.64	0.39	3	371	1	1	1
1840	72.31	60.09	1849	11570.01	31.65	9614.30	25.25	0	0	174.19	24.61	482.68	6.00	172.75	27.72	138.87	22.92	0	483.25	3.53	0.35	4	372	1	1	1
1841	72.48	66.18	1853	11597.43	25.87	10589.32	40.49	0	0	148.66	19.89	466.14	5.97	149.02	22.54	232.99	36.25	0	1675.80	2.86	0.35	3	373	1	1	1
1842	72.55	65.46	1861	11607.86	19.14	10474.33	20.63	0	0	210.71	22.98	483.11	4.94	131.95	15.71	143.72	17.52	1	294.62	3.62	0.48	5	374	1	2	2
1843	72.50	65.66	1863	11599.51	22.84	10505.52	17.91	0	0	211.36	22.79	485.34	5.07	162.02	19.83	125.09	14.83	1	1400.35	5.48	0.49	5	374	2	2	1
1844	72.76	65.63	1868	11641.11	14.00	10500.94	24.16	0	0	268.13	32.20	475.44	5.67	88.09	12.24	156.74	20.87	1	1698.03	5.56	0.46	4	375	1	1	1
1845	72.90	65.42	1873	11664.36	25.09	10466.85	36.57	0	0	152.76	23.60	477.66	5.65	127.96	23.63	183.09	32.01	1	-146.57	2.87	0.31	4	376	1	4	4
1846	72.36	65.52	1876	11577.73	26.86	10482.89	27.58	0	0	149.02	16.46	460.34	5.12	188.11	23.85	193.16	24.49	0	875.40	3.96	0.42	4	376	2	4	3
1847	72.64	65.63	1877	11621.82	19.48	10500.09	34.24	0	0	174.47	20.79	460.96	5.42	122.37	15.89	220.23	30.19	1	423.40	3.03	0.42	4	376	3	4	2
1848	72.19	65.70	1880	11550.85	21.24	10512.33	28.24	0	0	175.82	20.81	479.38	5.26	138.75	18.93	183.85	24.77	0	1046.82	3.26	0.42	4	376	4	4	1
1849	72.02	59.78	1875	11523.77	33.65	9564.77	21.65	0	0	161.03	25.51	494.21	5.17	164.26	29.43	106.64	19.73	1	2320.20	3.66	0.32	5	377	1	1	1
1850	72.89	65.46	1885	11662.28	18.70	10473.71	28.86	0	0	167.73	16.96	476.36	4.84	143.66	16.90	220.46	25.56	0	2405.35	3.56	0.49	4	378	1	1	1
1851	76.02	69.64	1888	12162.46	47.82	11141.68	21.40	0	0	135.83	11.58	438.02	5.18	389.48	53.19	198.06	19.69	1	2071.32	2.61	0.48	5	379	1	1	1
1852	76.27	64.60	1896	12203.58	14.72	10336.27	16.79	0	0	282.50	30.12	489.30	4.91	100.51	12.19	111.28	12.42	1	1707.55	4.99	0.52	5	380	1	10	10
1853	75.94	64.16	1899	12149.92	29.18	10265.77	41.77	0	0	176.99	28.10	487.98	7.62	142.83	26.45	203.19	36.86	0	333.47	3.42	0.29	5	380	2	10	9
1854	76.45	64.11	1900	12232.58	21.25	10257.08	12.02	0	0	362.17	49.14	495.00	6.21	90.72	12.54	86.73	13.43	1	490.62	4.94	0.44	5	380	3	10	8
1855	75.95	63.88	1902	12151.67	14.53	10220.57	10.42	0	0	330.22	40.68	493.88	5.11	106.94	16.30	84.89	11.52	1	1149.40	4.43	0.49	4	380	4	10	7
1856	74.13	64.54	1903	11861.36	55.62	10326.01	22.64	0	0	147.65	13.98	463.80	6.25	403.39	63.67	189.45	20.65	1	2160.78	3.42	0.42	5	380	5	10	6
1857	75.95	64.31	1905	12151.37	21.09	10289.72	19.67	0	0	238.10	27.85	491.36	5.76	139.60	19.04	128.02	16.62	1	543.70	3.84	0.46	5	380	6	10	5
1858	76.05	64.23	1906	12167.96	11.31	10276.74	20.42	0	0	276.38	33.31	501.55	5.23	92.78	13.68	137.81	17.92	1	1368.60	4.26	0.49	5	380	7	10	4
1859	75.40	64.64	1907	12064.54	38.09	10343.17	22.91	0	0	156.22	16.66	483.05	5.84	274.01	35.37	167.37	20.51	1	1181.32	3.78	0.43	5	380	8	10	3
1860	76.25	63.78	1909	12199.80	17.02	10205.28	20.01	0	0	251.28	29.92	495.09	5.42	109.08	14.78	129.73	17.64	1	-407.38	3.55	0.46	4	380	9	10	2
1861	76.68	64.05	1911	12269.23	27.58	10248.03	28.29	0	0	202.64	30.78	494.86	6.78	139.10	23.69	143.92	25.34	0	-162.05	2.59	0.33	5	380	10	10	1
1862	72.42	58.89	1907	11587.57	26.65	9423.11	20.25	0	0	178.21	25.15	494.15	4.98	146.08	22.76	116.21	20.18	1	421.40	3.98	0.38	5	381	1	4	4
1863	72.61	59.90	1908	11616.91	17.04	9584.68	6.32	0	0	353.37	37.65	489.66	4.43	129.88	14.04	71.05	6.35	1	249.05	3.39	0.56	5	381	2	4	3
1864	72.50	59.27	1909	11599.42	27.34	9482.93	19.55	0	0	168.42	12.61	465.79	5.06	281.10	25.79	204.72	17.73	1	1214.68	2.77	0.55	3	381	3	4	2
1865	72.64	60.16	1912	11622.74	24.82	9625.21	22.17	0	0	173.63	17.02	483.57	5.11	195.73	21.98	174.88	19.66	0	1667.95	3.67	0.49	3	381	4	4	1
1866	72.10	65.23	1908	11536.56	9.43	10436.39	29.76	0	0	244.50	38.22	507.61	5.00	71.19	9.46	157.40	26.08	1	1613.47	2.67	0.36	4	382	1	2	2
1867	72.77	65.23	1911	11642.92	13.70	10437.07	21.14	0	0	275.39	26.49	483.98	5.58	110.01	12.23	169.47	18.43	1	3250.70	4.16	0.55	4	382	2	2	1
1868	76.24	63.97	1915	12198.60	19.71	10234.89	16.64	0	0	237.68	26.61	481.97	5.18	136.83	17.20	120.24	16.62	1	1322.53	3.24	0.49	5	383	1	6	6
1869	75.96	64.07	1916	12153.03	14.53	10250.62	12.81	0	0	336.66	57.37	504.34	6.05	90.51	18.12	83.88	15.29	1	1983.82	3.56	0.36	4	383	2	6	5
1870	76.20	64.30	1917	12192.62	12.85	10287.68	16.27	0	0	357.07	36.75	486.58	6.02	99.50	12.12	120.92	13.59	1	1594.43	5.48	0.54	4	383	3	6	4
1871	76.01	64.06	1918	12160.82	8.93	10249.38	7.99	0	0	430.51	31.78	493.86	4.59	108.20	10.02	100.62	9.35	1	234.90	4.19	0.72	4	383	4	6	3
1872	75.93	64.14	1920	12148.18	15.20	10262.98	11.30	0	0	278.75	24.81	494.29	4.41	135.40	13.86	105.74	11.55	1	564.62	4.32	0.61	4	383	5	6	2
1873	75.78	64.00	1921	12124.41	16.15	10240.57	16.79	0	0	256.61	24.73	490.50	5.05	129.68	14.25	136.00	15.38	1	-73.45	4.92	0.55	3	383	6	6	1
1874	72.37	65.62	1917	11579.48	38.34	10498.53	32.28	0	0	189.08	39.55	496.42	7.08	137.01	32.14	92.67	21.24	1	3293.57	4.75	0.22	5	384	1	1	1
1875	75.80	64.11	1925	12128.52	19.51	10257.62	23.61	0	0	234.94	27.87	477.12	6.05	127.62	17.52	153.63	20.79	1	-1220.88	3.67	0.44	5	385	1	8	8
1876	76.14	63.94	1926	12182.30	15.37	10230.71	13.12	0	0	283.13	26.31	471.70	4.86	130.77	14.00	116.18	13.43	1	-147.12	3.92	0.59	5	385	2	8	7
1877	75.87	64.32	1927	12139.27	22.08	10291.95	21.48	0	0	232.01	22.58	472.49	6.24	175.01	19.50	170.27	18.92	0	1332.55	4.63	0.51	3	385	3	8	6
1878	76.23	64.10	1928	12196.46	21.02	10256.79	8.91	0	0	290.22	38.99	481.76	4.86	129.21	18.56	74.87	9.28	1	1117.85	4.15	0.44	4	385	4	8	5
1879	76.02	64.22	1930	12163.07	19.28	10274.48	17.23	0	0	283.64	36.88	479.89	6.16	120.65	19.18	105.00	15.80	1	1906.03	5.79	0.43	3	385	5	8	4
1880	75.59	64.09	1932	12095.06	27.41	10254.88	30.49	0	0	157.50	17.22	475.37	5.76	193.97	24.72	216.11	27.34	0	2616.97	3.90	0.42	5	385	6	8	3
1881	75.79	63.60	1933	12126.92	29.42	10176.20	29.61	0	0	164.16	19.91	482.10	6.08	187.40	26.17	188.86	26.25	0	2389.22	3.62	0.38	4	385	7	8	2
1882	75.80	64.09	1935	12127.70	22.10	10254.68	24.24	0	0	198.54	16.66	460.88	5.89	204.93	19.83	223.56	22.02	0	786.38	4.27	0.53	3	385	8	8	1
1883	75.66	63.20	1948	12105.88	31.39	10112.21	26.67	0	0	178.35	24.10	483.40	6.33	179.07	27.59	152.28	23.55	0	1419.45	4.83	0.36	5	386	1	3	3
1884	75.65	63.50	1949	12103.73	20.18	10160.21	22.01	0	0	233.84	29.68	514.13	5.64	116.04	15.94	128.57	17.67	1	2910.10	7.52	0.43	5	386	2	3	2
1885	75.19	64.35	1951	12030.75	29.98	10295.30	70.84	0	0	143.10	18.89	472.38	7.79	178.43	27.16	367.75	74.60	1	1496.80	4.73	0.32	5	386	3	3	1
1886	72.59	65.70	1955	11614.89	31.43	10511.48	33.20	0	0	178.62	25.01	481.70	7.15	173.34	27.73	182.82	29.43	0	1571.00	3.32	0.33	4	387	1	2	2
1887	72.43	65.61	1956	11588.24	21.48	10497.18	24.51	0	0	198.41	25.56	491.22	5.31	123.11	16.98	144.39	20.91	1	2186.32	7.48	0.41	5	387	2	2	1
1888	75.50	63.41	1955	12080.43	27.78	10145.94	44.05	0	0	173.48	30.35	493.34	6.85	104.85	18.85	190.43	38.36	1	474.62	3.56	0.26	4	388	1	1	1
1889	72.29	65.69	1961	11565.67	22.08	10510.99	38.56	0	0	175.95	25.15	473.83	6.12	116.97	18.69	206.27	34.31	1	1979.75	3.81	0.34	5	389	1	2	2
1890	72.55	65.82	1963	11607.35	19.14	10530.96	17.66	0	0	256.22	31.06	493.69	5.34	109.97	13.63	113.78	16.51	1	3663.07	5.68	0.45	4	389	2	2	1
1891	76.07	64.31	1963	12171.41	28.14	10290.16	23.35	0	0	193.94	26.14	481.81	5.95	160.40	24.72	132.10	19.91	1	750.68	4.13	0.38	5	390	1	1	1
1892	78.07	62.45	1966	12490.50	19.05	9991.92	13.84	0	0	300.14	19.34	465.14	6.13	228.02	17.12	166.38	12.28	0	2821.82	5.97	0.68	4	391	1	42	42
1893	77.64	62.39	1967	12422.08	44.65	9981.80	20.73	0	0	208.93	21.78	487.95	7.85	319.74	44.19	155.32	18.47	1	1082.50	5.66	0.43	5	391	2	42	41
1894	78.22	62.66	1968	12515.46	17.16	10025.28	16.10	0	0	326.24	24.61	480.11	6.69	175.32	15.11	164.49	14.15	0	2243.22	6.42	0.63	3	391	3	42	40
1895	78.35	62.37	1969	12535.26	15.90	9979.57	13.92	0	0	360.73	33.01	500.52	5.72	129.36	13.17	92.51	9.33	1	867.60	6.66	0.59	5	391	4	42	39
1896	76.63	62.88	1970	12260.67	45.56	10061.26	19.00	0	0	191.49	12.93	460.38	6.44	432.70	51.94	223.13	17.56	1	2133.28	2.98	0.55	5	391	5	42	38
1897	77.88	62.68	1971	12461.18	24.29	10028.05	16.68	0	0	252.74	18.66	479.45	6.43	251.67	22.48	175.80	14.92	1	2235.40	5.87	0.61	5	391	6	42	37
1898	78.65	62.26	1972	12584.78	15.26	9960.80	16.84	0	0	348.95	32.33	494.47	6.56	123.50	12.50	138.91	14.63	1	2269.30	6.15	0.57	4	391	7	42	36
1899	78.36	62.40	1973	12538.28	15.87	9984.29	19.62	0	0	343.98	33.99	507.57	7.09	118.25	12.59	151.07	16.88	1	2797.68	6.42	0.54	4	391	8	42	35
1900	78.04	62.30	1974	12486.00	25.83	9967.62	16.85	0	0	259.41	23.89	501.39	6.64	215.68	22.99	140.91	14.72	0	3063.20	5.19	0.54	4	391	9	42	34
1901	77.64	62.50	1975	12421.61	50.44	9999.56	22.67	0	0	229.92	31.16	513.96	9.34	281.58	46.91	125.43	18.25	1	3853.90	8.08	0.34	5	391	10	42	33
1902	78.07	62.47	1976	12491.74	28.44	9995.51	17.90	0	0	251.51	24.18	493.98	6.98	227.34	25.42	142.86	15.38	0	2199.07	4.98	0.51	4	391	11	42	32
1903	78.27	62.19	1977	12523.16	21.98	9950.91	17.77	0	0	270.80	25.96	504.16	6.53	176.65	19.28	143.08	15.76	0	3445.43	4.84	0.53	4	391	12	42	31
1904	78.21	62.23	1978	12513.45	14.95	9957.11	16.29	0	0	341.04	31.63	505.54	6.32	124.82	13.35	135.32	14.26	1	3455.68	6.96	0.58	5	391	13	42	30
1905	78.50	62.08	1979	12559.99	28.35	9932.69	23.54	0	0	263.55	30.57	496.01	8.42	188.58	24.98	156.80	20.92	0	2539.57	5.41	0.42	3	391	14	42	29
1906	77.78	62.65	1980	12444.05	41.82	10024.32	18.11	0	0	294.04	34.62	489.45	9.57	268.84	38.31	112.84	14.34	1	3144.95	12.57	0.43	5	391	15	42	28
1907	77.60	62.47	1981	12416.65	44.51	9994.84	24.19	0	0	182.51	19.67	489.43	7.56	311.30	43.61	175.91	21.82	1	3179.28	7.63	0.39	4	391	16	42	27
1908	78.48	62.37	1982	12556.66	22.18	9979.00	17.30	0	0	330.19	37.41	515.61	7.33	147.87	18.89	105.87	12.73	1	2381.38	4.97	0.47	5	391	17	42	26
1909	77.88	62.42	1983	12461.44	37.74	9987.59	22.38	0	0	213.96	20.65	491.25	7.83	292.98	36.52	181.40	20.16	1	3598.70	5.93	0.45	5	391	18	42	25
1910	78.25	62.50	1984	12520.21	25.09	9999.33	26.75	0	0	214.86	25.28	488.19	6.87	164.40	22.10	175.29	23.53	0	2850.53	3.78	0.42	5	391	19	42	24
1911	77.56	62.61	1985	12409.96	37.62	10017.05	18.46	0	0	222.98	20.61	500.30	7.30	306.74	36.46	155.71	16.43	1	3501.70	5.37	0.49	5	391	20	42	23
1912	78.23	62.28	1986	12516.76	21.82	9964.61	14.88	0	0	288.78	26.11	509.16	6.27	185.49	19.11	125.71	12.81	1	3216.38	6.04	0.57	5	391	21	42	22
1913	77.32	62.59	1987	12370.57	42.19	10013.94	21.24	0	0	181.02	19.86	500.01	6.72	291.56	39.99	150.37	18.74	1	2579.28	4.36	0.42	5	391	22	42	21
1914	78.48	62.26	1988	12556.60	12.91	9961.55	12.85	0	0	323.15	24.51	509.29	4.85	126.42	10.28	128.95	11.11	1	3300.28	5.67	0.67	4	391	23	42	20
1915	78.75	62.15	1989	12599.62	14.01	9944.75	14.04	0	0	291.71	20.55	486.07	4.95	153.08	12.27	153.58	12.38	0	2652.60	5.89	0.68	4	391	24	42	19
1916	78.34	62.22	1990	12534.82	18.99	9954.56	14.83	0	0	339.25	29.66	519.15	6.86	167.13	16.58	131.00	13.17	1	4924.97	8.03	0.59	5	391	25	42	18
1917	78.58	62.45	1991	12572.53	31.69	9991.31	27.36	0	0	210.82	30.68	509.65	7.51	167.19	27.69	143.66	23.38	0	3171.85	4.09	0.33	4	391	26	42	17
1918	77.95	62.27	1992	12471.95	25.11	9962.99	20.70	0	0	253.83	26.64	504.81	7.10	184.36	22.13	152.01	18.20	0	4264.47	4.46	0.48	4	391	27	42	16
1919	77.83	62.49	1993	12452.65	29.42	9998.48	17.21	0	0	232.15	19.15	497.43	6.57	272.44	27.37	162.25	15.33	1	3343.50	4.47	0.55	5	391	28	42	15
1920	78.76	62.33	1994	12601.06	13.27	9972.55	12.46	0	0	402.70	32.38	532.27	5.98	125.93	11.55	114.09	9.96	1	4880.97	8.82	0.65	5	391	29	42	14
1921	77.20	62.81	1995	12352.51	84.65	10049.56	33.41	0	0	129.27	18.41	491.61	8.16	407.47	97.86	185.94	30.46	1	1945.80	4.10	0.25	4	391	30	42	13
1922	77.63	62.36	1996	12421.50	44.17	9976.80	22.18	0	0	181.58	21.19	506.40	7.04	287.69	41.59	147.52	19.56	1	3871.88	4.59	0.39	4	391	31	42	12
1923	78.14	62.61	1997	12502.85	27.56	10018.32	16.79	0	0	252.11	19.30	475.20	6.86	275.07	25.79	170.98	15.04	1	2284.55	5.56	0.58	5	391	32	42	11
1924	78.61	62.25	1998	12576.85	18.66	9959.98	17.08	0	0	301.52	36.37	521.84	5.97	106.28	13.37	106.24	14.75	1	3174.62	5.49	0.45	4	391	33	42	10
1925	78.32	62.16	1999	12530.52	14.99	9946.26	22.42	0	0	291.72	32.09	509.96	5.84	87.12	11.07	156.47	19.53	1	2607.68	6.82	0.51	5	391	34	42	9
1926	76.78	62.87	2000	12284.28	44.04	10059.32	31.95	0	0	166.60	16.51	473.50	7.92	326.09	44.92	253.62	29.97	1	2801.32	6.21	0.37	5	391	35	42	8
1927	78.01	62.36	2002	12482.28	42.49	9978.13	20.22	0	0	205.85	20.38	493.91	7.41	316.74	42.08	159.51	18.08	1	3761.85	5.54	0.45	4	391	36	42	7
1928	77.76	62.50	2003	12441.60	36.89	9999.86	24.54	0	0	183.64	19.19	514.29	7.08	271.15	34.35	183.34	22.08	1	3002.20	5.31	0.42	5	391	37	42	6
1929	77.62	62.55	2004	12418.85	49.22	10008.73	17.64	0	0	214.08	21.47	508.39	7.45	354.14	51.53	135.80	15.04	1	3364.97	6.78	0.47	5	391	38	42	5
1930	78.47	62.37	2005	12554.67	30.25	9979.34	18.79	0	0	259.57	31.78	513.83	7.13	187.50	26.68	108.47	14.09	1	3063.90	6.28	0.44	5	391	39	42	4
1931	78.60	62.08	2006	12576.20	19.12	9933.55	12.16	0	0	364.23	42.68	519.61	6.75	128.11	15.60	96.23	14.07	1	3256.30	5.52	0.49	4	391	40	42	3
1932	78.53	62.27	2007	12564.14	17.11	9963.66	16.85	0	0	305.28	27.48	509.00	6.20	145.15	14.60	143.44	14.66	0	2958.40	6.62	0.60	5	391	41	42	2
1933	78.60	62.03	2008	12575.54	14.00	9924.47	12.10	0	0	390.91	34.88	489.85	5.98	115.91	10.68	112.80	12.83	1	2326.95	6.34	0.61	5	391	42	42	1
1934	72.53	65.81	1970	11604.12	20.73	10529.60	24.06	0	0	216.47	28.16	489.90	5.48	110.04	14.73	140.58	21.15	1	2555.43	3.76	0.41	5	392	1	1	1
1935	77.98	70.78	1977	12477.47	27.15	11324.83	30.05	0	0	159.90	21.71	443.93	5.58	154.45	24.12	170.54	26.42	0	1232.53	2.09	0.36	3	393	1	1	1
1936	72.28	66.00	1983	11565.03	20.74	10559.58	19.17	0	0	233.82	25.45	484.41	5.61	146.73	18.03	137.15	17.53	0	1385.43	3.21	0.48	4	394	1	1	1
1937	72.53	65.74	1987	11604.38	25.62	10518.97	27.29	0	0	209.39	33.76	504.18	6.14	105.44	17.44	127.50	23.54	1	1453.60	2.82	0.31	4	395	1	1	1
1938	78.60	62.04	2001	12576.40	16.43	9925.88	10.87	0	0	373.38	32.68	485.33	6.10	147.74	14.10	107.59	12.13	1	2593.50	7.44	0.62	5	396	1	1	1
1939	72.62	65.19	2005	11619.79	32.28	10430.82	35.13	0	0	163.07	14.37	449.00	6.46	270.31	31.76	283.67	35.03	1	852.32	1.94	0.47	5	397	1	1	1
1940	76.12	63.22	2009	12179.50	19.33	10114.66	15.24	0	0	270.94	20.97	506.10	5.73	192.61	17.04	152.04	13.48	0	3321.72	4.40	0.62	3	398	1	156	156
1941	76.17	63.12	2010	12186.56	17.81	10099.95	23.06	0	0	245.50	15.31	461.27	6.43	224.10	16.27	280.99	22.20	1	1435.18	5.38	0.63	4	398	2	156	155
1942	75.99	63.08	2011	12157.81	15.25	10092.11	18.84	0	0	269.70	20.78	479.26	5.63	153.07	13.60	188.57	16.62	0	1605.90	6.48	0.63	4	398	3	156	154
1943	76.15	63.08	2012	12184.40	17.15	10093.07	13.67	0	0	267.48	15.84	483.33	5.19	223.93	15.38	178.98	12.20	0	2566.68	5.16	0.71	3	398	4	156	153
1944	76.16	62.86	2013	12185.99	13.75	10058.04	17.52	0	0	298.04	19.02	490.57	5.80	166.79	12.23	212.02	15.59	0	3021.15	6.43	0.69	3	398	5	156	152
1945	75.90	63.04	2014	12144.32	18.72	10086.32	17.31	0	0	229.84	13.10	450.45	5.37	253.57	17.54	236.83	15.93	1	1209.07	5.24	0.68	5	398	6	156	151
1946	76.26	62.90	2015	12202.04	21.73	10063.28	15.87	0	0	257.94	17.69	473.34	6.11	244.94	19.71	179.99	14.22	0	2138.10	6.34	0.63	3	398	7	156	150
1947	75.97	62.70	2016	12154.73	17.64	10032.18	16.04	0	0	268.22	20.99	505.03	5.53	173.73	15.54	157.92	14.08	0	2274.30	5.61	0.62	3	398	8	156	149
1948	76.13	62.27	2017	12180.90	26.69	9962.57	18.15	0	0	203.27	22.38	484.99	5.40	186.40	23.39	126.32	15.75	1	1353.85	4.38	0.47	4	398	9	156	148
1949	75.98	62.50	2018	12156.26	15.13	10000.03	17.14	0	0	320.28	26.69	505.36	6.24	140.89	13.71	158.27	14.88	0	3059.62	6.92	0.61	4	398	10	156	147
1950	76.11	62.80	2020	12177.15	17.41	10048.54	17.07	0	0	229.94	13.78	459.07	5.15	225.84	15.80	221.72	15.44	0	2161.35	4.31	0.67	3	398	11	156	146
1951	76.23	62.70	2021	12196.52	25.22	10032.08	18.43	0	0	217.34	16.75	480.17	6.01	252.64	23.07	186.36	16.55	1	1557.22	4.00	0.57	3	398	12	156	145
1952	76.07	62.77	2022	12171.38	16.28	10042.43	14.37	0	0	283.56	21.74	500.98	5.26	163.58	14.32	144.39	12.63	0	2949.62	4.86	0.64	4	398	13	156	144
1953	75.87	62.41	2023	12139.03	21.18	9984.81	20.40	0	0	247.68	29.29	521.06	6.09	138.15	18.99	130.09	16.75	1	2739.10	4.86	0.45	4	398	14	156	143
1954	75.97	62.71	2025	12155.85	26.79	10034.28	24.85	0	0	208.64	17.41	488.28	7.04	249.02	24.84	232.94	22.67	0	3074.88	4.33	0.49	3	398	15	156	142
1955	75.91	63.22	2026	12145.68	20.65	10115.32	20.01	0	0	217.39	15.07	471.99	5.73	230.99	18.94	225.06	18.13	0	1730.03	4.47	0.60	4	398	16	156	141
1956	76.14	62.73	2027	12182.71	15.89	10037.49	13.58	0	0	266.55	14.24	470.95	5.04	230.45	14.37	197.73	12.18	0	3287.57	6.09	0.73	3	398	17	156	140
1957	76.11	62.96	2028	12176.89	16.12	10074.28	15.68	0	0	247.63	15.37	477.67	5.00	201.09	14.38	195.69	13.99	0	1288.93	5.32	0.69	4	398	18	156	139
1958	75.88	62.84	2029	12141.43	16.20	10053.96	14.77	0	0	256.31	16.67	485.43	4.96	192.46	14.36	175.57	13.10	0	980.55	3.89	0.69	3	398	19	156	138
1959	75.86	62.59	2030	12137.07	14.25	10014.77	13.69	0	0	274.93	17.56	502.16	4.73	172.00	12.56	165.13	12.02	0	2964.32	6.42	0.71	3	398	20	156	137
1960	76.18	63.26	2031	12188.44	20.64	10121.74	20.28	0	0	252.04	21.29	499.30	6.48	188.89	18.31	185.61	17.98	0	2568.25	5.45	0.56	3	398	21	156	136
1961	75.90	62.93	2032	12144.28	26.90	10068.80	25.08	0	0	180.73	15.27	481.04	6.07	246.12	25.00	230.93	23.05	0	2830.10	3.51	0.50	4	398	22	156	135
1962	75.91	63.04	2034	12145.95	12.33	10086.98	20.63	0	0	326.74	26.08	495.86	6.39	123.25	11.97	200.31	18.18	1	1664.43	7.43	0.63	4	398	23	156	134
1963	76.13	63.09	2035	12180.06	17.38	10094.25	13.46	0	0	252.87	20.87	504.97	4.69	162.88	15.24	128.42	12.65	1	1388.88	4.79	0.62	4	398	24	156	133
1964	76.02	62.97	2036	12163.43	18.88	10075.33	21.87	0	0	270.21	17.51	454.96	7.14	227.60	17.31	260.58	20.46	1	2840.93	4.27	0.62	4	398	25	156	132
1965	75.90	62.61	2037	12144.76	16.96	10018.16	24.60	0	0	231.64	14.26	456.81	6.11	216.51	15.60	304.81	24.03	1	2155.93	5.29	0.63	5	398	26	156	131
1966	75.85	62.84	2038	12135.60	16.01	10053.82	14.32	0	0	294.08	15.94	466.79	5.71	228.08	14.63	205.51	12.86	0	2469.68	5.91	0.73	4	398	27	156	130
1967	76.00	62.75	2039	12160.56	14.62	10040.41	13.41	0	0	283.14	18.26	494.51	4.87	174.74	12.89	160.28	11.81	0	2420.90	5.48	0.71	3	398	28	156	129
1968	75.97	62.72	2040	12155.61	16.08	10035.96	21.83	0	0	229.43	13.84	479.73	5.57	208.86	14.65	278.70	20.59	1	2997.93	4.64	0.65	3	398	29	156	128
1969	75.86	63.10	2041	12137.14	14.52	10095.45	23.68	0	0	296.91	22.00	488.50	6.84	152.28	13.02	244.62	21.64	0	1725.15	7.00	0.62	4	398	30	156	127
1970	75.83	62.90	2043	12133.30	15.75	10064.02	19.03	0	0	251.48	17.58	465.64	5.47	174.50	14.01	210.42	16.95	0	1249.35	4.72	0.65	3	398	31	156	126
1971	75.67	62.84	2044	12106.59	40.88	10054.08	42.12	0	0	129.55	16.38	509.06	7.09	252.98	37.87	259.41	39.37	1	1137.38	4.19	0.27	4	398	32	156	125
1972	75.91	62.78	2045	12146.09	16.98	10045.03	25.98	0	0	236.00	19.82	491.66	6.21	157.01	15.21	238.64	23.37	0	2939.78	5.10	0.56	4	398	33	156	124
1973	75.89	62.72	2046	12142.23	12.10	10034.86	20.22	0	0	306.74	21.82	514.28	5.92	133.16	11.19	219.65	17.88	1	2422.97	4.96	0.66	4	398	34	156	123
1974	76.12	62.58	2047	12179.11	14.59	10013.30	17.25	0	0	279.57	15.25	478.49	5.76	208.54	13.18	245.56	15.71	0	3304.03	4.79	0.71	4	398	35	156	122
1975	75.94	63.14	2048	12149.91	17.84	10103.08	21.14	0	0	299.48	24.24	490.40	7.28	170.51	15.85	201.89	18.76	0	2100.40	7.08	0.58	3	398	36	156	121
1976	75.96	62.88	2049	12154.20	15.92	10060.13	16.90	0	0	295.91	21.03	490.17	6.04	173.06	14.10	183.64	14.94	0	3576.28	5.76	0.65	3	398	37	156	120
1977	75.94	62.98	2050	12149.73	20.06	10076.49	24.36	0	0	214.43	12.93	448.43	6.10	259.52	19.05	305.98	24.17	1	2193.57	4.23	0.61	5	398	38	156	119
1978	75.52	62.86	2051	12083.40	28.66	10058.07	20.95	0	0	224.56	24.33	498.43	6.82	204.23	25.29	149.66	18.71	0	2187.28	4.29	0.45	4	398	39	156	118
1979	75.65	63.03	2052	12104.72	21.39	10084.71	21.16	0	0	223.10	18.16	486.55	6.05	203.90	19.09	201.50	18.95	0	2650.53	4.99	0.56	3	398	40	156	117
1980	76.00	62.91	2053	12159.92	16.98	10065.65	20.32	0	0	234.93	15.91	467.61	5.59	195.04	15.25	232.35	18.41	0	897.50	4.41	0.64	3	398	41	156	116
1981	75.74	63.15	2054	12117.74	18.92	10104.50	19.94	0	0	265.49	20.67	504.50	6.52	188.19	16.82	198.24	17.74	0	2636.90	5.66	0.59	3	398	42	156	115
1982	75.87	63.33	2055	12138.86	14.47	10132.98	19.11	0	0	275.97	15.43	484.34	5.92	201.95	13.13	264.28	17.69	1	3778.82	6.71	0.70	5	398	43	156	114
1983	76.23	63.30	2056	12196.31	11.08	10128.15	15.49	0	0	329.58	19.02	487.74	5.34	148.28	9.81	207.07	13.68	0	2426.70	7.12	0.74	4	398	44	156	113
1984	76.01	63.25	2057	12161.79	12.85	10119.94	18.14	0	0	286.50	16.84	478.57	5.53	169.75	11.49	238.39	16.35	0	2494.72	6.53	0.71	3	398	45	156	112
1985	75.79	62.85	2058	12126.16	19.73	10055.54	20.63	0	0	238.37	11.26	420.57	6.02	314.17	20.03	330.63	21.26	1	2551.85	5.19	0.66	5	398	46	156	111
1986	76.02	63.01	2059	12163.79	20.18	10081.95	21.22	0	0	281.72	23.96	502.51	7.31	183.50	17.92	192.92	18.86	0	2522.60	6.55	0.56	3	398	47	156	110
1987	75.92	63.50	2060	12147.73	13.07	10159.82	15.96	0	0	375.31	21.96	471.34	6.83	172.95	11.63	210.97	14.18	0	2208.40	9.33	0.72	4	398	48	156	109
1988	76.10	63.09	2061	12176.63	11.03	10094.55	17.06	0	0	363.41	21.05	490.93	6.19	147.85	9.92	227.05	15.25	0	1891.53	7.50	0.74	3	398	49	156	108
1989	75.77	63.21	2062	12123.71	18.63	10113.61	19.21	0	0	284.72	15.99	448.83	7.00	255.75	17.71	266.28	18.03	1	2860.43	6.63	0.66	4	398	50	156	107
1990	75.82	63.37	2063	12130.53	16.79	10139.49	19.64	0	0	258.99	19.62	513.46	5.90	171.41	14.90	200.33	17.40	0	2750.65	4.91	0.62	2	398	51	156	106
1991	76.19	63.28	2064	12190.16	12.00	10124.30	13.37	0	0	349.77	24.11	493.34	5.31	134.56	10.69	149.18	11.64	0	3395.75	8.41	0.70	4	398	52	156	105
1992	76.04	63.21	2065	12167.03	15.36	10114.05	18.69	0	0	251.81	15.05	480.34	5.50	200.21	13.84	242.34	17.01	0	3693.70	6.04	0.68	4	398	53	156	104
1993	76.06	63.15	2066	12168.99	13.66	10103.88	16.09	0	0	292.37	16.61	475.68	5.51	186.55	12.20	219.21	14.42	0	2898.62	6.45	0.72	3	398	54	156	103
1994	75.96	63.36	2067	12153.57	18.83	10137.18	25.89	0	0	291.64	27.61	504.81	8.02	154.06	16.85	211.23	22.92	0	3770.88	6.71	0.51	5	398	55	156	102
1995	75.92	63.23	2068	12147.18	18.48	10116.35	20.09	0	0	280.80	16.03	454.71	7.07	251.82	17.38	273.28	18.99	1	2799.78	4.99	0.65	4	398	56	156	101
1996	76.29	63.29	2069	12205.99	8.98	10126.06	15.49	0	0	331.64	16.70	496.96	4.82	137.46	7.86	236.62	13.83	0	3936.80	5.82	0.79	4	398	57	156	100
1997	75.84	63.08	2070	12133.67	16.98	10092.83	16.66	0	0	280.96	16.81	484.69	6.11	220.74	15.33	216.51	15.04	0	3190.50	6.08	0.68	4	398	58	156	99
1998	76.21	63.35	2071	12193.88	14.30	10135.86	21.62	0	0	306.03	25.74	515.04	6.57	131.56	12.77	198.20	18.99	1	4166.70	8.00	0.59	3	398	59	156	98
1999	76.00	63.44	2072	12160.42	11.84	10150.66	10.89	0	0	358.48	17.87	499.38	5.05	183.19	10.46	168.54	9.59	0	3803.62	6.49	0.79	3	398	60	156	97
[truncated: 5,615 more rows]
