# Supplementary material for: Single-lipid tracking reveals heterogeneities in the nanoscale dynamics of colloid-supported lipid bilayers
Source: Soft Matter. 2025 Mar 26;21(16):3058–66. doi: 10.1039/d4sm01299b (PMC11957375; doi:10.1039/d4sm01299b)
Supplement: SM-021-D4SM01299B-s001 [file SM-021-D4SM01299B-s001.zip › RAW_DOM_tracks/DPPC_Heating_DOM/S01R04_PSF@1p2_SNR@4_link@2_gap@2_Results_20 DEG-6000-end.csv]

	X_(px)	Y_(px)	Frame_Number	X_(nm)	X_loc_error(nm)	Y_(nm)	Y_loc_error(nm)	Z_(nm)	Z_loc_error(nm)	Amplitude_fit	Amp_error	BGfit	BGfit_error	SD_X_(nm)	SD_X_error(nm)	SD_Y_(nm)	SD_Y_error(nm)	False_positive	IntegratedInt	SNR	R2_fit	Iterations_fit	Track_ID	Particle_ID	Track_Length	Reverse_numbering
1	84.86	69.09	1	13578.12	15.87	11055.01	22.94	0	0	349.89	44.56	484.56	8.07	104.69	16.47	142.23	20.49	1	2276.65	5.20	0.43	4	1	1	24	24
2	84.76	69.11	2	13562.20	19.54	11057.34	22.28	0	0	382.05	49.86	513.35	9.44	115.63	17.23	133.18	20.31	1	3128.47	6.69	0.42	5	1	2	24	23
3	84.62	69.21	4	13539.53	26.76	11073.13	18.94	0	0	351.40	53.69	502.64	9.26	134.63	22.36	98.57	17.80	1	2349.12	5.62	0.35	4	1	3	24	22
4	85.02	69.19	5	13603.14	24.10	11069.62	12.94	0	0	339.86	52.09	494.39	7.12	129.95	22.67	77.04	12.39	1	2955.50	4.05	0.37	5	1	4	24	21
5	84.34	67.75	6	13494.84	94.64	10839.22	81.23	0	0	226.53	14.49	398.26	11.95	714.17	156.64	656.45	128.64	1	5504.90	5.30	0.19	5	1	5	24	20
6	84.76	68.98	7	13560.84	17.16	11036.03	23.86	0	0	343.69	45.69	517.57	8.10	98.21	15.00	140.02	21.48	1	3443.30	6.78	0.43	5	1	6	24	19
7	84.86	68.82	8	13578.08	22.91	11010.68	22.20	0	0	264.46	28.53	522.80	7.29	163.72	20.18	158.62	19.56	0	5129.93	3.87	0.50	5	1	7	24	18
8	84.62	69.00	9	13539.06	26.04	11040.40	23.92	0	0	270.05	30.23	480.31	8.33	179.42	22.94	164.95	21.18	0	3290.85	4.37	0.44	4	1	8	24	17
9	84.73	68.89	10	13556.28	14.70	11023.00	20.47	0	0	388.91	41.78	484.84	7.80	100.90	12.21	146.86	18.07	1	2313.32	6.72	0.51	5	1	9	24	16
10	83.56	68.58	11	13370.39	20.11	10972.11	46.87	0	0	243.01	23.83	481.61	8.73	159.69	17.92	330.10	47.09	1	2900.88	6.37	0.46	5	1	10	24	15
11	83.91	69.23	12	13425.13	13.12	11076.05	18.32	0	0	362.39	29.42	479.28	6.84	127.42	12.39	174.55	16.03	1	2173.80	4.80	0.62	4	1	11	24	14
12	83.73	68.69	13	13397.37	19.41	10990.20	33.10	0	0	253.45	22.81	468.85	8.13	168.22	17.42	281.12	31.05	1	3631.60	5.93	0.50	4	1	12	24	13
13	83.59	68.14	14	13375.17	16.60	10901.66	40.90	0	0	239.55	19.60	456.09	7.52	159.06	14.87	358.34	43.18	1	3602.15	4.95	0.54	5	1	13	24	12
14	84.00	68.73	15	13439.78	21.17	10996.16	37.89	0	0	262.93	31.54	474.73	9.15	138.25	19.56	240.80	34.80	0	3412.25	3.99	0.41	5	1	14	24	11
15	83.60	68.21	16	13375.49	15.72	10913.00	64.32	0	0	238.42	23.11	467.64	8.06	122.41	12.74	425.78	73.44	1	3240.97	4.88	0.49	5	1	15	24	10
16	83.65	68.30	17	13384.73	22.25	10928.29	44.15	0	0	233.46	21.10	464.68	8.93	193.71	20.20	345.25	45.55	1	5063.97	6.01	0.46	5	1	16	24	9
17	84.09	68.95	18	13453.66	24.09	11032.68	67.42	0	0	184.02	17.15	468.38	7.88	202.84	22.03	433.29	69.05	1	2394.80	5.20	0.44	5	1	17	24	8
18	84.57	69.43	19	13530.78	18.06	11108.64	16.08	0	0	361.66	36.88	507.94	6.79	130.91	14.71	104.15	11.05	1	3738.47	5.29	0.53	4	1	18	24	7
19	83.48	68.36	20	13357.58	21.04	10937.58	46.58	0	0	228.10	18.73	436.51	8.70	203.73	19.27	396.98	53.24	1	4050.03	5.48	0.47	5	1	19	24	6
20	83.77	69.18	21	13403.07	18.30	11068.11	19.42	0	0	289.30	27.62	480.70	6.60	147.58	16.07	156.65	17.07	0	3065.20	4.18	0.54	5	1	20	24	5
21	84.11	69.16	22	13458.12	23.49	11066.30	27.09	0	0	245.07	24.25	487.86	7.78	183.98	20.94	211.37	24.36	0	3905.55	3.63	0.48	5	1	21	24	4
22	83.18	68.00	23	13309.27	26.35	10879.74	22.36	0	0	324.24	18.84	404.38	9.85	334.01	27.26	296.60	22.09	1	4907.75	5.92	0.56	4	1	22	24	3
23	83.60	67.91	24	13376.79	30.88	10866.08	26.51	0	0	268.68	17.30	425.76	9.64	357.81	33.35	316.67	26.92	1	5270.60	4.57	0.47	4	1	23	24	2
24	83.18	67.56	25	13309.49	29.07	10809.94	24.81	0	0	215.35	15.43	456.12	7.56	310.44	28.98	272.59	23.56	1	4590.88	4.44	0.48	4	1	24	24	1
25	89.60	68.79	1	14336.33	41.79	11005.88	57.29	0	0	109.24	11.38	451.51	6.37	301.44	42.25	391.86	65.25	1	3459.43	2.20	0.32	5	2	1	135	135
26	89.90	68.18	2	14383.75	32.47	10908.39	30.38	0	0	162.75	12.76	450.16	6.46	312.25	32.67	294.99	30.10	1	3869.15	2.52	0.47	5	2	2	135	134
27	89.96	67.19	3	14394.37	30.01	10749.82	30.06	0	0	179.73	12.64	386.62	6.73	321.94	30.61	319.75	30.65	1	3009.12	1.60	0.50	5	2	3	135	133
28	89.15	67.26	4	14264.02	31.52	10761.14	27.41	0	0	186.93	11.33	392.43	6.18	347.81	31.97	330.75	28.22	1	3395.95	1.86	0.60	5	2	4	135	132
29	89.99	68.07	5	14398.20	30.61	10890.83	21.81	0	0	180.53	8.40	398.03	4.93	408.85	30.91	345.04	22.96	1	3792.88	2.12	0.67	5	2	5	135	131
30	89.25	67.29	6	14280.52	37.05	10766.73	31.98	0	0	154.26	10.91	435.16	6.33	380.64	41.56	333.90	33.26	1	4283.90	1.76	0.47	5	2	6	135	130
31	89.35	67.26	7	14296.23	35.15	10760.95	26.40	0	0	149.39	17.75	477.02	5.61	223.42	32.87	172.36	23.45	0	4719.43	1.35	0.39	4	2	7	135	129
32	89.85	67.72	8	14376.10	23.77	10835.34	23.71	0	0	207.58	15.52	443.17	6.42	246.05	22.23	247.55	21.82	0	4207.60	1.92	0.56	5	2	8	135	128
33	89.78	67.88	9	14364.17	22.53	10861.11	23.03	0	0	198.14	10.83	409.40	5.68	310.07	22.75	320.65	23.38	1	3505.70	2.84	0.60	4	2	9	135	127
34	88.76	67.66	10	14201.26	223.26	10826.38	55.03	0	0	124.29	12.06	415.05	7.95	896.39	518.70	344.27	49.99	1	2986.05	2.63	0.43	5	2	10	135	126
35	89.88	68.43	11	14380.94	40.54	10949.01	41.78	0	0	130.20	11.26	443.39	6.33	344.80	42.64	345.02	43.61	1	4466.40	2.93	0.38	5	2	11	135	125
36	90.07	68.11	12	14411.71	26.44	10897.25	46.36	0	0	150.53	13.43	435.78	6.51	234.65	24.59	368.42	49.91	1	4584.72	3.88	0.42	5	2	12	135	124
37	89.04	68.12	13	14246.77	47.03	10899.27	34.42	0	0	133.19	11.59	438.67	6.49	385.48	52.70	303.74	34.58	1	4187.85	2.19	0.36	5	2	13	135	123
38	89.71	67.76	14	14354.34	26.92	10842.27	29.77	0	0	214.15	11.04	376.62	6.86	372.64	29.25	408.51	35.11	1	4877.53	2.39	0.51	5	2	14	135	122
39	89.00	67.44	15	14240.59	61.47	10790.94	31.68	0	0	143.42	12.42	416.91	7.05	459.70	77.01	279.48	31.59	1	3803.72	1.92	0.41	5	2	15	135	121
40	89.60	67.31	16	14335.77	46.68	10769.01	30.69	0	0	183.88	12.16	393.60	6.91	460.18	60.05	302.81	30.16	1	4343.43	3.82	0.61	5	2	16	135	120
41	90.20	68.34	17	14432.34	18.88	10934.82	24.17	0	0	173.55	9.61	441.64	4.81	268.62	17.97	330.30	24.79	1	5425.18	3.27	0.61	4	2	17	135	119
42	89.91	68.34	18	14385.38	18.27	10934.61	42.09	0	0	193.00	9.91	410.15	5.86	280.37	17.95	508.04	58.94	1	5724.43	2.97	0.59	5	2	18	135	118
43	89.97	68.14	19	14395.66	17.79	10903.12	19.71	0	0	225.71	10.84	417.76	5.39	286.05	17.34	309.01	19.76	1	4358.07	3.00	0.68	4	2	19	135	117
44	89.62	67.89	20	14339.44	26.71	10862.99	28.07	0	0	201.00	10.90	403.81	6.42	353.10	28.22	375.83	31.13	1	5007.22	3.72	0.55	5	2	20	135	116
45	89.69	67.66	21	14350.16	32.85	10825.52	21.25	0	0	151.11	10.02	455.84	5.08	363.04	35.56	254.69	19.95	1	5842.05	3.73	0.53	5	2	21	135	115
46	88.84	67.73	22	14213.90	44.42	10837.09	19.93	0	0	197.04	11.20	433.45	6.11	457.64	44.51	275.15	19.08	1	4526.32	2.25	0.60	5	2	22	135	114
47	89.95	67.85	23	14391.96	42.38	10856.49	25.90	0	0	159.12	16.40	469.73	6.68	307.13	41.75	197.43	23.50	1	6014.28	3.16	0.40	4	2	23	135	113
48	89.48	68.21	24	14317.34	35.94	10914.13	31.41	0	0	145.67	11.61	453.49	6.17	340.41	37.57	299.98	31.45	1	4719.57	2.26	0.46	5	2	24	135	112
49	89.99	68.12	25	14398.32	25.84	10899.90	23.01	0	0	192.47	10.06	408.61	5.70	361.56	27.91	330.13	23.82	1	4527.20	2.98	0.59	5	2	25	135	111
50	89.43	67.85	26	14308.05	35.01	10856.39	18.87	0	0	215.22	10.40	417.95	6.09	452.33	39.64	303.52	18.82	1	4470.57	2.18	0.63	5	2	26	135	110
51	89.76	68.41	27	14361.18	21.10	10945.27	27.29	0	0	210.96	9.86	410.62	5.75	333.53	21.92	395.87	29.93	1	4444.35	3.17	0.63	5	2	27	135	109
52	89.37	68.04	28	14298.96	31.53	10886.30	22.23	0	0	196.49	11.12	419.81	6.06	374.24	33.04	300.90	22.11	1	3679.10	1.80	0.60	5	2	28	135	108
53	88.91	67.43	29	14226.40	60.19	10789.08	31.42	0	0	171.02	11.61	405.19	7.10	505.75	63.83	334.35	32.58	1	4082.05	1.87	0.49	5	2	29	135	107
54	89.88	68.25	30	14381.24	28.47	10919.95	23.07	0	0	196.90	10.68	407.13	6.02	374.52	31.14	318.58	23.59	1	4362.50	2.54	0.60	5	2	30	135	106
55	89.45	68.21	31	14312.54	27.12	10913.51	18.86	0	0	204.24	33.19	509.75	5.33	126.67	21.63	92.79	17.72	1	4136.30	2.27	0.33	4	2	31	135	105
56	89.86	68.73	32	14378.14	34.83	10997.15	70.75	0	0	150.96	10.05	414.75	6.42	341.13	34.45	580.50	100.35	1	3874.05	3.21	0.54	5	2	32	135	104
57	90.00	69.09	33	14399.54	30.09	11054.94	61.79	0	0	118.28	12.35	471.86	6.10	228.55	27.99	403.54	70.01	1	4650.70	2.88	0.38	5	2	33	135	103
58	90.43	68.11	34	14468.04	17.64	10897.79	20.22	0	0	235.70	9.41	383.13	5.21	318.52	18.03	364.05	21.76	1	4893.88	2.85	0.74	5	2	34	135	102
59	89.93	68.91	35	14388.49	22.70	11025.77	99.84	0	0	169.25	11.51	433.94	7.08	265.87	22.00	702.30	173.33	1	4493.45	3.37	0.49	5	2	35	135	101
60	89.98	68.66	36	14397.04	23.44	10985.01	39.46	0	0	162.68	10.56	438.34	5.93	283.63	22.98	420.83	47.50	1	4284.80	2.43	0.52	5	2	36	135	100
61	89.19	68.11	37	14269.83	36.21	10896.98	26.19	0	0	162.69	11.73	435.90	6.24	366.87	39.47	282.45	25.66	1	2144.38	2.19	0.46	4	2	37	135	99
62	90.16	68.70	38	14425.32	22.28	10991.37	40.62	0	0	157.61	9.35	417.87	5.51	296.19	22.07	455.33	51.98	1	3753.03	2.26	0.52	5	2	38	135	98
63	89.35	67.94	39	14295.87	32.42	10870.20	27.50	0	0	198.70	10.48	397.26	6.45	404.27	34.79	377.47	30.56	1	4797.55	2.26	0.56	5	2	39	135	97
64	90.13	68.45	40	14420.51	29.20	10952.66	50.11	0	0	127.24	10.49	438.04	5.70	278.06	28.19	403.75	54.93	1	4145.10	3.00	0.47	5	2	40	135	96
65	89.52	68.15	41	14322.85	29.47	10904.68	21.85	0	0	235.87	11.30	393.11	6.70	408.51	32.46	338.32	22.86	1	3975.62	3.08	0.62	5	2	41	135	95
66	88.53	66.91	42	14165.32	38.97	10705.61	28.30	0	0	224.81	11.11	362.91	7.06	480.92	46.59	374.19	28.81	1	4761.07	1.95	0.61	5	2	42	135	94
67	89.47	68.16	43	14315.02	29.91	10905.31	56.85	0	0	142.51	9.88	424.64	6.06	316.42	30.69	500.69	74.09	1	2604.90	1.52	0.49	5	2	43	135	93
68	90.03	68.48	44	14405.11	25.49	10956.18	34.55	0	0	151.05	12.56	452.12	5.82	241.36	23.78	316.35	34.49	1	3509.22	2.32	0.45	5	2	44	135	92
69	88.69	67.79	45	14190.21	39.67	10845.73	21.48	0	0	155.67	8.15	420.86	4.71	471.08	48.14	295.14	21.79	1	3182.60	2.07	0.65	5	2	45	135	91
70	89.88	67.91	46	14381.24	19.65	10865.10	24.80	0	0	237.12	11.00	377.52	6.31	321.17	20.15	384.06	27.82	1	4778.10	2.88	0.64	5	2	46	135	90
71	89.44	67.51	47	14310.14	63.02	10801.29	35.05	0	0	110.08	19.04	477.39	6.26	267.47	60.70	157.17	30.95	1	3706.32	1.97	0.24	5	2	47	135	89
72	89.55	67.17	48	14328.25	44.35	10746.78	31.25	0	0	165.75	16.69	435.67	7.91	331.78	45.40	243.47	29.51	1	3477.62	2.27	0.37	5	2	48	135	88
73	88.49	68.13	49	14157.98	42.36	10900.70	47.48	0	0	154.48	10.54	435.55	6.34	374.02	39.05	449.88	57.60	1	5634.60	2.47	0.55	5	2	49	135	87
74	89.85	68.14	50	14376.48	28.59	10902.39	30.51	0	0	170.12	11.87	437.26	6.32	310.62	28.87	330.75	31.45	1	4923.93	2.32	0.48	5	2	50	135	86
75	88.97	67.85	51	14235.17	40.55	10855.80	26.49	0	0	145.38	16.29	464.91	6.06	275.31	38.33	184.70	23.85	1	4323.38	1.87	0.38	4	2	51	135	85
76	89.54	67.48	52	14325.96	48.93	10796.40	24.18	0	0	213.63	10.99	381.54	7.05	542.27	63.12	339.23	25.23	1	4339.05	2.06	0.57	5	2	52	135	84
77	89.73	67.83	53	14356.40	24.93	10852.78	27.29	0	0	190.61	10.37	413.62	5.97	337.36	26.02	368.05	29.91	1	3995.35	2.63	0.56	5	2	53	135	83
78	90.14	67.99	54	14422.03	26.56	10878.22	29.83	0	0	196.93	13.12	409.46	6.58	284.18	26.74	332.40	30.63	1	4011.10	2.39	0.59	5	2	54	135	82
79	89.75	67.90	55	14359.86	34.04	10864.57	37.53	0	0	165.57	13.82	435.76	7.37	307.27	34.34	337.00	39.02	1	5148.07	2.51	0.40	5	2	55	135	81
80	89.88	67.64	56	14380.61	26.22	10822.01	21.56	0	0	178.59	12.35	437.35	5.52	288.21	25.54	245.23	19.91	1	4137.85	3.77	0.56	5	2	56	135	80
81	89.84	68.10	57	14374.00	22.54	10895.63	30.77	0	0	238.59	11.70	381.17	6.64	337.18	23.42	390.44	30.40	1	5212.12	3.14	0.67	5	2	57	135	79
82	89.90	67.47	58	14384.67	30.53	10795.86	21.98	0	0	189.10	14.68	445.71	6.32	296.44	29.86	222.93	20.06	1	3624.93	2.28	0.51	4	2	58	135	78
83	89.10	67.67	59	14255.75	35.07	10827.34	27.60	0	0	167.83	12.48	430.64	6.20	320.09	35.26	287.67	26.57	1	3283.28	1.71	0.51	5	2	59	135	77
84	89.25	67.43	60	14279.40	39.38	10789.04	21.72	0	0	199.49	11.21	395.26	6.25	434.55	42.25	289.76	21.73	1	4105.38	2.15	0.60	5	2	60	135	76
85	89.17	67.94	61	14266.94	34.38	10870.86	23.51	0	0	190.26	10.82	398.80	6.06	389.86	35.44	314.82	23.74	1	3365.62	1.95	0.58	5	2	61	135	75
86	89.78	68.11	62	14365.42	21.74	10898.28	24.32	0	0	233.28	11.07	389.70	6.37	338.32	22.71	369.01	26.44	1	3977.35	2.62	0.62	5	2	62	135	74
87	89.59	67.70	63	14333.98	32.53	10832.04	23.92	0	0	195.26	14.43	430.32	6.85	318.92	32.97	254.64	22.31	1	4309.62	3.49	0.52	5	2	63	135	73
88	89.53	68.43	64	14325.54	27.69	10948.07	32.34	0	0	225.42	11.31	365.40	7.07	380.45	29.83	424.04	36.55	1	2380.72	2.03	0.58	5	2	64	135	72
89	89.73	68.27	65	14357.16	24.14	10923.64	49.01	0	0	151.79	10.22	437.17	5.88	279.03	23.87	471.53	64.22	1	4017.20	2.54	0.48	5	2	65	135	71
90	89.11	68.16	66	14257.15	35.02	10905.94	36.04	0	0	181.52	13.16	424.19	7.71	358.14	37.80	360.97	38.77	1	5188.10	2.84	0.41	5	2	66	135	70
91	89.40	67.75	67	14303.23	37.95	10840.60	25.42	0	0	194.56	10.72	402.84	6.24	434.59	41.89	322.65	25.92	1	4734.68	1.47	0.60	5	2	67	135	69
92	89.36	68.03	68	14298.19	58.41	10885.01	46.13	0	0	115.37	13.12	445.68	7.39	375.84	65.05	311.70	46.68	1	2170.68	1.69	0.24	5	2	68	135	68
93	90.20	68.59	69	14432.45	36.12	10974.89	44.85	0	0	129.38	14.56	473.36	6.83	252.85	33.78	306.13	44.18	1	4606.62	2.21	0.33	5	2	69	135	67
94	90.28	68.42	70	14445.16	16.78	10946.58	35.30	0	0	171.21	7.83	418.67	4.69	291.85	16.51	491.38	48.27	1	3373.00	1.87	0.62	5	2	70	135	66
95	89.67	68.32	71	14346.75	25.60	10931.41	26.44	0	0	204.05	9.96	390.68	5.97	370.21	27.57	378.97	28.77	1	4399.03	2.42	0.61	5	2	71	135	65
96	89.88	68.44	72	14380.03	45.08	10951.00	70.62	0	0	142.38	10.32	410.39	6.82	390.32	44.53	549.21	92.25	1	5257.35	2.75	0.50	5	2	72	135	64
97	89.32	67.57	73	14291.16	26.77	10810.78	26.34	0	0	153.73	12.63	459.72	5.39	254.53	24.81	250.92	24.32	1	3660.12	2.06	0.48	4	2	73	135	63
98	89.93	67.76	74	14389.24	26.76	10841.14	19.22	0	0	225.11	13.38	436.24	6.52	332.73	27.53	255.22	18.02	1	6767.28	4.08	0.59	4	2	74	135	62
99	89.48	68.24	75	14316.10	35.58	10918.75	33.33	0	0	131.65	13.55	482.55	5.99	269.71	33.42	253.65	31.01	1	4607.25	2.76	0.36	5	2	75	135	61
100	89.76	68.44	76	14361.73	32.20	10949.99	38.20	0	0	179.06	12.25	418.40	7.36	346.37	34.02	399.87	44.53	1	4836.32	2.96	0.43	5	2	76	135	60
101	89.84	68.84	78	14374.70	29.57	11013.64	53.59	0	0	219.85	10.25	362.03	7.31	430.05	35.11	609.11	67.67	1	5047.93	3.49	0.45	5	2	77	135	59
102	89.33	67.62	79	14293.55	25.15	10818.90	26.00	0	0	209.16	12.78	434.20	6.88	317.76	25.46	326.34	26.65	1	4499.25	3.59	0.51	5	2	78	135	58
103	90.03	68.53	80	14404.68	19.74	10965.01	27.21	0	0	158.55	10.75	459.24	4.78	229.18	18.23	306.77	26.71	1	3689.05	2.82	0.57	4	2	79	135	57
104	89.50	67.58	81	14320.57	39.74	10813.46	29.38	0	0	181.07	10.13	389.22	6.31	449.44	45.59	363.06	30.88	1	4330.22	3.03	0.53	5	2	80	135	56
105	90.11	67.86	82	14416.88	36.97	10858.17	35.68	0	0	149.21	13.84	437.79	7.01	306.14	36.78	297.68	35.10	1	4775.82	3.58	0.37	5	2	81	135	55
106	89.79	68.24	83	14365.86	25.27	10918.80	20.78	0	0	197.33	11.26	429.21	5.73	327.04	25.91	284.80	20.08	1	4443.55	2.62	0.61	5	2	82	135	54
107	89.41	67.83	84	14304.85	27.19	10852.94	30.46	0	0	165.51	15.85	474.03	6.23	221.92	24.64	246.97	27.99	0	5014.85	2.21	0.43	4	2	83	135	53
108	90.27	68.03	85	14443.34	24.38	10884.64	39.78	0	0	134.54	10.04	440.84	5.20	259.36	23.02	378.45	43.77	1	4233.30	3.26	0.48	5	2	84	135	52
109	90.47	68.01	86	14475.99	72.61	10881.01	47.70	0	0	107.73	24.29	471.58	8.01	248.59	65.66	164.42	42.76	0	4071.47	1.56	0.16	5	2	85	135	51
110	89.13	68.27	87	14260.05	30.12	10922.59	33.28	0	0	139.99	16.38	474.12	5.69	199.98	27.00	220.70	29.89	0	3578.40	1.64	0.37	3	2	86	135	50
111	89.48	67.82	88	14316.85	32.07	10850.61	30.37	0	0	187.19	12.26	413.93	6.93	346.30	33.41	346.82	32.13	1	3674.45	2.05	0.48	4	2	87	135	49
112	88.51	68.25	89	14161.87	66.92	10920.10	29.91	0	0	149.24	10.60	434.30	6.24	527.26	65.93	315.49	30.47	1	3604.93	2.88	0.50	5	2	88	135	48
113	88.96	66.95	90	14232.82	28.18	10712.25	21.73	0	0	248.24	8.82	339.10	5.49	466.31	29.20	388.70	22.02	1	4010.20	1.69	0.77	5	2	89	135	47
114	89.26	67.42	91	14281.18	27.72	10787.09	19.65	0	0	256.08	8.85	349.38	5.75	481.45	31.25	390.20	21.49	1	5370.47	1.89	0.72	5	2	90	135	46
115	89.78	67.98	92	14364.65	60.42	10877.02	123.49	0	0	158.86	9.39	384.56	7.49	569.59	66.05	860.92	263.91	1	4294.97	1.94	0.41	5	2	91	135	45
116	89.21	66.89	93	14274.37	40.33	10702.74	32.55	0	0	150.22	13.01	430.63	6.52	321.63	40.80	289.82	31.62	1	3407.75	1.46	0.47	5	2	92	135	44
117	89.43	67.38	94	14309.46	34.49	10781.37	21.33	0	0	209.47	10.73	390.86	6.19	430.10	38.20	309.76	21.68	1	4446.43	2.35	0.64	5	2	93	135	43
118	89.14	68.06	96	14261.92	47.28	10890.13	53.93	0	0	153.32	11.79	417.21	7.18	392.85	48.60	425.43	54.27	1	4843.68	2.41	0.48	5	2	94	135	42
119	89.55	68.25	97	14328.56	60.53	10919.41	49.87	0	0	122.82	15.00	455.87	8.05	349.68	63.18	306.86	50.20	1	4665.65	2.94	0.31	5	2	95	135	41
120	89.52	68.19	98	14323.03	39.85	10910.20	40.95	0	0	157.37	10.66	419.20	6.11	356.88	37.07	407.78	46.40	1	4580.78	2.42	0.56	5	2	96	135	40
121	90.38	67.78	99	14461.00	30.07	10845.18	39.59	0	0	184.95	13.31	403.68	7.44	304.88	30.58	391.56	45.04	1	4688.50	3.39	0.51	5	2	97	135	39
122	90.49	67.87	100	14478.71	29.05	10858.47	34.79	0	0	166.43	21.84	464.24	6.64	171.23	25.73	204.85	30.91	0	4397.18	2.06	0.35	4	2	98	135	38
123	89.84	68.27	101	14373.68	34.04	10922.95	33.24	0	0	159.68	14.91	460.90	6.98	279.31	33.06	277.47	31.65	1	3401.07	2.29	0.41	5	2	99	135	37
124	89.80	68.27	102	14368.12	59.22	10923.39	50.67	0	0	143.58	12.70	422.71	7.59	437.31	69.94	358.56	48.82	1	4381.18	2.62	0.50	5	2	100	135	36
125	90.35	68.19	103	14456.58	24.47	10910.84	29.13	0	0	198.22	12.15	408.67	6.29	291.43	24.63	344.51	30.41	1	4950.38	3.04	0.59	5	2	101	135	35
126	90.23	69.00	104	14436.80	30.76	11039.95	45.96	0	0	176.53	11.67	412.03	7.01	326.34	31.46	454.13	57.14	1	4079.28	4.15	0.54	5	2	102	135	34
127	89.46	67.51	105	14314.20	36.93	10801.83	33.96	0	0	154.63	10.98	427.95	6.39	362.11	38.90	357.32	36.66	1	2847.40	1.89	0.46	5	2	103	135	33
128	90.54	68.53	106	14486.83	24.31	10964.15	35.34	0	0	203.29	11.26	398.95	6.74	322.98	25.05	435.68	43.86	1	4748.38	3.73	0.61	5	2	104	135	32
129	89.53	68.45	107	14324.15	23.28	10951.81	35.08	0	0	215.10	10.85	409.06	6.54	333.30	24.12	443.91	40.30	1	5273.10	3.70	0.59	5	2	105	135	31
130	90.13	68.37	108	14421.58	27.74	10939.58	30.87	0	0	167.38	10.37	419.83	6.03	339.64	29.15	369.03	34.06	1	4652.75	2.74	0.48	5	2	106	135	30
131	89.76	68.49	109	14362.03	28.01	10957.93	40.16	0	0	139.67	9.50	437.42	5.36	310.10	28.37	395.53	43.56	1	4945.70	3.43	0.54	5	2	107	135	29
132	90.38	69.18	110	14460.98	23.06	11069.60	47.91	0	0	185.97	10.31	398.73	6.31	305.94	23.55	522.87	67.88	1	4154.40	3.21	0.60	5	2	108	135	28
133	90.44	68.52	111	14470.00	26.01	10962.54	45.66	0	0	194.82	11.24	399.88	7.02	327.34	26.87	498.72	63.27	1	5022.05	3.16	0.52	5	2	109	135	27
134	89.83	68.57	112	14372.79	19.93	10971.54	35.86	0	0	161.71	13.51	489.50	5.48	187.63	18.07	322.04	35.81	1	5822.80	4.20	0.50	4	2	110	135	26
135	90.16	68.21	113	14426.39	30.12	10913.87	43.34	0	0	175.25	11.54	424.28	6.72	318.66	30.62	432.90	50.81	1	5714.55	2.62	0.57	5	2	111	135	25
136	90.09	68.72	114	14414.15	30.96	10994.56	43.08	0	0	164.88	10.13	406.42	6.20	341.22	31.39	460.61	55.48	1	4368.15	2.85	0.52	5	2	112	135	24
137	89.98	68.05	115	14396.75	27.22	10888.08	41.24	0	0	160.11	11.77	444.90	6.51	288.91	26.80	395.15	46.90	1	5470.35	3.62	0.43	5	2	113	135	23
138	90.40	68.58	116	14464.77	22.78	10972.87	39.40	0	0	199.15	10.36	399.81	6.34	318.91	23.40	485.01	53.25	1	5006.68	3.11	0.60	5	2	114	135	22
139	90.65	67.87	117	14503.71	36.33	10859.06	41.75	0	0	148.90	30.40	489.88	6.94	135.56	30.82	157.09	36.69	0	4786.10	2.04	0.21	4	2	115	135	21
140	90.53	69.04	118	14485.14	20.30	11046.62	54.82	0	0	209.90	11.40	396.77	6.65	282.42	20.29	552.27	62.68	1	5941.78	3.35	0.62	5	2	116	135	20
141	90.12	68.67	119	14419.60	17.40	10986.87	18.47	0	0	257.49	13.50	455.31	6.08	259.23	16.34	274.46	17.48	1	5881.93	5.86	0.68	5	2	117	135	19
142	89.84	68.27	120	14374.02	35.66	10923.10	52.54	0	0	193.21	11.93	403.23	7.57	366.73	34.96	508.29	67.67	1	6534.40	3.12	0.56	5	2	118	135	18
143	90.40	69.09	121	14464.42	24.54	11053.70	35.51	0	0	203.21	12.87	423.33	7.28	303.58	24.38	393.21	39.99	1	4771.85	3.01	0.47	4	2	119	135	17
144	89.97	68.56	122	14395.80	31.03	10969.11	52.99	0	0	146.40	13.88	454.40	7.31	258.87	29.64	396.56	61.00	1	4597.93	3.63	0.37	5	2	120	135	16
145	89.61	67.98	123	14337.79	43.16	10876.79	26.79	0	0	176.04	13.42	442.82	7.34	400.80	50.13	276.83	26.01	1	5823.30	3.36	0.43	5	2	121	135	15
146	90.06	68.30	124	14409.63	23.67	10928.03	43.97	0	0	177.20	10.96	417.69	6.42	298.52	23.54	454.77	52.51	1	4693.00	3.26	0.51	5	2	122	135	14
147	90.44	68.77	125	14470.25	53.73	11003.37	45.75	0	0	108.45	16.48	499.97	7.08	274.49	50.60	236.30	42.07	1	4730.10	3.01	0.22	5	2	123	135	13
148	89.66	68.52	126	14345.62	36.12	10962.94	183.65	0	0	217.06	15.30	380.41	8.50	299.82	29.72	949.58	368.96	1	5746.82	4.29	0.40	5	2	124	135	12
149	90.11	68.82	127	14417.10	35.54	11011.15	40.33	0	0	157.58	13.96	441.29	7.56	309.62	35.68	342.14	42.35	1	6499.60	4.23	0.35	5	2	125	135	11
150	90.06	68.46	128	14409.48	38.64	10953.16	38.14	0	0	168.46	11.78	410.86	7.00	363.15	39.05	391.10	43.63	1	4599.78	3.23	0.52	5	2	126	135	10
151	90.11	68.65	129	14416.93	26.46	10983.54	43.06	0	0	158.51	13.71	448.16	6.77	242.75	24.75	363.98	46.62	1	3149.75	2.64	0.41	4	2	127	135	9
152	89.89	67.94	130	14382.46	43.64	10869.73	34.96	0	0	166.97	15.71	443.94	8.20	341.23	45.56	288.97	34.18	1	4717.43	3.40	0.36	5	2	128	135	8
153	90.14	68.82	131	14423.20	31.31	11011.67	31.18	0	0	148.29	16.95	473.85	5.93	212.76	28.12	211.29	28.22	0	4353.60	1.94	0.39	4	2	129	135	7
154	90.13	68.66	132	14420.85	21.42	10985.43	26.27	0	0	173.35	9.44	417.59	5.18	305.55	21.41	358.85	28.39	1	3408.60	2.83	0.57	5	2	130	135	6
155	90.05	68.47	133	14408.32	38.92	10955.52	36.62	0	0	155.44	14.95	430.19	7.07	283.40	39.07	293.74	35.35	1	4782.62	3.22	0.44	5	2	131	135	5
156	89.37	68.39	134	14299.78	71.20	10943.20	62.72	0	0	150.01	8.30	397.24	6.68	658.55	101.36	622.95	106.46	1	4024.80	2.51	0.30	5	2	132	135	4
157	89.69	68.28	136	14350.06	34.78	10925.43	24.25	0	0	186.56	10.53	390.34	6.14	413.27	39.34	320.52	24.88	1	4915.80	2.82	0.56	5	2	133	135	3
158	89.59	68.04	137	14333.62	39.32	10886.26	40.93	0	0	168.80	11.59	401.45	6.86	388.51	42.69	378.39	40.79	1	4227.68	3.41	0.51	5	2	134	135	2
159	91.54	68.30	138	14646.70	38.21	10927.40	37.33	0	0	209.61	14.97	397.57	9.05	372.94	40.93	381.00	42.01	1	5659.20	4.12	0.43	5	2	135	135	1
160	90.80	71.53	1	14527.50	42.77	11444.98	47.13	0	0	115.65	29.23	476.19	6.17	130.55	38.07	142.25	39.88	1	2890.03	2.33	0.15	4	3	1	2	2
161	90.41	69.75	4	14464.96	23.07	11160.42	55.19	0	0	123.16	13.74	451.99	5.23	161.72	20.67	348.34	56.95	1	2127.55	1.63	0.40	5	3	2	2	1
162	84.79	76.83	2	13565.60	36.34	12292.10	13.54	0	0	169.98	21.39	441.95	4.56	226.78	32.69	92.23	13.80	1	3662.90	3.19	0.43	4	4	1	2	2
163	85.28	77.30	3	13644.69	166.01	12368.63	24.42	0	0	137.22	9.06	390.20	5.81	936.74	353.01	277.53	24.70	1	3721.28	2.80	0.56	5	4	2	2	1
164	82.59	67.59	3	13214.43	27.58	10813.84	22.47	0	0	342.87	49.36	530.31	9.38	143.70	23.36	100.54	15.17	1	6947.90	8.11	0.37	5	5	1	1	1
165	86.80	75.69	5	13887.61	34.48	12109.77	36.05	0	0	129.13	12.72	409.65	5.78	268.76	33.13	277.28	35.13	1	1926.95	2.09	0.38	4	6	1	1	1
166	77.49	76.29	7	12398.91	32.06	12207.02	48.79	0	0	106.15	20.04	359.21	5.03	126.70	25.76	197.83	42.79	1	-186.65	1.52	0.22	4	7	1	1	1
167	83.01	67.86	7	13281.64	27.70	10858.07	35.17	0	0	271.33	18.76	403.51	6.12	314.80	27.61	423.45	27.45	1	3911.70	3.78	0.72	5	8	1	1	1
168	83.59	76.38	7	13374.81	49.41	12221.40	42.64	0	0	105.25	27.32	452.40	5.64	144.43	42.09	121.46	33.97	1	3022.07	2.17	0.16	5	9	1	8	8
169	84.26	76.62	8	13482.03	43.83	12259.72	25.42	0	0	140.53	11.83	410.09	5.78	365.45	46.68	239.44	23.55	1	2223.72	2.95	0.44	5	9	2	8	7
170	85.47	76.58	10	13674.48	37.94	12253.48	35.39	0	0	119.75	14.70	430.93	5.64	240.91	34.49	222.39	32.88	0	2701.05	1.82	0.34	5	9	3	8	6
171	85.58	76.22	11	13692.91	58.54	12195.98	25.25	0	0	133.53	12.16	430.00	5.86	411.79	63.14	219.08	23.20	1	3348.15	2.70	0.41	4	9	4	8	5
172	86.31	76.95	12	13809.84	93.15	12311.63	34.46	0	0	105.71	15.80	438.17	6.85	409.61	103.50	181.75	31.32	1	3326.82	2.72	0.30	5	9	5	8	4
173	85.92	77.05	13	13747.40	33.78	12327.84	22.84	0	0	173.88	14.24	410.79	6.17	308.42	33.48	219.27	20.94	1	2706.82	3.50	0.50	5	9	6	8	3
174	84.54	76.33	14	13526.22	36.51	12212.20	27.68	0	0	126.82	12.20	436.36	5.28	292.20	35.10	226.64	25.34	1	3536.53	3.15	0.40	4	9	7	8	2
175	83.59	76.51	15	13375.06	32.31	12241.77	32.40	0	0	137.02	21.26	445.36	5.41	160.14	28.22	160.54	28.27	0	3977.25	3.15	0.30	4	9	8	8	1
176	90.48	69.02	10	14476.36	17.66	11042.72	43.05	0	0	164.89	10.06	420.01	5.10	226.76	16.88	455.54	53.42	1	3571.68	2.75	0.64	5	10	1	3	3
177	90.48	69.32	13	14476.93	46.48	11091.15	65.62	0	0	139.37	11.90	397.27	6.78	331.32	43.43	462.14	73.06	1	3986.95	2.56	0.55	5	10	2	3	2
178	90.60	69.59	15	14496.80	26.75	11134.66	44.73	0	0	160.09	12.79	416.37	6.50	257.81	25.97	381.18	47.98	1	3724.97	2.67	0.47	5	10	3	3	1
179	86.40	76.95	16	13824.74	41.64	12311.68	21.57	0	0	175.54	21.02	433.83	6.55	267.07	38.17	141.01	19.83	1	4874.88	3.39	0.39	4	11	1	23	23
180	85.67	77.20	17	13707.90	85.22	12352.67	30.69	0	0	85.86	9.57	429.66	4.95	483.03	113.64	220.68	28.41	1	3283.30	2.68	0.37	5	11	2	23	22
181	85.63	76.24	20	13700.31	43.54	12197.62	17.20	0	0	133.01	11.34	430.40	4.39	366.16	46.74	158.65	15.53	1	2115.50	2.55	0.52	5	11	3	23	21
182	85.92	76.06	22	13746.89	16.81	12169.02	27.77	0	0	192.18	30.85	456.69	5.13	97.07	19.51	139.94	25.08	1	1849.45	2.96	0.34	5	11	4	23	20
183	86.59	76.19	23	13854.48	35.64	12190.49	31.85	0	0	142.31	9.90	383.42	5.69	361.73	37.85	344.35	33.62	1	2518.55	2.30	0.45	5	11	5	23	19
184	85.33	76.81	24	13652.22	26.90	12289.68	24.58	0	0	168.82	30.17	464.27	5.01	110.70	21.22	108.68	23.16	1	3954.52	3.75	0.29	5	11	6	23	18
185	86.63	76.90	26	13860.49	47.84	12303.33	38.56	0	0	129.60	11.75	388.65	6.05	365.30	50.56	288.96	38.61	1	3166.30	2.25	0.47	5	11	7	23	17
186	85.01	76.36	29	13602.00	44.90	12217.06	21.89	0	0	141.00	14.66	431.34	5.45	318.62	44.62	164.66	19.64	1	2799.85	3.70	0.43	4	11	8	23	16
187	85.09	76.74	31	13614.48	42.26	12277.93	21.03	0	0	128.20	7.15	391.08	4.20	477.86	53.84	290.45	21.00	1	3344.08	1.95	0.56	5	11	9	23	15
188	85.61	76.87	32	13698.01	44.39	12299.55	26.52	0	0	129.46	13.19	413.78	5.65	326.62	44.79	204.96	24.29	1	1773.82	2.10	0.39	4	11	10	23	14
189	86.38	76.00	34	13820.01	51.34	12160.13	12.36	0	0	134.43	17.63	459.69	4.27	308.50	49.81	93.95	15.46	1	2534.07	2.28	0.40	5	11	11	23	13
190	84.93	76.74	35	13588.19	49.56	12278.45	20.80	0	0	129.50	11.74	437.91	5.00	382.42	54.55	181.09	18.90	1	2736.28	2.29	0.46	4	11	12	23	12
191	85.05	76.20	36	13608.67	37.27	12192.10	25.75	0	0	140.87	10.91	406.35	5.51	350.68	39.35	262.42	24.37	1	2777.38	3.17	0.46	5	11	13	23	11
192	84.99	76.95	37	13598.94	57.95	12312.78	30.28	0	0	108.14	14.60	431.53	5.64	317.94	57.63	175.89	27.36	1	3562.45	3.35	0.30	5	11	14	23	10
193	85.61	76.10	38	13698.15	40.17	12176.39	30.70	0	0	144.47	13.10	422.92	6.55	334.43	41.46	266.47	29.26	1	4466.50	3.85	0.37	5	11	15	23	9
194	86.69	76.63	39	13869.74	40.02	12261.30	34.55	0	0	127.29	10.74	413.36	5.98	354.72	42.99	317.54	35.01	1	3496.00	3.04	0.34	5	11	16	23	8
195	84.93	76.63	40	13589.16	33.66	12261.39	20.33	0	0	190.00	8.69	372.53	5.38	473.74	43.61	329.06	21.09	1	4025.55	2.89	0.61	5	11	17	23	7
196	84.69	76.75	41	13550.03	66.57	12280.31	36.41	0	0	104.94	23.04	455.77	6.26	230.98	60.62	128.11	32.11	1	4355.50	3.04	0.17	4	11	18	23	6
197	84.41	76.39	44	13505.14	38.85	12223.07	35.54	0	0	127.79	20.38	455.75	5.93	188.11	34.34	172.09	31.39	0	2777.62	2.12	0.27	3	11	19	23	5
198	85.67	75.98	47	13707.15	41.91	12156.73	33.86	0	0	123.20	14.68	441.12	6.05	272.38	39.30	222.44	31.05	1	3182.60	3.22	0.32	4	11	20	23	4
199	83.98	75.97	48	13437.49	32.38	12155.77	25.58	0	0	139.75	11.48	401.87	5.20	299.67	31.78	244.02	23.90	1	2119.78	3.22	0.48	5	11	21	23	3
200	85.36	76.81	49	13657.10	31.04	12290.19	28.06	0	0	140.49	15.09	423.07	5.32	224.42	27.89	202.65	25.32	0	3764.10	2.29	0.41	5	11	22	23	2
201	84.70	76.72	50	13551.56	58.28	12275.46	29.49	0	0	110.00	18.36	439.92	5.62	267.06	53.45	136.67	25.96	1	1845.62	2.49	0.25	4	11	23	23	1
202	82.82	67.73	21	13251.75	41.32	10837.54	72.07	0	0	152.55	16.88	452.69	8.83	271.02	41.46	411.76	76.00	1	3965.47	4.45	0.45	5	12	1	1	1
203	84.89	68.99	26	13581.66	19.95	11038.65	13.96	0	0	401.46	39.16	512.40	8.17	159.76	17.50	117.41	14.35	1	4783.20	6.31	0.55	5	13	1	184	184
204	84.62	69.00	27	13538.74	28.86	11040.19	28.05	0	0	270.80	31.80	495.43	9.68	190.05	25.58	184.66	24.90	0	5019.68	4.27	0.40	5	13	2	184	183
205	85.02	69.14	28	13602.88	25.31	11062.81	26.45	0	0	334.52	64.01	555.60	10.57	112.37	27.10	113.66	25.91	1	3524.05	6.56	0.34	5	13	3	184	182
206	84.75	68.94	30	13560.69	22.76	11029.86	28.24	0	0	300.93	44.39	511.37	9.06	118.54	19.90	147.78	25.04	1	2784.05	5.12	0.35	5	13	4	184	181
207	84.11	67.89	31	13457.55	38.54	10861.90	36.24	0	0	209.96	16.21	432.50	9.45	363.13	41.66	350.86	38.69	1	3540.90	4.58	0.34	5	13	5	184	180
208	84.29	68.65	32	13485.65	31.17	10984.58	29.45	0	0	255.71	27.64	474.60	9.92	224.25	28.07	210.71	26.89	0	3946.47	3.68	0.43	5	13	6	184	179
209	84.11	67.91	34	13458.14	53.49	10866.29	27.22	0	0	232.54	20.31	449.82	10.52	413.71	61.54	246.35	25.77	1	4604.90	7.51	0.39	5	13	7	184	178
210	83.73	67.81	35	13396.53	25.13	10849.07	19.01	0	0	270.10	16.69	465.90	7.46	302.34	24.94	239.77	17.82	1	5309.62	5.78	0.64	5	13	8	184	177
211	84.13	68.52	36	13461.44	30.51	10963.70	21.56	0	0	273.00	30.86	504.64	8.62	207.82	26.99	146.46	18.63	0	3483.05	4.11	0.43	5	13	9	184	176
212	84.16	68.48	37	13465.91	26.37	10956.19	23.73	0	0	255.27	22.10	468.31	8.13	236.60	23.96	211.23	21.94	0	4788.18	3.97	0.53	5	13	10	184	175
213	83.58	67.45	38	13373.41	16.38	10791.92	15.41	0	0	303.36	16.59	455.24	6.29	233.13	14.84	219.75	13.92	0	5150.05	4.87	0.71	3	13	11	184	174
214	83.60	67.56	39	13375.36	13.93	10809.17	19.21	0	0	323.52	20.48	480.19	6.71	170.64	12.40	234.72	17.23	0	4759.80	4.45	0.68	4	13	12	184	173
215	83.51	67.44	40	13361.35	16.93	10790.16	18.30	0	0	283.63	15.05	449.45	6.18	243.10	16.13	258.24	17.73	1	5994.18	3.87	0.72	5	13	13	184	172
216	84.45	68.64	41	13511.67	20.56	10982.96	23.08	0	0	289.29	32.14	504.65	7.57	141.02	17.43	159.29	20.10	0	2975.62	4.52	0.47	5	13	14	184	171
217	83.73	67.44	42	13396.51	28.17	10790.38	25.74	0	0	228.35	12.24	406.86	7.41	383.80	31.90	361.01	28.10	1	4811.70	3.54	0.48	5	13	15	184	170
218	84.24	68.66	43	13478.82	22.20	10985.47	19.68	0	0	397.12	39.75	497.42	10.12	170.75	19.49	151.10	17.14	0	4759.95	7.11	0.51	4	13	16	184	169
219	84.16	68.68	44	13464.90	25.78	10989.59	20.17	0	0	263.09	25.22	482.19	7.47	207.70	22.87	162.66	17.83	0	3180.12	4.65	0.51	5	13	17	184	168
220	83.69	68.22	45	13390.87	25.90	10914.60	19.27	0	0	228.26	12.09	423.09	6.47	361.21	28.05	286.19	18.75	1	4231.38	3.55	0.60	5	13	18	184	167
221	84.60	68.77	46	13536.72	29.47	11003.57	19.84	0	0	289.30	33.86	500.13	8.52	194.01	25.85	130.86	17.59	1	3078.30	5.10	0.44	5	13	19	184	166
222	84.52	68.84	47	13523.54	21.24	11013.78	19.54	0	0	357.24	44.54	503.33	8.54	127.65	17.01	122.31	18.06	1	3532.57	6.34	0.44	5	13	20	184	165
223	84.55	68.77	48	13528.45	29.85	11003.09	17.56	0	0	291.48	25.61	462.75	8.37	261.35	27.26	155.36	15.68	1	3058.32	4.84	0.53	5	13	21	184	164
224	84.58	68.62	49	13533.37	32.78	10979.49	29.25	0	0	204.25	20.27	491.72	7.78	248.25	31.45	224.89	27.60	0	3185.12	3.39	0.47	5	13	22	184	163
225	84.81	68.05	50	13569.06	30.31	10888.19	37.80	0	0	204.91	18.06	455.36	8.95	270.24	28.87	322.95	38.41	1	4475.78	4.08	0.39	5	13	23	184	162
226	84.08	68.13	51	13453.60	39.36	10900.06	41.39	0	0	229.76	19.22	415.64	11.20	348.48	41.77	364.63	45.14	1	4771.68	7.29	0.33	5	13	24	184	161
227	84.70	69.41	52	13551.52	16.46	11104.89	14.52	0	0	433.64	40.13	486.14	7.57	134.00	14.01	109.03	10.55	1	2969.25	7.14	0.57	4	13	25	184	160
228	84.88	68.83	53	13580.94	17.10	11012.16	19.79	0	0	292.87	34.75	489.06	6.47	116.46	16.82	130.81	17.79	1	2416.32	4.08	0.47	5	13	26	184	159
229	84.82	68.96	54	13571.00	16.00	11033.30	16.66	0	0	339.97	29.27	482.36	6.69	143.46	14.15	149.53	14.81	0	2408.90	5.26	0.59	4	13	27	184	158
230	83.96	67.73	55	13432.89	33.36	10837.37	40.56	0	0	202.76	16.10	424.30	9.18	321.79	34.16	374.19	45.02	1	3748.47	5.20	0.35	5	13	28	184	157
231	83.86	67.96	56	13417.97	44.18	10873.07	42.71	0	0	131.18	15.48	425.42	6.78	284.11	42.66	256.62	42.66	1	1300.05	2.62	0.36	5	13	29	184	156
232	83.43	66.97	57	13348.58	34.21	10714.96	32.31	0	0	170.52	11.79	417.95	6.71	351.79	35.95	347.12	34.18	1	3790.07	3.25	0.46	5	13	30	184	155
233	82.49	66.71	60	13197.93	37.94	10672.86	29.53	0	0	219.14	25.69	456.92	9.24	244.46	35.90	196.28	26.47	0	5145.18	3.07	0.38	5	13	31	184	154
234	83.11	67.75	62	13297.43	26.50	10840.08	26.83	0	0	263.13	15.67	422.23	5.70	329.87	26.76	277.08	21.13	1	6059.25	3.89	0.72	5	13	32	184	153
235	84.05	68.58	63	13448.21	24.61	10972.88	25.98	0	0	270.56	24.20	474.33	8.70	213.99	22.18	223.08	24.04	0	2789.40	4.13	0.52	5	13	33	184	152
236	84.18	68.39	64	13469.20	23.20	10941.98	20.13	0	0	360.37	36.59	515.65	9.53	175.95	20.40	152.38	17.52	0	5560.30	5.86	0.50	3	13	34	184	151
237	83.98	67.74	65	13436.02	33.79	10838.21	41.26	0	0	169.20	19.94	488.93	8.25	224.42	30.96	271.00	38.70	1	4477.10	4.90	0.33	5	13	35	184	150
238	82.78	66.69	66	13245.18	27.77	10669.62	32.20	0	0	264.57	34.40	487.93	9.84	164.97	24.57	191.19	28.44	0	6083.65	3.98	0.36	3	13	36	184	149
239	83.41	67.26	67	13346.36	50.11	10761.67	46.42	0	0	207.03	19.09	435.65	10.28	371.96	53.22	321.79	45.24	1	7744.57	7.89	0.48	5	13	37	184	148
240	82.96	66.85	68	13273.49	28.05	10695.73	31.18	0	0	210.03	15.41	429.72	7.46	292.70	27.32	297.80	31.36	1	5496.28	4.49	0.54	5	13	38	184	147
241	83.61	67.68	69	13377.70	38.18	10828.87	31.22	0	0	218.25	16.48	447.56	9.39	372.41	42.34	320.38	31.82	1	5099.65	5.64	0.37	5	13	39	184	146
242	84.24	68.10	70	13478.52	34.61	10895.66	27.90	0	0	228.00	17.65	442.27	8.93	328.44	35.52	280.92	26.94	1	3350.50	5.15	0.44	4	13	40	184	145
243	84.36	68.94	71	13497.43	19.62	11030.94	22.87	0	0	258.86	24.24	481.30	6.78	161.61	17.26	188.35	20.21	0	3261.47	4.03	0.53	5	13	41	184	144
244	83.98	68.07	72	13436.70	22.80	10891.76	58.10	0	0	186.99	13.80	452.15	7.55	246.25	21.55	487.56	75.07	1	4275.60	5.60	0.47	5	13	42	184	143
245	83.82	68.96	73	13411.36	18.75	11033.13	19.90	0	0	293.12	22.67	450.72	7.14	187.79	16.67	199.02	17.74	0	1729.43	4.25	0.60	4	13	43	184	142
246	83.53	68.77	74	13364.26	13.93	11002.89	24.02	0	0	309.00	25.37	484.40	6.82	127.06	11.27	223.99	21.27	1	1439.35	5.00	0.60	4	13	44	184	141
247	83.74	69.13	75	13398.04	19.76	11060.53	15.00	0	0	300.46	21.93	469.04	6.45	209.10	17.51	159.03	13.35	0	2419.75	3.83	0.64	4	13	45	184	140
248	83.96	68.94	76	13432.85	19.86	11030.89	68.63	0	0	201.50	23.37	498.79	7.96	134.73	18.66	371.74	67.87	1	3709.93	7.37	0.42	5	13	46	184	139
249	83.78	69.09	77	13404.09	19.24	11054.59	21.01	0	0	353.25	37.85	482.13	8.54	138.38	16.92	151.21	18.58	0	2863.10	6.16	0.49	5	13	47	184	138
250	83.33	68.17	78	13332.03	24.04	10907.53	39.73	0	0	212.51	22.11	480.05	8.35	180.84	21.67	290.32	37.92	1	3501.20	5.76	0.41	3	13	48	184	137
251	84.69	69.45	79	13550.63	20.86	11111.88	19.92	0	0	317.02	39.37	498.67	7.29	125.62	17.47	112.35	14.50	1	3053.55	6.48	0.43	4	13	49	184	136
252	84.39	69.44	80	13502.98	16.20	11110.48	15.26	0	0	419.49	40.23	499.79	7.30	123.65	12.92	108.00	10.76	1	2964.53	6.10	0.56	4	13	50	184	135
253	83.42	68.38	81	13346.51	16.46	10941.20	31.44	0	0	251.53	20.09	477.59	7.16	160.77	14.70	298.32	30.12	1	4067.82	5.89	0.56	4	13	51	184	134
254	83.36	68.17	82	13337.02	13.61	10907.59	29.08	0	0	259.20	15.97	466.60	5.97	171.89	12.19	318.52	28.87	1	5058.80	5.92	0.69	5	13	52	184	133
255	83.23	68.75	83	13316.99	19.80	10999.42	28.43	0	0	270.31	23.02	481.95	8.16	181.04	17.79	257.47	26.07	1	3656.15	4.94	0.52	4	13	53	184	132
256	83.62	68.63	84	13379.31	12.51	10980.68	26.71	0	0	350.25	28.14	466.07	7.43	112.54	9.60	248.04	24.73	1	3105.03	5.37	0.61	5	13	54	184	131
257	83.68	69.24	85	13389.06	16.02	11078.37	19.09	0	0	430.56	42.19	479.52	8.89	123.26	13.33	149.22	16.65	1	2200.25	6.76	0.54	4	13	55	184	130
258	83.91	68.93	86	13425.40	18.04	11028.22	22.57	0	0	332.01	30.62	473.30	8.24	151.27	16.08	188.74	19.91	0	4347.10	4.36	0.54	5	13	56	184	129
259	83.59	68.67	87	13374.46	19.61	10986.85	25.87	0	0	282.41	24.30	466.91	7.98	176.96	17.46	230.06	23.79	0	2976.47	5.40	0.55	5	13	57	184	128
260	83.64	68.93	88	13382.50	17.85	11029.04	32.44	0	0	245.97	24.30	489.13	7.27	139.00	15.43	251.15	29.51	1	2780.18	4.72	0.51	5	13	58	184	127
261	83.62	69.34	89	13378.92	14.42	11094.30	15.38	0	0	377.42	35.21	484.75	6.24	105.88	10.44	121.59	12.49	1	3373.20	6.34	0.58	5	13	59	184	126
262	83.87	69.40	90	13420.00	13.56	11103.92	13.66	0	0	420.89	34.91	472.02	6.71	127.38	12.55	122.57	10.85	1	3839.90	6.16	0.63	4	13	60	184	125
263	84.65	69.28	91	13543.96	13.74	11084.63	13.06	0	0	432.26	38.09	494.98	6.54	112.89	10.68	109.91	10.87	1	4408.65	7.27	0.60	4	13	61	184	124
264	85.12	69.21	92	13618.52	23.39	11073.44	17.36	0	0	310.63	36.65	491.52	7.47	153.28	20.56	114.86	15.81	1	2320.82	4.37	0.46	5	13	62	184	123
265	84.79	69.07	93	13566.70	20.34	11051.78	21.49	0	0	339.26	35.31	497.90	8.60	150.64	17.90	159.17	18.95	0	4255.50	5.95	0.49	4	13	63	184	122
266	83.80	68.59	94	13408.41	26.41	10973.96	27.23	0	0	210.48	17.49	469.22	7.18	245.52	24.71	249.84	25.96	1	3097.70	3.46	0.54	5	13	64	184	121
267	84.26	69.18	95	13481.95	25.80	11068.24	20.83	0	0	323.57	40.92	499.04	9.02	157.25	22.51	128.14	18.89	1	3438.90	5.97	0.41	4	13	65	184	120
268	83.02	67.99	96	13283.42	18.22	10878.04	23.29	0	0	351.62	21.52	450.78	8.68	231.57	16.64	266.26	23.15	1	5331.50	5.56	0.69	5	13	66	184	119
269	83.08	68.20	97	13292.17	13.24	10911.53	17.02	0	0	364.24	17.26	437.68	7.09	218.68	12.14	276.72	16.07	1	5351.22	5.20	0.75	5	13	67	184	118
270	83.45	67.87	98	13351.90	20.07	10859.89	35.13	0	0	275.02	19.42	460.23	8.33	221.83	18.20	320.78	34.40	1	4286.57	4.62	0.61	5	13	68	184	117
271	83.37	68.46	99	13338.55	12.13	10953.35	38.81	0	0	333.90	19.17	497.00	7.92	165.54	10.93	424.56	42.40	1	7652.38	8.24	0.70	5	13	69	184	116
272	83.51	68.24	100	13362.13	21.90	10917.90	23.96	0	0	299.16	18.61	453.18	8.23	264.62	21.27	277.60	23.82	1	5569.72	7.29	0.65	5	13	70	184	115
273	83.66	68.09	101	13385.06	19.31	10894.75	24.06	0	0	374.31	26.17	481.21	9.75	213.90	17.66	249.05	23.62	0	6681.57	5.46	0.64	5	13	71	184	114
274	83.51	68.00	102	13362.15	15.18	10879.76	19.50	0	0	366.91	23.15	488.29	8.06	187.18	13.59	238.40	17.78	0	6075.35	5.41	0.67	3	13	72	184	113
275	83.09	68.15	103	13293.85	15.80	10903.46	21.83	0	0	342.95	18.92	458.20	8.25	225.32	14.52	301.14	21.33	1	7005.32	6.64	0.67	4	13	73	184	112
276	83.34	68.32	104	13334.65	18.36	10931.62	26.59	0	0	313.51	23.68	471.31	8.53	189.37	16.44	258.52	25.79	1	5537.47	7.69	0.61	5	13	74	184	111
277	83.68	68.78	105	13389.53	20.27	11005.02	30.58	0	0	283.53	31.77	487.59	8.61	139.04	17.58	209.43	27.28	0	3596.18	4.48	0.46	5	13	75	184	110
278	83.60	67.80	106	13375.72	13.86	10847.45	22.65	0	0	342.52	21.34	466.05	7.60	173.46	12.42	273.91	21.53	1	5354.85	6.19	0.68	5	13	76	184	109
279	83.50	68.53	107	13359.24	14.78	10965.07	18.50	0	0	366.76	21.73	469.32	7.83	194.31	13.28	242.15	16.77	0	3604.05	4.84	0.69	3	13	77	184	108
280	83.64	67.81	108	13382.52	17.38	10849.73	26.50	0	0	278.40	20.75	490.91	7.64	182.02	15.63	272.55	24.74	1	5641.50	5.78	0.58	4	13	78	184	107
281	83.60	68.70	109	13376.68	13.65	10991.80	21.10	0	0	353.20	26.04	461.57	7.31	142.12	11.75	218.87	19.05	0	2828.10	4.69	0.64	5	13	79	184	106
282	83.52	68.10	110	13363.49	17.17	10895.92	20.46	0	0	307.61	14.46	421.37	7.44	286.86	16.61	328.41	21.00	1	5793.47	5.94	0.66	4	13	80	184	105
283	83.46	67.94	111	13353.02	15.96	10869.82	22.54	0	0	337.56	22.15	475.14	8.18	189.81	14.35	262.67	21.08	1	5753.10	6.46	0.64	5	13	81	184	104
284	83.01	67.82	112	13282.26	13.63	10850.96	18.33	0	0	373.46	17.27	442.87	7.65	231.56	12.62	302.20	17.94	1	5173.20	6.88	0.74	4	13	82	184	103
285	83.13	68.03	113	13300.08	20.70	10884.94	28.28	0	0	280.73	19.47	459.60	8.14	232.81	18.91	282.27	28.16	1	5595.88	5.81	0.62	5	13	83	184	102
286	83.74	68.87	114	13398.64	21.03	11019.16	29.51	0	0	272.13	28.81	469.24	8.40	153.52	18.60	214.51	26.40	0	3481.30	4.24	0.46	5	13	84	184	101
287	83.47	68.01	115	13355.23	25.88	10881.41	33.88	0	0	221.56	18.78	457.09	7.89	238.50	23.58	277.33	33.75	1	4427.65	4.75	0.54	5	13	85	184	100
288	83.35	67.91	116	13336.47	17.62	10865.79	26.18	0	0	297.47	16.13	417.40	7.40	253.64	16.31	316.51	25.87	1	4566.00	4.65	0.69	5	13	86	184	99
289	83.49	68.48	117	13359.16	23.10	10956.38	32.55	0	0	251.09	17.78	439.80	8.89	258.87	21.72	343.97	34.12	1	4089.82	6.05	0.48	5	13	87	184	98
290	84.08	69.16	118	13452.86	18.51	11066.24	9.86	0	0	428.46	40.60	477.40	6.98	155.50	16.27	91.06	10.19	1	1842.40	4.71	0.60	5	13	88	184	97
291	83.26	68.59	119	13321.60	19.82	10974.10	24.73	0	0	280.76	18.54	439.58	7.82	233.07	18.48	279.39	24.14	1	3632.12	4.34	0.61	5	13	89	184	96
292	83.34	68.07	121	13334.08	22.33	10890.97	43.68	0	0	233.90	22.35	469.87	8.46	181.95	20.04	307.40	43.19	1	4954.60	4.33	0.50	5	13	90	184	95
293	83.79	68.31	122	13405.69	18.60	10929.09	87.73	0	0	189.95	15.12	462.91	7.39	185.79	17.02	586.53	123.46	1	5518.03	7.05	0.51	5	13	91	184	94
294	83.37	67.30	123	13339.49	19.37	10768.59	62.01	0	0	210.55	17.64	466.60	8.16	184.08	17.69	470.83	80.54	1	4884.22	4.76	0.49	5	13	92	184	93
295	83.47	68.92	124	13355.40	22.53	11027.22	28.81	0	0	277.50	30.04	477.67	8.78	160.70	19.83	205.12	25.63	0	2754.40	3.48	0.45	5	13	93	184	92
296	83.57	68.84	125	13371.56	17.93	11014.91	24.99	0	0	335.99	26.92	452.35	8.96	173.83	15.98	239.18	22.90	0	2819.18	5.97	0.58	5	13	94	184	91
297	84.04	68.73	126	13446.57	16.33	10997.58	26.47	0	0	318.83	32.91	468.62	8.12	126.00	15.80	198.40	23.44	1	2421.72	4.14	0.50	5	13	95	184	90
298	83.49	68.04	127	13358.43	19.89	10886.77	35.77	0	0	290.85	25.79	461.10	9.08	174.26	17.73	278.59	35.28	1	5185.18	5.98	0.54	5	13	96	184	89
299	83.28	67.91	128	13324.72	15.80	10865.37	31.24	0	0	307.74	21.07	448.55	8.45	181.31	14.30	332.06	31.73	1	4903.32	6.32	0.61	4	13	97	184	88
300	83.07	66.86	129	13291.90	25.70	10698.17	41.69	0	0	174.31	16.49	455.79	7.25	214.08	23.63	328.20	42.29	1	5578.43	3.66	0.42	5	13	98	184	87
301	83.57	67.98	130	13371.96	17.72	10876.73	30.32	0	0	256.68	16.31	453.11	6.91	217.82	16.05	315.02	29.98	1	4856.32	4.29	0.66	5	13	99	184	86
302	83.43	69.41	131	13348.04	16.54	11105.17	108.42	0	0	203.22	18.61	492.33	7.35	140.74	14.39	609.83	117.24	1	2802.70	5.52	0.51	5	13	100	184	85
303	83.56	68.22	132	13369.07	18.97	10915.02	34.38	0	0	239.62	17.17	436.10	7.73	209.62	17.35	351.08	36.19	1	4578.78	5.91	0.54	4	13	101	184	84
304	83.45	69.16	133	13351.63	17.54	11066.27	22.15	0	0	307.10	28.35	461.15	7.39	145.57	15.09	184.64	19.48	0	2843.97	4.37	0.54	5	13	102	184	83
305	83.03	67.89	134	13285.04	17.44	10862.64	36.53	0	0	281.41	22.52	459.05	8.76	171.13	15.78	334.87	37.19	1	4426.10	7.41	0.54	4	13	103	184	82
306	83.59	68.72	135	13373.82	14.25	10994.85	24.84	0	0	362.38	24.44	478.59	8.44	164.50	12.70	275.44	23.71	1	5497.53	6.55	0.65	5	13	104	184	81
307	83.63	68.59	136	13381.51	19.11	10973.65	37.48	0	0	269.65	28.37	498.46	8.69	139.97	16.54	264.74	35.56	1	5017.18	5.77	0.46	4	13	105	184	80
308	83.37	68.15	137	13339.05	23.15	10903.37	40.78	0	0	239.35	24.08	474.93	9.20	180.13	20.87	301.19	39.87	1	4986.28	6.18	0.43	4	13	106	184	79
309	83.58	68.29	138	13372.13	13.98	10926.72	25.68	0	0	276.81	20.33	451.27	6.51	147.11	12.22	267.51	23.61	1	3401.28	4.57	0.62	5	13	107	184	78
310	84.02	69.48	139	13442.51	12.50	11117.18	12.88	0	0	451.17	35.06	473.33	6.71	126.66	11.94	122.83	10.04	1	2755.78	6.84	0.66	5	13	108	184	77
311	83.50	69.11	140	13359.59	15.13	11058.31	17.03	0	0	316.93	23.46	448.89	6.24	157.20	13.20	177.20	14.99	0	2396.82	4.23	0.65	3	13	109	184	76
312	83.54	68.59	141	13367.02	16.16	10975.03	36.84	0	0	240.77	21.93	480.81	7.14	136.34	13.75	303.84	35.42	1	3422.05	5.57	0.52	4	13	110	184	75
313	83.48	68.61	142	13357.36	15.50	10977.96	28.29	0	0	321.48	30.74	478.88	7.96	117.14	11.75	225.61	24.96	1	3171.65	7.78	0.53	5	13	111	184	74
314	83.67	68.41	143	13387.55	20.51	10945.99	38.48	0	0	301.35	18.16	421.59	7.39	255.12	19.94	379.03	31.07	1	6904.85	5.65	0.72	5	13	112	184	73
315	83.61	69.34	144	13377.91	12.50	11094.37	12.16	0	0	396.63	29.76	465.53	5.61	123.03	9.98	119.90	9.84	1	2228.72	5.53	0.67	4	13	113	184	72
316	83.92	69.22	145	13427.43	23.49	11075.63	17.25	0	0	219.04	30.29	453.22	5.18	133.86	21.47	97.84	15.75	1	1047.47	2.32	0.40	4	13	114	184	71
317	83.34	69.44	146	13334.39	15.85	11110.93	12.77	0	0	395.13	29.62	451.90	6.66	161.52	13.79	127.28	10.30	1	2022.38	5.27	0.66	5	13	115	184	70
318	84.26	69.27	147	13481.83	21.73	11082.44	19.30	0	0	311.52	36.18	472.98	7.57	143.54	18.89	127.15	16.68	1	2246.65	6.77	0.47	5	13	116	184	69
319	83.48	69.48	148	13356.71	22.77	11116.89	16.61	0	0	273.36	28.33	477.62	5.81	165.30	19.68	99.55	10.68	1	1047.00	3.49	0.51	4	13	117	184	68
320	83.83	68.95	149	13413.41	14.90	11032.72	19.47	0	0	259.87	18.91	461.26	5.50	158.40	13.24	206.33	17.31	0	2942.62	3.80	0.64	5	13	118	184	67
321	84.23	69.28	150	13477.26	19.24	11085.53	20.91	0	0	280.33	26.88	453.10	6.86	154.58	16.91	167.99	18.35	0	1395.70	3.56	0.53	5	13	119	184	66
322	84.11	68.49	151	13457.14	20.58	10958.48	27.36	0	0	273.68	22.55	451.90	8.36	194.84	18.58	257.08	25.08	1	4869.30	7.02	0.53	5	13	120	184	65
323	83.89	69.09	152	13422.79	14.06	11053.91	19.99	0	0	350.72	33.58	463.77	7.13	118.27	13.84	162.30	17.52	1	1707.15	5.00	0.56	5	13	121	184	64
324	83.55	68.74	153	13367.79	16.18	10998.12	20.34	0	0	293.30	18.99	440.05	6.77	194.70	14.50	240.61	18.87	0	4074.80	4.44	0.66	5	13	122	184	63
325	83.79	69.11	154	13406.42	12.06	11057.68	16.21	0	0	348.82	24.69	449.91	5.91	131.78	10.74	176.49	14.21	1	1929.28	5.89	0.68	3	13	123	184	62
326	83.52	68.84	155	13363.05	14.34	11014.97	20.89	0	0	330.32	27.48	464.39	6.87	129.51	11.69	192.38	18.33	1	1673.72	5.04	0.60	4	13	124	184	61
327	83.60	69.03	156	13375.78	18.93	11044.49	16.21	0	0	326.88	28.83	478.71	6.96	165.35	16.53	142.55	14.64	0	2610.07	6.61	0.58	5	13	125	184	60
328	83.56	69.14	157	13369.88	14.79	11062.68	24.17	0	0	270.84	20.99	434.22	6.35	147.07	12.87	239.69	21.76	0	1723.10	3.86	0.61	5	13	126	184	59
329	83.38	68.76	158	13340.22	14.77	11002.10	20.03	0	0	354.56	22.90	461.53	7.77	177.65	13.20	239.69	18.10	0	3523.20	5.39	0.67	3	13	127	184	58
330	83.54	68.00	159	13365.88	21.51	10879.57	29.13	0	0	278.36	15.76	410.48	8.67	298.27	21.19	371.44	31.88	1	5561.00	7.25	0.54	5	13	128	184	57
331	83.28	68.46	160	13325.45	13.12	10954.01	22.36	0	0	385.59	30.57	487.19	8.04	126.59	11.32	216.98	19.71	1	4766.43	8.18	0.62	5	13	129	184	56
332	83.61	68.87	161	13377.23	19.71	11019.31	34.81	0	0	235.00	27.03	486.33	7.47	129.84	16.41	231.84	31.06	1	1555.55	4.10	0.43	5	13	130	184	55
333	82.78	68.03	162	13245.50	13.31	10885.15	17.60	0	0	409.09	17.98	405.66	8.12	238.50	12.29	303.55	17.34	1	5091.38	9.00	0.75	4	13	131	184	54
334	83.05	68.10	163	13288.48	22.57	10896.44	24.24	0	0	282.65	16.40	441.21	7.91	297.07	22.07	292.40	24.36	1	6064.53	7.01	0.65	5	13	132	184	53
335	83.09	67.91	164	13293.88	23.88	10866.39	34.19	0	0	297.88	14.54	394.74	7.28	320.05	23.57	403.09	29.29	1	5223.75	5.52	0.75	5	13	133	184	52
336	83.15	68.43	165	13303.20	20.25	10948.82	21.56	0	0	315.64	21.00	439.94	8.38	237.33	18.51	244.79	20.69	0	5276.20	5.55	0.64	5	13	134	184	51
337	83.10	68.43	166	13296.47	16.40	10949.34	20.33	0	0	347.98	22.15	450.16	8.22	200.86	14.78	247.72	18.52	0	4614.97	5.66	0.65	4	13	135	184	50
338	82.94	68.02	167	13270.07	11.08	10882.49	20.80	0	0	370.69	19.43	452.98	7.01	165.12	9.98	297.37	20.10	1	4170.55	6.53	0.75	4	13	136	184	49
339	83.01	68.70	168	13281.66	21.70	10991.77	24.16	0	0	318.51	23.73	431.08	9.36	227.00	19.82	248.28	22.76	0	3740.15	6.38	0.58	5	13	137	184	48
340	82.98	68.36	169	13276.43	20.62	10937.70	18.14	0	0	350.17	20.91	437.14	7.97	246.83	20.36	230.26	17.19	0	3434.70	5.65	0.70	5	13	138	184	47
341	83.29	67.98	170	13326.14	19.61	10876.42	28.77	0	0	261.65	16.60	416.29	7.94	244.48	18.22	334.87	29.64	1	4963.62	5.84	0.57	4	13	139	184	46
342	82.74	67.91	171	13238.71	23.61	10865.00	56.74	0	0	169.68	12.86	408.01	5.38	250.04	21.84	487.04	45.67	1	2678.88	4.28	0.61	5	13	140	184	45
343	83.52	68.36	172	13363.00	17.72	10937.05	18.32	0	0	310.42	22.91	443.85	7.05	185.67	15.72	192.00	16.26	0	3659.68	5.06	0.62	3	13	141	184	44
344	83.16	67.99	173	13305.21	17.67	10878.45	18.84	0	0	286.75	13.80	393.56	6.71	281.84	17.24	299.08	18.58	1	3571.95	4.27	0.69	4	13	142	184	43
345	83.15	67.93	174	13303.31	28.36	10869.08	17.05	0	0	284.05	18.76	460.01	7.42	296.75	28.16	201.42	15.42	1	5579.53	5.81	0.65	5	13	143	184	42
346	83.26	67.90	175	13322.33	15.34	10863.78	32.19	0	0	249.63	12.78	414.35	6.63	239.40	14.30	425.08	38.40	1	5135.18	7.01	0.65	5	13	144	184	41
347	83.15	68.48	176	13304.31	21.95	10956.88	22.79	0	0	263.69	19.35	453.00	7.52	233.18	19.99	236.48	21.59	0	5097.38	3.99	0.60	5	13	145	184	40
348	83.41	68.86	177	13346.22	30.32	11018.14	29.62	0	0	253.89	26.01	452.29	9.86	230.68	27.44	224.28	27.11	0	3920.20	3.83	0.43	5	13	146	184	39
349	83.36	68.51	178	13337.96	21.19	10960.82	23.57	0	0	323.25	24.45	445.69	9.45	218.70	19.17	242.51	21.48	0	4616.28	4.58	0.55	4	13	147	184	38
350	83.05	67.88	179	13287.48	17.48	10860.98	20.54	0	0	288.01	14.78	429.82	7.07	265.42	16.70	305.71	20.33	1	5390.12	4.78	0.67	4	13	148	184	37
351	83.48	68.96	180	13356.75	23.54	11033.09	38.17	0	0	275.09	28.20	486.59	10.43	179.37	21.16	281.88	36.33	1	4673.78	7.45	0.43	5	13	149	184	36
352	83.43	68.40	181	13349.04	22.56	10944.78	29.88	0	0	296.36	22.04	452.71	9.64	238.18	20.67	291.29	29.72	1	4953.05	6.01	0.57	5	13	150	184	35
353	83.06	68.17	182	13290.22	16.98	10907.44	28.44	0	0	274.39	18.07	468.83	7.67	203.14	15.49	322.72	28.56	1	4849.95	6.46	0.60	4	13	151	184	34
354	83.13	68.39	183	13300.36	17.98	10942.58	22.29	0	0	276.74	17.09	439.60	6.96	227.57	16.39	266.58	21.79	1	5316.07	5.04	0.67	5	13	152	184	33
355	83.72	68.85	184	13395.09	25.97	11015.49	27.37	0	0	200.41	17.03	451.80	6.95	238.91	23.76	248.63	25.62	0	2434.00	2.86	0.49	5	13	153	184	32
356	83.02	67.66	185	13283.43	19.89	10824.99	32.60	0	0	257.18	13.49	405.43	7.77	296.06	19.79	427.72	39.77	1	3133.22	5.29	0.56	5	13	154	184	31
357	83.33	66.93	187	13333.02	34.37	10708.56	18.24	0	0	225.46	12.45	404.70	5.18	364.81	27.98	257.59	16.94	1	5245.38	4.58	0.72	5	13	155	184	30
358	82.49	66.62	188	13199.00	47.74	10658.77	44.43	0	0	183.86	46.25	503.97	10.02	144.40	40.58	133.64	37.15	1	5803.70	6.17	0.15	4	13	156	184	29
359	82.54	66.97	189	13206.70	41.48	10714.83	38.63	0	0	190.46	26.96	454.91	9.63	223.76	38.73	212.30	34.78	0	5991.65	3.00	0.30	5	13	157	184	28
360	83.43	66.81	190	13349.04	25.20	10689.84	37.96	0	0	181.99	12.28	408.04	6.33	280.50	24.91	368.50	38.71	1	3769.65	4.38	0.58	5	13	158	184	27
361	82.60	66.55	191	13216.25	49.39	10647.53	53.25	0	0	159.84	30.16	455.50	10.36	201.35	45.32	219.33	47.66	0	4640.93	2.31	0.20	5	13	159	184	26
362	82.92	67.28	192	13267.09	33.87	10764.16	43.56	0	0	183.37	16.37	439.94	7.86	289.85	32.74	311.88	42.42	1	6580.32	5.68	0.49	5	13	160	184	25
363	83.94	69.00	193	13430.18	17.32	11039.41	25.85	0	0	306.15	33.84	494.57	7.91	124.82	16.76	181.28	22.66	1	3859.05	6.95	0.53	5	13	161	184	24
364	83.88	69.34	194	13420.39	18.42	11093.99	15.55	0	0	319.18	33.04	476.45	6.20	136.83	16.53	107.68	11.98	1	2863.38	4.88	0.53	5	13	162	184	23
365	83.77	69.25	195	13403.60	17.05	11080.43	18.80	0	0	437.16	45.38	485.57	9.29	126.60	15.04	139.14	16.36	1	4518.97	6.58	0.52	5	13	163	184	22
366	84.32	69.40	196	13490.79	18.36	11104.29	19.14	0	0	327.57	39.54	487.13	6.81	109.60	14.55	111.24	14.13	1	2735.55	5.16	0.45	5	13	164	184	21
367	83.51	69.28	197	13361.83	16.00	11084.86	26.13	0	0	298.93	27.68	467.79	7.40	130.17	13.12	216.48	23.06	1	2856.22	5.97	0.54	4	13	165	184	20
368	83.60	68.38	198	13376.08	30.18	10941.00	104.79	0	0	128.38	18.95	479.81	7.83	160.52	27.14	443.38	120.00	1	2499.28	3.79	0.24	5	13	166	184	19
369	83.75	68.96	199	13399.98	18.59	11032.81	26.13	0	0	279.54	27.50	449.24	7.58	145.84	16.40	204.63	23.16	0	2790.00	4.79	0.50	5	13	167	184	18
370	83.82	69.24	200	13410.81	18.98	11078.12	16.11	0	0	312.25	32.34	473.64	6.47	141.32	16.74	119.74	14.16	1	1656.35	4.02	0.52	4	13	168	184	17
371	83.88	68.79	201	13420.65	19.88	11006.35	28.92	0	0	283.60	24.96	444.73	8.65	175.77	17.82	253.28	26.43	1	1983.88	6.22	0.51	3	13	169	184	16
372	83.86	69.28	202	13416.99	14.27	11085.12	14.88	0	0	381.29	33.28	474.95	6.60	127.62	13.11	130.71	12.76	1	793.78	5.11	0.61	4	13	170	184	15
373	83.88	69.27	203	13420.35	22.13	11083.14	18.64	0	0	312.82	36.84	470.85	7.52	144.85	19.62	120.72	15.98	1	2044.05	5.00	0.46	5	13	171	184	14
374	83.64	69.39	204	13381.92	12.33	11101.76	12.80	0	0	419.62	34.14	480.72	5.56	97.38	8.63	108.08	9.35	1	1698.40	6.33	0.65	5	13	172	184	13
375	84.20	69.08	205	13472.48	11.79	11053.44	15.41	0	0	418.05	37.19	493.83	6.69	105.27	11.03	135.90	13.98	1	3028.95	6.65	0.61	5	13	173	184	12
376	84.39	69.26	206	13502.73	16.20	11081.20	16.04	0	0	294.32	24.07	469.69	5.73	152.01	14.04	150.77	14.03	0	1670.32	4.15	0.61	4	13	174	184	11
377	84.53	69.56	207	13524.91	30.34	11129.35	195.81	0	0	211.99	22.24	445.10	12.66	227.56	29.14	793.87	340.54	1	2982.80	5.74	0.31	5	13	175	184	10
378	84.58	69.15	209	13532.16	35.66	11064.21	94.97	0	0	192.95	20.06	447.17	11.43	262.36	35.40	532.37	129.22	1	4395.57	8.10	0.26	5	13	176	184	9
379	84.66	69.50	211	13545.45	26.24	11119.49	30.14	0	0	307.68	55.48	527.56	8.88	83.82	18.06	121.87	23.22	1	3913.32	5.50	0.28	4	13	177	184	8
380	83.75	68.18	213	13399.37	46.39	10909.35	46.05	0	0	147.76	18.05	487.45	8.93	294.68	45.29	292.40	44.90	1	4152.68	4.44	0.25	5	13	178	184	7
381	84.00	67.90	214	13440.31	38.54	10863.42	43.81	0	0	170.80	15.92	461.76	8.76	316.04	39.12	349.69	46.54	1	4017.85	5.01	0.32	5	13	179	184	6
382	84.97	69.12	215	13595.28	12.18	11059.76	24.85	0	0	401.56	91.49	524.06	8.82	71.06	12.83	100.79	27.23	1	4352.28	7.35	0.23	5	13	180	184	5
383	83.72	67.73	216	13394.55	43.27	10836.96	42.46	0	0	193.10	15.81	434.10	9.32	359.94	44.82	377.20	47.32	1	3821.60	3.14	0.37	5	13	181	184	4
384	84.69	66.39	218	13550.57	60.34	10622.99	35.99	0	0	166.47	12.85	409.59	7.89	472.94	68.13	338.14	37.52	1	4741.90	2.84	0.42	5	13	182	184	3
385	84.49	65.38	220	13519.08	32.20	10460.98	19.39	0	0	202.06	11.75	396.40	5.91	375.16	34.06	256.67	18.78	1	5201.20	2.35	0.63	5	13	183	184	2
386	85.56	65.76	221	13689.15	99.35	10521.00	30.34	0	0	136.41	10.22	409.55	6.09	675.41	111.41	294.23	30.79	1	6206.15	2.78	0.51	5	13	184	184	1
387	82.96	67.50	29	13274.35	38.08	10800.26	37.27	0	0	230.92	34.48	496.65	11.02	197.40	33.94	193.36	33.15	0	4940.40	3.67	0.28	5	14	1	1	1
388	88.71	66.95	32	14194.30	26.00	10712.70	80.75	0	0	162.05	31.54	452.64	7.91	95.55	21.07	283.15	78.74	1	2039.65	1.51	0.23	5	15	1	1	1
389	82.66	67.13	33	13224.86	23.11	10740.07	30.95	0	0	327.20	43.70	486.47	10.52	131.56	19.51	177.88	27.14	1	5585.57	6.25	0.37	4	16	1	1	1
390	83.21	75.89	34	13312.97	40.35	12142.74	23.77	0	0	145.36	18.06	427.69	5.56	247.37	37.18	148.85	21.41	0	2271.88	2.13	0.39	5	17	1	1	1
391	90.22	70.72	40	14434.46	21.29	11315.11	37.08	0	0	168.11	11.70	418.93	5.78	242.14	19.81	371.11	39.73	1	2472.00	2.30	0.53	5	18	1	2	2
392	90.42	69.60	42	14466.47	40.44	11136.26	55.74	0	0	123.25	13.59	440.79	6.89	273.78	40.17	354.58	58.31	1	3055.88	2.05	0.42	5	18	2	2	1
393	82.58	78.24	42	13213.12	42.36	12519.00	30.65	0	0	112.64	14.76	393.40	5.04	242.38	40.20	181.92	27.37	0	2550.62	1.57	0.35	5	19	1	1	1
394	82.99	67.76	44	13278.14	26.19	10841.14	29.89	0	0	249.42	12.26	403.85	6.18	344.17	25.96	353.34	26.43	1	5505.93	5.47	0.75	5	20	1	2	2
395	83.54	67.07	45	13366.69	43.86	10730.68	55.74	0	0	153.60	13.74	420.51	7.05	359.79	47.04	363.06	46.99	1	4876.55	2.83	0.54	5	20	2	2	1
396	88.11	74.40	45	14097.79	34.61	11903.81	32.75	0	0	157.36	23.88	439.94	6.54	175.91	30.53	166.39	28.79	0	187.57	1.91	0.30	4	21	1	1	1
397	90.71	70.23	47	14514.19	32.79	11237.33	26.79	0	0	191.18	8.34	360.56	5.10	442.81	31.82	396.30	28.00	1	3848.03	2.38	0.70	5	22	1	1	1
398	83.60	67.01	53	13375.28	34.53	10722.39	40.73	0	0	171.18	12.20	413.14	6.73	337.65	35.45	365.31	40.54	1	4547.53	3.24	0.58	5	23	1	3	3
399	83.37	66.48	54	13339.51	39.85	10636.28	44.68	0	0	168.84	22.69	468.78	9.11	231.91	36.22	251.51	42.80	1	5186.30	4.17	0.31	5	23	2	3	2
400	82.54	66.00	56	13206.32	22.32	10559.63	31.04	0	0	187.89	18.34	450.08	6.28	177.79	19.95	244.67	28.38	0	5019.93	2.71	0.47	4	23	3	3	1
401	85.90	76.91	54	13743.41	68.12	12305.39	32.92	0	0	167.11	11.34	356.25	6.77	547.60	74.66	321.12	32.82	1	3497.52	2.79	0.54	5	24	1	32	32
402	85.38	76.14	56	13661.25	33.77	12182.00	20.75	0	0	137.68	15.12	441.32	4.54	237.25	30.20	146.72	18.67	0	3147.68	2.82	0.44	4	24	2	32	31
403	85.27	77.37	57	13642.47	34.30	12379.42	29.43	0	0	138.59	17.63	425.12	5.57	208.60	30.52	179.12	26.16	0	2884.90	2.44	0.35	4	24	3	32	30
404	84.85	77.02	58	13575.68	30.44	12323.56	18.65	0	0	167.85	9.62	382.80	4.97	380.23	33.82	257.27	17.73	1	3534.02	4.40	0.58	4	24	4	32	29
405	84.55	77.56	60	13527.32	26.52	12409.59	32.78	0	0	147.64	21.84	445.69	5.23	135.98	22.17	169.92	28.62	0	3724.45	2.05	0.33	3	24	5	32	28
406	85.38	76.21	63	13660.85	147.97	12193.70	38.14	0	0	100.35	9.88	403.10	6.21	716.80	282.66	285.51	38.78	1	1477.20	2.17	0.34	5	24	6	32	27
407	85.37	76.82	65	13658.52	29.95	12291.41	23.12	0	0	154.17	13.70	420.78	5.23	260.90	27.62	202.87	21.00	1	3211.20	2.67	0.49	5	24	7	32	26
408	84.21	77.03	66	13472.93	46.79	12324.90	30.73	0	0	116.97	13.39	412.03	5.62	303.54	46.20	210.81	28.02	1	3695.62	3.87	0.37	5	24	8	32	25
409	85.78	76.72	67	13724.43	61.68	12275.60	34.39	0	0	99.90	12.26	428.76	5.71	364.08	66.43	220.74	32.10	1	4124.73	2.82	0.30	5	24	9	32	24
410	85.14	77.04	68	13622.03	25.52	12325.67	17.12	0	0	194.94	12.98	403.58	5.23	291.89	24.53	201.72	15.55	1	2453.95	3.25	0.61	4	24	10	32	23
411	84.53	76.30	69	13524.94	50.93	12207.76	28.96	0	0	124.78	12.30	422.32	6.03	373.89	56.11	234.03	26.85	1	2713.95	2.13	0.35	4	24	11	32	22
412	83.37	77.43	70	13338.54	39.70	12388.72	41.44	0	0	115.21	25.85	430.57	5.52	134.00	33.35	140.21	34.99	1	2682.75	2.88	0.18	5	24	12	32	21
413	85.15	77.00	73	13624.40	30.89	12320.08	23.41	0	0	156.46	9.95	401.83	5.23	352.04	32.66	285.98	22.87	1	4172.12	3.59	0.52	4	24	13	32	20
414	83.90	76.83	74	13423.62	60.64	12292.98	29.43	0	0	111.56	14.69	421.91	5.83	337.25	62.02	175.59	26.63	1	2745.55	2.63	0.32	5	24	14	32	19
415	85.52	76.28	75	13682.87	43.46	12204.01	28.27	0	0	125.88	9.14	419.27	5.14	398.72	47.12	303.17	28.06	1	4807.78	2.28	0.47	5	24	15	32	18
416	85.23	77.07	76	13636.70	70.76	12331.65	35.53	0	0	113.12	16.09	429.17	6.92	352.03	73.78	196.76	32.34	1	3131.32	5.17	0.27	5	24	16	32	17
417	85.39	76.84	78	13662.10	39.78	12293.61	23.68	0	0	142.20	13.50	416.38	5.55	316.18	39.41	196.09	21.57	1	3314.32	2.99	0.44	5	24	17	32	16
418	84.91	76.46	79	13584.88	19.75	12233.49	33.48	0	0	163.28	23.61	443.92	5.15	112.83	20.43	180.89	29.24	1	1841.12	2.99	0.37	5	24	18	32	15
419	84.93	76.13	80	13588.02	52.96	12181.43	31.23	0	0	105.65	13.96	443.27	5.44	301.79	51.52	185.27	28.23	1	2530.30	2.22	0.33	5	24	19	32	14
420	85.75	76.87	81	13720.32	34.78	12298.65	23.12	0	0	158.48	10.56	398.82	5.57	377.28	38.60	271.27	22.45	1	4690.33	3.64	0.51	4	24	20	32	13
421	85.63	77.09	84	13701.03	26.25	12334.55	26.78	0	0	192.41	23.74	423.23	6.26	163.83	23.02	167.28	23.62	0	2784.70	2.75	0.40	5	24	21	32	12
422	84.63	76.34	86	13541.46	32.56	12213.91	25.54	0	0	116.37	10.72	420.79	4.39	273.30	30.53	217.49	23.23	1	2678.65	2.21	0.44	4	24	22	32	11
423	84.69	76.62	87	13549.92	26.29	12259.16	26.65	0	0	145.28	8.94	388.03	4.77	325.97	26.87	318.84	27.22	1	3028.30	2.92	0.55	5	24	23	32	10
424	85.35	76.89	89	13655.70	37.27	12301.82	16.53	0	0	150.50	17.08	433.37	4.63	254.30	33.62	117.85	16.45	1	3697.92	3.19	0.44	4	24	24	32	9
425	85.47	77.48	91	13675.47	35.04	12396.11	35.43	0	0	131.50	20.64	430.38	5.74	172.15	30.85	174.07	31.20	0	2882.38	2.18	0.28	3	24	25	32	8
426	85.33	76.12	92	13652.93	59.52	12179.47	48.31	0	0	103.27	15.60	430.79	7.25	302.60	58.34	251.34	45.22	1	4236.05	4.33	0.19	4	24	26	32	7
427	85.44	76.35	94	13671.06	51.63	12215.38	19.66	0	0	153.49	20.07	436.28	5.70	295.78	48.79	108.83	15.31	1	2413.82	3.61	0.38	5	24	27	32	6
428	85.10	77.10	96	13616.32	44.44	12335.92	34.76	0	0	148.90	10.12	381.71	6.13	438.13	54.40	344.85	35.27	1	4808.05	3.03	0.50	5	24	28	32	5
429	84.21	76.00	97	13473.34	39.58	12160.24	33.32	0	0	130.90	12.86	408.55	6.08	302.30	39.36	264.35	31.66	1	3089.97	3.01	0.38	5	24	29	32	4
430	85.56	76.97	99	13689.15	45.15	12315.68	34.30	0	0	119.30	10.48	403.46	5.82	375.97	50.29	302.14	34.30	1	1716.72	1.92	0.35	5	24	30	32	3
431	85.57	75.66	100	13691.90	30.88	12106.00	31.77	0	0	122.83	14.33	451.67	4.95	205.54	27.64	211.39	28.45	0	3931.28	2.21	0.38	5	24	31	32	2
432	85.72	76.62	101	13714.41	46.97	12259.22	33.07	0	0	128.66	10.75	414.31	6.20	400.23	54.57	310.03	33.22	1	1958.88	2.39	0.34	5	24	32	32	1
433	89.45	70.84	54	14312.04	27.06	11335.01	64.40	0	0	131.88	19.92	475.50	6.57	137.92	23.15	311.54	63.30	1	1826.15	1.83	0.29	5	25	1	1	1
434	91.26	69.52	55	14602.23	39.83	11123.57	74.59	0	0	137.09	17.00	418.64	8.39	242.67	39.12	397.48	80.53	1	4313.97	2.88	0.43	5	26	1	1	1
435	84.75	69.05	58	13559.35	17.09	11048.00	23.21	0	0	325.02	32.51	493.43	7.82	131.37	14.95	178.51	20.35	1	3935.55	5.29	0.57	5	27	1	5	5
436	84.99	69.15	59	13597.81	14.68	11064.48	13.08	0	0	492.33	47.87	502.82	8.25	122.62	14.42	110.15	12.90	1	3239.25	7.27	0.57	5	27	2	5	4
437	84.82	69.06	60	13570.70	21.11	11049.82	21.06	0	0	298.86	44.50	511.40	7.59	113.69	19.79	116.47	21.43	1	3644.70	4.68	0.37	5	27	3	5	3
438	84.20	68.56	61	13471.42	43.90	10968.96	27.09	0	0	238.94	33.40	524.09	10.25	241.58	39.53	149.57	23.68	0	4656.68	5.25	0.32	5	27	4	5	2
439	84.23	68.43	62	13477.34	20.48	10948.70	17.73	0	0	291.49	20.57	489.04	7.14	225.04	18.42	195.22	15.87	0	5188.00	4.03	0.62	5	27	5	5	1
440	87.67	76.19	59	14027.12	46.34	12190.28	41.70	0	0	114.61	10.44	396.09	6.02	362.20	49.47	344.52	44.05	1	1576.65	2.56	0.34	5	28	1	1	1
441	81.34	79.02	64	13013.75	62.31	12643.75	30.17	0	0	116.21	29.24	388.07	6.30	196.56	54.60	105.77	34.60	1	1192.67	3.05	0.16	5	29	1	1	1
442	91.48	73.35	64	14636.51	64.10	11736.00	57.20	0	0	98.78	21.36	409.37	7.56	226.04	59.84	205.95	51.24	0	2212.12	1.07	0.23	5	30	1	2	2
443	90.91	71.60	67	14545.89	30.09	11455.31	43.17	0	0	164.24	12.23	393.45	6.35	278.96	30.24	389.66	46.66	1	1672.20	1.99	0.55	5	30	2	2	1
444	85.04	69.00	67	13606.57	13.84	11040.55	17.35	0	0	444.41	41.49	531.80	8.34	120.12	13.83	145.32	15.49	1	4843.43	6.83	0.57	4	31	1	2	2
445	84.76	69.09	68	13562.18	15.13	11054.97	13.71	0	0	394.17	38.67	491.57	6.79	120.40	13.29	114.50	13.90	1	4491.90	7.71	0.56	4	31	2	2	1
446	91.94	67.01	69	14710.16	20.22	10721.53	193.18	0	0	225.41	12.75	324.60	7.73	294.43	20.24	1709.02	295.39	1	3751.05	2.31	0.45	5	32	1	1	1
447	83.59	67.41	71	13373.94	32.78	10786.35	29.54	0	0	199.76	10.61	407.53	5.91	400.71	35.08	341.30	27.91	1	5016.00	3.82	0.67	5	33	1	1	1
448	85.99	76.54	71	13758.46	40.98	12246.65	29.04	0	0	105.12	10.46	429.24	4.69	309.99	40.70	230.37	26.65	1	2756.30	2.89	0.38	4	34	1	2	2
449	86.12	76.64	72	13779.82	38.70	12263.13	21.40	0	0	140.07	12.50	420.70	5.04	322.79	38.77	188.25	19.47	1	2570.05	2.26	0.48	5	34	2	2	1
450	90.14	69.78	71	14422.94	35.17	11165.34	101.01	0	0	108.51	17.66	472.43	6.78	167.80	31.61	374.68	96.30	1	3345.43	2.52	0.30	5	35	1	2	2
451	90.45	70.40	72	14471.40	22.63	11264.51	46.44	0	0	162.29	8.96	403.75	5.31	301.84	22.98	496.75	54.83	1	3924.20	2.30	0.60	5	35	2	2	1
452	84.06	66.11	75	13450.18	124.52	10577.60	24.38	0	0	169.74	9.70	388.68	6.24	869.65	271.92	294.60	24.58	1	5082.35	2.26	0.63	5	36	1	4	4
453	82.73	67.22	77	13236.61	17.88	10755.35	29.76	0	0	248.99	11.16	405.24	5.80	286.72	17.93	399.95	28.69	1	4912.85	2.99	0.75	5	36	2	4	3
454	83.44	66.30	79	13349.87	30.69	10608.59	42.60	0	0	193.83	13.54	408.19	7.44	331.76	31.56	373.86	40.62	1	5374.22	3.32	0.52	5	36	3	4	2
455	83.02	66.87	80	13283.95	28.18	10699.89	32.82	0	0	185.00	15.23	443.14	6.82	264.53	26.62	281.74	32.80	1	6259.43	5.76	0.52	5	36	4	4	1
456	90.51	70.06	78	14480.95	37.65	11209.53	47.01	0	0	145.26	17.63	448.35	7.76	238.49	35.97	295.39	45.71	1	4119.82	3.07	0.38	5	37	1	2	2
457	90.61	71.40	79	14498.29	47.04	11424.72	38.92	0	0	159.96	12.51	377.35	6.76	364.45	44.22	343.27	39.98	1	3395.90	2.28	0.53	5	37	2	2	1
458	83.01	68.03	86	13280.82	67.76	10884.19	79.30	0	0	135.40	12.58	443.17	8.05	470.99	86.76	500.57	69.59	1	4749.28	5.32	0.42	5	38	1	5	5
459	82.85	67.37	89	13255.54	46.68	10778.89	77.78	0	0	126.21	23.00	482.15	9.46	200.99	42.33	310.06	77.51	1	4560.78	6.32	0.27	5	38	2	5	4
460	83.58	66.48	90	13372.81	33.23	10636.06	31.18	0	0	166.50	11.75	436.98	6.22	332.10	34.05	319.65	31.76	1	6661.95	3.14	0.52	5	38	3	5	3
461	83.32	67.25	91	13331.93	32.77	10759.34	53.58	0	0	179.32	14.30	429.89	7.76	305.07	32.92	404.71	51.59	1	5269.35	3.27	0.50	5	38	4	5	2
462	82.54	66.95	92	13206.89	23.96	10711.21	31.32	0	0	206.29	12.20	402.29	6.24	295.85	24.00	346.88	31.33	1	6543.50	3.78	0.63	5	38	5	5	1
463	90.34	70.17	86	14454.54	37.16	11226.69	57.35	0	0	123.45	9.80	421.25	5.75	328.96	38.08	441.90	61.00	1	2483.93	1.74	0.44	5	39	1	1	1
464	85.32	65.62	90	13650.80	81.85	10498.69	38.35	0	0	110.60	27.64	508.37	7.21	248.58	73.23	107.76	28.46	1	7569.47	3.23	0.16	5	40	1	2	2
465	86.71	66.52	92	13874.23	106.60	10642.85	27.90	0	0	157.29	11.56	416.33	6.50	696.29	195.55	251.49	27.64	1	4763.97	2.27	0.58	5	40	2	2	1
466	86.88	75.31	90	13900.19	32.91	12049.19	54.21	0	0	118.09	18.74	433.58	6.28	161.38	29.52	262.58	49.72	1	365.12	2.37	0.26	5	41	1	1	1
467	83.03	76.15	93	13285.38	56.30	12184.04	35.24	0	0	117.62	13.53	405.86	6.07	321.56	55.71	239.11	32.42	1	3395.58	2.78	0.41	5	42	1	1	1
468	86.32	75.67	98	13810.65	28.54	12107.80	79.58	0	0	94.25	16.77	475.19	5.32	122.71	24.20	328.95	79.56	1	3576.85	2.78	0.23	4	43	1	1	1
469	88.45	67.41	98	14151.93	72.21	10784.83	50.58	0	0	141.66	12.28	413.78	7.46	492.68	85.65	357.56	47.69	1	2992.35	1.39	0.53	5	44	1	1	1
470	74.96	70.06	100	11993.61	25.99	11209.86	53.45	0	0	115.92	22.84	361.56	5.37	111.53	28.18	212.71	47.36	1	-1077.92	1.14	0.21	5	45	1	1	1
471	89.78	72.89	103	14364.07	21.92	11662.04	67.65	0	0	129.31	15.91	435.80	5.29	137.89	19.60	344.10	65.30	1	1251.15	1.78	0.39	5	46	1	1	1
472	84.83	76.55	106	13572.51	32.93	12247.74	30.67	0	0	160.01	10.68	379.99	6.05	363.08	35.75	332.88	31.75	1	2629.95	3.30	0.48	5	47	1	7	7
473	85.30	76.85	109	13648.35	36.23	12296.09	44.28	0	0	132.40	11.38	398.73	6.40	315.46	36.98	374.09	48.91	1	3424.95	2.65	0.36	5	47	2	7	6
474	85.14	76.42	110	13622.22	81.71	12227.12	27.11	0	0	96.52	14.11	437.07	5.21	382.29	88.45	144.49	23.77	1	1756.03	2.59	0.29	5	47	3	7	5
475	85.01	76.93	111	13601.17	28.87	12308.47	23.08	0	0	168.84	14.18	410.21	5.62	264.28	27.09	214.63	21.04	1	2885.50	2.48	0.50	5	47	4	7	4
476	85.37	76.52	112	13659.49	36.91	12243.19	42.87	0	0	113.60	19.19	450.96	5.65	168.81	32.62	196.05	37.91	0	3801.75	2.27	0.25	4	47	5	7	3
477	84.26	76.97	113	13480.93	34.87	12315.33	48.09	0	0	141.47	12.51	379.27	6.45	296.00	34.58	350.81	47.70	1	2438.20	2.79	0.44	5	47	6	7	2
478	85.12	76.82	114	13619.35	40.99	12291.81	22.04	0	0	142.68	15.21	424.93	5.31	288.13	39.30	161.28	19.78	1	3734.88	2.87	0.43	5	47	7	7	1
479	89.84	69.05	109	14375.19	32.34	11047.45	79.04	0	0	129.17	11.81	441.95	6.65	274.49	31.53	497.11	85.69	1	3340.15	3.26	0.45	5	48	1	1	1
480	82.54	66.62	115	13206.88	111.59	10658.74	28.20	0	0	202.38	13.18	420.21	7.42	784.62	143.30	273.13	27.05	1	6075.32	4.14	0.65	5	49	1	3	3
481	83.26	66.40	118	13320.94	26.50	10624.32	31.92	0	0	230.02	16.98	419.96	8.27	274.72	25.78	315.36	32.28	1	6210.00	4.10	0.53	5	49	2	3	2
482	82.53	66.53	120	13204.40	22.41	10644.41	24.68	0	0	268.01	31.83	490.83	7.59	144.06	19.12	159.34	21.46	0	5734.50	3.89	0.43	5	49	3	3	1
483	88.07	75.55	115	14090.86	28.50	12088.31	37.33	0	0	116.35	13.29	438.86	4.90	194.55	25.67	253.17	34.11	1	3369.97	2.66	0.37	4	50	1	1	1
484	84.62	76.53	118	13539.85	39.71	12244.29	26.39	0	0	150.40	9.15	392.93	5.47	441.74	49.72	319.71	27.13	1	4323.45	2.91	0.51	5	51	1	1	1
485	85.32	77.02	122	13651.04	47.73	12323.52	25.21	0	0	139.51	20.29	432.98	6.02	252.90	43.15	136.18	23.50	1	3642.62	3.73	0.31	5	52	1	8	8
486	85.47	77.27	125	13674.78	439.96	12363.89	28.53	0	0	112.47	9.26	391.55	5.96	1393.21	1606.31	264.20	28.71	1	3459.40	3.42	0.49	5	52	2	8	7
487	84.39	77.16	126	13502.68	70.68	12344.88	30.88	0	0	147.14	9.85	369.11	6.30	589.61	113.02	323.55	31.51	1	3615.80	2.71	0.51	5	52	3	8	6
488	84.68	76.27	127	13548.21	72.59	12203.86	26.36	0	0	111.09	10.21	410.09	5.24	471.15	81.59	227.36	24.36	1	3035.25	2.17	0.39	4	52	4	8	5
489	84.39	76.29	130	13502.74	45.33	12205.95	30.30	0	0	109.42	11.81	436.08	5.03	306.41	45.15	219.14	28.04	1	3938.38	2.79	0.39	5	52	5	8	4
490	84.69	76.00	133	13550.45	40.55	12160.06	12.17	0	0	179.02	24.13	432.70	5.09	244.81	36.39	91.85	15.15	1	2502.40	3.33	0.41	5	52	6	8	3
491	84.02	76.17	135	13443.26	48.93	12187.99	32.59	0	0	121.39	13.31	414.53	6.19	330.33	50.01	234.88	30.15	1	3437.75	2.03	0.33	4	52	7	8	2
492	84.05	76.79	137	13447.89	53.76	12287.00	26.02	0	0	117.73	8.77	394.05	4.66	433.36	54.30	269.31	25.21	1	3949.23	2.78	0.51	5	52	8	8	1
493	83.00	67.30	125	13280.02	20.33	10768.72	34.10	0	0	247.73	15.90	433.63	7.17	245.46	18.86	330.46	32.65	1	6381.45	4.34	0.62	5	53	1	1	1
494	83.16	77.02	125	13306.12	41.52	12323.54	30.43	0	0	110.54	16.02	428.84	4.90	220.40	37.42	162.75	27.14	0	2997.67	1.52	0.32	5	54	1	1	1
495	90.53	69.47	127	14484.79	44.07	11115.95	70.06	0	0	163.84	14.79	408.89	7.65	347.38	45.73	475.43	57.41	1	6435.95	2.97	0.51	5	55	1	2	2
496	90.29	70.81	130	14446.56	39.54	11328.95	82.60	0	0	121.94	13.56	434.35	7.33	278.11	37.90	439.28	81.37	1	2031.72	2.09	0.32	5	55	2	2	1
497	83.41	66.66	133	13345.61	29.53	10665.98	28.14	0	0	205.00	11.26	392.78	6.68	387.92	33.62	354.16	29.23	1	5667.60	3.50	0.56	5	56	1	1	1
498	87.71	66.72	133	14032.82	104.50	10675.33	46.80	0	0	97.68	20.09	475.89	8.37	365.48	112.32	179.59	42.49	1	3132.65	2.64	0.16	5	57	1	1	1
499	87.36	76.39	135	13977.65	50.94	12222.60	41.17	0	0	107.23	24.36	452.78	5.93	172.15	44.57	138.14	34.94	0	1190.30	1.34	0.18	5	58	1	1	1
500	89.38	68.07	139	14300.80	35.45	10891.74	60.94	0	0	112.12	15.05	457.68	6.61	208.66	32.35	334.88	62.45	1	2892.22	1.68	0.27	5	59	1	309	309
501	88.35	67.50	140	14135.27	37.59	10799.21	37.09	0	0	148.11	11.28	428.23	6.51	365.13	41.09	346.51	38.73	1	2343.82	2.07	0.42	5	59	2	309	308
502	88.67	68.11	141	14187.76	59.40	10898.30	27.80	0	0	140.00	10.08	427.16	6.05	499.01	74.77	298.77	27.84	1	2109.25	2.15	0.44	5	59	3	309	307
503	89.62	67.53	142	14338.84	25.04	10805.51	35.00	0	0	138.32	18.44	478.72	5.03	144.12	21.65	202.17	30.83	0	4223.85	1.87	0.36	5	59	4	309	306
504	88.89	67.91	143	14223.20	40.26	10865.95	45.71	0	0	118.31	15.30	485.07	6.56	242.28	37.54	271.28	43.58	1	4575.05	1.66	0.28	4	59	5	309	305
505	89.54	67.86	144	14326.60	29.12	10857.61	18.72	0	0	186.43	10.86	418.62	5.33	349.44	30.23	252.76	17.55	1	4471.95	4.27	0.62	4	59	6	309	304
506	89.64	68.22	145	14341.65	27.48	10914.69	37.18	0	0	149.74	12.86	452.67	6.11	252.35	25.59	319.54	37.64	1	5432.75	4.05	0.43	5	59	7	309	303
507	90.08	68.34	146	14412.30	19.47	10935.19	20.20	0	0	198.23	10.43	416.80	5.13	286.88	18.93	297.65	19.75	1	4394.50	3.71	0.64	5	59	8	309	302
508	89.88	68.83	148	14380.71	38.68	11012.95	49.89	0	0	143.92	12.38	446.19	7.42	337.11	40.50	408.05	58.54	1	4626.40	3.08	0.33	5	59	9	309	301
509	89.59	68.49	149	14334.27	19.13	10958.76	32.88	0	0	209.23	9.19	388.99	5.53	320.82	19.65	464.54	38.35	1	4127.97	2.45	0.66	5	59	10	309	300
510	89.72	67.56	150	14354.90	27.45	10809.69	128.09	0	0	142.08	13.02	429.54	7.54	239.05	26.25	687.35	235.53	1	4515.12	2.96	0.39	5	59	11	309	299
511	89.36	67.93	151	14297.17	33.77	10869.16	25.56	0	0	179.18	10.16	415.55	5.94	394.18	35.93	338.60	26.74	1	3317.65	1.97	0.55	5	59	12	309	298
512	90.28	68.38	152	14444.84	21.57	10940.57	59.63	0	0	168.29	15.26	465.16	7.01	189.28	19.72	437.50	73.25	1	5051.03	3.43	0.45	5	59	13	309	297
513	89.69	67.87	153	14351.00	28.00	10859.42	21.39	0	0	195.13	14.68	444.04	6.10	279.53	27.16	222.76	19.52	1	4251.60	4.16	0.55	5	59	14	309	296
514	90.04	69.05	155	14405.80	23.42	11048.44	40.22	0	0	212.23	8.78	353.56	5.57	367.66	23.61	538.39	44.31	1	5041.40	2.55	0.70	5	59	15	309	295
515	89.26	68.33	156	14281.66	56.66	10932.15	59.48	0	0	110.64	10.54	428.17	6.58	391.37	59.47	417.27	67.59	1	3159.65	1.85	0.37	5	59	16	309	294
516	90.08	68.40	157	14412.96	36.60	10943.40	62.40	0	0	115.61	11.54	443.05	6.59	288.86	35.98	429.37	76.43	1	4401.12	3.10	0.30	5	59	17	309	293
517	90.01	70.24	158	14401.32	45.44	11238.85	50.59	0	0	125.39	16.46	432.71	7.41	267.76	43.02	278.28	50.42	1	2041.50	3.10	0.29	5	59	18	309	292
518	90.03	68.29	159	14404.01	28.05	10926.30	49.96	0	0	141.33	12.60	435.13	6.38	248.23	26.40	384.68	54.39	1	4535.47	2.62	0.43	5	59	19	309	291
519	90.33	68.33	160	14452.68	45.23	10932.17	40.26	0	0	140.09	15.58	415.80	7.26	292.95	45.25	274.43	39.15	1	3180.28	2.86	0.40	5	59	20	309	290
520	89.72	68.35	161	14355.21	20.87	10936.39	41.79	0	0	158.33	12.60	443.05	5.74	207.29	19.29	376.28	46.00	1	5964.57	3.56	0.50	5	59	21	309	289
521	89.83	68.09	162	14373.14	28.26	10893.87	34.39	0	0	153.21	15.81	446.02	6.16	213.44	25.80	257.49	31.91	1	3837.25	3.27	0.41	4	59	22	309	288
522	90.06	68.95	163	14408.87	29.36	11031.73	48.13	0	0	153.01	8.87	397.83	5.57	341.48	29.69	507.99	65.54	1	3141.65	2.26	0.54	5	59	23	309	287
523	89.71	68.41	164	14353.83	19.37	10946.02	70.50	0	0	177.41	10.50	407.85	6.24	258.86	18.86	630.23	119.68	1	4360.15	3.17	0.56	5	59	24	309	286
524	89.72	68.39	165	14355.48	54.85	10941.65	33.43	0	0	131.92	13.24	437.86	6.90	379.24	59.52	263.81	31.60	1	4216.90	3.56	0.34	5	59	25	309	285
525	90.10	67.47	166	14415.38	25.68	10795.46	32.45	0	0	168.73	12.15	417.95	6.26	279.41	24.83	339.61	33.84	1	5063.25	3.08	0.48	5	59	26	309	284
526	90.06	69.11	167	14409.42	33.38	11057.02	72.28	0	0	117.54	11.21	436.37	6.46	276.85	32.41	477.42	91.78	1	3520.10	3.51	0.36	5	59	27	309	283
527	89.95	68.24	169	14391.32	29.86	10917.87	30.21	0	0	160.54	12.23	428.19	6.10	299.37	29.54	299.30	30.09	1	4629.80	2.93	0.52	5	59	28	309	282
528	90.56	68.49	171	14490.39	18.55	10959.08	24.06	0	0	204.26	11.11	402.17	5.44	261.33	18.11	333.49	24.73	1	3495.12	3.12	0.65	5	59	29	309	281
529	90.10	68.29	172	14416.29	20.45	10926.07	24.75	0	0	163.58	9.29	416.34	4.75	281.54	19.80	330.23	25.42	1	4693.25	3.23	0.59	4	59	30	309	280
530	90.16	68.16	173	14425.28	25.39	10906.30	24.81	0	0	202.33	13.38	427.07	6.54	296.14	24.83	286.97	24.34	1	5287.85	3.89	0.54	5	59	31	309	279
531	90.15	68.26	174	14424.40	26.29	10922.07	25.38	0	0	210.96	13.17	413.73	6.86	320.59	26.66	305.76	25.54	1	4654.15	3.19	0.54	5	59	32	309	278
532	89.99	68.35	175	14399.08	16.81	10936.12	23.81	0	0	213.97	10.62	394.23	5.29	264.82	16.03	342.83	24.70	1	3877.75	2.82	0.68	5	59	33	309	277
533	89.80	68.11	176	14368.58	23.07	10897.83	28.47	0	0	204.80	10.67	390.23	6.19	330.54	23.92	386.26	31.71	1	3898.80	3.93	0.59	5	59	34	309	276
534	89.90	68.22	177	14383.50	32.47	10915.60	37.19	0	0	162.92	16.24	443.32	7.31	254.69	30.37	283.01	36.23	1	4952.05	4.13	0.37	4	59	35	309	275
535	89.73	68.27	178	14357.22	39.00	10923.04	19.60	0	0	169.86	16.94	462.64	5.73	289.40	37.64	152.98	17.48	1	3046.50	2.97	0.46	4	59	36	309	274
536	89.82	68.28	179	14371.78	23.26	10924.92	31.48	0	0	220.64	11.57	391.51	6.83	331.29	24.14	407.72	35.54	1	5615.00	3.74	0.57	5	59	37	309	273
537	89.55	68.04	180	14327.49	35.79	10886.38	22.85	0	0	142.09	16.62	489.33	5.09	236.28	32.00	151.75	20.58	0	3651.57	1.60	0.40	4	59	38	309	272
538	89.88	68.54	181	14381.59	23.17	10966.31	32.80	0	0	178.91	19.04	487.02	6.24	169.09	20.71	238.37	29.47	0	5920.10	2.42	0.43	5	59	39	309	271
539	89.30	68.49	182	14287.83	34.64	10957.68	37.96	0	0	154.39	15.95	471.11	7.40	263.17	32.55	285.68	36.39	1	4672.90	3.48	0.35	5	59	40	309	270
540	90.42	68.96	183	14467.74	28.83	11033.93	36.71	0	0	160.17	18.02	494.72	6.71	200.05	25.95	251.17	33.98	1	5986.45	5.16	0.38	5	59	41	309	269
541	89.95	67.93	184	14391.21	23.32	10868.79	38.99	0	0	172.75	12.77	424.15	6.45	249.03	22.07	376.60	42.89	1	3426.05	2.42	0.47	4	59	42	309	268
542	89.93	68.19	185	14389.22	14.35	10910.77	23.57	0	0	213.75	9.50	408.17	4.81	253.84	13.63	372.84	25.48	1	3340.50	2.93	0.72	5	59	43	309	267
543	90.56	68.51	186	14490.37	19.64	10962.25	25.62	0	0	187.16	11.65	450.42	5.50	249.43	18.27	314.41	25.55	1	4630.97	3.25	0.58	4	59	44	309	266
544	89.88	68.92	187	14381.20	21.64	11026.97	41.00	0	0	174.49	10.71	429.05	6.03	276.49	21.16	443.88	50.53	1	2985.75	2.76	0.54	5	59	45	309	265
545	89.98	69.66	188	14396.76	38.34	11145.75	32.48	0	0	144.13	15.67	457.23	6.53	270.98	36.33	231.38	30.40	1	2112.35	2.04	0.37	4	59	46	309	264
546	89.94	67.85	189	14389.90	20.55	10855.23	20.65	0	0	197.06	13.21	445.82	5.29	238.10	18.98	240.14	18.94	0	3691.43	2.18	0.61	5	59	47	309	263
547	90.35	68.46	190	14455.20	29.14	10954.15	33.85	0	0	161.18	10.75	421.88	5.97	314.06	29.72	371.52	37.33	1	4226.85	2.07	0.53	5	59	48	309	262
548	89.42	68.52	192	14307.95	28.20	10963.05	49.41	0	0	165.92	9.47	411.49	6.02	348.10	29.43	509.82	60.44	1	2562.78	1.35	0.55	5	59	49	309	261
549	90.17	68.46	193	14427.64	27.02	10953.10	31.84	0	0	154.82	13.74	450.30	5.98	238.88	24.93	278.30	30.12	1	4790.60	3.00	0.43	4	59	50	309	260
550	89.88	68.10	194	14380.26	31.29	10895.74	28.88	0	0	167.91	11.93	418.93	6.31	328.29	32.17	309.01	29.04	1	4490.25	2.82	0.47	5	59	51	309	259
551	89.16	68.26	195	14266.20	38.47	10920.81	28.98	0	0	153.97	8.23	403.76	5.18	444.10	41.10	380.94	31.79	1	2736.20	1.74	0.55	5	59	52	309	258
552	89.35	67.91	196	14296.34	28.23	10865.73	50.30	0	0	136.97	21.40	474.42	6.35	139.02	24.43	246.64	45.53	0	2222.68	1.50	0.28	5	59	53	309	257
553	89.94	68.27	197	14390.65	28.38	10923.04	36.03	0	0	157.92	10.05	416.56	5.89	334.80	29.58	392.05	39.95	1	4385.00	3.14	0.46	5	59	54	309	256
554	89.71	68.68	198	14352.88	17.06	10988.06	57.92	0	0	144.21	18.59	472.54	5.05	92.67	13.56	329.80	57.76	1	4210.88	3.03	0.39	4	59	55	309	255
555	89.87	69.18	199	14379.30	37.52	11068.95	50.35	0	0	127.72	13.99	451.15	7.05	267.20	36.17	342.51	52.63	1	5051.07	3.35	0.32	5	59	56	309	254
556	90.61	69.85	200	14496.92	42.37	11175.74	59.57	0	0	116.07	12.86	425.50	6.94	289.18	42.32	378.77	65.20	1	1925.35	2.48	0.36	5	59	57	309	253
557	89.64	68.21	202	14342.42	27.27	10912.88	45.29	0	0	162.80	10.72	415.75	6.33	310.37	27.78	447.13	54.31	1	4945.93	4.13	0.49	5	59	58	309	252
558	89.96	68.56	203	14394.31	23.78	10969.02	60.90	0	0	146.75	9.99	422.52	5.96	276.85	23.23	535.63	89.59	1	4438.18	3.11	0.45	5	59	59	309	251
559	89.96	68.64	204	14392.84	22.95	10983.08	33.15	0	0	186.66	9.54	397.65	5.67	336.16	23.94	418.36	35.93	1	4770.18	3.62	0.59	5	59	60	309	250
560	89.82	68.45	205	14371.69	32.58	10951.77	43.52	0	0	160.13	10.57	408.81	6.54	358.94	34.98	430.10	49.34	1	4199.50	3.01	0.43	5	59	61	309	249
561	90.22	67.52	206	14435.11	17.25	10802.79	23.31	0	0	200.63	8.14	387.49	4.68	325.33	17.69	388.24	25.07	1	4292.00	2.57	0.70	5	59	62	309	248
562	89.96	67.59	207	14393.66	53.52	10814.87	32.45	0	0	138.03	16.00	423.10	6.70	306.53	52.93	218.55	29.37	1	3021.25	1.96	0.39	5	59	63	309	247
563	90.51	68.78	208	14481.72	31.06	11005.23	37.67	0	0	134.82	8.98	421.89	5.30	336.56	32.27	400.78	43.67	1	4022.97	1.91	0.50	5	59	64	309	246
564	90.55	67.40	209	14487.46	39.16	10784.24	46.54	0	0	134.51	30.47	470.22	6.81	129.66	31.88	156.92	40.33	1	3596.10	3.04	0.17	3	59	65	309	245
565	90.10	68.03	210	14416.42	20.95	10885.18	29.42	0	0	202.09	9.50	381.48	5.43	310.05	21.23	422.18	34.61	1	3053.07	2.00	0.69	5	59	66	309	244
566	89.93	67.90	211	14388.26	17.61	10864.58	22.33	0	0	233.13	11.05	387.45	5.82	287.69	17.30	348.73	23.61	1	4151.60	2.66	0.67	5	59	67	309	243
567	90.05	68.16	212	14408.35	26.16	10905.78	33.47	0	0	166.51	17.50	451.12	6.28	193.89	23.50	244.39	30.95	0	4280.35	2.25	0.42	5	59	68	309	242
568	90.33	67.88	213	14452.17	32.55	10861.27	29.78	0	0	155.67	22.96	451.84	5.93	170.06	28.57	155.79	26.37	0	2444.85	1.72	0.32	4	59	69	309	241
569	89.90	68.32	214	14384.43	31.42	10931.06	38.39	0	0	159.13	9.05	389.08	5.44	355.74	31.08	437.15	44.59	1	2032.07	1.67	0.61	5	59	70	309	240
570	89.20	68.07	215	14271.91	46.46	10891.48	34.70	0	0	116.78	12.52	454.33	6.03	326.57	47.28	253.71	32.88	1	1830.15	1.62	0.32	5	59	71	309	239
571	89.98	67.43	217	14397.30	46.98	10788.73	24.22	0	0	156.05	19.41	460.99	6.49	284.55	44.56	151.09	21.33	1	4896.55	2.15	0.37	5	59	72	309	238
572	90.05	68.10	218	14408.53	24.30	10896.37	38.41	0	0	171.32	11.34	416.45	6.29	287.45	23.82	401.31	43.63	1	3004.80	1.92	0.50	5	59	73	309	237
573	89.66	67.95	220	14346.31	21.85	10872.02	35.97	0	0	171.46	9.31	404.83	5.45	304.51	22.15	441.81	44.12	1	3051.80	1.62	0.57	5	59	74	309	236
574	88.07	67.67	221	14091.26	60.66	10827.21	54.37	0	0	117.10	10.40	439.97	6.72	426.95	62.97	424.28	66.10	1	2840.18	1.60	0.33	5	59	75	309	235
575	89.93	67.47	222	14388.78	36.42	10794.50	31.19	0	0	150.59	17.61	452.62	6.55	240.48	33.51	208.08	28.07	0	4886.93	1.84	0.37	5	59	76	309	234
576	90.82	68.78	223	14531.66	25.58	11005.17	64.05	0	0	152.78	12.96	424.79	6.86	238.53	24.20	470.97	78.83	1	4578.62	3.27	0.47	5	59	77	309	233
577	90.28	68.62	224	14445.45	26.45	10978.58	35.45	0	0	208.12	11.59	384.50	6.70	330.87	27.05	411.49	38.26	1	3431.07	2.86	0.60	5	59	78	309	232
578	90.13	68.62	225	14421.05	18.39	10979.16	32.50	0	0	196.15	13.83	454.70	6.08	206.19	16.81	341.55	33.65	1	4677.88	3.48	0.56	4	59	79	309	231
579	90.03	68.70	226	14405.17	26.93	10992.50	40.93	0	0	131.84	10.21	446.50	5.45	273.85	26.02	381.41	45.83	1	3503.22	2.56	0.43	4	59	80	309	230
580	90.16	69.08	227	14425.30	29.34	11053.38	31.63	0	0	150.56	13.99	459.34	6.02	246.93	27.17	264.02	29.75	1	4992.38	3.33	0.42	5	59	81	309	229
581	90.38	69.17	228	14460.97	19.86	11067.23	68.45	0	0	147.11	11.61	438.24	5.76	200.59	18.23	511.98	89.76	1	3773.95	2.52	0.49	4	59	82	309	228
582	89.87	68.00	229	14379.51	24.39	10880.38	32.39	0	0	175.13	10.98	411.30	6.02	298.98	24.35	372.20	35.45	1	3627.03	3.53	0.56	5	59	83	309	227
583	90.49	68.95	230	14478.88	26.06	11032.43	58.47	0	0	148.99	12.16	448.90	6.69	255.53	24.55	460.80	72.89	1	4733.50	3.44	0.40	5	59	84	309	226
584	90.24	69.36	231	14438.23	39.13	11097.35	33.17	0	0	127.91	21.99	487.42	5.62	175.19	34.36	148.15	28.79	0	4651.95	1.91	0.26	4	59	85	309	225
585	90.47	68.11	232	14475.72	15.36	10897.94	20.81	0	0	259.41	20.55	472.72	5.70	149.08	13.32	202.07	18.46	0	5762.40	3.64	0.61	4	59	86	309	224
586	90.51	69.28	233	14481.87	28.96	11084.85	44.87	0	0	155.16	10.68	410.01	6.20	310.20	29.52	429.23	51.92	1	3957.00	3.38	0.50	5	59	87	309	223
587	90.42	68.36	234	14466.66	28.31	10937.32	27.01	0	0	147.44	14.65	461.29	5.21	221.71	25.43	210.16	24.65	0	3020.88	1.57	0.45	4	59	88	309	222
588	89.87	68.18	235	14378.94	22.80	10908.85	32.50	0	0	187.95	11.00	408.21	6.11	299.08	22.77	387.56	36.00	1	3843.22	2.68	0.55	5	59	89	309	221
589	90.34	68.55	237	14454.11	20.19	10967.92	38.46	0	0	147.96	13.53	457.13	5.19	173.15	18.21	316.08	37.94	1	4727.38	2.89	0.48	4	59	90	309	220
590	89.52	68.78	238	14323.41	35.31	11004.94	32.66	0	0	188.81	10.29	383.42	5.06	389.64	28.45	388.46	33.62	1	4341.72	2.13	0.74	5	59	91	309	219
591	90.47	69.22	239	14475.43	24.83	11074.75	28.65	0	0	184.96	9.47	399.95	5.55	343.96	25.83	389.42	31.76	1	4928.78	2.96	0.62	5	59	92	309	218
592	90.27	68.79	240	14443.77	39.44	11006.69	43.73	0	0	124.15	14.65	468.59	6.79	262.17	37.04	286.77	42.14	1	4247.78	3.12	0.30	5	59	93	309	217
593	90.63	68.82	241	14500.97	22.93	11011.25	30.75	0	0	192.15	9.59	385.09	5.79	336.73	23.92	424.35	37.08	1	3595.25	2.55	0.58	5	59	94	309	216
594	90.12	68.09	242	14419.15	29.40	10894.76	36.55	0	0	138.32	14.62	463.22	5.86	217.70	26.74	265.03	34.50	1	3782.75	2.30	0.40	5	59	95	309	215
595	90.28	69.41	244	14444.72	25.30	11106.11	38.07	0	0	204.74	10.56	382.24	6.46	340.32	26.02	461.95	44.94	1	5833.15	3.54	0.60	5	59	96	309	214
596	90.16	68.69	245	14425.94	23.62	10990.47	29.95	0	0	177.34	12.77	444.22	6.15	258.27	22.25	317.04	30.04	1	4169.82	3.54	0.51	5	59	97	309	213
597	89.80	68.75	246	14367.44	30.86	10999.72	35.46	0	0	158.34	10.39	423.36	6.19	346.45	32.62	389.62	40.45	1	3080.12	2.88	0.45	5	59	98	309	212
598	90.40	68.94	247	14463.69	28.56	11030.89	28.47	0	0	162.87	23.82	470.36	5.61	149.85	24.67	150.18	25.30	0	3740.22	2.19	0.34	5	59	99	309	211
599	89.97	68.16	248	14395.92	52.70	10905.85	36.85	0	0	143.64	9.51	383.97	5.64	465.95	54.72	352.66	36.07	1	4857.30	2.52	0.58	5	59	100	309	210
600	90.96	68.72	249	14553.73	25.79	10994.95	46.88	0	0	150.46	15.46	440.13	6.59	197.86	23.52	337.76	48.16	1	4099.65	3.43	0.40	5	59	101	309	209
601	90.35	68.83	250	14456.65	20.49	11012.34	21.16	0	0	205.83	14.70	469.83	5.59	223.62	18.53	230.43	19.23	0	5774.15	2.71	0.59	4	59	102	309	208
602	90.29	68.64	251	14447.17	17.06	10981.62	22.96	0	0	234.59	11.60	407.25	5.97	272.76	16.30	347.19	24.24	1	3904.32	3.41	0.64	4	59	103	309	207
603	90.60	69.02	252	14496.40	18.38	11043.90	37.02	0	0	202.01	9.10	392.37	5.56	307.19	18.73	505.26	50.05	1	5194.30	3.51	0.65	5	59	104	309	206
604	90.48	68.30	253	14476.60	17.90	10928.38	23.49	0	0	214.26	8.25	387.76	4.95	335.16	18.57	422.47	28.37	1	4788.60	2.49	0.71	5	59	105	309	205
605	90.46	69.10	254	14474.03	30.54	11055.53	34.73	0	0	191.09	11.20	408.04	6.83	363.11	32.23	408.67	40.01	1	5024.03	3.04	0.52	5	59	106	309	204
606	90.57	68.80	255	14491.51	12.75	11007.27	16.83	0	0	343.93	15.06	423.38	6.59	229.46	11.68	294.36	16.29	1	5714.75	4.79	0.76	5	59	107	309	203
607	90.45	68.95	256	14471.52	31.24	11032.49	20.11	0	0	201.76	13.26	430.44	6.45	351.97	33.12	242.27	18.83	1	3432.55	3.26	0.55	5	59	108	309	202
608	90.73	69.29	257	14516.36	23.32	11086.85	32.99	0	0	197.94	13.59	424.56	6.88	263.70	22.62	355.00	35.20	1	4429.97	3.85	0.52	5	59	109	309	201
609	90.01	68.19	258	14401.69	23.62	10910.33	28.85	0	0	195.48	14.81	447.24	6.66	244.30	22.04	292.63	27.93	1	5218.00	5.65	0.52	5	59	110	309	200
610	90.18	68.43	259	14428.18	26.37	10948.89	31.41	0	0	158.11	15.37	468.20	5.93	211.83	23.87	250.97	28.76	1	4959.28	2.91	0.43	3	59	111	309	199
611	90.48	69.06	260	14477.48	26.24	11049.12	31.43	0	0	134.27	10.45	445.81	5.01	265.37	24.70	305.75	31.27	1	3462.10	2.07	0.47	5	59	112	309	198
612	89.41	68.21	262	14305.46	39.44	10913.52	39.37	0	0	149.61	11.95	436.37	6.76	345.42	40.86	355.31	41.82	1	4270.05	2.54	0.43	5	59	113	309	197
613	89.97	68.49	263	14394.62	36.79	10959.00	69.02	0	0	126.92	12.35	438.51	7.10	293.18	36.41	447.35	78.70	1	4611.18	2.74	0.35	5	59	114	309	196
614	89.93	68.54	264	14388.03	20.33	10966.47	30.45	0	0	175.77	9.74	425.99	5.36	286.26	20.01	393.40	34.95	1	1463.70	2.37	0.59	5	59	115	309	195
615	90.61	68.52	265	14498.30	26.50	10963.72	31.34	0	0	181.93	10.01	393.90	5.83	345.71	27.75	385.26	33.58	1	5221.98	3.49	0.61	5	59	116	309	194
616	90.61	68.85	266	14496.97	22.47	11015.26	31.01	0	0	195.96	11.00	418.95	6.09	300.34	22.66	386.50	34.33	1	5960.95	4.13	0.58	5	59	117	309	193
617	90.28	69.39	267	14445.38	30.30	11102.63	60.78	0	0	171.34	11.16	403.27	7.01	328.22	31.10	536.04	79.06	1	5071.20	4.05	0.49	5	59	118	309	192
618	90.30	68.65	268	14448.60	27.94	10984.30	45.17	0	0	146.68	14.94	448.77	6.69	217.03	25.59	331.86	46.10	1	4572.55	3.34	0.36	4	59	119	309	191
619	90.02	68.78	269	14402.73	30.75	11005.38	32.02	0	0	143.37	11.96	451.26	5.85	285.17	29.89	296.69	31.32	1	3840.03	2.91	0.42	4	59	120	309	190
620	89.79	68.11	270	14365.79	24.64	10897.03	22.29	0	0	214.21	9.87	393.62	5.85	378.81	27.02	355.13	23.85	1	4780.55	3.57	0.62	5	59	121	309	189
621	89.74	68.00	271	14358.81	28.20	10879.73	23.80	0	0	180.66	18.40	456.05	5.93	214.32	25.15	181.09	21.22	0	3462.32	2.40	0.46	5	59	122	309	188
622	89.68	68.87	272	14348.29	27.75	11019.72	42.74	0	0	157.45	10.70	419.28	6.25	308.32	28.21	428.52	51.64	1	4433.20	2.52	0.46	5	59	123	309	187
623	90.19	68.87	273	14429.93	24.83	11019.31	43.69	0	0	147.04	11.34	436.11	5.95	256.09	23.46	397.46	49.93	1	4138.07	2.98	0.45	5	59	124	309	186
624	90.52	69.38	274	14483.68	18.67	11100.00	57.27	0	0	186.81	8.33	381.87	5.44	313.22	19.17	659.75	101.52	1	4108.28	2.89	0.64	5	59	125	309	185
625	90.33	69.02	275	14452.09	25.33	11043.04	30.01	0	0	152.08	8.80	417.05	5.11	335.28	26.43	375.09	33.11	1	3258.15	2.57	0.52	5	59	126	309	184
626	89.57	69.02	276	14331.96	47.03	11043.45	21.78	0	0	200.46	16.92	454.98	7.58	376.61	49.86	203.27	19.91	1	4751.18	4.01	0.48	5	59	127	309	183
627	89.91	68.33	277	14385.43	20.86	10932.42	15.92	0	0	263.90	18.33	448.78	6.08	231.24	18.95	178.03	14.21	0	4454.85	4.10	0.64	3	59	128	309	182
628	90.63	69.33	278	14500.30	23.10	11092.59	26.64	0	0	192.46	9.59	406.17	5.62	338.36	24.11	386.81	30.26	1	4758.82	2.13	0.59	5	59	129	309	181
629	89.78	68.83	279	14364.10	32.37	11012.09	32.13	0	0	182.65	12.73	417.95	7.19	341.42	33.92	345.96	33.99	1	3569.07	3.27	0.45	5	59	130	309	180
630	89.94	69.41	280	14390.49	27.86	11104.93	60.38	0	0	184.78	9.65	384.44	6.30	349.78	27.79	608.25	85.67	1	4199.05	3.58	0.61	5	59	131	309	179
631	90.36	68.87	281	14456.85	18.53	11019.78	27.30	0	0	195.88	8.73	401.02	4.94	302.75	18.83	415.05	31.52	1	4207.05	2.97	0.69	5	59	132	309	178
632	90.49	68.98	282	14477.86	24.27	11037.49	30.36	0	0	181.09	11.40	423.78	6.19	301.73	24.00	354.84	32.44	1	3648.50	2.31	0.51	5	59	133	309	177
633	90.51	69.35	283	14482.10	26.57	11096.35	29.82	0	0	204.02	11.72	400.87	6.76	333.88	27.52	378.23	33.33	1	5035.22	4.02	0.53	5	59	134	309	176
634	90.56	68.62	284	14490.00	21.22	10979.04	20.66	0	0	287.46	13.64	394.94	7.39	325.37	21.80	331.23	21.29	1	6518.18	4.38	0.67	5	59	135	309	175
635	90.50	68.91	285	14480.11	18.73	11024.93	26.40	0	0	248.86	13.62	409.40	7.04	271.09	17.83	354.58	28.15	1	5287.53	5.30	0.60	5	59	136	309	174
636	90.45	69.22	286	14471.44	26.10	11074.71	36.45	0	0	193.39	11.40	404.21	6.73	321.87	26.83	424.88	44.00	1	5661.57	4.25	0.54	5	59	137	309	173
637	90.15	69.24	287	14424.14	28.41	11078.61	40.53	0	0	159.00	15.94	465.55	6.95	222.41	26.28	307.36	39.85	1	4807.45	3.29	0.40	5	59	138	309	172
638	89.80	68.94	288	14368.70	24.87	11030.67	30.72	0	0	165.00	9.10	425.75	5.37	335.68	25.96	394.95	35.04	1	3652.78	2.66	0.54	5	59	139	309	171
639	90.05	69.10	289	14408.59	20.28	11055.33	32.81	0	0	158.64	8.96	428.14	4.92	281.76	19.75	401.37	37.27	1	4608.38	3.15	0.57	5	59	140	309	170
640	90.74	68.48	290	14517.75	20.80	10956.28	25.55	0	0	233.44	12.50	411.91	6.48	293.96	20.66	338.47	26.35	1	6267.10	3.30	0.65	5	59	141	309	169
641	90.01	68.89	291	14401.02	18.47	11022.57	31.19	0	0	206.40	9.89	403.89	5.78	300.43	18.46	438.30	38.26	1	4979.80	3.38	0.61	5	59	142	309	168
642	90.28	69.31	292	14445.49	25.93	11089.01	30.24	0	0	168.84	10.36	409.31	5.90	325.78	26.65	365.32	33.11	1	4614.10	3.19	0.49	5	59	143	309	167
643	90.58	69.06	293	14492.71	19.08	11050.36	22.57	0	0	247.68	9.92	372.88	5.87	343.38	19.96	395.34	25.54	1	5607.48	4.09	0.69	5	59	144	309	166
644	90.56	69.34	294	14489.52	26.19	11094.58	29.34	0	0	221.28	11.29	380.55	5.94	317.51	24.92	377.57	30.50	1	4610.95	2.80	0.72	5	59	145	309	165
645	90.49	69.08	295	14478.52	30.51	11053.54	42.69	0	0	146.56	16.21	461.83	6.86	216.95	27.79	293.71	41.32	1	4586.90	3.87	0.35	5	59	146	309	164
646	89.97	68.68	296	14395.88	18.99	10989.01	26.41	0	0	206.28	13.61	426.96	5.99	226.33	17.54	305.43	25.89	1	3890.07	3.76	0.58	4	59	147	309	163
647	90.07	68.48	297	14411.76	30.76	10957.19	30.35	0	0	170.51	9.87	403.48	5.92	382.51	34.44	366.50	32.25	1	3625.32	2.56	0.52	5	59	148	309	162
648	90.16	68.53	298	14426.17	29.84	10964.66	33.87	0	0	154.82	13.08	434.38	6.44	276.41	28.61	308.79	33.59	1	3786.50	2.90	0.41	5	59	149	309	161
649	90.00	68.76	299	14399.25	24.01	11001.96	32.76	0	0	180.00	12.76	419.99	6.44	265.89	22.98	344.53	34.37	1	3967.53	2.61	0.48	4	59	150	309	160
650	90.75	69.40	300	14520.66	24.98	11103.39	47.42	0	0	200.72	9.29	371.21	5.81	343.19	24.29	560.89	60.13	1	4677.90	3.32	0.69	5	59	151	309	159
651	90.06	69.34	301	14410.33	43.66	11094.20	54.59	0	0	168.85	11.42	404.67	6.58	376.06	37.47	479.47	62.15	1	4280.95	3.22	0.61	5	59	152	309	158
652	90.62	68.55	302	14498.48	25.11	10968.37	23.93	0	0	218.83	10.40	370.83	6.00	369.18	26.84	351.91	24.96	1	4389.22	3.18	0.65	5	59	153	309	157
653	90.51	69.50	303	14482.08	49.92	11120.56	48.49	0	0	158.23	11.95	405.93	7.32	396.91	46.16	435.58	60.04	1	5253.12	3.19	0.48	5	59	154	309	156
654	90.36	68.94	304	14457.15	35.74	11030.35	38.49	0	0	175.09	12.67	435.92	7.35	344.64	36.96	378.97	42.49	1	4850.68	3.27	0.47	5	59	155	309	155
655	89.88	69.99	305	14381.45	80.94	11198.44	116.22	0	0	180.13	9.79	377.80	8.28	725.84	107.19	875.92	254.81	1	3879.90	3.22	0.33	5	59	156	309	154
656	90.38	69.45	306	14460.71	25.57	11111.64	23.91	0	0	162.31	14.05	458.67	5.23	229.80	23.11	215.29	21.54	0	3681.85	1.84	0.50	3	59	157	309	153
657	90.67	69.19	307	14507.10	25.82	11070.29	26.98	0	0	181.45	9.65	408.02	5.58	349.87	27.21	364.54	29.07	1	5257.55	3.17	0.58	5	59	158	309	152
658	90.63	68.90	308	14500.14	29.23	11024.03	44.97	0	0	152.05	14.76	436.86	7.05	238.82	27.07	342.14	46.82	1	5100.25	3.79	0.38	5	59	159	309	151
659	90.04	69.08	309	14406.99	30.18	11052.84	32.05	0	0	126.31	9.10	434.10	4.95	319.52	30.72	335.10	33.31	1	3772.55	2.13	0.43	4	59	160	309	150
660	90.28	69.27	310	14444.83	29.35	11082.72	29.78	0	0	167.98	13.67	455.05	6.42	280.70	28.04	278.70	29.07	1	5095.93	2.72	0.47	5	59	161	309	149
661	90.45	68.95	311	14472.42	26.74	11032.60	30.21	0	0	189.70	9.71	398.11	5.93	363.58	28.22	408.62	34.96	1	4230.32	2.38	0.57	5	59	162	309	148
662	90.48	68.84	312	14476.81	22.59	11014.34	23.69	0	0	185.85	8.66	399.41	5.01	344.48	23.53	371.18	26.08	1	4382.93	1.85	0.63	5	59	163	309	147
663	89.82	68.93	313	14370.76	23.70	11028.09	36.68	0	0	188.24	11.89	432.95	6.63	289.99	23.53	404.95	42.43	1	5206.50	3.38	0.51	4	59	164	309	146
664	90.35	69.29	314	14456.28	27.41	11086.50	20.33	0	0	185.33	16.30	485.34	5.59	241.09	24.76	179.66	18.19	0	5914.55	3.02	0.52	4	59	165	309	145
665	89.69	69.08	315	14350.31	28.30	11053.12	34.29	0	0	149.76	16.73	466.95	6.00	197.24	25.40	237.45	31.21	0	3432.93	2.13	0.39	4	59	166	309	144
666	90.71	69.33	316	14514.01	30.78	11092.63	26.71	0	0	184.09	13.54	425.81	6.73	310.99	31.05	283.75	25.68	1	3997.22	3.10	0.49	5	59	167	309	143
667	90.51	69.22	317	14481.61	34.06	11075.44	31.89	0	0	171.48	14.03	442.75	7.21	319.23	34.37	296.39	31.76	1	4031.95	4.41	0.43	5	59	168	309	142
668	90.38	68.60	318	14460.80	23.98	10975.30	28.41	0	0	187.44	9.59	390.59	5.60	333.07	24.72	396.34	32.81	1	3737.25	1.54	0.61	5	59	169	309	141
669	90.71	69.08	319	14513.79	19.80	11052.20	31.85	0	0	214.72	11.32	396.45	6.35	288.36	19.73	415.61	37.47	1	3788.05	3.53	0.61	5	59	170	309	140
670	90.41	69.36	320	14466.19	17.04	11098.08	36.45	0	0	226.34	8.37	374.30	5.34	331.01	17.62	555.62	48.99	1	4762.85	3.07	0.71	5	59	171	309	139
671	90.66	69.39	321	14506.08	18.66	11101.99	30.29	0	0	211.73	9.11	385.08	5.46	322.04	19.20	449.47	35.40	1	4891.03	2.97	0.67	5	59	172	309	138
672	90.84	69.08	322	14534.10	28.25	11053.34	126.50	0	0	127.24	11.99	432.33	6.94	239.91	26.86	668.88	217.96	1	4659.27	3.41	0.42	5	59	173	309	137
673	90.52	68.87	323	14483.81	22.13	11019.46	30.21	0	0	196.58	10.68	400.13	5.99	302.99	22.44	393.70	34.39	1	5173.02	3.35	0.62	5	59	174	309	136
674	90.21	68.35	324	14433.37	18.52	10936.21	22.93	0	0	230.18	11.90	396.80	5.97	280.01	17.79	323.65	23.41	1	4780.35	3.16	0.66	5	59	175	309	135
675	90.36	68.28	325	14457.06	20.99	10924.71	22.11	0	0	189.44	10.65	415.19	5.23	290.58	20.32	296.29	22.00	1	3815.75	2.93	0.62	5	59	176	309	134
676	90.20	69.30	326	14432.30	29.66	11087.85	51.66	0	0	131.38	14.39	464.37	6.52	214.42	27.20	347.51	54.10	1	4930.65	3.53	0.34	4	59	177	309	133
677	90.25	68.57	327	14439.56	33.66	10971.10	30.78	0	0	158.47	13.91	438.59	6.71	296.35	32.87	275.05	29.27	1	3100.12	2.57	0.40	4	59	178	309	132
678	89.83	67.71	328	14373.18	32.19	10834.24	28.72	0	0	183.42	13.13	406.49	6.65	330.66	33.02	290.25	28.90	1	4609.53	2.96	0.55	5	59	179	309	131
679	90.05	68.78	329	14407.55	21.72	11004.37	27.31	0	0	195.62	21.46	475.14	5.89	153.11	19.38	192.10	24.07	0	4626.25	3.17	0.47	5	59	180	309	130
680	89.94	68.83	330	14390.68	21.64	11012.82	34.75	0	0	186.41	8.59	391.57	5.52	351.41	23.17	484.50	46.41	1	5056.62	2.87	0.54	5	59	181	309	129
681	89.70	68.83	331	14351.67	26.06	11012.76	27.74	0	0	169.06	10.26	425.55	5.60	319.24	26.65	342.61	29.12	1	4833.53	3.14	0.54	5	59	182	309	128
682	90.47	68.34	332	14475.30	23.74	10934.67	22.31	0	0	209.62	20.78	476.55	6.02	184.93	20.98	173.75	19.71	0	5691.00	3.08	0.49	4	59	183	309	127
683	90.00	69.23	333	14399.66	24.46	11076.29	32.14	0	0	216.67	11.65	390.90	7.09	342.81	25.85	417.71	38.49	1	4834.35	4.21	0.50	5	59	184	309	126
684	90.52	68.56	334	14482.69	23.55	10969.68	42.65	0	0	169.53	13.42	429.61	6.44	235.01	21.70	364.77	44.42	1	5242.57	4.22	0.51	5	59	185	309	125
685	89.91	68.81	335	14385.13	32.60	11010.02	34.10	0	0	161.93	8.69	380.17	5.34	383.52	32.29	424.27	39.70	1	2776.68	2.63	0.59	5	59	186	309	124
686	89.91	69.91	336	14385.75	24.24	11185.87	30.33	0	0	147.81	10.59	426.75	5.11	263.41	23.15	316.89	30.58	1	3194.30	3.39	0.51	4	59	187	309	123
687	90.50	68.48	337	14480.80	21.90	10957.38	24.03	0	0	184.58	11.31	417.67	5.38	269.62	21.54	302.12	23.51	1	4544.80	3.29	0.60	5	59	188	309	122
688	90.34	68.81	338	14455.11	31.43	11010.07	36.32	0	0	162.91	15.16	431.20	7.22	265.55	29.62	300.04	35.65	1	3410.90	3.58	0.39	5	59	189	309	121
689	89.93	68.96	339	14388.68	31.68	11033.22	41.63	0	0	140.88	16.58	462.75	6.60	210.57	28.86	271.56	39.24	1	4981.85	3.32	0.35	5	59	190	309	120
690	89.88	68.89	340	14381.48	23.17	11021.64	30.87	0	0	174.13	10.91	434.07	5.85	289.21	22.67	361.13	33.32	1	4897.60	3.36	0.51	4	59	191	309	119
691	90.69	69.34	341	14510.98	26.61	11093.87	86.07	0	0	89.90	11.62	478.14	4.88	162.89	24.08	439.26	105.58	1	5792.38	2.97	0.31	5	59	192	309	118
692	90.27	68.48	342	14443.77	25.96	10956.98	44.08	0	0	155.01	11.67	411.03	6.21	271.85	24.78	392.14	47.59	1	3553.93	2.27	0.45	4	59	193	309	117
693	90.53	68.82	343	14484.29	33.98	11011.51	32.09	0	0	169.71	10.58	392.37	6.38	377.25	36.47	375.78	35.69	1	3449.38	3.19	0.48	5	59	194	309	116
694	90.08	68.36	344	14412.48	40.90	10937.58	30.99	0	0	137.90	10.96	428.95	5.95	371.86	44.82	294.81	31.07	1	4030.25	2.79	0.44	5	59	195	309	115
695	90.30	68.57	345	14448.49	27.38	10971.11	33.66	0	0	171.46	13.62	436.47	6.79	271.66	26.07	323.13	34.14	1	3946.53	3.42	0.44	5	59	196	309	114
696	90.56	69.11	346	14489.16	22.86	11058.35	51.40	0	0	210.32	11.89	375.93	7.31	303.76	23.26	534.00	70.83	1	5276.58	4.50	0.58	5	59	197	309	113
697	90.37	70.01	347	14458.44	17.22	11200.82	35.97	0	0	187.90	12.19	418.57	5.70	210.76	15.78	386.84	39.91	1	2806.55	3.33	0.59	5	59	198	309	112
698	90.25	68.95	348	14439.56	26.18	11032.05	35.96	0	0	163.72	13.08	436.82	6.45	258.86	24.64	334.97	37.14	1	3154.22	3.30	0.44	4	59	199	309	111
699	90.20	68.12	349	14431.62	21.75	10898.85	19.26	0	0	207.88	11.09	409.41	5.48	311.79	21.71	278.94	18.73	1	5108.65	3.75	0.64	4	59	200	309	110
700	90.76	68.65	350	14520.88	36.62	10983.75	38.63	0	0	143.49	14.47	443.31	6.97	277.84	35.75	296.42	37.62	1	4829.55	2.90	0.39	5	59	201	309	109
701	90.35	69.86	351	14456.73	38.60	11176.84	27.63	0	0	176.52	12.37	413.35	6.69	370.44	40.27	299.89	27.53	1	4342.22	3.57	0.50	5	59	202	309	108
702	90.17	68.86	352	14427.07	34.06	11017.61	38.08	0	0	144.02	11.69	418.97	6.50	322.25	34.80	350.23	40.54	1	3566.12	2.87	0.37	5	59	203	309	107
703	90.43	68.76	353	14468.33	19.92	11001.15	52.12	0	0	171.90	8.73	379.78	5.39	294.22	20.23	578.89	81.05	1	2844.18	2.96	0.61	5	59	204	309	106
704	90.18	68.34	354	14429.36	38.00	10933.72	78.29	0	0	112.21	15.97	444.81	7.53	212.33	34.93	388.97	88.25	1	4531.38	4.40	0.25	5	59	205	309	105
705	89.30	67.41	355	14288.67	104.71	10786.15	15.72	0	0	112.04	44.10	489.89	6.99	229.48	95.71	23.51	26.69	1	2545.78	2.19	0.10	5	59	206	309	104
706	89.90	68.86	356	14383.62	34.49	11018.05	50.31	0	0	133.54	11.12	426.31	6.54	316.44	35.21	418.16	59.86	1	4462.70	2.90	0.35	5	59	207	309	103
707	90.18	68.61	357	14428.12	33.32	10977.59	40.36	0	0	179.69	11.58	368.15	6.79	348.10	33.96	406.95	43.45	1	3884.80	3.60	0.55	5	59	208	309	102
708	90.10	69.05	358	14416.35	52.42	11048.52	56.87	0	0	118.31	11.21	422.22	6.78	365.29	53.30	411.80	65.94	1	5342.55	3.04	0.37	5	59	209	309	101
709	90.03	69.66	359	14404.19	35.29	11145.00	24.59	0	0	148.96	18.53	463.65	5.45	218.56	31.49	152.64	21.62	0	3932.57	2.32	0.39	5	59	210	309	100
710	90.42	68.58	360	14467.04	20.51	10973.08	27.55	0	0	189.11	11.63	418.68	5.83	264.07	19.37	337.32	28.58	1	4843.93	3.98	0.56	4	59	211	309	99
711	90.21	69.47	361	14433.23	40.29	11115.27	31.20	0	0	140.12	13.36	438.28	6.47	320.37	40.66	258.59	29.25	1	3393.30	2.49	0.36	5	59	212	309	98
712	90.27	69.08	362	14443.83	25.68	11052.30	35.35	0	0	181.09	10.03	383.19	5.92	326.56	26.29	428.22	41.88	1	5001.08	3.34	0.58	5	59	213	309	97
713	90.59	69.31	363	14493.62	29.38	11089.83	37.19	0	0	164.18	12.08	431.18	6.60	299.44	29.64	369.81	40.85	1	6178.73	4.29	0.49	5	59	214	309	96
714	90.28	68.98	364	14444.35	23.64	11036.79	45.14	0	0	190.71	11.11	390.67	6.87	317.23	24.08	488.37	59.22	1	4063.62	3.79	0.44	5	59	215	309	95
715	90.53	68.41	365	14484.78	34.33	10946.40	80.42	0	0	140.30	11.26	428.68	7.03	315.64	35.20	556.62	102.16	1	5672.80	3.05	0.44	5	59	216	309	94
716	90.11	68.93	366	14418.21	28.38	11029.60	36.37	0	0	158.84	11.88	430.98	6.41	295.71	27.98	357.41	39.02	1	4627.05	3.66	0.43	5	59	217	309	93
717	90.58	69.02	367	14493.09	20.18	11043.70	27.61	0	0	172.86	9.51	417.59	4.96	278.80	19.99	362.77	29.68	1	4932.78	3.18	0.63	5	59	218	309	92
718	89.88	68.95	368	14380.96	21.44	11031.95	28.50	0	0	191.51	21.36	477.12	5.84	148.79	19.16	197.15	25.16	0	4666.43	2.63	0.45	5	59	219	309	91
719	90.16	69.67	369	14426.15	25.01	11147.47	31.18	0	0	162.86	16.48	457.83	5.85	192.37	22.45	238.84	28.20	0	3686.82	2.35	0.44	5	59	220	309	90
720	90.45	68.90	370	14472.40	26.00	11024.51	34.32	0	0	188.98	9.53	394.18	6.01	361.31	27.43	451.72	43.07	1	4710.28	3.19	0.55	5	59	221	309	89
721	90.42	69.16	371	14467.66	31.34	11066.26	36.64	0	0	124.49	11.03	451.40	5.50	278.10	29.97	315.36	36.82	1	2988.47	2.70	0.39	5	59	222	309	88
722	90.13	69.10	372	14421.04	20.96	11056.20	35.58	0	0	170.65	10.95	423.46	5.70	258.60	19.86	387.35	39.50	1	4460.03	3.62	0.54	4	59	223	309	87
723	90.36	68.39	373	14458.04	27.95	10941.84	23.22	0	0	195.56	10.08	400.73	5.87	390.55	31.95	330.80	24.07	1	4050.50	3.09	0.58	5	59	224	309	86
724	89.83	68.05	374	14372.47	36.18	10888.64	25.05	0	0	154.75	10.44	426.53	5.66	378.15	39.57	288.30	24.64	1	4771.78	2.65	0.52	5	59	225	309	85
725	89.93	69.18	376	14389.38	26.41	11068.40	28.26	0	0	147.81	11.54	439.14	5.21	262.26	25.04	276.73	27.31	1	4392.40	4.14	0.50	5	59	226	309	84
726	90.17	69.43	377	14427.27	13.00	11108.59	21.26	0	0	193.18	9.91	461.54	4.12	199.51	11.82	313.48	20.98	1	5390.47	4.09	0.72	4	59	227	309	83
727	90.19	68.70	378	14429.78	23.72	10992.74	23.76	0	0	218.61	10.36	375.11	6.25	369.84	26.19	371.19	26.34	1	4988.78	3.91	0.57	5	59	228	309	82
728	90.69	69.08	379	14510.68	27.63	11053.06	29.17	0	0	179.25	11.20	398.38	6.17	326.16	28.43	344.32	30.65	1	5184.85	3.85	0.51	4	59	229	309	81
729	90.15	67.97	380	14423.41	21.74	10875.27	40.70	0	0	127.25	9.43	431.27	4.64	232.91	20.18	384.78	45.07	1	4771.28	3.20	0.50	5	59	230	309	80
730	90.48	68.73	381	14477.55	18.84	10996.95	25.28	0	0	235.52	10.78	375.14	6.05	304.59	19.14	393.61	28.93	1	4056.05	2.93	0.68	5	59	231	309	79
731	90.11	68.68	383	14417.68	37.81	10988.45	36.01	0	0	140.57	21.20	470.90	6.53	193.90	33.58	184.78	31.96	0	4594.93	2.34	0.28	3	59	232	309	78
732	89.90	68.11	384	14384.60	48.71	10897.90	24.42	0	0	175.37	24.04	467.04	7.44	269.18	45.50	139.35	22.36	1	5242.80	3.47	0.34	5	59	233	309	77
733	90.08	68.06	385	14413.15	31.89	10889.12	27.28	0	0	165.87	14.57	438.63	6.37	279.67	30.46	242.50	25.43	1	4649.38	3.19	0.46	5	59	234	309	76
734	90.45	67.92	387	14472.12	27.69	10867.85	33.87	0	0	176.64	20.00	453.80	6.92	190.08	24.78	231.27	30.65	0	5040.03	2.46	0.40	5	59	235	309	75
735	90.67	69.17	388	14506.46	18.65	11067.47	49.29	0	0	178.19	8.80	383.08	5.41	290.94	18.74	569.01	74.94	1	4283.38	2.97	0.62	5	59	236	309	74
736	89.96	68.73	389	14393.63	29.40	10996.19	31.13	0	0	161.06	10.96	410.60	6.09	326.65	30.27	344.73	32.87	1	2481.78	2.90	0.47	5	59	237	309	73
737	90.33	68.96	390	14452.68	23.34	11033.37	84.07	0	0	141.87	11.28	420.67	6.35	236.50	21.79	583.46	127.61	1	4084.12	3.04	0.43	5	59	238	309	72
738	89.97	69.27	391	14395.02	35.24	11083.25	53.01	0	0	119.08	11.62	434.15	6.23	282.13	34.28	378.81	57.61	1	4859.65	4.06	0.32	5	59	239	309	71
739	90.20	69.90	393	14432.61	32.34	11183.26	82.55	0	0	124.50	11.74	424.10	6.10	270.05	30.75	500.69	73.84	1	4468.85	2.85	0.44	5	59	240	309	70
740	90.93	69.72	394	14548.53	34.05	11154.66	41.31	0	0	139.59	12.44	429.12	6.62	294.89	33.73	346.95	43.66	1	4983.92	3.02	0.38	5	59	241	309	69
741	90.04	70.13	395	14406.19	16.41	11220.03	22.84	0	0	193.11	11.71	448.57	4.83	212.22	14.96	287.81	21.89	1	2951.30	2.95	0.65	4	59	242	309	68
742	89.91	69.08	396	14385.01	28.95	11053.58	28.74	0	0	164.96	12.28	433.97	6.12	297.02	28.63	297.42	28.26	1	3008.88	4.44	0.48	5	59	243	309	67
743	89.95	69.71	397	14392.04	21.42	11153.15	23.47	0	0	226.03	9.39	380.43	5.74	373.19	23.56	392.06	26.02	1	3458.32	2.95	0.64	5	59	244	309	66
744	90.36	69.79	398	14458.28	27.08	11165.88	51.98	0	0	116.10	12.06	454.85	5.45	206.60	24.77	362.03	55.70	1	2811.45	2.60	0.37	5	59	245	309	65
745	90.22	70.41	399	14435.90	17.77	11265.27	26.72	0	0	154.20	8.82	431.43	4.31	246.24	16.59	347.26	28.12	1	4897.75	3.24	0.61	5	59	246	309	64
746	90.38	70.13	400	14460.74	29.64	11220.55	34.69	0	0	138.67	11.78	437.65	5.80	274.33	28.22	311.48	34.67	1	3950.15	3.64	0.41	4	59	247	309	63
747	90.10	70.56	401	14415.53	32.26	11289.67	34.60	0	0	127.14	13.60	464.89	5.58	235.35	29.63	252.15	31.85	1	3356.88	2.49	0.38	5	59	248	309	62
748	90.19	70.25	402	14430.65	15.99	11239.92	64.39	0	0	165.35	8.61	407.87	5.06	247.77	15.09	641.79	109.70	1	3043.30	2.45	0.62	5	59	249	309	61
749	89.82	69.51	403	14370.60	30.60	11121.49	43.81	0	0	149.34	10.80	414.73	6.41	320.86	31.45	421.85	53.08	1	3435.50	3.14	0.40	5	59	250	309	60
750	90.12	70.51	404	14419.68	21.11	11282.04	25.89	0	0	199.09	16.55	436.25	5.86	197.70	18.92	236.42	24.31	0	2542.50	2.70	0.54	4	59	251	309	59
751	90.72	69.82	405	14515.39	23.60	11170.80	66.05	0	0	128.19	15.74	461.38	5.89	150.50	21.14	371.56	70.31	1	4649.75	3.17	0.37	5	59	252	309	58
752	90.29	68.48	406	14445.66	31.92	10957.01	43.61	0	0	189.81	12.46	386.12	7.40	337.62	32.76	428.71	48.94	1	4445.22	3.02	0.55	5	59	253	309	57
753	90.22	69.34	407	14435.73	26.72	11094.18	26.54	0	0	210.54	8.97	354.25	5.77	407.13	28.21	429.55	32.59	1	4237.65	3.91	0.61	5	59	254	309	56
754	90.38	69.60	408	14460.90	29.35	11135.41	29.03	0	0	170.86	15.03	430.01	6.43	260.37	27.26	252.02	27.81	1	3870.75	3.38	0.46	5	59	255	309	55
755	90.51	69.86	409	14481.19	18.08	11177.75	42.81	0	0	159.89	17.50	473.39	5.28	123.20	14.37	292.64	40.59	1	4477.40	4.08	0.45	4	59	256	309	54
756	90.50	69.51	410	14479.34	20.58	11122.39	45.90	0	0	174.90	8.84	385.91	5.47	304.78	20.99	540.98	68.18	1	2733.70	2.98	0.61	5	59	257	309	53
757	90.15	69.89	411	14423.51	41.59	11182.91	60.81	0	0	107.32	16.58	443.13	6.86	210.86	38.06	295.94	59.32	1	3750.65	3.97	0.23	5	59	258	309	52
758	90.31	69.71	412	14450.13	28.14	11153.73	25.26	0	0	161.68	16.14	453.07	5.53	218.65	25.22	196.53	22.60	0	4595.30	2.41	0.45	3	59	259	309	51
759	90.40	69.17	413	14464.18	31.45	11066.91	69.79	0	0	147.25	10.47	406.46	6.68	321.92	32.40	564.16	105.37	1	4788.90	3.42	0.49	5	59	260	309	50
760	90.43	69.84	414	14468.32	25.07	11175.10	156.24	0	0	125.32	9.74	427.85	6.12	261.28	23.86	836.96	336.09	1	3929.50	3.37	0.40	5	59	261	309	49
761	90.34	69.45	415	14453.63	27.70	11112.51	56.54	0	0	167.84	13.80	419.05	6.91	263.17	25.99	404.17	52.33	1	4459.75	3.06	0.48	5	59	262	309	48
762	90.11	69.29	416	14418.37	25.65	11086.93	36.90	0	0	177.30	11.11	399.43	6.41	315.44	26.00	401.76	41.27	1	4955.20	3.76	0.50	5	59	263	309	47
763	90.64	68.66	417	14502.95	24.65	10984.90	61.99	0	0	150.02	11.71	416.14	6.45	252.10	23.18	484.16	76.03	1	3994.25	3.00	0.43	4	59	264	309	46
764	90.52	68.84	418	14482.83	31.71	11014.29	31.79	0	0	174.21	14.58	410.50	6.99	282.74	31.45	292.84	30.89	1	4582.27	3.97	0.48	5	59	265	309	45
765	91.09	68.76	419	14574.70	71.50	11001.89	48.05	0	0	119.20	22.21	437.05	8.40	270.49	70.68	201.04	43.15	1	4468.38	3.03	0.31	5	59	266	309	44
766	90.11	68.72	420	14416.92	20.18	10994.84	29.71	0	0	214.47	10.87	387.37	6.32	309.80	20.35	411.69	35.21	1	3869.45	3.79	0.58	5	59	267	309	43
767	90.54	69.47	421	14486.89	23.21	11115.45	42.04	0	0	157.99	11.14	424.95	6.03	262.95	22.00	414.85	50.10	1	4199.75	3.16	0.46	4	59	268	309	42
768	90.60	69.24	422	14495.94	15.11	11078.80	36.49	0	0	212.10	8.30	381.57	5.08	294.79	15.26	547.92	54.12	1	5274.10	4.20	0.72	5	59	269	309	41
769	90.59	69.00	423	14494.73	25.21	11039.96	29.46	0	0	169.24	13.08	430.10	6.03	256.54	23.51	291.60	28.72	1	3983.80	3.10	0.48	4	59	270	309	40
770	89.76	69.00	424	14362.10	22.16	11040.08	27.78	0	0	166.44	16.09	462.97	5.22	177.78	19.75	221.85	24.98	0	4730.22	3.10	0.48	4	59	271	309	39
771	90.52	69.70	425	14482.69	18.96	11151.73	39.39	0	0	150.67	7.81	397.34	4.51	279.19	18.97	483.81	52.75	1	3210.20	2.27	0.63	5	59	272	309	38
772	90.50	69.90	426	14480.21	22.93	11183.92	49.79	0	0	154.87	13.35	443.95	6.30	211.12	21.02	395.63	55.61	1	3655.55	3.04	0.44	4	59	273	309	37
773	90.62	69.20	427	14499.18	26.83	11072.62	45.02	0	0	142.94	9.65	402.07	5.57	299.73	27.09	437.86	53.25	1	4547.75	2.83	0.49	5	59	274	309	36
774	90.52	68.21	428	14482.47	21.98	10912.91	16.15	0	0	234.57	10.33	383.23	5.31	349.33	22.84	281.20	15.81	1	4752.35	3.88	0.73	5	59	275	309	35
775	90.51	69.43	429	14481.45	24.44	11109.29	31.22	0	0	169.84	9.91	403.34	5.77	324.81	25.09	388.15	35.64	1	4449.80	3.36	0.47	5	59	276	309	34
776	90.21	70.10	430	14433.00	26.27	11215.38	49.14	0	0	147.23	13.59	453.29	6.51	225.79	24.24	374.65	53.35	1	4032.50	4.93	0.40	4	59	277	309	33
777	90.04	69.57	431	14406.48	24.36	11130.45	42.48	0	0	143.51	8.87	418.54	5.18	305.06	24.42	441.08	48.76	1	3379.30	3.15	0.51	5	59	278	309	32
778	90.04	70.12	432	14406.61	32.58	11218.52	33.40	0	0	147.95	10.19	407.10	5.94	352.19	34.84	359.58	36.15	1	2897.43	3.27	0.41	5	59	279	309	31
779	90.37	69.44	433	14459.41	18.29	11110.69	40.28	0	0	161.17	8.71	414.73	5.01	271.12	17.53	479.52	53.89	1	4215.50	4.47	0.58	5	59	280	309	30
780	89.91	69.31	434	14385.23	25.33	11089.08	46.21	0	0	142.34	9.87	418.92	5.56	284.41	24.89	434.76	53.63	1	3698.12	2.56	0.48	5	59	281	309	29
781	90.43	69.41	435	14469.27	20.55	11106.16	42.18	0	0	184.64	8.07	364.11	5.17	336.45	21.33	547.69	55.44	1	4433.57	2.47	0.64	5	59	282	309	28
782	90.53	69.17	436	14484.50	61.00	11067.72	26.92	0	0	128.87	21.38	449.36	6.24	271.34	58.33	127.36	24.82	1	4307.92	3.53	0.28	5	59	283	309	27
783	91.07	70.44	437	14570.69	23.10	11270.73	44.29	0	0	178.72	9.33	362.14	5.50	306.60	23.38	499.21	52.84	1	4468.17	2.87	0.64	5	59	284	309	26
784	90.33	70.13	439	14452.18	25.74	11221.45	32.44	0	0	134.83	13.83	443.57	5.02	195.62	23.13	244.63	29.63	0	3463.50	2.76	0.43	5	59	285	309	25
785	90.56	69.68	440	14489.91	25.56	11149.27	36.53	0	0	147.14	16.59	443.04	5.73	176.31	22.87	250.17	33.21	1	3393.30	3.26	0.40	5	59	286	309	24
786	89.81	69.61	441	14369.13	27.16	11138.25	38.95	0	0	125.14	9.94	430.43	5.11	266.69	26.31	361.26	42.07	1	4010.62	3.21	0.43	4	59	287	309	23
787	90.89	70.11	442	14542.77	25.61	11217.41	34.07	0	0	150.11	10.85	400.37	5.59	275.74	24.88	348.62	35.98	1	3083.58	2.59	0.50	5	59	288	309	22
788	90.19	69.14	443	14429.83	19.16	11062.66	46.98	0	0	198.73	9.49	370.19	6.04	314.07	19.46	561.31	67.07	1	3711.95	2.91	0.54	5	59	289	309	21
789	90.09	69.37	444	14414.60	28.61	11099.16	65.82	0	0	139.91	13.72	424.68	6.36	227.92	26.27	396.48	61.60	1	3945.82	3.76	0.42	5	59	290	309	20
790	90.27	69.31	445	14443.58	30.05	11089.42	33.65	0	0	143.15	12.76	424.50	5.99	264.56	28.31	292.18	32.59	1	3571.25	4.24	0.40	4	59	291	309	19
791	90.54	70.64	446	14486.39	29.50	11302.58	134.93	0	0	142.72	10.17	398.11	6.55	310.98	30.20	857.27	178.52	1	2346.82	2.40	0.47	5	59	292	309	18
792	90.42	70.52	447	14466.76	22.65	11283.58	62.48	0	0	160.38	8.48	393.40	5.14	312.48	23.14	623.62	66.95	1	3299.53	2.89	0.66	5	59	293	309	17
793	90.18	69.41	448	14428.11	26.35	11105.86	26.64	0	0	161.42	13.36	437.62	5.64	248.50	24.38	251.61	24.58	1	4017.93	3.40	0.48	4	59	294	309	16
794	89.94	69.16	449	14390.82	21.58	11066.32	69.96	0	0	148.91	11.65	427.05	6.10	219.82	20.07	522.98	93.46	1	4595.18	3.99	0.47	4	59	295	309	15
795	90.21	69.44	450	14433.16	19.91	11109.75	30.64	0	0	195.61	8.93	383.90	5.54	335.77	20.87	452.39	39.28	1	4320.05	3.81	0.56	5	59	296	309	14
796	90.60	70.43	451	14496.35	38.69	11268.96	35.47	0	0	124.24	23.74	477.73	5.52	155.13	33.56	141.52	30.13	0	3686.00	1.64	0.24	5	59	297	309	13
797	89.99	69.60	452	14398.57	29.95	11135.91	44.76	0	0	158.46	21.41	464.13	7.21	172.43	26.78	250.07	42.10	1	3188.12	3.10	0.33	5	59	298	309	12
798	90.19	69.16	453	14430.47	25.33	11065.52	39.88	0	0	174.30	9.79	387.40	6.13	343.46	26.85	460.43	49.23	1	3421.57	3.35	0.45	5	59	299	309	11
799	90.42	70.21	454	14467.76	25.84	11233.54	37.75	0	0	150.69	13.71	455.48	6.10	224.26	23.68	313.78	37.53	1	4912.30	3.53	0.42	4	59	300	309	10
800	90.02	68.97	455	14402.63	34.94	11035.87	56.25	0	0	130.60	15.88	454.59	7.32	226.81	32.32	339.86	58.21	1	5084.20	4.05	0.31	5	59	301	309	9
801	89.86	69.09	456	14377.33	19.66	11053.76	49.88	0	0	142.56	10.65	430.58	5.19	209.74	18.10	439.84	60.68	1	4835.65	4.42	0.52	4	59	302	309	8
802	90.28	69.21	457	14445.60	33.12	11074.29	43.21	0	0	144.25	11.41	415.98	6.56	322.78	33.87	383.81	47.64	1	4247.35	3.53	0.39	5	59	303	309	7
803	90.10	68.81	458	14416.70	29.60	11010.38	43.81	0	0	128.06	10.75	425.98	5.75	277.68	28.63	376.98	48.58	1	3472.60	2.88	0.38	5	59	304	309	6
804	90.36	68.21	459	14457.48	27.36	10913.29	62.51	0	0	148.11	9.71	379.26	5.97	305.34	27.92	546.85	85.97	1	4010.68	3.10	0.51	5	59	305	309	5
805	90.01	69.14	460	14400.89	30.40	11063.17	84.88	0	0	113.39	11.92	425.95	6.31	230.47	28.40	492.45	109.02	1	3168.03	2.54	0.32	5	59	306	309	4
806	90.30	70.31	461	14447.37	31.40	11249.00	43.07	0	0	120.42	12.03	436.75	5.75	248.59	29.27	325.78	43.74	1	2972.28	3.63	0.36	5	59	307	309	3
807	90.00	68.82	462	14399.32	34.84	11010.72	52.66	0	0	132.72	13.18	426.30	7.05	275.65	33.76	381.20	58.78	1	3875.47	5.31	0.31	5	59	308	309	2
808	90.31	67.75	463	14450.09	22.87	10840.36	32.61	0	0	190.88	9.96	367.00	5.82	333.53	23.73	403.85	34.36	1	4245.93	3.92	0.59	5	59	309	309	1
809	79.71	65.56	140	12753.07	34.23	10489.02	25.10	0	0	150.24	12.03	365.84	5.43	302.40	34.33	245.88	23.12	1	4670.42	2.36	0.51	5	60	1	1	1
810	83.83	67.00	140	13412.47	25.02	10720.11	36.49	0	0	182.15	11.68	408.59	6.20	300.15	24.63	365.20	36.40	1	4086.47	3.78	0.57	5	61	1	1	1
811	85.69	76.31	141	13709.87	50.42	12209.23	39.61	0	0	101.44	11.04	433.89	5.68	336.05	52.16	285.07	38.25	1	2856.65	3.20	0.31	5	62	1	4	4
812	85.07	76.16	143	13611.30	48.11	12185.58	20.92	0	0	147.04	27.04	446.10	5.69	206.12	42.43	97.07	21.71	1	3096.95	2.35	0.26	5	62	2	4	3
813	84.30	76.39	144	13487.37	26.30	12222.94	22.30	0	0	183.28	8.42	372.55	4.91	393.15	29.07	341.30	23.07	1	3596.15	3.05	0.66	5	62	3	4	2
814	83.37	76.94	146	13338.57	34.10	12310.20	29.08	0	0	115.87	9.98	396.50	4.62	294.62	33.83	262.23	27.60	1	3568.52	2.53	0.46	5	62	4	4	1
815	83.92	69.05	143	13427.52	11.80	11047.53	16.12	0	0	465.49	25.37	475.80	8.08	167.89	10.53	228.16	14.50	0	5961.32	6.76	0.75	5	63	1	1	1
816	82.27	65.53	144	13163.84	266.67	10484.46	167.49	0	0	84.37	34.14	436.52	8.47	415.11	252.89	43.09	644.59	1	4478.57	4.05	0.11	5	64	1	6	6
817	82.35	65.82	145	13175.56	42.96	10531.41	36.87	0	0	131.81	16.27	418.10	6.74	263.81	41.25	233.70	33.73	1	4664.05	3.34	0.32	5	64	2	6	5
818	83.09	65.88	146	13294.09	34.53	10540.37	27.50	0	0	206.73	10.30	348.64	6.43	451.92	42.39	366.04	28.07	1	6161.47	2.40	0.60	5	64	3	6	4
819	83.09	65.65	148	13295.08	22.31	10503.39	20.09	0	0	253.40	9.92	339.32	5.92	397.23	25.26	354.85	20.90	1	5299.32	2.65	0.71	5	64	4	6	3
820	83.16	66.65	149	13305.34	48.61	10663.73	36.65	0	0	160.57	12.21	404.58	6.81	392.09	47.44	334.68	37.50	1	5554.78	3.46	0.55	5	64	5	6	2
821	82.02	66.01	150	13123.75	40.00	10561.85	67.17	0	0	132.82	37.28	470.28	8.47	117.09	41.34	186.79	58.90	1	4076.80	3.45	0.14	5	64	6	6	1
822	87.38	75.10	148	13981.31	38.99	12016.78	40.24	0	0	128.54	11.86	409.04	6.18	305.63	39.49	328.14	41.19	1	757.32	1.95	0.38	5	65	1	2	2
823	88.44	76.59	149	14150.21	37.34	12254.74	33.81	0	0	140.43	10.49	365.42	5.75	348.36	38.72	328.07	34.74	1	1698.90	2.47	0.47	5	65	2	2	1
824	84.37	77.01	151	13499.29	34.95	12321.97	30.74	0	0	148.42	12.27	402.60	6.11	311.43	35.31	287.12	29.92	1	4446.25	3.87	0.44	5	66	1	2	2
825	85.41	75.51	152	13665.32	20.03	12081.29	43.26	0	0	138.30	17.55	458.97	4.80	113.88	15.24	258.88	39.05	1	3927.95	2.84	0.39	5	66	2	2	1
826	83.66	76.52	155	13385.54	60.48	12242.89	38.23	0	0	102.48	13.07	405.34	5.99	328.54	61.26	235.85	35.10	1	2996.10	2.54	0.33	5	67	1	1	1
827	83.01	66.33	155	13281.60	23.84	10612.53	36.30	0	0	195.47	12.14	386.73	6.17	292.50	23.28	357.89	34.46	1	6541.82	2.90	0.61	5	68	1	2	2
828	83.74	66.84	157	13398.45	39.24	10693.87	30.88	0	0	183.23	10.95	388.51	6.42	416.00	41.65	347.18	31.42	1	4052.00	2.69	0.59	5	68	2	2	1
829	86.34	76.29	158	13814.68	36.95	12206.17	47.53	0	0	106.00	15.18	439.86	5.76	201.53	33.33	256.84	43.73	1	2363.35	2.44	0.27	4	69	1	6	6
830	85.12	76.35	161	13618.85	31.69	12215.64	33.84	0	0	135.99	16.24	428.24	5.74	206.16	28.47	220.07	30.40	0	3051.60	1.93	0.36	3	69	2	6	5
831	85.65	76.59	162	13703.46	45.73	12254.38	18.02	0	0	120.39	11.90	427.16	4.16	338.86	46.64	141.54	15.69	1	3570.92	3.00	0.47	4	69	3	6	4
832	84.69	76.51	163	13549.62	31.10	12241.29	27.84	0	0	126.53	8.93	404.38	4.55	312.71	31.54	304.41	27.42	1	4053.08	2.43	0.53	5	69	4	6	3
833	84.96	76.31	164	13594.37	32.04	12209.69	41.72	0	0	127.31	9.90	394.60	5.42	313.67	32.29	362.47	43.20	1	2050.10	2.98	0.46	5	69	5	6	2
834	85.18	76.33	165	13628.72	30.28	12213.28	26.23	0	0	125.45	13.42	445.17	4.52	219.27	27.15	190.29	23.42	0	3925.98	2.12	0.42	4	69	6	6	1
835	83.61	75.70	160	13377.46	23.79	12111.81	22.74	0	0	219.80	28.55	433.68	6.05	139.31	20.13	133.39	19.45	1	2872.28	3.46	0.40	4	70	1	1	1
836	86.51	65.65	160	13841.38	71.33	10503.84	34.97	0	0	127.50	13.03	414.41	6.90	440.41	80.56	258.28	34.64	1	3594.32	1.93	0.46	5	71	1	2	2
837	84.91	66.21	161	13585.99	74.82	10593.76	26.19	0	0	170.71	9.80	390.49	6.10	654.34	121.95	304.20	26.05	1	5078.47	2.11	0.63	5	71	2	2	1
838	84.15	69.03	164	13463.34	17.66	11044.52	20.14	0	0	397.79	38.01	481.89	9.09	142.91	15.75	162.49	17.72	0	3048.93	5.70	0.54	4	72	1	1	1
839	82.94	69.57	169	13270.68	64.06	11130.49	217.76	0	0	117.24	24.79	408.01	10.35	251.46	60.41	806.04	192.21	1	2578.35	4.25	0.34	5	73	1	2	2
840	83.88	68.56	171	13420.59	29.86	10969.88	24.44	0	0	174.46	20.49	470.53	5.85	196.14	26.40	160.54	21.48	0	1911.57	3.22	0.41	5	73	2	2	1
841	84.48	76.55	169	13517.00	47.39	12248.69	37.36	0	0	110.16	9.21	389.35	5.23	384.36	50.89	324.71	38.37	1	3472.92	2.83	0.46	5	74	1	8	8
842	85.70	76.37	171	13712.08	78.66	12219.53	23.12	0	0	117.88	9.25	398.53	5.04	550.34	95.91	234.68	21.48	1	2664.05	2.40	0.45	4	74	2	8	7
843	84.06	76.46	172	13449.61	51.22	12233.38	27.02	0	0	109.80	11.07	416.90	4.96	362.00	54.50	210.05	25.18	1	1938.03	3.20	0.39	5	74	3	8	6
844	85.20	76.52	174	13632.59	47.88	12243.67	25.70	0	0	121.29	13.24	428.16	5.28	319.82	47.95	184.65	23.23	1	2316.32	2.69	0.38	5	74	4	8	5
845	85.86	76.75	175	13737.50	90.32	12280.11	17.49	0	0	126.87	17.98	448.93	5.34	423.74	106.07	94.16	15.39	1	3765.98	3.22	0.35	5	74	5	8	4
846	85.33	76.26	178	13652.20	35.51	12201.09	22.03	0	0	153.49	23.81	444.33	5.08	175.97	30.93	107.65	19.00	1	2285.80	3.61	0.33	5	74	6	8	3
847	87.09	75.33	181	13934.86	54.63	12052.27	43.67	0	0	121.30	11.88	412.72	6.77	393.96	62.11	318.60	44.64	1	1153.03	2.12	0.34	5	74	7	8	2
848	86.95	75.99	183	13912.03	40.16	12158.49	33.52	0	0	123.23	13.74	413.05	5.86	276.00	38.37	235.09	30.98	1	1348.12	1.85	0.34	4	74	8	8	1
849	87.32	67.38	170	13971.09	93.31	10781.53	23.17	0	0	154.95	10.09	407.62	5.62	801.20	97.79	278.71	23.03	1	3163.25	2.12	0.59	5	75	1	1	1
850	90.07	75.31	172	14411.15	54.76	12049.40	63.72	0	0	117.68	11.41	355.97	6.84	367.33	55.35	418.08	68.35	1	2658.38	2.71	0.45	5	76	1	1	1
851	80.65	76.50	178	12904.42	34.78	12239.32	24.14	0	0	143.53	11.00	341.31	5.11	318.56	35.13	247.64	22.31	1	2082.08	2.08	0.51	5	77	1	1	1
852	91.41	71.50	180	14626.19	44.21	11440.49	69.95	0	0	145.13	10.55	369.35	6.12	362.36	40.27	531.53	68.96	1	4549.10	1.72	0.61	5	78	1	1	1
853	84.83	76.99	182	13573.48	35.37	12318.21	23.62	0	0	155.49	13.71	413.08	5.78	304.19	34.60	210.61	21.59	1	2073.62	2.40	0.46	4	79	1	11	11
854	82.97	76.99	183	13274.63	36.82	12318.02	40.63	0	0	123.81	17.48	407.60	6.14	202.70	33.08	222.98	36.74	0	3203.08	1.90	0.29	5	79	2	11	10
855	84.56	76.49	185	13529.34	38.59	12238.53	43.13	0	0	124.19	14.74	422.00	6.46	254.57	35.71	271.30	42.26	1	2754.85	2.59	0.33	5	79	3	11	9
856	84.48	76.58	188	13517.37	28.54	12252.28	35.38	0	0	123.31	14.24	421.01	5.05	192.24	25.59	237.48	31.95	0	3841.17	2.22	0.38	5	79	4	11	8
857	83.68	76.59	189	13389.50	37.95	12253.71	31.92	0	0	129.05	14.43	406.85	5.64	251.74	36.87	223.11	28.84	1	3006.73	2.59	0.38	5	79	5	11	7
858	85.66	76.52	190	13705.78	32.71	12242.57	20.66	0	0	154.28	18.00	441.63	4.89	215.39	28.87	134.43	17.26	0	3976.88	2.25	0.42	3	79	6	11	6
859	83.81	76.83	191	13409.42	35.49	12292.54	41.68	0	0	142.17	10.32	359.91	5.50	331.31	35.86	358.93	40.50	1	2737.77	2.05	0.51	5	79	7	11	5
860	85.38	76.64	193	13660.12	21.48	12262.46	16.11	0	0	232.51	23.73	438.52	5.05	160.36	18.62	115.39	12.65	1	3223.33	3.18	0.52	4	79	8	11	4
861	85.46	76.76	195	13673.11	30.88	12282.00	34.45	0	0	124.29	16.98	421.45	5.06	174.80	27.32	194.57	30.69	0	1630.12	1.83	0.34	4	79	9	11	3
862	85.92	76.09	196	13747.34	118.25	12174.61	24.29	0	0	102.83	13.70	435.77	5.62	520.99	162.83	144.90	22.38	1	2880.70	2.98	0.33	5	79	10	11	2
863	86.71	76.31	198	13874.28	50.03	12210.31	22.30	0	0	138.55	16.34	420.17	5.67	316.56	49.22	147.41	19.80	1	1696.38	2.80	0.38	4	79	11	11	1
864	82.73	67.21	184	13237.50	47.89	10753.26	80.14	0	0	104.71	12.59	456.11	6.79	298.77	47.76	403.26	77.66	1	4787.45	3.67	0.39	5	80	1	1	1
865	89.98	72.31	185	14396.82	33.41	11569.51	43.61	0	0	133.50	11.91	416.24	6.09	288.09	32.59	337.10	44.52	1	2076.53	1.62	0.40	4	81	1	1	1
866	84.54	69.24	186	13526.44	19.39	11077.70	15.42	0	0	424.79	51.96	485.61	8.18	112.25	14.02	95.66	13.67	1	2101.18	5.85	0.45	4	82	1	7	7
867	84.75	69.45	187	13559.27	15.24	11111.90	19.66	0	0	363.19	41.72	484.03	7.17	98.97	13.05	128.33	15.81	1	1424.78	4.83	0.48	4	82	2	7	6
868	84.98	69.26	188	13596.53	12.90	11081.78	17.34	0	0	445.27	46.93	481.43	8.11	106.86	14.53	129.91	15.02	1	3842.00	5.91	0.53	4	82	3	7	5
869	84.80	69.33	189	13567.78	17.51	11092.35	17.03	0	0	402.85	45.48	487.85	8.00	119.90	15.80	109.94	13.39	1	1797.85	7.21	0.49	4	82	4	7	4
870	85.08	69.24	190	13612.90	13.40	11077.73	14.66	0	0	313.24	24.63	473.41	5.27	133.11	12.34	143.92	12.82	1	2677.93	5.20	0.65	5	82	5	7	3
871	84.68	69.28	191	13549.49	18.51	11084.91	15.41	0	0	386.66	40.41	482.31	7.57	134.68	15.73	110.01	12.84	1	2212.78	6.68	0.52	4	82	6	7	2
872	84.49	69.31	192	13519.15	15.20	11090.17	15.01	0	0	392.62	33.80	493.68	6.96	132.77	12.47	132.26	12.75	1	3598.75	6.64	0.60	4	82	7	7	1
873	86.30	76.23	192	13807.56	31.12	12197.41	22.82	0	0	155.18	12.55	417.60	5.39	294.91	30.04	222.09	20.88	1	2408.45	3.15	0.50	5	83	1	1	1
874	89.79	67.12	193	14366.04	47.42	10739.55	37.96	0	0	215.33	11.34	330.91	6.57	508.16	48.80	422.07	31.81	1	4353.28	2.75	0.66	5	84	1	1	1
875	83.99	66.32	194	13437.75	28.75	10611.35	29.68	0	0	259.75	10.76	317.04	7.44	459.30	36.37	461.77	35.87	1	5423.70	3.24	0.45	5	85	1	3	3
876	82.80	67.01	195	13247.78	22.20	10721.67	27.06	0	0	265.14	14.43	415.50	7.47	311.06	22.11	329.50	27.01	1	6218.70	5.07	0.65	5	85	2	3	2
877	83.29	66.95	196	13325.74	28.67	10711.70	28.79	0	0	194.21	11.51	412.53	6.20	346.57	29.95	326.65	28.92	1	5376.15	3.75	0.61	5	85	3	3	1
878	89.54	67.19	199	14325.79	36.92	10749.86	35.54	0	0	192.65	9.64	350.91	6.24	460.88	43.16	429.07	35.05	1	5184.00	2.72	0.60	5	86	1	2	2
879	90.33	67.75	201	14453.48	22.61	10840.36	15.95	0	0	197.16	14.16	435.08	4.76	243.28	20.43	172.53	14.26	0	3846.15	2.78	0.62	4	86	2	2	1
880	83.19	66.86	200	13309.94	44.29	10698.12	47.37	0	0	154.21	12.43	408.05	7.47	384.69	48.92	382.43	48.59	1	5102.62	3.54	0.42	5	87	1	8	8
881	83.00	67.11	203	13280.18	28.07	10737.94	43.88	0	0	180.01	12.03	417.38	6.74	317.35	28.43	403.46	43.36	1	5402.45	4.43	0.53	5	87	2	8	7
882	82.93	66.60	204	13269.34	34.47	10656.01	36.33	0	0	165.11	11.39	412.02	6.23	333.77	34.64	358.87	37.71	1	4683.05	3.85	0.56	5	87	3	8	6
883	82.51	66.23	207	13201.98	47.14	10597.07	43.69	0	0	138.77	16.69	429.95	7.82	289.05	46.87	277.05	42.40	1	5258.40	3.43	0.34	5	87	4	8	5
884	83.45	66.84	210	13352.16	38.47	10693.62	30.92	0	0	201.62	12.33	404.73	7.46	430.80	47.27	344.92	31.58	1	3278.95	1.98	0.55	5	87	5	8	4
885	82.80	66.55	211	13248.05	40.09	10647.56	39.84	0	0	182.72	27.56	489.26	9.36	206.16	35.87	204.99	35.60	0	3882.38	2.08	0.27	5	87	6	8	3
886	83.12	67.39	212	13298.65	44.42	10782.60	42.08	0	0	149.95	13.81	447.73	7.72	352.14	47.13	332.36	43.52	1	2920.28	2.31	0.34	5	87	7	8	2
887	82.64	66.60	215	13222.31	28.16	10655.27	32.43	0	0	189.66	14.92	420.10	6.85	265.58	27.73	297.69	32.39	1	3445.55	2.02	0.52	5	87	8	8	1
888	91.34	71.73	201	14613.83	31.55	11476.22	35.61	0	0	143.50	11.50	390.87	5.76	287.24	31.64	325.29	36.31	1	2744.03	1.70	0.49	5	88	1	1	1
889	85.51	76.05	204	13680.96	67.59	12167.63	27.15	0	0	109.51	9.97	424.68	5.35	476.23	89.63	238.68	25.50	1	3380.03	3.16	0.40	5	89	1	6	6
890	86.03	75.76	205	13765.51	49.42	12121.65	24.09	0	0	129.07	16.14	437.56	5.48	295.62	47.54	150.14	21.55	1	3011.65	2.98	0.36	4	89	2	6	5
891	86.37	75.58	206	13818.81	28.88	12093.29	22.18	0	0	169.78	15.17	443.53	5.55	250.35	26.34	193.62	19.95	1	3036.47	3.75	0.49	4	89	3	6	4
892	86.14	76.06	207	13782.30	36.04	12169.85	41.29	0	0	148.18	22.95	462.76	7.21	180.21	32.05	206.18	36.81	0	5105.30	1.79	0.27	5	89	4	6	3
893	86.41	75.07	208	13824.92	31.34	12011.70	45.34	0	0	167.49	11.53	408.76	6.54	323.42	32.03	410.01	46.38	1	4786.90	3.26	0.52	5	89	5	6	2
894	87.49	74.47	210	13998.79	37.61	11914.56	69.12	0	0	118.69	25.88	482.30	7.36	130.30	30.96	242.91	61.79	1	1671.18	2.10	0.18	5	89	6	6	1
895	83.62	72.35	208	13379.90	21.50	11576.24	46.26	0	0	259.25	28.00	463.41	9.84	154.94	19.09	309.49	45.70	1	4902.95	5.67	0.44	5	90	1	14	14
896	83.35	72.86	209	13336.44	27.07	11657.26	30.92	0	0	315.86	49.53	505.01	10.87	130.90	22.68	151.41	27.22	1	4698.47	7.29	0.31	4	90	2	14	13
897	83.36	72.66	210	13336.87	13.19	11625.82	16.05	0	0	453.80	40.19	501.74	7.32	99.26	9.47	136.35	13.56	1	3769.10	5.60	0.60	5	90	3	14	12
898	83.34	72.84	211	13333.74	23.48	11654.51	25.31	0	0	313.99	43.93	490.88	9.04	126.91	19.54	139.33	22.50	1	3905.40	4.89	0.37	4	90	4	14	11
899	83.25	72.82	212	13320.33	13.67	11651.76	15.94	0	0	412.01	35.78	484.58	7.20	120.71	11.88	141.48	14.07	1	3175.93	5.71	0.61	5	90	5	14	10
900	83.06	72.75	213	13289.97	11.66	11640.47	12.16	0	0	566.04	61.66	498.84	7.95	99.46	13.63	86.36	10.51	1	3458.07	5.13	0.54	5	90	6	14	9
901	83.21	73.15	214	13313.98	13.55	11703.32	44.03	0	0	280.17	28.24	478.87	7.62	106.06	12.62	299.70	43.15	1	3192.80	5.20	0.56	5	90	7	14	8
902	83.36	72.79	215	13337.67	14.69	11645.78	14.04	0	0	365.82	29.84	489.06	6.23	137.26	12.44	132.49	12.40	1	3544.18	5.08	0.63	5	90	8	14	7
903	83.00	72.99	216	13280.65	13.21	11678.00	16.72	0	0	348.22	24.50	467.47	6.34	145.58	11.90	183.34	14.71	0	3013.88	3.86	0.67	4	90	9	14	6
904	83.35	72.83	217	13335.43	9.16	11652.06	9.72	0	0	523.70	32.68	484.31	5.54	100.11	6.70	120.79	8.92	1	3662.47	6.28	0.76	4	90	10	14	5
905	83.36	72.83	218	13337.15	14.58	11652.69	14.14	0	0	505.11	50.11	485.02	8.01	96.35	10.25	112.42	13.43	1	4116.80	6.57	0.55	4	90	11	14	4
906	83.55	72.72	219	13368.40	13.88	11635.91	13.41	0	0	396.17	34.69	474.48	5.87	102.69	9.28	113.36	11.25	1	2386.00	4.13	0.61	5	90	12	14	3
907	83.21	72.80	220	13314.14	18.07	11647.87	24.46	0	0	269.67	27.20	443.29	6.90	138.41	16.02	186.78	21.55	0	3802.28	3.07	0.50	3	90	13	14	2
908	83.40	72.97	221	13343.66	22.12	11675.91	13.69	0	0	334.81	51.48	467.58	6.80	100.68	15.18	90.53	16.65	1	1893.35	2.92	0.38	4	90	14	14	1
909	86.98	75.69	214	13917.53	31.68	12109.74	29.56	0	0	151.21	12.20	429.08	5.88	299.47	31.22	278.71	28.97	1	2071.18	1.70	0.46	5	91	1	7	7
910	87.28	75.65	216	13965.14	39.90	12104.19	44.25	0	0	136.95	14.29	425.00	6.89	278.60	39.85	311.32	44.47	1	1368.53	1.40	0.36	5	91	2	7	6
911	85.70	75.51	219	13712.18	36.67	12082.08	51.17	0	0	139.30	12.02	419.57	6.30	321.40	36.99	357.38	47.43	1	4573.90	2.87	0.45	5	91	3	7	5
912	86.72	75.74	220	13875.14	38.65	12118.56	33.46	0	0	152.13	22.90	461.61	6.83	198.45	34.24	171.77	29.66	0	3229.10	1.91	0.29	3	91	4	7	4
913	87.43	75.86	221	13988.20	31.06	12137.05	27.27	0	0	168.61	10.90	400.98	6.08	358.18	33.55	319.10	27.88	1	3263.97	2.65	0.48	4	91	5	7	3
914	86.85	76.16	222	13895.76	47.05	12186.14	19.81	0	0	132.61	12.42	448.66	4.85	354.91	49.13	165.97	17.90	1	3183.00	2.92	0.48	5	91	6	7	2
915	86.24	76.13	224	13798.62	51.87	12180.21	26.39	0	0	137.29	11.36	424.66	5.99	417.52	59.23	253.01	24.90	1	4009.25	2.83	0.43	5	91	7	7	1
916	85.03	69.32	217	13604.64	29.62	11091.51	43.45	0	0	215.88	63.20	517.14	9.42	96.60	35.76	116.10	35.25	1	3009.70	8.52	0.14	5	92	1	275	275
917	85.03	69.09	218	13604.17	41.60	11055.11	57.18	0	0	183.08	46.04	525.17	10.88	130.33	39.26	175.90	50.12	1	3621.05	6.44	0.09	5	92	2	275	274
918	84.95	68.98	219	13591.43	10.13	11036.03	8.02	0	0	482.16	39.14	489.93	5.51	110.38	10.99	96.41	9.79	1	2935.00	6.02	0.68	4	92	3	275	273
919	85.05	69.21	220	13608.12	8.55	11073.33	12.74	0	0	485.53	43.18	487.67	6.27	93.95	10.30	117.49	11.55	1	1096.05	5.64	0.63	4	92	4	275	272
920	84.99	69.22	221	13598.82	20.03	11075.48	24.11	0	0	289.05	37.80	484.93	7.66	122.92	19.69	143.21	21.11	1	2735.95	4.75	0.41	4	92	5	275	271
921	84.49	69.20	222	13518.25	25.67	11072.73	9.88	0	0	387.62	63.64	490.34	6.89	128.50	20.70	58.21	8.75	1	1336.12	3.64	0.38	5	92	6	275	270
922	83.73	69.29	223	13397.22	15.75	11085.60	14.71	0	0	378.80	29.35	459.23	6.96	156.35	13.78	145.89	12.82	0	1461.65	7.03	0.64	4	92	7	275	269
923	84.11	69.33	224	13458.12	18.75	11092.59	16.81	0	0	305.70	30.74	478.44	6.43	143.62	16.68	126.53	14.03	1	2148.78	3.94	0.53	4	92	8	275	268
924	83.49	69.25	225	13357.66	17.57	11080.54	19.27	0	0	331.98	30.43	473.98	7.38	146.72	15.08	161.54	16.88	0	2165.28	5.87	0.56	3	92	9	275	267
925	83.81	68.93	226	13409.11	16.21	11028.53	47.79	0	0	219.95	19.41	478.44	6.69	142.71	14.59	348.01	47.12	1	2655.62	4.60	0.54	5	92	10	275	266
926	84.35	69.17	227	13495.95	19.79	11067.87	19.22	0	0	333.55	42.73	476.31	7.52	112.95	15.42	117.40	17.89	1	2237.82	4.05	0.42	4	92	11	275	265
927	83.88	67.85	228	13420.57	24.08	10855.84	45.57	0	0	199.76	23.00	480.06	8.27	163.53	21.70	298.60	43.88	1	2791.50	4.87	0.38	4	92	12	275	264
928	83.79	67.75	229	13406.47	26.76	10840.39	35.68	0	0	235.44	18.92	426.75	9.22	261.92	25.23	325.75	36.43	1	4145.22	5.63	0.45	5	92	13	275	263
929	83.67	67.11	230	13387.98	34.61	10738.34	58.54	0	0	149.00	16.29	457.98	8.36	251.99	32.46	381.66	65.09	1	4811.72	4.42	0.29	5	92	14	275	262
930	83.44	66.98	231	13351.10	24.60	10716.69	37.55	0	0	233.43	16.09	430.68	8.75	282.51	23.76	385.78	41.91	1	3830.62	4.72	0.46	4	92	15	275	261
931	83.23	67.37	232	13316.04	22.80	10779.46	41.45	0	0	172.23	15.92	473.01	6.70	194.54	20.74	333.66	42.27	1	4208.22	4.62	0.44	4	92	16	275	260
932	83.05	67.33	233	13288.43	19.60	10772.28	28.34	0	0	240.29	14.64	440.93	7.22	253.09	18.58	346.12	29.77	1	6380.90	5.86	0.58	5	92	17	275	259
933	83.64	67.97	234	13382.80	20.82	10874.71	21.82	0	0	279.60	18.09	474.71	7.65	247.13	19.78	260.73	20.52	1	4697.82	5.53	0.63	5	92	18	275	258
934	83.58	66.88	235	13372.80	29.39	10700.17	39.22	0	0	184.42	13.11	436.60	7.56	320.58	29.94	388.90	43.84	1	3999.47	3.41	0.41	5	92	19	275	257
935	83.54	67.33	236	13365.95	31.11	10773.58	33.21	0	0	221.71	13.71	411.74	8.16	354.06	32.62	387.85	37.80	1	4281.07	4.75	0.48	5	92	20	275	256
936	83.75	68.58	237	13399.25	18.99	10972.39	20.99	0	0	313.37	31.75	484.19	7.56	144.11	16.62	159.14	18.26	0	2649.57	5.08	0.51	5	92	21	275	255
937	83.92	68.61	238	13427.85	19.85	10977.01	20.03	0	0	307.61	24.92	459.00	7.66	189.60	17.65	190.78	17.92	0	2252.47	3.97	0.58	5	92	22	275	254
938	84.13	68.64	239	13461.26	19.13	10982.22	20.28	0	0	320.26	36.76	463.41	7.50	129.83	17.54	134.78	17.08	1	1317.93	4.91	0.46	4	92	23	275	253
939	84.23	68.31	240	13476.92	27.11	10929.45	35.58	0	0	191.09	20.00	483.84	7.50	201.74	24.57	257.91	33.67	1	2589.68	3.91	0.41	4	92	24	275	252
940	83.82	68.96	241	13411.48	15.35	11032.87	21.31	0	0	324.24	31.79	479.32	7.07	122.53	14.12	167.83	18.66	1	2030.12	4.82	0.54	4	92	25	275	251
941	83.85	69.43	242	13416.01	17.39	11108.68	16.58	0	0	318.09	33.76	490.33	6.04	126.22	15.92	104.92	11.46	1	1451.40	5.03	0.52	4	92	26	275	250
942	83.59	69.32	243	13374.45	12.42	11091.23	13.20	0	0	364.66	25.97	460.71	5.51	131.41	10.24	141.26	11.34	1	906.95	5.67	0.69	4	92	27	275	249
943	83.49	69.28	244	13358.04	21.64	11084.09	16.81	0	0	299.54	29.57	487.69	6.87	168.40	18.87	130.41	14.54	1	4676.88	7.00	0.56	5	92	28	275	248
944	83.71	69.22	245	13394.23	15.31	11074.58	17.02	0	0	378.06	34.42	463.80	7.24	128.30	13.10	143.60	14.91	1	2326.28	5.36	0.58	5	92	29	275	247
945	83.72	69.19	246	13395.81	14.60	11070.34	16.92	0	0	344.33	27.58	453.37	6.53	139.98	12.71	162.46	14.83	0	1800.18	4.89	0.63	4	92	30	275	246
946	83.73	69.00	247	13397.19	21.55	11040.61	20.84	0	0	292.78	31.13	454.58	7.53	156.03	18.86	151.34	18.53	0	2104.47	4.67	0.48	4	92	31	275	245
947	83.55	69.62	248	13367.35	15.83	11139.17	18.16	0	0	271.87	25.10	459.82	5.43	128.11	12.78	149.87	15.64	1	770.75	3.58	0.56	4	92	32	275	244
948	83.88	68.60	249	13420.43	19.43	10975.23	24.27	0	0	256.35	20.51	430.58	7.01	188.88	17.37	231.64	22.51	0	2473.18	4.25	0.58	5	92	33	275	243
949	84.08	69.20	250	13453.01	14.97	11071.86	20.92	0	0	301.78	28.51	461.41	6.50	125.59	14.31	171.53	18.31	1	1541.70	3.54	0.56	5	92	34	275	242
950	83.52	69.18	251	13363.80	10.52	11068.05	13.65	0	0	347.30	22.17	439.20	4.87	120.21	8.10	163.03	11.92	1	-739.22	5.16	0.73	5	92	35	275	241
951	83.57	69.08	252	13370.93	14.69	11052.20	17.40	0	0	314.33	25.74	450.85	6.03	136.24	12.31	163.07	15.28	0	1713.78	4.83	0.62	5	92	36	275	240
952	83.54	69.07	253	13365.89	15.70	11051.95	24.75	0	0	284.77	26.71	475.73	6.69	124.25	12.48	201.62	21.81	1	2242.62	6.22	0.54	5	92	37	275	239
953	83.64	68.98	254	13382.45	22.12	11037.55	20.98	0	0	280.66	27.00	453.98	7.48	177.42	19.49	168.34	18.56	0	1392.97	4.08	0.51	3	92	38	275	238
954	84.48	69.63	255	13516.62	14.55	11140.06	13.62	0	0	447.32	39.60	477.34	6.79	115.23	10.72	102.30	9.69	1	1531.35	5.98	0.61	5	92	39	275	237
955	84.09	69.03	256	13454.94	24.02	11044.43	18.75	0	0	283.41	24.59	454.84	7.52	213.47	21.50	167.42	16.69	0	3185.28	3.95	0.55	4	92	40	275	236
956	83.59	68.64	257	13373.89	17.78	10982.62	27.49	0	0	227.03	18.11	450.77	6.39	173.59	15.93	265.20	25.32	1	1795.45	3.49	0.56	5	92	41	275	235
957	83.94	69.48	258	13430.96	17.07	11116.56	15.59	0	0	345.05	31.82	474.51	6.62	142.40	15.29	125.72	12.38	1	1467.43	3.90	0.57	4	92	42	275	234
958	84.43	69.19	259	13509.22	21.41	11069.83	14.52	0	0	370.94	45.53	486.67	7.71	134.58	17.73	97.04	14.24	1	2740.22	5.06	0.45	4	92	43	275	233
959	84.66	69.12	260	13545.23	21.51	11059.09	16.84	0	0	287.85	28.51	460.30	6.64	167.54	18.79	132.61	15.44	1	1604.90	4.20	0.53	4	92	44	275	232
960	84.99	69.08	261	13598.08	11.34	11053.29	15.97	0	0	420.83	40.35	485.54	6.97	105.15	13.01	134.13	14.62	1	3039.78	5.31	0.58	4	92	45	275	231
961	84.81	68.65	262	13568.94	17.96	10984.09	25.89	0	0	279.52	34.25	493.30	7.23	115.17	16.63	163.17	22.52	1	3228.93	5.42	0.45	5	92	46	275	230
962	84.63	68.53	264	13540.88	17.90	10964.75	24.76	0	0	282.12	32.08	497.41	6.92	114.27	13.88	165.87	21.49	1	1388.12	4.90	0.47	5	92	47	275	229
963	83.57	69.27	265	13370.75	16.47	11083.78	14.99	0	0	389.03	35.95	461.73	7.16	134.63	13.65	123.16	12.82	1	2037.82	5.76	0.58	5	92	48	275	228
964	83.30	68.48	266	13328.22	16.15	10956.55	31.05	0	0	255.62	20.89	450.73	7.14	153.84	14.40	289.13	29.30	1	3905.47	4.76	0.56	3	92	49	275	227
965	83.33	69.16	267	13332.48	23.56	11065.15	20.54	0	0	310.78	30.86	462.05	8.44	183.03	20.75	159.67	18.18	0	2566.85	4.62	0.50	4	92	50	275	226
966	83.36	68.95	268	13337.68	16.36	11031.89	23.80	0	0	285.46	22.27	445.73	7.05	162.45	14.51	234.44	21.56	0	2138.57	4.09	0.59	4	92	51	275	225
967	83.18	68.18	269	13309.36	22.58	10909.37	25.90	0	0	276.82	15.54	412.07	8.26	304.86	22.66	338.56	26.95	1	3951.93	5.65	0.58	4	92	52	275	224
968	83.52	67.56	270	13362.82	35.91	10809.29	41.62	0	0	185.48	13.83	425.43	8.22	343.79	37.45	398.72	48.34	1	3572.93	3.44	0.39	5	92	53	275	223
969	83.48	66.50	271	13357.31	23.33	10640.32	30.88	0	0	199.48	10.98	404.26	6.29	325.80	23.91	382.45	33.11	1	4769.88	3.46	0.56	5	92	54	275	222
970	83.81	68.42	272	13409.58	32.55	10947.18	47.23	0	0	151.56	20.14	478.52	7.46	191.20	29.26	265.83	45.30	1	5201.35	3.64	0.31	5	92	55	275	221
971	83.92	68.69	273	13426.60	15.63	10990.73	23.59	0	0	287.11	22.72	441.40	6.81	153.30	14.00	227.92	21.51	0	879.28	3.74	0.60	4	92	56	275	220
972	83.66	68.30	274	13385.84	26.51	10927.23	43.38	0	0	184.73	19.77	448.70	8.03	194.69	24.04	306.97	42.40	1	2759.62	5.29	0.38	5	92	57	275	219
973	84.25	69.26	275	13479.71	10.27	11082.34	9.63	0	0	361.04	22.42	464.74	4.20	126.77	8.93	117.94	8.24	1	1980.93	5.90	0.75	4	92	58	275	218
974	83.64	68.48	276	13382.07	15.23	10957.49	22.59	0	0	255.38	17.04	465.46	6.06	177.80	13.66	261.07	20.72	1	4753.93	5.19	0.64	4	92	59	275	217
975	84.03	68.93	277	13444.98	16.26	11028.58	22.14	0	0	299.88	23.34	458.97	7.12	161.90	14.51	219.56	19.77	0	2740.45	4.12	0.60	5	92	60	275	216
976	84.55	68.87	278	13527.34	18.10	11018.94	19.78	0	0	306.68	20.13	435.19	7.49	215.02	16.30	232.90	18.16	0	2829.30	4.38	0.64	4	92	61	275	215
977	84.40	69.04	279	13503.36	18.46	11046.72	17.38	0	0	279.96	26.16	462.99	6.05	151.73	15.96	143.95	15.61	0	2040.18	4.89	0.56	5	92	62	275	214
978	84.11	69.05	280	13457.92	10.13	11047.34	13.69	0	0	402.36	23.63	437.44	5.78	134.53	9.27	180.02	12.02	0	2186.40	6.32	0.76	5	92	63	275	213
979	84.70	69.14	281	13551.94	15.41	11063.06	11.72	0	0	378.39	29.27	469.68	6.12	154.01	13.39	120.08	11.13	1	3540.12	6.37	0.66	4	92	64	275	212
980	84.76	69.33	282	13561.57	8.63	11093.23	12.42	0	0	460.58	26.74	462.42	5.68	114.31	7.61	164.61	10.81	1	2823.60	5.73	0.77	4	92	65	275	211
981	83.86	69.18	283	13417.80	12.55	11069.26	10.86	0	0	370.13	20.91	446.41	5.27	171.26	11.03	148.40	9.61	0	2401.88	5.56	0.76	3	92	66	275	210
982	84.24	69.35	284	13477.84	8.55	11095.62	11.35	0	0	546.89	34.39	472.95	6.29	104.38	7.58	138.10	9.62	1	3063.62	6.62	0.75	4	92	67	275	209
983	83.85	69.27	285	13416.62	10.73	11083.54	10.01	0	0	451.60	27.49	445.27	5.55	136.43	9.62	125.72	8.59	1	2313.65	5.22	0.76	4	92	68	275	208
984	83.89	69.19	286	13421.70	13.03	11069.81	12.75	0	0	382.02	24.54	451.11	5.98	156.33	11.50	152.99	11.23	0	3043.38	5.38	0.72	5	92	69	275	207
985	84.13	69.21	287	13461.44	10.25	11073.18	11.56	0	0	430.29	28.55	458.10	5.60	122.20	9.68	135.23	10.20	1	1220.07	4.42	0.73	4	92	70	275	206
986	84.34	69.22	288	13493.90	8.91	11074.85	8.42	0	0	521.04	30.85	473.35	5.14	108.61	6.88	109.86	7.60	1	1710.07	8.80	0.78	5	92	71	275	205
987	83.70	69.05	289	13392.58	13.45	11048.24	15.79	0	0	342.79	18.39	435.69	6.41	194.98	12.05	227.78	14.28	0	3191.95	4.78	0.74	4	92	72	275	204
988	83.67	69.20	290	13387.57	10.43	11071.24	12.84	0	0	447.21	27.11	465.55	6.19	130.89	8.83	162.57	11.24	1	3649.70	6.92	0.75	3	92	73	275	203
989	83.51	69.38	291	13361.78	10.59	11100.17	12.73	0	0	459.33	27.81	451.59	6.35	131.69	8.68	160.82	11.07	1	2748.53	5.72	0.75	4	92	74	275	202
990	83.69	69.20	292	13389.91	12.31	11071.91	45.56	0	0	214.54	13.80	449.43	5.11	148.20	10.93	415.54	43.89	1	1901.45	4.64	0.68	5	92	75	275	201
991	83.76	69.06	293	13401.13	12.77	11049.73	13.53	0	0	338.77	17.46	417.07	5.65	191.98	11.37	203.21	12.07	0	1729.38	4.96	0.76	3	92	76	275	200
992	83.72	68.83	294	13395.02	13.38	11012.66	19.52	0	0	302.88	21.50	455.40	6.04	145.35	11.76	211.95	17.28	0	2228.95	4.84	0.66	5	92	77	275	199
993	83.94	68.93	295	13430.69	10.50	11029.29	10.11	0	0	399.51	19.16	448.70	5.05	168.80	9.26	162.70	8.94	0	3641.53	6.85	0.81	3	92	78	275	198
994	84.12	69.35	296	13459.60	12.33	11095.50	10.19	0	0	456.80	28.19	454.71	6.05	153.26	10.84	124.05	8.37	1	2196.85	5.72	0.74	4	92	79	275	197
995	84.30	69.18	297	13487.86	7.56	11069.43	7.38	0	0	628.79	30.13	460.56	5.51	119.35	6.30	120.15	6.76	1	2308.62	8.04	0.84	4	92	80	275	196
996	84.03	69.25	298	13444.76	8.48	11080.68	10.43	0	0	434.03	21.68	446.81	4.95	133.04	7.89	161.29	9.12	1	2267.18	6.25	0.81	5	92	81	275	195
997	83.92	69.35	299	13427.50	10.83	11096.47	8.76	0	0	502.84	23.74	431.48	5.94	176.33	9.51	142.14	7.55	0	1868.65	7.45	0.82	5	92	82	275	194
998	83.89	69.46	300	13422.00	12.74	11114.06	11.85	0	0	327.28	17.84	426.03	4.98	180.28	11.25	167.62	10.43	0	2079.97	4.73	0.77	4	92	83	275	193
999	83.81	69.44	301	13410.22	9.42	11110.61	10.01	0	0	464.25	28.34	450.97	5.23	119.79	8.62	120.35	7.73	1	1647.55	6.41	0.76	5	92	84	275	192
1000	84.15	69.09	302	13463.52	9.99	11053.96	11.35	0	0	420.94	27.29	449.86	5.38	121.91	9.38	136.88	10.29	1	2272.53	5.08	0.74	5	92	85	275	191
1001	84.21	69.19	303	13473.22	7.97	11070.96	9.00	0	0	456.34	21.99	458.05	4.62	128.06	7.11	144.09	7.92	1	2871.97	5.27	0.83	3	92	86	275	190
1002	84.53	69.09	304	13525.50	9.20	11054.07	10.69	0	0	476.57	23.62	440.12	5.70	141.59	7.81	165.78	9.39	0	2574.85	7.92	0.81	4	92	87	275	189
1003	84.78	68.94	305	13564.40	6.98	11029.89	5.70	0	0	585.47	28.42	453.92	4.49	115.05	6.25	103.97	6.44	1	2885.53	6.38	0.85	4	92	88	275	188
1004	84.66	69.07	306	13545.98	7.22	11051.95	9.30	0	0	538.14	25.58	465.85	5.10	109.85	5.63	149.61	8.20	1	2918.82	8.90	0.83	4	92	89	275	187
1005	84.79	69.04	307	13565.68	6.87	11047.10	6.60	0	0	575.05	24.80	461.90	4.64	124.30	6.11	122.75	6.45	1	1960.12	7.01	0.87	4	92	90	275	186
1006	84.54	68.95	308	13527.14	9.63	11031.85	11.15	0	0	513.11	29.97	447.19	6.21	120.84	7.46	146.27	9.91	1	2648.62	7.31	0.77	4	92	91	275	185
1007	84.63	68.84	309	13541.57	9.55	11014.44	9.24	0	0	480.82	25.71	464.46	5.37	136.18	8.06	133.66	8.30	1	3410.45	8.51	0.80	4	92	92	275	184
1008	84.62	69.08	310	13539.00	11.32	11053.57	9.89	0	0	493.85	30.64	458.32	6.25	139.97	9.60	125.87	9.39	1	3475.30	7.19	0.75	5	92	93	275	183
1009	84.47	68.98	311	13515.63	9.37	11036.94	9.97	0	0	530.76	29.14	465.69	6.05	127.65	7.52	140.17	9.00	1	3108.60	7.81	0.79	5	92	94	275	182
1010	84.72	69.04	312	13555.45	8.77	11046.88	7.32	0	0	565.70	31.74	471.77	5.45	121.60	7.46	110.50	7.90	1	3634.20	6.99	0.80	4	92	95	275	181
1011	84.15	68.25	313	13463.93	11.23	10919.40	14.34	0	0	395.85	23.27	444.85	6.17	147.66	10.00	188.17	12.62	0	2427.45	4.79	0.75	5	92	96	275	180
1012	83.95	68.38	314	13432.58	16.20	10940.50	21.15	0	0	254.49	16.53	444.33	6.07	194.44	14.59	252.13	19.32	1	2752.10	3.77	0.64	5	92	97	275	179
1013	84.19	68.28	315	13470.95	14.45	10924.17	13.85	0	0	389.95	28.15	471.32	6.66	154.04	12.70	147.45	12.08	0	2132.88	5.94	0.67	4	92	98	275	178
1014	84.45	69.21	316	13511.75	10.60	11074.07	10.46	0	0	435.95	27.55	459.11	5.35	124.34	8.38	126.97	9.27	1	1175.38	7.26	0.75	5	92	99	275	177
1015	84.60	68.95	317	13535.93	8.13	11031.80	9.16	0	0	438.72	20.64	475.69	4.49	130.38	6.70	149.63	8.12	1	2168.10	6.64	0.83	4	92	100	275	176
1016	84.54	69.12	318	13526.12	9.82	11059.61	9.20	0	0	520.86	25.25	481.31	5.99	155.60	8.51	146.51	8.19	0	4926.65	7.72	0.82	4	92	101	275	175
1017	84.12	68.66	319	13458.90	13.37	10986.38	11.89	0	0	420.02	28.42	456.20	6.32	151.98	11.79	133.96	10.09	1	928.85	6.72	0.71	4	92	102	275	174
1018	83.98	68.03	320	13436.79	14.73	10884.73	18.17	0	0	295.18	19.74	463.58	6.05	170.64	13.11	209.85	16.22	0	3069.07	4.09	0.67	4	92	103	275	173
1019	83.92	68.19	321	13426.88	9.32	10910.37	13.91	0	0	398.42	25.19	459.89	5.53	119.09	9.27	171.14	12.17	1	2385.88	5.00	0.74	4	92	104	275	172
1020	83.88	68.27	322	13420.09	11.75	10923.63	10.59	0	0	382.34	22.48	441.88	5.12	153.85	10.35	138.29	9.20	0	2364.03	6.60	0.76	4	92	105	275	171
1021	84.06	67.96	323	13450.12	12.73	10873.33	14.99	0	0	312.63	17.81	433.75	5.40	172.84	11.31	203.13	13.34	0	2391.75	4.75	0.74	4	92	106	275	170
1022	83.49	67.41	324	13358.22	16.41	10786.38	20.17	0	0	238.91	16.37	447.15	5.56	186.01	14.67	228.08	18.09	0	3939.00	3.42	0.64	3	92	107	275	169
1023	83.74	67.57	325	13398.88	15.16	10811.69	13.54	0	0	279.22	21.02	456.17	4.78	154.42	13.24	136.57	11.35	0	2537.75	4.09	0.66	3	92	108	275	168
1024	83.25	67.31	326	13319.32	13.37	10769.90	20.95	0	0	258.28	18.08	453.20	5.38	147.78	11.86	230.86	18.68	0	4447.43	3.93	0.66	4	92	109	275	167
1025	83.39	67.21	327	13343.19	28.19	10753.80	32.28	0	0	191.47	19.95	455.03	7.51	211.04	25.41	240.48	29.42	0	3710.38	2.82	0.41	4	92	110	275	166
1026	83.60	67.58	328	13376.09	30.83	10812.05	27.50	0	0	177.68	16.49	445.79	6.82	258.54	28.54	232.16	25.10	1	3779.25	3.55	0.44	5	92	111	275	165
1027	83.76	67.09	329	13401.98	32.87	10734.33	133.01	0	0	91.45	14.61	464.78	6.33	162.84	29.78	498.74	172.84	1	4480.43	2.56	0.26	5	92	112	275	164
1028	83.23	67.63	330	13316.03	23.19	10821.53	34.19	0	0	164.25	15.86	453.74	5.95	187.58	20.90	272.50	31.84	1	2632.35	3.58	0.45	3	92	113	275	163
1029	83.36	66.96	331	13337.65	26.04	10713.39	46.80	0	0	134.96	13.93	454.94	5.93	198.98	23.70	333.55	47.78	1	4476.97	4.24	0.39	4	92	114	275	162
1030	83.51	66.09	332	13361.19	28.47	10574.05	52.76	0	0	146.54	11.56	412.25	6.66	286.83	27.72	445.35	65.33	1	3534.88	2.55	0.39	5	92	115	275	161
1031	83.83	67.46	333	13413.58	26.87	10793.31	47.49	0	0	148.51	10.84	440.11	6.09	288.51	26.26	423.59	53.19	1	3436.40	3.01	0.43	5	92	116	275	160
1032	84.09	66.45	334	13454.58	36.01	10631.67	31.51	0	0	163.77	11.35	399.95	6.46	372.32	39.31	330.08	32.54	1	4120.57	2.14	0.48	5	92	117	275	159
1033	83.69	67.36	335	13390.40	24.31	10777.89	43.67	0	0	141.39	10.64	443.96	5.52	255.93	22.85	392.53	47.71	1	4189.18	3.25	0.47	4	92	118	275	158
1034	83.32	66.16	336	13331.50	21.44	10585.96	25.63	0	0	197.15	12.71	397.49	5.85	256.13	20.58	299.45	25.31	1	4373.98	3.80	0.59	5	92	119	275	157
1035	84.00	67.57	337	13440.19	25.73	10811.27	40.26	0	0	153.71	12.59	435.45	6.26	248.33	24.27	361.12	43.41	1	3357.03	3.27	0.43	4	92	120	275	156
1036	83.04	67.04	338	13285.79	19.69	10726.15	17.95	0	0	261.43	22.47	455.80	6.05	176.74	17.36	161.26	15.90	0	3988.30	4.24	0.57	4	92	121	275	155
1037	83.92	67.33	339	13426.96	34.02	10772.89	40.78	0	0	179.34	13.91	413.99	8.14	333.76	35.45	382.94	46.06	1	5230.32	4.19	0.36	5	92	122	275	154
1038	82.93	66.89	340	13268.82	26.08	10702.41	24.99	0	0	200.96	20.97	457.30	6.45	193.33	23.17	185.32	22.19	0	3723.15	3.27	0.45	4	92	123	275	153
1039	82.64	66.71	341	13223.12	22.40	10674.02	25.56	0	0	227.84	23.74	445.43	6.78	165.87	19.75	189.36	22.58	0	3995.07	3.97	0.47	4	92	124	275	152
1040	83.80	68.06	342	13408.04	42.64	10890.20	28.90	0	0	138.34	13.56	444.80	6.25	326.43	43.26	232.65	26.78	1	2915.70	3.14	0.38	4	92	125	275	151
1041	82.84	67.01	343	13255.12	16.53	10721.40	13.90	0	0	359.94	30.07	452.26	6.59	153.17	14.54	130.88	13.05	1	3761.65	4.87	0.62	4	92	126	275	150
1042	83.43	67.10	344	13348.41	27.50	10736.13	35.03	0	0	190.73	14.97	414.14	7.40	267.33	26.96	333.35	36.05	1	4020.82	3.95	0.47	5	92	127	275	149
1043	82.48	66.31	345	13197.42	24.06	10609.06	47.66	0	0	180.66	27.46	454.46	7.05	108.25	16.95	237.59	42.29	1	3249.25	3.63	0.31	5	92	128	275	148
1044	83.08	66.88	346	13293.16	24.80	10700.85	25.50	0	0	209.38	12.92	401.46	6.65	305.90	24.80	312.10	25.70	1	3372.88	3.43	0.55	5	92	129	275	147
1045	83.73	67.52	347	13397.58	19.23	10803.75	21.75	0	0	193.22	16.09	458.71	4.98	178.66	17.07	202.09	19.31	0	1213.07	3.26	0.56	4	92	130	275	146
1046	83.56	66.86	348	13370.36	37.51	10697.35	42.75	0	0	140.91	11.27	414.20	6.39	350.47	39.92	356.36	43.51	1	3859.15	3.23	0.42	5	92	131	275	145
1047	83.52	67.52	349	13363.63	31.87	10803.72	27.86	0	0	181.59	17.97	437.21	7.09	250.54	29.22	220.16	25.25	1	1781.20	3.71	0.42	4	92	132	275	144
1048	83.67	67.08	350	13386.54	24.54	10733.59	25.67	0	0	208.32	16.51	434.02	6.83	242.15	22.49	250.66	24.00	1	3185.18	3.13	0.51	4	92	133	275	143
1049	83.64	67.27	351	13382.07	21.40	10763.46	22.34	0	0	214.04	15.55	442.17	6.14	230.10	19.45	239.60	20.40	0	2431.00	3.40	0.57	3	92	134	275	142
1050	83.46	67.97	352	13353.30	14.51	10874.57	26.90	0	0	259.99	18.71	460.75	6.39	156.73	12.87	282.68	25.43	1	5455.57	5.80	0.62	5	92	135	275	141
1051	83.64	67.32	353	13382.70	17.03	10771.62	23.99	0	0	206.23	13.42	451.92	5.29	204.99	15.39	276.35	23.15	1	4807.65	3.35	0.63	3	92	136	275	140
1052	83.38	67.13	354	13340.54	13.40	10740.87	16.06	0	0	247.65	14.01	433.38	4.62	183.75	11.95	219.58	14.39	0	3822.15	3.98	0.73	3	92	137	275	139
1053	84.29	66.51	355	13486.22	30.51	10641.33	73.59	0	0	171.66	12.93	409.54	8.01	307.22	31.00	550.08	95.07	1	2816.53	3.67	0.40	5	92	138	275	138
1054	82.88	66.77	356	13260.45	18.12	10683.62	29.03	0	0	206.92	21.04	434.07	5.87	138.74	16.49	220.37	25.73	0	2747.55	3.09	0.49	5	92	139	275	137
1055	82.91	67.27	357	13265.84	18.23	10762.65	38.81	0	0	155.87	10.09	421.16	5.00	224.34	16.90	412.77	45.64	1	4519.03	4.25	0.57	4	92	140	275	136
1056	83.04	67.06	358	13287.00	25.10	10729.24	33.53	0	0	163.10	11.58	415.63	5.97	275.77	24.31	348.32	35.38	1	3930.93	3.62	0.49	5	92	141	275	135
1057	82.51	67.00	359	13201.36	21.40	10719.94	40.28	0	0	171.35	9.71	379.21	5.56	285.21	21.50	460.01	50.47	1	3905.40	3.15	0.58	5	92	142	275	134
1058	82.67	67.82	360	13226.80	15.82	10850.81	18.58	0	0	248.13	12.64	403.54	5.52	243.83	14.58	277.63	17.94	1	2604.82	4.96	0.70	4	92	143	275	133
1059	83.11	67.25	361	13297.89	29.25	10760.26	36.98	0	0	178.45	11.78	401.42	6.97	333.51	30.49	399.44	42.89	1	3097.43	3.15	0.45	5	92	144	275	132
1060	82.88	67.35	362	13260.78	18.50	10776.47	20.80	0	0	237.04	17.51	423.66	5.95	194.35	16.55	218.37	18.62	0	4996.65	4.39	0.60	3	92	145	275	131
1061	83.39	67.32	363	13343.07	27.69	10771.34	36.86	0	0	192.94	11.12	399.31	6.87	348.03	29.18	436.82	45.77	1	4571.22	3.24	0.50	5	92	146	275	130
1062	82.38	67.45	364	13180.34	24.11	10792.72	16.34	0	0	224.04	17.94	443.08	5.49	229.45	22.14	157.87	14.39	0	4787.28	4.18	0.59	4	92	147	275	129
1063	82.81	66.75	365	13250.25	20.64	10679.36	19.81	0	0	210.66	20.94	459.59	5.18	159.97	18.15	153.48	17.37	0	3215.62	3.49	0.52	5	92	148	275	128
1064	83.24	67.30	366	13317.93	31.87	10768.17	38.50	0	0	159.43	14.02	437.25	7.10	278.83	31.24	331.14	39.54	1	4719.95	3.17	0.39	5	92	149	275	127
1065	83.72	68.50	367	13394.67	31.34	10960.29	34.27	0	0	149.60	16.81	444.37	6.24	217.50	28.23	232.51	32.21	0	1992.38	2.58	0.40	5	92	150	275	126
1066	83.77	66.62	368	13402.75	28.48	10658.75	27.91	0	0	190.70	11.05	404.93	6.28	362.29	30.90	339.17	28.82	1	3760.20	2.72	0.57	5	92	151	275	125
1067	83.22	67.73	369	13315.37	31.13	10836.03	80.22	0	0	115.78	18.10	480.41	6.57	155.00	27.92	342.46	80.47	1	2343.93	4.19	0.29	5	92	152	275	124
1068	82.85	66.62	370	13256.63	28.17	10659.97	30.68	0	0	211.18	22.24	444.20	8.03	208.04	25.35	226.39	27.64	0	4237.57	3.38	0.41	5	92	153	275	123
1069	82.42	66.24	371	13186.51	30.68	10597.77	55.42	0	0	127.16	24.70	461.44	6.10	112.57	22.93	216.22	49.43	1	5775.55	3.81	0.23	5	92	154	275	122
1070	83.24	65.97	372	13318.80	39.45	10555.35	23.89	0	0	166.97	11.56	410.20	6.16	391.93	43.63	271.13	22.99	1	4814.43	3.58	0.50	5	92	155	275	121
1071	82.94	66.58	373	13270.32	30.51	10652.24	28.70	0	0	150.58	17.49	468.57	5.66	203.32	27.24	191.44	25.55	0	4806.20	3.06	0.39	3	92	156	275	120
1072	83.32	67.08	374	13331.13	22.42	10732.42	30.13	0	0	176.20	10.75	411.37	5.64	281.33	22.16	360.47	32.39	1	2859.72	4.02	0.56	5	92	157	275	119
1073	83.31	67.09	375	13330.24	24.10	10733.95	28.17	0	0	184.15	10.69	405.96	5.82	310.64	24.44	354.00	29.96	1	4586.47	3.45	0.57	5	92	158	275	118
1074	83.04	67.69	376	13287.02	12.36	10830.46	44.24	0	0	190.31	14.32	465.62	5.12	131.52	11.85	403.71	50.67	1	2926.40	4.10	0.61	4	92	159	275	117
1075	82.85	67.44	377	13255.20	20.08	10790.87	27.65	0	0	212.15	12.42	408.76	6.40	270.51	19.21	351.63	29.41	1	4166.90	4.36	0.57	4	92	160	275	116
1076	83.00	67.12	378	13279.47	20.94	10738.51	30.67	0	0	228.72	14.68	403.54	7.34	256.97	19.87	351.50	32.48	1	4298.95	4.37	0.55	4	92	161	275	115
1077	82.78	66.91	379	13244.94	17.65	10705.97	15.75	0	0	275.86	20.17	434.29	5.71	186.25	15.58	166.34	13.95	0	2858.32	5.14	0.64	3	92	162	275	114
1078	83.17	66.81	380	13306.96	22.37	10689.81	29.17	0	0	197.75	17.61	450.08	6.51	195.93	20.14	253.12	26.79	1	2903.78	3.77	0.49	4	92	163	275	113
1079	83.73	66.94	381	13396.81	39.14	10710.57	52.09	0	0	150.39	14.71	446.28	7.88	290.48	39.54	377.44	57.11	1	4498.50	3.92	0.42	5	92	164	275	112
1080	82.68	66.81	382	13229.25	27.59	10689.82	46.69	0	0	125.33	14.49	454.95	5.72	187.28	24.96	304.91	45.51	1	4209.72	3.00	0.36	5	92	165	275	111
1081	83.12	67.08	383	13299.31	18.71	10732.99	37.90	0	0	198.29	10.21	401.62	5.94	284.22	18.46	472.53	48.97	1	4566.03	4.69	0.60	5	92	166	275	110
1082	82.94	67.20	384	13270.74	21.78	10751.73	35.42	0	0	170.57	11.71	441.82	5.85	250.36	20.49	365.22	37.88	1	4421.22	3.28	0.53	5	92	167	275	109
1083	82.94	67.22	385	13269.65	27.10	10754.45	27.25	0	0	166.09	15.39	444.42	5.87	227.55	24.67	229.09	24.73	0	3920.47	2.57	0.46	5	92	168	275	108
1084	83.14	67.05	386	13302.88	24.30	10727.62	69.78	0	0	175.89	12.37	416.71	7.38	272.63	23.76	564.51	103.40	1	4797.10	4.93	0.46	5	92	169	275	107
1085	83.96	66.85	387	13433.11	49.43	10696.35	44.95	0	0	117.72	10.79	440.01	6.49	386.88	55.72	358.61	48.30	1	4598.50	3.16	0.30	5	92	170	275	106
1086	83.12	67.65	388	13298.62	30.50	10824.13	49.67	0	0	146.71	20.82	470.34	7.23	167.41	27.39	268.83	45.87	1	3038.15	3.64	0.29	4	92	171	275	105
1087	82.69	67.07	389	13229.77	22.44	10731.21	26.67	0	0	198.66	17.88	445.65	6.23	193.83	20.10	229.25	24.13	0	4354.70	3.38	0.50	3	92	172	275	104
1088	82.59	67.52	390	13214.61	21.76	10803.44	23.13	0	0	191.52	15.14	442.73	5.59	214.39	19.60	227.53	20.87	0	2562.55	3.51	0.55	4	92	173	275	103
1089	83.04	67.02	391	13286.31	24.41	10722.51	29.09	0	0	179.41	13.71	421.44	6.19	249.56	22.91	290.73	28.29	1	2543.22	4.69	0.50	4	92	174	275	102
1090	82.77	66.80	392	13243.23	27.23	10688.33	25.56	0	0	192.56	18.80	450.91	6.53	216.46	24.44	203.37	22.91	0	3510.25	3.20	0.46	3	92	175	275	101
1091	82.51	66.88	393	13201.60	18.78	10701.16	19.81	0	0	235.04	17.43	452.92	5.76	196.51	16.75	206.67	17.79	0	3863.97	3.74	0.61	3	92	176	275	100
1092	82.48	66.85	394	13197.21	17.48	10696.46	21.27	0	0	230.82	15.08	435.13	5.79	209.08	15.78	251.93	19.59	1	3608.45	4.58	0.63	3	92	177	275	99
1093	82.81	66.95	395	13249.52	26.32	10711.35	23.57	0	0	199.12	19.60	449.27	6.28	207.01	23.46	185.51	21.00	0	3390.05	3.23	0.47	4	92	178	275	98
1094	83.32	66.08	396	13331.84	37.99	10573.47	38.75	0	0	157.82	18.51	462.07	7.60	243.35	36.77	255.24	36.26	1	6228.90	4.19	0.36	5	92	179	275	97
1095	83.41	66.99	397	13345.60	31.80	10717.64	45.30	0	0	135.95	18.26	465.32	6.58	184.64	28.55	258.56	42.04	1	4129.70	3.47	0.30	3	92	180	275	96
1096	83.36	66.98	398	13337.98	26.17	10717.09	35.98	0	0	163.91	12.92	436.47	5.93	259.05	24.33	306.39	35.83	1	4610.00	4.14	0.54	5	92	181	275	95
1097	83.22	66.32	399	13314.88	28.00	10610.69	26.94	0	0	183.79	9.24	379.70	5.76	391.36	31.28	389.20	30.83	1	3873.72	3.35	0.52	5	92	182	275	94
1098	82.81	66.63	400	13249.87	19.84	10660.14	26.79	0	0	184.58	15.53	434.88	5.45	183.46	17.79	246.30	24.30	0	2223.07	2.87	0.53	5	92	183	275	93
1099	83.05	67.17	401	13288.41	23.18	10746.71	53.23	0	0	148.96	13.84	437.13	6.29	197.80	21.23	397.52	60.47	1	1982.45	3.02	0.46	5	92	184	275	92
1100	83.56	66.60	402	13369.38	29.79	10656.42	28.08	0	0	164.80	13.54	445.59	6.30	282.47	28.47	268.02	26.46	1	3335.95	2.48	0.44	4	92	185	275	91
1101	82.91	66.88	403	13265.13	20.20	10700.92	29.53	0	0	204.96	15.62	430.37	6.45	208.16	18.39	294.71	28.54	1	3727.43	5.54	0.54	4	92	186	275	90
1102	83.21	66.06	404	13313.51	23.49	10569.38	40.34	0	0	155.37	14.65	434.32	5.99	195.55	21.39	316.96	40.24	1	3861.80	3.37	0.45	5	92	187	275	89
1103	83.34	66.99	405	13333.65	26.40	10718.40	29.80	0	0	163.88	10.18	418.17	5.72	326.75	27.13	354.28	31.87	1	3654.22	3.75	0.48	5	92	188	275	88
1104	83.20	66.93	406	13312.79	27.37	10709.07	28.59	0	0	179.30	10.01	406.91	5.92	356.64	29.26	372.92	31.54	1	4537.85	3.65	0.54	5	92	189	275	87
1105	82.87	66.17	407	13258.91	21.52	10587.74	23.15	0	0	195.48	10.20	399.64	5.46	315.98	21.73	329.62	23.87	1	4719.32	3.32	0.61	5	92	190	275	86
1106	83.03	65.98	408	13284.75	17.86	10556.93	14.98	0	0	230.48	10.39	400.23	4.87	300.90	17.62	259.66	14.17	1	4358.12	4.11	0.73	4	92	191	275	85
1107	82.51	66.56	409	13200.80	33.05	10649.39	62.41	0	0	133.21	18.56	443.44	7.31	185.53	29.79	315.81	62.41	1	3842.97	4.46	0.32	5	92	192	275	84
1108	82.51	66.85	410	13202.28	35.62	10696.63	21.17	0	0	170.45	16.26	454.05	5.75	275.05	34.45	172.92	18.97	1	4405.10	5.01	0.48	5	92	193	275	83
1109	83.11	66.80	411	13296.90	15.57	10687.88	21.36	0	0	216.21	11.56	421.87	5.12	229.39	14.35	304.28	20.95	1	3832.70	4.46	0.68	4	92	194	275	82
1110	82.81	67.00	412	13248.94	18.29	10720.60	19.11	0	0	263.04	19.51	441.71	6.22	190.97	16.28	199.28	17.04	0	3766.62	4.08	0.61	2	92	195	275	81
1111	82.82	66.76	413	13251.33	18.59	10681.77	18.68	0	0	258.69	15.81	423.11	6.32	237.18	17.01	238.37	17.08	0	4490.07	4.00	0.65	4	92	196	275	80
1112	82.78	67.35	414	13245.35	20.74	10775.47	43.58	0	0	193.24	15.13	428.66	6.94	209.33	18.98	379.07	46.68	1	4415.05	4.63	0.52	5	92	197	275	79
1113	82.74	67.19	415	13238.13	25.15	10749.71	28.18	0	0	181.14	13.36	430.57	6.24	267.02	23.71	289.98	27.66	1	3982.50	4.42	0.51	5	92	198	275	78
1114	82.79	66.97	416	13246.12	28.36	10714.66	28.34	0	0	180.66	11.99	409.12	6.49	326.24	29.07	324.12	29.02	1	3596.03	3.10	0.49	5	92	199	275	77
1115	82.90	66.86	417	13264.76	22.01	10698.35	25.20	0	0	212.74	14.82	436.63	6.50	247.11	20.45	276.46	24.25	1	4380.68	5.35	0.56	5	92	200	275	76
1116	83.31	66.50	418	13328.85	24.39	10639.31	31.62	0	0	194.33	13.80	412.40	6.59	263.53	23.54	319.21	32.03	1	4767.43	4.18	0.55	5	92	201	275	75
1117	82.64	66.74	419	13222.79	16.08	10677.80	15.08	0	0	297.21	25.61	460.02	5.50	142.56	13.76	134.09	13.09	1	3381.50	4.99	0.60	4	92	202	275	74
1118	82.52	67.33	420	13203.29	19.32	10772.74	35.22	0	0	174.45	18.09	453.08	5.63	143.50	16.71	260.29	32.09	1	2482.30	3.00	0.46	4	92	203	275	73
1119	83.38	67.48	421	13341.15	37.00	10796.50	51.21	0	0	137.15	12.44	428.83	7.02	315.46	37.32	383.04	54.78	1	4075.68	4.28	0.33	5	92	204	275	72
1120	82.50	67.11	422	13199.66	21.62	10737.72	28.85	0	0	181.50	14.95	441.48	5.88	205.61	19.56	269.45	27.05	1	3273.68	5.06	0.51	4	92	205	275	71
1121	83.46	67.13	423	13353.03	36.94	10740.17	45.23	0	0	136.11	14.94	429.36	7.25	265.30	34.82	313.35	45.27	1	3467.78	3.43	0.30	5	92	206	275	70
1122	82.99	67.71	424	13278.06	26.71	10834.05	30.73	0	0	175.45	13.84	429.02	6.22	262.54	25.17	281.76	30.61	1	3388.15	4.03	0.52	5	92	207	275	69
1123	82.80	66.80	425	13247.69	17.72	10687.30	24.07	0	0	211.73	12.99	411.88	5.69	227.48	16.27	299.53	23.45	1	4043.50	4.66	0.62	5	92	208	275	68
1124	83.29	66.95	426	13326.67	19.05	10711.29	26.11	0	0	191.59	9.04	385.39	5.09	305.33	19.27	391.64	29.54	1	3772.97	3.86	0.64	5	92	209	275	67
1125	83.68	67.65	427	13388.08	18.45	10824.60	42.72	0	0	168.77	14.37	442.11	5.63	169.66	16.62	349.77	44.06	1	1904.62	4.26	0.51	4	92	210	275	66
1126	83.02	67.23	429	13283.74	26.59	10756.35	35.42	0	0	166.51	10.43	398.70	6.12	324.09	27.37	401.53	41.18	1	3743.03	4.37	0.47	5	92	211	275	65
1127	83.20	67.31	430	13312.28	21.10	10769.03	28.19	0	0	201.08	10.16	382.73	5.87	316.33	21.56	397.89	32.61	1	3246.05	3.01	0.59	5	92	212	275	64
1128	82.93	67.41	431	13269.48	18.94	10785.06	29.76	0	0	189.89	13.74	426.72	5.80	206.05	17.27	311.77	29.33	1	4000.55	3.75	0.56	5	92	213	275	63
1129	83.23	67.58	432	13317.01	16.56	10812.91	36.79	0	0	199.76	17.20	449.56	6.06	150.38	14.86	319.28	36.34	1	3016.65	3.71	0.53	5	92	214	275	62
1130	82.73	66.87	433	13237.16	20.97	10699.05	26.51	0	0	195.46	11.95	392.23	5.90	269.72	19.90	322.67	26.98	1	2401.80	3.65	0.58	5	92	215	275	61
1131	82.76	67.19	434	13240.84	17.52	10750.32	23.60	0	0	212.81	26.25	476.37	5.09	108.68	15.34	147.41	20.67	1	3920.30	4.22	0.44	5	92	216	275	60
1132	82.59	66.98	435	13214.88	19.30	10717.41	19.25	0	0	198.38	11.45	420.12	5.02	261.39	17.99	258.92	18.14	1	4252.43	3.52	0.64	4	92	217	275	59
1133	82.32	66.69	436	13170.71	25.72	10669.73	27.39	0	0	180.23	14.48	425.22	6.20	246.73	24.39	265.50	25.58	1	3677.85	4.87	0.50	5	92	218	275	58
1134	82.65	67.05	437	13224.63	27.39	10727.29	23.14	0	0	177.79	13.88	424.53	5.86	272.14	25.72	232.06	21.31	1	3653.97	4.93	0.52	5	92	219	275	57
1135	83.05	67.31	438	13287.99	31.73	10769.02	23.58	0	0	174.54	18.70	468.29	6.01	228.15	28.66	170.61	20.98	0	5906.20	3.60	0.43	4	92	220	275	56
1136	82.75	66.85	439	13239.50	15.71	10695.66	22.98	0	0	283.57	24.19	441.37	6.60	142.15	13.84	207.22	20.43	0	4719.62	5.84	0.58	4	92	221	275	55
1137	82.78	67.04	440	13245.10	21.62	10725.94	25.60	0	0	195.89	16.26	433.18	5.93	202.91	19.44	238.23	23.45	0	3367.68	3.77	0.53	4	92	222	275	54
1138	82.23	67.21	441	13156.87	16.48	10753.38	21.02	0	0	206.48	17.76	448.36	4.72	147.82	14.55	188.37	18.49	0	3389.45	4.12	0.58	4	92	223	275	53
1139	82.85	67.55	442	13256.10	22.69	10808.72	40.72	0	0	154.24	14.71	433.92	5.94	187.00	20.57	320.55	40.56	1	2690.65	4.21	0.44	5	92	224	275	52
1140	81.98	67.21	443	13116.46	25.13	10754.26	43.48	0	0	141.68	18.03	461.63	5.86	153.84	22.67	262.26	39.89	1	4280.05	3.43	0.35	4	92	225	275	51
1141	82.58	66.85	444	13212.82	31.79	10696.62	37.63	0	0	170.88	10.22	377.84	6.06	363.99	33.32	400.64	38.87	1	4195.00	3.77	0.55	5	92	226	275	50
1142	83.08	68.02	445	13292.75	15.81	10882.68	50.03	0	0	190.05	16.52	441.23	6.16	143.56	14.56	393.32	55.50	1	2962.20	4.67	0.53	4	92	227	275	49
1143	82.60	67.84	446	13215.37	26.91	10854.17	60.54	0	0	137.45	13.05	438.40	6.23	223.23	24.67	400.22	62.19	1	2337.15	3.03	0.40	5	92	228	275	48
1144	82.95	67.54	447	13271.91	19.29	10805.76	30.25	0	0	178.56	19.34	451.05	5.34	138.90	17.70	215.83	26.72	0	2487.78	3.43	0.46	3	92	229	275	47
1145	83.28	67.55	448	13324.30	28.25	10808.00	33.34	0	0	139.62	10.25	424.45	5.21	291.25	27.98	326.86	34.10	1	2013.32	3.14	0.52	5	92	230	275	46
1146	82.87	67.43	449	13258.54	28.01	10788.70	36.50	0	0	159.51	18.76	448.83	6.54	185.20	25.11	240.33	32.96	0	2835.82	2.74	0.37	4	92	231	275	45
1147	83.15	67.51	450	13304.02	16.61	10800.81	27.71	0	0	208.60	14.27	428.98	5.70	190.57	15.08	307.28	27.04	1	1862.18	4.31	0.61	5	92	232	275	44
1148	83.11	67.36	451	13296.82	33.83	10777.82	41.43	0	0	143.24	13.85	430.39	6.72	270.76	32.52	314.14	41.85	1	4166.43	4.96	0.38	5	92	233	275	43
1149	83.10	67.60	453	13295.54	14.02	10816.68	62.19	0	0	158.44	25.13	455.19	5.81	88.18	16.31	308.62	60.30	1	2452.72	4.43	0.32	5	92	234	275	42
1150	83.61	68.46	454	13377.71	20.89	10953.84	28.06	0	0	206.68	27.79	455.21	5.72	108.76	15.39	158.23	24.21	1	2322.85	3.86	0.39	5	92	235	275	41
1151	83.61	66.94	455	13377.07	30.95	10710.39	49.25	0	0	126.18	14.51	442.65	6.30	212.21	28.23	319.64	49.37	1	2801.70	2.35	0.33	5	92	236	275	40
1152	83.46	67.66	456	13353.14	21.45	10825.41	130.61	0	0	139.23	12.07	412.65	6.42	199.33	19.74	712.51	246.24	1	1100.78	2.88	0.44	5	92	237	275	39
1153	84.41	68.53	457	13505.69	25.86	10964.65	25.08	0	0	169.30	14.52	400.71	5.52	235.06	23.44	224.61	23.42	0	-461.57	2.61	0.51	5	92	238	275	38
1154	83.96	68.73	458	13433.73	23.77	10997.33	20.65	0	0	203.46	19.50	435.73	5.60	191.37	21.05	166.37	18.25	0	670.93	3.83	0.51	3	92	239	275	37
1155	83.44	68.09	459	13351.05	26.18	10894.72	29.82	0	0	177.80	14.80	422.50	6.53	247.07	24.17	276.61	28.42	1	3741.45	4.17	0.46	4	92	240	275	36
1156	84.39	67.55	460	13503.02	28.41	10807.31	66.38	0	0	117.32	14.37	440.18	6.19	183.49	25.85	383.70	73.90	1	1495.35	2.63	0.32	4	92	241	275	35
1157	83.04	66.58	461	13286.57	16.02	10652.61	23.59	0	0	190.13	24.46	466.47	4.51	107.61	17.82	143.90	20.08	1	3600.03	4.09	0.44	5	92	242	275	34
1158	83.42	66.57	462	13347.74	36.95	10651.30	33.65	0	0	142.43	11.65	401.11	6.21	327.96	38.00	316.76	33.89	1	2345.35	2.67	0.41	5	92	243	275	33
1159	83.67	67.37	463	13386.52	30.07	10779.04	30.20	0	0	162.46	13.33	417.68	6.45	285.91	28.97	287.11	29.13	1	2763.72	3.18	0.42	4	92	244	275	32
1160	83.28	67.28	464	13324.52	31.01	10765.55	38.81	0	0	124.01	10.71	404.78	5.54	282.51	29.94	338.55	40.43	1	3344.00	3.22	0.39	5	92	245	275	31
1161	83.44	66.60	465	13350.42	30.63	10656.43	32.03	0	0	110.30	8.45	427.39	4.47	310.33	30.62	321.45	32.55	1	3968.47	3.42	0.41	5	92	246	275	30
1162	82.42	65.76	467	13187.85	25.66	10521.15	34.36	0	0	164.25	23.55	438.59	5.90	136.06	21.58	184.02	30.13	0	3737.65	2.97	0.33	3	92	247	275	29
1163	82.02	66.19	468	13122.94	26.83	10590.73	49.07	0	0	147.75	24.84	437.97	6.60	127.07	25.96	224.94	44.15	1	3989.75	3.15	0.27	5	92	248	275	28
1164	83.52	66.01	470	13362.71	96.70	10561.20	43.24	0	0	77.83	11.35	444.03	5.74	425.08	107.49	234.40	40.36	1	3168.57	2.97	0.24	5	92	249	275	27
1165	83.04	66.33	472	13286.76	29.75	10612.17	34.96	0	0	185.13	11.94	376.57	6.97	343.52	31.35	379.03	38.01	1	2414.90	2.75	0.49	5	92	250	275	26
1166	83.57	66.92	473	13371.03	21.86	10706.94	46.82	0	0	146.59	20.55	449.34	5.29	102.37	14.92	251.08	42.21	1	3026.35	3.31	0.36	5	92	251	275	25
1167	82.67	66.32	475	13227.48	22.00	10610.41	28.06	0	0	155.08	11.85	421.77	4.94	225.86	20.03	276.43	27.17	1	4907.10	4.58	0.54	5	92	252	275	24
1168	82.69	66.67	476	13230.01	22.51	10667.27	23.33	0	0	177.94	13.10	416.80	5.37	239.01	20.60	247.28	21.44	0	1838.80	2.75	0.55	5	92	253	275	23
1169	83.79	65.81	478	13406.96	28.62	10530.04	30.02	0	0	167.22	9.28	373.74	5.37	366.94	30.83	361.12	30.74	1	4162.28	3.88	0.58	5	92	254	275	22
1170	83.96	66.87	480	13432.83	27.78	10698.79	42.51	0	0	143.57	10.11	404.44	5.87	306.55	27.93	417.78	50.52	1	3897.12	3.46	0.44	5	92	255	275	21
1171	84.59	68.12	482	13534.30	31.89	10899.76	18.11	0	0	150.44	18.74	432.20	4.44	199.04	27.95	117.09	17.84	1	1963.72	3.44	0.42	5	92	256	275	20
1172	84.11	68.88	483	13458.17	20.81	11021.47	11.16	0	0	272.01	58.41	457.39	5.05	94.26	23.82	64.97	10.44	1	1078.15	3.26	0.25	5	92	257	275	19
1173	83.53	67.21	485	13364.92	31.97	10754.22	22.89	0	0	141.82	8.93	401.53	4.83	372.07	35.33	286.37	22.29	1	2473.50	2.54	0.51	5	92	258	275	18
1174	82.96	66.87	486	13273.05	38.10	10698.45	35.90	0	0	132.43	14.75	412.45	6.42	265.05	35.95	251.77	33.40	1	3170.93	3.72	0.34	5	92	259	275	17
1175	84.08	68.09	487	13452.67	41.97	10893.62	37.15	0	0	137.02	16.36	433.48	7.04	270.14	39.98	243.29	34.40	1	3908.50	4.86	0.31	5	92	260	275	16
1176	83.25	66.29	488	13320.27	39.33	10607.01	30.47	0	0	114.77	11.58	423.38	5.12	298.70	38.24	235.13	28.66	1	2799.82	2.86	0.38	5	92	261	275	15
1177	84.89	65.31	489	13582.44	44.91	10448.87	28.81	0	0	202.52	11.19	331.58	6.73	495.97	58.42	331.93	27.90	1	4430.42	2.53	0.63	5	92	262	275	14
1178	84.60	65.77	492	13536.42	47.81	10523.50	35.83	0	0	156.49	13.32	398.35	7.22	382.93	51.52	299.89	36.25	1	3369.93	2.89	0.48	5	92	263	275	13
1179	83.91	67.44	493	13425.70	38.94	10790.95	36.61	0	0	127.82	14.09	429.83	6.09	271.30	37.10	251.22	35.44	1	3753.55	3.64	0.35	5	92	264	275	12
1180	83.13	67.22	494	13300.46	69.32	10755.47	29.14	0	0	110.63	11.76	426.29	5.80	429.21	81.23	218.07	26.86	1	1754.70	2.65	0.36	5	92	265	275	11
1181	83.64	67.25	497	13382.59	27.75	10759.81	45.56	0	0	107.52	9.18	430.27	4.78	258.76	26.17	382.82	51.02	1	2792.28	2.29	0.40	5	92	266	275	10
1182	83.49	66.71	498	13357.99	34.57	10673.03	87.11	0	0	109.76	13.92	434.07	6.70	215.26	31.68	426.50	93.19	1	3107.97	3.05	0.28	5	92	267	275	9
1183	83.42	66.86	499	13346.42	32.42	10697.59	37.65	0	0	132.86	12.76	418.98	6.02	265.13	30.47	296.87	37.16	1	2549.38	3.53	0.38	5	92	268	275	8
1184	83.23	65.94	501	13317.10	33.20	10550.30	29.93	0	0	182.11	9.26	354.04	5.75	431.21	38.83	380.65	30.38	1	3792.80	3.03	0.61	5	92	269	275	7
1185	82.47	66.32	502	13195.33	23.81	10610.58	31.38	0	0	139.73	16.05	438.12	4.77	160.11	20.97	210.95	27.81	0	3622.40	3.21	0.41	3	92	270	275	6
1186	83.26	66.07	503	13322.26	25.74	10571.73	26.52	0	0	147.48	9.08	394.38	4.81	312.86	26.09	325.84	27.14	1	2937.32	3.41	0.55	5	92	271	275	5
1187	82.78	65.34	505	13244.44	28.69	10453.98	18.98	0	0	189.94	8.85	351.16	5.14	423.69	34.57	307.46	19.29	1	3702.30	3.12	0.65	5	92	272	275	4
1188	83.39	65.67	507	13342.85	28.56	10506.99	29.13	0	0	142.55	16.41	430.08	5.21	192.07	25.39	195.90	25.90	0	4021.75	2.71	0.40	4	92	273	275	3
1189	84.69	64.66	508	13551.14	48.42	10345.27	23.85	0	0	158.27	9.29	347.38	5.59	509.42	67.76	299.19	24.28	1	1736.95	1.58	0.56	5	92	274	275	2
1190	85.02	65.60	510	13603.42	54.07	10496.24	22.62	0	0	139.26	9.81	394.46	5.28	480.41	69.53	247.44	22.21	1	3028.43	2.82	0.53	5	92	275	275	1
1191	76.05	70.56	219	12168.32	17.06	11289.33	55.72	0	0	141.15	38.20	367.59	5.47	75.98	18.72	170.60	48.77	1	-448.12	1.46	0.17	5	93	1	1	1
1192	83.24	66.65	222	13317.63	27.29	10664.56	46.14	0	0	185.34	12.93	394.70	7.28	297.20	27.28	421.46	49.92	1	4899.03	3.83	0.52	5	94	1	4	4
1193	83.59	66.75	223	13374.41	36.99	10679.96	39.60	0	0	166.37	12.59	420.91	7.26	361.94	40.19	355.61	40.78	1	5502.90	3.34	0.44	5	94	2	4	3
1194	83.30	67.58	225	13328.42	52.43	10812.76	75.00	0	0	154.65	13.81	426.46	8.64	400.50	58.52	483.35	70.24	1	3550.00	4.59	0.40	5	94	3	4	2
1195	83.64	66.24	227	13382.33	41.33	10598.00	40.21	0	0	189.92	13.58	399.99	8.30	386.81	43.84	390.87	44.66	1	5780.38	3.87	0.44	5	94	4	4	1
1196	87.74	76.96	228	14038.38	36.54	12313.70	38.88	0	0	150.67	9.96	352.33	5.87	383.56	40.01	375.05	38.74	1	2140.45	2.46	0.51	5	95	1	3	3
1197	89.03	76.61	230	14244.17	29.44	12257.72	81.25	0	0	96.08	31.04	442.26	5.98	92.02	36.33	205.26	71.43	1	1811.67	2.02	0.14	5	95	2	3	2
1198	87.94	75.86	233	14070.22	42.33	12138.21	29.18	0	0	117.29	20.56	439.92	5.03	186.54	37.15	130.19	26.90	1	2296.72	2.07	0.26	4	95	3	3	1
1199	88.63	67.30	231	14181.40	58.28	10768.56	62.71	0	0	120.40	13.46	431.43	8.11	367.92	62.50	388.87	69.10	1	2110.20	1.67	0.28	5	96	1	1	1
1200	85.08	64.83	232	13613.57	233.45	10372.38	26.73	0	0	107.75	18.00	457.04	7.04	668.39	304.92	127.09	24.99	1	4773.40	2.10	0.27	5	97	1	1	1
1201	86.01	76.48	235	13762.02	150.22	12236.59	122.85	0	0	82.68	20.67	438.97	5.49	424.23	176.17	40.99	700.16	1	2896.45	2.95	0.24	5	98	1	11	11
1202	87.04	76.62	237	13926.46	36.54	12258.62	26.38	0	0	119.39	11.00	428.79	4.81	300.51	35.79	225.56	24.13	1	2326.93	2.44	0.43	5	98	2	11	10
1203	86.22	76.12	239	13795.48	37.75	12178.68	34.05	0	0	131.00	20.37	441.67	5.84	187.46	33.36	169.13	30.15	0	3771.90	2.03	0.28	3	98	3	11	9
1204	85.62	76.70	240	13699.20	70.63	12272.17	25.50	0	0	108.30	15.30	441.54	5.22	339.12	71.02	139.88	22.46	1	3251.42	3.55	0.31	5	98	4	11	8
1205	84.15	76.78	242	13463.78	44.00	12284.89	32.21	0	0	115.65	18.41	429.12	5.40	212.81	39.37	156.53	28.56	0	2955.38	1.81	0.27	4	98	5	11	7
1206	84.83	77.33	244	13573.10	56.44	12372.49	41.84	0	0	121.22	9.27	377.02	5.73	449.86	60.52	369.23	43.69	1	2857.33	2.76	0.45	5	98	6	11	6
1207	84.53	76.48	245	13524.76	26.17	12237.33	24.04	0	0	148.81	14.75	422.00	4.74	204.36	23.28	187.85	21.40	0	2049.22	2.48	0.47	4	98	7	11	5
1208	85.42	76.72	246	13666.68	49.15	12275.14	21.06	0	0	151.33	14.27	416.94	5.75	357.83	50.97	175.09	19.03	1	2707.72	2.32	0.46	4	98	8	11	4
1209	85.29	77.12	247	13646.71	27.78	12338.93	25.24	0	0	153.59	11.03	394.40	5.32	298.84	27.19	274.37	24.15	1	3152.17	3.76	0.51	5	98	9	11	3
1210	86.23	77.08	248	13796.10	48.95	12332.30	29.97	0	0	156.77	9.93	356.52	5.81	463.57	53.61	321.67	30.26	1	2411.03	2.23	0.57	5	98	10	11	2
1211	85.83	76.37	249	13732.89	42.08	12218.67	34.98	0	0	135.04	14.36	419.40	6.79	303.00	41.44	259.10	32.77	1	3955.45	3.78	0.32	4	98	11	11	1
1212	83.64	66.54	238	13382.59	54.90	10646.06	34.20	0	0	195.05	10.68	390.60	6.78	558.18	73.92	375.72	31.40	1	5784.38	3.25	0.64	5	99	1	9	9
1213	83.15	65.93	239	13304.77	39.83	10548.47	62.34	0	0	137.50	21.25	450.42	8.72	202.23	36.33	304.21	61.02	1	6783.27	5.50	0.31	5	99	2	9	8
1214	82.98	67.11	242	13276.53	45.57	10737.55	35.57	0	0	160.53	10.36	418.28	6.36	458.48	57.16	356.07	35.18	1	5862.88	4.84	0.52	5	99	3	9	7
1215	83.49	65.53	243	13357.88	69.14	10484.35	41.23	0	0	115.93	26.75	471.51	7.58	230.28	61.39	136.14	34.74	0	4839.75	1.72	0.16	5	99	4	9	6
1216	83.95	66.09	245	13432.54	110.54	10574.16	23.89	0	0	169.66	10.86	397.08	6.40	770.93	155.88	265.04	24.19	1	5409.45	2.07	0.61	5	99	5	9	5
1217	84.02	65.64	246	13443.57	55.76	10502.96	25.28	0	0	175.38	10.45	384.81	6.49	545.52	80.04	309.69	25.86	1	6160.68	2.49	0.55	5	99	6	9	4
1218	83.90	66.16	247	13423.97	124.03	10585.65	66.98	0	0	150.58	11.52	368.13	8.79	747.63	228.01	509.19	70.26	1	6217.30	4.06	0.45	5	99	7	9	3
1219	83.36	65.46	248	13337.15	167.63	10473.16	26.12	0	0	120.59	14.78	461.68	6.93	660.07	235.00	168.48	23.70	1	4663.40	3.35	0.34	5	99	8	9	2
1220	84.15	65.37	250	13464.69	31.04	10458.92	30.10	0	0	194.98	10.62	361.05	5.97	392.32	34.53	342.97	28.66	1	4420.10	2.08	0.68	5	99	9	9	1
1221	88.66	66.22	240	14184.82	57.18	10595.96	78.73	0	0	120.80	28.85	442.96	9.48	185.79	50.76	230.98	77.58	0	4433.15	1.11	0.21	5	100	1	1	1
1222	85.53	65.98	241	13685.08	304.86	10557.47	29.14	0	0	134.27	10.00	404.61	6.50	1211.57	772.63	280.21	29.60	1	4787.57	1.75	0.56	5	101	1	1	1
1223	90.19	70.58	242	14429.64	26.86	11293.37	52.03	0	0	123.27	10.81	454.23	5.46	242.61	25.05	396.36	56.66	1	3525.97	2.56	0.42	5	102	1	1	1
1224	86.41	76.26	255	13825.35	48.73	12200.89	28.14	0	0	115.88	11.34	405.92	5.43	363.42	52.63	228.57	26.00	1	2351.47	2.69	0.37	5	103	1	1	1
1225	83.37	67.78	256	13339.81	35.94	10845.51	47.05	0	0	170.73	11.86	423.68	6.50	360.96	37.90	394.49	41.22	1	4514.07	4.33	0.56	5	104	1	6	6
1226	84.08	66.31	257	13452.09	48.28	10608.94	38.24	0	0	182.44	12.13	378.28	7.39	463.68	60.25	358.99	36.66	1	5325.70	2.48	0.54	5	104	2	6	5
1227	83.13	66.56	258	13301.32	25.91	10649.10	36.64	0	0	200.78	12.32	395.65	7.04	318.44	26.42	396.87	39.46	1	6306.80	4.31	0.55	5	104	3	6	4
1228	82.44	67.08	259	13189.63	56.25	10733.06	61.83	0	0	134.57	29.79	473.56	10.01	196.46	50.86	216.19	55.72	0	5539.80	2.14	0.19	5	104	4	6	3
1229	83.41	66.66	261	13345.02	46.72	10665.85	54.67	0	0	155.67	16.97	442.13	9.06	314.17	47.41	345.20	56.16	1	4497.05	5.27	0.35	5	104	5	6	2
1230	83.57	67.00	263	13371.55	39.77	10719.77	40.72	0	0	180.00	15.08	417.07	8.83	356.68	42.98	358.84	43.94	1	4741.57	4.57	0.31	5	104	6	6	1
1231	84.50	77.31	256	13520.01	60.70	12369.08	28.81	0	0	116.00	15.04	411.31	5.79	327.98	61.13	173.69	25.93	1	2801.77	2.09	0.34	5	105	1	22	22
1232	84.40	75.82	257	13504.43	31.88	12130.81	35.89	0	0	113.44	13.10	420.57	4.87	213.58	29.31	239.53	33.18	0	2427.03	2.20	0.38	5	105	2	22	21
1233	84.93	76.92	259	13589.13	50.75	12307.83	14.42	0	0	133.21	16.37	440.31	4.42	313.67	49.72	103.86	16.46	1	3843.00	3.60	0.42	5	105	3	22	20
1234	85.14	76.75	260	13622.66	34.85	12280.72	37.36	0	0	122.87	17.21	441.40	5.60	193.00	31.06	206.03	33.64	0	3670.58	1.65	0.31	4	105	4	22	19
1235	85.82	76.76	262	13730.99	26.97	12282.22	22.27	0	0	150.89	15.89	438.25	4.60	197.65	23.86	163.31	19.71	0	2050.80	1.98	0.46	5	105	5	22	18
1236	85.94	76.23	263	13750.00	68.30	12197.54	27.45	0	0	100.57	11.24	428.04	5.11	413.54	79.22	194.48	25.16	1	2199.07	2.46	0.35	5	105	6	22	17
1237	86.43	76.23	265	13828.95	40.52	12197.55	35.75	0	0	120.71	11.09	399.55	5.35	314.66	40.88	280.68	35.75	1	2831.95	2.46	0.43	5	105	7	22	16
1238	85.92	76.33	266	13746.59	41.28	12212.14	27.66	0	0	107.04	12.93	428.15	4.60	262.26	38.24	178.49	24.81	1	1599.05	2.08	0.35	4	105	8	22	15
1239	84.91	76.75	267	13585.93	94.87	12280.29	29.83	0	0	106.27	16.33	429.13	6.46	414.56	109.85	152.92	26.91	1	4029.58	3.44	0.25	4	105	9	22	14
1240	85.19	76.09	268	13630.95	32.44	12174.26	39.30	0	0	149.85	10.86	397.96	5.96	329.71	33.37	356.54	39.67	1	2735.85	3.14	0.49	5	105	10	22	13
1241	84.67	76.77	269	13547.09	55.50	12283.54	43.89	0	0	101.38	11.33	405.54	5.89	342.19	56.87	296.83	43.61	1	3755.88	2.33	0.34	5	105	11	22	12
1242	85.30	76.73	270	13647.94	46.71	12276.67	39.56	0	0	122.16	12.66	401.92	6.61	339.15	48.66	290.92	39.32	1	2573.78	3.39	0.32	5	105	12	22	11
1243	86.71	75.70	271	13873.63	75.09	12112.31	27.63	0	0	114.04	15.74	420.09	6.14	382.77	82.98	157.55	24.83	1	1874.30	3.06	0.29	4	105	13	22	10
1244	85.47	76.34	273	13675.99	86.27	12214.47	28.84	0	0	101.25	12.17	432.98	5.74	463.02	111.15	191.23	26.39	1	3964.33	3.16	0.31	4	105	14	22	9
1245	85.08	76.25	274	13612.22	41.99	12200.14	30.28	0	0	143.01	9.08	382.70	5.37	409.06	41.93	354.25	32.45	1	3426.18	2.90	0.49	5	105	15	22	8
1246	86.29	76.47	276	13806.47	48.92	12235.75	27.88	0	0	106.94	13.49	432.97	5.00	294.71	46.79	172.79	25.06	1	2450.55	2.95	0.33	4	105	16	22	7
1247	85.87	76.12	277	13738.96	45.28	12178.61	20.12	0	0	145.62	7.66	392.85	4.68	517.51	60.81	300.54	20.08	1	3086.80	2.79	0.54	5	105	17	22	6
1248	85.21	77.58	279	13633.28	34.08	12413.25	24.34	0	0	165.00	22.35	440.04	4.60	189.79	29.54	80.29	13.87	1	3617.27	4.48	0.40	5	105	18	22	5
1249	84.81	76.94	281	13569.19	46.40	12310.63	29.58	0	0	108.82	12.73	422.19	5.16	300.89	45.06	198.55	26.86	1	3751.50	3.34	0.34	4	105	19	22	4
1250	84.93	77.06	282	13588.70	45.51	12329.99	30.49	0	0	114.82	12.84	398.37	5.49	306.90	44.82	214.43	27.88	1	2485.45	3.38	0.37	5	105	20	22	3
1251	85.12	76.15	284	13618.61	32.57	12183.69	41.02	0	0	103.93	20.78	444.54	4.59	127.96	30.36	158.64	35.98	1	2224.32	2.12	0.22	3	105	21	22	2
1252	86.72	77.27	285	13875.03	46.21	12363.08	35.59	0	0	133.33	9.77	371.63	5.78	419.92	52.85	337.31	36.51	1	3197.45	2.12	0.50	5	105	22	22	1
1253	89.12	67.11	263	14259.10	40.17	10738.22	48.80	0	0	136.58	23.71	460.98	7.63	179.48	35.79	216.95	43.93	0	2991.35	1.59	0.24	5	106	1	1	1
1254	82.93	67.31	267	13268.15	23.13	10768.93	37.87	0	0	188.46	10.15	413.80	5.74	324.14	23.62	419.55	36.26	1	5624.00	3.80	0.62	5	107	1	1	1
1255	84.55	69.47	271	13527.65	14.78	11114.92	14.46	0	0	444.55	39.41	481.48	6.78	117.51	11.12	97.48	9.09	1	3180.70	7.21	0.60	4	108	1	1	1
1256	84.27	65.41	275	13482.60	43.00	10465.50	37.53	0	0	151.43	9.65	366.00	5.80	447.71	53.98	362.25	35.33	1	4100.05	2.40	0.55	5	109	1	2	2
1257	84.00	65.52	277	13440.17	36.56	10482.71	25.00	0	0	196.23	9.53	338.94	5.47	473.61	46.62	318.63	23.59	1	5581.10	1.73	0.70	5	109	2	2	1
1258	83.92	66.30	282	13426.60	26.38	10608.59	23.82	0	0	208.34	8.72	358.47	5.16	425.93	31.54	355.66	22.85	1	4742.45	2.37	0.72	5	110	1	1	1
1259	88.70	75.74	282	14191.83	39.31	12117.84	40.03	0	0	140.80	10.33	363.88	6.27	377.12	42.78	382.84	43.98	1	1253.55	2.02	0.40	5	111	1	1	1
1260	86.59	76.58	284	13854.18	81.45	12252.40	65.09	0	0	86.55	9.03	386.47	5.67	455.89	77.63	413.07	72.58	1	3361.85	2.07	0.40	5	112	1	1	1
1261	83.95	77.82	285	13432.31	31.67	12451.37	21.63	0	0	167.33	19.17	409.72	5.41	213.15	28.12	146.23	19.30	0	3750.35	2.76	0.42	5	113	1	4	4
1262	84.32	76.33	286	13491.87	55.81	12213.14	30.26	0	0	107.15	13.99	419.52	5.39	310.84	55.41	181.29	27.32	1	2132.28	2.50	0.33	5	113	2	4	3
1263	84.28	77.06	289	13484.59	24.87	12330.26	20.01	0	0	181.42	21.04	431.99	4.91	165.46	21.74	134.74	18.43	0	3741.90	3.39	0.45	4	113	3	4	2
1264	82.52	76.52	291	13203.80	43.46	12243.96	31.06	0	0	135.61	26.48	428.62	5.67	168.54	37.70	108.92	21.90	1	3196.25	2.47	0.23	5	113	4	4	1
1265	84.94	64.97	287	13589.72	81.87	10395.26	29.43	0	0	147.22	8.40	358.39	5.66	696.64	146.20	346.87	29.73	1	4123.35	1.78	0.57	5	114	1	3	3
1266	85.38	66.11	290	13660.99	49.35	10578.05	31.30	0	0	142.87	10.09	405.31	5.79	458.17	63.29	300.97	31.39	1	4920.05	1.52	0.59	5	114	2	3	2
1267	83.74	65.57	293	13398.14	40.52	10490.52	45.93	0	0	111.02	12.63	407.56	6.01	277.50	38.58	294.86	46.00	1	4338.07	2.03	0.41	5	114	3	3	1
1268	85.27	75.99	292	13642.75	40.57	12158.10	29.43	0	0	140.34	25.10	442.96	5.91	175.53	35.51	129.82	27.87	1	3043.80	3.04	0.26	5	115	1	6	6
1269	86.54	75.66	293	13845.95	34.08	12105.00	27.86	0	0	141.16	9.59	391.23	5.44	370.38	37.66	318.34	28.30	1	2455.18	2.47	0.43	5	115	2	6	5
1270	86.20	75.99	294	13791.60	35.31	12158.23	33.33	0	0	111.70	13.76	429.59	4.94	222.71	31.84	210.18	30.06	0	2801.10	1.82	0.34	3	115	3	6	4
1271	85.58	76.64	296	13693.40	83.68	12263.11	30.98	0	0	130.33	10.27	384.17	6.32	576.30	108.81	298.20	31.28	1	2442.78	2.86	0.39	5	115	4	6	3
1272	84.43	76.77	298	13509.48	63.78	12282.85	36.86	0	0	110.02	10.75	397.18	6.03	424.77	71.73	289.26	36.60	1	3054.83	3.54	0.34	5	115	5	6	2
1273	86.16	76.52	299	13785.48	27.17	12243.56	21.22	0	0	164.98	10.10	391.44	4.95	332.38	27.89	263.95	20.81	1	3660.50	2.91	0.60	5	115	6	6	1
1274	81.86	65.73	297	13098.12	59.15	10516.15	46.95	0	0	132.75	25.22	421.37	8.57	230.25	56.94	192.28	41.87	0	6386.00	2.36	0.23	5	116	1	1	1
1275	84.42	65.78	298	13507.96	68.32	10525.15	34.80	0	0	140.68	10.72	382.87	6.73	536.51	100.62	323.08	35.61	1	4191.18	2.34	0.45	5	117	1	1	1
1276	89.48	69.97	301	14316.00	105.38	11194.99	93.90	0	0	144.47	10.99	385.25	8.04	704.71	122.76	673.80	96.75	1	3831.12	2.89	0.46	5	118	1	1	1
1277	84.12	65.00	304	13459.10	44.08	10400.71	27.01	0	0	140.88	8.55	350.49	4.96	462.55	54.52	305.69	27.24	1	3708.60	1.06	0.61	5	119	1	2	2
1278	83.89	65.63	305	13422.86	32.15	10500.09	31.16	0	0	150.43	10.33	371.07	5.65	347.39	33.94	323.29	31.87	1	2923.05	1.46	0.50	5	119	2	2	1
1279	86.24	76.18	305	13798.67	34.26	12189.42	39.07	0	0	116.85	11.53	406.87	5.59	272.29	32.60	303.98	38.58	1	2397.45	2.18	0.34	4	120	1	2	2
1280	85.75	77.33	306	13720.35	53.29	12372.11	24.94	0	0	156.59	9.25	360.29	5.51	515.96	61.86	304.86	25.38	1	4217.92	2.52	0.60	5	120	2	2	1
1281	83.57	64.92	310	13371.39	78.50	10387.96	28.21	0	0	144.01	9.84	352.49	5.95	601.89	105.40	291.90	28.61	1	3231.20	1.53	0.54	5	121	1	2	2
1282	84.23	64.04	311	13476.66	43.29	10246.43	70.93	0	0	110.61	33.60	424.28	7.32	110.35	38.84	180.10	62.01	1	1687.93	0.88	0.12	5	121	2	2	1
1283	83.58	76.36	310	13372.81	46.62	12218.33	43.80	0	0	107.05	22.66	434.54	5.93	169.54	40.90	159.22	38.34	0	2601.32	1.73	0.19	5	122	1	5	5
1284	85.14	76.23	311	13621.61	77.16	12197.34	46.86	0	0	112.95	10.92	387.22	6.85	498.07	104.59	337.79	48.12	1	2831.88	2.93	0.33	5	122	2	5	4
1285	84.28	76.49	312	13484.11	30.53	12237.81	16.81	0	0	176.31	14.92	406.20	4.90	270.36	28.92	154.04	14.81	1	2609.25	3.29	0.55	4	122	3	5	3
1286	85.15	76.44	313	13623.93	35.21	12230.16	38.84	0	0	115.60	13.34	422.60	5.63	238.74	32.42	262.26	36.11	1	1841.45	2.02	0.32	3	122	4	5	2
1287	83.63	76.59	314	13380.70	331.51	12254.06	18.61	0	0	109.55	11.89	445.06	5.08	1083.74	574.26	134.91	15.99	1	3639.12	2.45	0.44	5	122	5	5	1
1288	85.24	75.83	310	13638.48	78.28	12132.90	28.11	0	0	110.21	19.10	432.83	5.88	310.18	77.21	127.39	26.01	1	2847.78	3.70	0.25	4	123	1	1	1
1289	85.97	77.07	315	13755.97	38.49	12330.97	25.80	0	0	174.39	8.36	336.90	5.31	496.57	50.97	357.63	26.14	1	2658.40	2.80	0.62	5	124	1	2	2
1290	87.00	76.73	318	13920.07	58.04	12277.36	30.63	0	0	100.48	17.02	433.85	5.21	260.97	53.47	140.05	27.09	1	2919.40	2.24	0.25	5	124	2	2	1
1291	84.43	66.09	317	13509.50	60.32	10574.82	44.82	0	0	125.52	11.08	390.95	6.64	452.92	76.92	335.11	44.59	1	5486.85	2.92	0.46	5	125	1	1	1
1292	86.92	76.74	322	13906.81	56.92	12277.71	38.51	0	0	117.35	10.09	377.19	5.74	407.19	56.60	328.76	39.65	1	2437.02	1.91	0.44	5	126	1	1	1
1293	90.06	69.76	324	14409.00	28.57	11162.09	44.84	0	0	183.33	10.83	394.24	6.11	324.75	28.71	444.51	43.87	1	5001.18	3.41	0.63	5	127	1	1	1
1294	85.02	76.78	326	13602.87	43.82	12285.00	32.04	0	0	125.36	13.28	401.69	5.53	283.51	43.56	233.92	29.69	1	2553.42	2.84	0.40	5	128	1	6	6
1295	85.20	77.21	327	13631.74	42.06	12353.52	39.98	0	0	107.66	13.88	426.11	5.73	251.38	39.60	242.35	36.73	1	4192.08	3.07	0.30	5	128	2	6	5
1296	85.22	76.54	329	13635.91	58.48	12246.65	31.03	0	0	118.14	8.76	398.39	5.36	495.74	79.66	311.97	31.77	1	2966.38	2.87	0.41	5	128	3	6	4
1297	86.06	76.66	330	13769.59	45.68	12265.62	19.47	0	0	156.16	21.26	430.48	4.77	256.94	41.64	76.59	13.54	1	2941.65	3.34	0.40	5	128	4	6	3
1298	85.88	76.72	331	13740.45	85.45	12274.71	32.00	0	0	133.09	12.29	382.93	7.23	542.79	123.85	271.15	31.47	1	3553.23	2.72	0.34	4	128	5	6	2
1299	83.92	76.60	332	13427.30	57.84	12255.69	41.03	0	0	92.64	15.24	419.91	5.81	269.55	54.18	194.95	37.00	1	3569.65	3.40	0.24	5	128	6	6	1
1300	91.44	75.54	332	14630.19	33.91	12086.98	34.21	0	0	146.17	11.80	324.55	5.93	304.51	34.17	309.33	34.51	1	1115.25	1.55	0.46	5	129	1	1	1
1301	83.81	78.73	333	13409.54	64.63	12597.42	42.98	0	0	121.50	15.85	360.93	7.51	334.38	65.14	253.91	40.97	1	4056.80	2.83	0.37	5	130	1	1	1
1302	85.71	76.44	336	13713.16	28.74	12229.86	19.28	0	0	176.46	20.21	440.67	4.97	192.02	25.17	125.49	15.49	1	3455.10	3.91	0.45	4	131	1	9	9
1303	85.67	77.07	337	13706.45	35.03	12331.66	24.96	0	0	151.74	23.23	435.37	5.47	177.05	30.65	128.59	23.59	1	3241.77	4.51	0.31	5	131	2	9	8
1304	85.57	77.05	340	13691.58	40.43	12328.17	27.61	0	0	161.59	9.22	350.38	5.57	464.07	52.62	329.48	27.91	1	2042.33	2.90	0.58	5	131	3	9	7
1305	85.67	76.95	342	13707.91	36.23	12311.79	26.68	0	0	134.31	11.89	399.05	5.41	311.82	35.91	236.90	24.87	1	2934.60	2.36	0.42	4	131	4	9	6
1306	86.66	76.11	343	13866.17	49.13	12177.68	41.30	0	0	100.44	14.57	423.17	5.92	262.91	45.62	222.80	37.69	1	2855.02	2.54	0.25	5	131	5	9	5
1307	85.73	75.64	344	13717.37	36.80	12102.29	49.25	0	0	101.77	14.21	426.12	5.64	206.51	33.35	272.37	46.03	1	4095.52	3.38	0.26	3	131	6	9	4
1308	84.80	76.29	346	13568.10	34.42	12206.69	27.33	0	0	134.30	9.18	369.26	4.85	341.48	35.01	307.66	27.14	1	2142.45	2.38	0.51	4	131	7	9	3
1309	86.22	76.83	349	13795.29	83.15	12292.04	21.10	0	0	127.00	12.19	412.02	5.52	508.59	107.20	174.03	19.20	1	3565.38	3.51	0.44	4	131	8	9	2
1310	86.29	76.27	350	13806.59	55.14	12202.92	19.12	0	0	122.51	13.67	434.20	4.61	345.95	56.44	133.23	16.92	1	2064.47	2.33	0.42	5	131	9	9	1
1311	83.24	77.44	341	13319.10	63.02	12391.12	31.34	0	0	116.26	13.85	381.30	5.70	330.40	60.56	204.76	28.25	1	2835.35	2.43	0.39	5	132	1	1	1
1312	87.99	66.23	347	14078.20	103.53	10596.64	57.82	0	0	80.38	14.34	441.34	7.46	401.27	117.93	254.04	55.54	1	3855.93	2.12	0.21	5	133	1	1	1
1313	82.74	72.02	350	13237.66	14.35	11523.41	14.29	0	0	314.87	23.69	422.57	5.43	146.79	12.52	146.79	12.76	0	1241.97	4.04	0.66	4	134	1	2	2
1314	82.90	71.93	351	13264.27	30.25	11509.11	60.26	0	0	115.47	11.86	423.00	5.94	234.06	28.16	402.20	68.34	1	583.82	1.24	0.36	5	134	2	2	1
1315	90.97	67.06	351	14555.18	124.15	10729.34	36.42	0	0	104.28	41.08	446.79	8.86	253.16	113.55	91.97	44.23	1	4610.52	2.81	0.10	5	135	1	1	1
1316	86.68	75.35	354	13869.22	37.72	12056.31	35.82	0	0	128.07	24.08	450.37	5.67	154.02	32.85	145.97	30.92	0	2591.12	1.81	0.24	4	136	1	5	5
1317	84.97	76.06	355	13595.77	51.00	12169.62	21.95	0	0	122.91	19.21	439.86	5.10	252.52	46.40	115.91	22.84	1	2898.50	2.93	0.30	4	136	2	5	4
1318	85.11	77.44	356	13617.76	62.42	12390.43	19.56	0	0	156.22	19.44	427.69	5.71	352.38	64.54	96.39	12.60	1	3465.58	3.86	0.40	5	136	3	5	3
1319	86.00	76.19	357	13760.40	27.95	12189.81	29.27	0	0	137.47	9.32	397.90	4.99	314.71	28.28	328.38	30.08	1	2414.72	2.59	0.47	4	136	4	5	2
1320	84.75	76.61	358	13559.37	50.52	12257.50	38.29	0	0	143.86	9.97	366.55	5.73	444.53	54.64	340.75	36.35	1	3962.10	3.47	0.55	5	136	5	5	1
1321	92.94	71.60	354	14869.60	31.90	11456.08	92.54	0	0	114.52	38.05	438.99	7.88	93.44	38.37	225.47	81.86	1	1853.00	2.50	0.12	5	137	1	1	1
1322	86.36	64.51	361	13817.62	52.56	10321.29	364.35	0	0	184.38	45.88	447.85	8.24	169.00	45.53	47.71	185.63	1	2181.28	2.20	0.21	5	138	1	1	1
1323	85.62	76.83	362	13699.94	57.77	12292.29	25.40	0	0	125.67	16.78	426.10	5.91	322.24	57.34	148.92	22.96	1	3322.45	3.05	0.32	5	139	1	15	15
1324	85.13	76.57	363	13621.59	37.98	12251.41	65.45	0	0	94.16	13.13	418.82	5.67	213.29	34.81	327.99	66.20	1	3539.12	2.31	0.27	5	139	2	15	14
1325	85.09	77.29	364	13614.63	73.13	12365.87	32.76	0	0	100.64	10.33	402.66	5.29	426.83	72.94	251.01	30.57	1	4084.48	3.43	0.41	5	139	3	15	13
1326	85.95	76.66	365	13752.20	27.29	12265.56	27.94	0	0	167.67	28.78	440.92	5.47	125.71	26.11	122.97	22.88	1	3040.38	3.35	0.30	5	139	4	15	12
1327	86.35	76.65	367	13816.43	49.91	12264.61	29.68	0	0	132.96	9.62	382.54	5.63	443.84	58.23	307.88	30.15	1	2339.62	2.77	0.45	5	139	5	15	11
1328	86.16	76.74	369	13785.82	51.98	12277.91	30.37	0	0	100.94	12.85	439.32	5.03	302.96	51.01	186.92	27.44	1	3442.48	2.80	0.32	5	139	6	15	10
1329	85.05	76.68	370	13607.57	37.54	12269.03	25.40	0	0	139.28	9.31	394.69	5.12	393.18	42.26	289.92	25.34	1	4038.67	3.65	0.51	5	139	7	15	9
1330	84.26	77.03	372	13480.91	59.47	12324.06	28.92	0	0	110.92	19.25	432.76	5.71	263.36	54.34	131.83	27.46	1	3388.00	3.18	0.27	5	139	8	15	8
1331	83.61	76.61	373	13377.40	20.92	12258.38	19.79	0	0	235.74	29.93	444.04	5.31	119.43	16.35	107.27	14.42	1	4101.10	5.60	0.43	5	139	9	15	7
1332	83.88	76.12	374	13421.17	31.65	12179.90	26.15	0	0	150.39	23.05	424.51	5.23	159.42	27.80	133.00	23.90	1	2902.23	2.89	0.32	4	139	10	15	6
1333	84.56	76.61	377	13529.95	28.74	12257.91	33.76	0	0	112.39	9.43	416.57	4.46	268.54	27.06	298.36	33.69	1	2371.28	2.61	0.44	5	139	11	15	5
1334	85.00	76.66	378	13599.80	37.70	12265.93	28.81	0	0	154.85	21.53	444.40	6.35	209.15	33.55	160.11	25.43	0	3886.85	2.10	0.33	4	139	12	15	4
1335	85.18	76.74	381	13629.38	21.07	12278.97	13.71	0	0	216.17	17.79	432.14	4.46	197.00	18.50	128.03	11.99	1	4335.20	3.61	0.61	3	139	13	15	3
1336	86.37	76.37	382	13819.47	47.01	12219.11	20.64	0	0	149.39	20.06	431.26	5.46	265.22	42.73	110.50	15.81	1	2371.80	3.50	0.36	5	139	14	15	2
1337	85.30	76.47	384	13648.80	62.99	12235.19	33.70	0	0	101.50	17.33	451.74	5.83	281.20	58.92	153.24	29.76	1	3075.10	2.28	0.23	5	139	15	15	1
1338	84.34	69.17	371	13494.36	32.33	11066.70	22.66	0	0	176.45	32.59	473.48	5.69	135.88	27.38	101.48	22.75	1	158.47	2.66	0.27	5	140	1	1	1
1339	84.29	65.78	371	13485.98	139.51	10524.35	27.66	0	0	147.34	9.82	387.13	6.40	853.54	237.26	300.06	28.21	1	4479.80	2.54	0.54	5	141	1	1	1
1340	90.53	68.30	371	14484.70	31.12	10928.37	26.51	0	0	231.23	9.43	336.47	5.48	441.42	29.04	391.57	25.23	1	5185.02	2.27	0.77	5	142	1	1	1
1341	77.60	70.07	377	12416.42	35.48	11211.01	35.75	0	0	107.82	8.34	326.46	4.56	326.58	36.36	343.61	37.53	1	-350.88	0.77	0.45	5	143	1	1	1
1342	90.67	70.02	386	14506.83	25.01	11203.08	39.63	0	0	133.17	19.32	466.57	5.09	131.60	21.30	209.81	35.05	1	3904.03	3.14	0.33	5	144	1	1	1
1343	85.28	76.48	388	13645.11	59.29	12237.06	24.55	0	0	103.83	10.63	427.05	4.66	390.50	64.57	189.10	22.33	1	3865.17	2.50	0.41	5	145	1	9	9
1344	84.93	76.26	389	13589.04	39.40	12202.28	35.00	0	0	118.63	15.28	427.23	5.71	237.15	35.98	211.89	31.56	0	3854.42	2.25	0.31	5	145	2	9	8
1345	85.37	76.56	390	13659.04	67.29	12249.06	32.59	0	0	93.76	13.80	428.77	5.31	325.83	67.74	173.23	29.32	1	4815.38	3.13	0.28	5	145	3	9	7
1346	85.91	76.88	392	13745.95	42.75	12301.40	25.66	0	0	135.76	11.07	390.11	5.56	375.08	46.93	247.84	24.33	1	2401.60	2.64	0.45	5	145	4	9	6
1347	85.36	76.72	393	13657.29	33.89	12274.44	24.59	0	0	151.41	19.18	439.69	5.41	206.32	29.92	149.71	21.65	0	2652.50	2.71	0.38	4	145	5	9	5
1348	84.77	76.70	394	13563.39	32.49	12272.48	21.32	0	0	173.45	10.30	372.61	5.54	389.87	36.84	277.07	21.01	1	3522.05	3.47	0.57	5	145	6	9	4
1349	85.18	76.25	395	13629.14	71.56	12199.27	42.88	0	0	96.81	27.21	454.06	6.46	195.99	62.70	117.27	37.71	1	2621.35	2.30	0.13	5	145	7	9	3
1350	86.77	76.84	396	13883.17	36.38	12294.08	37.26	0	0	136.56	13.86	404.92	6.42	274.17	35.24	280.64	36.16	1	3564.75	2.48	0.38	5	145	8	9	2
1351	85.71	76.59	398	13713.60	42.58	12254.33	30.63	0	0	139.20	10.40	398.35	5.93	402.66	49.57	306.76	31.13	1	3582.02	2.67	0.42	5	145	9	9	1
1352	88.54	76.74	388	14166.15	42.30	12279.02	33.25	0	0	127.03	13.17	397.31	5.93	298.81	42.13	248.21	31.48	1	2538.27	2.40	0.44	5	146	1	1	1
1353	89.26	70.78	393	14280.93	93.15	11325.16	165.39	0	0	179.27	9.66	332.57	8.27	830.54	117.28	1060.52	405.87	1	2851.25	3.09	0.39	5	147	1	1	1
1354	84.66	76.95	402	13545.49	34.66	12311.40	14.16	0	0	142.57	11.59	423.68	3.87	318.48	34.15	137.46	13.21	1	3178.00	2.71	0.58	4	148	1	8	8
1355	86.55	76.68	404	13847.75	36.42	12269.14	38.85	0	0	107.65	14.97	437.64	5.22	203.49	32.61	216.90	34.85	0	4497.52	1.58	0.29	3	148	2	8	7
1356	85.32	76.69	405	13650.79	39.82	12270.71	31.91	0	0	132.68	9.67	396.26	5.50	379.95	43.26	323.95	32.80	1	3873.30	2.74	0.49	5	148	3	8	6
1357	85.08	76.75	406	13613.20	31.90	12279.71	22.07	0	0	148.31	15.62	434.45	4.92	232.81	28.91	162.43	19.63	0	4412.83	2.83	0.45	5	148	4	8	5
1358	85.10	77.35	407	13615.61	38.30	12375.99	22.49	0	0	163.47	9.56	378.00	5.59	436.39	45.92	302.37	22.36	1	3938.12	3.13	0.50	5	148	5	8	4
1359	86.20	76.38	408	13791.33	37.25	12220.50	17.17	0	0	134.81	12.82	417.24	4.17	295.07	35.49	139.45	14.88	1	2228.70	2.72	0.50	5	148	6	8	3
1360	85.16	77.28	409	13625.25	29.46	12364.17	23.25	0	0	177.06	12.35	374.28	5.73	318.75	29.53	250.11	22.89	1	2210.18	2.58	0.57	5	148	7	8	2
1361	84.25	76.94	412	13479.64	36.85	12309.96	37.13	0	0	120.09	9.44	372.24	5.34	342.79	38.63	348.39	39.30	1	2707.38	2.00	0.42	5	148	8	8	1
1362	90.52	68.32	404	14482.98	34.83	10931.12	41.94	0	0	214.82	11.10	330.87	6.59	398.64	32.15	466.81	40.88	1	5819.45	3.19	0.67	5	149	1	1	1
1363	91.10	74.20	408	14576.57	34.34	11871.71	43.25	0	0	144.17	27.49	403.74	6.77	139.81	31.05	174.94	37.93	0	1353.65	1.66	0.23	5	150	1	1	1
1364	83.12	68.13	409	13298.96	31.99	10900.37	61.18	0	0	142.71	20.94	446.16	7.88	170.82	28.86	311.87	60.13	1	3866.03	4.30	0.29	5	151	1	1	1
1365	86.68	75.67	414	13868.82	34.88	12106.81	40.59	0	0	134.97	9.75	380.36	5.88	360.73	37.96	389.74	44.72	1	2821.05	3.01	0.37	5	152	1	2	2
1366	87.35	76.71	416	13976.26	90.04	12274.13	24.32	0	0	98.63	15.62	428.96	5.21	392.96	100.97	118.41	20.92	1	1822.12	2.53	0.27	4	152	2	2	1
1367	84.71	76.65	417	13553.55	46.06	12263.84	31.89	0	0	128.90	11.03	408.55	5.69	360.83	47.37	281.93	31.45	1	5177.20	4.07	0.43	5	153	1	7	7
1368	85.11	76.49	419	13617.79	28.94	12239.13	34.96	0	0	114.23	12.76	424.46	4.70	201.83	26.07	242.91	31.73	0	2212.12	1.85	0.38	4	153	2	7	6
1369	84.76	76.78	422	13560.84	70.76	12285.22	39.38	0	0	103.81	10.96	402.22	6.03	421.41	75.13	285.64	38.85	1	3726.00	3.21	0.32	5	153	3	7	5
1370	84.14	76.48	424	13462.19	28.31	12236.62	37.09	0	0	125.58	16.15	413.83	5.14	170.63	25.24	223.15	33.07	0	2824.05	2.10	0.35	3	153	4	7	4
1371	85.04	76.68	425	13606.94	30.93	12268.41	29.45	0	0	134.23	16.73	432.80	5.08	191.76	27.48	182.77	26.11	0	3562.45	2.03	0.37	3	153	5	7	3
1372	84.64	77.08	426	13542.27	46.62	12332.88	34.64	0	0	159.42	11.06	356.42	6.45	425.71	50.72	335.35	34.97	1	3150.25	2.62	0.51	5	153	6	7	2
1373	86.13	76.07	429	13780.85	43.91	12171.42	21.03	0	0	133.25	17.44	428.78	4.98	256.08	40.47	127.72	20.18	1	2065.90	3.24	0.37	4	153	7	7	1
1374	86.93	76.16	422	13908.12	47.52	12185.97	39.99	0	0	108.07	11.29	406.71	5.96	337.35	49.43	297.43	39.40	1	1268.65	2.44	0.33	5	154	1	1	1
1375	83.49	68.77	424	13359.15	19.04	11003.68	31.04	0	0	209.68	16.92	426.51	5.83	182.91	16.94	259.16	30.59	1	2258.12	4.07	0.58	5	155	1	1	1
1376	83.54	65.52	428	13367.02	33.82	10483.37	25.35	0	0	182.04	8.65	364.10	5.42	448.96	38.44	369.45	26.92	1	3045.28	2.07	0.62	5	156	1	1	1
1377	89.34	68.44	431	14294.92	31.42	10950.96	42.64	0	0	175.18	9.31	376.89	5.70	389.88	33.23	463.96	40.53	1	4609.22	2.57	0.62	5	157	1	1	1
1378	85.10	76.86	433	13616.74	57.64	12297.77	38.44	0	0	91.79	12.96	421.63	5.52	305.25	56.90	214.17	35.08	1	3175.00	2.77	0.26	5	158	1	1	1
1379	82.57	77.04	436	13210.64	35.35	12326.97	29.61	0	0	132.53	10.20	371.75	5.23	326.36	36.12	295.91	29.10	1	3520.90	3.92	0.49	5	159	1	1	1
1380	87.78	76.03	437	14045.02	25.13	12164.09	35.94	0	0	157.77	13.89	395.81	6.05	223.44	23.31	307.57	35.49	1	3271.80	2.68	0.45	4	160	1	1	1
1381	89.76	67.39	437	14361.60	40.60	10782.56	41.57	0	0	165.84	10.80	354.68	6.47	416.20	46.38	386.25	39.07	1	4097.10	2.83	0.53	5	161	1	1	1
1382	84.83	77.26	441	13572.80	31.48	12362.39	21.44	0	0	150.44	9.22	386.10	4.91	372.54	34.63	276.70	20.62	1	2794.55	2.31	0.54	5	162	1	2	2
1383	85.66	76.86	442	13705.93	43.51	12297.71	13.14	0	0	174.24	24.41	420.22	5.16	248.76	39.06	87.80	14.27	1	3112.83	4.02	0.38	4	162	2	2	1
1384	90.05	67.06	442	14407.38	26.35	10730.23	43.43	0	0	139.45	12.83	390.46	5.45	223.13	24.02	310.93	42.86	1	4482.50	2.70	0.48	5	163	1	1	1
1385	88.59	77.20	444	14173.95	62.31	12352.65	36.83	0	0	115.50	16.32	378.88	6.85	317.06	62.55	204.73	33.44	1	1460.73	2.38	0.30	5	164	1	1	1
1386	90.24	70.36	444	14438.91	37.04	11257.69	38.99	0	0	142.00	12.68	417.83	6.58	316.84	37.25	312.59	39.60	1	3856.80	4.11	0.40	5	165	1	2	2
1387	90.34	70.38	447	14453.61	32.64	11260.10	51.75	0	0	122.12	10.19	426.70	5.76	304.41	32.42	405.09	55.58	1	3353.55	2.84	0.45	5	165	2	2	1
1388	85.66	76.58	446	13706.33	293.14	12252.59	24.00	0	0	96.53	14.63	427.12	5.86	806.23	616.46	120.32	19.15	1	1817.82	3.01	0.29	5	166	1	2	2
1389	84.32	76.71	447	13491.35	29.73	12273.21	37.34	0	0	113.28	12.38	409.93	4.78	211.49	27.24	259.64	35.41	1	1893.90	1.82	0.39	5	166	2	2	1
1390	83.43	69.00	451	13348.01	44.55	11040.30	38.67	0	0	135.55	16.01	429.13	6.88	290.39	42.58	238.98	38.36	1	2414.88	4.16	0.36	5	167	1	1	1
1391	89.74	68.83	452	14357.78	36.34	11012.70	77.32	0	0	164.89	15.20	397.86	8.19	297.89	36.22	481.20	69.04	1	5768.47	4.49	0.47	5	168	1	1	1
1392	84.66	77.30	453	13544.97	35.38	12367.72	22.58	0	0	156.33	25.52	439.32	5.05	165.76	30.68	97.76	17.83	1	3167.20	3.13	0.31	5	169	1	1	1
1393	83.07	65.51	454	13291.78	27.21	10481.05	31.89	0	0	376.93	7.38	154.42	6.19	693.53	47.33	754.19	52.50	1	4450.10	2.36	0.60	5	170	1	1	1
1394	84.60	77.30	459	13536.72	39.01	12368.49	28.83	0	0	138.77	8.94	361.58	5.02	397.31	41.65	316.60	29.34	1	3484.77	2.14	0.56	5	171	1	4	4
1395	85.11	76.85	462	13617.98	55.95	12295.61	13.79	0	0	149.68	25.68	429.10	5.04	260.23	51.72	78.89	14.12	1	3909.80	4.45	0.30	5	171	2	4	3
1396	85.29	77.07	465	13647.09	39.15	12330.42	32.51	0	0	146.34	11.12	381.00	5.85	362.19	41.50	297.37	32.76	1	3014.52	3.16	0.52	5	171	3	4	2
1397	85.54	77.52	467	13686.88	33.47	12403.20	37.01	0	0	118.09	13.02	398.79	5.32	237.54	30.51	253.74	35.57	1	2098.12	2.36	0.38	5	171	4	4	1
1398	90.62	67.04	461	14499.72	38.60	10727.05	26.24	0	0	183.66	48.41	454.83	6.39	87.55	24.85	95.26	31.40	1	3233.92	3.24	0.19	5	172	1	1	1
1399	87.24	75.69	463	13958.41	43.43	12110.43	35.54	0	0	96.83	15.71	429.02	4.78	206.83	38.55	169.36	31.50	0	2094.50	1.50	0.26	4	173	1	1	1
1400	77.05	67.13	465	12327.33	42.38	10740.78	33.39	0	0	112.29	9.94	315.78	4.89	317.75	42.16	289.96	32.32	1	1358.02	1.58	0.43	4	174	1	1	1
1401	83.30	77.38	466	13328.77	28.51	12380.51	38.00	0	0	148.02	11.93	366.00	5.84	270.20	27.69	329.64	38.68	1	4412.48	3.69	0.50	5	175	1	1	1
1402	86.73	65.26	466	13877.45	83.35	10441.99	25.36	0	0	115.75	10.52	398.66	5.58	538.75	121.43	222.62	23.84	1	2982.55	2.10	0.42	5	176	1	1	1
1403	90.36	67.54	467	14457.46	40.19	10806.93	31.43	0	0	145.32	20.41	443.84	6.54	221.33	35.85	173.32	27.94	0	3472.18	2.22	0.31	4	177	1	4	4
1404	90.67	69.13	469	14507.38	30.64	11061.18	34.98	0	0	175.04	11.27	376.69	6.68	346.11	32.24	389.36	39.69	1	3517.43	3.73	0.46	5	177	2	4	3
1405	90.25	69.29	470	14439.37	23.24	11085.88	58.51	0	0	158.92	10.29	394.73	6.25	286.36	22.74	538.86	85.96	1	3259.88	3.01	0.44	5	177	3	4	2
1406	89.78	71.04	471	14364.29	81.02	11366.29	43.13	0	0	93.21	12.70	446.82	6.57	403.09	90.89	250.49	40.71	1	3088.75	2.80	0.22	5	177	4	4	1
1407	84.28	68.88	470	13484.77	22.70	11020.02	33.32	0	0	161.14	26.99	460.74	5.09	98.38	18.56	152.96	29.19	1	-187.55	2.39	0.30	4	178	1	1	1
1408	87.11	76.88	471	13937.48	25.47	12300.35	30.23	0	0	168.28	13.87	383.20	6.06	242.06	23.57	279.80	29.15	1	569.72	2.37	0.48	5	179	1	1	1
1409	89.94	67.33	471	14391.16	38.35	10772.09	35.07	0	0	125.13	13.15	434.90	5.90	281.23	36.78	256.39	33.62	1	4435.72	2.53	0.35	4	180	1	76	76
1410	90.24	68.82	472	14439.12	28.15	11011.08	55.40	0	0	119.71	14.19	447.37	5.90	187.14	25.56	342.64	57.27	1	3541.32	2.65	0.33	5	180	2	76	75
1411	90.14	68.55	474	14421.77	17.25	10968.58	16.29	0	0	236.37	11.22	407.73	5.22	281.61	16.57	268.95	15.35	1	4401.12	4.93	0.70	4	180	3	76	74
1412	90.45	67.32	475	14471.44	34.34	10771.41	39.33	0	0	142.47	13.21	386.78	6.39	276.03	34.02	312.36	39.58	1	4646.48	3.33	0.47	5	180	4	76	73
1413	89.63	68.35	476	14341.20	35.76	10935.90	31.92	0	0	126.10	10.48	420.14	5.51	328.22	36.69	299.65	31.45	1	3587.50	3.42	0.38	4	180	5	76	72
1414	89.94	68.42	477	14390.64	31.86	10946.59	36.00	0	0	151.35	10.89	389.92	6.10	331.56	32.96	354.36	37.89	1	2918.53	3.45	0.46	5	180	6	76	71
1415	90.13	67.91	478	14420.08	34.53	10866.40	20.05	0	0	156.28	9.80	386.60	5.07	389.33	38.91	253.46	18.95	1	3194.95	3.22	0.56	5	180	7	76	70
1416	90.33	68.48	481	14452.44	21.26	10956.76	56.47	0	0	139.85	18.80	446.01	5.57	119.28	17.62	299.85	55.16	1	4225.12	3.87	0.37	5	180	8	76	69
1417	90.29	68.19	484	14445.62	29.18	10909.67	36.54	0	0	121.06	11.22	413.35	5.10	247.68	27.05	296.73	36.02	1	3563.40	2.74	0.42	5	180	9	76	68
1418	89.70	68.32	485	14351.60	35.12	10931.08	42.36	0	0	139.60	11.34	398.92	6.33	320.77	35.95	367.49	45.37	1	4210.38	3.49	0.45	5	180	10	76	67
1419	90.05	67.80	486	14408.34	36.30	10848.72	32.73	0	0	110.82	12.40	449.00	4.99	251.35	33.66	228.54	29.84	1	5164.65	3.27	0.36	4	180	11	76	66
1420	90.06	67.52	488	14410.08	30.61	10802.69	34.43	0	0	162.34	15.86	411.84	6.69	244.41	28.30	264.04	33.49	1	5019.77	4.14	0.42	5	180	12	76	65
1421	90.07	68.91	489	14410.86	32.58	11026.29	75.80	0	0	116.24	11.17	411.61	6.11	266.06	31.13	466.58	80.70	1	2711.12	2.03	0.39	5	180	13	76	64
1422	90.81	68.08	490	14529.17	20.79	10893.39	29.91	0	0	184.39	12.85	386.15	5.83	233.59	19.44	319.06	30.10	1	3079.12	2.76	0.56	5	180	14	76	63
1423	91.05	68.57	491	14567.48	20.61	10971.16	38.84	0	0	349.80	7.44	191.94	6.14	568.94	31.11	810.57	84.53	1	2875.62	2.83	0.55	5	180	15	76	62
1424	90.64	67.98	492	14502.39	22.28	10877.28	34.64	0	0	181.41	9.95	370.64	5.77	305.89	22.61	427.60	41.40	1	3712.25	2.92	0.59	5	180	16	76	61
1425	89.84	68.60	493	14373.90	33.46	10976.61	49.17	0	0	119.54	13.24	431.34	6.20	237.33	31.43	333.33	50.42	1	2319.85	2.64	0.33	5	180	17	76	60
1426	90.81	69.89	495	14529.24	27.59	11181.92	370.48	0	0	112.54	11.20	416.27	6.63	223.33	25.94	1150.06	1067.41	1	3124.07	3.22	0.40	5	180	18	76	59
1427	90.11	68.34	496	14417.86	32.71	10934.12	29.54	0	0	162.21	16.18	429.84	6.61	254.41	30.37	231.79	26.94	1	4275.60	4.07	0.40	4	180	19	76	58
1428	90.07	68.18	497	14411.88	18.16	10908.58	37.79	0	0	160.22	10.53	424.34	5.10	219.72	16.78	399.91	43.26	1	3428.57	3.29	0.57	5	180	20	76	57
1429	89.24	67.87	498	14278.53	41.64	10858.83	32.90	0	0	121.42	19.63	443.50	5.58	198.80	36.79	157.32	29.25	0	1295.88	1.94	0.27	3	180	21	76	56
1430	89.81	68.28	499	14370.04	40.21	10925.31	26.76	0	0	144.35	17.07	435.95	5.96	258.56	37.61	176.21	23.96	1	3486.38	3.00	0.37	4	180	22	76	55
1431	89.85	67.37	502	14375.77	63.26	10779.26	26.43	0	0	117.23	18.40	444.58	5.70	297.27	61.01	128.41	22.18	1	3779.35	2.88	0.28	4	180	23	76	54
1432	89.93	67.30	503	14388.06	51.79	10767.40	36.98	0	0	128.15	14.17	402.62	6.98	342.86	53.96	258.98	35.68	1	3081.78	2.26	0.33	5	180	24	76	53
1433	89.87	67.09	504	14379.33	44.41	10735.06	34.52	0	0	145.15	18.87	426.23	7.28	261.41	41.76	207.26	31.33	1	5134.65	3.72	0.32	5	180	25	76	52
1434	90.03	67.66	505	14404.73	35.38	10826.40	26.80	0	0	144.61	19.59	433.13	5.50	201.29	31.31	152.51	23.51	0	2928.95	2.20	0.35	5	180	26	76	51
1435	88.92	68.61	506	14226.85	22.40	10977.15	42.07	0	0	145.34	28.82	461.39	5.52	101.05	25.50	168.78	36.66	1	2862.20	3.74	0.24	4	180	27	76	50
1436	90.23	68.04	508	14436.66	23.98	10887.17	34.90	0	0	162.16	13.14	415.52	6.01	233.49	22.11	320.58	35.20	1	3445.28	3.51	0.48	5	180	28	76	49
1437	90.33	67.91	510	14452.99	34.87	10865.27	54.64	0	0	126.45	8.94	380.13	5.65	345.82	36.16	488.24	72.61	1	2593.47	2.14	0.47	5	180	29	76	48
1438	89.98	67.16	511	14397.52	26.04	10746.22	51.50	0	0	126.01	16.29	426.71	5.74	157.47	23.54	300.11	49.62	1	2625.22	3.00	0.33	5	180	30	76	47
1439	90.24	67.81	513	14438.80	28.23	10849.81	35.65	0	0	143.74	14.23	419.73	5.96	223.90	25.77	277.66	33.77	1	3941.35	3.90	0.41	5	180	31	76	46
1440	90.05	68.23	514	14408.54	21.54	10916.31	74.27	0	0	129.77	9.41	397.28	5.30	238.71	20.26	575.60	114.41	1	2259.53	3.49	0.48	5	180	32	76	45
1441	91.09	68.06	515	14574.71	39.34	10889.23	28.10	0	0	173.63	10.78	346.09	5.50	368.35	33.89	333.27	28.83	1	3452.48	1.71	0.65	5	180	33	76	44
1442	90.62	68.57	516	14498.43	40.82	10971.45	52.96	0	0	157.25	11.15	355.13	6.61	353.82	38.64	458.03	60.16	1	2799.35	2.70	0.52	5	180	34	76	43
1443	90.32	67.01	517	14450.59	45.66	10721.17	18.31	0	0	131.54	26.66	438.57	4.82	184.04	40.02	91.79	22.66	1	2933.30	2.22	0.25	5	180	35	76	42
1444	90.15	68.40	519	14423.42	26.42	10943.44	43.40	0	0	148.25	12.87	417.34	6.35	241.57	24.67	365.12	47.10	1	3531.07	2.30	0.40	4	180	36	76	41
1445	89.29	67.53	520	14286.22	31.35	10804.01	37.71	0	0	123.51	9.12	405.83	5.07	324.61	32.03	356.19	39.50	1	2455.85	2.52	0.44	5	180	37	76	40
1446	90.44	67.99	521	14469.70	27.32	10878.99	36.37	0	0	150.17	13.60	405.33	6.15	237.93	25.16	303.89	35.89	1	2824.68	2.97	0.43	5	180	38	76	39
1447	90.13	67.78	522	14420.36	27.27	10844.70	29.52	0	0	170.21	8.99	371.59	5.33	374.48	30.16	372.41	30.52	1	2728.78	2.70	0.60	5	180	39	76	38
1448	90.69	68.87	523	14510.37	29.11	11018.64	52.07	0	0	126.21	8.88	388.94	5.39	312.68	29.75	475.96	68.13	1	3189.77	2.15	0.45	5	180	40	76	37
1449	90.64	68.33	524	14501.74	21.95	10932.48	24.49	0	0	189.79	9.38	369.35	5.31	327.01	22.64	365.83	26.78	1	3382.17	3.01	0.61	5	180	41	76	36
1450	90.23	68.02	525	14436.27	25.70	10883.80	25.70	0	0	163.79	9.54	392.37	5.27	334.90	26.72	331.97	26.64	1	3384.90	2.51	0.54	5	180	42	76	35
1451	90.41	67.82	527	14466.24	33.47	10851.72	31.39	0	0	163.02	11.83	373.35	5.98	325.34	34.02	302.76	31.61	1	3060.90	2.92	0.53	5	180	43	76	34
1452	90.37	67.51	528	14459.96	26.95	10801.82	39.25	0	0	184.86	9.12	325.29	5.85	372.72	28.42	483.89	46.69	1	3147.02	2.05	0.59	5	180	44	76	33
1453	89.78	67.38	529	14364.41	37.26	10781.32	34.28	0	0	125.66	13.24	428.28	5.84	270.19	35.86	254.87	31.80	1	4413.33	2.67	0.37	5	180	45	76	32
1454	90.76	68.14	532	14521.06	37.50	10901.98	46.87	0	0	147.83	10.83	378.03	6.22	328.65	36.63	424.91	54.70	1	4690.73	3.02	0.52	5	180	46	76	31
1455	90.02	67.84	533	14402.59	33.51	10853.75	29.67	0	0	160.19	9.13	379.84	5.41	378.05	33.72	376.40	32.92	1	3342.15	1.69	0.56	5	180	47	76	30
1456	90.17	68.26	534	14426.58	35.50	10922.26	53.62	0	0	120.14	12.06	415.60	6.40	277.86	34.21	374.13	57.96	1	3764.38	2.25	0.33	5	180	48	76	29
1457	90.11	68.01	535	14417.16	32.30	10881.49	29.69	0	0	123.45	11.67	427.85	5.00	264.89	30.35	244.79	27.62	1	3137.75	2.23	0.42	4	180	49	76	28
1458	90.04	68.84	536	14406.79	25.38	11015.09	81.69	0	0	110.07	9.39	431.62	5.03	235.75	23.73	532.29	94.06	1	3320.00	2.88	0.43	5	180	50	76	27
1459	90.46	68.64	537	14474.27	28.00	10981.75	29.01	0	0	137.05	14.96	439.99	5.00	198.95	24.99	206.01	25.89	0	3403.82	1.99	0.41	3	180	51	76	26
1460	89.43	68.33	538	14309.30	40.32	10933.52	51.35	0	0	107.03	14.51	439.19	6.40	234.34	37.03	291.70	49.45	1	1848.35	2.46	0.24	4	180	52	76	25
1461	90.41	68.17	540	14465.99	34.95	10906.69	35.27	0	0	171.58	11.93	381.71	6.94	351.31	36.42	370.38	38.78	1	3039.18	3.21	0.45	5	180	53	76	24
1462	90.98	67.48	541	14556.84	55.62	10796.56	35.55	0	0	117.45	20.59	437.91	6.52	243.31	50.62	156.97	31.36	0	4579.88	1.62	0.23	4	180	54	76	23
1463	91.62	68.19	542	14659.66	31.43	10910.16	40.44	0	0	198.03	9.07	298.51	5.96	413.68	29.74	522.78	54.07	1	2318.05	1.91	0.63	5	180	55	76	22
1464	91.30	69.17	544	14607.80	26.94	11067.88	83.40	0	0	126.87	22.17	436.79	6.99	117.73	22.85	344.57	85.56	1	3445.58	2.65	0.24	5	180	56	76	21
1465	90.33	67.54	547	14452.29	33.69	10806.60	25.32	0	0	147.86	15.52	430.55	5.56	248.45	30.67	187.96	22.73	0	2832.68	1.97	0.42	5	180	57	76	20
1466	90.06	67.24	549	14408.85	33.86	10758.47	39.23	0	0	146.38	10.44	389.27	5.81	322.15	34.11	381.74	42.81	1	3864.43	2.40	0.55	5	180	58	76	19
1467	89.89	67.59	550	14382.41	69.46	10814.90	36.10	0	0	112.40	22.41	461.68	6.87	263.57	64.53	139.20	31.02	1	4421.05	3.03	0.21	5	180	59	76	18
1468	90.68	67.63	551	14509.02	24.92	10820.46	38.96	0	0	174.03	21.72	445.93	6.59	154.60	21.98	233.98	36.64	0	5261.95	2.24	0.38	5	180	60	76	17
1469	89.71	67.30	552	14354.17	41.68	10768.21	40.58	0	0	160.70	12.24	395.54	7.41	383.09	45.72	375.63	44.08	1	4464.00	2.96	0.42	5	180	61	76	16
1470	89.59	68.40	553	14334.98	27.75	10943.38	22.31	0	0	183.26	9.85	397.87	5.50	363.10	29.47	320.01	22.65	1	4304.52	2.71	0.57	4	180	62	76	15
1471	89.70	68.12	554	14352.16	37.05	10899.18	36.79	0	0	153.82	11.71	401.30	6.72	351.38	39.15	353.54	39.18	1	4627.10	3.38	0.41	5	180	63	76	14
1472	89.83	67.47	555	14372.89	28.65	10794.53	21.24	0	0	206.67	10.97	382.41	6.00	379.59	31.37	298.14	21.42	1	3654.80	2.80	0.64	5	180	64	76	13
1473	89.57	68.61	558	14330.93	44.27	10977.48	50.97	0	0	148.49	9.57	390.53	6.02	409.38	41.37	476.47	58.71	1	5252.12	3.64	0.54	5	180	65	76	12
1474	89.27	67.73	560	14283.70	52.27	10836.07	27.28	0	0	119.26	11.85	449.84	5.61	376.78	57.63	218.30	25.10	1	4769.47	4.02	0.38	5	180	66	76	11
1475	89.75	68.40	561	14359.32	28.69	10943.33	24.76	0	0	221.68	11.05	378.52	6.62	396.87	32.04	354.65	26.18	1	4788.35	3.73	0.60	5	180	67	76	10
1476	90.62	68.58	562	14498.46	25.27	10972.56	24.99	0	0	233.71	14.67	407.70	7.43	300.10	25.36	307.22	24.75	1	6503.00	3.40	0.57	5	180	68	76	9
1477	90.13	67.69	564	14421.42	59.57	10831.07	41.00	0	0	115.63	16.55	426.94	6.91	290.01	59.31	224.01	37.21	1	3452.07	2.25	0.34	5	180	69	76	8
1478	90.24	68.09	565	14437.75	37.36	10894.88	32.93	0	0	153.56	11.19	386.74	6.17	348.12	38.23	334.66	34.11	1	3549.80	2.33	0.53	5	180	70	76	7
1479	89.86	68.79	567	14378.26	38.25	11006.82	42.03	0	0	159.57	9.68	383.66	5.89	390.24	37.58	429.79	44.66	1	4364.65	2.24	0.59	5	180	71	76	6
1480	88.14	67.93	568	14102.82	55.88	10868.03	31.13	0	0	152.31	30.84	464.83	7.81	213.61	49.73	123.09	30.45	1	2279.62	4.56	0.21	4	180	72	76	5
1481	89.96	67.66	569	14393.82	39.07	10825.91	29.45	0	0	143.65	13.22	424.54	6.29	318.21	39.41	252.72	27.48	1	3270.32	3.23	0.39	5	180	73	76	4
1482	88.86	67.71	570	14217.69	51.02	10833.91	23.38	0	0	130.76	12.92	440.47	5.47	363.32	54.08	186.46	21.24	1	3809.07	3.94	0.42	5	180	74	76	3
1483	87.45	67.28	572	13991.20	104.10	10765.21	23.31	0	0	129.57	13.44	446.32	5.86	546.15	102.51	177.00	21.13	1	3297.20	2.94	0.42	5	180	75	76	2
1484	87.33	67.56	573	13972.33	51.57	10810.00	25.40	0	0	133.68	16.77	463.55	6.01	308.99	50.21	157.97	22.64	1	2035.05	3.08	0.35	5	180	76	76	1
1485	84.53	76.47	474	13524.19	55.09	12235.34	30.79	0	0	120.86	10.48	391.24	5.76	414.12	60.45	280.11	29.62	1	3063.02	3.97	0.38	5	181	1	1	1
1486	90.13	70.08	475	14420.25	31.97	11212.94	37.47	0	0	109.77	11.64	431.94	4.97	236.26	29.43	272.75	35.50	1	4634.00	2.74	0.36	4	182	1	1	1
1487	89.28	75.10	476	14285.33	26.58	12015.68	48.01	0	0	120.23	15.31	414.38	5.38	162.77	23.80	285.86	45.51	1	2389.70	3.06	0.34	5	183	1	1	1
1488	81.38	65.67	481	13021.38	42.13	10507.23	27.10	0	0	156.00	10.19	340.07	5.25	385.27	39.42	297.00	27.21	1	1846.60	2.27	0.59	5	184	1	1	1
1489	90.62	71.98	484	14499.36	28.49	11516.46	50.90	0	0	112.36	9.31	401.85	5.00	265.67	27.94	417.23	59.44	1	2442.53	2.24	0.45	5	185	1	1	1
1490	86.73	76.09	486	13876.91	38.02	12173.95	42.66	0	0	100.52	13.69	421.21	5.27	217.90	34.40	242.87	39.15	0	2439.45	1.74	0.28	4	186	1	1	1
1491	90.20	69.43	489	14432.59	29.10	11108.04	104.59	0	0	107.42	11.03	423.04	5.92	225.78	26.99	557.37	132.82	1	2711.12	2.16	0.36	5	187	1	1	1
1492	83.36	67.07	490	13336.88	31.21	10731.71	40.75	0	0	137.58	23.00	456.14	5.98	143.18	26.96	187.53	35.89	0	3677.00	2.94	0.27	4	188	1	3	3
1493	84.42	67.60	491	13507.00	36.35	10816.54	47.55	0	0	106.87	13.43	446.38	5.66	227.06	33.11	281.86	46.49	1	1982.57	3.10	0.31	5	188	2	3	2
1494	83.41	66.97	492	13345.91	39.44	10714.90	47.58	0	0	134.01	16.19	431.06	7.37	250.70	37.91	298.87	46.70	1	2733.32	3.71	0.37	5	188	3	3	1
1495	84.92	76.45	491	13587.39	22.97	12232.54	47.37	0	0	137.94	26.77	426.21	5.66	103.90	25.82	193.49	41.46	1	2233.60	2.60	0.24	4	189	1	2	2
1496	85.79	77.12	492	13726.93	46.91	12338.46	47.33	0	0	94.12	15.69	418.98	5.74	218.88	42.31	220.64	42.78	0	2830.98	1.43	0.24	5	189	2	2	1
1497	86.16	65.33	495	13786.14	51.71	10453.28	35.70	0	0	134.67	15.61	408.24	7.31	332.93	53.00	240.01	33.93	1	3532.53	2.42	0.33	5	190	1	1	1
1498	88.36	75.58	499	14138.23	74.45	12093.03	35.56	0	0	121.07	11.06	372.69	6.44	485.83	86.06	293.14	35.75	1	2381.80	1.94	0.39	5	191	1	6	6
1499	88.91	75.36	500	14225.69	43.87	12058.26	36.71	0	0	119.04	9.41	379.14	5.41	389.54	49.05	329.54	37.72	1	2316.15	2.47	0.43	5	191	2	6	5
1500	87.30	76.15	501	13967.61	54.71	12183.34	56.34	0	0	94.62	14.52	428.56	6.90	278.46	52.24	284.73	54.37	1	3330.73	3.74	0.19	5	191	3	6	4
1501	87.12	75.36	504	13938.49	30.57	12057.64	24.55	0	0	152.25	11.64	410.02	5.40	301.74	30.26	252.94	22.85	1	1765.03	3.22	0.49	5	191	4	6	3
1502	86.48	75.97	506	13836.13	51.43	12155.40	46.73	0	0	105.90	21.45	439.53	6.52	196.30	45.58	178.39	41.49	0	3505.33	1.72	0.18	4	191	5	6	2
1503	87.92	76.27	507	14067.89	39.16	12202.82	50.28	0	0	117.24	14.27	414.28	6.37	249.87	36.66	293.81	50.26	1	3736.35	3.29	0.35	5	191	6	6	1
1504	83.73	68.99	500	13396.66	17.55	11038.19	11.62	0	0	283.85	43.16	455.30	4.83	86.99	14.40	84.78	14.04	1	604.38	4.26	0.41	5	192	1	1	1
1505	88.65	73.96	503	14183.42	15.74	11834.31	18.47	0	0	213.60	21.83	455.86	4.21	111.23	12.13	139.12	16.67	1	4015.25	3.96	0.53	4	193	1	1	1
1506	88.28	73.79	508	14125.35	46.37	11806.61	46.66	0	0	104.18	20.23	449.09	6.08	184.60	41.08	185.74	41.35	0	1674.85	1.70	0.20	3	194	1	6	6
1507	88.85	73.62	510	14215.83	18.04	11779.42	26.49	0	0	195.74	23.48	450.46	5.18	119.26	17.14	170.97	23.10	1	3300.57	3.86	0.44	3	194	2	6	5
1508	88.32	73.45	511	14130.63	27.72	11752.04	23.33	0	0	160.53	23.64	444.32	4.58	141.83	23.74	107.29	16.30	1	1661.97	2.87	0.36	5	194	3	6	4
1509	89.00	73.87	512	14239.45	45.10	11819.07	29.82	0	0	111.26	12.98	428.69	5.22	292.53	43.58	200.58	27.04	1	2328.93	2.28	0.34	4	194	4	6	3
1510	88.04	74.54	513	14086.77	29.10	11925.68	34.19	0	0	133.56	12.06	401.46	5.51	251.72	27.39	292.65	33.00	1	2342.97	2.76	0.41	4	194	5	6	2
1511	88.24	75.02	514	14119.13	47.80	12003.53	42.12	0	0	111.36	14.23	424.16	6.54	289.09	46.09	257.47	39.71	1	3489.20	2.98	0.25	4	194	6	6	1
1512	82.27	66.13	511	13162.53	58.37	10581.21	27.89	0	0	129.62	22.04	424.39	6.37	259.43	54.46	129.22	26.05	1	3092.85	4.00	0.27	5	195	1	3	3
1513	83.07	65.96	514	13291.16	23.91	10552.83	22.27	0	0	165.52	9.42	382.04	4.86	317.02	24.22	301.09	22.07	1	3928.92	3.38	0.59	5	195	2	3	2
1514	82.06	65.36	515	13129.80	58.68	10457.89	34.69	0	0	121.12	12.29	381.68	6.02	364.90	57.77	260.64	33.49	1	3070.73	3.24	0.46	5	195	3	3	1
1515	80.29	65.46	512	12846.16	52.72	10473.58	37.52	0	0	127.38	12.19	354.71	6.22	343.57	50.64	301.22	36.69	1	3578.85	3.19	0.40	5	196	1	1	1
1516	86.87	64.77	512	13899.13	46.50	10363.35	32.06	0	0	121.18	9.98	361.00	5.39	396.31	53.00	283.59	32.38	1	2760.70	1.73	0.48	5	197	1	1	1
1517	85.08	77.46	517	13612.70	50.94	12393.74	30.58	0	0	121.08	9.99	369.85	5.48	417.77	59.25	279.31	30.58	1	3857.62	2.72	0.43	5	198	1	2	2
1518	85.16	76.72	518	13625.95	58.73	12274.42	22.06	0	0	131.29	19.10	441.07	5.61	301.51	56.29	115.53	18.81	1	3633.52	3.38	0.32	4	198	2	2	1
1519	88.82	73.32	519	14210.44	24.20	11730.74	18.29	0	0	206.83	25.23	457.24	5.05	151.66	21.15	109.41	14.56	1	2345.62	3.02	0.43	4	199	1	1	1
1520	82.91	65.67	520	13265.39	22.55	10506.95	30.38	0	0	162.15	19.36	424.61	5.23	146.29	20.25	196.33	26.75	0	1971.38	3.10	0.41	5	200	1	22	22
1521	83.51	66.23	521	13361.52	36.76	10596.61	38.22	0	0	108.76	10.16	406.33	5.01	291.11	36.72	306.16	38.21	1	3028.07	2.85	0.41	5	200	2	22	21
1522	82.83	66.23	522	13252.54	63.68	10596.29	31.70	0	0	93.39	19.80	444.72	5.10	231.27	56.60	116.12	28.54	1	2818.60	2.46	0.19	5	200	3	22	20
1523	82.42	66.08	524	13187.77	27.10	10573.27	16.90	0	0	185.48	25.49	438.07	4.86	155.32	23.43	105.97	18.54	1	3032.30	3.53	0.39	4	200	4	22	19
1524	82.44	66.79	525	13190.87	40.18	10685.72	35.13	0	0	112.22	18.16	433.38	5.26	191.74	35.50	167.68	31.09	0	2013.62	1.90	0.27	5	200	5	22	18
1525	83.62	66.82	526	13379.58	46.02	10690.89	29.15	0	0	132.03	11.33	409.80	5.96	385.22	51.87	265.78	28.23	1	2095.28	2.52	0.44	5	200	6	22	17
1526	84.28	65.39	529	13484.23	81.71	10462.49	31.26	0	0	119.14	9.50	386.02	5.86	569.85	114.16	297.63	31.62	1	3781.80	2.54	0.40	5	200	7	22	16
1527	84.10	65.25	530	13455.93	37.35	10439.20	21.00	0	0	145.98	9.29	382.95	4.87	402.74	42.37	257.84	20.25	1	4076.30	2.74	0.57	5	200	8	22	15
1528	84.83	66.42	531	13572.88	37.60	10627.16	57.47	0	0	104.81	20.72	448.08	5.97	147.53	33.57	221.86	52.46	0	4722.88	1.90	0.20	5	200	9	22	14
1529	84.55	66.00	532	13527.63	39.63	10560.54	39.42	0	0	121.23	11.66	414.53	6.14	317.58	39.99	312.82	39.76	1	4368.12	4.28	0.33	5	200	10	22	13
1530	85.65	65.23	533	13704.77	37.87	10436.83	30.27	0	0	140.29	18.90	424.51	5.99	217.50	33.73	174.00	26.95	0	2757.20	1.78	0.33	5	200	11	22	12
1531	84.40	65.57	534	13504.28	314.34	10490.41	18.48	0	0	132.89	7.18	389.68	4.65	1463.75	912.26	264.18	18.43	1	3445.60	2.75	0.64	5	200	12	22	11
1532	83.94	65.89	535	13430.10	32.73	10542.17	24.69	0	0	156.98	11.24	403.74	5.69	339.78	34.08	271.00	23.63	1	3148.68	2.79	0.48	4	200	13	22	10
1533	83.97	65.23	537	13434.60	56.42	10437.16	18.80	0	0	148.63	25.61	446.63	5.64	255.00	51.26	85.05	16.92	1	3051.07	2.62	0.29	5	200	14	22	9
1534	83.24	66.07	539	13317.87	43.21	10571.55	32.10	0	0	121.54	18.98	422.81	5.62	212.90	38.83	159.25	28.61	0	2756.50	1.83	0.29	5	200	15	22	8
1535	81.30	65.73	540	13007.69	73.34	10517.49	27.33	0	0	123.05	12.73	384.91	5.72	415.78	69.73	206.66	24.85	1	3941.12	3.25	0.45	5	200	16	22	7
1536	83.23	66.02	541	13316.40	39.99	10563.51	35.15	0	0	128.88	11.94	389.15	6.08	320.35	40.71	292.36	34.53	1	3295.02	3.88	0.36	4	200	17	22	6
1537	82.19	65.61	542	13150.22	50.28	10498.01	22.55	0	0	122.88	15.74	416.33	4.97	290.73	48.27	135.28	19.27	1	3161.42	3.99	0.37	5	200	18	22	5
1538	82.44	66.23	543	13191.00	31.09	10596.27	94.44	0	0	94.51	12.81	420.85	5.73	181.32	28.29	443.43	111.02	1	3114.90	4.85	0.28	5	200	19	22	4
1539	83.53	65.45	544	13364.70	24.45	10472.65	17.51	0	0	199.99	22.15	421.37	4.63	166.72	21.17	104.05	11.89	1	3427.77	3.72	0.48	4	200	20	22	3
1540	83.92	65.66	545	13427.58	49.40	10504.81	31.93	0	0	114.60	14.83	421.94	5.83	289.95	47.39	193.43	28.88	1	2481.85	2.43	0.31	5	200	21	22	2
1541	82.83	64.89	546	13252.88	44.89	10382.31	23.38	0	0	169.37	7.89	333.89	5.09	557.29	67.04	342.15	23.79	1	3984.33	2.93	0.64	5	200	22	22	1
1542	87.20	74.78	521	13951.77	41.18	11965.05	27.76	0	0	151.86	9.03	405.71	5.67	458.98	52.80	345.72	29.38	1	4251.75	3.11	0.46	5	201	1	7	7
1543	88.55	74.12	524	14167.88	29.53	11858.85	54.45	0	0	102.64	15.92	444.34	5.09	147.19	25.77	267.72	50.34	1	1406.35	2.15	0.28	5	201	2	7	6
1544	87.38	74.86	525	13980.32	26.40	11977.07	53.85	0	0	148.86	13.56	401.17	6.75	230.65	24.41	402.29	60.67	1	2467.22	3.60	0.39	4	201	3	7	5
1545	88.51	74.01	526	14162.37	25.03	11841.29	41.51	0	0	144.02	16.51	431.06	5.84	170.13	22.40	275.12	39.08	1	3252.57	4.37	0.38	4	201	4	7	4
1546	88.65	73.73	528	14184.79	26.74	11796.46	43.82	0	0	120.68	12.76	430.35	5.29	199.03	24.30	312.75	43.26	1	3442.73	2.61	0.38	5	201	5	7	3
1547	88.10	73.98	529	14096.12	27.87	11836.78	21.67	0	0	179.03	30.36	447.75	5.38	131.59	25.64	109.70	23.79	1	2755.45	2.83	0.31	5	201	6	7	2
1548	88.05	73.37	530	14088.76	25.12	11738.87	32.15	0	0	167.74	18.90	425.63	6.02	172.78	22.39	220.79	28.67	0	2691.53	2.94	0.41	3	201	7	7	1
1549	84.91	76.70	524	13585.84	32.90	12272.47	35.23	0	0	132.67	15.68	417.69	5.87	216.79	29.78	231.91	31.91	0	3003.20	2.10	0.35	4	202	1	4	4
1550	85.43	76.91	527	13668.18	39.15	12305.46	32.75	0	0	130.56	13.06	391.78	6.09	301.39	38.28	255.43	31.04	1	2668.15	3.27	0.37	5	202	2	4	3
1551	83.86	77.43	529	13417.58	37.78	12389.23	21.82	0	0	160.42	10.11	341.38	5.07	383.06	38.42	260.43	21.41	1	3555.73	2.24	0.60	5	202	3	4	2
1552	85.04	75.83	532	13606.32	74.26	12132.44	38.90	0	0	84.16	13.62	442.30	5.64	336.04	75.96	189.22	35.32	1	3261.10	3.09	0.24	5	202	4	4	1
1553	88.69	72.73	535	14190.28	28.72	11636.95	50.73	0	0	118.30	14.80	444.85	5.61	179.47	25.86	298.96	49.69	1	2446.03	2.54	0.33	5	203	1	7	7
1554	87.94	74.26	538	14070.70	56.73	11882.05	30.34	0	0	111.88	16.51	432.58	5.79	290.21	54.13	160.39	27.18	1	1490.55	2.76	0.28	4	203	2	7	6
1555	87.92	74.50	540	14067.81	24.85	11920.01	34.13	0	0	174.52	14.31	396.37	6.58	238.13	23.23	316.65	34.06	1	2310.78	2.96	0.46	4	203	3	7	5
1556	87.23	73.93	542	13956.65	36.24	11829.44	42.98	0	0	114.04	19.93	431.50	5.57	160.09	32.02	189.73	37.95	0	1561.90	1.66	0.24	3	203	4	7	4
1557	88.08	74.90	543	14092.30	21.14	11983.76	25.90	0	0	165.55	11.27	384.75	5.01	243.42	19.63	289.04	25.20	1	1944.97	2.28	0.57	5	203	5	7	3
1558	87.23	75.83	545	13957.38	53.44	12132.58	34.47	0	0	94.63	14.97	437.44	5.15	259.90	49.05	169.60	30.90	1	3191.95	3.69	0.25	3	203	6	7	2
1559	85.90	76.06	547	13743.73	66.03	12169.86	14.84	0	0	147.99	34.86	442.89	5.84	231.42	59.10	75.62	16.19	1	4634.40	4.50	0.19	5	203	7	7	1
1560	85.85	79.14	536	13736.65	152.78	12661.90	50.03	0	0	76.19	18.46	387.77	7.20	393.21	154.84	160.97	45.15	1	2484.23	2.91	0.15	5	204	1	1	1
1561	82.80	75.71	537	13248.09	48.51	12113.24	24.81	0	0	157.05	26.59	420.78	6.46	219.53	42.73	108.87	20.50	1	2065.07	3.87	0.27	4	205	1	1	1
1562	85.76	76.69	541	13721.25	35.24	12269.65	32.14	0	0	138.97	9.59	366.08	5.57	373.75	39.06	340.70	33.64	1	3497.23	2.20	0.44	5	206	1	1	1
1563	76.19	71.54	542	12190.48	16.01	11446.82	51.15	0	0	126.32	23.26	354.86	4.32	77.76	15.33	223.97	45.09	1	-257.27	1.81	0.27	5	207	1	1	1
1564	79.67	78.19	543	12747.71	24.83	12510.21	28.87	0	0	139.63	19.64	348.20	4.48	134.74	21.18	157.67	25.30	0	1314.12	2.28	0.35	4	208	1	1	1
1565	89.57	67.72	543	14331.22	59.59	10835.68	46.14	0	0	126.95	12.52	393.18	6.52	363.11	55.52	322.96	46.64	1	4685.73	2.85	0.52	5	209	1	3	3
1566	89.79	67.82	545	14365.97	23.85	10851.95	29.68	0	0	149.45	11.10	414.34	5.12	249.71	22.64	304.93	29.22	1	4949.40	2.86	0.51	4	209	2	3	2
1567	89.75	67.01	546	14359.51	31.79	10721.26	24.76	0	0	179.03	8.72	349.98	5.14	429.13	36.87	337.53	24.82	1	3690.85	3.25	0.66	5	209	3	3	1
1568	88.03	73.95	550	14084.14	24.98	11832.80	48.71	0	0	132.83	22.15	447.91	5.73	121.28	25.10	226.38	43.54	1	2376.65	1.90	0.29	5	210	1	8	8
1569	88.51	73.96	551	14162.34	31.85	11832.86	39.31	0	0	144.33	22.76	442.23	6.29	155.48	27.82	192.05	34.73	0	1862.00	1.99	0.28	3	210	2	8	7
1570	88.65	75.35	552	14184.50	28.47	12056.24	51.08	0	0	129.28	21.25	438.56	6.03	132.34	24.27	238.63	45.58	1	3356.42	2.66	0.27	5	210	3	8	6
1571	88.01	74.65	553	14081.46	65.66	11944.00	43.44	0	0	98.56	15.27	428.96	6.75	316.55	65.72	221.28	39.74	1	2979.23	3.04	0.21	5	210	4	8	5
1572	88.56	74.04	554	14169.00	37.29	11846.84	30.34	0	0	124.69	25.17	461.46	5.04	142.37	31.59	120.94	30.09	1	3758.27	3.19	0.23	5	210	5	8	4
1573	88.86	73.86	555	14217.61	42.36	11818.31	40.94	0	0	131.69	20.55	443.93	6.96	210.19	38.17	203.43	36.80	0	3791.00	1.99	0.26	4	210	6	8	3
1574	88.74	74.89	557	14198.47	42.50	11981.89	32.96	0	0	123.69	8.07	389.53	4.76	437.97	52.45	332.53	32.72	1	2618.62	2.23	0.53	5	210	7	8	2
1575	87.69	76.25	560	14031.13	33.90	12200.69	39.13	0	0	150.10	11.28	363.98	6.19	329.42	34.87	352.30	40.12	1	1723.25	1.84	0.45	4	210	8	8	1
1576	83.17	65.49	551	13306.70	26.81	10478.63	32.64	0	0	143.94	26.54	436.15	5.04	115.17	25.43	134.81	26.95	1	3164.25	3.34	0.27	5	211	1	36	36
1577	82.49	67.04	554	13199.10	26.85	10725.89	59.64	0	0	110.39	16.85	439.65	5.34	134.59	22.62	292.45	56.83	1	2571.10	2.88	0.28	5	211	2	36	35
1578	82.85	67.05	555	13255.84	41.08	10728.07	37.39	0	0	137.38	12.03	407.96	6.30	322.12	41.53	321.63	37.92	1	4106.88	2.87	0.41	5	211	3	36	34
1579	82.23	67.14	556	13156.99	31.43	10742.54	38.68	0	0	151.20	19.49	424.47	6.71	189.38	28.22	232.34	34.94	0	2720.78	4.26	0.34	5	211	4	36	33
1580	82.99	66.63	557	13277.97	32.26	10660.24	33.96	0	0	160.48	14.74	413.23	6.96	272.88	30.90	287.49	32.68	1	3913.07	4.56	0.39	5	211	5	36	32
1581	82.63	67.58	558	13220.51	26.89	10812.54	31.20	0	0	178.70	10.36	376.12	5.98	329.97	27.67	387.67	35.46	1	802.68	2.53	0.55	5	211	6	36	31
1582	82.90	66.99	559	13263.77	18.45	10717.91	31.67	0	0	219.24	15.76	418.87	6.68	202.10	16.80	325.46	31.98	1	4079.47	4.41	0.56	4	211	7	36	30
1583	82.29	66.58	560	13166.51	26.58	10653.31	25.19	0	0	170.67	18.72	448.34	5.53	187.17	23.52	177.44	22.28	0	3323.70	2.67	0.44	3	211	8	36	29
1584	82.54	66.28	561	13205.66	36.43	10605.54	57.71	0	0	119.81	21.60	444.41	6.79	156.43	32.09	243.31	53.33	0	4042.18	1.67	0.23	5	211	9	36	28
1585	82.78	67.45	562	13244.13	30.35	10791.60	27.31	0	0	167.94	8.37	376.36	5.00	394.53	31.66	373.32	28.90	1	2616.40	2.84	0.64	5	211	10	36	27
1586	83.23	66.14	563	13317.12	46.90	10581.97	25.38	0	0	142.97	29.89	463.02	6.03	176.40	40.95	102.84	26.67	1	3161.43	2.48	0.22	4	211	11	36	26
1587	83.40	66.35	565	13343.71	33.22	10616.26	30.84	0	0	129.89	13.06	426.79	5.35	251.70	31.69	239.95	28.19	1	4526.73	3.99	0.41	5	211	12	36	25
1588	83.42	66.33	566	13347.09	30.06	10612.04	56.17	0	0	120.92	9.07	401.23	5.44	302.47	30.53	480.95	75.10	1	2761.72	2.84	0.43	5	211	13	36	24
1589	82.94	67.33	567	13270.35	25.87	10772.74	32.90	0	0	141.96	15.17	439.30	5.31	188.34	23.20	238.51	29.72	0	2571.28	2.33	0.41	3	211	14	36	23
1590	82.77	65.58	568	13243.03	30.29	10492.90	30.26	0	0	207.42	11.48	348.36	7.00	392.47	34.69	374.74	32.09	1	3831.25	2.88	0.52	5	211	15	36	22
1591	82.27	66.37	569	13162.94	40.52	10619.75	24.53	0	0	141.54	14.81	425.17	5.59	288.19	39.28	183.34	22.08	1	3377.32	3.62	0.42	5	211	16	36	21
1592	82.34	67.06	570	13173.80	22.26	10729.90	26.10	0	0	203.73	16.55	427.96	6.28	212.54	20.41	247.84	24.15	0	3084.75	3.13	0.53	4	211	17	36	20
1593	82.27	65.91	571	13163.79	33.23	10545.50	83.92	0	0	103.08	16.79	427.12	6.08	158.35	29.68	336.35	82.93	1	3274.18	2.11	0.26	5	211	18	36	19
1594	82.52	67.42	572	13203.22	29.56	10786.61	22.48	0	0	139.37	16.68	456.67	4.39	190.06	25.98	143.90	19.33	0	3787.18	2.28	0.42	5	211	19	36	18
1595	82.43	66.28	574	13188.09	25.18	10604.96	32.45	0	0	142.17	14.98	439.62	5.21	185.83	22.55	238.43	29.33	0	3873.55	2.25	0.42	3	211	20	36	17
1596	82.52	66.13	575	13203.22	51.79	10580.25	30.49	0	0	150.67	10.55	366.39	5.90	431.88	47.76	324.15	31.16	1	5194.83	3.55	0.57	5	211	21	36	16
1597	84.33	66.79	577	13492.16	37.63	10686.65	32.92	0	0	142.01	10.33	399.68	5.96	366.82	40.38	341.89	34.64	1	2968.55	2.63	0.41	5	211	22	36	15
1598	83.39	65.45	580	13342.77	44.63	10472.69	36.25	0	0	144.45	12.00	384.21	6.69	372.64	47.76	318.72	37.05	1	3907.25	2.84	0.42	5	211	23	36	14
1599	83.44	67.24	581	13350.26	47.47	10758.06	54.82	0	0	96.69	15.88	438.93	6.47	226.43	43.19	259.12	50.87	1	2436.78	2.33	0.23	5	211	24	36	13
1600	82.80	66.63	582	13247.91	32.67	10661.26	27.66	0	0	127.39	12.28	422.84	5.02	262.65	30.44	224.94	25.18	1	1266.95	1.95	0.42	4	211	25	36	12
1601	82.78	66.16	584	13244.27	61.93	10586.24	37.87	0	0	100.96	17.92	430.67	6.18	267.59	57.27	166.13	33.97	1	1670.10	2.19	0.21	3	211	26	36	11
1602	82.53	66.54	586	13204.55	30.25	10645.87	20.46	0	0	185.11	19.31	409.90	5.62	220.25	27.81	151.37	17.84	0	1865.22	2.71	0.47	4	211	27	36	10
1603	82.58	66.00	588	13213.13	30.13	10559.66	31.40	0	0	149.31	20.05	424.98	5.70	173.17	26.58	180.48	27.77	0	2610.00	2.04	0.35	3	211	28	36	9
1604	82.72	65.93	589	13235.81	32.21	10548.44	29.09	0	0	140.70	15.15	428.94	5.58	232.45	29.15	210.31	26.26	0	3973.75	2.41	0.41	5	211	29	36	8
1605	82.34	66.11	590	13174.42	39.26	10577.36	47.06	0	0	118.53	14.04	403.47	6.46	255.05	37.69	300.03	46.40	1	3278.18	2.47	0.35	5	211	30	36	7
1606	83.56	65.62	592	13370.07	54.03	10499.21	24.59	0	0	159.27	9.76	367.24	5.77	512.69	65.46	295.33	24.93	1	3032.95	3.19	0.55	5	211	31	36	6
1607	82.18	65.83	593	13148.81	31.67	10532.70	50.61	0	0	144.55	29.06	437.70	7.05	123.30	29.16	194.47	44.39	1	3469.95	3.47	0.21	5	211	32	36	5
1608	83.06	65.84	594	13290.15	32.83	10534.69	29.84	0	0	139.25	13.37	410.50	5.69	263.67	31.05	243.06	27.53	1	3343.03	3.18	0.42	5	211	33	36	4
1609	82.60	66.50	595	13215.31	23.29	10640.58	40.71	0	0	150.04	22.63	443.59	5.22	101.68	16.11	204.52	35.52	1	2818.20	2.03	0.32	5	211	34	36	3
1610	83.58	65.51	597	13373.39	36.62	10482.30	31.87	0	0	147.81	9.97	378.92	5.62	369.28	38.45	336.04	32.90	1	4267.32	2.53	0.54	5	211	35	36	2
1611	82.76	66.01	600	13241.59	31.40	10562.03	21.36	0	0	163.93	8.20	363.44	4.71	403.94	33.01	322.89	21.86	1	4350.65	2.41	0.61	5	211	36	36	1
1612	82.89	67.84	552	13262.66	47.36	10854.50	47.24	0	0	112.60	11.08	395.32	5.88	352.40	50.16	315.42	46.75	1	1159.22	2.16	0.37	5	212	1	2	2
1613	82.85	67.65	553	13255.43	24.82	10824.28	24.22	0	0	195.43	12.20	392.25	6.07	305.01	24.56	291.86	24.09	1	1535.75	3.36	0.56	4	212	2	2	1
1614	91.16	70.45	554	14585.38	37.64	11271.55	48.61	0	0	157.96	10.64	350.04	5.76	327.19	33.30	445.84	54.49	1	3038.25	2.20	0.59	5	213	1	1	1
1615	86.99	76.04	558	13917.82	52.70	12166.94	53.00	0	0	88.15	15.65	434.74	6.03	230.66	48.20	231.80	48.57	0	2648.83	1.42	0.19	3	214	1	1	1
1616	88.14	67.15	558	14102.88	46.28	10743.98	32.39	0	0	134.90	21.77	459.39	6.51	221.28	41.25	155.46	28.88	0	4553.03	2.10	0.26	5	215	1	1	1
1617	89.30	72.68	562	14288.06	68.10	11628.85	43.26	0	0	89.75	13.93	441.49	6.04	319.26	68.55	217.74	40.12	1	787.12	1.63	0.22	5	216	1	19	19
1618	88.94	72.21	563	14229.83	21.85	11553.71	76.31	0	0	116.27	18.04	466.30	5.67	116.68	22.77	356.51	80.06	1	2861.93	2.22	0.30	5	216	2	19	18
1619	88.63	73.63	564	14180.13	43.92	11780.06	36.06	0	0	118.50	15.78	439.78	6.16	255.99	40.41	211.83	32.62	1	3092.93	3.12	0.29	5	216	3	19	17
1620	87.86	74.11	565	14058.08	29.99	11857.13	24.75	0	0	160.30	24.22	454.34	5.26	153.57	26.38	128.68	23.07	1	2884.05	2.61	0.33	5	216	4	19	16
1621	88.25	73.61	567	14119.45	43.56	11776.92	61.11	0	0	101.16	22.50	453.30	6.48	151.33	38.55	212.10	54.06	0	1391.28	1.61	0.16	3	216	5	19	15
1622	87.69	74.77	569	14030.91	42.81	11963.42	41.75	0	0	110.43	19.81	451.56	5.84	184.30	37.87	179.75	36.95	0	3305.05	1.53	0.23	3	216	6	19	14
1623	88.30	73.75	570	14128.23	35.60	11800.64	36.83	0	0	124.59	20.65	444.75	5.55	165.52	31.31	171.28	32.43	0	2378.38	2.23	0.27	4	216	7	19	13
1624	88.05	73.92	571	14087.20	32.26	11826.84	15.75	0	0	171.62	22.50	449.72	4.80	194.60	28.30	104.69	17.55	1	2084.12	2.90	0.41	5	216	8	19	12
1625	88.87	72.88	572	14219.52	49.01	11660.87	195.94	0	0	69.96	11.85	439.59	6.63	231.84	46.19	615.10	315.17	1	2009.10	2.06	0.16	5	216	9	19	11
1626	88.46	73.74	574	14153.41	29.88	11797.66	18.25	0	0	171.63	25.04	444.37	4.57	158.10	25.75	90.74	15.24	1	1617.47	2.67	0.37	5	216	10	19	10
1627	88.49	72.97	577	14158.25	41.04	11674.55	76.30	0	0	98.61	15.28	426.56	6.88	209.60	37.51	354.36	80.42	1	1761.68	2.27	0.21	5	216	11	19	9
1628	88.73	74.66	579	14196.91	19.53	11946.36	32.20	0	0	183.52	8.56	365.06	5.08	315.06	19.95	445.18	37.76	1	5149.80	3.58	0.63	5	216	12	19	8
1629	88.62	73.97	580	14179.53	32.02	11834.50	37.51	0	0	138.99	13.86	421.00	6.29	252.49	29.74	287.69	36.41	1	3474.85	3.40	0.37	4	216	13	19	7
1630	88.19	73.14	581	14110.46	17.01	11702.16	59.52	0	0	160.70	24.05	465.89	6.10	94.51	16.87	302.71	57.17	1	2003.43	2.25	0.33	4	216	14	19	6
1631	88.00	73.98	584	14080.30	32.11	11836.35	25.49	0	0	144.89	11.80	427.87	5.36	299.43	31.52	245.05	23.83	1	3364.43	2.64	0.47	4	216	15	19	5
1632	88.73	72.83	586	14197.27	34.83	11652.93	32.68	0	0	139.03	18.59	438.30	5.88	201.19	31.25	189.24	29.13	0	2382.18	1.80	0.33	3	216	16	19	4
1633	87.96	74.51	588	14073.96	55.19	11922.01	49.62	0	0	99.07	16.92	457.61	6.78	250.36	51.16	227.33	45.07	1	4714.60	3.12	0.20	5	216	17	19	3
1634	88.24	73.57	589	14117.72	47.98	11770.53	36.98	0	0	132.50	29.91	468.86	6.53	162.08	41.84	119.80	28.66	1	3360.93	2.78	0.18	4	216	18	19	2
1635	88.77	72.58	592	14203.23	20.31	11613.39	42.40	0	0	165.08	10.02	384.78	5.42	261.07	19.64	443.77	48.78	1	1807.82	2.48	0.56	4	216	19	19	1
1636	87.72	67.69	564	14035.33	23.93	10830.83	23.27	0	0	180.00	27.92	478.50	4.84	115.82	20.11	109.94	18.71	1	1961.12	3.04	0.35	5	217	1	3	3
1637	86.97	66.80	565	13914.88	37.73	10687.84	27.47	0	0	147.51	27.06	466.70	5.69	158.91	33.12	117.04	25.12	1	3459.22	2.71	0.26	5	217	2	3	2
1638	87.91	67.68	566	14065.70	14.22	10829.59	41.63	0	0	174.59	34.51	466.78	5.31	79.36	15.71	173.28	36.45	1	1924.70	2.87	0.27	5	217	3	3	1
1639	85.34	76.46	571	13654.20	55.87	12233.54	29.88	0	0	122.69	16.55	430.01	6.16	302.42	54.97	173.08	26.83	1	4098.75	3.24	0.32	5	218	1	2	2
1640	84.77	77.53	572	13562.71	60.36	12404.85	35.56	0	0	123.55	10.13	363.28	5.94	450.41	65.55	316.84	36.35	1	3064.98	2.44	0.41	5	218	2	2	1
1641	86.17	67.72	571	13787.69	180.45	10835.92	20.42	0	0	154.59	13.40	436.77	6.50	1029.66	227.36	193.73	18.75	1	2170.95	3.17	0.48	5	219	1	1	1
1642	89.37	67.47	574	14298.88	73.31	10794.85	44.86	0	0	110.01	11.40	413.11	6.78	450.83	86.05	317.80	45.98	1	4028.03	3.27	0.29	5	220	1	3	3
1643	90.75	68.39	575	14519.31	26.05	10942.54	42.85	0	0	153.01	11.51	393.89	6.02	267.88	25.32	387.00	46.40	1	2594.15	2.26	0.47	5	220	2	3	2
1644	90.93	69.21	577	14548.39	31.31	11073.27	126.25	0	0	152.08	9.74	359.75	6.56	329.02	31.35	828.12	271.20	1	3261.25	2.00	0.58	5	220	3	3	1
1645	91.05	68.81	574	14567.87	32.74	11009.85	165.95	0	0	125.00	9.05	385.14	6.06	314.52	33.22	892.36	347.34	1	3559.00	3.20	0.49	5	221	1	1	1
1646	86.34	76.84	576	13813.63	66.15	12294.84	21.25	0	0	131.16	16.56	421.22	5.78	372.32	71.56	133.14	19.66	1	2200.40	2.61	0.36	4	222	1	1	1
1647	89.37	67.78	579	14298.75	36.62	10844.64	31.97	0	0	136.99	9.34	399.90	5.40	366.55	38.33	350.17	34.05	1	4268.00	3.04	0.50	5	223	1	27	27
1648	88.93	68.44	580	14229.10	105.36	10950.31	47.71	0	0	108.66	10.65	443.75	7.13	592.68	159.62	351.43	50.43	1	3816.03	3.38	0.26	5	223	2	27	26
1649	88.71	67.61	581	14193.52	45.93	10817.49	19.98	0	0	156.31	9.39	396.63	5.08	473.34	56.01	254.03	19.71	1	3386.75	2.39	0.61	5	223	3	27	25
1650	87.41	68.13	582	13985.81	189.97	10900.65	28.02	0	0	123.09	14.16	447.67	7.11	775.77	234.54	195.19	25.70	1	1943.40	3.81	0.33	5	223	4	27	24
1651	87.36	66.43	583	13977.64	52.29	10628.10	38.45	0	0	137.99	13.62	416.08	7.47	382.67	58.76	293.65	38.65	1	3546.60	2.37	0.35	5	223	5	27	23
1652	88.89	67.58	584	14221.93	47.52	10812.40	20.77	0	0	149.11	15.06	458.36	5.66	338.58	48.53	160.96	18.59	1	2555.05	3.08	0.44	4	223	6	27	22
1653	89.06	68.53	585	14249.01	39.20	10964.00	30.50	0	0	149.82	10.40	401.22	5.98	397.22	44.76	319.98	31.29	1	4582.10	2.55	0.45	5	223	7	27	21
1654	88.78	68.15	586	14204.80	45.00	10904.77	23.14	0	0	127.64	12.08	437.07	5.12	347.96	46.97	192.84	21.10	1	2366.72	2.54	0.44	5	223	8	27	20
1655	88.17	67.98	587	14107.68	61.05	10876.82	30.92	0	0	118.54	17.08	454.40	6.42	316.24	60.33	168.15	27.93	1	3133.07	3.35	0.28	5	223	9	27	19
1656	88.47	67.28	588	14155.44	55.36	10764.13	21.51	0	0	132.90	12.76	445.70	5.26	381.04	58.14	175.66	19.45	1	4070.75	3.12	0.45	5	223	10	27	18
1657	89.08	68.58	589	14252.60	36.72	10972.82	47.34	0	0	126.98	10.86	429.35	6.12	323.24	37.59	375.43	50.00	1	3230.38	2.91	0.37	5	223	11	27	17
1658	88.12	67.24	590	14099.80	63.56	10758.91	46.46	0	0	157.66	11.67	383.46	7.61	519.72	89.04	389.90	44.95	1	4070.45	2.44	0.42	5	223	12	27	16
1659	89.68	67.72	591	14348.06	56.18	10835.41	34.17	0	0	134.49	11.93	395.08	6.28	383.15	53.24	296.88	33.37	1	3034.40	2.04	0.46	5	223	13	27	15
1660	89.45	67.64	593	14311.33	42.25	10822.76	27.10	0	0	150.64	13.37	432.18	6.26	333.36	43.10	240.54	25.00	1	4550.57	4.09	0.44	5	223	14	27	14
1661	90.39	67.59	594	14461.62	29.08	10814.77	37.39	0	0	169.65	13.39	385.94	6.85	275.20	29.04	351.69	39.67	1	3244.80	2.26	0.47	5	223	15	27	13
1662	89.39	68.12	596	14302.84	46.07	10898.42	29.42	0	0	156.53	10.98	389.10	6.39	422.37	50.37	317.44	30.00	1	4319.15	3.81	0.50	5	223	16	27	12
1663	87.90	67.48	597	14064.16	31.96	10797.21	33.18	0	0	145.34	24.21	477.61	5.72	148.03	28.42	152.89	28.68	0	4239.15	2.13	0.28	5	223	17	27	11
1664	89.27	67.77	599	14282.96	66.67	10843.07	35.40	0	0	147.95	12.95	408.42	7.70	463.68	73.95	313.13	35.73	1	3219.72	3.04	0.34	5	223	18	27	10
1665	88.43	67.35	600	14148.46	44.12	10775.26	41.60	0	0	120.94	14.98	455.17	6.51	268.43	42.85	256.75	39.79	1	3172.03	3.21	0.30	5	223	19	27	9
1666	89.55	67.53	601	14328.07	30.36	10804.66	28.47	0	0	152.98	9.82	405.72	5.63	355.65	32.75	339.17	29.89	1	3749.05	2.55	0.44	5	223	20	27	8
1667	89.45	68.37	603	14311.33	59.32	10939.84	33.82	0	0	135.85	14.04	421.13	6.41	341.67	54.44	254.26	31.23	1	4221.57	4.24	0.42	5	223	21	27	7
1668	89.44	67.44	604	14310.64	50.13	10790.48	24.04	0	0	129.00	13.58	442.18	5.57	348.92	52.37	179.94	21.80	1	4048.30	3.22	0.39	4	223	22	27	6
1669	88.18	66.93	605	14108.77	26.34	10708.98	36.03	0	0	131.23	16.61	452.47	5.05	161.17	23.42	219.72	32.18	0	2898.93	2.44	0.37	5	223	23	27	5
1670	87.94	67.25	606	14070.10	39.84	10759.61	28.03	0	0	139.80	13.15	422.94	5.95	317.99	39.94	233.09	26.29	1	3046.70	3.80	0.42	5	223	24	27	4
1671	87.46	67.36	607	13993.97	27.39	10777.48	39.03	0	0	155.25	16.08	435.10	6.43	207.18	24.77	280.83	37.92	1	3383.85	5.24	0.40	4	223	25	27	3
1672	86.10	67.22	608	13775.54	44.46	10754.57	44.19	0	0	139.68	11.03	423.28	6.35	391.39	49.69	353.67	42.94	1	3025.40	2.43	0.44	5	223	26	27	2
1673	87.56	67.00	611	14009.39	44.75	10720.37	26.54	0	0	117.66	10.58	436.26	5.11	363.77	48.39	233.97	24.75	1	3556.95	2.61	0.42	5	223	27	27	1
1674	90.33	70.85	585	14452.31	35.58	11335.74	65.96	0	0	158.80	10.81	364.85	6.31	316.46	32.73	548.36	91.56	1	4337.70	2.41	0.62	5	224	1	2	2
1675	90.11	69.80	587	14417.14	35.04	11167.88	51.32	0	0	141.33	11.89	407.53	6.63	294.90	35.50	418.51	60.98	1	4375.62	2.67	0.51	5	224	2	2	1
1676	85.26	77.10	588	13641.50	41.97	12335.35	37.57	0	0	150.48	15.17	386.23	7.09	308.26	41.87	267.46	37.58	1	2820.57	2.98	0.43	5	225	1	2	2
1677	86.73	78.43	589	13876.02	119.99	12548.90	37.25	0	0	98.48	23.15	413.14	6.68	349.05	122.42	93.95	23.62	1	2137.95	1.95	0.18	5	225	2	2	1
1678	83.69	69.46	590	13390.33	41.14	11113.15	33.66	0	0	156.87	33.10	447.61	6.35	146.51	35.35	99.38	21.76	1	802.45	2.56	0.23	5	226	1	1	1
1679	85.81	76.05	590	13729.19	83.21	12168.27	39.93	0	0	126.04	12.72	395.88	6.94	474.03	74.29	303.76	39.66	1	3833.73	3.35	0.34	5	227	1	1	1
1680	87.18	68.23	592	13948.91	205.51	10916.27	33.32	0	0	127.23	9.76	419.62	6.66	1072.52	317.68	330.84	34.77	1	2617.80	2.92	0.37	5	228	1	1	1
1681	81.64	76.96	593	13061.61	44.01	12313.65	25.70	0	0	125.15	11.93	367.23	5.08	321.73	44.28	211.19	23.45	1	1727.45	2.87	0.44	5	229	1	1	1
1682	85.20	76.54	595	13631.38	40.50	12245.68	19.61	0	0	136.54	16.91	435.97	4.44	245.45	36.93	110.85	14.20	1	3881.23	3.65	0.40	5	230	1	2	2
1683	84.64	77.01	596	13541.69	33.79	12322.17	41.65	0	0	130.62	21.32	436.51	6.07	159.66	29.73	196.74	36.86	0	4547.35	1.66	0.27	5	230	2	2	1
1684	88.35	73.90	597	14135.51	28.05	11823.85	47.63	0	0	123.76	17.09	452.75	5.66	157.74	24.93	263.75	43.97	1	2997.88	2.40	0.31	4	231	1	5	5
1685	88.34	73.67	600	14134.04	41.26	11787.77	23.39	0	0	153.43	20.88	447.40	5.76	230.45	37.64	131.55	20.00	1	2847.62	4.31	0.35	5	231	2	5	4
1686	88.67	73.47	601	14187.69	33.84	11754.46	43.71	0	0	115.88	15.63	431.33	5.71	195.16	30.65	251.27	39.86	1	2201.80	2.27	0.30	5	231	3	5	3
1687	88.28	74.09	604	14125.45	40.04	11853.68	24.30	0	0	142.70	21.03	449.77	5.49	210.22	35.28	129.83	22.87	1	3047.38	4.54	0.32	5	231	4	5	2
1688	87.81	73.77	606	14048.90	26.81	11802.83	20.80	0	0	180.05	28.42	456.38	4.97	132.08	23.79	101.82	18.59	1	3084.25	3.90	0.34	5	231	5	5	1
1689	90.83	69.16	597	14533.07	35.38	11065.37	41.52	0	0	151.47	10.73	379.87	6.10	326.17	34.93	406.51	48.23	1	2935.50	1.59	0.49	5	232	1	1	1
1690	85.91	76.13	601	13745.13	41.27	12180.62	50.46	0	0	98.99	16.53	441.23	5.79	192.20	37.01	233.87	45.69	0	2606.28	1.54	0.24	5	233	1	2	2
1691	85.03	77.01	603	13605.55	60.96	12322.13	26.11	0	0	128.91	12.98	414.63	6.09	409.77	69.88	205.72	23.98	1	4298.48	2.77	0.41	5	233	2	2	1
1692	87.85	66.91	603	14055.69	33.28	10706.16	36.14	0	0	157.85	13.14	405.91	6.51	305.13	32.83	300.68	36.35	1	3222.22	3.65	0.48	5	234	1	1	1
1693	83.20	65.82	606	13312.47	22.53	10531.54	49.98	0	0	110.88	15.07	423.60	4.56	129.51	20.45	279.57	46.61	1	2936.55	2.30	0.34	4	235	1	11	11
1694	83.25	66.16	608	13319.73	65.69	10585.17	28.50	0	0	142.61	10.84	384.50	6.12	492.76	66.27	288.05	28.13	1	5147.68	3.03	0.46	5	235	2	11	10
1695	82.29	66.03	609	13166.74	89.26	10564.70	66.43	0	0	72.90	20.12	421.95	7.20	250.12	81.38	187.48	59.69	1	2836.75	2.51	0.10	5	235	3	11	9
1696	83.24	66.53	610	13319.19	22.92	10645.04	42.37	0	0	125.67	21.92	446.01	4.62	100.00	20.13	187.64	36.93	1	2818.00	2.68	0.27	4	235	4	11	8
1697	84.38	66.08	611	13500.48	73.26	10572.55	32.32	0	0	101.53	13.00	430.58	5.80	384.94	78.65	198.90	29.53	1	3600.88	2.61	0.34	5	235	5	11	7
1698	85.31	65.95	612	13650.12	65.07	10552.43	28.23	0	0	128.78	11.67	409.53	6.24	454.17	77.12	247.21	26.62	1	2348.70	2.41	0.39	5	235	6	11	6
1699	83.63	65.96	613	13380.69	47.14	10552.99	27.48	0	0	128.44	20.35	433.39	5.73	229.98	41.89	135.91	25.52	0	2441.40	1.97	0.28	5	235	7	11	5
1700	83.15	65.57	615	13304.30	107.94	10490.74	34.45	0	0	114.90	10.15	385.43	6.38	637.77	180.77	293.05	34.96	1	2864.78	2.95	0.38	5	235	8	11	4
1701	82.51	66.45	617	13202.08	22.42	10631.85	37.56	0	0	128.29	17.23	432.17	4.46	123.62	17.74	213.93	33.03	1	3076.45	2.07	0.36	4	235	9	11	3
1702	83.03	65.86	619	13285.49	29.32	10537.27	33.50	0	0	159.61	23.84	432.60	6.12	151.72	26.12	172.96	29.46	0	2573.03	2.70	0.32	5	235	10	11	2
1703	83.34	65.51	620	13333.82	28.80	10481.66	32.38	0	0	144.25	9.33	367.34	5.32	328.43	29.77	369.05	35.65	1	2959.00	2.16	0.48	5	235	11	11	1
1704	85.31	69.28	608	13650.21	32.44	11084.53	27.96	0	0	163.89	24.08	479.75	6.00	169.94	28.43	146.34	24.44	0	1820.53	3.07	0.33	5	236	1	1	1
1705	89.00	67.44	609	14240.53	35.13	10791.11	26.73	0	0	162.41	12.45	419.54	6.36	339.86	36.61	275.21	25.51	1	4620.17	3.84	0.44	4	237	1	15	15
1706	90.50	67.78	611	14479.82	21.57	10845.30	21.91	0	0	202.18	8.82	351.02	5.13	350.19	22.58	368.75	24.07	1	3464.28	2.05	0.68	5	237	2	15	14
1707	90.32	67.66	613	14450.51	30.92	10826.12	22.40	0	0	182.96	17.48	428.40	6.17	250.20	28.16	182.54	20.08	1	3375.03	3.33	0.47	5	237	3	15	13
1708	90.54	68.22	614	14486.48	20.53	10915.13	51.83	0	0	141.88	18.40	445.42	5.36	112.78	15.19	297.25	49.24	1	2714.90	2.64	0.37	4	237	4	15	12
1709	89.13	68.87	615	14260.88	39.18	11019.02	41.77	0	0	91.23	12.28	446.99	4.78	226.98	35.64	239.89	38.67	0	1985.68	1.40	0.30	5	237	5	15	11
1710	90.31	68.88	616	14449.68	24.04	11021.37	31.05	0	0	155.90	18.85	445.69	5.26	153.27	21.13	197.98	27.42	0	3087.45	2.25	0.40	4	237	6	15	10
1711	88.52	68.05	617	14162.76	42.89	10887.21	21.87	0	0	178.36	7.63	387.20	4.89	556.52	43.46	371.41	24.01	1	3115.35	2.52	0.63	5	237	7	15	9
1712	90.39	68.19	618	14462.98	30.91	10911.09	34.74	0	0	157.83	11.71	389.76	6.15	302.69	31.26	341.17	36.15	1	2875.95	3.05	0.52	5	237	8	15	8
1713	89.63	67.40	619	14341.09	71.89	10784.13	25.19	0	0	127.65	16.10	457.92	6.38	395.75	81.46	157.21	22.59	1	3704.95	2.66	0.33	4	237	9	15	7
1714	88.74	67.99	620	14198.78	40.99	10877.79	35.93	0	0	132.11	11.08	425.13	6.28	362.24	44.58	325.88	36.99	1	4676.00	3.75	0.33	5	237	10	15	6
1715	89.07	67.90	621	14251.68	46.80	10864.41	31.46	0	0	128.80	10.49	433.97	5.97	402.83	54.03	301.28	31.35	1	4937.80	3.40	0.36	5	237	11	15	5
1716	89.81	67.52	622	14369.66	55.74	10803.28	30.95	0	0	163.54	11.77	371.37	6.70	454.12	55.43	312.05	31.47	1	4204.25	2.19	0.51	5	237	12	15	4
1717	90.85	67.74	623	14536.64	32.98	10838.36	34.11	0	0	175.10	16.29	393.99	7.24	271.63	31.56	268.09	33.81	1	5013.83	3.49	0.47	5	237	13	15	3
1718	90.36	68.25	624	14456.98	21.65	10920.17	31.96	0	0	171.86	10.80	399.30	5.61	271.96	20.62	361.30	34.03	1	3789.22	4.01	0.55	5	237	14	15	2
1719	90.80	68.70	625	14528.46	18.26	10991.76	30.01	0	0	253.57	12.83	362.82	6.78	277.54	17.82	387.82	31.39	1	5128.75	2.88	0.66	5	237	15	15	1
1720	87.97	73.92	610	14074.54	40.19	11827.01	33.49	0	0	117.60	17.64	439.58	5.42	207.01	35.80	172.84	29.77	0	2171.00	1.92	0.29	2	238	1	2	2
1721	87.16	74.99	611	13945.15	33.88	11998.48	43.11	0	0	133.48	17.31	429.74	6.55	203.61	30.72	255.96	40.00	1	3855.28	4.57	0.31	3	238	2	2	1
1722	88.10	72.67	612	14095.24	17.06	11626.46	53.71	0	0	127.57	18.42	445.25	4.80	103.49	19.10	288.87	50.46	1	2137.32	2.12	0.35	5	239	1	1	1
1723	84.16	76.87	614	13465.02	39.08	12298.47	34.21	0	0	124.46	17.57	422.74	5.76	213.73	35.22	187.99	30.51	0	3534.25	2.51	0.30	4	240	1	1	1
1724	78.67	64.88	616	12587.57	53.18	10381.03	30.34	0	0	124.81	23.87	382.01	6.18	215.32	46.88	125.45	28.79	1	2869.98	1.98	0.22	5	241	1	1	1
1725	85.70	64.73	616	13712.67	35.59	10356.76	31.64	0	0	166.89	38.58	439.34	6.34	115.22	29.37	100.71	26.33	1	4623.48	2.48	0.19	5	242	1	1	1
1726	87.86	75.35	616	14057.69	37.24	12056.53	26.51	0	0	124.85	12.56	410.16	5.03	280.31	35.73	206.62	24.00	1	2481.80	2.45	0.41	4	243	1	4	4
1727	88.77	73.82	617	14203.95	26.89	11811.30	14.01	0	0	187.62	20.14	446.30	4.40	194.80	23.67	105.65	13.67	1	2833.95	2.66	0.49	4	243	2	4	3
1728	88.54	73.76	618	14165.81	32.80	11800.91	38.50	0	0	121.18	19.95	445.21	5.28	153.08	28.52	180.04	33.86	0	2806.10	1.80	0.27	3	243	3	4	2
1729	88.52	73.29	619	14163.23	27.56	11726.02	39.46	0	0	141.27	17.34	451.31	5.93	174.53	24.63	248.16	35.83	0	4149.72	2.34	0.35	4	243	4	4	1
1730	86.37	76.37	617	13819.26	66.01	12219.62	44.93	0	0	114.33	11.73	400.84	6.93	436.81	81.82	316.87	46.03	1	4813.98	4.52	0.30	5	244	1	2	2
1731	86.43	77.59	618	13829.55	37.01	12413.94	28.17	0	0	145.57	24.30	442.67	5.58	169.51	32.26	126.04	22.77	1	3874.80	2.80	0.28	5	244	2	2	1
1732	92.77	71.87	622	14843.80	42.76	11499.70	120.47	0	0	103.48	19.29	376.11	8.47	181.24	38.92	424.53	139.56	1	1175.38	1.86	0.21	5	245	1	1	1
1733	86.76	76.28	624	13881.89	44.21	12204.19	34.42	0	0	115.05	11.68	409.43	5.71	321.31	44.94	266.63	32.54	1	2427.35	3.08	0.35	5	246	1	1	1
1734	89.09	73.39	625	14254.82	34.76	11741.60	35.46	0	0	165.48	20.07	435.93	7.56	223.00	31.54	227.74	32.06	0	2563.07	2.11	0.34	4	247	1	19	19
1735	89.11	72.34	626	14256.90	25.68	11574.35	48.29	0	0	136.25	10.49	429.27	5.75	265.30	24.58	428.66	58.85	1	2567.35	2.15	0.42	5	247	2	19	18
1736	88.39	73.69	628	14141.68	33.90	11790.83	23.57	0	0	175.08	26.62	456.51	5.85	170.60	29.51	115.79	19.42	1	2896.38	3.61	0.33	5	247	3	19	17
1737	89.02	72.99	629	14242.93	29.42	11678.47	43.07	0	0	146.08	12.09	419.61	6.43	278.12	28.57	373.24	47.14	1	2334.53	2.79	0.39	4	247	4	19	16
1738	88.39	73.60	630	14142.99	28.24	11776.07	31.87	0	0	168.90	28.96	460.65	5.89	121.53	22.39	140.67	26.96	1	2604.25	3.26	0.31	5	247	5	19	15
1739	88.06	74.14	633	14090.03	26.92	11863.11	36.07	0	0	136.66	14.14	429.45	5.50	203.56	24.38	268.43	33.72	1	3432.65	3.28	0.40	3	247	6	19	14
1740	87.95	73.97	634	14071.57	36.96	11835.53	26.58	0	0	155.34	20.67	444.06	6.05	214.14	32.98	154.83	23.78	0	3056.28	2.35	0.35	3	247	7	19	13
1741	88.41	73.82	635	14144.88	31.62	11811.80	34.00	0	0	130.33	14.66	431.71	5.52	219.24	28.52	233.45	31.34	0	2858.78	2.33	0.37	4	247	8	19	12
1742	88.44	73.28	636	14150.62	26.09	11724.81	24.62	0	0	196.43	21.39	437.63	6.21	184.98	23.05	174.61	21.77	0	3080.28	3.03	0.45	5	247	9	19	11
1743	87.85	74.78	637	14056.55	34.34	11965.23	46.85	0	0	120.04	10.83	415.37	5.99	297.59	33.97	377.17	52.12	1	2653.28	2.97	0.33	5	247	10	19	10
1744	88.39	73.74	638	14143.01	38.55	11797.69	18.87	0	0	170.17	25.34	458.31	5.31	200.10	33.63	92.58	15.86	1	3906.07	4.76	0.36	5	247	11	19	9
1745	88.40	73.69	639	14143.65	36.22	11790.53	17.22	0	0	185.62	21.34	454.83	5.52	240.96	32.22	110.93	14.05	1	3693.57	3.90	0.44	4	247	12	19	8
1746	87.93	74.14	640	14068.27	10.65	11861.90	20.63	0	0	256.95	36.65	459.88	4.77	81.92	12.19	122.05	19.56	1	2459.88	3.43	0.42	5	247	13	19	7
1747	87.71	74.23	641	14034.38	24.42	11876.15	43.17	0	0	148.88	18.91	445.56	6.02	149.15	21.66	260.67	39.49	1	2890.15	3.43	0.36	4	247	14	19	6
1748	88.20	73.58	642	14112.13	44.22	11772.69	23.59	0	0	145.11	21.78	453.96	5.43	222.83	39.56	110.49	17.31	1	3089.32	2.45	0.32	4	247	15	19	5
1749	88.39	73.52	643	14143.02	27.41	11762.67	26.25	0	0	158.48	16.26	453.79	5.44	207.13	24.47	198.44	23.43	0	3930.18	2.67	0.44	3	247	16	19	4
1750	87.97	73.85	644	14075.41	34.27	11815.59	32.18	0	0	141.93	22.07	447.13	5.78	169.89	30.20	159.61	28.41	0	3597.10	2.49	0.30	4	247	17	19	3
1751	88.23	73.82	645	14116.16	19.73	11811.40	20.40	0	0	211.39	23.59	443.43	5.07	136.29	17.34	141.08	18.05	0	2618.30	3.58	0.47	4	247	18	19	2
1752	88.57	73.07	646	14170.85	24.91	11691.03	40.23	0	0	134.98	20.07	449.00	5.12	124.88	20.00	206.98	35.44	1	2552.40	2.66	0.32	3	247	19	19	1
1753	88.73	67.68	626	14196.03	53.43	10829.38	41.66	0	0	113.06	17.37	460.54	6.84	263.85	50.87	212.18	37.68	1	3944.03	3.50	0.23	4	248	1	7	7
1754	88.26	67.42	627	14121.18	38.43	10787.02	31.21	0	0	154.62	18.02	445.86	6.98	255.52	35.40	209.44	28.21	1	4842.93	4.09	0.35	4	248	2	7	6
1755	88.84	67.85	628	14215.16	31.80	10855.55	24.61	0	0	167.40	13.05	439.02	6.09	310.16	31.59	248.51	22.97	1	4229.30	2.99	0.48	4	248	3	7	5
1756	89.64	68.35	629	14342.94	36.71	10936.28	32.87	0	0	147.32	12.98	424.60	6.50	318.49	36.93	283.21	32.50	1	2437.85	3.01	0.39	4	248	4	7	4
1757	89.51	68.46	630	14321.83	38.84	10953.57	30.24	0	0	156.54	12.22	418.70	6.54	349.72	40.50	301.32	29.80	1	3956.00	3.08	0.45	5	248	5	7	3
1758	89.30	67.69	631	14288.00	41.49	10830.72	33.98	0	0	136.06	10.84	409.25	5.98	377.34	46.12	307.03	34.55	1	3962.85	2.44	0.45	5	248	6	7	2
1759	88.79	66.47	632	14206.46	55.88	10635.15	35.28	0	0	131.05	10.27	389.56	6.32	466.36	72.45	329.47	36.55	1	3865.02	2.92	0.39	5	248	7	7	1
1760	81.86	66.82	627	13096.92	43.35	10691.59	46.14	0	0	96.84	15.81	426.94	5.58	206.39	38.92	219.42	41.52	0	2438.53	1.32	0.25	5	249	1	10	10
1761	81.97	67.93	628	13115.50	19.87	10868.32	14.86	0	0	233.59	20.22	429.33	4.89	177.36	17.43	134.22	13.72	1	1056.38	2.95	0.59	3	249	2	10	9
1762	82.10	67.12	629	13135.88	17.42	10739.53	22.69	0	0	263.34	28.15	433.19	6.34	128.25	16.33	164.17	19.89	1	1397.60	3.31	0.49	5	249	3	10	8
1763	82.33	67.33	630	13173.38	46.30	10773.46	29.28	0	0	151.93	19.34	423.23	6.99	272.20	44.32	179.45	26.26	1	2693.20	3.31	0.33	4	249	4	10	7
1764	82.50	67.04	631	13199.51	22.74	10726.97	27.75	0	0	174.35	18.13	427.99	5.48	169.08	20.11	205.98	24.72	0	2694.18	3.27	0.46	5	249	5	10	6
1765	82.63	67.42	632	13221.12	18.71	10786.70	17.56	0	0	192.62	21.29	439.29	3.92	125.06	15.18	110.67	12.81	1	2623.95	3.59	0.50	5	249	6	10	5
1766	82.42	67.50	633	13186.66	24.67	10800.53	18.96	0	0	166.97	15.37	424.40	4.50	206.88	21.83	158.88	16.66	0	732.15	2.23	0.53	4	249	7	10	4
1767	82.44	66.88	634	13189.98	32.67	10700.93	21.32	0	0	157.00	18.04	427.82	5.14	219.57	28.92	144.05	19.23	0	1604.85	2.41	0.42	4	249	8	10	3
1768	82.34	66.53	635	13174.98	45.12	10644.31	34.22	0	0	138.69	29.90	445.27	6.11	158.03	39.01	105.69	23.41	1	1046.57	2.83	0.20	4	249	9	10	2
1769	83.08	65.83	636	13292.85	29.56	10533.03	34.99	0	0	122.49	16.22	424.56	4.95	172.75	26.27	204.25	31.07	0	2402.97	2.11	0.34	4	249	10	10	1
1770	84.74	76.62	627	13558.50	47.85	12259.13	20.21	0	0	148.65	18.90	412.58	5.24	268.03	46.27	117.13	15.93	1	3792.40	2.55	0.39	5	250	1	1	1
1771	80.81	64.83	628	12929.16	39.12	10372.10	25.93	0	0	155.63	8.13	319.37	4.84	453.50	42.21	337.56	26.40	1	4730.17	2.32	0.65	5	251	1	1	1
1772	84.42	76.16	635	13507.22	26.25	12185.18	14.78	0	0	232.47	35.62	437.86	5.47	135.32	21.85	87.25	15.38	1	2872.15	3.28	0.36	4	252	1	2	2
1773	83.03	76.63	636	13284.74	55.75	12260.34	34.56	0	0	109.59	17.33	400.68	6.06	268.49	52.15	170.23	30.92	1	2111.50	1.87	0.29	5	252	2	2	1
1774	89.73	67.39	638	14357.21	45.83	10783.17	21.88	0	0	135.91	19.32	437.06	4.92	241.67	41.81	106.62	15.91	1	3587.45	3.32	0.35	5	253	1	19	19
1775	90.29	67.85	639	14446.76	55.55	10855.45	54.49	0	0	122.40	11.83	382.15	6.89	379.63	57.91	369.53	55.63	1	2380.38	2.61	0.44	5	253	2	19	18
1776	88.68	67.48	640	14188.80	44.88	10796.16	48.85	0	0	129.98	13.55	409.29	7.40	328.33	46.07	335.98	50.54	1	4584.98	5.06	0.30	5	253	3	19	17
1777	89.51	66.83	642	14321.44	45.51	10692.29	36.48	0	0	121.25	11.58	399.18	5.90	352.89	48.33	276.94	36.73	1	4713.23	3.06	0.48	5	253	4	19	16
1778	87.91	66.92	643	14064.95	31.16	10707.83	30.71	0	0	165.16	23.09	453.61	6.30	172.00	27.50	169.51	27.12	0	2658.68	2.86	0.34	3	253	5	19	15
1779	89.28	67.34	646	14284.65	37.37	10774.91	21.36	0	0	160.89	8.19	377.38	4.99	475.36	49.42	315.53	21.90	1	3248.75	2.67	0.58	5	253	6	19	14
1780	87.96	67.31	647	14073.74	57.36	10769.40	25.88	0	0	152.89	18.28	442.98	7.20	346.74	59.46	170.03	23.37	1	3145.55	4.49	0.36	5	253	7	19	13
1781	88.98	67.63	648	14237.33	40.87	10821.21	23.19	0	0	168.12	10.09	409.37	5.98	449.52	50.48	304.20	23.13	1	5554.47	3.87	0.48	5	253	8	19	12
1782	87.90	67.24	649	14063.85	12.77	10758.32	9.49	0	0	312.09	25.73	467.58	3.96	124.53	12.08	88.21	8.35	1	4155.12	4.74	0.66	5	253	9	19	11
1783	88.51	67.90	650	14162.25	51.01	10864.25	24.91	0	0	144.89	19.44	454.10	6.42	289.37	48.09	145.22	22.69	1	4165.65	4.52	0.33	4	253	10	19	10
1784	87.83	67.40	651	14053.10	44.45	10784.61	25.55	0	0	148.09	13.71	434.62	6.24	345.24	46.18	218.14	23.39	1	4512.03	4.38	0.42	5	253	11	19	9
1785	89.68	67.98	653	14348.86	66.25	10877.48	30.58	0	0	129.52	16.42	451.31	7.15	373.76	72.41	190.83	27.88	1	3615.15	3.09	0.29	4	253	12	19	8
1786	90.72	68.71	654	14515.05	26.05	10994.11	26.75	0	0	190.13	14.57	407.35	6.51	260.90	24.99	271.88	25.23	1	4218.73	2.84	0.52	5	253	13	19	7
1787	90.36	69.24	655	14458.28	33.19	11078.94	67.17	0	0	99.41	13.12	456.73	5.83	199.20	30.30	366.55	72.50	1	3861.82	2.94	0.28	5	253	14	19	6
1788	89.66	67.95	656	14346.23	54.28	10872.70	23.61	0	0	127.11	11.79	449.61	5.48	405.33	62.93	202.30	21.66	1	3076.32	2.71	0.42	4	253	15	19	5
1789	89.12	68.60	657	14259.26	40.40	10975.72	42.88	0	0	140.15	9.60	404.50	6.04	385.24	41.47	430.33	52.71	1	4270.10	2.51	0.48	5	253	16	19	4
1790	89.96	68.25	658	14394.28	29.59	10919.22	20.88	0	0	191.06	8.52	385.88	5.27	442.65	36.12	345.14	22.04	1	5634.45	3.73	0.61	5	253	17	19	3
1791	91.10	69.46	659	14575.84	66.40	11112.99	46.80	0	0	109.89	25.67	446.07	7.62	219.04	59.16	154.57	41.04	0	4333.77	1.70	0.16	5	253	18	19	2
1792	90.37	70.15	660	14458.73	42.38	11224.46	55.96	0	0	117.08	12.18	426.36	6.29	295.01	42.57	355.04	56.61	1	3829.47	2.99	0.42	5	253	19	19	1
1793	82.61	65.22	640	13217.88	38.27	10435.47	25.21	0	0	145.44	15.88	395.32	5.54	258.91	36.90	179.73	22.56	1	2041.50	2.61	0.43	5	254	1	2	2
1794	82.71	65.71	641	13233.89	33.81	10512.93	42.58	0	0	118.08	17.81	419.57	5.67	173.69	30.08	218.38	37.96	0	3311.15	2.17	0.28	5	254	2	2	1
1795	85.81	76.38	642	13730.23	36.36	12221.43	43.01	0	0	132.89	12.97	398.62	6.47	288.75	35.21	314.45	43.60	1	3903.35	3.44	0.37	5	255	1	2	2
1796	85.46	77.00	643	13674.00	53.46	12320.78	45.32	0	0	126.30	40.59	450.23	7.39	125.62	42.44	115.81	46.99	1	2977.45	3.58	0.11	5	255	2	2	1
1797	90.98	69.01	643	14556.05	21.63	11040.90	39.44	0	0	189.96	8.86	357.81	5.37	315.60	21.78	511.13	53.41	1	3655.28	2.18	0.68	5	256	1	3	3
1798	90.69	68.59	645	14509.88	23.10	10973.70	37.97	0	0	129.28	12.79	426.94	4.89	182.81	20.85	292.89	36.24	1	3143.35	2.00	0.43	4	256	2	3	2
1799	90.10	68.44	647	14416.17	29.88	10949.92	24.57	0	0	197.45	10.74	370.32	6.05	361.63	30.29	340.31	25.69	1	4567.90	3.07	0.61	5	256	3	3	1
1800	83.52	66.00	646	13363.79	43.31	10559.77	30.17	0	0	121.12	9.85	385.73	5.22	365.57	45.53	287.31	29.49	1	3158.70	2.10	0.47	5	257	1	2	2
1801	82.04	66.18	647	13126.05	24.06	10588.40	24.77	0	0	181.62	17.28	403.54	5.63	195.92	21.49	201.79	22.09	0	2940.15	2.31	0.49	4	257	2	2	1
1802	77.68	74.81	648	12428.92	33.73	11969.64	31.77	0	0	145.32	17.43	338.07	5.92	214.05	31.48	205.44	28.60	0	1539.48	2.43	0.38	5	258	1	1	1
1803	84.86	76.16	651	13577.14	145.76	12185.86	33.09	0	0	89.23	16.50	420.66	6.23	460.39	154.76	140.06	30.21	1	4225.08	3.26	0.24	5	259	1	4	4
1804	85.48	76.64	652	13676.32	41.01	12262.67	37.42	0	0	114.77	11.28	397.44	5.70	319.20	41.31	287.79	37.16	1	3628.75	3.57	0.38	5	259	2	4	3
1805	84.30	76.69	653	13487.77	31.12	12269.62	26.89	0	0	138.37	8.60	364.31	4.75	357.15	32.99	320.29	27.50	1	2657.30	2.33	0.54	5	259	3	4	2
1806	84.91	76.20	654	13585.70	36.59	12192.23	31.11	0	0	128.26	17.09	428.27	5.46	212.37	32.68	180.81	27.73	0	3508.10	2.21	0.33	3	259	4	4	1
1807	87.00	75.90	651	13919.21	51.52	12144.52	45.08	0	0	108.64	15.59	413.24	6.79	276.19	49.21	244.73	42.15	1	3673.62	3.00	0.24	4	260	1	1	1
1808	82.40	66.16	653	13183.42	34.06	10585.57	28.32	0	0	125.26	9.79	400.17	4.88	318.01	34.60	282.16	27.28	1	2165.32	2.57	0.46	5	261	1	7	7
1809	82.29	66.24	654	13167.12	21.91	10598.80	54.87	0	0	125.55	20.86	435.92	4.78	90.92	17.23	242.17	52.05	1	2581.30	2.12	0.30	5	261	2	7	6
1810	84.27	66.21	655	13483.37	41.88	10593.20	32.82	0	0	137.89	10.89	413.47	6.08	373.08	45.28	313.14	33.31	1	3845.20	3.92	0.43	5	261	3	7	5
1811	83.08	66.38	658	13292.71	43.01	10621.09	38.76	0	0	133.65	11.81	386.25	5.92	319.72	42.59	311.32	39.06	1	3544.05	2.67	0.45	5	261	4	7	4
1812	83.76	66.59	659	13402.06	55.01	10653.66	22.72	0	0	140.06	9.39	391.91	5.27	483.96	61.62	268.43	21.62	1	1400.15	2.96	0.51	5	261	5	7	3
1813	82.72	66.17	660	13235.53	44.48	10587.33	22.36	0	0	145.06	17.48	442.75	5.68	281.35	41.58	144.73	20.18	1	2828.07	2.40	0.39	5	261	6	7	2
1814	83.83	65.37	663	13413.60	135.47	10459.93	22.02	0	0	154.51	10.71	373.79	6.52	822.95	286.89	251.43	21.44	1	3457.62	2.50	0.52	5	261	7	7	1
1815	87.72	67.82	654	14035.76	52.01	10851.39	50.55	0	0	84.74	18.58	479.85	5.42	183.18	46.00	178.05	44.74	0	4808.60	1.72	0.16	5	262	1	1	1
1816	83.82	78.69	658	13411.49	87.23	12590.35	21.27	0	0	138.33	18.90	373.14	6.14	395.40	88.52	117.55	17.82	1	2363.50	2.96	0.36	5	263	1	1	1
1817	82.01	71.76	659	13122.19	26.75	11482.39	32.28	0	0	118.72	17.29	401.92	4.24	142.58	24.18	170.96	28.33	0	-407.45	2.00	0.33	3	264	1	2	2
1818	83.10	70.35	660	13296.49	18.80	11256.32	112.86	0	0	98.52	11.72	435.60	4.50	127.70	18.13	545.32	165.78	1	665.57	1.39	0.40	5	264	2	2	1
1819	89.13	67.81	660	14261.15	51.70	10849.89	28.15	0	0	150.78	15.47	442.58	7.19	363.48	55.54	217.51	25.88	1	4816.72	4.74	0.36	4	265	1	123	123
1820	89.26	68.18	661	14281.69	45.31	10909.00	67.29	0	0	115.39	14.18	433.57	7.87	290.59	44.35	390.81	76.51	1	4106.50	4.06	0.22	5	265	2	123	122
1821	87.91	67.67	662	14066.36	59.00	10827.73	36.65	0	0	127.21	12.42	431.06	6.77	414.69	69.18	278.90	36.87	1	3765.82	3.04	0.35	5	265	3	123	121
1822	88.37	67.63	663	14139.86	27.77	10821.37	20.23	0	0	177.73	18.60	470.54	5.20	204.55	24.50	148.74	17.64	0	3192.53	2.97	0.47	3	265	4	123	120
1823	87.77	66.94	665	14043.54	59.77	10711.05	149.36	0	0	69.14	16.21	440.66	7.12	199.25	54.56	394.67	149.95	1	3796.45	2.30	0.18	5	265	5	123	119
1824	89.27	67.87	666	14283.56	42.98	10859.94	36.32	0	0	113.94	16.64	465.71	5.78	228.13	38.67	193.23	32.54	0	3274.68	2.11	0.28	4	265	6	123	118
1825	87.87	67.03	667	14058.80	43.20	10724.49	23.86	0	0	170.60	14.20	422.25	6.73	367.13	46.32	226.57	22.13	1	2837.05	4.03	0.46	5	265	7	123	117
1826	87.97	67.70	668	14075.78	89.97	10832.41	21.98	0	0	133.97	14.41	446.02	5.91	476.54	93.48	159.54	19.77	1	2654.95	3.36	0.41	4	265	8	123	116
1827	88.55	67.89	669	14168.60	48.25	10862.84	35.86	0	0	105.55	12.30	437.02	5.45	299.51	48.16	239.94	33.41	1	3220.35	2.32	0.33	5	265	9	123	115
1828	88.73	67.58	670	14197.25	36.02	10812.87	32.74	0	0	134.44	15.84	451.94	6.02	237.74	32.77	216.87	29.57	0	3997.60	2.52	0.34	4	265	10	123	114
1829	89.79	68.41	671	14366.94	28.72	10945.06	31.42	0	0	167.94	11.49	416.76	6.29	316.02	29.25	345.82	33.20	1	4864.53	4.53	0.46	5	265	11	123	113
1830	88.38	67.59	672	14140.73	38.70	10815.12	28.31	0	0	137.35	13.16	467.63	5.67	291.44	38.48	231.75	25.83	1	4867.45	3.95	0.42	5	265	12	123	112
1831	89.65	68.07	673	14344.51	38.11	10891.29	48.82	0	0	115.85	17.84	444.41	6.40	192.82	34.19	244.01	44.91	0	4275.92	1.96	0.26	5	265	13	123	111
1832	90.56	67.83	676	14489.15	29.20	10852.56	70.82	0	0	117.04	19.61	430.60	6.39	133.57	24.63	313.57	69.28	1	3185.30	2.59	0.26	5	265	14	123	110
1833	89.10	67.28	677	14256.18	37.88	10765.25	66.47	0	0	96.76	14.19	434.76	6.00	202.95	34.56	327.23	67.35	1	3601.15	2.34	0.27	5	265	15	123	109
1834	89.57	67.68	678	14330.75	43.40	10829.01	26.96	0	0	132.66	19.45	445.30	5.61	228.07	38.55	141.58	23.53	0	3377.75	1.84	0.31	5	265	16	123	108
1835	87.96	67.59	679	14072.81	26.33	10814.79	21.23	0	0	174.79	19.39	463.19	5.04	182.66	23.16	146.84	18.35	0	3542.55	3.68	0.45	3	265	17	123	107
1836	88.82	67.70	680	14211.90	54.48	10832.05	36.50	0	0	102.17	17.56	468.42	5.75	244.27	49.34	164.80	32.52	0	4849.68	2.00	0.23	4	265	18	123	106
1837	87.76	67.74	681	14042.36	37.47	10839.15	15.69	0	0	195.58	29.09	457.27	5.34	199.64	33.04	77.03	13.27	1	3017.80	4.39	0.38	5	265	19	123	105
1838	88.15	67.34	682	14104.80	28.98	10774.22	27.03	0	0	163.69	21.78	472.10	5.60	167.79	25.50	156.37	23.64	0	3887.12	2.65	0.37	3	265	20	123	104
1839	88.23	67.81	683	14116.60	28.48	10849.77	22.24	0	0	182.56	11.91	419.12	5.94	329.61	29.19	268.44	21.16	1	3735.93	3.77	0.54	5	265	21	123	103
1840	88.81	67.88	684	14209.69	54.53	10860.50	18.80	0	0	130.93	10.40	440.10	4.73	440.52	64.22	187.35	17.15	1	3993.95	4.26	0.51	4	265	22	123	102
1841	88.63	68.37	685	14181.43	25.62	10939.00	40.62	0	0	126.61	11.07	438.16	5.06	226.36	24.57	344.56	42.32	1	4719.57	3.52	0.47	5	265	23	123	101
1842	88.98	67.64	687	14237.32	55.90	10822.49	32.02	0	0	139.79	19.43	443.58	7.45	301.31	54.43	180.41	28.88	1	4503.80	5.27	0.28	5	265	24	123	100
1843	87.75	67.50	689	14040.19	37.53	10799.23	37.57	0	0	134.05	17.39	455.58	6.42	225.27	33.88	222.09	34.98	0	4300.47	2.19	0.32	5	265	25	123	99
1844	87.96	67.58	690	14073.40	74.40	10813.42	24.19	0	0	120.90	12.90	454.78	5.77	447.88	90.18	179.50	22.02	1	3798.88	3.41	0.38	4	265	26	123	98
1845	88.69	67.28	691	14190.63	70.80	10764.02	36.64	0	0	153.64	10.58	386.85	6.64	567.46	97.64	338.94	35.56	1	3872.03	2.77	0.57	5	265	27	123	97
1846	88.09	67.45	692	14094.30	54.07	10791.50	28.23	0	0	129.90	21.76	466.65	6.12	246.12	48.79	126.51	22.90	1	2957.18	3.47	0.29	5	265	28	123	96
1847	88.47	67.80	693	14154.44	96.57	10847.72	38.60	0	0	88.45	12.87	455.65	6.11	422.02	105.86	209.68	35.37	1	3435.45	3.08	0.23	4	265	29	123	95
1848	87.86	67.54	694	14056.99	44.73	10805.67	52.96	0	0	105.38	20.05	465.15	6.52	182.28	39.88	215.61	47.21	0	3392.55	1.56	0.19	3	265	30	123	94
1849	89.21	67.89	695	14273.33	39.21	10862.96	21.47	0	0	172.10	10.92	417.54	6.00	423.37	47.10	268.56	20.61	1	4945.07	3.96	0.51	5	265	31	123	93
1850	87.50	67.15	696	14000.01	38.82	10744.55	22.84	0	0	151.03	18.58	459.48	5.60	243.36	34.82	144.34	20.58	0	4044.62	2.31	0.38	4	265	32	123	92
1851	87.58	67.61	697	14012.63	75.96	10817.44	16.27	0	0	145.82	15.64	469.55	5.08	436.07	85.09	105.26	11.86	1	4010.70	4.38	0.47	4	265	33	123	91
1852	88.35	67.19	700	14136.60	22.10	10750.83	16.98	0	0	230.04	15.70	439.11	5.72	250.79	20.16	193.71	15.32	1	5282.45	4.82	0.62	4	265	34	123	90
1853	88.37	67.42	701	14139.57	42.94	10787.43	53.99	0	0	98.95	19.95	452.04	5.96	164.56	37.96	206.87	47.83	0	3003.75	1.66	0.19	5	265	35	123	89
1854	89.59	68.72	702	14333.99	65.59	10994.59	137.88	0	0	124.21	8.69	386.19	6.69	534.50	66.27	830.00	263.68	1	4669.25	3.47	0.40	5	265	36	123	88
1855	89.92	68.33	705	14387.08	28.21	10932.91	39.59	0	0	145.35	8.84	387.75	5.40	345.40	29.86	429.97	45.69	1	4234.08	3.02	0.47	5	265	37	123	87
1856	90.69	68.51	706	14510.56	30.50	10961.06	33.40	0	0	174.04	8.84	345.53	5.40	372.52	29.16	442.19	41.83	1	2627.10	2.26	0.62	5	265	38	123	86
1857	89.82	68.38	707	14371.07	41.64	10940.76	43.68	0	0	131.34	9.83	403.52	5.79	354.88	40.73	408.21	51.37	1	4640.02	3.37	0.52	5	265	39	123	85
1858	89.63	68.41	708	14341.26	56.81	10946.26	41.53	0	0	126.21	10.43	409.52	5.91	408.78	53.57	347.44	42.92	1	4972.98	3.13	0.47	5	265	40	123	84
1859	88.61	67.96	709	14177.66	81.73	10873.75	23.74	0	0	133.23	10.92	426.91	5.59	544.35	83.36	228.72	22.09	1	4979.75	4.11	0.49	5	265	41	123	83
1860	87.87	67.72	710	14059.06	14.84	10835.19	26.30	0	0	194.43	27.52	464.25	4.68	94.29	16.21	148.04	22.84	1	3625.10	3.33	0.39	4	265	42	123	82
1861	88.91	67.37	711	14225.59	54.21	10779.24	27.07	0	0	130.18	11.65	438.57	6.03	414.62	63.52	241.66	25.23	1	5319.92	3.99	0.38	5	265	43	123	81
1862	88.31	67.67	713	14128.97	43.64	10826.71	29.68	0	0	149.98	23.45	455.10	6.67	215.17	38.62	146.21	25.94	0	2627.75	2.55	0.28	4	265	44	123	80
1863	88.05	67.50	714	14088.63	48.13	10799.79	76.96	0	0	150.67	26.33	454.15	5.64	204.54	41.85	62.33	30.70	1	3073.15	3.12	0.28	5	265	45	123	79
1864	89.29	68.54	715	14286.54	33.36	10966.33	28.30	0	0	188.21	8.68	374.21	5.60	449.51	36.76	406.80	30.94	1	4123.62	3.55	0.60	5	265	46	123	78
1865	87.80	67.54	716	14048.25	25.51	10806.11	21.06	0	0	187.52	17.38	441.29	5.49	212.81	22.73	175.97	18.71	0	2467.10	4.03	0.51	3	265	47	123	77
1866	89.10	67.65	717	14256.08	40.01	10824.79	21.00	0	0	158.02	21.07	453.27	5.46	229.18	35.56	116.88	16.93	1	4176.78	3.40	0.37	5	265	48	123	76
1867	88.88	67.39	718	14220.67	54.69	10782.87	34.15	0	0	104.23	11.91	421.59	5.68	346.58	57.15	236.78	31.56	1	3723.67	2.92	0.31	5	265	49	123	75
1868	88.34	67.46	720	14133.91	37.56	10793.13	32.65	0	0	117.28	13.28	452.83	5.29	252.71	35.62	225.53	29.60	1	3547.40	3.07	0.36	5	265	50	123	74
1869	87.87	67.29	721	14059.41	32.67	10766.92	47.67	0	0	123.04	27.29	467.52	5.89	117.98	31.76	166.70	41.58	1	4255.47	3.21	0.19	5	265	51	123	73
1870	88.29	67.31	722	14127.06	35.28	10770.00	30.50	0	0	130.98	19.10	465.79	5.32	186.62	31.11	161.28	26.85	0	4271.12	2.34	0.31	3	265	52	123	72
1871	88.28	67.33	725	14124.89	34.94	10773.34	22.02	0	0	177.18	19.76	454.49	6.14	241.42	31.41	152.84	19.45	0	3613.78	2.80	0.42	4	265	53	123	71
1872	87.81	67.21	726	14049.33	31.94	10754.13	24.78	0	0	171.44	18.68	456.28	6.07	225.46	29.01	176.49	22.08	0	3755.57	2.73	0.42	4	265	54	123	70
1873	88.02	67.04	727	14083.34	38.51	10726.80	27.54	0	0	154.81	14.88	429.66	6.47	302.33	37.85	224.95	25.38	1	3706.20	4.27	0.41	5	265	55	123	69
1874	87.85	67.32	728	14056.55	38.79	10771.06	17.23	0	0	197.53	25.12	477.03	5.52	233.17	34.77	83.53	12.62	1	4263.50	3.97	0.42	5	265	56	123	68
1875	88.78	67.61	729	14204.51	84.47	10817.56	41.57	0	0	126.73	12.96	409.68	7.27	475.51	84.56	296.26	41.95	1	5171.18	3.84	0.44	5	265	57	123	67
1876	88.31	67.46	730	14129.73	27.20	10793.52	19.38	0	0	191.77	13.21	447.68	5.74	301.60	26.50	221.81	17.71	1	5632.88	3.69	0.56	4	265	58	123	66
1877	88.01	67.32	731	14081.85	29.42	10770.43	21.29	0	0	186.39	12.24	426.29	5.98	332.64	30.27	256.31	19.96	1	4296.82	3.21	0.54	5	265	59	123	65
1878	88.80	68.42	732	14207.58	49.39	10947.26	40.93	0	0	123.50	15.49	447.87	7.18	296.58	48.79	256.73	38.15	1	4335.03	3.00	0.27	5	265	60	123	64
1879	89.87	67.99	733	14378.53	34.63	10878.29	28.01	0	0	168.33	12.53	396.99	6.01	306.77	34.28	287.45	27.09	1	4731.55	3.31	0.54	5	265	61	123	63
1880	89.03	67.79	734	14244.20	48.28	10845.88	23.71	0	0	177.80	15.95	438.71	7.37	379.09	52.96	209.66	21.74	1	5766.12	7.20	0.44	5	265	62	123	62
1881	88.38	67.43	735	14141.03	20.63	10788.85	20.77	0	0	167.83	16.25	476.12	4.26	164.04	18.09	165.13	18.20	0	5392.22	2.73	0.52	3	265	63	123	61
1882	87.73	67.37	736	14036.97	20.83	10779.09	17.11	0	0	256.39	28.70	474.41	5.48	141.03	17.99	106.31	12.61	1	4341.22	5.90	0.48	5	265	64	123	60
1883	87.79	67.33	737	14045.84	78.80	10772.94	24.96	0	0	136.51	18.17	439.11	6.86	396.22	86.52	146.61	22.18	1	3300.18	3.82	0.33	5	265	65	123	59
1884	88.15	66.98	738	14104.40	41.58	10716.74	32.65	0	0	134.36	21.00	458.99	6.15	205.09	37.08	161.66	29.06	0	3790.32	2.59	0.28	5	265	66	123	58
1885	87.77	67.80	739	14043.60	28.63	10848.31	16.57	0	0	212.97	21.93	459.21	5.67	214.53	25.25	125.34	15.05	1	3911.45	4.63	0.49	4	265	67	123	57
1886	88.88	67.83	740	14221.02	68.19	10852.73	33.00	0	0	113.87	12.34	453.58	6.45	425.76	81.55	243.03	30.91	1	4155.82	3.30	0.35	5	265	68	123	56
1887	90.79	68.21	743	14526.28	30.66	10912.96	39.13	0	0	123.50	15.31	453.56	5.45	192.68	27.50	242.06	36.20	0	4931.67	2.06	0.35	4	265	69	123	55
1888	92.19	68.05	744	14749.72	25.15	10887.99	37.54	0	0	188.57	13.49	360.96	6.78	259.80	25.13	372.60	40.75	1	3213.55	2.43	0.54	5	265	70	123	54
1889	91.98	67.72	745	14716.07	33.12	10834.64	24.09	0	0	183.07	10.23	342.60	5.71	376.85	33.04	327.11	24.66	1	3202.67	2.12	0.63	5	265	71	123	53
1890	90.92	68.28	746	14547.45	35.75	10924.30	28.69	0	0	169.02	10.82	372.21	5.86	356.94	35.30	327.39	29.40	1	3110.77	2.42	0.59	5	265	72	123	52
1891	91.63	68.20	747	14661.02	36.02	10912.53	23.48	0	0	170.96	10.09	365.89	5.21	369.20	33.89	298.41	23.26	1	4292.10	1.99	0.66	5	265	73	123	51
1892	92.31	68.21	748	14769.31	37.53	10913.21	37.51	0	0	158.68	12.35	347.81	5.94	290.92	34.85	343.92	38.78	1	3064.12	1.88	0.59	5	265	74	123	50
1893	91.90	68.27	749	14704.16	22.75	10923.57	29.52	0	0	222.22	9.53	336.38	5.70	344.79	22.54	443.74	34.81	1	4300.02	2.59	0.71	5	265	75	123	49
1894	90.18	68.43	752	14428.46	26.46	10948.20	17.83	0	0	216.98	8.12	378.13	5.00	439.35	28.25	356.69	19.27	1	4946.75	3.81	0.69	5	265	76	123	48
1895	91.03	68.22	753	14564.32	46.34	10914.47	33.83	0	0	171.04	13.12	374.98	7.34	383.97	46.62	325.89	34.70	1	4737.92	4.74	0.45	5	265	77	123	47
1896	90.51	68.38	754	14481.89	28.02	10940.26	24.94	0	0	187.27	11.16	380.09	5.88	334.63	28.83	309.30	25.20	1	4450.85	2.86	0.60	5	265	78	123	46
1897	89.32	67.82	755	14290.42	41.77	10850.58	32.29	0	0	147.76	11.21	412.64	6.29	370.21	43.50	324.14	32.99	1	2678.12	3.54	0.45	5	265	79	123	45
1898	89.12	68.17	756	14258.61	39.15	10907.15	19.84	0	0	139.47	10.51	427.53	4.77	371.09	42.51	208.23	18.28	1	4562.00	5.16	0.52	4	265	80	123	44
1899	89.09	68.09	757	14254.59	73.93	10894.30	21.62	0	0	136.43	10.49	416.37	5.41	531.76	83.61	222.26	20.10	1	3230.78	3.59	0.50	5	265	81	123	43
1900	88.06	67.76	758	14089.09	42.53	10841.06	29.90	0	0	129.52	15.91	433.76	5.90	264.57	39.84	190.04	26.91	1	2560.07	2.53	0.34	5	265	82	123	42
1901	89.13	67.77	759	14260.18	57.15	10843.98	21.53	0	0	188.40	9.97	361.91	5.92	599.16	55.72	316.28	21.82	1	4046.85	3.55	0.59	5	265	83	123	41
1902	89.35	68.14	760	14296.70	66.56	10902.75	18.23	0	0	159.80	15.29	435.37	6.04	437.87	75.94	149.76	16.59	1	4272.97	5.10	0.47	4	265	84	123	40
1903	88.71	67.93	761	14193.31	41.81	10868.36	18.11	0	0	165.08	14.59	439.20	5.55	345.62	43.27	161.03	16.41	1	5156.88	5.29	0.50	5	265	85	123	39
1904	88.73	67.99	762	14196.30	41.57	10877.61	34.34	0	0	137.78	12.46	420.73	6.61	344.75	43.78	294.51	33.90	1	2558.97	3.74	0.34	5	265	86	123	38
1905	90.12	68.70	764	14418.56	34.49	10992.29	37.43	0	0	124.20	16.91	459.92	5.71	196.55	30.84	213.21	33.48	0	3734.57	2.03	0.32	5	265	87	123	37
1906	90.67	68.92	765	14506.88	23.57	11026.52	33.30	0	0	155.72	10.97	415.21	5.45	258.89	22.82	347.95	35.02	1	4421.20	3.92	0.53	5	265	88	123	36
1907	90.21	68.34	766	14433.72	24.67	10933.73	31.57	0	0	158.51	12.26	413.61	5.78	251.43	23.06	311.76	31.37	1	4319.93	2.68	0.47	4	265	89	123	35
1908	90.57	67.39	767	14491.40	37.56	10781.67	21.36	0	0	211.92	9.22	326.58	5.57	493.12	36.49	350.37	22.45	1	4575.45	3.16	0.69	5	265	90	123	34
1909	90.29	68.73	768	14446.56	42.39	10996.68	39.37	0	0	139.59	13.78	422.37	6.95	305.72	42.86	306.28	38.92	1	4656.80	3.93	0.37	5	265	91	123	33
1910	89.12	67.93	769	14259.15	47.74	10869.08	25.07	0	0	174.90	13.49	412.69	7.25	421.94	56.82	258.15	23.85	1	3647.43	3.87	0.43	5	265	92	123	32
1911	87.47	67.71	770	13994.76	23.73	10833.38	17.24	0	0	196.52	23.81	446.01	4.58	149.20	20.27	103.63	13.97	1	3047.53	4.15	0.44	4	265	93	123	31
1912	88.55	67.46	771	14168.71	26.28	10794.39	18.73	0	0	179.35	13.27	435.37	5.16	273.82	24.55	198.09	16.93	1	4038.35	3.70	0.57	4	265	94	123	30
1913	86.90	66.54	773	13903.95	17.86	10646.42	51.80	0	0	140.27	21.73	451.30	5.33	101.73	20.05	263.28	47.08	1	3219.88	2.80	0.32	4	265	95	123	29
1914	87.68	67.73	774	14028.27	34.44	10836.09	32.55	0	0	131.46	22.65	455.65	5.30	153.50	29.97	145.12	28.37	0	2421.28	2.88	0.27	3	265	96	123	28
1915	87.25	66.68	775	13960.28	58.03	10668.15	47.18	0	0	115.04	14.54	424.78	7.34	342.22	60.53	276.01	47.21	1	3977.72	3.68	0.28	5	265	97	123	27
1916	88.76	67.72	778	14201.19	33.27	10835.22	19.04	0	0	198.59	11.73	401.86	6.17	397.43	38.20	256.95	17.97	1	4798.22	5.07	0.55	4	265	98	123	26
1917	87.41	67.78	779	13985.62	26.13	10844.39	26.35	0	0	168.85	23.28	449.78	5.31	144.92	22.37	146.86	23.11	0	2334.12	3.21	0.36	3	265	99	123	25
1918	88.78	67.34	781	14204.48	57.70	10773.94	20.87	0	0	132.86	15.48	438.40	5.16	330.75	57.31	138.06	18.15	1	3580.50	2.80	0.40	4	265	100	123	24
1919	88.21	68.04	782	14114.02	18.68	10885.72	45.29	0	0	145.08	14.92	455.45	5.09	141.98	16.81	322.56	45.10	1	1967.72	3.33	0.45	5	265	101	123	23
1920	88.87	67.84	783	14218.45	63.71	10853.69	29.78	0	0	135.15	11.90	422.79	6.26	431.39	63.20	264.85	28.23	1	4486.95	3.45	0.42	5	265	102	123	22
1921	88.95	67.62	785	14232.42	81.67	10818.48	17.31	0	0	185.63	12.85	419.02	6.41	606.12	96.32	198.28	15.86	1	3855.75	3.99	0.58	5	265	103	123	21
1922	88.71	67.72	786	14193.87	20.73	10834.85	29.01	0	0	165.98	20.10	455.91	4.92	131.02	17.87	184.25	25.42	1	3885.05	4.14	0.43	5	265	104	123	20
1923	87.81	67.71	787	14049.84	66.75	10833.34	21.17	0	0	124.24	13.58	456.69	5.36	412.94	77.52	152.52	19.03	1	3840.90	4.63	0.42	5	265	105	123	19
1924	89.77	68.03	788	14363.72	35.23	10885.57	29.62	0	0	154.32	10.91	407.60	6.06	358.31	37.56	318.29	30.14	1	3840.85	2.79	0.45	5	265	106	123	18
1925	89.25	67.80	789	14280.72	108.28	10847.65	30.19	0	0	95.07	12.07	446.73	5.74	503.98	137.97	188.81	27.60	1	3591.25	3.54	0.29	5	265	107	123	17
1926	89.33	67.44	791	14293.32	43.64	10790.89	25.95	0	0	173.34	10.65	379.63	6.43	465.89	56.91	314.53	26.60	1	4075.82	3.77	0.51	5	265	108	123	16
1927	89.21	68.61	793	14274.29	81.78	10977.17	32.42	0	0	104.92	21.62	460.99	6.24	291.02	78.31	114.73	25.08	1	2942.00	3.28	0.19	4	265	109	123	15
1928	87.77	67.52	795	14042.57	68.47	10803.89	25.93	0	0	123.31	17.73	454.23	6.19	345.50	70.60	139.65	22.34	1	3936.22	2.95	0.31	5	265	110	123	14
1929	88.20	67.79	796	14112.71	87.73	10847.07	25.29	0	0	148.51	14.48	416.46	6.57	506.20	79.96	204.80	23.04	1	3155.60	3.95	0.42	5	265	111	123	13
1930	89.81	68.21	799	14369.33	36.71	10914.05	25.55	0	0	179.67	10.79	395.41	6.32	414.73	42.20	320.35	26.21	1	3847.12	3.63	0.53	5	265	112	123	12
1931	89.49	68.40	800	14317.83	33.94	10943.82	39.25	0	0	137.66	11.48	422.80	6.14	300.82	34.31	351.03	41.72	1	3977.35	4.22	0.48	5	265	113	123	11
1932	90.08	66.91	802	14412.07	77.87	10704.92	70.35	0	0	92.50	46.79	437.59	8.30	124.10	74.79	114.64	71.35	1	3565.70	5.05	0.05	5	265	114	123	10
1933	89.51	68.62	805	14321.09	34.09	10978.97	34.71	0	0	130.47	13.28	426.62	5.94	262.29	31.85	266.47	32.57	1	3468.15	4.36	0.36	5	265	115	123	9
1934	90.79	68.52	806	14526.09	37.48	10963.61	88.14	0	0	130.65	8.93	364.78	5.93	353.00	36.61	659.34	156.40	1	4210.25	3.12	0.55	5	265	116	123	8
1935	91.31	69.54	809	14609.64	18.72	11126.33	53.31	0	0	145.34	18.82	438.78	5.34	105.80	15.06	306.91	51.22	1	4039.80	3.01	0.38	5	265	117	123	7
1936	90.08	68.93	812	14412.50	40.33	11029.08	39.23	0	0	128.78	10.14	400.60	5.71	342.50	40.71	362.61	42.37	1	4541.25	3.25	0.45	5	265	118	123	6
1937	89.65	68.31	813	14343.36	54.91	10929.70	27.98	0	0	156.02	14.16	411.78	6.46	364.73	51.58	237.35	26.27	1	5429.40	3.34	0.53	5	265	119	123	5
1938	91.18	68.37	814	14588.24	26.37	10939.14	28.65	0	0	188.51	28.10	416.87	6.21	136.67	23.52	147.38	24.67	0	1782.40	2.52	0.34	4	265	120	123	4
1939	89.76	68.20	815	14362.29	39.83	10912.58	30.87	0	0	141.63	13.16	419.53	6.36	324.09	40.37	258.35	29.58	1	4036.92	3.60	0.38	4	265	121	123	3
1940	90.11	68.91	816	14417.49	29.77	11026.00	31.67	0	0	165.17	9.73	388.28	5.60	341.08	30.17	383.53	35.39	1	5388.77	3.58	0.59	5	265	122	123	2
1941	91.11	69.77	819	14578.10	22.49	11163.18	26.28	0	0	182.18	8.86	355.10	4.90	317.90	22.74	377.27	28.55	1	3747.70	2.58	0.66	4	265	123	123	1
1942	84.44	64.68	661	13510.39	59.74	10348.85	49.85	0	0	113.90	34.46	433.68	7.34	150.68	51.33	124.28	41.59	1	3043.30	3.42	0.11	4	266	1	1	1
1943	90.31	70.01	664	14449.46	24.86	11202.23	44.64	0	0	175.92	9.91	380.33	6.04	316.94	25.45	492.91	58.84	1	3998.32	3.32	0.58	5	267	1	1	1
1944	88.92	73.76	665	14226.68	74.35	11801.44	32.95	0	0	111.68	14.07	428.62	6.15	374.06	74.41	204.21	30.15	1	3477.47	2.74	0.32	5	268	1	1	1
1945	76.57	68.90	667	12251.62	28.19	11023.32	43.41	0	0	119.31	8.90	318.41	4.83	282.47	28.27	400.68	49.12	1	338.62	1.20	0.49	5	269	1	1	1
1946	82.71	67.18	667	13232.93	26.81	10748.90	31.35	0	0	164.70	24.69	424.83	5.74	137.07	23.17	160.81	27.49	0	2987.75	2.60	0.32	4	270	1	2	2
1947	82.67	66.67	668	13226.62	36.07	10667.45	28.08	0	0	133.36	23.18	441.37	5.01	158.65	31.32	121.05	23.09	1	2521.95	2.44	0.27	5	270	2	2	1
1948	85.81	75.64	668	13729.81	40.21	12101.94	44.95	0	0	112.94	14.85	415.30	6.17	239.18	36.89	259.81	43.08	1	1782.10	3.02	0.29	5	271	1	4	4
1949	85.32	76.66	671	13651.96	55.93	12266.14	34.22	0	0	98.78	10.16	406.44	5.27	388.17	63.24	258.78	33.24	1	2615.90	2.62	0.34	5	271	2	4	3
1950	85.05	77.71	673	13608.23	31.60	12433.37	23.88	0	0	137.49	12.95	394.09	4.82	258.28	29.30	197.39	21.65	1	3628.30	3.07	0.47	5	271	3	4	2
1951	84.48	76.86	674	13516.46	37.05	12297.85	57.85	0	0	91.80	15.43	416.41	5.34	171.61	33.11	261.75	54.07	1	3502.67	2.73	0.23	5	271	4	4	1
1952	83.53	64.71	669	13364.39	43.42	10353.06	25.85	0	0	150.21	14.72	390.75	6.18	314.99	43.55	207.04	23.46	1	4437.83	3.69	0.43	5	272	1	1	1
1953	87.00	66.40	669	13920.06	88.65	10623.97	44.75	0	0	140.31	10.72	367.41	6.99	615.66	140.01	362.81	42.26	1	3551.30	2.09	0.49	5	273	1	1	1
1954	90.71	67.52	669	14513.78	38.48	10803.75	35.31	0	0	193.91	11.56	330.83	6.83	391.93	36.79	393.43	38.01	1	4171.75	2.89	0.58	5	274	1	1	1
1955	82.96	65.58	674	13273.72	21.07	10493.34	30.62	0	0	168.79	17.74	417.91	5.37	155.52	18.88	225.18	27.24	0	3411.73	2.92	0.45	4	275	1	7	7
1956	82.48	66.69	676	13196.27	28.94	10670.14	30.60	0	0	121.69	10.08	405.03	4.78	273.82	27.45	287.05	29.48	1	2574.35	3.42	0.43	4	275	2	7	6
1957	82.84	67.20	677	13254.30	32.32	10751.49	33.25	0	0	132.68	13.37	409.58	5.72	250.39	29.98	257.14	30.96	1	1628.95	3.29	0.39	5	275	3	7	5
1958	82.42	66.20	678	13187.00	40.13	10591.47	23.77	0	0	136.92	17.03	417.51	5.17	243.70	37.41	148.42	21.20	0	3338.80	2.89	0.38	5	275	4	7	4
1959	83.58	65.94	679	13373.19	36.47	10550.18	37.38	0	0	117.48	11.75	400.72	5.45	271.58	36.03	287.41	36.11	1	3427.95	2.21	0.37	4	275	5	7	3
1960	82.74	66.12	680	13238.76	52.13	10579.29	55.12	0	0	83.78	16.99	430.42	5.74	199.54	46.59	210.74	49.39	0	3231.00	1.21	0.17	5	275	6	7	2
1961	84.49	65.68	681	13518.75	45.42	10509.34	23.41	0	0	159.04	8.71	361.02	5.20	494.85	54.79	308.01	23.86	1	2503.30	2.99	0.60	5	275	7	7	1
1962	78.42	64.94	675	12547.05	5299.72	10390.04	256.28	0	0	221.04	8436.72	389.32	5.70	92.58	3302.42	21.71	79.52	1	2303.02	2.46	-0.01	5	276	1	1	1
1963	90.56	69.95	677	14490.06	33.19	11191.63	53.41	0	0	116.53	11.55	406.85	5.90	257.91	32.38	380.17	58.74	1	3016.88	1.93	0.41	5	277	1	1	1
1964	81.28	68.19	678	13004.11	21.21	10911.10	73.58	0	0	121.30	12.15	397.88	5.01	165.50	19.11	440.68	77.78	1	569.70	2.31	0.48	5	278	1	1	1
1965	86.42	76.99	678	13827.76	111.58	12318.41	19.69	0	0	124.88	7.83	379.64	4.74	775.79	191.65	251.04	18.76	1	3156.77	2.52	0.56	5	279	1	6	6
1966	86.13	75.34	679	13780.25	17.54	12054.96	56.22	0	0	130.09	15.42	431.78	4.89	119.65	17.27	346.76	58.02	1	2354.75	3.88	0.40	5	279	2	6	5
1967	85.15	76.42	680	13623.27	43.75	12227.38	35.48	0	0	98.01	12.88	419.09	4.98	255.32	40.98	211.15	32.04	1	2488.45	2.78	0.30	5	279	3	6	4
1968	85.36	76.97	681	13658.02	66.36	12315.14	30.08	0	0	125.68	8.26	356.07	5.00	555.35	82.84	310.87	30.26	1	1626.00	2.10	0.53	5	279	4	6	3
1969	85.76	75.57	682	13721.46	102.05	12090.51	21.80	0	0	126.96	14.43	409.23	5.87	505.47	115.93	149.60	19.32	1	1468.00	2.74	0.41	5	279	5	6	2
1970	87.12	76.81	685	13939.70	43.14	12289.30	22.30	0	0	128.51	11.06	397.04	4.92	361.41	46.08	204.58	20.49	1	2853.05	2.09	0.48	5	279	6	6	1
1971	88.74	71.69	681	14198.65	26.64	11470.46	39.88	0	0	127.69	25.57	450.66	4.82	99.40	22.73	153.16	34.50	1	1419.75	2.36	0.25	5	280	1	3	3
1972	89.93	70.23	682	14388.90	47.67	11236.08	89.89	0	0	120.37	11.50	416.62	7.00	329.61	47.55	528.65	105.11	1	4778.75	3.25	0.40	5	280	2	3	2
1973	89.80	70.96	683	14367.55	26.97	11353.15	49.13	0	0	141.73	18.38	445.40	6.42	162.17	24.18	285.49	46.80	1	4184.22	2.41	0.35	5	280	3	3	1
1974	82.96	66.42	687	13273.56	28.54	10627.97	25.94	0	0	150.52	12.14	408.90	5.38	273.37	27.18	252.41	24.04	1	2304.75	2.67	0.47	4	281	1	16	16
1975	82.87	66.20	689	13259.24	40.07	10591.75	40.45	0	0	105.67	14.13	432.76	5.56	233.52	36.60	235.81	36.92	0	2794.28	1.61	0.29	5	281	2	16	15
1976	82.22	67.07	690	13154.77	32.85	10731.93	47.93	0	0	140.01	11.70	419.28	6.21	296.88	32.64	370.11	48.30	1	3974.10	3.18	0.46	5	281	3	16	14
1977	82.32	68.39	691	13171.31	13.81	10941.92	16.95	0	0	277.20	16.75	447.36	5.38	177.08	12.29	217.11	15.11	0	3877.10	4.58	0.70	3	281	4	16	13
1978	81.97	68.56	692	13114.43	10.75	10969.47	13.79	0	0	388.21	18.68	440.31	5.98	173.11	9.59	221.73	12.30	0	3223.90	5.77	0.79	3	281	5	16	12
1979	82.39	66.99	693	13182.79	24.64	10717.76	26.71	0	0	167.15	16.82	436.47	5.44	189.79	21.93	205.35	23.88	0	3478.35	2.55	0.46	3	281	6	16	11
1980	82.81	67.07	694	13250.11	30.06	10730.83	34.39	0	0	142.39	14.84	430.99	5.97	225.54	27.38	255.44	31.97	1	4285.93	3.85	0.39	5	281	7	16	10
1981	83.12	66.20	695	13299.93	56.17	10592.08	38.69	0	0	98.65	11.47	412.70	5.79	350.33	59.18	262.58	36.61	1	3740.38	2.24	0.28	5	281	8	16	9
1982	82.94	66.12	696	13271.11	39.44	10578.64	32.53	0	0	136.28	16.98	429.39	6.27	244.68	36.16	203.27	29.42	0	4047.03	2.03	0.35	5	281	9	16	8
1983	82.62	66.47	697	13219.98	26.22	10635.77	21.17	0	0	180.32	8.42	360.94	4.89	378.83	27.68	343.04	22.31	1	4501.50	2.40	0.65	5	281	10	16	7
1984	82.50	66.47	699	13200.36	24.00	10635.36	20.00	0	0	220.68	27.04	438.05	5.59	148.25	20.49	117.54	15.10	1	2681.72	3.59	0.43	4	281	11	16	6
1985	82.34	67.41	700	13174.36	25.30	10785.05	27.44	0	0	180.72	15.69	406.38	6.15	225.33	23.48	246.21	25.07	0	2910.55	2.32	0.49	5	281	12	16	5
1986	82.72	67.00	701	13234.49	25.42	10719.54	25.44	0	0	148.02	12.98	408.82	4.89	225.87	22.99	225.47	23.17	0	1304.18	2.68	0.49	4	281	13	16	4
1987	82.37	66.99	702	13179.98	24.31	10718.62	18.65	0	0	208.20	10.44	360.16	5.44	345.73	25.34	287.72	18.23	1	1883.43	3.65	0.66	5	281	14	16	3
1988	82.74	66.21	703	13238.11	30.47	10593.03	43.90	0	0	137.76	14.33	412.20	6.53	231.43	28.07	318.60	44.00	1	3497.40	3.22	0.35	5	281	15	16	2
1989	81.72	66.31	704	13074.65	23.14	10609.09	28.09	0	0	152.09	10.89	384.34	5.09	254.60	21.62	301.71	27.53	1	2368.03	2.02	0.51	4	281	16	16	1
1990	84.55	76.76	688	13527.21	39.84	12282.08	30.84	0	0	137.62	12.88	397.21	5.94	306.85	40.00	254.58	29.34	1	3037.38	4.11	0.42	5	282	1	2	2
1991	84.86	76.76	689	13578.38	30.02	12281.18	44.32	0	0	133.61	24.66	434.56	5.94	127.60	27.91	185.61	38.83	1	3408.38	3.17	0.24	4	282	2	2	1
1992	91.04	68.78	691	14566.55	47.92	11005.07	222.93	0	0	105.31	13.00	401.90	7.89	278.43	48.59	800.94	309.32	1	3104.82	2.91	0.38	5	283	1	2	2
1993	90.99	69.46	694	14557.75	28.41	11112.93	85.91	0	0	150.81	9.06	383.25	5.84	320.97	28.62	686.00	128.47	1	4397.38	2.48	0.58	5	283	2	2	1
1994	87.96	76.92	693	14073.78	46.76	12307.76	36.59	0	0	118.20	11.77	389.83	6.13	345.67	49.12	284.80	35.82	1	1914.83	2.23	0.34	5	284	1	5	5
1995	86.33	76.18	696	13812.24	55.89	12189.20	32.18	0	0	105.10	20.42	434.34	5.48	222.09	49.42	129.14	29.31	1	3238.17	3.07	0.21	4	284	2	5	4
1996	86.27	76.66	697	13803.26	47.90	12265.11	36.20	0	0	126.64	10.34	373.13	6.12	411.51	56.71	328.32	37.49	1	2992.40	3.52	0.38	5	284	3	5	3
1997	85.73	76.89	699	13717.59	39.73	12302.26	41.04	0	0	126.51	25.50	432.26	6.20	151.71	34.78	156.91	36.21	0	1599.73	2.07	0.21	4	284	4	5	2
1998	86.36	77.24	701	13816.86	22.21	12358.16	48.75	0	0	152.80	22.92	417.68	5.75	100.67	16.26	246.37	43.55	1	3632.70	3.37	0.33	5	284	5	5	1
1999	84.99	65.83	698	13597.63	91.21	10533.54	24.83	0	0	141.21	10.92	405.68	6.27	610.45	110.16	255.30	23.51	1	3964.50	3.57	0.46	5	285	1	1	1
[truncated: 9,652 more rows]
