# Supplementary material for: Single-lipid tracking reveals heterogeneities in the nanoscale dynamics of colloid-supported lipid bilayers
Source: Soft Matter. 2025 Mar 26;21(16):3058–66. doi: 10.1039/d4sm01299b (PMC11957375; doi:10.1039/d4sm01299b)
Supplement: SM-021-D4SM01299B-s001 [file SM-021-D4SM01299B-s001.zip › RAW_DOM_tracks/DPPC_Heating_DOM/S01R06_PSF@1p2_SNR@5_link@2_gap@2_Results_30 DEG-7500-end.csv]

	X_(px)	Y_(px)	Frame_Number	X_(nm)	X_loc_error(nm)	Y_(nm)	Y_loc_error(nm)	Z_(nm)	Z_loc_error(nm)	Amplitude_fit	Amp_error	BGfit	BGfit_error	SD_X_(nm)	SD_X_error(nm)	SD_Y_(nm)	SD_Y_error(nm)	False_positive	IntegratedInt	SNR	R2_fit	Iterations_fit	Track_ID	Particle_ID	Track_Length	Reverse_numbering
1	78.46	49.11	1	12553.37	68.05	7858.08	16.29	0	0	156.58	10.45	312.05	5.27	572.22	105.38	195.57	14.96	1	3966.35	4.87	0.58	4	1	1	20	20
2	78.58	49.19	2	12572.71	288.66	7870.24	15.03	0	0	110.84	13.30	333.75	4.84	904.48	564.79	103.10	14.84	1	2691.30	2.83	0.42	5	1	2	20	19
3	78.03	49.80	3	12484.37	36.38	7968.72	28.59	0	0	140.24	11.75	303.16	5.81	324.87	37.09	268.26	27.16	1	2215.08	2.49	0.43	5	1	3	20	18
4	77.06	49.84	6	12330.18	34.79	7973.72	41.58	0	0	143.33	32.84	360.57	6.57	121.89	34.08	141.42	36.84	1	4671.05	2.47	0.19	5	1	4	20	17
5	77.50	49.40	7	12400.35	32.37	7903.95	18.47	0	0	145.56	12.45	322.49	4.35	277.60	31.37	168.12	16.48	1	2932.45	2.32	0.54	4	1	5	20	16
6	79.09	49.25	8	12654.09	42.02	7880.71	16.88	0	0	182.06	8.57	280.14	5.09	531.42	59.61	279.62	16.70	1	2821.38	3.11	0.65	5	1	6	20	15
7	79.23	48.96	9	12676.79	52.80	7832.93	15.40	0	0	136.67	14.34	328.24	4.63	362.22	55.98	120.31	15.73	1	1696.58	1.83	0.47	5	1	7	20	14
8	77.57	49.19	10	12411.93	49.16	7870.19	17.03	0	0	153.15	12.54	301.01	5.16	410.71	57.36	164.38	15.43	1	1681.92	1.69	0.53	5	1	8	20	13
9	78.57	49.17	11	12571.90	32.00	7867.86	16.01	0	0	169.45	7.90	276.77	4.44	454.77	40.94	269.89	15.61	1	1919.55	2.08	0.66	5	1	9	20	12
10	77.68	49.59	12	12429.56	50.29	7934.37	23.34	0	0	139.73	16.54	320.18	5.90	317.39	49.59	153.81	20.73	1	1200.85	1.83	0.37	5	1	10	20	11
11	78.33	49.13	13	12532.47	44.44	7861.45	17.14	0	0	151.19	9.81	290.14	4.71	437.33	51.20	208.92	15.81	1	928.10	1.89	0.59	4	1	11	20	10
12	79.71	49.14	15	12754.11	56.65	7862.76	14.84	0	0	139.95	7.78	296.11	4.11	572.65	87.16	214.01	13.81	1	1910.65	1.80	0.66	5	1	12	20	9
13	78.18	49.55	17	12508.38	53.87	7928.38	26.14	0	0	127.26	11.13	313.98	5.69	413.24	61.51	238.06	24.27	1	2078.75	2.24	0.40	5	1	13	20	8
14	80.00	49.24	20	12800.74	93.30	7878.75	21.05	0	0	117.32	11.41	324.39	5.26	545.59	132.06	172.10	19.17	1	1772.15	1.88	0.44	5	1	14	20	7
15	78.28	49.59	21	12524.13	38.11	7934.38	18.11	0	0	182.82	20.50	340.24	5.73	258.36	34.52	119.12	14.25	1	2347.35	1.92	0.44	4	1	15	20	6
16	77.79	49.53	22	12447.02	26.88	7925.18	21.56	0	0	141.41	10.36	308.04	4.47	282.83	25.64	231.55	19.74	1	1894.48	2.01	0.54	4	1	16	20	5
17	78.68	48.97	24	12588.07	41.94	7834.96	15.34	0	0	150.81	9.39	299.08	4.42	444.44	52.12	196.23	14.06	1	2041.05	2.56	0.62	4	1	17	20	4
18	78.26	50.29	25	12522.18	28.18	8046.87	24.65	0	0	162.60	9.65	288.84	5.28	353.44	30.12	311.53	25.03	1	4169.50	3.16	0.55	5	1	18	20	3
19	78.37	49.26	27	12538.79	50.32	7881.94	23.42	0	0	132.39	16.96	330.87	5.60	297.02	47.96	142.22	20.84	1	1993.55	3.26	0.35	4	1	19	20	2
20	77.43	49.60	28	12389.24	41.64	7936.07	35.95	0	0	134.13	23.51	338.61	6.36	182.76	36.90	158.01	31.47	0	3080.00	2.00	0.25	5	1	20	20	1
21	79.12	54.99	1	12659.47	16.95	8797.99	32.06	0	0	149.11	12.14	304.90	4.32	162.64	15.26	295.49	30.88	1	-1426.55	3.78	0.56	5	2	1	207	207
22	78.86	54.46	2	12617.12	12.85	8713.54	21.31	0	0	239.90	14.18	302.15	5.02	169.63	11.55	276.64	19.85	1	-678.55	3.90	0.70	4	2	2	207	206
23	79.01	54.88	3	12642.24	11.14	8781.54	22.10	0	0	223.24	12.29	305.92	4.32	158.15	10.06	298.72	21.44	1	-232.77	3.98	0.73	4	2	3	207	205
24	79.15	54.77	4	12663.31	11.23	8763.37	18.45	0	0	253.77	15.87	319.55	4.52	139.62	10.17	227.51	16.41	0	383.60	5.96	0.71	4	2	4	207	204
25	79.19	54.44	5	12670.89	16.21	8710.89	20.40	0	0	274.05	14.79	310.58	6.54	236.33	14.96	291.48	19.62	1	2062.95	6.23	0.67	4	2	5	207	203
26	79.22	53.65	6	12675.40	17.26	8583.90	24.61	0	0	244.91	16.20	325.13	6.55	204.71	15.67	285.70	23.38	1	120.12	5.19	0.61	4	2	6	207	202
27	78.94	54.87	7	12629.81	9.54	8779.17	16.76	0	0	254.14	12.61	317.09	4.01	149.76	8.63	258.97	15.36	1	70.80	5.32	0.78	4	2	7	207	201
28	78.92	54.67	8	12627.44	10.84	8747.13	21.43	0	0	230.01	11.56	309.09	4.38	169.09	9.79	318.98	21.23	1	940.30	4.14	0.76	5	2	8	207	200
29	78.65	54.60	9	12584.72	10.43	8735.32	17.24	0	0	345.39	20.82	327.78	5.65	131.87	8.86	219.81	15.22	1	1117.25	9.90	0.73	4	2	9	207	199
30	78.67	54.88	10	12587.62	9.43	8780.04	14.39	0	0	388.20	21.61	335.52	5.47	128.89	7.98	198.59	12.65	1	1361.10	9.65	0.77	4	2	10	207	198
31	78.66	55.03	11	12585.50	6.84	8804.28	9.14	0	0	458.28	16.75	330.39	4.43	143.82	5.94	192.58	8.06	0	1969.45	11.31	0.88	3	2	11	207	197
32	78.64	55.17	12	12582.46	7.31	8827.06	9.55	0	0	495.17	19.46	317.16	5.05	142.66	6.31	187.03	8.40	0	729.08	10.10	0.87	4	2	12	207	196
33	78.56	54.86	13	12568.98	10.12	8777.04	13.93	0	0	337.45	17.96	324.05	4.92	145.94	8.74	201.56	12.30	0	580.45	8.36	0.78	3	2	13	207	195
34	78.87	54.97	14	12618.67	6.54	8794.57	8.56	0	0	365.40	13.07	309.82	3.34	141.63	5.87	184.67	7.53	0	-17.40	8.26	0.89	3	2	14	207	194
35	78.80	54.73	15	12608.21	8.85	8757.60	12.58	0	0	330.73	15.69	317.65	4.30	144.27	7.87	204.53	11.09	0	486.60	8.71	0.81	3	2	15	207	193
36	78.93	54.61	16	12628.97	10.70	8737.56	21.18	0	0	238.97	14.88	301.78	4.47	135.15	9.98	261.77	19.29	1	-824.75	4.39	0.71	4	2	16	207	192
37	79.02	54.88	17	12643.95	9.68	8780.43	14.26	0	0	303.88	14.08	303.04	4.46	162.20	8.66	236.14	12.98	0	338.27	6.60	0.81	3	2	17	207	191
38	78.87	54.83	18	12618.85	12.57	8773.51	28.81	0	0	268.46	15.28	295.64	6.13	173.62	11.38	357.06	30.19	1	433.30	5.28	0.70	4	2	18	207	190
39	78.70	54.86	19	12591.97	10.70	8777.51	19.50	0	0	299.74	17.45	331.46	5.35	142.11	9.41	256.44	17.79	1	991.02	7.24	0.73	4	2	19	207	189
40	78.33	55.43	20	12533.38	8.95	8869.38	16.60	0	0	293.94	9.76	288.83	4.51	214.02	8.21	363.61	17.89	1	2515.27	7.11	0.84	4	2	20	207	188
41	78.77	54.89	21	12603.61	9.16	8782.41	10.74	0	0	419.18	18.38	317.67	5.14	161.28	8.09	188.81	9.49	0	1285.00	9.23	0.83	3	2	21	207	187
42	79.04	55.23	22	12645.80	9.67	8836.44	12.79	0	0	396.82	20.11	314.74	5.44	147.80	8.69	194.79	11.27	0	915.17	9.70	0.79	3	2	22	207	186
43	78.62	54.99	23	12578.77	9.70	8798.90	13.80	0	0	298.09	13.36	313.67	4.34	167.83	8.63	236.81	12.51	0	947.25	8.04	0.81	3	2	23	207	185
44	78.62	54.46	24	12579.66	9.44	8713.68	18.06	0	0	303.42	16.02	304.54	4.88	137.43	8.12	261.98	16.44	1	-903.55	5.77	0.77	4	2	24	207	184
45	78.97	54.32	25	12635.05	9.79	8690.94	25.59	0	0	272.03	16.38	318.46	5.26	129.74	9.44	317.79	25.16	1	1364.77	5.30	0.72	4	2	25	207	183
46	77.75	55.27	26	12439.60	25.06	8843.93	22.46	0	0	243.86	17.37	310.16	7.62	273.23	23.67	247.37	20.78	1	1398.95	5.46	0.54	4	2	26	207	182
47	78.23	54.67	27	12517.35	27.74	8746.89	42.55	0	0	167.11	19.27	325.24	7.37	188.28	25.04	282.85	40.14	1	479.05	6.72	0.36	4	2	27	207	181
48	78.15	54.30	28	12503.68	31.15	8688.79	43.83	0	0	162.94	21.80	348.15	7.70	181.26	27.95	252.97	40.00	1	2656.50	4.50	0.31	3	2	28	207	180
49	78.72	54.84	29	12594.55	15.89	8774.10	37.65	0	0	224.69	15.78	321.63	6.64	178.52	14.43	378.27	41.26	1	814.38	5.09	0.59	4	2	29	207	179
50	78.79	54.48	30	12606.89	14.19	8716.82	35.51	0	0	232.42	18.52	328.79	6.34	139.51	12.82	329.93	35.65	1	767.75	5.72	0.58	4	2	30	207	178
51	78.91	54.61	31	12626.05	10.11	8737.99	17.43	0	0	273.14	13.97	314.57	4.55	153.91	9.11	262.10	15.94	1	362.23	4.61	0.77	4	2	31	207	177
52	78.81	54.91	32	12609.91	12.54	8785.67	20.15	0	0	292.90	18.71	322.54	5.81	152.42	11.21	242.64	18.23	0	1627.92	5.61	0.69	3	2	32	207	176
53	78.81	54.77	33	12609.19	10.80	8763.44	19.29	0	0	308.89	20.27	335.74	5.48	128.21	9.81	226.70	17.12	1	213.73	5.55	0.70	3	2	33	207	175
54	78.68	54.88	34	12588.02	9.80	8780.75	15.96	0	0	303.58	15.65	319.86	4.69	146.92	8.61	237.04	14.50	0	584.42	6.77	0.78	3	2	34	207	174
55	78.68	54.95	35	12588.73	11.77	8791.95	22.17	0	0	229.63	13.94	318.94	4.58	150.59	10.43	276.09	20.86	1	-361.25	4.91	0.70	4	2	35	207	173
56	78.69	53.84	36	12590.98	14.00	8614.68	41.71	0	0	183.52	15.96	335.48	5.13	123.51	11.97	340.65	42.45	1	699.75	3.05	0.56	5	2	36	207	172
57	78.54	54.54	37	12566.55	16.05	8725.99	39.38	0	0	211.80	17.47	330.71	6.45	152.17	14.24	348.24	40.91	1	888.02	6.55	0.55	4	2	37	207	171
58	78.56	54.08	38	12569.49	20.07	8652.66	40.94	0	0	178.40	18.84	324.57	6.29	147.33	17.58	291.83	39.02	1	6.55	4.63	0.44	5	2	38	207	170
59	78.96	54.73	39	12632.96	12.83	8756.19	23.60	0	0	263.80	14.97	301.79	5.66	176.88	11.56	305.04	23.26	1	1307.65	4.72	0.71	4	2	39	207	169
60	78.72	54.88	40	12594.95	16.59	8781.55	31.90	0	0	224.48	21.47	331.11	6.33	133.87	14.53	255.04	29.04	1	810.65	5.32	0.51	4	2	40	207	168
61	78.88	54.53	41	12621.27	14.96	8724.47	49.20	0	0	191.58	17.45	318.95	6.09	130.81	14.13	381.10	54.14	1	589.35	4.05	0.52	4	2	41	207	167
62	78.82	55.75	42	12611.61	16.42	8920.45	16.37	0	0	227.74	19.08	325.44	4.51	151.00	14.46	150.39	14.33	0	-639.70	4.53	0.61	5	2	42	207	166
63	79.06	55.47	43	12648.90	13.01	8874.65	14.31	0	0	252.13	20.38	320.38	4.09	126.91	12.37	134.67	11.83	1	-1231.90	4.70	0.64	5	2	43	207	165
64	77.93	54.56	44	12468.04	21.22	8729.32	30.71	0	0	224.98	13.83	283.46	6.99	268.67	20.39	350.59	31.98	1	1432.50	4.86	0.57	4	2	44	207	164
65	77.86	54.52	45	12457.64	25.85	8722.86	24.96	0	0	206.00	16.62	296.54	6.83	247.66	24.18	241.97	22.84	0	1561.55	4.64	0.50	4	2	45	207	163
66	78.15	54.67	46	12503.51	16.80	8747.82	30.82	0	0	224.92	19.30	330.24	6.40	152.56	15.12	274.82	28.59	1	2627.73	7.64	0.54	5	2	46	207	162
67	78.21	54.74	47	12513.79	21.42	8759.05	34.36	0	0	205.37	15.37	287.55	7.13	226.62	19.74	340.72	35.64	1	698.23	7.09	0.50	4	2	47	207	161
68	78.95	55.60	48	12632.71	24.55	8895.33	27.60	0	0	184.06	22.94	326.17	5.86	152.14	21.84	170.63	24.19	0	432.73	4.00	0.40	4	2	48	207	160
69	79.02	55.58	49	12643.54	29.98	8893.46	28.40	0	0	208.13	36.68	331.55	7.06	132.18	27.79	117.62	21.79	1	-949.30	4.61	0.28	4	2	49	207	159
70	78.59	55.31	50	12574.59	30.81	8849.62	31.55	0	0	192.30	23.46	313.19	7.57	195.85	27.42	199.73	28.37	0	-523.40	4.25	0.38	5	2	50	207	158
71	78.54	55.24	53	12566.02	21.30	8839.08	30.25	0	0	214.88	22.23	323.35	6.77	159.25	18.77	224.23	27.43	0	-555.45	4.30	0.46	5	2	51	207	157
72	77.89	54.24	54	12461.75	22.83	8677.80	58.55	0	0	162.17	13.04	297.52	6.78	227.21	21.23	468.25	75.77	1	349.40	3.57	0.45	4	2	52	207	156
73	78.21	54.37	55	12513.19	25.54	8699.46	45.63	0	0	202.87	19.37	313.73	8.76	211.92	23.41	351.36	48.11	1	23.48	4.02	0.40	4	2	53	207	155
74	77.96	54.46	56	12473.61	26.03	8714.35	31.15	0	0	219.97	14.46	268.12	7.88	304.84	26.09	354.24	33.39	1	166.85	5.20	0.47	4	2	54	207	154
75	78.29	54.79	58	12526.61	35.51	8766.66	30.22	0	0	162.45	13.39	297.36	6.79	326.92	36.24	281.89	29.65	1	-387.90	3.70	0.42	5	2	55	207	153
76	79.39	55.82	59	12702.71	17.80	8931.89	23.07	0	0	246.67	28.29	328.17	5.69	108.04	13.00	152.85	20.15	1	464.52	4.54	0.46	4	2	56	207	152
77	78.05	54.46	61	12488.67	22.52	8713.58	29.45	0	0	221.49	17.51	306.54	7.45	223.74	20.67	287.31	28.10	1	110.98	5.21	0.50	4	2	57	207	151
78	77.87	54.34	62	12459.56	21.39	8694.68	26.28	0	0	175.85	13.51	306.28	5.45	217.90	19.48	265.13	24.44	1	650.10	5.18	0.53	4	2	58	207	150
79	77.82	54.56	63	12451.31	20.58	8729.69	27.51	0	0	193.77	17.28	318.09	5.89	179.31	18.42	238.73	24.78	0	779.12	4.72	0.51	3	2	59	207	149
80	78.52	55.50	64	12563.21	15.25	8880.13	14.13	0	0	221.94	12.07	307.51	4.20	217.65	13.67	201.78	12.65	0	100.25	5.25	0.73	3	2	60	207	148
81	78.12	54.56	65	12499.47	18.74	8729.51	28.03	0	0	193.53	12.81	290.79	5.73	223.49	17.24	320.40	28.09	1	611.17	4.41	0.57	4	2	61	207	147
82	78.88	55.89	66	12620.26	16.07	8941.74	12.99	0	0	297.59	26.64	334.33	5.18	140.41	14.36	117.16	12.78	1	143.00	4.45	0.60	5	2	62	207	146
83	78.63	55.70	67	12580.99	25.68	8912.03	22.96	0	0	218.71	28.07	340.93	6.36	153.38	22.25	136.85	19.78	0	1303.52	5.77	0.40	5	2	63	207	145
84	78.00	55.10	68	12480.15	24.57	8815.56	32.10	0	0	202.49	13.78	281.91	7.19	281.79	23.92	349.10	33.96	1	1139.95	7.36	0.49	4	2	64	207	144
85	78.02	54.31	69	12482.97	18.88	8689.04	35.31	0	0	248.54	17.75	287.01	8.03	209.24	17.33	359.78	37.74	1	582.90	4.99	0.55	5	2	65	207	143
86	77.92	54.56	70	12467.79	19.11	8729.53	28.65	0	0	229.82	16.51	301.25	6.93	208.98	17.48	303.94	27.91	1	1621.45	7.95	0.56	4	2	66	207	142
87	78.11	54.97	71	12498.08	19.48	8795.05	25.58	0	0	236.91	16.68	294.24	6.84	216.80	17.74	277.47	24.38	1	1329.17	7.89	0.58	5	2	67	207	141
88	77.89	54.54	72	12462.82	20.73	8726.48	25.66	0	0	205.32	15.06	312.04	6.17	220.92	19.04	271.20	23.99	1	1460.17	4.39	0.55	4	2	68	207	140
89	78.00	54.90	73	12479.98	23.20	8784.15	33.19	0	0	187.85	18.53	332.60	6.61	183.28	20.83	257.26	30.88	1	2001.25	4.98	0.45	4	2	69	207	139
90	78.05	54.86	74	12487.40	25.49	8777.97	33.21	0	0	196.12	16.90	307.20	7.42	232.27	23.54	294.64	32.21	1	459.77	6.13	0.46	5	2	70	207	138
91	77.46	53.80	75	12394.10	14.93	8608.38	20.69	0	0	272.05	25.56	340.29	5.45	109.32	10.59	166.95	18.02	1	1940.62	4.96	0.56	5	2	71	207	137
92	78.06	54.66	76	12490.25	24.73	8745.71	31.43	0	0	190.53	17.61	320.51	6.91	209.16	22.44	263.23	29.11	1	1538.65	4.29	0.46	5	2	72	207	136
93	78.14	55.10	78	12501.67	18.34	8815.98	30.09	0	0	304.43	26.75	336.21	8.99	162.49	16.45	262.34	27.76	1	2667.90	8.27	0.52	4	2	73	207	135
94	77.54	53.23	79	12406.28	11.61	8517.28	16.75	0	0	242.57	17.22	325.44	3.98	119.01	8.91	179.97	14.63	1	-238.65	3.83	0.68	4	2	74	207	134
95	77.76	54.94	80	12441.01	22.22	8789.94	38.34	0	0	202.37	17.08	312.32	7.40	207.11	20.44	334.82	39.25	1	1611.25	4.41	0.48	4	2	75	207	133
96	78.57	55.54	81	12571.57	15.32	8886.91	20.18	0	0	346.86	26.10	338.72	7.59	157.00	13.45	207.02	17.85	0	609.52	5.12	0.63	5	2	76	207	132
97	78.06	54.86	82	12489.24	21.23	8778.24	28.38	0	0	227.20	17.61	308.10	7.23	214.80	19.36	281.01	26.98	1	1593.42	5.69	0.53	4	2	77	207	131
98	78.04	55.21	83	12486.54	25.89	8834.05	29.19	0	0	193.34	15.43	318.80	6.96	253.57	24.29	283.00	27.94	1	1454.35	3.31	0.48	5	2	78	207	130
99	77.67	53.36	84	12426.40	17.52	8536.84	44.42	0	0	186.67	17.32	337.12	6.28	147.55	15.56	348.40	46.12	1	1855.42	3.83	0.49	5	2	79	207	129
100	77.82	54.79	85	12450.41	27.33	8765.80	40.61	0	0	172.13	17.59	321.91	7.35	209.77	25.07	302.05	39.55	1	928.35	5.56	0.40	5	2	80	207	128
101	77.68	55.46	86	12429.46	22.55	8874.25	21.04	0	0	268.73	13.70	281.30	7.48	336.34	23.49	319.31	21.35	1	3809.83	7.50	0.58	4	2	81	207	127
102	78.03	54.97	87	12484.33	18.61	8795.13	26.04	0	0	214.55	13.41	299.45	6.06	234.07	17.24	312.37	25.97	1	733.88	4.87	0.60	4	2	82	207	126
103	77.59	53.91	88	12414.61	25.74	8624.80	45.02	0	0	198.59	15.95	299.00	8.28	254.83	24.17	390.25	50.20	1	1252.98	4.39	0.43	5	2	83	207	125
104	76.90	53.14	89	12303.41	37.45	8501.83	45.00	0	0	140.28	19.40	342.89	7.06	210.60	33.82	239.07	43.75	0	2748.38	3.01	0.32	5	2	84	207	124
105	77.96	54.75	90	12474.36	24.05	8759.40	29.91	0	0	201.39	16.71	299.40	6.92	226.64	22.08	273.16	28.76	1	769.20	5.23	0.50	5	2	85	207	123
106	77.71	54.07	91	12433.23	32.03	8651.99	49.30	0	0	205.93	19.10	290.66	10.19	273.60	30.67	380.35	54.76	1	838.83	6.11	0.34	5	2	86	207	122
107	77.24	54.08	92	12358.73	20.54	8652.06	29.54	0	0	227.83	15.82	296.62	7.24	233.65	18.95	319.32	29.69	1	2267.05	4.29	0.54	4	2	87	207	121
108	77.93	54.65	93	12468.39	30.30	8744.58	28.25	0	0	201.53	17.99	307.78	7.56	261.79	28.57	243.53	26.71	1	-336.58	4.58	0.46	5	2	88	207	120
109	77.96	54.76	94	12473.58	19.85	8761.12	25.62	0	0	218.54	18.34	315.10	6.29	183.76	17.77	236.20	23.12	0	159.33	4.09	0.54	3	2	89	207	119
110	77.77	54.60	95	12443.69	26.08	8735.91	21.35	0	0	195.66	12.58	287.83	6.04	310.09	25.93	261.82	20.06	1	-26.17	5.32	0.55	4	2	90	207	118
111	78.61	55.43	97	12577.05	21.70	8868.63	26.32	0	0	184.28	16.03	307.20	5.61	193.47	19.62	234.87	23.71	0	-1180.20	4.12	0.52	5	2	91	207	117
112	77.85	54.30	98	12456.52	31.37	8687.78	60.18	0	0	142.91	17.63	312.57	7.77	201.09	28.65	355.66	63.78	1	221.23	5.87	0.30	4	2	92	207	116
113	78.76	55.61	99	12601.79	20.62	8897.99	26.04	0	0	208.12	22.38	320.85	5.92	147.82	18.17	186.66	22.89	0	-850.23	4.33	0.47	5	2	93	207	115
114	78.07	54.39	100	12491.16	18.42	8702.50	28.99	0	0	216.21	18.55	325.90	6.33	167.11	16.53	260.28	26.52	1	2097.65	7.46	0.53	4	2	94	207	114
115	77.66	54.24	101	12425.80	22.39	8678.98	23.09	0	0	189.65	16.38	323.77	5.52	201.07	20.00	207.30	20.64	0	691.15	3.59	0.53	5	2	95	207	113
116	78.53	55.56	102	12564.16	23.91	8889.88	20.97	0	0	190.07	20.58	327.35	5.17	169.82	20.93	148.48	18.10	0	-707.60	4.66	0.47	5	2	96	207	112
117	77.96	55.12	103	12474.14	28.65	8819.58	37.60	0	0	175.09	13.32	289.51	7.11	291.52	28.23	357.52	40.10	1	631.35	4.68	0.42	4	2	97	207	111
118	78.21	55.00	104	12513.72	20.74	8800.05	41.57	0	0	204.45	18.32	339.15	7.43	181.97	18.79	337.93	42.59	1	2502.60	5.45	0.48	4	2	98	207	110
119	77.90	54.98	105	12464.06	25.08	8796.18	30.72	0	0	175.80	12.44	284.73	6.21	274.83	24.27	324.87	31.31	1	652.85	4.34	0.50	4	2	99	207	109
120	78.04	54.48	106	12485.67	25.62	8717.37	43.46	0	0	177.56	18.46	307.79	7.27	192.77	23.13	300.92	43.06	1	661.00	5.97	0.42	5	2	100	207	108
121	78.50	55.55	107	12560.33	32.37	8888.49	30.50	0	0	164.35	23.47	324.63	6.37	174.72	28.48	164.55	26.77	0	-186.88	3.85	0.33	3	2	101	207	107
122	78.20	55.04	109	12512.64	23.77	8806.87	37.54	0	0	196.45	16.16	294.84	7.47	228.58	21.91	336.77	38.69	1	649.00	4.86	0.46	5	2	102	207	106
123	78.89	55.93	110	12622.09	18.52	8948.24	18.71	0	0	251.95	25.35	324.57	5.65	142.60	16.56	144.10	16.75	0	-582.60	4.52	0.52	3	2	103	207	105
124	78.79	55.97	111	12606.03	16.15	8955.93	17.87	0	0	250.66	22.77	318.47	5.12	137.20	14.27	151.83	15.83	0	-560.85	5.31	0.57	3	2	104	207	104
125	78.72	55.72	114	12595.09	19.89	8915.66	21.07	0	0	221.23	22.58	322.90	5.49	149.79	17.37	158.75	18.44	0	-656.48	4.74	0.50	5	2	105	207	103
126	78.95	55.84	115	12632.53	22.16	8934.20	21.97	0	0	215.75	32.13	333.92	5.74	120.76	21.94	118.02	20.71	1	-2113.55	3.31	0.37	5	2	106	207	102
127	78.42	54.93	118	12546.69	28.07	8788.07	67.68	0	0	164.63	19.77	324.10	8.60	184.85	25.54	391.01	75.60	1	867.98	4.57	0.32	5	2	107	207	101
128	78.40	54.81	119	12543.90	29.71	8769.75	43.56	0	0	155.82	21.75	325.11	7.01	165.14	26.38	238.85	39.92	0	636.52	3.16	0.31	5	2	108	207	100
129	77.91	54.86	120	12466.01	24.26	8777.85	38.72	0	0	187.69	11.82	273.18	6.74	297.77	24.19	416.85	44.85	1	701.48	3.43	0.50	5	2	109	207	99
130	77.93	54.33	121	12469.46	21.40	8692.23	41.34	0	0	131.65	12.45	316.55	4.66	176.45	19.23	306.05	41.05	1	330.88	3.06	0.48	5	2	110	207	98
131	78.54	55.07	122	12565.84	19.96	8811.15	37.87	0	0	184.70	20.99	320.03	6.19	133.79	16.73	254.02	34.50	1	385.67	4.39	0.42	5	2	111	207	97
132	77.93	53.81	123	12468.87	23.85	8610.34	52.70	0	0	151.64	10.57	281.69	6.01	270.97	23.00	474.36	65.75	1	1355.67	2.91	0.45	4	2	112	207	96
133	78.93	55.37	124	12629.34	28.44	8858.57	21.86	0	0	198.33	23.35	323.04	6.02	185.76	25.02	142.26	18.82	0	-770.90	4.37	0.42	4	2	113	207	95
134	78.25	55.24	125	12519.52	23.67	8838.17	25.43	0	0	225.00	16.87	293.47	7.28	247.30	21.89	264.08	23.80	1	677.10	4.98	0.52	4	2	114	207	94
135	78.46	55.23	126	12552.83	21.87	8837.33	24.94	0	0	202.05	17.32	312.80	6.08	198.41	19.59	225.67	22.45	0	554.42	3.89	0.52	4	2	115	207	93
136	78.64	55.24	127	12582.60	26.00	8839.15	26.38	0	0	194.53	19.46	315.78	6.52	201.65	23.21	204.54	23.57	0	-1707.95	4.37	0.46	5	2	116	207	92
137	78.09	55.07	128	12494.93	26.05	8811.48	27.14	0	0	178.89	13.12	287.45	6.21	276.23	24.95	285.89	26.27	1	-144.12	3.75	0.50	5	2	117	207	91
138	77.94	54.93	129	12470.64	22.37	8789.41	26.73	0	0	175.80	13.27	299.41	5.56	231.45	20.64	271.51	25.42	1	582.10	4.41	0.54	5	2	118	207	90
139	78.62	55.58	130	12579.52	26.52	8892.92	23.93	0	0	214.74	22.89	321.73	6.77	192.17	23.46	173.43	21.16	0	56.70	4.63	0.45	5	2	119	207	89
140	78.64	55.64	131	12582.06	15.48	8902.11	15.39	0	0	299.41	23.83	338.83	5.56	149.02	13.39	148.12	13.30	0	1592.30	6.32	0.63	5	2	120	207	88
141	78.01	55.02	132	12482.04	30.45	8803.19	39.56	0	0	160.51	12.94	295.62	6.94	292.88	30.04	358.01	42.37	1	1314.30	4.99	0.39	4	2	121	207	87
142	78.48	55.47	133	12556.97	23.04	8875.96	22.62	0	0	203.02	19.51	323.76	5.81	185.25	20.40	181.83	20.02	0	1566.40	5.31	0.50	4	2	122	207	86
143	77.89	54.79	134	12462.61	26.78	8766.84	25.51	0	0	191.62	12.74	291.06	6.34	305.03	26.70	291.90	25.21	1	1393.80	4.27	0.52	4	2	123	207	85
144	78.33	55.37	135	12533.25	27.95	8858.54	29.23	0	0	191.98	20.04	318.21	7.09	208.12	25.07	217.58	26.24	0	691.33	4.26	0.42	4	2	124	207	84
145	77.84	55.04	136	12454.09	27.67	8805.97	24.41	0	0	209.40	13.69	281.35	6.92	316.70	28.02	289.13	23.84	1	1094.17	4.90	0.52	4	2	125	207	83
146	77.58	54.75	137	12413.40	35.33	8759.45	31.42	0	0	191.84	17.25	296.74	8.25	302.82	34.66	268.90	30.45	1	1068.58	4.46	0.39	4	2	126	207	82
147	78.83	55.91	138	12612.24	22.43	8945.61	21.64	0	0	220.23	27.17	354.83	5.83	140.70	19.88	136.56	19.66	0	874.23	4.87	0.43	5	2	127	207	81
148	78.10	55.24	139	12496.07	26.14	8838.36	36.83	0	0	214.88	25.92	355.71	8.43	168.17	23.36	235.79	33.12	0	2177.12	4.48	0.37	5	2	128	207	80
149	77.13	54.18	140	12340.44	20.52	8668.69	17.42	0	0	205.08	16.86	328.30	4.82	192.74	18.14	163.70	15.42	0	557.95	3.02	0.59	4	2	129	207	79
150	77.70	54.81	141	12431.99	36.08	8769.17	33.77	0	0	166.09	19.42	309.30	7.40	237.30	33.61	224.08	30.97	0	451.25	3.97	0.37	5	2	130	207	78
151	78.35	54.85	142	12536.25	18.49	8776.62	39.39	0	0	188.20	12.12	289.21	6.11	229.28	17.12	417.23	46.44	1	1120.55	5.19	0.56	4	2	131	207	77
152	78.27	54.33	143	12522.44	14.52	8692.26	39.72	0	0	249.63	18.67	316.31	7.12	152.61	13.06	376.27	43.38	1	2046.02	6.28	0.59	4	2	132	207	76
153	78.10	54.15	144	12495.32	16.78	8663.88	35.83	0	0	260.06	15.90	290.83	7.71	218.37	15.49	404.82	41.31	1	2059.85	5.25	0.60	4	2	133	207	75
154	77.95	53.62	145	12472.50	16.96	8579.62	40.19	0	0	232.08	14.00	300.50	6.92	222.49	15.74	428.75	45.54	1	2260.58	4.86	0.60	4	2	134	207	74
155	77.94	53.78	146	12470.83	16.44	8604.51	44.97	0	0	233.85	17.75	308.17	7.34	170.59	14.91	397.58	49.59	1	1681.98	5.48	0.56	4	2	135	207	73
156	77.97	54.10	147	12474.45	17.85	8656.78	33.94	0	0	219.78	15.10	297.04	6.72	205.28	16.35	357.19	36.00	1	697.98	5.73	0.57	4	2	136	207	72
157	77.74	53.89	148	12438.38	12.62	8622.00	28.93	0	0	230.25	14.58	319.02	5.32	155.88	11.33	330.84	29.22	1	2280.05	5.50	0.67	4	2	137	207	71
158	77.77	53.72	149	12443.74	15.50	8595.19	33.89	0	0	259.92	19.35	331.00	7.19	162.80	13.94	326.59	34.09	1	2602.12	5.79	0.59	4	2	138	207	70
159	77.92	54.19	150	12466.62	20.97	8669.66	34.00	0	0	237.94	21.44	315.49	8.07	182.04	18.92	287.47	32.33	1	932.73	6.30	0.49	5	2	139	207	69
160	77.66	52.99	151	12425.41	11.51	8478.61	15.92	0	0	310.95	19.79	330.22	5.12	138.52	9.90	192.38	14.01	0	972.00	6.06	0.71	4	2	140	207	68
161	77.82	53.06	152	12450.49	11.37	8489.53	12.04	0	0	342.92	19.10	309.71	4.91	157.46	10.03	166.63	10.61	0	701.83	6.64	0.77	3	2	141	207	67
162	77.84	52.96	153	12453.74	18.17	8472.84	21.42	0	0	210.31	17.78	325.07	5.16	166.09	16.10	195.50	18.99	0	1465.20	4.38	0.57	4	2	142	207	66
163	77.29	52.75	154	12366.68	17.31	8440.51	19.34	0	0	280.71	28.45	337.96	6.11	130.31	14.81	146.43	16.87	1	1488.30	4.95	0.52	4	2	143	207	65
164	77.06	52.38	155	12328.91	20.85	8381.10	28.07	0	0	194.24	18.57	336.92	5.93	169.13	18.61	227.15	25.08	0	4067.02	3.99	0.49	5	2	144	207	64
165	76.71	53.14	156	12273.17	19.66	8502.51	16.21	0	0	239.54	27.17	330.45	5.10	133.81	16.84	114.83	15.80	1	1638.75	5.23	0.48	5	2	145	207	63
166	77.39	52.86	157	12381.90	18.21	8456.85	15.99	0	0	283.75	27.05	322.39	5.80	146.57	15.62	130.57	14.59	1	1899.30	5.88	0.55	4	2	146	207	62
167	77.84	52.38	158	12453.62	41.48	8380.45	29.79	0	0	141.12	16.62	309.79	6.27	270.98	38.75	196.15	27.43	1	2207.08	4.67	0.37	5	2	147	207	61
168	77.33	52.92	161	12373.05	21.43	8467.89	31.63	0	0	177.40	19.60	330.31	5.71	149.74	18.81	220.20	28.32	0	2075.15	3.37	0.44	5	2	148	207	60
169	77.23	53.07	162	12357.38	24.52	8490.77	27.26	0	0	185.25	28.62	339.94	5.70	122.60	21.60	137.29	24.73	1	1345.88	3.69	0.34	5	2	149	207	59
170	77.51	53.00	163	12402.02	32.53	8480.11	19.05	0	0	179.31	20.05	325.59	5.53	225.14	28.81	133.90	17.85	1	1507.48	3.00	0.44	3	2	150	207	58
171	77.05	53.08	164	12327.48	17.83	8492.67	16.96	0	0	241.30	29.24	333.82	5.11	120.39	17.72	115.72	17.23	1	1345.98	3.95	0.47	5	2	151	207	57
172	77.53	52.98	165	12405.01	18.63	8477.60	19.34	0	0	229.64	24.56	336.30	5.16	131.30	15.22	139.74	17.49	1	1428.85	4.17	0.50	5	2	152	207	56
173	77.85	52.39	166	12456.25	15.74	8382.51	16.48	0	0	286.56	27.52	347.26	5.45	127.53	14.43	129.69	13.54	1	3653.17	6.01	0.55	4	2	153	207	55
174	77.46	52.90	167	12393.58	22.20	8464.54	26.35	0	0	171.15	18.51	322.10	5.10	158.13	19.43	187.79	23.28	0	1612.52	3.17	0.46	5	2	154	207	54
175	77.03	52.66	168	12325.51	16.86	8425.78	17.95	0	0	293.97	29.94	344.08	6.10	129.99	15.83	134.96	15.21	1	1830.58	6.00	0.53	4	2	155	207	53
176	77.30	52.90	169	12368.26	13.42	8463.27	13.79	0	0	327.52	23.51	320.57	5.36	143.53	11.63	148.15	12.23	0	2154.65	5.80	0.68	3	2	156	207	52
177	77.36	52.90	170	12376.82	15.53	8463.73	19.07	0	0	319.31	30.01	336.95	6.49	123.84	12.69	155.50	16.76	1	1793.85	6.21	0.56	5	2	157	207	51
178	77.33	52.58	171	12372.25	19.95	8413.30	17.01	0	0	190.40	11.77	292.63	4.42	246.58	18.73	213.04	15.65	0	1360.30	3.59	0.67	5	2	158	207	50
179	76.96	53.31	172	12312.85	18.10	8529.24	21.44	0	0	198.57	17.36	314.21	4.85	160.00	16.08	189.26	18.91	0	1231.10	3.71	0.56	3	2	159	207	49
180	76.58	53.24	173	12252.30	17.51	8518.28	17.77	0	0	249.71	25.23	311.14	5.18	130.30	14.33	134.54	15.52	1	939.08	5.31	0.54	5	2	160	207	48
181	77.49	53.04	175	12399.20	18.53	8485.69	20.02	0	0	250.05	27.39	333.79	5.66	125.90	14.73	140.81	18.03	1	1343.60	4.70	0.49	4	2	161	207	47
182	77.72	52.67	176	12435.38	20.74	8426.92	20.06	0	0	227.77	22.70	331.06	5.65	160.08	18.17	154.77	17.51	0	1491.10	4.86	0.52	5	2	162	207	46
183	77.31	52.85	177	12369.55	18.15	8455.35	16.67	0	0	301.95	34.63	339.90	6.18	119.93	15.01	115.59	15.95	1	1579.60	6.95	0.49	5	2	163	207	45
184	77.47	53.24	178	12394.83	18.49	8518.91	22.01	0	0	195.93	19.44	311.61	4.78	142.29	15.74	170.43	19.29	0	1375.52	4.57	0.51	3	2	164	207	44
185	77.64	53.62	179	12421.74	21.62	8579.50	23.51	0	0	200.96	25.86	349.20	5.30	125.76	17.69	138.48	19.88	1	318.12	3.22	0.42	5	2	165	207	43
186	77.30	53.87	180	12367.33	26.89	8618.87	21.02	0	0	177.06	22.47	310.53	5.09	163.50	23.47	129.52	19.38	1	-288.40	2.33	0.41	5	2	166	207	42
187	77.32	53.35	181	12371.29	10.19	8536.49	11.07	0	0	311.44	20.81	314.38	3.76	111.01	8.10	122.94	8.97	1	1890.85	6.07	0.72	4	2	167	207	41
188	77.24	54.10	182	12358.72	11.44	8655.64	13.85	0	0	352.96	34.57	309.26	5.15	89.49	10.02	116.28	13.81	1	-15.15	4.78	0.58	4	2	168	207	40
189	76.98	53.74	184	12316.30	15.24	8598.11	23.35	0	0	190.30	20.76	322.87	4.39	115.56	15.91	167.33	20.39	1	-555.52	2.74	0.50	5	2	169	207	39
190	77.62	53.33	186	12419.13	16.62	8533.38	19.98	0	0	267.83	29.17	322.21	5.29	95.61	11.23	137.68	16.92	1	915.85	5.38	0.49	4	2	170	207	38
191	77.40	53.37	187	12383.66	16.48	8539.32	14.79	0	0	238.75	21.05	326.99	4.37	141.88	13.99	125.51	12.06	1	2029.95	4.92	0.59	4	2	171	207	37
192	77.87	52.43	188	12459.78	23.44	8389.08	30.19	0	0	190.39	20.33	318.70	6.26	170.19	20.83	215.41	27.80	0	2940.77	4.68	0.45	4	2	172	207	36
193	77.01	53.67	189	12322.09	16.21	8586.41	16.46	0	0	305.21	35.57	330.96	5.62	114.60	16.90	95.38	11.98	1	112.02	5.80	0.49	5	2	173	207	35
194	77.43	53.18	190	12388.50	20.76	8508.14	31.11	0	0	186.62	17.89	309.56	6.00	168.24	18.51	249.91	28.33	1	1798.42	4.82	0.49	5	2	174	207	34
195	77.64	53.56	192	12422.85	20.82	8570.24	26.92	0	0	221.83	31.10	332.31	5.66	91.83	14.31	144.66	22.78	1	427.48	4.57	0.37	4	2	175	207	33
196	77.42	52.73	193	12387.42	18.44	8436.89	34.63	0	0	175.01	18.36	318.85	5.34	134.15	15.53	249.29	32.01	1	1551.90	3.47	0.48	5	2	176	207	32
197	76.96	53.18	195	12314.25	12.39	8508.47	16.24	0	0	255.96	25.83	327.97	4.44	107.02	13.87	128.60	14.65	1	1482.60	4.21	0.55	4	2	177	207	31
198	77.03	53.65	197	12324.20	17.11	8584.05	16.47	0	0	265.24	26.79	330.93	5.24	132.13	15.88	122.41	13.40	1	245.30	3.33	0.53	4	2	178	207	30
199	76.96	53.07	198	12313.99	15.90	8491.51	21.36	0	0	201.46	20.70	323.85	4.51	123.75	15.53	161.39	18.75	1	302.15	3.31	0.52	5	2	179	207	29
200	77.21	53.25	199	12352.83	21.04	8519.31	27.85	0	0	166.25	17.33	312.50	5.00	156.04	18.66	206.28	24.64	0	1843.35	3.40	0.47	4	2	180	207	28
201	76.96	53.49	200	12313.73	9.68	8558.29	11.24	0	0	343.03	22.76	322.18	4.25	118.28	9.79	128.20	9.02	1	1144.42	4.30	0.73	4	2	181	207	27
202	77.33	53.43	201	12372.44	14.20	8548.73	16.78	0	0	271.97	27.06	329.01	4.53	92.70	10.36	123.67	13.20	1	1474.58	5.57	0.55	4	2	182	207	26
203	77.24	53.31	203	12359.16	19.13	8529.50	21.33	0	0	213.25	34.45	316.93	4.53	89.32	16.59	85.78	15.87	1	169.40	4.37	0.35	5	2	183	207	25
204	77.23	53.02	204	12356.69	15.18	8482.52	13.79	0	0	241.18	16.78	310.19	4.26	168.17	13.33	153.07	12.26	0	2002.10	5.41	0.68	4	2	184	207	24
205	77.04	53.17	205	12325.96	21.03	8507.01	17.18	0	0	200.14	17.73	306.80	4.66	183.01	18.52	149.78	15.24	0	1114.88	3.74	0.56	3	2	185	207	23
206	77.12	52.94	206	12339.61	13.79	8469.66	23.94	0	0	222.52	28.51	331.28	4.94	96.38	15.19	149.28	21.20	1	1772.10	4.04	0.44	5	2	186	207	22
207	78.10	52.88	207	12496.74	54.38	8460.53	24.84	0	0	127.75	13.04	293.74	5.65	372.85	58.57	192.01	22.64	1	132.25	3.28	0.40	5	2	187	207	21
208	77.29	53.12	209	12366.40	22.63	8499.80	18.15	0	0	218.14	19.96	307.81	5.43	190.52	20.06	153.39	16.14	0	1913.52	5.57	0.54	4	2	188	207	20
209	78.25	52.68	210	12519.65	28.73	8428.80	21.48	0	0	149.15	12.48	312.94	4.75	265.24	26.65	200.09	19.56	1	1443.77	3.14	0.51	4	2	189	207	19
210	77.18	53.40	212	12348.43	19.33	8543.73	19.09	0	0	250.02	31.11	319.98	5.31	119.96	17.74	100.56	13.07	1	1259.25	5.72	0.45	5	2	190	207	18
211	77.72	52.61	214	12435.72	33.09	8418.13	20.95	0	0	157.82	12.38	297.75	5.26	317.88	32.96	209.01	19.38	1	2719.80	3.89	0.54	5	2	191	207	17
212	77.28	52.88	215	12364.64	26.24	8461.49	19.65	0	0	206.44	38.38	344.94	5.60	109.80	21.92	95.65	21.83	1	995.58	3.30	0.28	4	2	192	207	16
213	77.36	53.12	217	12378.09	18.64	8498.61	23.29	0	0	199.17	17.87	312.77	5.16	160.35	16.42	200.32	20.62	0	-115.42	3.43	0.54	3	2	193	207	15
214	77.08	53.48	219	12332.19	12.39	8557.47	19.18	0	0	273.91	33.07	341.50	5.09	95.92	14.47	122.55	14.94	1	1659.85	4.99	0.48	5	2	194	207	14
215	77.61	53.23	220	12418.15	25.31	8517.44	18.82	0	0	176.24	17.50	316.62	4.74	196.51	22.28	146.21	16.62	0	600.65	4.28	0.51	5	2	195	207	13
216	77.59	53.68	221	12413.88	17.96	8589.06	16.93	0	0	221.90	20.44	319.91	4.63	149.23	15.46	140.63	14.58	0	-1396.08	4.48	0.56	4	2	196	207	12
217	77.12	53.76	222	12338.95	16.17	8601.73	15.60	0	0	299.41	34.50	341.38	5.62	114.38	16.08	105.10	13.75	1	-1332.05	3.95	0.49	5	2	197	207	11
218	77.44	53.69	223	12390.25	14.08	8590.92	12.49	0	0	400.51	34.21	338.20	5.33	92.08	8.53	101.85	9.75	1	359.95	8.31	0.62	4	2	198	207	10
219	77.24	53.81	224	12357.83	15.63	8609.91	18.62	0	0	233.22	23.17	328.52	4.73	121.16	13.75	144.45	16.37	1	74.80	3.47	0.54	5	2	199	207	9
220	77.45	53.53	225	12392.30	16.06	8564.59	15.55	0	0	277.55	25.78	322.00	5.03	128.08	12.92	122.11	12.08	1	-221.50	5.29	0.57	5	2	200	207	8
221	77.63	53.54	226	12420.13	20.51	8566.71	24.59	0	0	228.00	27.67	304.16	6.06	126.84	16.82	154.65	21.22	1	-1662.55	3.73	0.43	4	2	201	207	7
222	77.68	53.47	228	12428.09	15.29	8555.17	11.83	0	0	244.37	18.21	310.79	3.65	154.74	13.20	103.57	7.94	1	919.33	5.94	0.67	4	2	202	207	6
223	78.27	52.97	229	12522.50	30.98	8474.97	24.50	0	0	169.53	17.71	308.65	5.88	227.71	28.34	182.16	21.88	0	1519.02	4.23	0.44	5	2	203	207	5
224	77.46	53.21	230	12394.07	20.65	8514.29	17.89	0	0	218.19	20.88	315.26	5.09	166.02	18.03	144.05	15.77	0	1830.62	4.40	0.54	4	2	204	207	4
225	77.66	52.92	231	12425.85	27.93	8467.91	31.43	0	0	147.78	17.85	326.42	5.50	179.00	24.79	201.06	28.02	0	122.38	3.11	0.38	5	2	205	207	3
226	76.84	53.77	232	12295.19	15.66	8602.65	24.48	0	0	201.33	22.27	328.55	4.77	113.67	15.21	171.81	21.37	1	184.05	2.66	0.48	4	2	206	207	2
227	77.03	53.86	233	12325.15	15.37	8617.67	14.73	0	0	280.30	48.52	335.34	5.39	92.12	19.13	84.57	15.95	1	879.10	3.33	0.34	4	2	207	207	1
228	86.11	54.26	1	13776.97	17.70	8681.50	65.89	0	0	135.13	13.61	327.21	5.17	139.50	16.40	432.81	79.44	1	2312.12	4.86	0.48	5	3	1	3	3
229	86.33	52.30	3	13812.69	14.77	8367.60	58.13	0	0	147.70	12.95	328.12	4.75	131.23	12.79	435.78	70.49	1	2751.60	4.44	0.53	4	3	2	3	2
230	86.64	53.17	4	13862.10	20.34	8507.08	34.32	0	0	160.82	13.62	329.23	5.41	188.46	18.41	305.58	33.51	1	3840.20	4.74	0.50	4	3	3	3	1
231	80.18	63.58	2	12829.09	23.79	10172.15	12.87	0	0	175.02	8.84	305.28	3.86	345.28	24.75	201.30	11.73	1	2529.73	3.46	0.72	4	4	1	2	2
232	79.38	63.67	3	12700.58	29.95	10187.14	14.84	0	0	167.22	13.23	317.90	4.36	287.75	28.19	145.52	13.09	1	2604.88	4.18	0.58	4	4	2	2	1
233	79.29	63.59	7	12686.67	32.85	10174.19	23.10	0	0	109.33	10.60	314.61	3.87	261.34	30.25	185.87	20.77	1	1541.08	3.56	0.45	4	5	1	39	39
234	79.58	63.74	8	12733.44	21.77	10198.56	13.67	0	0	160.07	9.09	297.98	3.54	292.69	20.79	188.56	12.36	1	1789.27	3.68	0.69	4	5	2	39	38
235	80.05	63.62	11	12808.00	22.15	10179.76	13.87	0	0	153.33	7.92	291.91	3.44	320.00	22.22	211.85	12.65	1	2816.00	3.71	0.70	4	5	3	39	37
236	79.33	63.42	12	12692.17	30.91	10147.54	17.01	0	0	160.53	12.54	326.06	4.64	299.86	29.75	170.20	15.28	1	3199.23	4.23	0.56	4	5	4	39	36
237	79.70	63.63	13	12752.67	34.08	10180.14	14.20	0	0	185.75	15.27	316.12	4.93	309.69	33.08	132.75	12.10	1	2326.48	5.49	0.57	4	5	5	39	35
238	80.54	63.42	15	12886.63	43.80	10146.98	13.30	0	0	139.99	9.66	315.59	3.84	425.40	52.45	151.68	11.85	1	1538.60	4.12	0.63	4	5	6	39	34
239	79.63	63.40	16	12740.74	39.11	10143.96	16.22	0	0	160.72	13.31	330.52	4.92	345.16	40.40	153.23	14.44	1	3306.73	4.69	0.54	5	5	7	39	33
240	80.81	63.90	17	12929.26	39.19	10223.98	18.27	0	0	150.85	13.98	323.57	4.98	315.50	38.58	154.38	16.54	1	3011.42	4.68	0.49	4	5	8	39	32
241	79.44	63.35	19	12710.06	29.87	10135.65	17.26	0	0	159.62	12.98	325.20	4.58	280.96	27.96	165.38	15.45	1	1912.35	3.47	0.56	5	5	9	39	31
242	80.63	63.33	20	12900.49	38.13	10132.14	11.20	0	0	168.94	10.15	318.62	3.95	424.87	45.52	146.58	9.98	1	1546.55	3.36	0.69	5	5	10	39	30
243	79.82	63.22	21	12771.82	38.42	10115.60	25.33	0	0	115.84	10.78	305.46	4.66	311.70	38.02	214.48	23.13	1	1408.23	3.01	0.43	5	5	11	39	29
244	79.75	63.54	22	12759.57	23.36	10167.00	20.54	0	0	186.29	19.07	326.43	5.00	175.80	20.54	154.29	17.88	0	1868.77	3.93	0.49	5	5	12	39	28
245	79.83	63.73	23	12773.21	23.02	10196.87	16.98	0	0	164.78	11.19	308.90	4.20	261.26	21.31	195.24	15.30	1	1610.67	3.62	0.62	4	5	13	39	27
246	80.15	63.48	24	12823.59	61.28	10156.06	17.15	0	0	140.21	10.47	308.58	4.91	499.73	82.53	182.88	15.67	1	2519.77	3.55	0.54	4	5	14	39	26
247	80.54	63.53	27	12886.71	35.81	10165.01	13.21	0	0	138.00	9.00	321.54	3.56	386.12	39.91	159.48	11.85	1	2256.65	3.03	0.65	4	5	15	39	25
248	79.40	63.51	28	12704.42	30.09	10162.04	21.02	0	0	154.78	9.67	284.45	4.68	341.63	31.05	256.61	20.46	1	2602.35	4.80	0.60	5	5	16	39	24
249	80.48	63.74	29	12876.87	48.76	10198.16	23.43	0	0	127.06	13.57	330.53	5.34	337.53	49.86	172.45	21.18	1	2448.88	3.95	0.41	5	5	17	39	23
250	79.75	63.39	30	12759.62	24.09	10142.16	14.77	0	0	171.60	11.01	313.37	4.13	286.45	22.83	179.97	13.31	1	2411.62	3.50	0.65	4	5	18	39	22
251	80.00	63.46	31	12799.22	64.70	10154.03	21.56	0	0	147.32	11.66	300.84	6.04	498.60	85.79	218.11	19.91	1	2760.83	4.27	0.47	5	5	19	39	21
252	79.25	63.88	32	12679.89	37.74	10221.23	14.59	0	0	166.80	8.74	282.52	4.49	464.89	48.58	222.71	13.53	1	2504.33	4.49	0.66	4	5	20	39	20
253	80.32	63.61	34	12850.78	21.38	10177.98	13.04	0	0	179.80	10.56	308.55	3.82	278.76	20.01	173.26	11.71	1	2803.58	6.38	0.70	4	5	21	39	19
254	80.05	63.34	36	12808.72	28.87	10134.78	14.87	0	0	183.03	16.23	323.13	4.59	247.82	26.27	127.59	12.53	1	2586.12	5.68	0.55	4	5	22	39	18
255	79.86	63.37	37	12777.02	32.87	10138.89	18.17	0	0	139.58	8.90	303.18	4.27	370.43	35.79	226.65	16.75	1	2696.42	3.88	0.58	5	5	23	39	17
256	79.84	63.46	38	12774.40	35.45	10153.40	17.56	0	0	139.63	12.01	313.54	4.32	308.58	34.59	159.32	15.66	1	2785.05	3.79	0.53	4	5	24	39	16
257	80.48	63.15	39	12876.47	26.64	10103.69	19.24	0	0	168.57	14.77	304.69	4.83	235.28	23.90	170.48	17.18	0	2622.90	3.56	0.53	4	5	25	39	15
258	79.62	62.93	40	12738.76	15.24	10068.62	16.56	0	0	169.04	10.87	322.21	3.39	183.43	13.53	199.11	14.73	0	3371.05	3.78	0.68	3	5	26	39	14
259	79.64	63.55	41	12741.66	51.08	10167.67	22.18	0	0	129.04	11.62	309.57	5.27	396.60	58.27	195.58	20.27	1	3141.73	4.71	0.44	4	5	27	39	13
260	80.26	63.47	42	12842.17	26.85	10155.92	19.23	0	0	147.09	10.22	308.03	4.27	289.03	26.21	217.39	17.48	1	1522.35	2.99	0.58	4	5	28	39	12
261	80.28	63.48	43	12844.74	31.20	10156.31	21.07	0	0	149.86	10.06	294.83	4.80	344.72	32.60	242.61	20.29	1	2561.08	4.47	0.57	5	5	29	39	11
262	79.16	63.07	44	12665.70	29.77	10090.76	17.62	0	0	189.95	13.18	297.20	5.53	320.75	29.79	199.89	16.04	1	3413.92	5.99	0.58	4	5	30	39	10
263	79.72	63.30	45	12755.59	29.73	10128.52	16.11	0	0	187.53	11.75	307.80	5.17	348.32	31.13	203.27	14.71	1	3409.27	6.60	0.62	5	5	31	39	9
264	79.95	63.26	46	12791.43	24.56	10122.25	14.71	0	0	161.06	8.96	309.35	3.89	327.27	24.88	208.62	13.42	1	1426.67	3.35	0.68	5	5	32	39	8
265	79.41	63.47	47	12705.63	24.09	10156.00	17.98	0	0	191.07	14.00	316.81	5.13	254.37	22.03	191.32	16.17	1	3668.55	4.39	0.59	3	5	33	39	7
266	79.31	63.18	48	12689.54	25.90	10108.37	15.63	0	0	172.82	12.01	315.32	4.42	284.85	24.45	175.81	14.08	1	3699.20	4.81	0.62	5	5	34	39	6
267	79.33	63.16	49	12693.34	34.31	10106.15	13.34	0	0	170.51	9.27	311.54	4.30	426.08	41.27	195.30	12.21	1	2800.40	5.25	0.69	5	5	35	39	5
268	79.87	63.18	51	12779.78	37.13	10108.41	20.35	0	0	161.43	13.47	319.38	5.56	329.59	37.61	191.83	18.51	1	2789.02	3.70	0.50	5	5	36	39	4
269	79.41	63.28	52	12705.27	34.06	10124.90	18.74	0	0	152.93	10.53	309.99	4.87	360.94	36.55	216.08	17.21	1	3065.25	5.36	0.55	4	5	37	39	3
270	79.53	63.44	53	12724.11	29.81	10150.93	22.50	0	0	187.46	21.50	349.75	6.00	200.37	26.29	150.88	19.58	0	3706.50	4.56	0.42	3	5	38	39	2
271	79.34	63.25	56	12693.79	78.33	10120.01	43.87	0	0	110.13	20.75	339.00	8.18	313.23	77.11	182.83	39.69	1	2956.73	5.83	0.18	5	5	39	39	1
272	85.71	54.99	7	13712.98	15.17	8797.98	19.14	0	0	298.06	25.06	328.24	6.15	138.38	13.15	175.06	16.80	0	3124.98	7.58	0.60	3	6	1	13	13
273	85.81	55.04	8	13729.16	10.31	8805.61	13.70	0	0	312.89	19.22	344.29	4.50	130.21	9.27	171.97	12.01	1	3834.60	7.43	0.74	3	6	2	13	12
274	85.75	54.61	9	13719.47	13.84	8737.50	20.58	0	0	281.25	24.84	347.13	5.70	120.13	12.07	179.22	17.97	1	3317.45	8.11	0.58	5	6	3	13	11
275	85.68	54.59	11	13708.66	15.01	8735.01	24.16	0	0	243.74	22.68	338.13	5.57	121.48	12.48	199.16	21.17	1	2035.58	5.86	0.55	5	6	4	13	10
276	85.80	54.57	12	13728.45	13.41	8730.91	19.39	0	0	232.96	15.66	334.07	4.69	154.36	11.93	222.72	17.23	0	2663.08	5.24	0.67	3	6	5	13	9
277	85.94	54.49	13	13750.86	15.58	8718.14	27.47	0	0	198.04	15.42	325.86	5.15	156.03	14.05	270.89	25.35	1	3483.15	6.08	0.59	5	6	6	13	8
278	86.36	52.59	15	13817.15	19.11	8414.97	27.67	0	0	166.62	20.07	344.30	4.51	116.72	15.17	175.40	24.12	1	2035.85	3.57	0.43	4	6	7	13	7
279	85.77	53.85	18	13723.81	15.48	8616.64	30.61	0	0	184.62	20.59	351.40	4.84	107.89	14.03	211.95	26.92	1	2451.98	3.41	0.46	4	6	8	13	6
280	85.91	54.99	19	13745.76	10.24	8798.70	16.84	0	0	275.90	18.28	343.76	4.44	123.33	9.93	197.12	14.81	1	2750.12	6.94	0.71	4	6	9	13	5
281	85.73	54.09	20	13717.49	13.06	8654.12	31.67	0	0	171.03	14.92	334.81	4.17	114.61	11.32	274.92	29.38	1	1997.50	3.33	0.57	5	6	10	13	4
282	86.21	54.45	21	13793.68	23.56	8712.29	30.84	0	0	148.29	16.53	343.19	5.00	163.55	20.92	213.94	27.37	0	2605.65	3.48	0.43	5	6	11	13	3
283	86.60	53.70	23	13855.25	24.21	8592.40	32.67	0	0	137.63	9.40	303.58	4.64	266.11	23.93	343.05	33.88	1	2883.58	4.30	0.56	5	6	12	13	2
284	85.87	54.42	24	13738.88	13.24	8706.59	30.00	0	0	186.08	12.18	311.54	4.56	158.85	11.98	337.97	30.64	1	2043.77	5.23	0.65	4	6	13	13	1
285	80.13	48.98	18	12820.87	49.78	7837.57	16.39	0	0	132.10	21.36	340.17	4.79	247.16	44.93	97.17	20.14	1	1414.10	1.65	0.42	5	7	1	1	1
286	80.63	48.88	23	12900.20	52.72	7821.52	19.59	0	0	137.11	11.18	314.54	5.01	418.32	58.80	189.49	17.84	1	1726.65	2.54	0.51	5	8	1	1	1
287	79.38	49.00	28	12700.63	123.56	7839.77	20.36	0	0	116.43	9.91	305.90	5.02	685.60	179.77	190.23	18.66	1	2346.00	2.43	0.50	5	9	1	1	1
288	85.86	54.78	28	13737.64	13.59	8764.12	24.59	0	0	196.89	15.58	346.05	4.45	134.22	12.47	239.58	22.03	1	3002.92	5.14	0.61	5	10	1	8	8
289	85.51	55.08	29	13681.49	13.39	8813.47	12.40	0	0	299.24	23.46	365.22	4.55	128.53	10.77	124.76	11.82	1	3265.25	6.56	0.65	4	10	2	8	7
290	85.89	54.66	30	13742.43	14.50	8746.20	21.79	0	0	222.35	17.63	328.25	4.89	142.12	13.12	212.32	19.25	0	2827.38	4.82	0.61	4	10	3	8	6
291	85.99	54.34	31	13757.91	16.84	8694.79	28.28	0	0	209.46	16.33	326.13	5.78	168.52	15.15	277.89	26.41	1	2431.23	6.12	0.57	5	10	4	8	5
292	85.51	55.32	32	13681.91	15.20	8850.48	13.84	0	0	315.35	29.65	354.15	4.76	100.04	9.75	101.78	10.66	1	2728.55	7.48	0.59	5	10	5	8	4
293	86.10	54.59	33	13776.43	17.26	8734.33	22.20	0	0	193.00	16.89	347.66	4.67	152.54	15.39	195.79	19.56	0	2490.62	3.72	0.56	3	10	6	8	3
294	85.72	54.99	34	13715.55	17.98	8797.99	27.21	0	0	203.84	21.10	336.47	5.49	133.46	15.65	202.21	24.01	1	2661.77	5.09	0.49	5	10	7	8	2
295	86.34	53.48	35	13813.88	24.80	8557.06	44.42	0	0	115.56	11.18	321.71	4.87	202.71	22.63	340.58	45.89	1	2294.12	2.97	0.41	4	10	8	8	1
296	85.66	50.92	33	13705.31	30.50	8147.48	33.37	0	0	130.37	13.09	321.50	5.36	234.51	28.59	257.62	31.08	1	3863.02	3.73	0.43	5	11	1	2	2
297	85.41	50.15	36	13665.14	21.97	8023.29	21.85	0	0	148.70	12.26	313.62	4.16	206.89	19.63	205.24	19.66	0	2523.85	2.60	0.55	4	11	2	2	1
298	77.85	49.42	34	12455.28	47.83	7907.11	24.71	0	0	169.70	13.83	294.52	6.87	400.21	53.66	236.58	23.61	1	3537.55	3.53	0.47	5	12	1	8	8
299	77.92	49.69	35	12467.48	38.90	7949.74	28.26	0	0	127.21	11.51	315.59	5.45	322.78	39.39	246.86	26.28	1	2969.27	2.53	0.40	5	12	2	8	7
300	79.31	49.00	36	12689.48	70.19	7840.42	21.50	0	0	133.07	21.11	353.88	6.31	330.71	70.46	114.19	23.22	1	3166.33	3.13	0.29	5	12	3	8	6
301	79.07	49.32	37	12650.82	36.18	7891.26	19.83	0	0	179.93	10.43	281.09	5.65	423.55	43.01	265.79	19.38	1	3045.05	3.24	0.58	4	12	4	8	5
302	77.29	50.09	39	12366.35	78.70	8013.92	35.78	0	0	117.53	12.26	317.99	6.91	470.80	95.92	269.55	34.67	1	3753.88	2.72	0.33	5	12	5	8	4
303	78.50	49.03	41	12559.39	33.68	7845.23	18.98	0	0	183.44	11.81	290.35	5.78	377.22	37.32	233.88	17.74	1	2482.70	3.37	0.56	4	12	6	8	3
304	77.81	49.86	42	12449.84	26.23	7977.31	24.31	0	0	164.02	19.09	343.86	5.09	173.77	23.10	161.13	21.48	0	2532.10	2.46	0.43	4	12	7	8	2
305	78.09	49.11	44	12494.52	163.58	7857.97	15.56	0	0	168.55	9.16	276.51	5.42	1047.75	313.21	229.64	14.64	1	2444.15	2.59	0.65	5	12	8	8	1
306	77.00	50.23	38	12320.24	33.85	8036.78	31.91	0	0	140.42	11.67	311.34	5.85	309.64	33.85	292.00	31.59	1	3722.48	2.86	0.44	5	13	1	1	1
307	86.31	53.45	40	13809.63	18.07	8552.51	30.02	0	0	184.66	21.07	351.38	5.15	119.15	15.05	201.78	26.30	1	2516.98	5.63	0.45	4	14	1	20	20
308	85.65	54.87	41	13703.99	13.59	8779.52	18.52	0	0	275.49	22.36	333.46	5.22	126.28	11.27	174.89	16.21	1	2596.00	5.56	0.62	4	14	2	20	19
309	85.83	54.95	42	13733.13	21.92	8792.16	26.52	0	0	167.54	17.91	339.61	4.99	158.48	19.42	191.42	23.45	0	2525.08	3.80	0.46	3	14	3	20	18
310	86.03	54.54	43	13764.33	16.89	8726.05	26.14	0	0	205.26	19.75	333.46	5.33	137.20	15.59	210.06	23.04	0	2558.02	4.87	0.52	3	14	4	20	17
311	86.42	53.47	44	13827.92	15.48	8555.39	43.50	0	0	144.43	12.45	333.11	4.43	139.37	13.39	361.99	46.23	1	2233.62	3.88	0.54	4	14	5	20	16
312	85.95	54.84	46	13752.70	8.34	8774.18	13.95	0	0	321.92	17.18	332.07	4.28	124.84	8.13	202.83	12.27	1	3228.12	6.92	0.79	3	14	6	20	15
313	85.80	55.22	49	13728.39	12.19	8835.75	18.15	0	0	286.10	25.24	335.51	5.09	109.23	11.41	159.28	15.83	1	2157.38	7.21	0.60	5	14	7	20	14
314	86.10	54.19	52	13776.51	19.65	8670.52	30.63	0	0	151.33	12.56	305.15	4.73	185.11	17.73	282.13	28.94	1	1556.00	2.92	0.52	4	14	8	20	13
315	85.71	53.50	54	13712.90	12.70	8560.75	88.47	0	0	167.03	13.59	322.41	5.18	121.82	10.98	588.46	139.57	1	2355.02	4.78	0.58	4	14	9	20	12
316	85.62	54.82	55	13699.16	15.91	8771.15	20.84	0	0	265.86	27.30	333.09	5.55	109.31	11.85	154.37	18.19	1	392.65	4.81	0.52	4	14	10	20	11
317	85.73	54.44	56	13717.53	12.74	8711.12	28.90	0	0	231.18	16.94	331.76	5.43	135.06	11.28	298.05	27.54	1	2252.45	3.71	0.63	4	14	11	20	10
318	85.63	54.84	57	13701.18	10.92	8775.17	19.08	0	0	243.10	15.76	336.73	4.25	127.46	9.08	225.61	16.94	1	1721.88	4.83	0.70	4	14	12	20	9
319	86.20	53.55	59	13791.62	20.09	8568.38	57.23	0	0	128.51	10.63	315.89	4.83	191.43	18.35	435.73	64.45	1	1939.33	3.15	0.50	5	14	13	20	8
320	85.86	54.50	60	13737.28	14.38	8720.23	28.65	0	0	230.87	18.56	331.75	5.82	139.73	13.10	272.98	26.42	1	1686.92	5.45	0.58	4	14	14	20	7
321	85.68	54.63	61	13708.82	17.35	8741.22	31.22	0	0	188.54	20.98	337.33	5.25	116.38	14.23	215.00	27.44	1	1037.00	3.57	0.46	5	14	15	20	6
322	86.05	54.31	62	13767.90	16.15	8689.54	30.65	0	0	182.26	17.51	337.15	5.03	132.53	15.22	246.27	27.54	1	940.35	3.77	0.51	4	14	16	20	5
323	86.03	54.16	63	13764.53	17.19	8664.90	36.14	0	0	165.69	13.67	318.22	5.10	163.34	15.54	324.42	36.14	1	1141.15	3.81	0.54	4	14	17	20	4
324	86.05	53.77	66	13768.71	17.89	8602.46	28.68	0	0	148.62	14.44	317.33	4.15	143.43	16.25	226.40	25.96	0	1523.45	2.78	0.51	5	14	18	20	3
325	85.42	54.86	68	13666.92	15.40	8777.74	22.82	0	0	227.30	22.45	342.93	4.80	103.87	10.68	174.94	19.86	1	1014.20	5.02	0.53	3	14	19	20	2
326	86.08	54.52	69	13773.20	11.11	8722.82	31.48	0	0	177.22	19.99	346.20	4.18	93.97	13.11	225.09	27.82	1	3077.90	4.21	0.49	5	14	20	20	1
327	78.69	49.28	50	12590.30	59.74	7885.37	25.03	0	0	148.17	17.55	309.30	6.96	362.97	63.81	166.35	22.62	1	1467.35	3.92	0.35	4	15	1	35	35
328	78.21	49.33	52	12512.82	51.53	7892.86	29.13	0	0	134.56	9.88	286.96	5.85	460.98	66.11	301.93	29.49	1	3612.08	4.23	0.43	5	15	2	35	34
329	78.45	49.33	55	12551.24	44.80	7893.14	17.00	0	0	186.55	9.93	279.41	5.55	514.80	63.49	251.70	16.47	1	3865.75	3.42	0.63	5	15	3	35	33
330	79.02	49.13	56	12643.63	25.89	7860.22	12.24	0	0	192.57	7.20	265.55	3.94	452.13	32.09	258.42	11.76	1	1915.55	2.47	0.76	4	15	4	35	32
331	79.42	49.17	57	12707.41	52.26	7867.04	17.98	0	0	148.82	10.23	302.98	5.09	481.06	69.59	208.66	16.65	1	2858.20	3.05	0.56	5	15	5	35	31
332	79.85	49.18	58	12776.80	39.55	7868.72	18.52	0	0	138.84	11.92	328.14	4.63	337.65	40.43	169.43	16.74	1	1954.25	2.78	0.51	4	15	6	35	30
333	78.22	49.10	59	12514.48	37.30	7855.57	16.32	0	0	172.90	10.14	274.39	4.96	420.13	42.70	220.42	15.15	1	2359.35	3.28	0.62	4	15	7	35	29
334	79.20	49.10	60	12672.65	90.46	7855.26	18.74	0	0	149.06	9.36	287.43	5.43	690.42	149.90	238.51	17.73	1	2416.73	3.83	0.55	5	15	8	35	28
335	78.18	49.58	61	12508.04	39.31	7932.57	17.00	0	0	161.66	12.86	326.96	5.02	350.24	40.78	167.56	15.30	1	2530.45	2.85	0.55	5	15	9	35	27
336	78.70	49.07	63	12591.34	53.88	7850.70	21.21	0	0	130.76	11.55	308.65	5.12	404.14	59.56	189.43	19.32	1	2667.12	2.60	0.46	4	15	10	35	26
337	78.98	48.99	66	12636.79	54.02	7839.00	14.66	0	0	156.12	9.66	294.70	4.63	517.20	73.64	188.70	13.42	1	2099.62	3.44	0.63	4	15	11	35	25
338	78.61	49.01	67	12578.03	31.69	7841.99	13.27	0	0	177.95	12.99	312.16	4.47	323.31	31.49	142.99	12.23	1	2603.90	3.11	0.62	4	15	12	35	24
339	78.12	49.66	69	12498.56	44.52	7945.56	24.54	0	0	161.72	10.59	297.61	6.22	450.93	55.82	296.37	24.23	1	2984.40	2.17	0.45	5	15	13	35	23
340	78.86	49.34	70	12617.17	55.66	7894.10	18.24	0	0	126.83	11.22	325.54	4.59	415.58	63.37	162.23	16.44	1	2040.88	2.38	0.50	5	15	14	35	22
341	78.65	49.21	71	12583.76	23.77	7873.36	13.76	0	0	194.78	8.56	280.12	4.34	386.50	26.79	246.51	13.11	1	2084.20	3.47	0.72	4	15	15	35	21
342	80.08	48.87	72	12813.59	44.62	7819.64	19.24	0	0	171.75	10.25	281.87	5.71	476.02	57.90	257.46	18.29	1	2199.00	2.19	0.56	5	15	16	35	20
343	78.97	49.18	73	12634.53	90.81	7868.87	20.03	0	0	115.56	12.65	327.81	5.12	497.88	118.67	144.77	18.25	1	2309.62	2.62	0.41	5	15	17	35	19
344	78.64	49.53	74	12581.64	25.15	7924.05	10.30	0	0	222.38	13.73	319.26	4.27	304.58	24.17	125.54	8.32	1	2419.20	4.46	0.71	4	15	18	35	18
345	79.10	49.16	75	12656.34	49.83	7866.36	22.19	0	0	132.28	11.96	305.26	5.29	381.93	54.41	193.97	20.24	1	1257.08	2.77	0.45	4	15	19	35	17
346	79.08	49.22	76	12652.19	82.16	7874.68	15.10	0	0	149.65	11.51	313.43	5.07	581.31	124.11	155.93	13.71	1	3343.30	3.82	0.56	5	15	20	35	16
347	79.17	49.14	77	12667.63	67.24	7861.98	21.88	0	0	137.47	10.89	303.05	5.69	513.10	93.15	220.62	20.42	1	2995.27	3.72	0.49	5	15	21	35	15
348	78.91	49.40	78	12625.79	54.94	7903.65	24.62	0	0	145.28	17.55	335.03	6.49	330.27	55.47	159.33	22.01	1	2034.62	2.81	0.36	5	15	22	35	14
349	80.59	48.97	79	12894.37	66.16	7835.04	17.64	0	0	130.37	11.33	310.67	4.85	478.59	87.22	161.25	16.09	1	1260.65	1.83	0.51	5	15	23	35	13
350	79.77	49.18	80	12763.02	24.78	7868.52	18.69	0	0	193.21	23.23	335.58	5.00	159.13	21.64	121.73	17.22	1	1962.75	2.68	0.44	5	15	24	35	12
351	78.96	49.93	81	12633.87	44.95	7989.46	25.86	0	0	144.79	9.98	286.78	5.77	437.27	54.69	294.06	25.59	1	1550.75	1.74	0.47	5	15	25	35	11
352	78.96	49.39	82	12633.02	53.28	7902.98	17.62	0	0	149.08	12.98	319.45	5.25	411.70	61.26	159.32	15.83	1	1625.30	2.93	0.51	4	15	26	35	10
353	77.91	49.80	83	12464.95	48.00	7968.35	22.27	0	0	167.80	13.51	323.64	6.56	405.15	54.46	219.86	20.52	1	2440.17	2.72	0.47	5	15	27	35	9
354	78.60	49.62	85	12576.02	50.24	7939.88	19.27	0	0	147.38	14.41	326.42	5.49	367.73	54.07	154.65	17.22	1	2310.12	1.93	0.46	5	15	28	35	8
355	77.99	49.62	86	12479.00	26.69	7939.14	30.23	0	0	149.99	10.16	283.62	5.42	303.64	26.64	338.03	31.51	1	1906.62	1.72	0.48	5	15	29	35	7
356	79.87	49.35	87	12779.92	45.15	7896.11	27.72	0	0	127.35	19.90	343.79	5.51	222.02	40.10	135.77	23.75	0	1918.88	1.65	0.29	5	15	30	35	6
357	78.34	49.70	90	12534.15	60.63	7951.52	29.33	0	0	113.96	11.06	304.71	5.53	402.05	64.21	238.89	27.18	1	2316.25	1.83	0.37	5	15	31	35	5
358	79.01	49.09	92	12641.53	83.04	7855.08	17.67	0	0	171.65	9.60	269.17	5.76	707.02	148.26	252.59	16.93	1	2962.42	3.20	0.58	5	15	32	35	4
359	78.55	49.58	93	12568.07	94.19	7932.40	19.61	0	0	137.87	12.55	319.17	5.74	560.85	123.55	170.15	17.80	1	2223.58	3.08	0.48	5	15	33	35	3
360	78.37	49.60	94	12539.56	38.52	7936.49	22.21	0	0	147.62	16.82	342.03	5.39	259.63	35.11	150.85	19.54	1	3494.33	3.23	0.41	4	15	34	35	2
361	78.66	49.22	95	12585.27	36.59	7875.43	18.90	0	0	153.80	12.58	308.92	5.08	332.06	37.13	181.72	17.13	1	1620.55	2.21	0.52	4	15	35	35	1
362	86.02	51.45	50	13763.14	22.89	8232.13	57.86	0	0	123.49	10.64	307.89	5.08	209.99	21.05	428.16	64.70	1	3522.10	3.50	0.45	4	16	1	2	2
363	86.84	52.29	51	13894.52	34.40	8366.00	36.65	0	0	119.50	17.85	332.64	5.31	177.99	30.48	189.61	32.45	0	2141.55	2.76	0.29	4	16	2	2	1
364	76.98	53.02	52	12316.47	23.62	8483.17	133.87	0	0	127.97	16.56	324.16	6.95	145.35	21.85	569.27	196.64	1	1769.15	3.90	0.31	5	17	1	1	1
365	82.30	60.70	54	13167.62	18.58	9712.54	13.39	0	0	292.07	29.83	347.01	5.08	139.46	15.92	87.87	10.34	1	2007.52	5.31	0.54	4	18	1	6	6
366	81.93	60.64	56	13109.32	11.05	9701.85	19.28	0	0	312.21	39.21	352.97	5.58	89.08	13.11	121.52	15.53	1	3306.23	4.33	0.47	5	18	2	6	5
367	81.94	61.24	57	13111.05	16.56	9798.67	27.02	0	0	202.49	21.21	344.99	5.27	125.80	16.00	200.09	23.74	1	1817.25	3.67	0.49	4	18	3	6	4
368	81.71	61.12	59	13073.55	21.12	9779.15	33.69	0	0	187.81	28.48	352.90	5.79	100.69	17.06	170.21	29.35	1	1329.12	4.36	0.34	5	18	4	6	3
369	82.20	61.88	60	13151.43	20.18	9900.24	33.82	0	0	163.12	15.80	342.35	5.36	162.13	18.07	267.13	31.33	1	3272.55	5.61	0.47	4	18	5	6	2
370	82.15	61.02	61	13144.40	21.18	9763.10	30.87	0	0	189.37	29.89	353.31	5.84	109.32	21.03	152.74	27.24	1	1298.08	3.01	0.32	4	18	6	6	1
371	79.69	55.62	57	12749.88	28.45	8899.36	28.98	0	0	212.78	40.05	343.88	6.67	108.68	22.57	104.27	20.79	1	-2289.75	2.48	0.25	5	19	1	1	1
372	78.00	54.28	60	12480.68	32.20	8684.33	41.16	0	0	149.10	14.05	298.40	6.99	267.66	30.83	330.03	42.19	1	220.10	5.71	0.36	5	20	1	1	1
373	79.51	63.02	63	12721.02	33.93	10082.44	15.69	0	0	150.22	12.60	345.53	4.29	305.35	32.76	146.72	14.35	1	3761.42	4.10	0.55	4	21	1	52	52
374	79.46	63.51	64	12713.89	26.01	10161.30	18.43	0	0	169.56	14.42	336.45	4.70	236.48	23.34	168.03	16.39	0	3553.88	4.01	0.54	3	21	2	52	51
375	78.64	62.71	65	12581.78	53.96	10033.41	22.27	0	0	152.59	12.48	320.38	6.24	440.17	66.82	217.73	20.55	1	4107.62	6.37	0.45	4	21	3	52	50
376	79.70	63.25	66	12751.73	51.94	10120.50	13.10	0	0	199.76	16.14	327.32	5.78	427.21	62.01	127.20	11.69	1	2811.85	4.91	0.58	5	21	4	52	49
377	79.64	63.48	69	12743.05	30.04	10156.20	16.30	0	0	159.79	11.04	308.41	4.47	325.01	30.14	185.56	14.77	1	1738.17	3.96	0.60	4	21	5	52	48
378	79.44	63.68	71	12710.16	22.77	10189.42	18.45	0	0	168.84	10.83	307.59	4.55	275.03	21.42	225.87	16.85	1	2375.23	4.44	0.61	4	21	6	52	47
379	79.43	63.24	72	12708.75	40.18	10119.11	15.10	0	0	145.98	12.84	325.49	4.32	336.09	40.75	134.13	13.50	1	2955.20	3.62	0.54	5	21	7	52	46
380	79.03	63.30	73	12645.33	40.53	10128.12	28.68	0	0	129.97	16.41	335.50	5.60	247.06	37.06	176.59	25.67	0	2091.10	2.39	0.34	4	21	8	52	45
381	78.56	62.92	74	12569.97	31.91	10066.49	23.95	0	0	138.96	12.41	319.62	4.98	275.91	29.93	209.88	21.85	1	1453.27	3.15	0.46	4	21	9	52	44
382	78.84	63.24	75	12614.65	32.81	10118.35	18.05	0	0	178.02	15.78	320.29	5.42	281.57	30.85	158.67	16.16	1	1385.92	2.93	0.52	4	21	10	52	43
383	79.34	63.74	76	12693.73	35.33	10198.42	22.91	0	0	142.79	13.52	318.14	5.18	285.71	33.44	189.12	20.75	1	1425.75	2.93	0.46	5	21	11	52	42
384	79.91	63.56	77	12785.76	29.73	10169.05	18.77	0	0	144.21	11.23	315.54	4.32	287.76	28.60	188.71	16.94	1	2175.20	2.91	0.55	5	21	12	52	41
385	78.41	63.11	78	12545.16	29.63	10096.94	21.44	0	0	166.01	12.43	305.61	5.45	302.75	28.91	225.47	19.72	1	1898.15	4.14	0.53	5	21	13	52	40
386	79.52	63.52	79	12723.29	39.50	10163.38	18.95	0	0	152.84	15.21	323.74	5.16	299.90	37.82	147.73	16.61	1	2309.25	3.48	0.47	5	21	14	52	39
387	79.54	63.16	80	12726.15	35.10	10105.79	22.35	0	0	159.29	12.13	317.38	5.67	342.97	36.56	231.07	20.90	1	2738.58	5.26	0.50	5	21	15	52	38
388	79.56	63.18	81	12729.74	37.42	10109.23	13.56	0	0	190.89	9.77	285.41	4.77	453.36	43.18	210.05	12.46	1	1489.30	3.54	0.69	4	21	16	52	37
389	79.64	63.24	82	12742.02	22.73	10117.91	31.10	0	0	139.37	12.81	329.47	4.71	192.99	20.43	257.39	29.24	1	2980.33	3.89	0.48	4	21	17	52	36
390	79.62	63.03	83	12738.99	37.46	10085.06	15.98	0	0	163.27	19.63	339.20	5.00	244.03	33.49	112.23	17.34	1	2458.30	3.55	0.42	5	21	18	52	35
391	79.30	63.01	84	12687.86	25.94	10080.89	17.06	0	0	156.59	9.89	307.70	4.24	311.32	25.60	212.63	15.62	1	1395.88	3.29	0.62	5	21	19	52	34
392	79.41	63.10	85	12705.12	32.64	10096.58	16.50	0	0	152.76	11.82	340.29	4.43	316.51	32.19	167.08	14.90	1	2211.67	2.10	0.57	5	21	20	52	33
393	78.65	62.93	86	12583.82	24.71	10069.13	14.15	0	0	217.69	17.28	328.58	5.06	240.35	22.12	139.29	13.00	0	2690.17	4.14	0.60	3	21	21	52	32
394	79.80	63.34	88	12768.59	38.92	10133.97	26.98	0	0	146.87	14.14	317.82	6.17	306.87	38.28	221.00	24.68	1	2222.73	5.11	0.40	4	21	22	52	31
395	79.37	63.06	89	12699.77	12.07	10090.31	16.18	0	0	245.03	17.32	325.69	4.10	128.89	10.01	175.50	14.18	1	2667.02	5.50	0.68	4	21	23	52	30
396	79.48	63.40	90	12716.64	23.40	10143.89	22.49	0	0	166.15	11.87	319.82	5.04	255.85	21.66	246.51	20.71	1	3341.00	4.06	0.55	4	21	24	52	29
397	78.86	62.80	91	12617.10	35.33	10048.53	24.09	0	0	138.79	11.34	327.03	5.16	319.78	35.64	232.51	22.21	1	3466.45	3.83	0.47	5	21	25	52	28
398	79.46	63.33	92	12713.02	34.20	10133.01	18.54	0	0	152.70	11.63	308.00	4.86	334.11	34.88	191.92	16.85	1	1958.85	3.11	0.54	4	21	26	52	27
399	79.00	63.62	95	12640.58	31.56	10179.08	21.04	0	0	125.57	10.48	314.48	4.15	287.00	30.27	197.64	19.03	1	2415.25	2.80	0.52	5	21	27	52	26
400	80.16	63.71	97	12826.25	57.02	10193.09	17.71	0	0	133.01	14.49	325.61	4.88	369.24	61.09	125.89	15.38	1	1068.62	3.20	0.44	5	21	28	52	25
401	79.11	63.30	98	12657.10	17.73	10127.45	23.14	0	0	220.21	24.40	344.05	5.39	126.21	16.72	161.47	20.18	1	3105.52	5.52	0.48	5	21	29	52	24
402	79.76	63.79	99	12761.92	47.11	10206.14	18.06	0	0	147.83	18.81	326.53	5.22	281.85	43.87	111.79	16.73	1	1342.35	2.87	0.38	4	21	30	52	23
403	79.48	63.86	100	12716.85	25.71	10218.26	11.21	0	0	174.68	9.56	313.25	3.64	344.42	26.56	160.93	10.15	1	1786.23	3.29	0.72	4	21	31	52	22
404	78.56	63.21	101	12570.13	35.35	10112.86	22.88	0	0	182.57	18.60	331.56	6.60	267.25	32.61	175.10	20.55	1	2511.85	3.79	0.44	4	21	32	52	21
405	78.97	63.56	103	12635.21	30.43	10169.54	21.72	0	0	146.23	13.27	310.94	4.80	257.13	28.24	186.66	19.51	1	1668.85	3.61	0.49	4	21	33	52	20
406	79.27	63.23	105	12683.40	31.68	10117.41	28.81	0	0	132.54	10.31	299.11	5.21	312.94	31.72	289.22	28.00	1	3016.35	6.47	0.44	5	21	34	52	19
407	79.30	63.23	106	12688.27	29.98	10117.33	21.45	0	0	135.19	11.11	325.88	4.45	280.48	28.31	204.59	19.45	1	2219.62	3.61	0.51	4	21	35	52	18
408	78.94	63.50	107	12630.23	31.84	10159.64	23.44	0	0	148.10	10.87	310.29	5.21	323.23	32.34	252.44	21.85	1	2647.33	3.59	0.50	5	21	36	52	17
409	79.50	63.43	109	12719.98	50.08	10149.55	11.94	0	0	168.49	9.33	288.80	4.16	515.19	61.28	169.89	10.82	1	2712.55	5.72	0.70	4	21	37	52	16
410	79.30	63.36	110	12688.48	25.57	10137.74	19.09	0	0	159.69	10.05	323.11	4.61	309.77	25.30	239.47	17.63	1	3308.20	3.76	0.59	4	21	38	52	15
411	79.11	63.26	112	12658.24	28.49	10122.27	26.18	0	0	168.55	19.08	332.47	5.78	194.56	25.28	178.91	23.22	0	2548.85	4.02	0.42	2	21	39	52	14
412	78.95	63.34	113	12632.77	33.08	10134.40	27.68	0	0	155.92	16.65	320.71	6.07	239.17	30.33	202.06	24.88	0	2391.70	3.09	0.40	4	21	40	52	13
413	79.09	63.17	114	12654.46	31.81	10107.82	20.26	0	0	146.15	9.36	307.56	4.60	357.41	33.78	247.90	19.23	1	3193.05	3.35	0.57	5	21	41	52	12
414	78.85	63.31	115	12616.30	22.19	10129.71	15.21	0	0	173.05	9.31	309.45	4.07	307.34	22.02	222.62	13.90	1	2807.90	3.28	0.68	4	21	42	52	11
415	79.02	63.29	116	12643.85	38.55	10126.05	14.11	0	0	150.99	10.10	315.00	4.13	395.05	43.12	166.08	12.76	1	2681.75	4.12	0.63	4	21	43	52	10
416	79.32	63.81	117	12691.20	21.13	10208.87	13.67	0	0	214.67	17.17	330.24	4.47	203.83	18.59	132.60	12.29	1	2218.88	3.95	0.61	3	21	44	52	9
417	79.88	64.03	119	12780.74	31.83	10245.27	25.15	0	0	144.99	15.67	313.96	5.21	227.75	28.64	180.71	22.48	0	2650.15	2.66	0.42	3	21	45	52	8
418	79.66	63.36	120	12746.21	49.90	10138.06	20.13	0	0	120.22	10.31	310.48	4.56	402.95	57.49	186.21	18.35	1	2074.90	3.13	0.48	5	21	46	52	7
419	79.31	63.60	121	12689.41	29.94	10176.41	15.02	0	0	156.85	9.60	304.30	4.15	356.05	31.72	193.96	13.69	1	2625.20	3.90	0.64	5	21	47	52	6
420	79.05	63.68	122	12647.35	46.73	10189.10	17.72	0	0	148.22	9.03	287.44	4.80	481.32	60.72	233.17	16.48	1	2672.75	4.38	0.59	5	21	48	52	5
421	79.58	63.73	123	12732.29	26.90	10196.19	24.05	0	0	179.93	17.06	320.11	5.88	220.10	24.11	197.00	21.53	0	1663.90	3.74	0.47	4	21	49	52	4
422	79.03	63.68	124	12645.57	27.91	10189.52	10.25	0	0	192.92	10.28	301.54	3.85	368.90	29.88	150.61	9.15	1	2643.20	4.33	0.74	4	21	50	52	3
423	80.49	63.66	125	12878.84	41.60	10186.06	19.94	0	0	140.84	11.76	304.55	5.03	361.52	44.51	188.76	18.15	1	2256.60	4.06	0.50	5	21	51	52	2
424	78.81	63.10	126	12609.28	33.92	10095.82	18.53	0	0	171.91	17.88	320.68	5.35	250.84	30.71	139.23	16.98	1	2096.52	4.31	0.47	4	21	52	52	1
425	84.85	50.08	72	13576.35	37.04	8013.23	20.27	0	0	161.38	21.97	313.15	5.44	210.99	32.90	120.13	20.13	1	1809.15	2.78	0.37	4	22	1	1	1
426	74.85	58.00	74	11975.21	18.22	9280.54	22.83	0	0	233.87	32.44	339.25	5.74	107.81	18.13	131.09	21.32	1	2161.83	3.22	0.40	5	23	1	9	9
427	75.34	58.18	75	12055.17	19.65	9308.78	29.60	0	0	190.71	24.33	355.72	5.38	111.91	15.39	177.09	25.82	1	2677.38	2.93	0.40	4	23	2	9	8
428	75.27	58.56	77	12043.84	19.99	9370.40	59.30	0	0	125.14	7.91	299.58	4.49	250.50	19.28	549.02	88.88	1	1186.17	2.54	0.54	5	23	3	9	7
429	74.75	57.77	80	11959.55	20.80	9243.79	12.50	0	0	299.87	35.75	351.67	5.56	137.81	18.06	82.93	11.27	1	3002.62	3.47	0.48	4	23	4	9	6
430	74.59	58.29	81	11933.85	14.61	9327.07	33.07	0	0	210.31	19.80	340.80	5.34	107.59	10.57	265.01	30.07	1	3776.42	3.05	0.53	4	23	5	9	5
431	75.03	58.11	82	12004.64	27.27	9297.72	23.80	0	0	139.21	13.31	320.19	4.52	220.50	24.60	193.26	21.29	0	2599.85	1.86	0.48	4	23	6	9	4
432	75.12	58.50	83	12019.88	19.58	9359.53	30.34	0	0	137.85	15.45	335.17	4.14	136.12	17.88	209.13	26.73	0	2222.35	2.03	0.44	4	23	7	9	3
433	74.96	59.00	84	11993.28	16.27	9440.22	38.06	0	0	168.24	12.63	311.90	5.05	170.44	14.74	360.55	40.28	1	2585.95	2.74	0.57	5	23	8	9	2
434	75.34	58.34	85	12054.67	20.54	9334.40	20.33	0	0	228.60	24.55	359.67	5.60	146.47	17.74	144.97	17.54	0	3291.12	3.04	0.48	5	23	9	9	1
435	86.34	52.78	76	13813.63	18.67	8444.25	40.32	0	0	150.69	16.06	327.99	5.05	135.10	16.16	286.39	37.91	1	1269.90	3.26	0.45	5	24	1	6	6
436	86.32	53.96	77	13811.88	19.28	8633.34	39.35	0	0	151.71	14.48	322.92	5.13	157.63	17.20	306.35	38.44	1	2110.73	3.72	0.48	4	24	2	6	5
437	85.83	54.93	78	13732.91	20.19	8788.28	27.47	0	0	160.69	14.75	332.66	4.76	170.70	18.00	230.46	24.88	0	2275.15	4.18	0.51	4	24	3	6	4
438	85.79	54.72	79	13727.06	18.10	8754.51	17.00	0	0	193.89	16.23	324.47	4.15	166.52	15.91	156.27	14.90	0	1758.60	4.04	0.59	4	24	4	6	3
439	85.95	53.31	80	13752.00	11.82	8530.10	32.89	0	0	165.52	19.14	329.12	4.14	96.93	14.26	228.93	29.16	1	2091.90	3.26	0.47	5	24	5	6	2
440	85.96	51.93	83	13753.49	21.25	8308.05	47.07	0	0	149.48	19.93	343.46	5.81	127.15	20.61	268.57	43.80	1	3534.80	5.34	0.36	5	24	6	6	1
441	86.37	59.70	85	13819.07	18.26	9552.67	27.63	0	0	168.97	19.84	340.37	4.42	111.79	13.98	179.35	24.09	1	1986.05	3.85	0.44	4	25	1	2	2
442	86.65	59.54	87	13864.46	26.82	9526.71	20.30	0	0	152.24	18.55	339.05	4.19	167.92	23.36	122.86	15.95	1	716.40	2.23	0.42	5	25	2	2	1
443	85.92	54.28	87	13747.09	16.94	8685.58	31.96	0	0	184.13	12.05	308.52	5.37	204.86	15.51	356.15	33.92	1	1758.15	4.41	0.59	4	26	1	7	7
444	85.76	54.60	89	13721.39	15.72	8736.63	29.84	0	0	193.76	18.33	339.96	5.07	128.68	13.93	238.67	27.53	1	2075.05	4.93	0.53	5	26	2	7	6
445	86.14	54.17	90	13781.61	18.22	8666.68	24.74	0	0	170.01	9.52	287.85	4.55	253.92	17.30	325.77	25.20	1	1830.00	2.98	0.63	4	26	3	7	5
446	85.68	54.40	92	13709.27	13.56	8703.31	26.30	0	0	206.77	17.59	326.23	4.71	120.23	11.32	236.98	23.38	1	2014.35	3.71	0.58	4	26	4	7	4
447	85.71	54.63	93	13713.35	15.86	8741.44	30.21	0	0	161.26	16.76	337.17	4.24	114.96	13.32	223.04	26.63	1	2468.23	4.21	0.50	5	26	5	7	3
448	85.80	55.03	94	13727.40	15.73	8804.95	18.88	0	0	231.42	18.46	342.27	4.89	152.12	13.90	182.39	16.62	0	2601.35	5.50	0.61	3	26	6	7	2
449	85.46	54.71	96	13672.93	17.17	8753.90	26.69	0	0	230.20	24.71	334.75	5.73	113.15	12.64	189.11	23.30	1	2021.08	6.38	0.48	5	26	7	7	1
450	84.30	49.45	90	13488.24	47.28	7911.26	30.13	0	0	121.66	18.73	300.45	5.54	229.50	44.51	151.11	26.29	0	1602.05	2.03	0.29	5	27	1	1	1
451	85.07	50.65	95	13611.53	27.57	8103.80	30.80	0	0	146.98	10.00	281.39	5.18	309.04	27.51	320.49	31.35	1	3288.83	2.51	0.53	5	28	1	1	1
452	86.69	59.21	95	13870.94	20.07	9474.35	27.25	0	0	147.91	13.21	327.23	4.39	174.39	17.91	235.66	24.55	0	1870.52	2.99	0.52	4	29	1	1	1
453	79.15	56.23	96	12664.71	17.14	8997.05	24.60	0	0	251.60	34.16	336.33	6.21	104.53	17.35	141.80	21.48	1	359.38	5.52	0.41	5	30	1	1	1
454	78.04	50.00	99	12486.15	35.25	8000.57	22.20	0	0	147.58	9.70	291.42	5.08	380.13	38.88	265.86	21.28	1	2381.90	2.16	0.53	5	31	1	1	1
455	75.19	60.90	101	12029.73	37.34	9744.69	22.22	0	0	164.31	20.85	327.80	5.82	226.03	33.66	136.90	20.41	0	2980.10	2.94	0.38	4	32	1	1	1
456	80.15	49.31	101	12824.04	130.93	7889.39	21.86	0	0	115.98	12.31	316.64	5.70	632.69	215.66	164.10	19.85	1	1498.02	2.48	0.40	5	33	1	10	10
457	79.42	49.38	104	12707.96	31.95	7900.35	16.93	0	0	156.65	8.55	295.66	4.37	407.98	37.44	242.89	16.26	1	1924.90	1.65	0.63	5	33	2	10	9
458	79.09	49.62	105	12653.76	53.27	7939.43	19.12	0	0	154.00	10.70	310.20	5.52	480.91	69.41	220.33	17.66	1	3675.40	3.32	0.53	4	33	3	10	8
459	78.54	50.06	106	12565.78	27.61	8009.53	18.06	0	0	168.92	8.11	293.14	4.57	406.29	32.46	293.04	17.91	1	2787.50	2.10	0.61	4	33	4	10	7
460	78.84	49.78	107	12613.72	60.67	7964.92	21.30	0	0	109.24	10.66	328.06	4.56	418.66	71.26	172.70	19.36	1	2280.98	2.33	0.43	5	33	5	10	6
461	80.07	49.60	108	12810.63	50.73	7935.22	16.30	0	0	136.10	10.18	318.04	4.43	441.77	61.52	172.57	14.80	1	1522.10	2.06	0.56	5	33	6	10	5
462	80.06	49.46	109	12809.02	61.35	7914.28	17.84	0	0	153.24	15.59	325.47	5.69	406.19	69.74	135.76	15.21	1	1824.23	2.61	0.46	5	33	7	10	4
463	78.30	49.35	110	12527.67	56.42	7896.64	26.05	0	0	118.81	15.87	317.07	5.49	307.30	55.52	151.74	23.09	1	2854.40	3.72	0.34	5	33	8	10	3
464	78.77	49.46	112	12602.76	62.55	7914.25	21.11	0	0	149.49	15.87	315.06	6.20	394.87	68.52	155.71	18.83	1	1800.55	2.80	0.42	5	33	9	10	2
465	79.00	49.24	113	12639.75	230.08	7877.94	19.18	0	0	132.04	13.44	311.60	6.06	890.73	370.28	149.43	17.37	1	2740.95	4.23	0.45	5	33	10	10	1
466	86.23	55.01	101	13797.06	22.20	8802.40	23.86	0	0	161.19	12.25	304.33	4.78	226.51	20.48	243.49	21.98	0	2254.62	4.29	0.56	4	34	1	8	8
467	85.97	53.62	102	13755.74	18.16	8578.42	58.23	0	0	151.77	13.90	323.79	5.50	155.83	16.52	411.80	64.09	1	2501.60	3.32	0.50	5	34	2	8	7
468	86.02	54.34	103	13763.90	19.14	8693.76	37.63	0	0	179.17	14.24	313.79	6.00	189.87	17.41	347.45	39.26	1	2221.95	4.51	0.52	5	34	3	8	6
469	85.84	54.77	104	13734.00	22.80	8763.40	28.19	0	0	184.39	23.08	333.55	5.68	140.92	20.36	173.54	24.75	0	2046.75	4.40	0.40	4	34	4	8	5
470	85.83	55.18	106	13733.21	22.82	8828.22	27.96	0	0	170.35	15.52	327.04	5.53	194.96	20.49	237.59	25.36	0	2920.10	3.92	0.49	5	34	5	8	4
471	85.79	55.12	107	13726.36	15.47	8819.88	15.86	0	0	209.31	24.00	338.28	3.91	107.24	14.24	113.28	15.81	1	2598.05	4.08	0.50	5	34	6	8	3
472	85.65	55.02	109	13703.79	13.03	8802.90	16.67	0	0	288.17	21.39	333.09	5.11	133.64	11.03	172.46	14.62	1	2734.30	9.15	0.66	3	34	7	8	2
473	85.16	54.97	110	13624.96	13.98	8794.77	19.76	0	0	235.31	24.88	342.98	4.71	108.07	13.90	146.42	17.58	1	990.52	4.69	0.53	5	34	8	8	1
474	75.88	61.27	107	12141.32	39.92	9803.90	26.47	0	0	137.98	14.77	307.06	5.40	265.14	39.31	192.63	23.71	1	2541.00	3.28	0.42	5	35	1	1	1
475	77.83	54.11	112	12452.88	20.01	8657.24	37.68	0	0	158.04	12.93	311.34	5.41	192.52	18.22	338.25	38.70	1	25.80	2.49	0.51	5	36	1	1	1
476	85.87	55.24	115	13738.77	23.57	8837.71	33.62	0	0	179.15	20.66	312.54	6.32	158.38	21.04	225.11	29.99	0	2177.00	4.48	0.41	4	37	1	2	2
477	86.16	54.91	116	13785.29	27.09	8784.96	28.57	0	0	180.92	20.00	320.54	6.33	189.77	24.16	199.98	25.51	0	1759.50	4.04	0.42	4	37	2	2	1
478	77.54	53.92	116	12407.04	24.93	8626.61	43.94	0	0	167.62	13.23	297.90	6.62	244.94	24.07	387.83	48.71	1	277.48	3.78	0.46	5	38	1	2	2
479	77.49	54.05	117	12398.19	33.77	8647.73	42.78	0	0	148.24	16.57	318.46	7.36	237.89	31.05	292.25	41.54	1	1512.33	4.91	0.32	4	38	2	2	1
480	81.07	49.57	116	12971.62	174.73	7930.59	14.86	0	0	144.17	8.94	290.56	4.79	1007.09	320.73	192.06	13.65	1	14.92	1.55	0.62	5	39	1	19	19
481	80.40	49.45	118	12863.53	29.16	7911.63	26.43	0	0	169.63	20.60	334.62	5.85	185.30	25.73	167.89	23.28	0	2163.83	2.60	0.39	3	39	2	19	18
482	79.62	49.48	119	12739.13	65.75	7916.08	17.25	0	0	140.39	7.26	291.08	4.28	641.76	97.77	258.48	16.98	1	1992.48	2.56	0.67	5	39	3	19	17
483	78.79	49.72	121	12605.77	31.09	7954.58	23.97	0	0	138.20	10.64	315.00	4.93	308.11	30.75	245.74	22.26	1	3335.50	2.54	0.48	4	39	4	19	16
484	78.56	49.46	122	12570.33	40.14	7914.00	20.13	0	0	136.24	13.35	324.59	4.83	308.63	39.05	160.44	17.98	1	2913.05	3.07	0.46	4	39	5	19	15
485	78.49	49.50	124	12557.95	59.82	7920.17	16.14	0	0	143.44	11.05	320.35	4.85	484.80	79.87	166.35	14.62	1	3054.42	3.28	0.55	4	39	6	19	14
486	79.74	49.59	126	12757.64	42.14	7934.13	17.56	0	0	163.42	12.83	310.30	5.37	379.75	46.42	176.54	15.92	1	1416.15	2.33	0.55	5	39	7	19	13
487	80.50	49.35	127	12879.48	28.55	7896.41	24.17	0	0	169.74	18.65	344.40	5.59	200.81	25.29	170.02	21.40	0	2701.62	2.73	0.43	4	39	8	19	12
488	79.87	49.30	129	12779.72	65.86	7887.75	15.53	0	0	134.88	9.94	319.30	4.44	520.09	87.80	166.98	14.10	1	1764.77	2.45	0.58	5	39	9	19	11
489	78.60	49.45	130	12575.97	26.15	7912.43	18.13	0	0	190.66	10.74	274.14	5.35	346.24	27.51	255.39	16.99	1	1735.45	3.19	0.60	4	39	10	19	10
490	78.72	49.50	131	12594.41	168.17	7920.74	12.78	0	0	135.12	7.92	323.26	3.97	1043.50	287.86	174.76	11.66	1	2157.90	1.87	0.69	5	39	11	19	9
491	79.98	49.14	132	12796.63	34.17	7862.51	24.07	0	0	143.99	19.56	332.90	5.06	194.02	30.09	137.64	21.78	0	1331.58	2.15	0.36	3	39	12	19	8
492	80.16	49.42	135	12826.40	45.56	7906.92	15.78	0	0	143.22	9.61	311.37	4.40	444.39	56.04	186.86	14.41	1	1647.65	2.40	0.59	4	39	13	19	7
493	80.01	49.17	136	12801.47	50.23	7867.12	20.96	0	0	145.07	11.09	300.76	5.51	434.35	60.20	218.43	19.35	1	958.08	2.01	0.48	4	39	14	19	6
494	78.43	49.60	138	12549.27	42.12	7935.23	18.35	0	0	168.66	9.16	291.57	5.30	491.34	57.51	270.97	17.59	1	3278.23	2.62	0.56	5	39	15	19	5
495	77.64	49.62	139	12422.95	41.55	7939.98	17.96	0	0	139.63	11.50	344.53	4.66	363.58	44.49	171.82	16.25	1	3460.25	2.38	0.52	4	39	16	19	4
496	78.43	49.67	140	12549.23	61.75	7947.32	13.68	0	0	175.65	10.74	314.17	5.13	567.98	94.76	178.82	12.49	1	4304.58	4.43	0.64	5	39	17	19	3
497	79.38	49.43	141	12700.35	30.94	7908.96	16.49	0	0	174.47	10.78	308.88	4.95	363.70	33.34	211.76	15.11	1	1961.20	2.78	0.61	4	39	18	19	2
498	80.90	49.07	143	12944.40	48.27	7851.94	17.00	0	0	181.45	45.43	335.58	6.50	159.33	42.52	77.84	18.74	1	1317.60	3.84	0.18	4	39	19	19	1
499	78.45	49.55	119	12551.60	63.76	7927.39	27.45	0	0	115.92	13.53	330.45	5.70	369.57	66.84	184.74	24.88	1	3288.25	2.69	0.38	5	40	1	1	1
500	85.98	52.52	121	13757.33	11.63	8403.56	79.03	0	0	162.48	27.08	335.92	5.80	81.01	13.74	346.00	80.55	1	1745.45	3.33	0.33	5	41	1	1	1
501	85.76	54.67	121	13721.32	15.37	8747.10	52.71	0	0	168.26	16.66	322.17	5.53	121.46	13.77	375.71	57.28	1	2301.50	5.24	0.50	5	42	1	11	11
502	85.74	54.89	122	13718.77	9.49	8782.93	18.54	0	0	269.00	18.19	331.48	4.25	106.39	8.20	210.92	16.30	1	2810.60	6.59	0.70	4	42	2	11	10
503	85.67	55.20	123	13706.90	20.73	8831.68	25.38	0	0	235.78	34.22	342.18	5.97	94.23	15.12	133.76	22.38	1	2771.85	7.11	0.38	5	42	3	11	9
504	85.60	55.12	124	13696.46	16.73	8819.41	16.69	0	0	235.36	22.46	334.62	4.66	133.01	13.91	135.46	15.10	1	499.70	5.15	0.56	5	42	4	11	8
505	85.87	54.61	125	13739.40	17.87	8737.49	26.40	0	0	164.79	15.61	324.17	4.39	146.46	16.03	213.58	23.87	0	1237.95	3.22	0.52	4	42	5	11	7
506	86.18	54.46	127	13788.82	20.31	8713.08	45.12	0	0	125.57	13.97	328.47	4.68	142.79	18.38	305.68	43.56	1	1971.42	3.22	0.42	5	42	6	11	6
507	85.99	54.47	128	13757.74	17.32	8714.95	60.20	0	0	186.94	15.66	301.79	6.71	164.08	15.78	461.88	77.16	1	2314.50	6.77	0.52	4	42	7	11	5
508	85.59	55.56	129	13693.76	11.57	8889.74	11.98	0	0	408.40	29.93	338.04	5.18	104.18	8.02	114.40	8.86	1	3126.12	11.37	0.68	4	42	8	11	4
509	85.71	55.02	130	13713.73	10.59	8802.78	12.19	0	0	388.71	25.54	342.52	5.23	122.56	8.97	143.26	10.92	1	2453.12	8.68	0.73	5	42	9	11	3
510	85.64	55.13	131	13701.70	10.94	8820.88	17.62	0	0	337.77	24.48	344.78	5.35	103.85	8.02	184.67	15.38	1	2600.48	8.26	0.68	4	42	10	11	2
511	85.97	54.97	132	13755.72	13.68	8794.90	18.45	0	0	232.99	16.86	319.98	4.56	146.61	12.32	196.75	16.30	0	2651.20	6.09	0.65	4	42	11	11	1
512	77.82	49.62	128	12450.79	35.10	7938.48	16.42	0	0	161.01	11.31	304.31	4.76	360.16	37.35	184.52	14.92	1	2370.60	2.67	0.60	5	43	1	1	1
513	79.11	63.40	130	12656.83	30.38	10144.46	13.26	0	0	166.46	9.76	308.62	4.03	364.68	32.27	178.03	12.01	1	2319.73	3.82	0.68	4	44	1	36	36
514	79.35	63.62	132	12695.96	43.15	10179.72	16.19	0	0	143.49	13.71	319.45	4.51	331.85	43.40	129.96	13.68	1	1699.38	3.71	0.50	5	44	2	36	35
515	78.84	63.48	133	12614.06	28.18	10156.15	16.91	0	0	173.61	15.45	330.11	4.70	243.34	25.42	146.41	14.68	0	3035.40	3.61	0.54	4	44	3	36	34
516	78.86	63.42	134	12618.09	30.32	10147.10	20.11	0	0	150.15	13.05	318.80	4.69	265.24	28.49	180.37	18.04	1	3587.95	5.32	0.51	4	44	4	36	33
517	79.23	63.48	135	12676.98	24.19	10157.10	22.21	0	0	158.84	9.16	293.02	4.77	320.72	24.55	300.33	21.87	1	2055.23	4.68	0.56	4	44	5	36	32
518	79.30	62.97	137	12688.17	35.16	10075.02	20.94	0	0	151.20	18.33	332.08	5.03	222.48	31.80	135.49	19.46	0	2885.73	3.82	0.41	4	44	6	36	31
519	79.81	63.85	139	12770.28	35.14	10216.32	32.81	0	0	123.07	17.47	318.86	5.21	191.23	31.24	178.72	29.10	0	1930.62	1.99	0.32	3	44	7	36	30
520	78.97	63.10	140	12634.64	27.60	10095.53	18.06	0	0	143.31	7.35	289.11	3.95	383.21	30.75	277.29	17.46	1	2121.23	3.78	0.62	5	44	8	36	29
521	78.53	63.09	141	12564.37	36.67	10094.66	19.19	0	0	139.57	13.14	321.57	4.64	295.87	34.98	159.28	17.31	1	1930.60	3.95	0.48	4	44	9	36	28
522	78.74	63.41	142	12598.70	32.64	10144.89	25.08	0	0	163.74	15.27	324.42	6.11	270.29	30.53	210.77	22.73	1	4417.15	6.15	0.44	4	44	10	36	27
523	79.19	63.22	143	12670.99	28.52	10115.38	16.84	0	0	181.63	12.11	331.02	5.07	320.19	28.50	198.86	15.31	1	3318.40	4.91	0.60	4	44	11	36	26
524	78.42	62.96	145	12547.01	35.35	10073.34	13.01	0	0	177.15	13.94	322.44	4.61	332.51	35.62	131.63	12.42	1	2850.80	5.00	0.59	4	44	12	36	25
525	78.47	63.08	146	12555.47	25.87	10093.00	19.92	0	0	174.42	11.12	302.83	5.17	310.42	25.61	245.87	18.60	1	3406.08	4.53	0.58	5	44	13	36	24
526	79.32	63.77	147	12691.81	24.75	10202.67	15.88	0	0	202.62	18.40	344.63	4.93	210.16	21.82	135.07	14.07	0	2927.73	4.07	0.55	3	44	14	36	23
527	79.43	63.58	149	12709.49	43.34	10173.25	14.30	0	0	150.61	13.15	325.19	4.34	356.25	45.47	123.73	11.60	1	3320.05	4.35	0.55	5	44	15	36	22
528	79.59	63.31	152	12734.04	28.22	10129.34	14.43	0	0	140.66	6.74	297.46	3.47	410.01	33.22	240.74	13.45	1	1750.30	2.66	0.68	4	44	16	36	21
529	78.95	63.46	153	12631.43	27.02	10153.56	18.26	0	0	151.46	8.36	300.93	4.25	355.32	28.72	262.08	17.21	1	3084.92	3.86	0.61	4	44	17	36	20
530	79.79	63.63	154	12765.76	43.30	10181.32	16.13	0	0	172.22	9.83	289.23	5.09	471.83	53.35	225.71	14.92	1	1825.62	3.95	0.62	5	44	18	36	19
531	79.44	63.47	155	12710.55	51.55	10155.25	16.44	0	0	159.85	15.45	322.08	5.37	376.09	56.16	130.45	13.69	1	2545.67	4.12	0.49	5	44	19	36	18
532	79.98	63.88	156	12796.68	34.74	10221.40	15.92	0	0	161.69	9.38	299.08	4.52	407.86	39.80	217.62	14.76	1	3371.85	5.00	0.64	5	44	20	36	17
533	78.77	63.56	157	12602.98	38.08	10168.98	24.86	0	0	143.77	15.96	340.55	5.63	263.75	35.12	174.42	22.27	1	3872.33	4.39	0.40	4	44	21	36	16
534	79.11	63.48	158	12657.63	30.71	10156.12	18.00	0	0	175.16	12.39	313.27	5.24	323.26	30.87	200.49	16.37	1	3531.88	5.49	0.57	5	44	22	36	15
535	79.46	63.67	159	12713.88	29.22	10187.30	22.73	0	0	143.33	9.46	306.60	4.69	333.88	30.08	265.39	22.13	1	3893.92	3.78	0.55	5	44	23	36	14
536	79.78	63.45	160	12764.01	26.99	10151.83	21.14	0	0	167.77	15.87	328.92	5.07	220.55	24.11	173.03	18.79	0	3019.02	4.08	0.49	3	44	24	36	13
537	79.84	64.12	161	12774.40	19.31	10258.88	15.63	0	0	204.63	15.04	305.21	4.44	202.95	17.11	164.50	13.88	0	2181.67	5.21	0.63	3	44	25	36	12
538	78.67	63.27	162	12586.46	27.16	10123.84	16.37	0	0	174.40	11.90	300.52	4.70	302.20	26.32	188.22	14.81	1	1914.42	3.77	0.61	3	44	26	36	11
539	79.66	63.22	163	12745.24	37.17	10115.18	17.86	0	0	158.81	11.45	321.27	5.06	370.38	40.42	196.06	16.30	1	3365.60	4.05	0.56	5	44	27	36	10
540	79.22	63.14	164	12674.45	45.62	10102.84	18.65	0	0	147.37	10.11	312.43	5.03	440.98	56.18	216.99	17.22	1	3544.62	4.80	0.54	5	44	28	36	9
541	79.11	63.64	165	12657.48	53.12	10182.87	14.15	0	0	148.07	8.70	313.85	4.26	529.83	74.81	192.23	12.97	1	3980.08	4.64	0.66	5	44	29	36	8
542	79.78	63.54	166	12764.83	29.72	10166.07	16.97	0	0	156.30	13.28	331.05	4.33	263.97	27.89	154.82	14.96	1	3406.62	4.07	0.55	5	44	30	36	7
543	78.77	63.26	167	12603.64	50.17	10122.18	20.59	0	0	133.29	8.94	296.36	4.82	468.56	61.52	245.09	19.28	1	3571.58	5.47	0.51	4	44	31	36	6
544	79.81	63.41	168	12769.16	47.43	10144.85	21.55	0	0	142.78	11.49	296.74	5.45	399.03	52.83	212.44	19.76	1	3032.73	4.12	0.48	5	44	32	36	5
545	79.02	63.47	170	12643.85	34.33	10155.79	22.61	0	0	157.83	12.20	302.31	5.64	329.49	35.03	231.39	20.80	1	2251.88	3.77	0.48	4	44	33	36	4
546	78.96	63.15	172	12633.14	36.42	10104.67	14.41	0	0	152.09	14.80	337.06	4.24	282.77	34.34	118.40	13.89	1	3424.60	3.36	0.51	4	44	34	36	3
547	79.97	63.64	174	12795.35	39.82	10183.00	15.75	0	0	164.84	16.17	334.42	4.87	300.36	38.34	120.92	12.91	1	1799.77	2.55	0.50	4	44	35	36	2
548	80.05	63.70	176	12807.33	49.82	10192.23	16.08	0	0	151.05	10.65	311.50	4.81	453.67	61.55	180.99	14.66	1	2754.38	2.34	0.59	5	44	36	36	1
549	85.89	53.62	136	13742.63	11.97	8578.44	32.18	0	0	182.21	18.84	322.92	4.46	101.55	13.29	245.83	28.79	1	1657.45	3.85	0.52	5	45	1	1	1
550	80.64	49.38	147	12903.13	48.55	7901.11	23.59	0	0	131.90	15.31	313.01	5.40	303.74	47.73	158.19	20.99	1	706.58	3.09	0.39	4	46	1	15	15
551	80.55	49.35	149	12887.66	74.06	7896.48	21.73	0	0	136.45	16.40	328.33	6.01	399.75	79.58	140.30	19.02	1	1124.90	2.20	0.39	5	46	2	15	14
552	79.48	49.15	150	12716.98	83.88	7863.35	18.63	0	0	129.93	11.03	307.65	5.04	545.25	107.07	173.46	16.95	1	2582.75	2.70	0.51	5	46	3	15	13
553	78.89	49.51	151	12622.32	53.59	7922.33	14.57	0	0	183.68	7.13	269.74	4.48	682.36	94.68	286.05	14.70	1	4387.25	2.94	0.74	5	46	4	15	12
554	79.94	49.42	152	12790.50	47.36	7907.42	18.02	0	0	140.40	8.72	295.33	4.51	476.82	60.19	228.32	17.14	1	3379.42	2.97	0.61	5	46	5	15	11
555	79.72	49.50	153	12754.99	143.01	7920.72	19.79	0	0	150.93	8.71	282.31	5.52	935.90	348.86	266.64	19.70	1	3740.90	3.37	0.58	5	46	6	15	10
556	80.51	49.37	154	12882.09	38.91	7898.69	24.26	0	0	182.02	28.64	348.25	6.51	188.38	33.93	109.98	18.44	1	2022.08	3.41	0.30	4	46	7	15	9
557	80.44	49.62	155	12870.12	24.22	7939.56	23.29	0	0	222.99	29.42	355.58	6.24	139.15	20.37	133.48	19.47	1	3367.88	4.42	0.39	5	46	8	15	8
558	79.67	50.26	158	12747.80	40.16	8041.07	34.38	0	0	126.87	11.56	310.43	5.97	333.24	41.42	288.15	34.05	1	1923.25	2.86	0.39	5	46	9	15	7
559	79.26	49.74	161	12681.57	51.47	7958.05	31.23	0	0	132.32	15.23	331.25	6.79	333.20	52.63	214.54	28.59	1	4218.33	4.32	0.33	5	46	10	15	6
560	79.92	49.54	162	12787.69	34.41	7926.78	16.38	0	0	172.86	15.27	339.16	5.00	290.81	32.92	143.19	14.19	1	2533.60	2.53	0.53	4	46	11	15	5
561	79.95	49.78	163	12791.63	51.76	7965.60	39.50	0	0	125.67	19.67	332.15	7.31	254.77	47.84	196.96	35.57	1	3073.40	3.74	0.24	4	46	12	15	4
562	80.75	49.36	166	12919.21	42.72	7897.77	43.62	0	0	151.89	33.12	350.78	7.92	150.63	37.39	153.62	37.91	0	1772.17	1.82	0.18	3	46	13	15	3
563	80.82	49.59	167	12930.84	67.28	7934.62	19.49	0	0	134.64	12.60	320.61	5.34	452.73	80.51	164.14	17.59	1	1467.58	2.04	0.47	4	46	14	15	2
564	80.91	49.38	169	12945.00	39.68	7901.07	16.42	0	0	162.11	11.68	311.33	4.93	381.17	43.21	179.64	14.90	1	1380.23	2.18	0.58	4	46	15	15	1
565	77.36	62.10	148	12377.98	33.19	9936.53	35.32	0	0	128.91	17.14	344.74	5.62	193.61	29.58	205.76	31.55	0	3444.92	3.33	0.33	3	47	1	1	1
566	77.62	51.50	149	12418.95	19.14	8240.79	53.56	0	0	177.34	10.99	294.40	5.40	236.19	18.49	487.56	50.84	1	5190.20	5.82	0.66	5	48	1	1	1
567	84.09	49.76	151	13453.98	36.92	7962.26	23.38	0	0	138.03	13.90	314.30	5.16	279.45	34.86	181.42	21.05	1	2063.77	1.73	0.44	5	49	1	1	1
568	85.56	55.23	151	13688.89	8.61	8837.21	12.41	0	0	358.58	18.67	321.95	4.39	121.73	6.75	182.03	10.85	1	1978.17	8.29	0.80	4	50	1	18	18
569	85.70	54.58	153	13712.47	14.89	8732.11	15.22	0	0	228.05	20.37	322.05	3.99	125.92	12.59	126.94	12.25	1	979.23	5.15	0.59	4	50	2	18	17
570	86.04	54.91	154	13766.86	28.80	8786.03	27.46	0	0	158.03	17.35	320.94	5.63	203.06	25.76	193.86	24.49	0	1592.92	4.08	0.42	3	50	3	18	16
571	85.52	54.84	155	13683.03	24.28	8774.97	27.45	0	0	145.36	16.11	323.89	4.68	169.13	21.42	191.22	24.28	0	2278.15	3.65	0.44	4	50	4	18	15
572	86.03	55.32	157	13764.54	18.53	8851.01	27.21	0	0	183.90	17.94	317.77	5.13	147.53	16.72	215.49	24.09	0	1663.12	4.18	0.50	5	50	5	18	14
573	85.86	54.98	158	13737.87	15.75	8796.15	27.12	0	0	170.57	14.46	314.33	4.37	144.56	14.22	245.47	24.62	0	2260.67	4.55	0.56	4	50	6	18	13
574	86.06	54.96	159	13770.17	14.95	8792.80	20.42	0	0	163.60	10.19	312.15	3.65	186.97	13.44	252.37	18.80	1	1967.50	4.02	0.67	4	50	7	18	12
575	85.45	55.23	160	13671.63	20.37	8837.49	19.16	0	0	205.98	23.00	324.66	4.82	138.59	17.09	131.63	16.80	1	357.38	3.44	0.47	5	50	8	18	11
576	85.48	55.17	162	13676.83	11.78	8826.92	11.18	0	0	295.25	21.48	323.90	3.91	117.05	8.83	119.77	10.38	1	507.88	5.01	0.69	4	50	9	18	10
577	85.76	55.09	163	13722.10	15.33	8814.52	19.32	0	0	210.27	18.23	325.07	4.38	136.22	13.48	171.54	16.95	0	1926.15	4.16	0.59	5	50	10	18	9
578	85.76	55.03	164	13720.98	13.55	8805.56	16.00	0	0	269.32	21.52	321.95	4.75	130.49	11.86	154.31	14.12	1	2274.58	7.19	0.63	4	50	11	18	8
579	85.58	55.17	165	13693.28	13.05	8826.91	14.01	0	0	295.19	19.70	328.16	4.84	149.99	11.28	161.53	12.31	0	3236.98	8.45	0.70	4	50	12	18	7
580	85.70	55.00	166	13711.81	14.57	8799.85	12.93	0	0	313.40	22.91	335.89	5.19	153.58	12.69	137.74	11.82	0	3271.58	7.50	0.67	4	50	13	18	6
581	85.49	55.26	167	13677.70	13.17	8841.63	17.43	0	0	273.89	21.61	342.39	4.89	123.05	10.33	168.65	15.21	1	1380.50	5.46	0.63	4	50	14	18	5
582	85.31	55.28	168	13649.46	15.92	8844.45	18.67	0	0	261.71	25.77	331.17	5.31	121.88	13.28	144.94	16.18	1	1665.77	5.82	0.54	5	50	15	18	4
583	85.47	55.43	169	13674.94	14.67	8868.98	18.64	0	0	265.73	23.92	333.51	5.10	117.55	11.09	157.29	16.10	1	1695.17	6.35	0.58	5	50	16	18	3
584	85.96	55.07	171	13753.02	28.08	8811.77	39.71	0	0	165.29	24.61	325.17	6.82	146.35	25.33	205.81	35.13	0	2294.05	3.96	0.31	5	50	17	18	2
585	86.19	54.86	172	13791.11	20.57	8777.18	27.40	0	0	164.28	14.38	306.45	4.96	182.68	18.44	241.84	24.88	0	1946.25	4.20	0.52	4	50	18	18	1
586	75.26	60.87	152	12041.25	26.47	9739.77	25.59	0	0	144.89	14.43	303.03	4.78	205.39	23.87	199.32	22.85	0	3198.85	2.91	0.46	4	51	1	1	1
587	75.64	61.00	172	12102.60	31.75	9760.67	57.47	0	0	130.97	20.02	326.60	6.98	161.74	28.34	283.98	54.56	1	3134.02	5.42	0.26	4	52	1	18	18
588	75.69	60.35	173	12109.73	15.06	9656.56	17.63	0	0	189.30	10.58	296.54	3.94	210.19	13.56	240.97	16.51	0	2369.60	3.44	0.71	5	52	2	18	17
589	75.66	60.52	174	12105.74	27.25	9683.33	30.96	0	0	162.74	17.87	326.25	6.06	192.57	24.35	218.62	27.70	0	2557.17	3.08	0.41	5	52	3	18	16
590	75.50	60.77	175	12080.00	28.57	9723.64	29.39	0	0	178.48	18.70	321.73	6.69	212.07	25.65	217.90	26.45	0	2850.67	3.06	0.42	3	52	4	18	15
591	75.99	61.34	176	12158.36	18.15	9814.01	31.04	0	0	189.71	13.94	292.07	5.59	193.67	16.43	308.08	30.82	1	2591.17	4.67	0.57	5	52	5	18	14
592	75.95	60.49	177	12151.28	32.84	9678.10	32.50	0	0	151.97	18.91	324.56	6.33	204.44	29.45	202.70	29.01	0	2627.12	3.56	0.35	4	52	6	18	13
593	76.79	61.84	178	12286.74	29.57	9895.18	30.27	0	0	193.36	14.59	294.43	7.49	303.09	29.27	308.46	30.21	1	4859.17	6.04	0.44	4	52	7	18	12
594	76.62	61.30	179	12259.08	26.23	9808.06	24.32	0	0	149.95	13.92	339.10	4.88	219.34	23.54	203.57	21.80	0	3585.55	3.07	0.48	5	52	8	18	11
595	76.22	61.81	180	12195.74	26.29	9889.36	26.16	0	0	186.54	16.43	323.39	6.39	232.67	23.93	231.48	23.82	0	3631.30	4.42	0.48	5	52	9	18	10
596	76.61	61.47	181	12257.58	21.92	9835.47	17.40	0	0	237.55	21.04	324.33	5.71	190.74	19.30	151.04	15.12	0	2828.33	5.88	0.56	3	52	10	18	9
597	76.62	61.63	183	12259.72	33.34	9860.10	22.77	0	0	166.58	17.38	320.78	5.82	246.78	30.17	169.54	20.32	0	3012.10	3.59	0.44	4	52	11	18	8
598	77.24	61.69	184	12358.59	30.34	9870.07	22.64	0	0	229.29	26.68	354.28	7.41	201.05	26.77	149.95	19.85	0	5100.02	4.23	0.42	5	52	12	18	7
599	76.74	61.84	185	12278.49	33.24	9894.55	29.66	0	0	159.26	14.03	302.32	6.19	290.30	31.91	248.56	29.32	1	3279.00	4.32	0.46	5	52	13	18	6
600	76.92	61.58	186	12306.53	45.26	9852.04	21.75	0	0	155.73	15.64	327.20	6.04	331.21	45.82	169.89	19.59	1	4509.45	5.39	0.44	5	52	14	18	5
601	76.24	61.35	187	12198.29	31.99	9815.42	19.65	0	0	173.64	13.43	305.23	5.42	305.37	31.60	198.76	17.95	1	4031.02	6.60	0.56	5	52	15	18	4
602	77.59	61.57	188	12414.81	38.06	9851.46	18.46	0	0	186.76	20.84	326.06	5.95	259.88	34.48	123.40	14.80	1	3459.65	5.16	0.44	5	52	16	18	3
603	76.24	61.07	189	12198.60	47.32	9771.74	23.05	0	0	143.77	15.73	305.36	5.79	314.85	46.99	164.73	20.78	1	3001.75	6.04	0.42	5	52	17	18	2
604	75.89	60.80	190	12142.60	32.28	9727.71	14.09	0	0	199.59	19.07	317.91	5.18	258.81	29.42	116.04	13.06	1	2681.90	4.68	0.52	4	52	18	18	1
605	79.87	49.53	173	12779.13	71.88	7924.16	19.03	0	0	131.83	14.37	335.40	5.31	427.10	83.09	134.91	16.17	1	2635.65	2.77	0.43	4	53	1	1	1
606	79.39	49.55	178	12702.51	42.68	7927.61	22.94	0	0	136.73	14.05	323.71	5.40	312.69	41.90	174.92	20.68	1	3454.45	4.22	0.42	5	54	1	9	9
607	80.15	49.62	179	12824.23	33.17	7939.08	21.73	0	0	164.37	12.03	309.30	5.67	336.77	34.23	235.27	20.07	1	2951.77	2.29	0.51	5	54	2	9	8
608	80.05	50.06	180	12807.41	40.86	8010.00	17.93	0	0	171.45	15.57	322.28	5.66	329.78	41.18	154.82	16.26	1	2314.90	3.14	0.50	5	54	3	9	7
609	80.56	49.58	181	12889.90	46.53	7932.90	20.49	0	0	124.02	9.38	303.28	4.46	403.74	50.77	214.29	18.78	1	1472.08	2.56	0.52	5	54	4	9	6
610	80.52	49.64	183	12883.77	48.81	7942.66	16.55	0	0	139.63	8.60	294.30	4.43	494.19	66.61	215.61	15.28	1	1390.05	2.24	0.60	5	54	5	9	5
611	80.47	49.77	184	12875.17	35.41	7962.87	16.55	0	0	133.10	11.81	320.04	3.98	301.52	33.98	145.51	14.83	1	2363.58	2.30	0.53	4	54	6	9	4
612	79.49	49.81	185	12717.62	42.58	7969.82	19.69	0	0	182.20	10.30	281.12	5.99	483.16	57.39	277.66	19.07	1	3568.30	5.65	0.54	5	54	7	9	3
613	81.14	49.64	187	12982.06	34.32	7943.14	16.52	0	0	193.27	21.60	334.74	5.22	232.94	30.42	99.10	11.96	1	1381.55	4.49	0.46	4	54	8	9	2
614	79.25	49.86	190	12680.72	46.11	7977.09	19.28	0	0	161.08	9.60	301.44	5.41	488.66	62.06	258.84	18.35	1	4219.45	5.99	0.55	5	54	9	9	1
615	85.51	55.19	178	13681.83	13.59	8829.91	13.92	0	0	284.81	23.86	332.06	4.51	116.59	10.15	127.65	12.49	1	2592.15	6.01	0.63	4	55	1	7	7
616	85.64	55.17	179	13702.85	12.96	8827.33	19.02	0	0	301.47	22.93	339.34	5.70	129.02	10.83	191.82	16.68	1	3336.15	6.93	0.64	4	55	2	7	6
617	85.54	55.44	180	13687.18	14.51	8869.69	21.66	0	0	238.33	21.63	334.34	4.90	112.91	10.66	181.41	18.87	1	2236.08	4.92	0.57	4	55	3	7	5
618	85.56	55.17	182	13689.53	12.27	8827.66	32.24	0	0	178.00	12.66	314.18	4.20	132.19	10.30	331.58	32.44	1	2222.92	5.57	0.64	4	55	4	7	4
619	85.62	54.88	183	13698.54	14.38	8780.77	29.89	0	0	191.41	15.98	315.66	4.82	131.45	12.13	271.61	27.67	1	1536.20	4.22	0.57	5	55	5	7	3
620	85.92	54.94	185	13746.61	25.72	8791.19	25.54	0	0	147.79	14.35	311.68	4.83	205.46	23.03	203.82	22.90	0	2135.85	3.72	0.47	4	55	6	7	2
621	86.20	54.95	186	13791.98	17.94	8791.97	49.07	0	0	148.11	11.58	307.12	5.07	181.34	16.32	418.07	56.72	1	1920.85	5.10	0.55	5	55	7	7	1
622	97.57	49.11	180	15610.81	11.06	7857.49	11.23	0	0	255.69	14.16	261.57	3.45	153.33	9.59	156.22	9.92	0	2119.08	7.74	0.77	4	56	1	10	10
623	97.50	49.04	181	15599.80	17.93	7846.35	13.63	0	0	194.92	11.05	243.75	3.91	245.04	16.25	187.13	12.24	0	2609.65	5.31	0.71	4	56	2	10	9
624	97.50	49.21	182	15599.30	15.38	7873.83	14.96	0	0	181.99	9.31	233.05	3.61	234.54	13.97	227.98	13.59	0	1028.58	4.87	0.73	4	56	3	10	8
625	97.45	49.09	183	15591.50	15.04	7854.23	10.80	0	0	251.52	12.86	237.94	4.03	227.42	13.42	163.81	9.64	0	1581.83	6.25	0.77	3	56	4	10	7
626	97.82	49.23	184	15651.00	14.01	7876.66	10.52	0	0	264.23	15.82	257.75	3.90	180.21	12.29	135.48	9.29	0	1606.10	8.14	0.74	3	56	5	10	6
627	97.54	49.11	185	15606.98	15.76	7857.10	21.73	0	0	198.79	16.46	263.16	4.52	146.03	13.60	202.04	19.19	0	1846.92	5.49	0.59	4	56	6	10	5
628	97.65	49.29	186	15624.27	20.83	7886.84	21.01	0	0	152.67	10.56	239.25	4.06	231.93	19.39	234.20	19.52	0	1756.22	4.24	0.61	4	56	7	10	4
629	97.74	49.40	187	15639.19	18.30	7903.82	16.74	0	0	181.76	12.03	257.51	4.08	214.47	16.38	196.41	14.96	0	1799.60	5.88	0.65	3	56	8	10	3
630	97.58	49.30	188	15612.33	18.89	7887.47	18.86	0	0	175.34	12.26	257.69	4.26	209.85	16.92	209.41	16.90	0	1788.78	4.39	0.62	3	56	9	10	2
631	97.54	49.20	189	15606.25	17.76	7871.22	14.76	0	0	220.96	13.43	250.61	4.58	226.47	15.93	188.54	13.20	0	2647.05	6.24	0.69	3	56	10	10	1
632	80.47	64.02	181	12874.44	54.70	10242.48	18.26	0	0	123.57	10.66	308.90	4.34	406.59	58.73	165.97	16.54	1	1614.45	2.23	0.51	4	57	1	38	38
633	78.98	63.14	182	12636.84	114.84	10101.66	29.01	0	0	124.74	15.63	325.27	7.44	532.13	160.10	184.35	26.53	1	3005.48	4.55	0.30	5	57	2	38	37
634	79.79	63.92	185	12766.65	29.39	10227.32	14.05	0	0	238.61	37.68	341.02	6.04	151.57	25.78	89.21	16.54	1	3033.48	3.90	0.36	5	57	3	38	36
635	79.24	63.16	187	12678.25	32.44	10104.93	25.11	0	0	175.56	15.42	315.52	6.54	284.27	30.93	224.55	22.99	1	3659.00	5.74	0.46	5	57	4	38	35
636	78.71	63.14	189	12593.95	32.60	10102.77	30.30	0	0	148.51	27.35	346.36	5.56	135.98	28.06	128.46	27.81	1	3433.65	4.70	0.26	4	57	5	38	34
637	78.24	62.42	191	12518.27	30.37	9987.54	32.68	0	0	185.08	21.22	330.20	7.53	205.94	27.26	221.47	29.36	0	5041.67	5.75	0.37	3	57	6	38	33
638	78.22	62.48	192	12515.42	22.80	9996.04	30.48	0	0	187.29	19.46	343.88	6.25	170.11	20.32	226.98	27.23	0	3930.67	5.27	0.45	4	57	7	38	32
639	77.80	61.64	193	12447.24	40.10	9862.43	27.38	0	0	172.64	21.64	337.07	7.25	246.72	36.40	169.72	24.43	0	5170.15	4.37	0.35	5	57	8	38	31
640	79.07	63.01	194	12650.65	34.08	10081.72	29.79	0	0	173.99	13.78	301.21	7.08	324.96	34.79	291.01	29.25	1	2577.80	3.84	0.42	4	57	9	38	30
641	78.17	62.23	195	12507.04	24.01	9956.64	31.84	0	0	160.14	16.53	339.01	5.65	180.83	21.49	238.52	28.77	0	4541.38	4.11	0.44	3	57	10	38	29
642	78.18	61.99	196	12508.20	24.50	9917.89	34.55	0	0	175.90	17.25	342.26	6.56	195.35	22.11	269.38	32.49	1	4370.30	5.24	0.44	3	57	11	38	28
643	78.49	62.37	197	12558.13	27.05	9979.60	31.84	0	0	169.64	12.77	303.38	6.49	282.61	26.03	323.01	32.34	1	3516.98	8.26	0.44	4	57	12	38	27
644	78.72	62.81	198	12595.41	15.96	10049.51	34.61	0	0	200.51	18.67	348.05	5.76	132.59	14.01	281.86	32.37	1	3896.42	6.39	0.52	4	57	13	38	26
645	78.06	62.50	199	12489.78	18.79	10000.23	24.13	0	0	250.01	18.81	332.96	6.87	194.67	16.92	248.61	21.96	0	4984.40	6.47	0.58	3	57	14	38	25
646	78.64	62.29	200	12582.81	16.31	9966.43	29.60	0	0	239.50	22.89	351.44	6.41	129.78	13.74	237.56	26.41	1	3698.42	6.53	0.52	4	57	15	38	24
647	78.04	62.02	201	12487.12	31.25	9923.77	30.49	0	0	167.18	18.21	327.79	6.64	222.60	28.38	217.49	27.61	0	4477.20	4.56	0.40	5	57	16	38	23
648	78.84	63.04	202	12615.00	33.61	10085.95	31.57	0	0	154.69	10.91	298.70	6.13	349.12	35.55	335.46	32.87	1	2876.52	4.53	0.43	5	57	17	38	22
649	78.33	63.01	203	12532.05	42.05	10081.61	30.76	0	0	131.49	10.14	301.92	5.77	391.63	48.13	308.02	30.99	1	3520.05	4.84	0.39	5	57	18	38	21
650	78.84	63.00	204	12614.84	35.51	10080.11	39.37	0	0	132.99	14.49	320.43	6.50	255.16	33.18	278.34	37.78	1	3128.98	4.61	0.34	5	57	19	38	20
651	78.41	63.06	205	12545.24	22.72	10089.98	17.59	0	0	157.53	9.18	310.02	4.11	299.47	22.10	237.28	16.31	1	4678.27	5.55	0.63	4	57	20	38	19
652	78.93	63.24	206	12629.30	31.62	10118.76	35.74	0	0	136.50	13.28	318.37	6.02	254.23	29.65	284.33	34.24	1	2742.70	3.68	0.38	5	57	21	38	18
653	78.12	62.55	207	12499.03	19.24	10008.75	22.89	0	0	206.58	22.86	346.37	5.24	135.21	17.50	159.25	19.88	0	3597.27	4.45	0.47	3	57	22	38	17
654	78.46	62.70	208	12553.48	22.50	10031.25	25.17	0	0	180.04	14.18	338.38	5.62	223.48	20.41	248.64	23.10	0	4767.50	3.90	0.53	4	57	23	38	16
655	79.12	63.49	209	12659.75	30.62	10158.70	19.34	0	0	182.03	15.16	319.17	5.64	280.42	28.91	181.48	17.41	1	2866.02	5.64	0.53	5	57	24	38	15
656	78.65	62.94	210	12583.20	26.25	10070.09	31.99	0	0	153.69	12.63	322.37	5.79	251.31	24.38	295.69	31.37	1	3905.05	3.74	0.46	4	57	25	38	14
657	78.71	62.94	211	12593.89	29.37	10070.88	23.08	0	0	174.55	13.14	323.19	5.93	299.44	28.63	240.89	21.45	1	4264.50	7.93	0.52	5	57	26	38	13
658	78.37	62.80	212	12539.33	25.83	10047.36	18.33	0	0	195.03	10.91	299.86	5.46	344.82	27.11	259.28	17.31	1	4394.62	6.14	0.60	4	57	27	38	12
659	77.81	62.10	213	12450.08	19.77	9935.31	23.84	0	0	217.28	19.26	334.61	5.93	172.62	17.56	207.85	21.22	0	3815.30	4.99	0.53	3	57	28	38	11
660	77.64	61.87	214	12422.95	45.20	9899.81	33.17	0	0	134.13	17.20	320.33	6.73	272.06	42.20	202.53	30.04	1	4316.15	5.10	0.33	5	57	29	38	10
661	77.17	61.29	215	12346.44	41.69	9806.74	23.04	0	0	140.63	17.39	322.30	5.36	255.80	38.59	144.22	20.31	1	3081.40	4.13	0.38	4	57	30	38	9
662	78.08	62.24	216	12492.10	30.06	9958.19	30.73	0	0	167.80	12.90	307.88	6.60	301.23	29.78	308.08	30.59	1	5091.17	5.89	0.43	4	57	31	38	8
663	76.81	61.09	217	12289.65	38.49	9774.58	18.64	0	0	171.23	21.14	335.43	5.68	241.36	34.48	121.37	18.37	1	2969.73	5.66	0.40	4	57	32	38	7
664	76.17	61.07	218	12187.56	26.11	9771.79	13.47	0	0	218.78	21.06	333.28	5.08	211.77	23.00	115.18	13.93	1	3711.23	6.44	0.54	4	57	33	38	6
665	77.45	61.67	219	12392.54	33.21	9867.69	26.20	0	0	172.38	14.22	293.51	6.39	307.70	32.62	240.97	25.49	1	3661.20	4.79	0.48	5	57	34	38	5
666	77.73	62.02	220	12437.29	44.54	9922.80	39.35	0	0	144.19	16.98	325.09	7.89	292.26	43.12	260.63	37.30	1	3260.70	4.94	0.30	5	57	35	38	4
667	76.51	61.17	221	12242.39	26.90	9787.46	15.68	0	0	194.35	13.09	313.39	5.06	303.12	26.04	182.36	14.17	1	3999.98	5.52	0.62	5	57	36	38	3
668	77.18	61.26	222	12348.31	29.97	9801.66	25.41	0	0	151.87	18.58	333.33	5.19	188.98	26.45	160.22	22.42	0	3037.77	3.90	0.39	3	57	37	38	2
669	76.78	61.39	223	12285.01	40.38	9822.44	24.75	0	0	137.99	14.66	321.08	5.51	289.64	38.46	181.98	22.36	1	3039.35	5.50	0.44	5	57	38	38	1
670	80.18	63.77	193	12829.36	53.56	10202.51	22.80	0	0	170.64	32.06	357.21	7.05	221.52	47.19	93.68	20.51	1	3085.60	5.00	0.25	4	58	1	1	1
671	78.26	49.90	194	12521.80	33.66	7984.73	18.58	0	0	161.65	11.71	322.06	5.00	333.94	34.36	201.89	16.92	1	5173.62	4.29	0.57	5	59	1	5	5
672	78.52	49.93	197	12562.65	44.96	7989.47	17.43	0	0	153.98	11.21	304.91	5.09	420.13	53.59	190.17	15.92	1	4707.10	4.71	0.55	5	59	2	5	4
673	80.03	49.48	200	12804.67	63.56	7917.15	27.22	0	0	128.15	19.28	339.94	6.41	311.42	62.29	139.52	23.37	1	3115.62	3.15	0.29	5	59	3	5	3
674	81.31	49.87	203	13009.74	31.92	7978.53	35.31	0	0	122.08	16.84	331.37	5.15	179.04	28.32	197.91	31.35	0	2097.58	2.18	0.32	3	59	4	5	2
675	81.59	49.90	206	13054.79	47.96	7983.86	23.06	0	0	143.31	11.07	295.99	5.57	408.83	52.96	236.42	21.48	1	319.77	2.15	0.49	5	59	5	5	1
676	80.27	49.71	195	12843.84	52.49	7953.09	18.63	0	0	149.73	16.76	338.32	5.55	341.65	53.69	129.02	16.25	1	2996.75	3.46	0.42	4	60	1	1	1
677	86.10	55.10	195	13775.98	16.78	8816.69	29.54	0	0	178.15	17.54	345.05	4.90	133.63	15.57	231.40	26.40	1	2646.48	4.14	0.50	4	61	1	2	2
678	85.45	55.03	196	13672.23	15.24	8805.17	25.79	0	0	216.39	20.92	337.99	4.83	103.62	10.35	201.70	22.60	1	823.92	4.08	0.54	5	61	2	2	1
679	85.97	54.65	205	13754.97	20.41	8743.75	26.53	0	0	164.71	14.86	329.14	4.86	175.47	18.22	227.58	23.75	0	2353.20	3.87	0.51	4	62	1	2	2
680	85.72	55.41	207	13715.19	15.81	8865.53	21.52	0	0	226.91	21.50	338.17	5.03	127.54	13.61	174.45	18.79	1	3361.30	7.28	0.54	4	62	2	2	1
681	75.34	60.68	206	12055.18	35.72	9708.24	24.66	0	0	137.93	16.97	306.15	5.05	221.99	32.49	154.97	21.74	0	2219.02	3.04	0.39	5	63	1	1	1
682	85.82	54.84	213	13731.55	17.09	8774.39	19.76	0	0	210.82	24.93	341.91	4.62	114.67	16.06	130.77	17.85	1	2581.27	3.98	0.46	4	64	1	6	6
683	85.15	54.89	215	13623.83	18.90	8782.69	36.35	0	0	152.02	20.97	336.62	4.88	111.30	18.78	205.17	31.95	1	673.30	3.46	0.37	4	64	2	6	5
684	85.20	54.61	216	13631.54	19.15	8736.88	40.63	0	0	153.58	21.28	337.37	5.22	109.60	18.07	227.14	35.87	1	1666.45	2.90	0.36	5	64	3	6	4
685	85.39	54.10	217	13662.11	26.33	8655.89	34.00	0	0	167.60	15.86	321.16	6.42	216.31	24.40	276.14	32.15	1	2289.10	4.31	0.44	5	64	4	6	3
686	85.27	54.48	218	13643.86	18.14	8717.28	34.40	0	0	180.42	17.20	343.40	5.61	147.80	16.13	275.88	31.87	1	1339.65	4.04	0.50	4	64	5	6	2
687	85.17	54.84	219	13626.72	15.89	8773.77	16.88	0	0	244.50	21.22	325.39	4.82	141.47	14.12	149.99	14.88	0	1407.27	5.65	0.59	4	64	6	6	1
688	77.27	49.69	217	12363.43	37.72	7950.64	44.36	0	0	138.82	24.13	317.94	7.07	167.64	33.38	197.18	39.24	0	3019.55	3.06	0.24	5	65	1	1	1
689	77.19	67.45	220	12351.06	18.46	10792.12	20.47	0	0	197.46	11.04	264.37	4.87	257.62	17.19	272.14	20.12	1	2940.17	2.64	0.67	5	66	1	1	1
690	78.29	49.75	222	12526.55	37.26	7960.73	20.45	0	0	173.86	15.37	322.52	6.07	316.35	36.87	181.59	18.50	1	4063.30	4.05	0.49	4	67	1	3	3
691	77.49	49.98	223	12398.49	50.89	7996.80	20.79	0	0	191.74	56.95	353.01	7.82	140.62	43.02	80.85	24.25	1	2937.40	8.21	0.14	5	67	2	3	2
692	78.92	49.53	226	12627.94	84.44	7925.04	23.30	0	0	126.66	16.53	317.26	6.22	426.22	99.44	138.86	20.09	1	2858.55	3.98	0.33	4	67	3	3	1
693	79.64	63.51	223	12742.93	50.01	10161.48	21.12	0	0	131.10	12.29	323.20	5.03	365.85	52.51	176.91	19.10	1	3146.60	3.02	0.47	5	68	1	4	4
694	78.58	63.31	225	12572.84	34.66	10130.19	38.01	0	0	137.08	19.79	337.82	6.31	185.96	30.83	203.85	33.82	0	3522.12	3.32	0.30	3	68	2	4	3
695	79.13	63.27	226	12660.70	35.57	10123.98	24.49	0	0	145.19	10.42	304.07	5.15	360.54	38.11	255.98	24.30	1	3916.95	4.00	0.53	5	68	3	4	2
696	78.98	63.41	229	12637.06	36.41	10146.26	17.98	0	0	163.45	12.77	317.82	5.17	338.71	37.34	180.82	16.27	1	3121.80	4.21	0.54	4	68	4	4	1
697	85.44	55.04	223	13670.09	27.90	8805.61	23.46	0	0	166.54	21.06	336.04	5.19	170.04	24.41	143.83	21.15	0	1587.17	3.36	0.40	4	69	1	30	30
698	85.08	54.34	224	13612.81	34.83	8695.12	30.59	0	0	154.59	19.51	323.83	6.40	213.27	31.31	187.98	27.26	0	1720.62	3.18	0.35	5	69	2	30	29
699	85.43	53.85	225	13668.50	36.26	8615.47	38.82	0	0	135.55	19.72	336.52	6.48	193.26	32.32	206.71	34.67	0	1698.38	2.84	0.29	3	69	3	30	28
700	85.40	54.24	226	13664.74	17.31	8677.93	47.99	0	0	134.34	14.80	350.84	4.48	114.47	13.31	319.88	47.21	1	2613.35	3.43	0.44	5	69	4	30	27
701	85.59	54.61	227	13694.92	22.79	8738.17	31.18	0	0	176.42	12.35	303.27	5.92	256.52	21.28	322.71	31.72	1	2783.50	4.65	0.53	5	69	5	30	26
702	85.46	54.57	228	13672.87	23.31	8731.38	21.05	0	0	210.01	22.98	351.15	5.63	163.67	20.34	147.34	18.12	0	2026.45	3.85	0.47	4	69	6	30	25
703	85.58	54.05	229	13692.80	27.37	8647.29	25.62	0	0	171.64	18.33	333.46	5.74	198.38	24.31	185.68	22.78	0	2632.98	3.21	0.44	4	69	7	30	24
704	85.27	54.25	231	13643.31	23.10	8679.71	40.05	0	0	163.15	19.22	347.39	6.20	152.23	20.55	260.86	36.64	1	2998.92	3.54	0.39	4	69	8	30	23
705	85.55	54.80	232	13688.69	13.42	8768.33	19.15	0	0	270.83	22.31	344.96	5.09	118.33	10.28	177.21	16.72	1	3378.92	6.63	0.61	4	69	9	30	22
706	85.54	54.17	233	13686.90	20.57	8666.73	29.99	0	0	159.65	15.64	332.47	4.99	162.70	18.23	236.07	26.99	0	1706.88	2.88	0.49	5	69	10	30	21
707	85.67	53.88	234	13706.49	19.47	8621.45	33.38	0	0	153.67	11.89	332.37	4.98	198.17	17.69	321.66	33.45	1	2685.73	3.82	0.53	4	69	11	30	20
708	85.20	54.77	235	13632.05	11.38	8763.24	10.12	0	0	329.66	28.69	343.73	4.08	105.27	10.66	90.99	9.10	1	963.58	4.78	0.63	4	69	12	30	19
709	85.49	55.06	236	13677.97	11.73	8810.16	17.41	0	0	331.69	22.92	339.18	5.67	126.61	9.42	192.81	15.28	1	1676.42	7.04	0.68	3	69	13	30	18
710	85.43	54.93	237	13669.02	9.77	8788.06	13.54	0	0	318.35	17.22	354.04	4.45	137.65	8.26	192.33	11.91	0	3038.70	5.31	0.78	4	69	14	30	17
711	85.41	54.87	238	13665.50	10.29	8778.62	13.04	0	0	323.77	15.57	338.11	4.69	165.34	9.09	209.38	11.59	0	2399.73	6.28	0.80	3	69	15	30	16
712	85.29	54.82	239	13646.16	11.93	8771.30	15.35	0	0	255.78	20.50	362.58	4.05	111.13	9.88	146.96	13.46	1	1544.05	5.10	0.64	4	69	16	30	15
713	85.50	54.81	240	13680.72	20.03	8770.21	23.79	0	0	223.37	25.71	345.10	5.79	130.76	16.34	158.25	20.83	1	2873.38	4.11	0.46	5	69	17	30	14
714	85.83	53.99	241	13732.31	23.86	8637.95	23.30	0	0	158.63	16.70	336.21	4.62	174.89	21.05	170.82	20.59	0	1310.27	3.49	0.47	3	69	18	30	13
715	85.63	54.88	242	13701.13	15.36	8780.83	19.13	0	0	241.80	23.02	343.93	4.86	119.26	12.22	153.73	16.80	1	2752.55	6.38	0.55	5	69	19	30	12
716	85.07	54.40	243	13610.64	24.76	8703.75	25.11	0	0	207.17	24.72	331.99	6.31	159.98	21.87	161.98	21.96	0	1606.88	2.98	0.42	5	69	20	30	11
717	85.52	54.67	244	13682.91	22.71	8746.67	21.87	0	0	213.13	27.64	356.50	5.53	131.09	18.49	126.75	18.19	1	3074.10	4.58	0.40	4	69	21	30	10
718	85.54	54.70	246	13686.73	29.97	8752.04	31.10	0	0	160.53	21.62	350.58	6.08	171.69	26.41	178.20	27.44	0	2716.58	3.23	0.35	5	69	22	30	9
719	85.49	54.99	247	13678.49	16.57	8798.47	14.29	0	0	313.86	29.61	358.45	5.76	134.05	13.66	121.58	14.15	1	2297.02	5.30	0.57	5	69	23	30	8
720	85.50	55.17	249	13679.85	21.97	8827.92	24.11	0	0	202.59	24.82	353.63	5.56	135.81	18.27	151.03	21.20	0	2768.23	4.88	0.42	3	69	24	30	7
721	85.55	54.88	252	13688.37	17.67	8780.11	28.06	0	0	213.62	22.52	358.94	5.69	124.70	14.12	203.63	24.67	1	2227.92	5.93	0.48	4	69	25	30	6
722	85.48	55.05	253	13676.12	10.40	8807.31	12.36	0	0	373.45	22.75	349.89	5.01	127.51	8.36	155.39	10.88	1	1958.73	7.91	0.75	4	69	26	30	5
723	85.40	55.06	254	13664.79	8.99	8809.66	11.03	0	0	416.28	23.78	355.27	4.75	111.25	6.65	147.33	9.76	1	2196.60	7.91	0.78	4	69	27	30	4
724	85.49	55.19	255	13678.92	13.31	8829.72	16.67	0	0	285.66	22.22	342.21	5.05	127.74	10.71	163.92	14.58	1	2135.90	5.75	0.64	4	69	28	30	3
725	85.87	55.34	256	13738.50	22.47	8855.07	26.67	0	0	161.28	12.89	306.20	5.16	219.95	20.46	259.16	24.66	1	1274.70	3.92	0.52	5	69	29	30	2
726	85.23	55.37	257	13636.79	9.91	8859.34	15.66	0	0	342.75	28.64	343.48	4.95	91.95	8.93	145.34	13.38	1	1590.52	6.32	0.64	4	69	30	30	1
727	76.66	61.48	227	12266.36	25.99	9837.36	24.58	0	0	174.36	17.15	309.65	5.55	204.88	23.14	192.81	22.17	0	2627.10	4.57	0.48	5	70	1	8	8
728	76.83	62.09	230	12292.47	32.19	9935.07	38.20	0	0	149.22	12.67	298.81	6.23	274.24	32.30	331.51	39.14	1	3930.35	4.62	0.47	5	70	2	8	7
729	76.26	60.43	231	12202.18	17.64	9668.50	19.13	0	0	260.13	18.86	338.95	6.07	188.42	15.70	204.33	17.03	0	4789.58	5.61	0.62	2	70	3	8	6
730	76.28	61.00	232	12204.36	17.77	9759.61	26.44	0	0	193.20	18.15	310.65	5.17	145.95	15.64	216.64	23.54	0	3442.67	7.08	0.52	4	70	4	8	5
731	76.45	61.33	234	12231.69	36.27	9812.16	25.87	0	0	152.85	19.03	309.91	5.88	225.10	32.30	160.83	22.93	0	2224.35	3.84	0.37	4	70	5	8	4
732	76.40	61.36	237	12224.22	30.55	9817.48	24.78	0	0	137.26	12.32	308.22	4.82	257.41	29.18	216.00	22.39	1	3255.90	3.88	0.48	5	70	6	8	3
733	76.79	61.43	239	12285.85	30.78	9829.54	27.11	0	0	146.69	14.80	318.28	5.50	236.86	27.98	209.54	24.42	0	2625.60	4.02	0.43	5	70	7	8	2
734	75.82	60.52	240	12130.74	21.45	9683.66	16.86	0	0	239.93	25.26	311.67	4.97	153.58	18.68	99.37	10.82	1	2589.35	5.92	0.51	4	70	8	8	1
735	86.05	60.26	229	13767.40	18.13	9641.45	15.07	0	0	243.17	24.93	330.48	4.73	137.48	16.45	111.99	12.95	1	1570.92	4.59	0.53	4	71	1	2	2
736	86.54	59.86	230	13846.41	34.74	9577.15	22.15	0	0	128.78	12.82	329.09	4.55	268.56	32.08	173.46	19.90	1	1568.30	4.00	0.45	4	71	2	2	1
737	79.26	49.76	234	12681.23	54.36	7962.21	21.22	0	0	134.44	11.61	319.21	5.28	414.43	61.27	194.25	19.36	1	3412.38	2.75	0.47	5	72	1	5	5
738	80.51	49.66	235	12882.37	67.87	7945.08	16.84	0	0	164.68	8.90	285.00	5.30	649.38	118.67	252.18	15.91	1	2945.70	2.48	0.59	5	72	2	5	4
739	79.34	50.06	236	12695.04	41.18	8009.30	25.13	0	0	154.47	12.93	330.01	6.13	348.14	42.82	236.66	23.35	1	3984.80	3.31	0.45	4	72	3	5	3
740	79.43	49.93	237	12708.98	66.61	7988.97	20.35	0	0	162.03	10.52	298.32	6.10	578.67	104.71	251.74	19.33	1	3391.88	3.20	0.51	5	72	4	5	2
741	79.62	50.05	238	12739.98	58.27	8007.70	20.82	0	0	129.03	9.49	316.53	4.99	494.40	79.45	226.37	19.45	1	1584.42	1.70	0.49	4	72	5	5	1
742	86.20	59.98	235	13792.27	23.70	9597.38	34.04	0	0	129.04	14.21	324.08	4.60	167.06	21.14	238.01	30.87	0	151.88	2.62	0.42	3	73	1	1	1
743	78.00	62.77	236	12479.41	35.51	10043.27	28.28	0	0	175.17	12.31	273.53	6.77	366.38	38.55	305.20	28.51	1	3827.55	5.30	0.46	4	74	1	1	1
744	77.01	53.70	238	12321.08	19.77	8591.25	14.13	0	0	280.48	27.72	325.16	5.39	153.27	17.38	102.65	11.18	1	563.62	4.11	0.55	5	75	1	25	25
745	76.93	53.00	239	12308.96	12.14	8480.62	20.37	0	0	243.95	22.36	320.86	4.71	111.20	12.93	174.37	17.83	1	807.02	3.58	0.58	4	75	2	25	24
746	77.04	53.50	240	12326.27	16.25	8559.62	24.64	0	0	207.64	24.90	322.93	5.08	113.21	17.24	160.75	21.37	1	1648.60	3.89	0.46	5	75	3	25	23
747	77.11	53.46	241	12338.23	10.00	8553.36	17.38	0	0	301.83	31.75	325.87	4.82	90.17	11.22	130.37	14.15	1	1878.23	5.68	0.55	4	75	4	25	22
748	76.98	53.41	242	12317.00	17.16	8545.97	16.79	0	0	232.34	23.13	309.60	4.65	134.06	15.82	126.54	13.55	1	1194.12	3.53	0.54	5	75	5	25	21
749	76.90	53.04	243	12303.97	13.53	8485.89	19.37	0	0	243.08	19.65	310.17	4.80	131.17	12.57	185.12	17.00	1	1662.83	3.85	0.62	3	75	6	25	20
750	77.11	53.14	244	12338.26	18.35	8503.15	24.45	0	0	201.34	19.73	305.17	5.24	145.12	16.46	192.53	21.53	0	1463.50	3.26	0.51	5	75	7	25	19
751	76.94	53.43	245	12309.80	17.61	8548.25	26.07	0	0	219.11	32.72	320.67	5.71	103.92	19.91	136.82	21.79	1	1441.80	3.10	0.36	4	75	8	25	18
752	77.01	53.68	248	12320.85	16.75	8588.41	24.89	0	0	263.58	39.82	342.61	6.59	101.45	19.80	130.47	21.01	1	-599.42	3.21	0.37	5	75	9	25	17
753	77.13	53.00	250	12341.18	9.76	8479.69	37.01	0	0	273.57	41.31	343.72	6.34	71.33	9.60	201.82	32.65	1	697.17	3.71	0.37	5	75	10	25	16
754	77.19	53.34	251	12350.46	15.11	8534.19	21.53	0	0	326.01	43.99	341.17	6.86	92.65	14.76	122.51	17.59	1	1291.08	3.58	0.41	4	75	11	25	15
755	76.96	53.24	252	12314.04	14.15	8518.38	17.85	0	0	292.33	37.11	341.00	5.66	101.55	16.54	112.25	15.71	1	2024.48	3.72	0.45	4	75	12	25	14
756	77.05	53.39	253	12327.67	11.71	8541.77	18.20	0	0	270.34	23.34	335.29	4.83	113.18	12.39	164.94	15.84	1	3041.92	5.15	0.61	4	75	13	25	13
757	76.91	53.44	254	12305.92	23.81	8549.90	21.89	0	0	228.31	30.37	328.77	6.08	137.87	21.48	120.98	17.02	1	1203.10	4.13	0.40	5	75	14	25	12
758	77.17	52.56	256	12346.94	23.34	8409.02	44.23	0	0	120.87	13.34	302.05	4.72	164.97	20.93	292.06	43.22	1	1169.20	3.08	0.42	5	75	15	25	11
759	77.33	51.23	257	12372.51	17.94	8197.38	104.68	0	0	137.50	17.17	337.17	5.80	104.36	14.05	501.49	141.32	1	3594.98	4.80	0.39	4	75	16	25	10
760	77.10	52.99	260	12335.89	21.82	8479.12	24.02	0	0	218.08	22.87	310.28	6.14	160.62	19.32	176.62	21.17	0	1011.02	4.59	0.47	5	75	17	25	9
761	77.15	53.51	263	12343.62	18.01	8562.29	33.01	0	0	169.28	21.01	309.84	5.06	116.22	17.49	206.54	28.96	1	-189.77	2.95	0.43	5	75	18	25	8
762	77.31	53.61	264	12369.02	14.33	8578.39	11.94	0	0	268.22	18.83	311.87	4.16	156.09	12.46	127.72	9.79	1	-415.38	3.96	0.69	4	75	19	25	7
763	77.10	53.62	265	12336.10	13.79	8579.13	15.97	0	0	231.52	18.82	320.44	4.13	132.37	12.68	151.15	13.79	1	351.90	3.91	0.63	4	75	20	25	6
764	77.49	53.33	266	12398.70	22.32	8532.16	25.55	0	0	175.31	17.94	306.70	5.22	168.35	19.69	192.75	22.59	0	504.05	3.22	0.47	4	75	21	25	5
765	77.20	54.03	267	12351.80	17.29	8644.94	30.99	0	0	174.96	27.75	330.33	4.79	90.03	16.66	154.29	27.27	1	-376.88	2.04	0.32	5	75	22	25	4
766	77.39	54.07	269	12382.02	16.23	8650.52	10.32	0	0	362.68	40.43	323.11	5.23	91.64	10.52	91.14	12.21	1	-859.17	4.75	0.54	5	75	23	25	3
767	77.41	53.54	270	12385.29	3.34	8566.76	36.22	0	0	245.59	37.58	337.82	4.81	17.93	4.07	206.72	31.92	1	365.58	4.37	0.41	5	75	24	25	2
768	77.21	53.67	271	12353.23	12.54	8587.01	14.53	0	0	294.22	28.66	332.85	4.53	101.35	11.68	108.84	11.30	1	-162.95	3.74	0.57	5	75	25	25	1
769	80.21	63.84	240	12833.01	29.46	10214.27	20.58	0	0	162.47	16.76	318.63	4.99	220.45	26.21	154.49	18.35	0	2068.75	2.44	0.47	5	76	1	2	2
770	81.61	63.81	243	13057.03	37.05	10210.06	18.67	0	0	159.13	12.01	298.42	5.22	357.75	39.41	195.63	17.02	1	1426.05	2.72	0.54	5	76	2	2	1
771	80.79	50.01	243	12926.51	66.55	8002.25	19.68	0	0	146.46	17.03	337.20	6.13	395.32	74.85	134.82	18.65	1	2220.20	2.67	0.40	5	77	1	7	7
772	80.17	49.97	246	12827.93	157.30	7994.56	23.77	0	0	128.03	10.39	311.67	6.00	832.50	228.01	235.02	22.31	1	3404.02	2.95	0.45	5	77	2	7	6
773	78.89	50.05	247	12623.16	29.15	8007.72	14.76	0	0	186.64	9.62	308.13	4.71	394.80	33.00	227.11	13.74	1	3914.65	3.21	0.67	4	77	3	7	5
774	78.42	50.02	248	12547.75	64.64	8002.76	16.53	0	0	173.01	15.64	337.27	6.21	459.49	82.27	145.26	15.27	1	4959.15	6.52	0.50	4	77	4	7	4
775	79.03	49.81	249	12645.37	58.94	7969.81	20.73	0	0	131.60	12.30	321.08	5.31	420.62	68.86	175.32	18.84	1	2645.30	3.09	0.45	4	77	5	7	3
776	78.87	49.74	251	12619.67	66.18	7957.88	17.85	0	0	185.25	14.69	317.68	6.48	480.20	71.51	176.54	16.19	1	5503.48	4.27	0.54	5	77	6	7	2
777	80.16	49.60	253	12826.33	49.01	7936.65	23.80	0	0	128.01	14.29	336.62	5.42	325.16	49.09	167.03	21.40	1	1435.25	1.55	0.41	5	77	7	7	1
778	78.42	49.32	244	12547.28	32.48	7890.72	21.65	0	0	152.56	13.98	321.76	5.06	264.96	31.09	184.27	19.42	1	3688.27	3.23	0.49	4	78	1	1	1
779	78.71	63.02	244	12593.67	46.22	10083.69	29.49	0	0	126.44	13.16	309.85	5.97	332.25	47.24	223.63	27.25	1	2596.00	4.32	0.36	5	79	1	2	2
780	78.38	62.56	245	12541.50	45.36	10009.61	29.20	0	0	132.98	11.70	306.22	5.73	359.45	47.63	252.58	28.51	1	3627.75	3.96	0.45	5	79	2	2	1
781	64.53	42.52	245	10325.49	11.52	6802.46	11.64	0	0	214.04	9.42	235.08	3.18	203.03	10.29	205.09	10.39	0	2289.58	7.20	0.81	3	80	1	3	3
782	64.70	42.64	246	10352.45	19.76	6822.37	14.99	0	0	174.83	10.09	238.97	3.91	264.55	18.32	203.19	13.55	1	1729.65	6.11	0.68	4	80	2	3	2
783	64.79	42.35	247	10366.42	18.41	6776.09	16.20	0	0	189.00	14.17	244.17	4.06	189.56	16.26	166.81	14.29	0	1997.00	6.71	0.63	3	80	3	3	1
784	86.44	58.72	245	13830.10	27.85	9395.17	38.03	0	0	127.30	14.75	316.52	5.27	186.83	25.17	253.67	34.76	1	1987.42	2.85	0.38	5	81	1	1	1
785	77.80	62.41	249	12447.22	42.54	9985.32	32.62	0	0	150.41	13.74	290.14	6.98	345.95	44.69	272.49	32.12	1	3885.17	5.11	0.37	4	82	1	1	1
786	82.67	51.57	250	13226.79	21.89	8251.95	27.21	0	0	224.36	33.97	366.29	6.05	96.74	16.11	134.62	22.49	1	3084.27	5.62	0.35	5	83	1	2	2
787	82.20	50.92	251	13152.77	26.13	8147.37	25.45	0	0	230.84	25.80	362.43	7.41	180.53	23.09	175.85	22.51	0	2942.23	3.09	0.43	4	83	2	2	1
788	77.22	50.08	253	12355.06	59.76	8012.38	52.24	0	0	115.22	35.75	363.41	7.75	148.79	52.34	131.86	48.41	1	4418.92	7.15	0.11	5	84	1	1	1
789	80.18	64.20	255	12828.59	30.87	10271.45	16.94	0	0	175.85	11.55	310.67	5.06	344.88	32.11	203.75	15.46	1	2794.17	3.08	0.60	4	85	1	40	40
790	80.91	63.78	256	12946.06	38.36	10204.95	26.20	0	0	125.75	14.84	328.72	5.03	249.06	35.33	172.71	23.43	0	2180.77	2.13	0.38	5	85	2	40	39
791	79.32	63.65	258	12690.56	69.55	10184.69	19.52	0	0	137.17	10.87	320.82	5.40	523.53	98.98	197.23	17.92	1	3305.70	4.69	0.49	5	85	3	40	38
792	79.06	63.35	259	12649.43	30.85	10135.82	20.80	0	0	135.42	9.17	311.23	4.31	336.97	31.81	239.24	19.77	1	2750.00	3.00	0.56	5	85	4	40	37
793	78.54	63.38	260	12566.06	31.75	10140.78	37.19	0	0	131.94	15.50	309.85	5.79	210.90	28.57	241.47	34.91	0	2401.98	3.01	0.36	4	85	5	40	36
794	80.48	63.68	262	12876.12	28.03	10189.20	21.53	0	0	155.41	11.68	307.76	5.01	287.52	26.77	225.29	19.69	1	2287.92	3.58	0.53	5	85	6	40	35
795	79.33	63.39	263	12692.16	30.13	10142.66	20.79	0	0	167.35	15.23	322.60	5.35	255.52	27.53	177.91	18.63	1	3152.88	3.91	0.50	5	85	7	40	34
796	79.46	63.68	265	12714.22	38.53	10188.74	31.76	0	0	137.79	12.89	310.77	6.31	315.53	38.59	267.51	30.07	1	3701.17	3.79	0.36	4	85	8	40	33
797	78.87	63.07	266	12619.62	35.13	10091.26	36.42	0	0	121.01	14.41	342.10	5.64	229.88	32.02	237.72	33.39	0	3975.90	2.96	0.33	3	85	9	40	32
798	79.45	63.05	267	12712.01	39.81	10088.80	25.17	0	0	125.36	10.34	328.70	5.05	355.81	42.49	241.54	23.55	1	3936.62	3.51	0.44	5	85	10	40	31
799	80.04	63.01	268	12806.93	64.44	10082.29	21.05	0	0	144.93	10.02	305.55	5.61	542.18	92.09	243.56	19.89	1	2409.55	3.39	0.49	4	85	11	40	30
800	79.60	63.50	269	12735.55	206.58	10160.80	12.34	0	0	140.63	10.29	333.45	4.40	980.63	437.16	130.57	10.32	1	3384.45	4.24	0.62	5	85	12	40	29
801	80.44	63.86	272	12870.47	31.20	10217.13	14.40	0	0	173.77	8.86	298.41	4.40	419.75	37.31	224.53	13.45	1	3283.33	3.10	0.68	4	85	13	40	28
802	79.65	63.72	273	12743.90	70.87	10194.92	16.35	0	0	162.49	8.99	279.75	5.06	643.74	106.41	234.44	15.55	1	1613.58	2.48	0.63	5	85	14	40	27
803	79.96	63.25	276	12793.89	211.23	10119.94	48.75	0	0	129.70	9.35	296.71	7.39	1031.31	543.26	450.70	58.98	1	3368.60	3.65	0.23	5	85	15	40	26
804	80.44	63.85	277	12870.36	53.74	10216.26	21.02	0	0	140.16	10.14	308.38	5.16	455.66	60.86	229.05	19.66	1	2465.02	3.00	0.53	5	85	16	40	25
805	80.67	63.74	279	12907.79	38.55	10198.49	22.39	0	0	150.40	16.26	345.97	5.45	267.18	36.58	161.04	19.98	1	3562.73	3.80	0.43	5	85	17	40	24
806	81.31	63.90	280	13008.98	44.85	10223.59	19.49	0	0	151.53	10.99	311.49	5.32	421.04	53.52	213.65	18.04	1	2516.08	3.89	0.53	5	85	18	40	23
807	80.13	63.65	281	12820.77	52.11	10184.63	20.65	0	0	130.70	11.11	325.58	5.07	415.30	60.88	192.81	18.87	1	3312.20	3.32	0.48	5	85	19	40	22
808	81.21	63.73	282	12993.37	41.15	10197.19	15.62	0	0	158.25	10.76	316.07	4.73	412.20	47.96	181.96	14.22	1	2807.60	2.89	0.60	4	85	20	40	21
809	80.91	63.57	283	12945.94	34.67	10171.53	17.06	0	0	160.87	14.81	317.84	4.80	284.51	32.70	143.22	14.82	1	2339.73	3.94	0.51	5	85	21	40	20
810	81.02	63.79	285	12963.11	41.96	10206.04	17.44	0	0	137.84	12.85	317.76	4.51	329.02	42.19	146.30	15.70	1	1611.55	2.89	0.50	5	85	22	40	19
811	81.26	63.63	286	13002.19	31.83	10180.75	16.63	0	0	150.90	12.46	326.44	4.33	292.34	30.27	156.89	14.81	1	2486.50	3.65	0.55	5	85	23	40	18
812	81.17	63.62	287	12986.79	26.76	10179.70	18.11	0	0	148.84	11.77	305.55	4.18	260.17	24.66	178.34	16.24	1	1619.10	3.30	0.56	5	85	24	40	17
813	81.13	63.68	289	12981.01	29.12	10188.79	17.39	0	0	160.33	11.60	309.09	4.59	303.51	28.37	188.53	15.73	1	1360.95	3.04	0.59	5	85	25	40	16
814	81.17	63.90	290	12987.07	26.39	10223.45	12.84	0	0	163.77	8.83	300.63	3.73	354.69	27.83	187.89	11.68	1	1320.62	3.47	0.70	4	85	26	40	15
815	81.17	63.71	292	12986.98	58.37	10194.38	15.19	0	0	141.64	10.01	304.81	4.46	494.67	74.44	170.05	13.80	1	1456.50	4.27	0.59	4	85	27	40	14
816	80.56	63.91	293	12889.50	37.91	10225.19	15.95	0	0	151.12	14.17	316.23	4.57	305.06	36.52	134.22	14.92	1	1767.40	3.10	0.51	4	85	28	40	13
817	81.12	63.85	295	12978.82	21.34	10216.38	11.39	0	0	175.00	12.11	331.51	3.36	237.58	19.13	129.06	10.56	1	1302.10	4.78	0.67	3	85	29	40	12
818	81.15	63.74	296	12983.43	17.83	10198.92	19.92	0	0	180.80	17.96	330.90	4.11	138.98	15.97	154.46	17.41	0	2013.50	3.83	0.53	4	85	30	40	11
819	80.26	63.43	297	12841.40	31.58	10149.30	13.11	0	0	180.08	11.89	317.37	4.44	347.91	32.78	155.52	11.69	1	2033.65	3.40	0.65	4	85	31	40	10
820	80.06	63.63	298	12808.84	41.64	10180.77	12.36	0	0	146.95	9.15	294.73	3.73	436.62	49.93	156.40	11.09	1	1266.15	2.82	0.67	4	85	32	40	9
821	80.28	63.90	301	12845.55	27.94	10224.36	18.30	0	0	135.35	10.13	321.82	3.93	285.76	26.50	191.43	16.54	1	3765.75	3.39	0.57	5	85	33	40	8
822	80.22	64.18	302	12835.78	33.70	10269.16	14.43	0	0	155.07	13.46	310.45	4.19	293.61	31.99	130.41	13.22	1	2805.92	2.75	0.55	4	85	34	40	7
823	80.68	63.82	303	12908.81	48.32	10210.79	17.64	0	0	128.12	9.30	309.43	4.34	440.79	59.62	193.50	16.15	1	1818.60	3.24	0.55	5	85	35	40	6
824	80.38	63.76	304	12860.37	31.29	10202.08	22.50	0	0	141.02	16.03	316.48	4.65	212.55	27.70	152.98	19.93	0	1549.10	2.58	0.42	4	85	36	40	5
825	80.12	63.75	306	12819.25	31.23	10199.65	16.61	0	0	162.16	12.40	301.42	4.58	303.19	30.52	169.83	14.94	1	1923.00	2.79	0.57	4	85	37	40	4
826	80.64	63.87	307	12902.08	29.65	10218.64	13.81	0	0	185.48	14.47	313.86	4.64	288.98	27.92	138.67	12.65	1	2448.98	4.58	0.60	5	85	38	40	3
827	80.49	64.36	309	12878.52	21.51	10298.09	23.65	0	0	151.84	14.22	321.84	4.30	177.60	19.05	195.26	20.96	0	1821.67	2.52	0.51	3	85	39	40	2
828	80.22	63.83	310	12834.97	33.94	10212.83	18.23	0	0	136.25	15.61	317.18	4.16	228.67	30.14	124.88	16.90	1	1123.00	2.82	0.44	5	85	40	40	1
829	75.61	61.11	256	12097.03	30.47	9778.28	16.75	0	0	194.20	23.46	324.77	5.39	196.71	26.68	113.48	17.01	1	2435.95	3.94	0.43	4	86	1	2	2
830	75.18	60.51	259	12028.03	16.28	9680.91	24.92	0	0	230.63	34.15	324.06	5.47	93.06	16.40	129.64	20.13	1	4070.60	5.46	0.37	5	86	2	2	1
831	76.64	53.18	258	12261.82	15.16	8508.16	18.02	0	0	217.93	19.53	309.63	4.27	127.44	12.51	154.07	15.79	1	794.77	4.96	0.58	4	87	1	1	1
832	80.05	49.14	258	12807.28	74.12	7862.95	15.39	0	0	133.52	9.41	300.14	4.41	576.70	110.82	173.85	14.03	1	2377.45	3.29	0.60	5	88	1	22	22
833	80.50	49.91	261	12879.68	44.07	7985.82	13.93	0	0	169.23	21.43	344.56	5.26	274.43	40.59	99.59	16.07	1	2233.45	3.89	0.41	5	88	2	22	21
834	79.88	49.62	264	12780.32	36.82	7939.90	15.02	0	0	157.06	14.09	309.66	4.38	302.14	35.67	127.49	12.54	1	2018.98	4.41	0.54	4	88	3	22	20
835	80.92	49.58	266	12947.63	128.92	7932.85	22.24	0	0	107.16	11.70	332.45	5.15	602.97	156.38	160.15	20.02	1	2298.33	2.64	0.40	5	88	4	22	19
836	80.86	49.67	267	12937.27	49.76	7947.05	11.98	0	0	170.53	8.91	294.43	4.24	540.81	68.26	182.24	10.94	1	1231.98	2.13	0.71	5	88	5	22	18
837	79.41	49.84	268	12704.99	55.46	7974.31	19.77	0	0	159.01	11.18	295.30	5.75	478.17	66.49	223.62	18.30	1	3205.55	3.56	0.52	4	88	6	22	17
838	79.39	49.73	269	12702.52	50.64	7957.18	16.19	0	0	145.66	10.02	313.65	4.57	455.19	58.93	185.82	14.75	1	3034.70	3.39	0.59	4	88	7	22	16
839	78.08	49.74	271	12493.30	33.85	7958.42	14.25	0	0	163.32	13.59	324.30	4.32	301.42	32.76	132.96	12.62	1	3362.92	4.47	0.57	5	88	8	22	15
840	78.78	49.70	274	12605.09	34.67	7952.27	17.27	0	0	133.10	9.83	317.79	4.06	344.13	35.91	184.29	15.67	1	2340.02	3.09	0.57	5	88	9	22	14
841	79.66	49.61	275	12745.26	66.02	7937.31	15.98	0	0	137.44	8.67	308.21	4.36	563.58	82.48	201.12	14.66	1	2267.62	2.40	0.60	5	88	10	22	13
842	78.63	50.08	276	12580.58	71.28	8013.40	31.00	0	0	129.19	19.81	347.31	7.44	341.46	73.24	158.79	28.09	1	3376.27	5.31	0.25	4	88	11	22	12
843	79.27	49.78	277	12683.65	77.82	7964.59	15.09	0	0	148.26	10.57	300.05	4.85	582.73	109.72	167.83	13.73	1	2742.30	3.19	0.59	4	88	12	22	11
844	78.24	49.28	279	12517.87	39.70	7884.43	17.70	0	0	128.49	10.49	298.36	4.10	344.77	40.86	169.97	15.96	1	2365.62	2.32	0.54	5	88	13	22	10
845	78.83	49.64	280	12613.56	29.67	7942.06	18.83	0	0	147.31	9.37	289.14	4.45	344.52	31.00	234.83	17.40	1	2621.02	3.20	0.59	5	88	14	22	9
846	80.42	49.91	282	12867.62	102.09	7985.61	14.73	0	0	115.54	8.79	312.00	3.97	665.20	180.66	154.65	13.49	1	2363.83	2.46	0.57	5	88	15	22	8
847	79.82	49.71	283	12770.60	56.87	7953.48	16.52	0	0	149.04	8.41	300.35	4.54	550.58	67.26	233.00	15.35	1	2983.35	2.47	0.62	5	88	16	22	7
848	78.34	49.83	284	12534.46	23.20	7972.71	11.72	0	0	162.32	8.90	310.66	3.35	316.89	22.90	167.45	10.58	1	2647.77	3.56	0.72	4	88	17	22	6
849	78.31	50.21	285	12529.48	43.18	8033.58	25.64	0	0	159.65	23.03	339.09	6.49	228.55	39.29	137.87	22.89	0	4018.30	3.85	0.33	5	88	18	22	5
850	80.08	49.61	288	12812.47	72.85	7938.33	24.85	0	0	123.61	13.24	319.76	5.97	440.29	86.94	183.78	22.64	1	2100.83	2.44	0.37	5	88	19	22	4
851	78.55	49.95	289	12567.41	33.89	7992.09	25.14	0	0	154.14	11.85	301.34	5.81	332.71	34.83	257.40	23.80	1	3041.35	3.07	0.46	5	88	20	22	3
852	79.96	49.63	290	12794.14	68.47	7940.28	18.18	0	0	157.96	14.77	320.73	6.05	462.04	85.39	153.11	16.27	1	2652.20	3.71	0.48	5	88	21	22	2
853	81.72	49.92	291	13075.39	54.81	7986.63	13.07	0	0	134.61	9.44	310.19	3.85	484.81	72.54	147.97	12.00	1	942.75	2.52	0.62	4	88	22	22	1
854	86.06	53.16	259	13769.76	24.60	8504.97	34.23	0	0	134.16	13.60	327.08	4.99	189.36	22.16	260.20	31.62	1	2757.10	4.08	0.43	3	89	1	1	1
855	80.74	63.78	261	12919.04	41.01	10205.42	20.54	0	0	151.20	15.04	318.95	5.45	309.74	40.03	161.51	18.46	1	2990.62	5.47	0.45	4	90	1	1	1
856	85.31	54.48	265	13649.20	31.04	8716.61	22.40	0	0	179.20	24.70	342.18	5.51	171.37	27.04	116.94	16.87	1	914.88	4.63	0.39	5	91	1	4	4
857	85.70	55.35	267	13711.47	20.26	8855.50	26.27	0	0	189.26	19.94	325.28	5.37	148.05	17.73	192.16	23.12	0	1738.92	3.49	0.47	4	91	2	4	3
858	85.63	55.27	269	13700.25	13.02	8842.66	10.44	0	0	267.78	17.36	330.90	3.71	153.84	11.26	122.86	8.99	1	2112.50	5.77	0.73	5	91	3	4	2
859	85.40	54.75	271	13663.83	22.46	8759.23	21.46	0	0	186.95	15.38	333.25	5.27	211.85	20.10	202.50	19.21	0	3211.05	4.22	0.55	4	91	4	4	1
860	76.00	61.19	268	12160.11	30.86	9791.10	29.92	0	0	161.05	16.48	301.59	6.31	234.11	28.24	226.60	27.51	0	2356.73	3.11	0.44	5	92	1	12	12
861	75.40	60.42	271	12064.79	17.99	9667.76	18.39	0	0	303.47	33.29	324.56	6.27	119.05	13.96	122.76	14.47	1	1856.10	5.78	0.49	5	92	2	12	11
862	75.92	61.34	272	12146.43	36.07	9813.86	25.77	0	0	153.42	21.47	319.27	5.72	198.40	31.79	141.36	22.31	0	2183.67	2.41	0.34	4	92	3	12	10
863	75.36	60.57	273	12058.30	18.86	9691.05	20.82	0	0	233.20	27.46	331.80	5.31	117.00	14.83	132.29	17.10	1	2918.17	6.49	0.46	4	92	4	12	9
864	75.77	60.55	274	12123.34	25.99	9688.53	19.58	0	0	171.38	17.05	324.22	4.77	201.37	22.94	151.42	17.05	0	2834.73	3.68	0.49	5	92	5	12	8
865	76.35	60.94	275	12216.27	32.77	9750.99	21.27	0	0	169.82	11.94	300.42	5.58	334.02	33.60	237.96	19.75	1	3322.45	4.33	0.55	5	92	6	12	7
866	78.19	61.47	277	12509.76	23.69	9835.24	34.54	0	0	183.32	23.77	338.00	6.46	141.38	21.16	205.50	30.43	0	2505.77	4.13	0.37	4	92	7	12	6
867	77.39	61.26	278	12381.97	49.80	9802.06	17.96	0	0	171.35	15.48	327.03	5.89	372.62	52.40	155.46	16.13	1	3029.15	4.75	0.50	5	92	8	12	5
868	76.53	61.14	279	12244.69	52.27	9782.59	16.14	0	0	160.39	22.52	349.60	5.73	288.90	49.02	99.43	17.31	1	2644.42	3.78	0.36	5	92	9	12	4
869	77.28	61.70	280	12364.94	47.42	9871.99	34.45	0	0	152.64	16.67	304.43	7.26	305.23	47.40	237.95	33.32	1	4001.83	4.15	0.39	5	92	10	12	3
870	75.64	61.21	281	12103.18	26.99	9793.80	22.09	0	0	189.90	27.29	326.19	5.50	144.04	23.12	119.24	19.89	1	3414.67	4.00	0.36	5	92	11	12	2
871	75.54	61.60	282	12086.28	21.66	9855.90	24.28	0	0	180.27	10.21	264.88	5.15	284.77	21.64	325.74	24.69	1	3768.65	4.44	0.62	5	92	12	12	1
872	78.01	54.28	275	12482.02	23.75	8684.58	11.18	0	0	216.09	14.77	316.97	4.27	263.70	21.90	125.88	9.72	1	-799.92	2.90	0.68	5	93	1	16	16
873	77.12	53.73	276	12338.98	10.90	8596.72	20.98	0	0	387.07	58.85	332.68	7.05	76.90	11.39	111.06	17.79	1	484.95	5.32	0.39	5	93	2	16	15
874	76.89	53.86	277	12301.85	11.67	8618.39	17.81	0	0	316.15	37.80	325.02	5.60	91.89	13.14	122.86	16.79	1	421.25	3.91	0.48	4	93	3	16	14
875	77.06	53.63	278	12328.90	17.31	8580.18	18.13	0	0	261.65	29.61	326.10	5.44	121.91	16.92	119.38	14.34	1	-451.25	4.45	0.49	5	93	4	16	13
876	77.02	53.69	279	12323.30	17.60	8589.71	14.01	0	0	200.01	17.10	304.23	3.73	158.00	15.47	123.89	11.73	1	-699.88	3.08	0.60	5	93	5	16	12
877	76.79	54.01	282	12286.68	9.66	8641.95	11.68	0	0	263.46	17.72	294.05	3.33	112.70	8.83	136.05	10.68	1	-428.90	3.71	0.73	5	93	6	16	11
878	76.94	53.71	283	12310.13	25.87	8592.83	25.30	0	0	130.15	13.57	292.42	4.17	191.94	23.00	187.52	22.55	0	-966.08	2.45	0.46	3	93	7	16	10
879	76.91	53.73	285	12304.94	19.96	8596.45	28.47	0	0	235.31	33.94	328.96	6.80	113.73	20.43	153.93	24.78	1	307.27	4.42	0.37	5	93	8	16	9
880	76.99	52.12	286	12317.77	20.03	8339.98	54.95	0	0	182.70	24.10	331.17	7.40	123.06	20.09	311.89	53.63	1	3455.60	6.30	0.36	5	93	9	16	8
881	76.92	53.55	288	12306.84	19.59	8567.44	17.68	0	0	246.38	27.64	325.02	5.13	133.99	17.84	105.31	12.11	1	630.50	3.56	0.48	5	93	10	16	7
882	77.07	53.53	289	12330.86	16.84	8565.00	22.03	0	0	250.69	26.81	327.77	5.84	125.08	16.19	159.27	19.10	1	562.25	4.18	0.50	5	93	11	16	6
883	77.06	53.34	290	12329.78	6.43	8534.47	19.02	0	0	360.62	38.59	318.45	4.94	73.74	6.84	146.87	16.46	1	1620.40	3.63	0.55	4	93	12	16	5
884	76.47	54.01	291	12235.37	13.03	8642.22	19.30	0	0	273.81	22.43	319.82	4.81	101.42	8.57	177.82	16.80	1	165.45	4.77	0.62	5	93	13	16	4
885	76.95	53.89	292	12312.75	10.02	8622.40	8.32	0	0	387.64	29.78	316.39	4.39	112.60	10.65	98.24	9.28	1	-668.45	4.79	0.70	4	93	14	16	3
886	76.73	53.31	293	12276.82	15.23	8529.68	19.47	0	0	313.67	36.14	321.47	6.13	96.33	12.63	128.50	16.38	1	1819.73	5.21	0.48	3	93	15	16	2
887	76.80	53.71	294	12287.99	27.74	8593.99	23.66	0	0	184.78	25.03	332.72	5.67	157.42	24.30	133.73	20.40	1	355.08	3.77	0.37	3	93	16	16	1
888	85.73	54.70	276	13716.63	36.56	8751.67	28.19	0	0	152.90	25.00	339.20	5.90	171.77	31.97	131.67	24.15	1	1990.02	3.17	0.29	5	94	1	1	1
889	85.27	54.82	282	13643.63	19.42	8771.16	40.44	0	0	143.90	13.80	309.29	4.99	158.29	17.42	314.70	39.80	1	1300.65	4.77	0.47	5	95	1	6	6
890	85.57	54.79	283	13691.12	15.26	8765.98	23.17	0	0	176.79	16.24	324.44	3.95	123.24	12.13	192.70	20.40	1	1787.80	5.92	0.55	4	95	2	6	5
891	85.83	54.21	284	13732.31	38.32	8673.09	46.23	0	0	115.96	13.63	325.22	6.01	254.19	35.58	281.17	46.11	1	2304.42	3.50	0.36	5	95	3	6	4
892	85.67	54.26	287	13706.90	18.72	8681.70	30.80	0	0	181.33	15.67	319.69	5.51	168.76	16.77	273.10	28.65	1	2450.65	3.64	0.52	5	95	4	6	3
893	85.40	55.05	288	13664.00	18.66	8807.94	23.44	0	0	209.98	21.45	333.93	5.31	139.35	15.87	176.27	20.57	0	1361.77	4.61	0.50	3	95	5	6	2
894	85.40	55.29	289	13663.52	15.88	8847.14	19.59	0	0	252.42	25.68	329.10	5.07	108.98	11.63	145.83	16.90	1	841.25	5.17	0.53	5	95	6	6	1
895	86.00	59.16	282	13759.44	20.83	9465.54	49.14	0	0	125.11	14.84	320.92	4.90	138.45	19.40	309.87	47.87	1	380.73	2.55	0.39	4	96	1	1	1
896	84.18	50.13	289	13468.20	36.05	8021.38	23.52	0	0	144.80	16.27	313.02	5.30	247.09	32.71	162.57	21.04	0	928.25	1.91	0.41	5	97	1	1	1
897	75.50	60.15	290	12079.53	15.38	9624.50	16.85	0	0	193.20	17.92	319.13	3.62	121.65	11.91	139.22	14.98	1	1392.62	3.35	0.57	4	98	1	18	18
898	75.59	60.59	291	12094.58	20.02	9694.34	16.47	0	0	240.97	25.15	323.25	4.98	144.70	17.02	110.72	12.10	1	2197.67	4.46	0.51	5	98	2	18	17
899	75.29	60.43	292	12046.19	16.73	9668.40	16.82	0	0	227.71	22.43	322.97	4.45	128.74	14.27	127.36	13.56	1	3053.90	6.02	0.54	4	98	3	18	16
900	75.38	60.27	293	12061.39	18.51	9643.99	17.90	0	0	218.15	22.75	315.01	4.68	134.50	15.49	130.91	15.41	1	923.45	4.25	0.51	4	98	4	18	15
901	75.23	60.54	294	12037.22	15.39	9686.10	16.87	0	0	249.72	26.32	322.56	4.55	111.18	13.61	112.95	12.28	1	2656.12	5.97	0.52	4	98	5	18	14
902	75.39	60.81	297	12062.00	16.03	9729.14	11.38	0	0	289.83	30.01	319.99	4.49	115.16	12.27	90.82	11.05	1	2013.98	4.60	0.54	4	98	6	18	13
903	75.25	60.66	298	12040.66	13.24	9704.96	15.22	0	0	240.23	20.58	306.95	4.00	117.85	11.46	135.13	12.86	1	2194.02	5.71	0.61	4	98	7	18	12
904	75.05	60.79	300	12008.08	12.26	9726.21	11.66	0	0	282.85	27.90	316.66	4.07	108.15	13.48	96.28	10.92	1	1018.25	4.74	0.58	4	98	8	18	11
905	74.89	60.52	301	11981.93	11.92	9682.40	15.24	0	0	220.22	20.80	316.90	3.50	106.08	12.59	120.58	11.70	1	2884.80	3.48	0.58	5	98	9	18	10
906	75.32	60.70	302	12051.19	20.48	9711.38	24.62	0	0	168.91	19.38	311.68	4.56	136.51	17.57	164.83	21.51	0	2459.17	3.29	0.45	4	98	10	18	9
907	75.66	60.87	303	12104.97	24.09	9738.93	37.60	0	0	150.38	21.77	318.76	5.43	125.75	20.05	199.06	33.17	1	2468.25	3.83	0.33	4	98	11	18	8
908	75.78	60.55	304	12125.24	20.19	9687.31	17.51	0	0	211.84	23.39	311.71	4.50	138.73	17.65	108.74	12.37	1	2279.38	4.22	0.48	4	98	12	18	7
909	75.78	60.41	305	12124.35	19.09	9665.65	26.75	0	0	212.26	24.69	314.67	5.79	126.81	16.97	177.12	23.38	1	2243.98	4.55	0.44	4	98	13	18	6
910	76.11	61.24	308	12177.68	17.94	9798.38	25.01	0	0	201.03	29.28	326.36	5.15	105.08	19.19	135.21	21.83	1	2233.67	3.68	0.37	4	98	14	18	5
911	75.57	61.01	309	12090.89	19.14	9761.16	31.04	0	0	148.29	15.68	309.99	4.42	138.42	16.29	225.21	27.75	0	1765.42	3.02	0.46	3	98	15	18	4
912	75.34	60.09	311	12053.93	17.10	9614.58	24.50	0	0	183.50	17.19	314.83	4.59	140.10	14.78	201.19	21.68	0	2800.20	3.82	0.53	3	98	16	18	3
913	75.27	60.68	312	12042.53	19.08	9709.28	21.17	0	0	210.82	21.24	306.83	5.13	145.58	16.68	161.58	18.51	0	2838.15	4.64	0.51	3	98	17	18	2
914	75.33	61.34	313	12052.57	21.46	9815.06	26.31	0	0	163.81	22.19	307.04	4.55	117.73	17.42	147.99	22.65	1	1771.83	3.46	0.38	4	98	18	18	1
915	79.24	50.19	293	12678.13	105.15	8030.11	35.72	0	0	106.12	24.61	351.36	7.78	333.45	106.02	121.92	33.29	1	3026.83	4.80	0.15	4	99	1	176	176
916	79.28	49.90	295	12685.57	42.14	7983.70	18.54	0	0	172.89	9.22	283.98	5.39	496.42	57.68	276.54	17.99	1	2868.33	4.96	0.57	5	99	2	176	175
917	78.69	50.08	298	12589.86	50.31	8012.02	19.54	0	0	164.10	10.02	295.99	5.65	508.03	70.18	255.00	18.71	1	2854.23	3.44	0.56	5	99	3	176	174
918	78.29	50.26	299	12526.94	118.72	8041.52	39.64	0	0	123.69	13.48	328.08	8.03	597.76	190.50	272.34	40.01	1	4373.80	6.19	0.29	5	99	4	176	173
919	79.27	49.91	300	12683.84	26.00	7984.88	18.08	0	0	188.82	8.78	286.94	4.58	384.55	28.32	277.98	18.23	1	3733.62	3.88	0.73	5	99	5	176	172
920	79.65	49.97	301	12744.47	49.50	7995.85	23.97	0	0	133.50	12.31	316.37	5.51	369.17	52.40	204.95	21.91	1	2603.33	3.25	0.45	5	99	6	176	171
921	79.59	49.77	303	12734.45	35.54	7962.45	23.27	0	0	150.47	14.14	329.09	5.57	289.58	33.83	194.16	21.06	1	3403.55	4.23	0.46	5	99	7	176	170
922	79.76	49.91	304	12761.20	46.56	7985.97	18.91	0	0	134.88	11.27	329.64	4.71	380.72	50.16	178.13	17.15	1	2756.95	2.86	0.51	4	99	8	176	169
923	79.59	50.07	306	12733.83	75.72	8011.36	23.89	0	0	125.80	14.51	333.30	5.93	420.10	83.90	162.71	21.68	1	3212.98	2.92	0.37	5	99	9	176	168
924	78.90	50.20	307	12624.41	31.48	8032.36	32.06	0	0	149.52	11.26	296.59	5.96	318.55	31.90	318.46	32.66	1	3155.02	3.51	0.45	5	99	10	176	167
925	78.69	50.25	309	12590.89	28.12	8039.84	25.02	0	0	147.99	10.27	305.36	5.04	310.89	27.97	276.81	24.45	1	2497.80	2.25	0.51	4	99	11	176	166
926	80.40	49.57	310	12864.77	80.82	7930.88	23.89	0	0	120.49	12.24	323.53	5.81	493.23	109.61	187.67	21.86	1	841.10	1.51	0.39	4	99	12	176	165
927	79.49	50.27	311	12717.61	52.78	8043.52	24.04	0	0	157.63	12.17	322.36	6.49	452.42	67.12	245.90	23.04	1	4080.38	2.97	0.46	5	99	13	176	164
928	78.99	50.84	313	12639.19	44.55	8134.63	40.75	0	0	151.93	16.02	324.40	7.78	317.14	44.75	277.78	40.91	1	3087.40	4.37	0.38	5	99	14	176	163
929	77.65	51.65	315	12424.10	61.70	8264.25	75.95	0	0	117.12	13.63	323.22	7.57	368.08	65.68	383.93	68.09	1	3566.30	7.76	0.38	5	99	15	176	162
930	77.72	51.38	316	12435.61	22.59	8220.20	42.18	0	0	163.10	12.48	296.85	5.96	232.79	20.82	368.43	43.77	1	2869.85	3.88	0.51	5	99	16	176	161
931	77.42	52.52	317	12386.79	19.31	8403.71	31.28	0	0	195.80	20.09	313.51	5.85	144.91	16.71	230.63	28.90	0	2299.70	4.61	0.48	4	99	17	176	160
932	77.07	53.20	319	12330.59	15.06	8511.87	19.01	0	0	253.55	29.57	316.97	5.20	109.61	16.21	129.00	16.96	1	2038.20	3.79	0.48	4	99	18	176	159
933	77.40	51.94	320	12383.96	14.50	8309.63	34.79	0	0	183.48	17.38	328.94	4.65	103.09	10.24	273.10	32.32	1	3396.48	5.68	0.53	4	99	19	176	158
934	77.14	53.70	323	12342.00	18.19	8591.60	28.05	0	0	222.42	32.45	329.40	6.08	104.59	18.88	150.59	24.31	1	-215.75	3.67	0.36	5	99	20	176	157
935	77.21	53.67	324	12354.22	25.27	8587.95	22.89	0	0	213.03	31.35	329.79	5.95	131.66	22.27	115.10	18.42	1	260.12	3.06	0.35	4	99	21	176	156
936	77.08	53.40	325	12333.04	20.81	8543.63	21.19	0	0	199.59	23.55	325.72	4.99	136.83	18.90	136.86	17.82	0	659.05	3.45	0.45	4	99	22	176	155
937	77.40	53.51	326	12383.35	25.05	8560.98	24.30	0	0	190.53	25.72	326.77	5.56	141.01	21.27	136.01	20.20	0	-1087.52	3.20	0.38	4	99	23	176	154
938	77.43	53.69	327	12388.30	18.56	8589.83	15.98	0	0	338.28	39.16	345.28	5.66	93.89	11.58	86.22	11.76	1	-978.80	4.30	0.48	5	99	24	176	153
939	77.44	53.43	328	12390.16	14.88	8549.02	22.18	0	0	265.00	24.78	319.44	5.57	112.14	10.92	180.23	19.32	1	2565.05	7.03	0.55	4	99	25	176	152
940	77.59	53.35	329	12414.37	19.95	8535.99	21.77	0	0	228.65	29.04	334.04	5.32	107.76	14.30	127.41	17.94	1	3120.25	5.12	0.42	4	99	26	176	151
941	77.37	53.68	332	12379.61	21.14	8589.16	18.89	0	0	299.68	39.86	330.84	6.49	114.11	16.21	95.61	14.20	1	494.25	4.38	0.40	4	99	27	176	150
942	77.24	53.73	333	12358.81	26.22	8596.72	25.32	0	0	184.44	31.06	320.17	5.52	119.33	22.88	113.68	21.44	1	-810.33	1.96	0.30	5	99	28	176	149
943	77.29	53.43	334	12366.18	19.24	8548.89	25.66	0	0	246.53	34.61	329.93	6.20	97.81	15.43	138.41	21.45	1	1334.30	4.15	0.39	5	99	29	176	148
944	77.51	53.71	335	12402.20	24.92	8594.06	20.56	0	0	238.37	34.09	329.08	6.15	130.05	20.13	105.12	16.79	1	-4.23	4.29	0.37	5	99	30	176	147
945	77.44	53.81	336	12390.09	19.89	8609.58	14.60	0	0	288.35	37.32	324.89	5.52	107.51	13.96	92.63	14.23	1	165.77	4.40	0.44	5	99	31	176	146
946	77.24	53.41	338	12358.31	18.02	8545.16	19.09	0	0	229.32	21.51	320.22	5.14	147.73	15.80	156.31	16.59	0	2022.70	4.42	0.55	3	99	32	176	145
947	76.72	53.70	340	12275.61	32.89	8592.20	26.42	0	0	197.97	35.04	328.65	6.77	141.83	28.41	110.37	21.55	1	-434.73	2.57	0.27	4	99	33	176	144
948	77.19	53.87	341	12350.10	10.34	8618.80	17.35	0	0	287.68	23.52	310.93	4.62	102.30	10.02	165.47	15.16	1	753.77	3.90	0.64	5	99	34	176	143
949	77.39	53.00	342	12382.03	20.97	8480.26	34.28	0	0	189.43	18.11	328.62	6.40	171.01	18.78	272.96	32.19	1	3389.50	3.75	0.48	5	99	35	176	142
950	77.45	53.64	343	12392.49	19.23	8581.72	18.29	0	0	254.72	29.28	324.97	5.39	121.63	14.91	114.80	14.20	1	-469.08	3.24	0.47	5	99	36	176	141
951	77.16	52.70	344	12345.19	20.03	8431.22	33.54	0	0	197.68	21.71	317.75	6.28	141.75	18.03	232.97	30.66	0	926.48	2.77	0.45	5	99	37	176	140
952	77.45	53.51	345	12392.42	17.30	8561.58	20.19	0	0	256.79	27.78	321.60	5.43	111.28	12.49	139.96	16.90	1	-127.02	4.67	0.49	4	99	38	176	139
953	77.57	53.57	346	12410.60	14.07	8570.86	14.26	0	0	311.05	26.91	316.49	4.92	115.13	10.50	118.16	10.87	1	-779.83	4.87	0.60	4	99	39	176	138
954	77.32	53.54	347	12371.53	20.52	8565.69	30.36	0	0	218.74	30.81	337.77	6.26	103.08	15.85	164.20	26.28	1	728.40	3.33	0.37	5	99	40	176	137
955	77.39	53.58	348	12382.53	13.19	8573.15	13.77	0	0	341.25	28.84	320.23	5.01	105.40	9.43	115.21	10.34	1	185.67	5.85	0.62	4	99	41	176	136
956	77.18	54.03	349	12348.19	10.91	8645.23	11.59	0	0	277.18	19.18	294.82	3.73	123.72	9.98	131.84	10.78	1	-1103.88	3.29	0.71	4	99	42	176	135
957	76.87	53.78	350	12299.05	15.08	8604.70	18.45	0	0	253.33	32.79	323.68	5.08	100.64	16.07	113.59	16.58	1	19.20	4.01	0.46	5	99	43	176	134
958	76.52	53.37	351	12243.23	18.71	8538.48	18.24	0	0	227.16	25.46	312.53	4.76	121.16	14.41	119.04	14.46	1	925.02	3.72	0.48	4	99	44	176	133
959	76.83	53.96	352	12292.97	17.06	8634.29	20.87	0	0	196.80	19.64	317.38	4.48	132.70	15.38	161.34	18.35	1	520.98	3.15	0.52	4	99	45	176	132
960	77.03	53.62	353	12324.50	9.67	8578.63	17.81	0	0	313.44	28.87	318.20	5.12	98.57	11.62	155.35	15.44	1	1071.17	4.60	0.60	4	99	46	176	131
961	76.72	54.02	354	12275.97	21.32	8642.63	8.73	0	0	257.41	37.43	320.91	4.35	120.52	18.24	74.99	9.57	1	32.90	2.91	0.41	5	99	47	176	130
962	77.04	53.77	355	12326.33	56.42	8603.38	36.81	0	0	129.55	31.97	336.55	7.07	176.19	49.33	115.36	32.87	1	623.00	4.04	0.26	5	99	48	176	129
963	77.03	53.86	356	12325.49	6.69	8617.78	16.45	0	0	296.24	27.16	310.59	3.92	82.30	7.87	148.63	14.58	1	-601.70	3.29	0.63	5	99	49	176	128
964	77.26	53.72	357	12361.17	18.42	8594.83	30.81	0	0	181.64	21.02	321.80	5.24	122.13	16.08	204.89	27.06	1	-8.85	2.59	0.44	5	99	50	176	127
965	76.90	53.54	358	12304.71	10.80	8566.66	19.22	0	0	272.38	31.79	314.17	4.79	90.03	12.44	130.60	15.67	1	-1901.95	2.32	0.50	4	99	51	176	126
966	77.21	53.74	359	12353.51	10.02	8598.82	21.36	0	0	284.84	38.15	339.74	4.77	66.91	8.93	130.99	18.56	1	-494.58	2.23	0.47	5	99	52	176	125
967	77.12	53.88	360	12339.86	16.11	8620.15	12.44	0	0	319.85	42.59	333.14	5.62	105.95	16.95	89.38	13.81	1	-81.33	2.94	0.45	5	99	53	176	124
968	76.90	53.68	361	12304.49	26.62	8588.32	34.34	0	0	154.98	27.44	317.54	5.65	120.41	25.98	150.18	29.73	1	-887.83	1.61	0.28	5	99	54	176	123
969	77.07	53.66	362	12330.65	14.36	8584.91	22.53	0	0	191.48	16.04	303.06	4.21	134.35	13.31	206.96	20.16	1	-1707.15	1.92	0.59	4	99	55	176	122
970	77.09	53.52	363	12333.79	11.41	8563.30	14.51	0	0	239.89	19.35	312.44	3.70	115.40	11.57	138.54	12.14	1	-1674.20	2.19	0.65	5	99	56	176	121
971	77.04	53.65	364	12325.84	9.87	8583.26	24.66	0	0	315.17	50.20	338.25	6.07	75.72	10.84	125.86	20.33	1	-876.00	2.62	0.37	5	99	57	176	120
972	77.61	53.42	365	12417.82	16.63	8547.02	17.71	0	0	266.50	28.51	325.62	5.00	104.68	11.85	118.93	13.62	1	992.55	4.06	0.50	4	99	58	176	119
973	77.30	53.62	366	12367.73	16.13	8579.42	17.79	0	0	264.85	28.43	321.99	5.11	110.45	13.14	122.49	14.22	1	274.83	3.64	0.50	4	99	59	176	118
974	77.35	53.65	367	12376.39	14.87	8583.33	14.70	0	0	300.11	29.48	326.74	4.52	102.65	10.88	90.31	10.04	1	-582.23	3.50	0.56	4	99	60	176	117
975	77.19	53.58	368	12349.62	11.67	8572.44	19.15	0	0	259.52	31.24	322.58	4.50	84.11	11.43	122.04	15.02	1	-1093.60	2.61	0.48	5	99	61	176	116
976	76.68	53.89	369	12268.54	15.21	8621.82	13.26	0	0	278.43	27.28	316.07	4.67	117.62	12.38	111.17	13.53	1	-1472.35	2.25	0.56	4	99	62	176	115
977	77.12	53.42	370	12339.28	11.84	8546.47	19.12	0	0	229.20	20.81	324.19	4.20	108.55	12.28	164.76	16.63	1	1397.02	4.06	0.59	4	99	63	176	114
978	77.36	53.27	371	12377.81	19.81	8523.86	26.74	0	0	200.89	26.02	329.40	5.31	108.23	14.93	156.95	23.21	1	118.50	2.70	0.40	4	99	64	176	113
979	77.29	53.58	374	12365.89	26.45	8572.02	29.83	0	0	176.58	28.61	327.41	5.83	123.73	22.45	139.76	25.13	1	-818.50	2.03	0.31	5	99	65	176	112
980	76.79	53.52	375	12287.08	29.98	8563.64	17.41	0	0	221.66	24.33	331.21	5.68	206.44	26.21	102.73	11.62	1	-185.33	3.62	0.48	5	99	66	176	111
981	77.18	53.49	377	12348.25	15.76	8559.13	19.02	0	0	232.48	26.60	338.50	4.70	109.55	15.09	123.94	14.90	1	-69.77	3.23	0.48	4	99	67	176	110
982	76.42	53.54	378	12227.25	42.03	8567.06	15.55	0	0	181.26	17.94	318.52	5.31	313.49	40.82	110.93	11.36	1	-429.58	2.60	0.50	4	99	68	176	109
983	77.39	53.60	379	12382.30	17.91	8575.21	15.24	0	0	259.64	24.43	334.07	4.97	144.17	15.26	117.84	11.78	1	-174.27	3.41	0.56	4	99	69	176	108
984	76.57	53.58	380	12251.22	27.07	8572.02	19.15	0	0	210.71	17.53	326.93	6.14	251.44	24.62	179.10	17.15	1	253.67	3.06	0.54	4	99	70	176	107
985	75.62	54.17	381	12099.32	10.47	8666.87	7.20	0	0	490.85	18.58	319.56	5.29	213.65	9.26	147.32	6.43	0	2944.17	9.15	0.87	3	99	71	176	106
986	75.41	54.17	382	12066.05	8.62	8667.82	6.41	0	0	580.52	20.71	327.71	5.28	186.33	7.56	139.13	5.74	0	3274.05	10.60	0.89	4	99	72	176	105
987	75.98	53.93	383	12156.87	29.61	8629.32	14.54	0	0	275.78	18.63	308.92	7.06	323.08	29.62	168.67	13.13	1	1195.00	3.65	0.63	4	99	73	176	104
988	75.30	54.18	384	12048.08	8.10	8668.13	6.23	0	0	627.81	20.95	335.74	5.47	187.18	7.12	144.27	5.55	0	5141.95	12.25	0.90	3	99	74	176	103
989	75.56	54.18	385	12090.22	10.60	8668.14	7.00	0	0	627.38	27.30	336.17	6.58	188.01	9.28	125.65	6.42	1	2866.60	10.87	0.85	4	99	75	176	102
990	75.95	53.85	386	12152.41	21.70	8616.62	12.49	0	0	261.65	15.08	305.44	5.40	285.24	20.62	169.19	11.23	1	1415.88	3.64	0.71	4	99	76	176	101
991	77.10	53.38	387	12336.46	40.56	8540.03	23.40	0	0	148.97	19.91	334.17	5.60	232.71	36.27	133.57	19.83	1	1258.58	3.80	0.36	5	99	77	176	100
992	76.85	52.72	388	12296.35	28.66	8434.93	37.60	0	0	139.48	11.12	288.81	5.72	280.91	27.65	341.06	39.11	1	1589.80	2.73	0.45	5	99	78	176	99
993	76.68	53.74	389	12269.46	24.46	8598.67	15.47	0	0	235.84	20.61	324.27	5.64	215.69	21.60	136.54	13.61	0	286.05	3.43	0.56	4	99	79	176	98
994	77.05	53.47	390	12328.56	58.78	8555.63	25.05	0	0	161.88	13.63	297.73	6.72	420.37	58.79	234.17	23.07	1	2603.73	4.10	0.46	5	99	80	176	97
995	76.77	53.71	391	12282.88	33.79	8592.83	18.61	0	0	196.15	19.37	312.77	6.11	262.13	30.93	146.02	16.45	1	591.52	3.37	0.48	4	99	81	176	96
996	76.72	53.30	392	12274.57	32.16	8527.92	27.42	0	0	178.03	16.06	295.66	6.96	276.35	30.43	238.81	25.22	1	1791.75	5.03	0.44	5	99	82	176	95
997	76.30	53.64	393	12207.68	27.49	8582.06	17.34	0	0	211.30	14.93	304.91	5.93	296.43	26.46	192.63	15.70	1	874.42	3.11	0.59	4	99	83	176	94
998	76.28	53.48	394	12204.53	46.19	8557.07	16.99	0	0	167.43	16.27	316.73	5.55	345.00	47.56	134.53	14.37	1	2761.85	5.16	0.48	5	99	84	176	93
999	76.46	53.67	395	12233.49	33.47	8587.65	19.37	0	0	214.46	23.27	330.62	6.73	237.37	29.85	137.22	16.78	0	1462.02	3.72	0.45	4	99	85	176	92
1000	77.24	53.25	396	12358.24	19.12	8520.77	34.93	0	0	188.90	26.94	333.50	5.80	102.92	16.98	189.09	30.48	1	933.85	3.26	0.37	5	99	86	176	91
1001	77.35	53.37	397	12375.94	18.36	8539.94	20.04	0	0	248.56	29.27	337.81	5.43	112.57	14.28	126.58	16.32	1	853.30	3.45	0.46	4	99	87	176	90
1002	76.77	53.71	398	12282.53	26.61	8592.85	11.32	0	0	237.36	17.70	319.20	4.93	271.09	24.45	114.58	9.51	1	678.17	3.50	0.65	4	99	88	176	89
1003	76.70	53.49	399	12272.11	34.34	8558.60	16.91	0	0	207.95	18.98	311.47	6.17	285.57	32.24	143.08	14.64	1	1339.30	4.30	0.52	5	99	89	176	88
1004	76.15	53.96	400	12183.33	32.60	8633.30	16.58	0	0	219.59	26.24	317.26	6.34	213.23	28.75	115.04	17.42	1	351.58	4.24	0.43	4	99	90	176	87
1005	76.21	53.91	401	12193.79	21.40	8625.79	14.31	0	0	262.78	16.88	297.61	5.83	256.47	19.60	173.39	12.83	1	1599.50	4.95	0.67	3	99	91	176	86
1006	76.27	53.85	402	12203.15	35.91	8615.76	10.21	0	0	215.55	23.53	330.40	5.07	262.02	32.69	86.53	10.83	1	1034.73	3.45	0.50	4	99	92	176	85
1007	77.31	53.51	403	12369.44	18.13	8561.48	15.57	0	0	269.89	26.06	323.89	5.18	142.01	15.57	113.81	11.39	1	-767.15	4.88	0.57	5	99	93	176	84
1008	76.90	53.64	404	12304.06	30.53	8582.83	15.09	0	0	212.77	19.01	318.12	5.54	260.17	27.92	128.61	12.70	1	-449.80	3.24	0.55	4	99	94	176	83
1009	76.69	53.54	405	12270.46	31.07	8566.26	16.56	0	0	195.48	16.76	325.79	5.51	276.58	28.87	149.68	14.54	1	764.73	4.19	0.54	4	99	95	176	82
1010	77.06	53.42	406	12329.83	23.75	8547.60	17.33	0	0	243.49	26.17	319.67	5.76	168.40	20.76	116.70	13.23	1	717.88	4.75	0.49	5	99	96	176	81
1011	77.31	53.39	407	12368.86	20.90	8543.02	25.07	0	0	197.54	22.45	319.72	5.48	141.09	18.12	169.62	21.93	0	304.85	3.44	0.45	5	99	97	176	80
1012	76.14	53.70	408	12182.86	49.64	8591.23	27.38	0	0	134.43	16.13	308.17	6.25	310.21	48.73	178.81	24.72	1	-307.55	2.94	0.34	5	99	98	176	79
1013	77.23	53.35	409	12357.05	12.10	8536.77	13.02	0	0	267.90	19.24	317.85	3.99	129.52	10.63	138.29	11.06	1	997.73	3.78	0.69	4	99	99	176	78
1014	76.58	53.85	410	12253.18	47.07	8615.68	23.01	0	0	130.77	16.42	321.33	5.34	285.54	44.14	143.11	20.87	1	-76.33	2.08	0.36	4	99	100	176	77
1015	76.57	53.60	411	12250.88	30.33	8575.25	14.62	0	0	226.08	18.87	321.88	5.82	276.68	28.06	134.16	12.40	1	28.58	2.87	0.57	4	99	101	176	76
1016	76.28	53.51	412	12205.35	36.46	8562.04	16.21	0	0	189.97	16.83	317.59	5.63	308.23	35.37	141.47	14.01	1	904.02	3.50	0.53	4	99	102	176	75
1017	76.65	53.87	413	12263.73	22.99	8619.52	13.11	0	0	220.27	17.41	326.60	4.72	224.94	20.36	130.18	12.19	1	-260.38	3.03	0.62	4	99	103	176	74
1018	76.77	53.43	414	12283.24	18.38	8548.52	10.17	0	0	236.69	13.50	302.77	3.97	247.10	16.56	136.38	8.63	0	1818.80	3.99	0.74	4	99	104	176	73
1019	76.92	53.36	415	12306.45	18.47	8537.47	15.29	0	0	242.11	17.80	301.63	5.04	193.79	16.32	160.42	13.45	0	790.70	4.10	0.64	4	99	105	176	72
1020	77.43	53.77	416	12388.57	22.78	8603.04	18.51	0	0	234.16	30.76	333.91	5.59	130.87	18.61	108.33	16.49	1	-316.38	2.61	0.42	5	99	106	176	71
1021	76.71	53.33	417	12273.32	16.24	8533.23	17.06	0	0	241.33	17.22	314.26	5.01	175.75	14.36	184.62	15.08	0	31.80	2.03	0.65	5	99	107	176	70
1022	77.16	53.42	418	12344.88	18.79	8547.99	14.33	0	0	294.57	26.77	329.39	5.52	157.00	16.41	109.57	10.35	1	409.45	4.76	0.58	5	99	108	176	69
1023	77.14	53.12	419	12341.63	13.06	8499.53	12.60	0	0	297.22	20.92	315.02	4.58	143.55	11.61	138.82	11.32	0	1099.55	4.35	0.70	5	99	109	176	68
1024	76.88	53.39	420	12300.59	16.06	8541.92	13.49	0	0	288.17	21.11	319.67	5.12	168.43	14.10	140.64	11.51	0	339.65	4.23	0.66	3	99	110	176	67
1025	76.68	53.37	421	12268.60	16.63	8539.97	10.45	0	0	297.04	16.79	325.00	4.83	226.46	14.77	142.01	9.04	0	2456.10	5.13	0.75	5	99	111	176	66
1026	76.72	53.31	422	12275.64	17.61	8529.44	13.92	0	0	266.04	16.44	298.10	5.27	220.38	15.72	174.55	12.39	0	2184.23	4.48	0.70	4	99	112	176	65
1027	76.57	53.48	423	12250.76	27.37	8556.85	15.67	0	0	274.81	26.90	324.97	6.27	210.89	23.89	98.88	10.05	1	2457.40	5.92	0.53	5	99	113	176	64
1028	76.30	54.12	424	12207.72	25.45	8658.67	17.72	0	0	221.20	15.14	299.83	5.95	278.80	24.57	202.68	16.03	1	1392.40	5.63	0.61	5	99	114	176	63
1029	76.22	53.76	425	12194.81	22.63	8602.04	16.64	0	0	237.78	20.71	330.74	5.69	200.31	19.96	147.46	14.70	0	1174.38	3.68	0.56	4	99	115	176	62
1030	77.44	53.45	426	12389.61	19.14	8551.64	12.76	0	0	245.77	19.24	320.68	4.52	186.44	16.72	118.56	9.80	1	1528.60	4.79	0.64	5	99	116	176	61
1031	76.33	53.94	427	12212.87	21.35	8630.51	14.50	0	0	264.17	18.99	297.54	5.82	229.46	19.05	156.48	12.99	0	45.58	4.16	0.64	3	99	117	176	60
1032	76.64	53.69	428	12261.94	14.26	8590.10	9.72	0	0	373.12	23.08	338.13	5.21	176.51	12.44	117.70	8.03	1	1379.17	3.79	0.74	4	99	118	176	59
1033	76.22	54.08	429	12194.59	23.56	8653.47	15.41	0	0	269.32	16.77	285.00	6.49	283.89	22.72	193.60	13.91	1	370.15	5.04	0.66	5	99	119	176	58
1034	76.62	53.99	430	12259.94	21.88	8638.72	15.60	0	0	288.76	19.48	299.27	6.81	250.71	19.90	180.02	14.00	1	717.90	4.27	0.64	4	99	120	176	57
1035	76.77	53.62	431	12282.76	20.74	8578.51	20.03	0	0	223.87	16.39	311.11	5.91	220.16	18.68	212.89	18.00	0	-766.85	2.96	0.59	3	99	121	176	56
1036	76.70	52.92	432	12271.85	20.33	8466.70	17.16	0	0	231.12	16.87	302.36	5.47	215.61	18.14	182.11	15.30	0	3281.88	5.30	0.62	3	99	122	176	55
1037	77.04	52.44	433	12326.32	15.36	8390.35	26.78	0	0	216.21	20.56	325.12	5.43	128.11	14.74	218.31	23.63	1	4356.73	6.76	0.53	5	99	123	176	54
1038	76.92	53.05	434	12306.62	10.00	8487.82	9.90	0	0	304.36	15.48	317.14	3.67	151.83	8.86	150.46	8.80	0	1746.60	6.12	0.81	4	99	124	176	53
1039	77.09	52.83	435	12334.36	21.86	8452.74	17.86	0	0	270.08	29.96	335.61	6.41	152.33	19.28	125.76	16.34	1	1906.38	5.11	0.48	5	99	125	176	52
1040	76.84	53.12	436	12293.86	17.80	8498.70	13.45	0	0	221.58	15.90	299.47	4.22	191.36	15.67	145.16	12.06	0	696.10	3.70	0.66	4	99	126	176	51
1041	76.75	53.18	437	12280.52	18.66	8509.18	15.28	0	0	245.49	20.13	303.15	5.05	175.35	16.37	143.87	13.56	0	474.33	5.47	0.61	4	99	127	176	50
1042	76.80	53.08	438	12288.37	16.12	8493.54	16.50	0	0	253.30	21.05	312.39	5.00	149.53	14.19	153.18	14.60	0	1070.77	5.31	0.61	5	99	128	176	49
1043	76.42	53.39	439	12226.93	21.37	8542.90	18.58	0	0	217.86	16.04	305.16	5.59	225.21	19.19	196.15	16.64	0	1476.83	3.52	0.60	3	99	129	176	48
1044	76.10	53.52	440	12175.51	29.06	8563.51	22.46	0	0	218.60	21.54	304.12	7.08	227.84	26.15	176.89	20.02	0	212.42	4.12	0.47	3	99	130	176	47
1045	75.79	53.90	441	12127.01	17.01	8624.33	12.27	0	0	230.32	14.30	297.81	4.14	211.55	15.08	153.11	10.97	0	125.48	4.57	0.71	3	99	131	176	46
1046	75.91	53.75	442	12145.19	23.47	8599.35	21.00	0	0	185.53	16.85	293.55	5.16	199.85	20.85	178.87	18.67	0	-69.17	3.12	0.52	4	99	132	176	45
1047	76.63	53.39	443	12260.97	22.99	8542.41	15.31	0	0	238.64	18.37	313.73	5.59	230.47	20.51	153.67	13.47	0	1674.55	3.95	0.61	5	99	133	176	44
1048	76.62	53.60	444	12259.03	25.68	8576.12	16.07	0	0	179.13	13.55	320.61	4.60	261.39	23.52	165.20	14.33	1	1738.00	3.45	0.59	4	99	134	176	43
1049	76.54	53.15	445	12246.59	30.60	8504.23	13.34	0	0	215.02	24.63	309.52	5.34	210.60	26.85	99.28	13.97	1	153.12	3.07	0.49	5	99	135	176	42
1050	76.52	52.98	446	12243.74	33.03	8476.11	27.29	0	0	163.80	14.11	296.75	6.43	295.86	32.01	248.00	25.59	1	477.90	3.87	0.44	5	99	136	176	41
1051	77.22	53.43	447	12354.61	16.77	8548.36	31.85	0	0	161.12	18.55	343.37	4.47	113.74	15.27	211.87	28.66	1	2191.90	3.67	0.45	5	99	137	176	40
1052	76.29	53.19	448	12206.97	38.59	8510.34	20.98	0	0	159.88	11.85	290.88	5.69	374.64	42.45	225.09	19.38	1	1657.48	4.14	0.50	4	99	138	176	39
1053	76.28	53.70	449	12205.22	30.10	8592.61	18.60	0	0	158.87	12.00	301.71	4.77	302.63	29.22	192.99	16.92	1	-765.00	2.40	0.55	4	99	139	176	38
1054	77.11	53.62	450	12337.90	32.17	8578.89	22.52	0	0	155.07	18.96	313.74	5.11	202.40	28.38	141.08	19.36	0	-906.15	2.31	0.40	5	99	140	176	37
1055	76.81	52.77	451	12289.43	24.35	8442.94	19.50	0	0	171.48	16.52	311.62	4.62	194.95	21.49	156.27	17.23	0	374.48	3.05	0.51	4	99	141	176	36
1056	76.71	52.68	453	12273.50	24.79	8428.04	33.70	0	0	177.47	14.90	295.23	6.54	232.15	22.72	297.55	33.34	1	892.33	3.92	0.47	4	99	142	176	35
1057	77.14	53.20	454	12342.08	61.82	8512.28	28.72	0	0	149.72	17.25	319.63	6.99	338.33	59.97	193.99	25.87	1	3278.08	5.10	0.37	5	99	143	176	34
1058	76.57	52.99	455	12250.86	22.95	8478.34	14.61	0	0	213.92	15.29	309.08	4.93	247.78	20.72	158.83	13.11	0	600.23	3.20	0.63	4	99	144	176	33
1059	76.38	53.32	456	12221.22	19.05	8531.27	17.44	0	0	200.56	11.38	294.81	4.82	261.68	17.73	240.88	16.03	1	1456.58	3.33	0.66	4	99	145	176	32
1060	76.98	53.38	457	12317.13	31.42	8540.33	33.08	0	0	142.72	17.82	333.31	5.85	194.93	28.06	205.37	29.49	0	2113.02	3.01	0.36	5	99	146	176	31
1061	76.77	53.45	458	12283.05	30.07	8551.32	14.74	0	0	234.36	21.81	333.30	5.44	243.17	26.76	97.92	9.55	1	2215.40	5.69	0.55	4	99	147	176	30
1062	77.02	53.56	459	12323.73	35.93	8569.53	23.03	0	0	168.18	23.27	328.59	5.76	198.54	31.57	123.43	18.29	1	590.27	3.07	0.36	5	99	148	176	29
1063	77.61	53.39	460	12418.36	21.37	8542.95	23.99	0	0	192.34	23.42	325.99	5.17	132.84	17.83	150.53	20.68	1	23.33	3.50	0.43	4	99	149	176	28
1064	77.46	52.95	461	12393.03	12.23	8472.53	21.12	0	0	224.68	16.41	305.84	4.32	124.71	9.77	220.85	18.80	1	319.02	3.98	0.66	5	99	150	176	27
1065	77.66	52.71	462	12426.39	13.59	8434.13	26.82	0	0	208.07	17.47	313.63	4.80	122.08	11.28	244.40	24.01	1	777.70	3.14	0.58	4	99	151	176	26
1066	77.31	52.85	463	12370.15	13.81	8455.76	30.87	0	0	215.30	20.81	314.38	5.17	101.73	10.83	243.12	27.59	1	445.35	3.68	0.53	5	99	152	176	25
1067	77.31	52.99	464	12368.99	13.10	8478.18	25.79	0	0	198.28	15.23	300.45	4.44	130.96	11.31	255.61	23.61	1	-33.73	3.33	0.62	5	99	153	176	24
1068	77.53	53.36	465	12405.53	17.54	8537.11	22.72	0	0	229.45	23.80	316.87	5.42	125.76	14.00	167.33	19.80	1	929.38	2.87	0.50	5	99	154	176	23
1069	77.37	52.38	466	12379.67	15.20	8381.12	25.40	0	0	215.64	15.93	293.90	5.14	159.69	13.46	254.16	24.32	1	2475.00	4.52	0.62	5	99	155	176	22
1070	77.00	52.72	467	12319.38	21.91	8434.92	30.96	0	0	174.27	16.34	305.78	5.71	182.02	19.63	251.15	28.96	1	1037.10	6.13	0.49	5	99	156	176	21
1071	77.13	52.52	469	12340.32	18.90	8402.94	30.98	0	0	153.41	15.74	307.20	4.62	143.21	17.08	233.15	27.60	0	293.95	3.11	0.48	5	99	157	176	20
1072	77.38	51.38	470	12380.80	14.26	8221.52	28.87	0	0	167.49	13.53	313.44	4.17	135.57	12.21	272.67	26.60	1	2572.67	5.81	0.59	4	99	158	176	19
1073	77.33	52.81	471	12372.12	14.04	8449.38	24.40	0	0	226.87	20.44	318.62	4.98	115.93	11.42	206.89	21.61	1	432.58	3.49	0.57	5	99	159	176	18
1074	77.58	51.90	472	12413.08	21.21	8303.24	51.59	0	0	154.42	16.64	313.15	6.11	153.68	18.85	342.79	52.94	1	2560.12	6.36	0.42	5	99	160	176	17
1075	76.89	53.19	473	12302.28	14.88	8511.10	15.64	0	0	236.07	21.61	317.58	4.31	127.79	13.86	132.68	13.91	1	1128.67	3.69	0.58	5	99	161	176	16
1076	77.02	52.82	474	12323.75	8.37	8451.27	21.19	0	0	269.50	34.31	338.66	4.51	78.40	9.54	138.54	18.88	1	1342.52	3.13	0.47	5	99	162	176	15
1077	77.73	51.23	475	12436.97	35.69	8197.56	99.70	0	0	117.21	13.19	317.53	7.46	253.76	33.69	521.24	131.45	1	4109.17	4.15	0.26	5	99	163	176	14
1078	76.95	52.56	476	12311.32	21.50	8409.22	23.38	0	0	220.86	22.94	325.00	6.09	159.71	19.04	173.49	20.54	0	1352.58	3.92	0.48	5	99	164	176	13
1079	77.33	52.25	477	12372.36	18.83	8360.38	37.05	0	0	177.46	22.39	335.20	5.51	108.08	14.84	224.22	32.66	1	2481.80	4.97	0.40	5	99	165	176	12
1080	77.17	52.46	478	12347.63	18.69	8393.22	29.52	0	0	165.09	13.25	291.97	4.78	181.66	16.76	270.78	28.60	1	1467.00	3.66	0.56	5	99	166	176	11
1081	77.21	52.68	479	12352.96	38.95	8429.16	31.09	0	0	128.76	22.30	315.92	5.42	172.92	34.14	137.40	26.75	0	320.40	2.71	0.28	5	99	167	176	10
1082	77.58	52.63	480	12412.97	25.50	8420.88	27.06	0	0	235.87	37.93	342.33	6.58	96.75	16.52	122.79	21.69	1	1037.40	5.20	0.31	5	99	168	176	9
1083	76.92	52.53	481	12306.92	23.93	8404.86	30.61	0	0	147.21	13.07	300.14	5.04	210.57	21.64	258.88	29.38	1	1227.73	3.60	0.50	5	99	169	176	8
1084	77.14	52.66	482	12342.25	18.03	8425.68	34.75	0	0	153.78	22.09	313.54	4.70	105.11	18.70	189.41	30.63	1	-163.58	2.06	0.37	5	99	170	176	7
1085	77.50	52.93	483	12400.11	31.60	8469.40	13.44	0	0	201.10	33.21	346.47	5.19	156.60	27.40	85.80	15.84	1	1181.42	4.37	0.34	5	99	171	176	6
1086	77.23	51.45	484	12356.98	28.93	8232.27	43.83	0	0	152.10	13.82	302.02	6.54	247.40	27.42	337.11	44.82	1	2657.17	4.21	0.41	4	99	172	176	5
1087	76.88	53.05	485	12301.60	16.17	8488.47	15.93	0	0	215.01	17.41	310.46	4.19	154.03	14.29	151.91	14.14	0	1352.58	4.36	0.62	5	99	173	176	4
1088	76.38	52.74	486	12220.34	39.90	8438.54	19.98	0	0	143.78	10.83	278.49	4.84	365.04	41.97	208.43	18.40	1	1295.50	2.70	0.54	5	99	174	176	3
1089	77.19	51.96	488	12350.81	24.20	8314.22	38.14	0	0	166.07	19.47	325.65	6.32	160.37	21.62	249.25	34.95	0	3741.15	4.33	0.40	5	99	175	176	2
1090	76.44	53.27	490	12231.00	24.71	8522.63	23.37	0	0	190.51	22.84	315.56	5.54	158.37	21.50	149.87	20.44	0	1054.48	3.10	0.42	4	99	176	176	1
1091	85.65	54.31	293	13703.24	20.87	8689.62	20.26	0	0	213.36	19.39	323.63	5.44	177.10	18.40	172.00	17.87	0	1202.80	4.22	0.54	3	100	1	1	1
1092	78.71	70.85	296	12593.25	16.81	11335.66	18.93	0	0	166.61	13.84	276.88	3.65	155.96	14.76	175.70	16.66	0	1636.05	3.69	0.59	3	101	1	2	2
1093	79.23	71.05	297	12676.20	11.87	11368.24	9.84	0	0	251.22	12.29	249.92	3.35	187.15	10.46	155.41	8.76	0	1060.92	5.85	0.80	3	101	2	2	1
1094	77.59	51.86	297	12414.44	22.07	8297.27	49.25	0	0	153.62	18.18	311.46	6.12	144.48	19.27	306.29	48.14	1	1891.30	4.12	0.39	5	102	1	4	4
1095	77.14	52.27	298	12342.07	25.20	8362.90	39.33	0	0	148.08	15.25	308.06	5.65	190.68	22.67	274.46	38.63	1	3739.55	4.39	0.44	5	102	2	4	3
1096	77.53	52.70	300	12404.78	23.81	8432.33	30.86	0	0	210.29	26.79	321.57	6.92	142.96	20.34	186.03	27.24	0	1699.98	3.70	0.40	5	102	3	4	2
1097	77.20	52.74	301	12352.33	15.38	8438.19	31.64	0	0	242.98	40.31	335.63	6.28	79.36	14.44	152.76	27.54	1	1531.67	5.67	0.33	4	102	4	4	1
1098	84.78	53.97	298	13564.11	12.86	8635.24	27.02	0	0	209.50	24.92	324.70	4.56	85.54	11.71	178.95	23.58	1	1258.98	4.08	0.47	5	103	1	1	1
1099	77.32	52.75	305	12371.65	15.70	8439.40	24.14	0	0	250.54	22.26	312.21	5.92	135.46	13.52	208.26	21.53	0	1590.05	4.43	0.56	5	104	1	10	10
1100	76.95	53.16	306	12311.56	14.93	8505.34	25.71	0	0	222.65	27.49	331.64	5.38	105.77	16.82	164.94	22.50	1	1970.15	4.13	0.44	5	104	2	10	9
1101	77.47	52.85	307	12395.99	24.75	8456.62	28.40	0	0	211.38	32.79	335.13	6.37	110.95	17.71	139.61	25.21	1	1264.15	4.88	0.32	5	104	3	10	8
1102	76.91	53.23	308	12305.15	19.57	8516.91	14.11	0	0	311.85	40.33	323.48	6.00	122.99	18.75	85.46	12.63	1	2721.35	6.42	0.44	4	104	4	10	7
1103	77.42	52.90	310	12386.72	15.43	8463.20	17.96	0	0	259.61	25.58	310.51	4.90	108.23	11.06	139.27	16.06	1	-145.38	4.38	0.55	5	104	5	10	6
1104	77.36	52.75	311	12377.70	24.30	8439.46	27.45	0	0	193.95	21.56	313.67	6.19	168.82	21.46	190.50	24.38	0	1678.08	3.71	0.44	5	104	6	10	5
1105	77.58	52.79	312	12413.34	14.73	8447.10	16.72	0	0	348.79	26.09	340.79	6.68	151.19	12.78	172.07	14.69	0	2064.90	6.84	0.65	4	104	7	10	4
1106	77.20	52.95	313	12352.16	19.58	8472.74	14.77	0	0	339.01	42.52	358.98	7.05	125.08	17.57	104.46	16.82	1	3634.85	6.08	0.46	5	104	8	10	3
1107	77.49	52.86	314	12398.86	12.91	8457.35	13.61	0	0	336.50	20.30	310.70	5.49	164.84	11.32	173.85	12.00	0	1688.38	8.43	0.73	4	104	9	10	2
1108	77.20	52.62	315	12352.27	16.66	8419.72	21.39	0	0	252.08	22.64	345.23	5.82	143.22	14.77	183.58	18.78	0	2427.23	4.98	0.56	5	104	10	10	1
1109	85.42	54.86	305	13667.33	18.66	8777.32	24.11	0	0	191.17	18.00	328.64	4.99	152.58	16.28	197.20	21.37	0	1497.12	4.31	0.52	4	105	1	19	19
1110	85.25	55.07	306	13640.44	23.52	8811.92	30.33	0	0	166.54	14.28	298.78	5.72	213.91	21.60	271.93	28.57	1	632.83	3.93	0.50	5	105	2	19	18
1111	85.08	55.25	307	13613.09	12.27	8840.32	18.81	0	0	234.82	19.47	338.93	4.36	119.43	12.19	176.40	16.45	1	1601.62	5.04	0.62	4	105	3	19	17
1112	85.38	55.36	308	13660.65	8.36	8857.22	10.55	0	0	443.34	22.36	326.55	4.92	123.61	6.76	159.76	9.16	1	2112.45	9.59	0.81	4	105	4	19	16
1113	85.35	55.31	309	13655.53	10.19	8850.07	12.15	0	0	379.27	20.61	330.94	5.12	143.69	8.80	171.83	10.64	0	2706.62	7.30	0.78	4	105	5	19	15
1114	85.38	55.34	310	13660.30	6.44	8854.03	9.32	0	0	496.26	20.12	344.27	4.51	115.84	5.02	175.33	8.12	1	2849.00	10.01	0.87	4	105	6	19	14
1115	85.24	55.08	311	13638.95	14.53	8812.98	16.17	0	0	298.90	21.63	340.75	5.61	154.68	12.78	172.14	14.23	0	2629.48	5.54	0.66	3	105	7	19	13
1116	85.45	54.99	312	13671.84	13.22	8799.19	17.81	0	0	308.76	20.67	335.82	5.85	152.03	11.53	204.90	15.79	0	1955.52	5.28	0.68	3	105	8	19	12
1117	85.62	54.06	313	13699.02	23.68	8649.86	40.59	0	0	161.24	16.76	313.31	6.23	177.65	21.46	294.95	39.07	1	2929.73	4.46	0.44	5	105	9	19	11
1118	85.54	54.69	315	13686.42	14.82	8750.44	26.42	0	0	245.06	22.77	338.30	5.66	112.50	10.87	216.27	23.21	1	2877.08	5.59	0.54	4	105	10	19	10
1119	85.27	54.89	316	13642.65	12.98	8781.67	27.30	0	0	252.08	22.83	324.74	5.64	108.40	11.11	230.41	24.47	1	2052.95	5.74	0.56	4	105	11	19	9
1120	85.58	55.50	317	13692.79	11.70	8880.37	15.39	0	0	364.09	26.95	334.85	5.59	110.72	8.55	157.57	13.28	1	2534.88	8.67	0.67	4	105	12	19	8
1121	85.14	54.92	318	13623.20	9.55	8786.62	18.56	0	0	360.49	32.70	352.73	5.84	93.46	10.21	162.97	16.26	1	2818.80	8.99	0.60	5	105	13	19	7
1122	85.66	54.35	319	13705.59	17.41	8695.72	28.34	0	0	178.09	13.03	312.18	5.06	186.54	15.74	295.21	27.17	1	2389.98	5.56	0.58	5	105	14	19	6
1123	85.95	54.73	322	13752.06	25.11	8757.08	25.43	0	0	158.75	12.68	313.54	5.18	244.63	23.19	245.14	23.91	0	1302.80	3.95	0.52	5	105	15	19	5
1124	85.27	54.96	323	13643.00	17.77	8793.69	19.46	0	0	212.28	19.18	340.76	4.81	151.42	15.57	165.92	17.13	0	1511.88	4.77	0.56	3	105	16	19	4
1125	85.58	54.63	324	13692.24	11.82	8740.45	30.80	0	0	268.30	18.78	327.21	6.09	128.62	9.80	324.96	30.61	1	2732.45	7.78	0.65	4	105	17	19	3
1126	85.40	54.16	325	13663.39	18.01	8665.05	30.72	0	0	167.77	15.78	326.77	4.90	147.89	15.76	250.54	27.88	1	1855.77	3.46	0.51	5	105	18	19	2
1127	85.82	53.83	327	13730.74	10.44	8612.99	47.36	0	0	166.86	18.99	351.05	4.36	81.96	10.35	319.36	46.72	1	2570.30	4.45	0.48	4	105	19	19	1
1128	80.77	63.84	314	12923.93	49.09	10214.43	15.72	0	0	132.07	11.99	319.67	4.22	371.62	52.04	136.23	14.44	1	2881.48	3.33	0.52	5	106	1	12	12
1129	80.01	63.74	315	12801.23	31.29	10198.96	17.38	0	0	164.21	15.90	328.96	4.71	247.26	28.46	138.97	15.38	0	1962.30	2.86	0.50	4	106	2	12	11
1130	80.33	63.87	316	12852.90	39.78	10218.90	13.14	0	0	156.31	10.91	309.47	4.17	395.35	44.96	148.59	11.98	1	2338.00	3.39	0.63	4	106	3	12	10
1131	80.75	63.69	319	12919.61	33.02	10191.17	17.10	0	0	168.39	12.59	311.67	5.02	328.11	33.28	179.68	15.47	1	2333.15	4.08	0.57	5	106	4	12	9
1132	80.19	63.98	320	12829.98	34.67	10237.15	16.69	0	0	142.70	10.75	315.87	4.25	338.16	35.50	174.19	15.11	1	2851.12	3.26	0.57	4	106	5	12	8
1133	79.43	63.95	321	12708.82	22.57	10232.74	18.45	0	0	175.21	16.74	333.06	4.39	182.19	19.83	149.39	16.50	0	2804.45	3.62	0.52	3	106	6	12	7
1134	80.08	64.02	322	12812.24	33.94	10242.58	22.44	0	0	160.27	14.44	313.21	5.63	284.91	32.55	194.96	20.29	1	1643.33	2.79	0.48	4	106	7	12	6
1135	80.82	63.75	324	12931.89	28.92	10199.56	14.27	0	0	173.22	14.28	313.53	4.32	267.63	26.62	134.08	12.64	1	1908.50	3.53	0.58	4	106	8	12	5
1136	80.84	64.22	327	12933.72	41.66	10274.68	23.90	0	0	134.24	11.75	300.38	5.30	348.70	43.67	215.16	22.13	1	1338.85	3.70	0.45	4	106	9	12	4
1137	79.97	63.94	330	12795.72	29.66	10230.51	17.93	0	0	147.03	12.23	304.13	4.26	271.79	27.76	168.13	16.11	1	1646.77	2.95	0.54	3	106	10	12	3
1138	80.08	63.82	331	12812.43	31.87	10211.30	16.74	0	0	145.82	9.71	294.52	4.18	348.19	33.27	198.17	15.30	1	2786.58	3.32	0.60	4	106	11	12	2
1139	80.26	63.59	334	12841.27	25.35	10174.24	20.09	0	0	137.61	11.31	310.09	3.99	238.89	22.95	190.31	18.02	0	1328.83	2.44	0.54	3	106	12	12	1
1140	76.01	61.19	317	12161.90	22.90	9790.12	25.13	0	0	152.66	12.33	293.53	4.76	220.80	20.86	241.80	22.97	0	2215.33	4.20	0.53	5	107	1	1	1
1141	78.29	50.04	318	12527.13	38.39	8005.93	31.71	0	0	150.47	23.07	346.41	6.52	193.33	33.89	159.87	28.19	0	3353.17	3.08	0.29	4	108	1	1	1
1142	75.75	60.69	321	12119.72	15.44	9709.94	18.56	0	0	228.49	23.78	318.02	4.53	113.07	13.38	136.16	15.83	1	2900.20	7.06	0.52	4	109	1	5	5
1143	76.72	60.14	322	12275.56	27.82	9622.95	25.54	0	0	159.30	11.43	302.09	5.50	299.26	27.23	274.79	24.73	1	3519.33	4.04	0.50	4	109	2	5	4
1144	76.02	60.79	323	12163.06	20.94	9726.41	21.95	0	0	175.50	16.23	325.16	4.68	174.87	18.54	183.31	19.40	0	2874.55	3.54	0.53	3	109	3	5	3
1145	75.70	60.73	324	12111.58	20.03	9717.44	14.61	0	0	195.02	14.74	293.60	4.12	204.38	17.68	149.06	12.88	0	1749.65	3.74	0.63	4	109	4	5	2
1146	76.10	60.42	326	12176.08	27.94	9667.10	27.38	0	0	179.42	26.85	324.58	5.93	144.02	24.93	139.50	23.14	0	1906.30	3.58	0.33	3	109	5	5	1
1147	78.62	50.05	322	12578.70	24.98	8007.26	26.77	0	0	160.04	10.58	291.94	5.35	294.46	24.35	308.02	26.80	1	3097.83	3.18	0.51	4	110	1	34	34
1148	78.55	50.03	323	12568.60	34.55	8004.27	19.65	0	0	158.37	11.39	299.55	5.21	353.26	36.57	216.26	18.12	1	2532.90	2.80	0.54	4	110	2	34	33
1149	77.88	49.76	324	12461.10	22.00	7961.28	17.75	0	0	201.53	15.58	312.75	5.04	220.01	19.70	178.05	15.82	0	3544.23	4.30	0.59	4	110	3	34	32
1150	78.58	49.95	325	12573.42	26.01	7992.20	27.07	0	0	161.85	10.64	287.44	5.30	290.83	26.08	312.47	27.09	1	3514.60	3.17	0.56	5	110	4	34	31
1151	78.14	49.60	327	12502.92	34.79	7935.93	15.32	0	0	192.40	11.72	323.21	5.37	396.48	39.43	199.59	14.01	1	5429.05	6.69	0.63	5	110	5	34	30
1152	79.75	49.66	329	12760.53	83.50	7945.93	21.77	0	0	132.15	13.92	333.87	5.80	465.97	91.28	161.79	19.61	1	2546.62	2.68	0.41	5	110	6	34	29
1153	78.38	49.81	330	12541.54	24.08	7969.48	19.93	0	0	195.70	12.55	302.11	5.48	280.89	23.57	243.50	18.40	1	4535.30	4.66	0.61	5	110	7	34	28
1154	78.30	50.77	331	12528.77	39.53	8123.43	70.96	0	0	136.99	14.80	311.10	8.44	288.79	38.60	433.13	83.18	1	2925.58	7.81	0.26	5	110	8	34	27
1155	78.56	49.78	332	12569.31	29.00	7965.33	15.39	0	0	198.20	9.46	285.15	5.08	419.60	34.82	257.31	14.57	1	3893.65	3.26	0.66	4	110	9	34	26
1156	79.00	49.56	333	12640.56	34.54	7929.88	16.70	0	0	167.25	8.83	295.97	4.75	435.17	41.56	252.86	15.69	1	3897.00	3.27	0.62	5	110	10	34	25
1157	78.80	49.83	334	12607.68	69.81	7972.26	21.43	0	0	150.84	10.18	302.13	5.90	572.38	99.42	254.08	20.31	1	3651.00	4.25	0.48	5	110	11	34	24
1158	79.64	50.05	335	12742.88	75.85	8008.43	27.72	0	0	118.10	18.29	352.59	6.50	354.74	79.59	141.32	25.66	1	3279.75	4.64	0.26	5	110	12	34	23
1159	78.20	49.76	336	12511.94	25.53	7961.70	15.32	0	0	185.88	9.07	269.98	4.54	368.84	27.43	248.82	14.33	1	3185.05	5.93	0.68	4	110	13	34	22
1160	78.55	49.80	337	12567.33	23.90	7968.52	15.37	0	0	205.05	8.97	273.16	4.88	391.57	27.33	278.14	14.85	1	2845.48	3.42	0.68	5	110	14	34	21
1161	78.85	49.68	339	12615.64	68.37	7948.03	13.21	0	0	156.79	9.15	310.84	4.45	610.15	103.02	180.12	12.07	1	2301.35	3.67	0.66	4	110	15	34	20
1162	78.71	49.67	340	12593.76	24.49	7946.76	10.91	0	0	241.44	8.08	261.26	4.54	472.72	32.17	261.36	10.36	1	3917.73	4.31	0.78	5	110	16	34	19
1163	79.17	49.58	341	12667.10	31.28	7932.53	22.76	0	0	177.80	13.59	310.75	6.18	310.50	31.02	235.19	20.96	1	3272.15	4.73	0.49	4	110	17	34	18
1164	79.06	50.05	342	12649.57	47.69	8008.14	25.26	0	0	146.52	12.69	326.74	6.22	386.97	53.20	231.01	23.57	1	3770.92	3.70	0.45	5	110	18	34	17
1165	78.44	49.63	343	12550.68	28.96	7940.91	21.17	0	0	144.68	10.15	321.55	4.53	301.69	28.89	237.28	19.44	1	4536.12	5.34	0.57	5	110	19	34	16
1166	78.05	49.99	344	12488.00	39.73	7998.84	32.00	0	0	135.54	12.11	323.27	6.14	331.09	40.88	279.06	30.98	1	5318.23	5.15	0.39	5	110	20	34	15
1167	79.30	50.07	347	12687.28	35.59	8011.84	17.89	0	0	174.86	9.68	298.95	5.22	434.55	43.71	255.98	17.10	1	3716.45	4.24	0.59	4	110	21	34	14
1168	79.25	49.59	348	12679.51	48.00	7934.95	24.13	0	0	134.80	11.42	312.94	5.64	397.22	54.90	227.26	22.30	1	4103.98	4.51	0.43	4	110	22	34	13
1169	79.53	49.71	349	12725.22	45.54	7953.67	17.56	0	0	147.17	10.00	306.42	4.86	444.39	56.85	206.49	16.14	1	3791.65	3.70	0.56	4	110	23	34	12
1170	79.49	49.97	350	12718.62	87.08	7995.97	15.12	0	0	157.83	7.83	281.50	4.72	779.00	180.55	245.79	14.34	1	3100.67	3.95	0.65	5	110	24	34	11
1171	79.37	49.60	352	12699.25	56.79	7936.00	18.14	0	0	128.16	10.82	319.02	4.57	428.66	64.03	169.01	16.40	1	3640.02	3.45	0.51	5	110	25	34	10
1172	80.06	49.72	353	12810.38	45.23	7955.09	26.24	0	0	125.65	11.88	313.77	5.46	348.92	47.44	219.76	24.09	1	3050.60	3.24	0.41	5	110	26	34	9
1173	79.52	49.45	354	12723.51	51.56	7911.93	20.91	0	0	130.07	13.76	333.25	5.17	353.85	54.12	154.81	18.63	1	2728.33	3.01	0.43	5	110	27	34	8
1174	80.33	50.13	355	12852.73	46.09	8020.58	21.75	0	0	154.73	13.29	322.80	6.02	381.46	51.16	200.85	19.91	1	3656.25	3.88	0.47	5	110	28	34	7
1175	80.56	49.60	356	12890.04	78.73	7935.44	16.08	0	0	140.42	8.91	305.23	4.62	626.39	108.79	201.84	14.78	1	2424.05	2.56	0.60	5	110	29	34	6
1176	79.63	49.62	358	12741.03	44.94	7939.06	17.92	0	0	151.28	11.94	319.01	5.14	396.65	51.16	179.64	16.29	1	2639.90	2.76	0.53	4	110	30	34	5
1177	78.56	49.70	360	12570.07	27.93	7951.69	21.60	0	0	159.18	8.42	280.46	4.65	363.50	29.30	314.80	21.74	1	3464.38	3.84	0.62	5	110	31	34	4
1178	79.50	49.54	361	12720.11	47.05	7926.72	17.98	0	0	151.90	10.43	300.73	5.14	450.93	59.47	209.42	16.54	1	1982.60	3.77	0.55	4	110	32	34	3
1179	78.73	49.26	363	12597.56	31.29	7881.18	21.06	0	0	152.38	13.97	303.45	4.77	250.63	30.24	178.69	18.79	1	3107.92	2.98	0.51	4	110	33	34	2
1180	80.20	49.49	365	12832.49	41.52	7918.16	19.74	0	0	157.33	11.96	311.74	5.53	385.40	46.32	206.22	18.08	1	3928.02	3.44	0.51	4	110	34	34	1
1181	85.30	50.15	329	13647.92	23.82	8023.63	35.83	0	0	149.99	16.67	312.37	5.49	166.44	21.22	246.50	32.99	0	1749.67	2.22	0.43	5	111	1	1	1
1182	72.99	38.58	332	11678.56	15.15	6173.33	14.55	0	0	183.81	12.49	238.35	3.36	171.91	13.36	165.07	12.77	0	1323.50	5.85	0.68	3	112	1	7	7
1183	72.84	38.59	333	11654.10	18.85	6174.58	16.29	0	0	181.80	13.87	247.24	3.96	190.71	16.66	164.72	14.34	0	2033.62	6.06	0.62	4	112	2	7	6
1184	73.08	38.52	334	11693.22	16.50	6162.74	22.04	0	0	141.56	9.37	236.83	3.48	194.51	14.87	257.74	20.22	1	1244.75	3.51	0.63	3	112	3	7	5
1185	72.99	38.22	335	11678.49	15.25	6115.24	15.19	0	0	196.13	14.83	247.36	3.63	155.67	13.50	154.80	13.34	0	1277.00	7.26	0.65	3	112	4	7	4
1186	73.45	38.33	338	11751.42	19.78	6132.16	24.23	0	0	134.34	11.10	247.76	3.76	185.96	17.68	227.20	21.74	0	1892.85	4.48	0.55	3	112	5	7	3
1187	73.05	38.06	339	11688.31	18.39	6089.52	14.45	0	0	153.82	9.17	242.64	3.20	238.27	16.73	188.52	12.96	0	1385.65	4.41	0.69	3	112	6	7	2
1188	73.10	38.42	340	11695.28	14.75	6147.62	9.78	0	0	201.02	11.38	239.49	2.91	199.68	12.97	130.39	8.08	1	1459.10	7.26	0.76	3	112	7	7	1
1189	85.45	54.83	332	13672.53	33.76	8773.60	49.15	0	0	127.56	21.12	338.17	6.50	157.66	29.76	228.91	43.99	0	285.75	2.52	0.27	5	113	1	8	8
1190	85.88	53.05	334	13740.91	22.65	8487.64	44.53	0	0	133.52	13.85	327.18	5.27	171.09	20.45	318.25	44.24	1	2543.60	2.97	0.42	5	113	2	8	7
1191	86.10	52.79	336	13775.84	22.02	8445.87	32.96	0	0	155.84	13.14	316.99	5.31	204.51	20.03	292.25	32.12	1	2182.08	4.09	0.50	4	113	3	8	6
1192	85.30	54.51	337	13647.41	17.51	8721.09	25.24	0	0	206.62	19.66	332.21	5.34	141.63	15.29	204.45	22.23	0	416.95	3.90	0.52	4	113	4	8	5
1193	85.73	53.96	338	13717.52	18.32	8634.28	26.59	0	0	187.27	11.48	310.81	5.30	235.97	16.91	322.66	26.91	1	2522.20	5.43	0.62	5	113	5	8	4
1194	85.28	54.58	339	13645.34	24.88	8732.60	33.80	0	0	151.13	16.73	322.25	5.55	174.39	22.22	236.30	30.37	0	2048.60	2.91	0.42	5	113	6	8	3
1195	86.37	53.79	340	13819.43	21.17	8606.32	31.59	0	0	165.13	9.56	294.30	5.08	279.07	20.94	381.00	34.52	1	2857.27	3.62	0.58	4	113	7	8	2
1196	86.78	55.63	342	13884.03	50.52	8900.31	21.79	0	0	135.59	16.58	327.62	5.17	288.57	49.54	136.85	18.70	1	3392.50	3.14	0.40	5	113	8	8	1
1197	77.62	62.99	337	12418.49	70.96	10078.44	48.26	0	0	87.35	13.26	317.98	6.34	334.38	72.84	249.17	45.32	1	3308.17	4.38	0.20	5	114	1	1	1
1198	80.88	63.93	343	12941.23	67.94	10229.36	16.42	0	0	134.28	12.87	306.80	4.86	449.33	81.39	136.19	15.43	1	2548.15	3.63	0.49	5	115	1	7	7
1199	80.96	64.00	345	12953.70	51.45	10239.77	22.24	0	0	120.55	10.56	319.51	4.85	401.13	58.12	201.28	20.38	1	2656.35	3.08	0.46	5	115	2	7	6
1200	80.74	64.05	347	12918.18	44.81	10248.23	22.11	0	0	127.25	11.58	317.20	4.86	348.28	46.42	191.12	20.09	1	3177.20	3.59	0.46	4	115	3	7	5
1201	80.99	63.75	348	12958.59	35.57	10200.02	18.74	0	0	151.04	11.44	310.49	4.86	341.84	36.74	194.98	17.04	1	2084.65	3.30	0.54	4	115	4	7	4
1202	81.51	63.90	351	13042.36	71.65	10223.81	19.94	0	0	118.18	9.71	310.31	4.77	521.97	102.27	194.08	18.29	1	1816.92	3.38	0.48	5	115	5	7	3
1203	80.79	63.91	352	12926.85	42.99	10224.89	22.79	0	0	115.04	11.54	302.80	4.51	320.02	42.78	178.31	20.61	1	1686.55	2.83	0.43	5	115	6	7	2
1204	79.90	63.77	353	12784.26	56.67	10202.81	21.55	0	0	124.49	12.69	312.78	5.10	383.01	61.74	166.28	19.47	1	3228.38	3.47	0.43	5	115	7	7	1
1205	86.76	52.20	344	13882.37	27.86	8352.60	35.81	0	0	132.77	15.99	339.81	5.34	179.53	24.88	229.93	32.20	0	2642.23	2.35	0.37	4	116	1	1	1
1206	76.61	61.85	345	12258.40	27.44	9896.31	34.22	0	0	147.01	18.24	305.18	5.67	171.20	24.35	213.13	30.49	0	1843.05	2.82	0.37	5	117	1	8	8
1207	76.30	61.49	348	12207.81	31.92	9838.58	33.47	0	0	133.64	16.25	302.64	5.62	203.94	28.58	213.78	29.97	0	1170.12	2.70	0.35	4	117	2	8	7
1208	76.43	61.52	349	12228.91	21.21	9842.86	28.13	0	0	192.01	24.31	316.43	5.55	124.39	16.91	169.73	24.50	1	2869.62	5.09	0.40	4	117	3	8	6
1209	76.52	61.48	350	12243.05	25.43	9836.12	24.21	0	0	136.71	10.83	288.69	4.23	243.56	24.22	234.04	22.80	0	2025.38	2.74	0.55	5	117	4	8	5
1210	76.47	61.62	353	12235.22	28.17	9859.93	34.98	0	0	134.57	16.44	315.61	5.37	178.79	25.10	221.68	31.25	0	2663.90	2.97	0.37	5	117	5	8	4
1211	76.08	61.43	354	12172.29	12.93	9828.80	20.18	0	0	271.46	34.80	318.00	4.68	94.58	15.03	88.77	11.98	1	981.20	4.44	0.47	5	117	6	8	3
1212	76.44	61.78	355	12230.79	17.67	9884.99	14.35	0	0	231.60	19.32	304.85	4.44	162.87	15.37	132.73	12.70	1	2066.52	5.02	0.61	4	117	7	8	2
1213	76.32	61.38	356	12210.53	24.25	9820.73	27.37	0	0	156.49	19.18	321.04	4.92	152.22	21.20	171.94	24.01	0	2888.08	3.40	0.41	3	117	8	8	1
1214	78.38	50.08	357	12541.45	28.18	8012.18	19.77	0	0	161.85	8.71	275.12	4.61	365.59	29.93	284.48	19.34	1	3643.95	4.02	0.62	5	118	1	1	1
1215	79.98	63.69	358	12796.30	32.83	10190.64	18.24	0	0	185.99	24.54	342.75	5.16	190.31	28.63	94.92	14.03	1	3056.80	3.67	0.39	4	119	1	1	1
1216	82.79	57.82	358	13246.97	11.60	9251.91	21.62	0	0	303.45	26.86	327.07	5.77	103.81	10.88	189.56	18.89	1	1781.60	4.55	0.59	4	120	1	72	72
1217	82.45	57.88	359	13192.29	9.63	9260.11	13.55	0	0	357.19	21.05	333.96	4.79	118.96	7.40	175.23	11.83	1	458.92	4.61	0.76	4	120	2	72	71
1218	82.50	57.67	360	13199.34	17.09	9227.62	20.56	0	0	244.85	25.99	328.01	5.24	113.18	12.44	146.49	17.68	1	-708.25	3.70	0.50	4	120	3	72	70
1219	82.59	57.62	361	13214.15	24.47	9219.92	18.59	0	0	220.78	26.00	321.04	5.47	158.05	21.16	114.21	14.33	1	715.52	3.65	0.45	4	120	4	72	69
1220	82.79	57.67	362	13246.56	24.44	9227.66	26.01	0	0	177.35	21.28	320.14	5.47	156.92	21.52	166.90	22.81	0	-1209.45	3.19	0.41	3	120	5	72	68
1221	82.73	57.56	363	13236.36	16.16	9210.15	17.21	0	0	295.62	31.72	347.31	5.54	112.13	13.60	113.28	12.66	1	1038.77	5.39	0.51	4	120	6	72	67
1222	82.12	57.85	364	13138.85	25.94	9255.59	14.99	0	0	198.22	15.13	329.01	4.88	260.28	23.82	152.75	13.46	1	395.42	2.79	0.60	4	120	7	72	66
1223	82.49	57.40	365	13199.12	16.31	9183.91	16.65	0	0	197.56	17.52	332.92	3.87	139.62	13.72	143.01	14.20	0	-835.88	2.92	0.58	3	120	8	72	65
1224	82.44	57.57	366	13190.32	13.23	9210.55	17.91	0	0	218.38	14.84	313.65	4.15	149.75	11.51	203.15	15.80	0	-1286.48	3.19	0.68	3	120	9	72	64
1225	82.45	57.64	367	13192.72	14.19	9221.80	15.35	0	0	261.23	17.35	307.25	4.76	164.70	12.46	178.28	13.52	0	-1712.45	3.88	0.69	3	120	10	72	63
1226	82.44	57.70	368	13191.06	15.96	9232.56	15.43	0	0	262.48	22.02	313.19	4.92	145.24	13.62	140.80	13.34	0	-1649.20	3.82	0.61	4	120	11	72	62
1227	82.62	57.57	369	13218.68	12.19	9210.68	11.71	0	0	281.80	15.06	309.85	4.17	175.94	10.74	168.93	10.30	0	1126.35	5.77	0.77	3	120	12	72	61
1228	82.61	57.66	371	13218.36	13.23	9225.19	13.96	0	0	297.90	21.72	310.54	4.82	138.05	11.19	146.38	12.04	0	-133.60	5.95	0.68	5	120	13	72	60
1229	82.72	57.61	372	13234.81	14.07	9217.22	14.07	0	0	294.41	22.87	319.60	4.91	138.49	12.17	137.62	11.86	0	-51.20	5.15	0.65	5	120	14	72	59
1230	82.72	57.65	373	13235.89	13.03	9224.64	17.29	0	0	227.49	17.94	317.42	4.09	126.28	11.22	168.37	15.08	1	-864.25	3.64	0.64	5	120	15	72	58
1231	82.67	57.54	374	13227.43	11.39	9206.00	13.95	0	0	276.84	20.38	313.43	4.04	113.45	9.09	143.52	11.80	1	-26.65	4.54	0.68	5	120	16	72	57
1232	82.55	57.65	375	13207.37	13.90	9224.58	19.57	0	0	231.97	18.59	314.09	4.60	130.56	11.40	187.21	17.15	1	-768.27	3.32	0.62	4	120	17	72	56
1233	82.57	57.65	376	13211.25	16.22	9223.94	10.13	0	0	208.22	12.30	315.05	3.24	211.05	14.28	130.40	8.55	1	-291.45	3.29	0.74	4	120	18	72	55
1234	82.60	57.91	377	13216.33	22.90	9265.74	20.50	0	0	156.90	14.90	321.79	4.22	186.14	20.21	166.70	18.16	0	537.08	3.80	0.52	4	120	19	72	54
1235	82.31	57.67	378	13170.24	16.21	9227.68	13.03	0	0	307.44	27.95	331.33	4.97	134.80	13.75	96.82	9.69	1	-942.00	4.08	0.60	5	120	20	72	53
1236	82.61	57.82	379	13217.26	11.78	9250.91	10.77	0	0	263.93	17.74	325.72	3.51	132.99	9.79	124.42	9.79	1	-26.70	4.99	0.72	4	120	21	72	52
1237	82.61	57.44	380	13217.74	15.36	9190.13	17.57	0	0	201.92	15.13	304.15	4.08	157.80	13.45	180.67	15.46	0	-1385.55	4.20	0.64	4	120	22	72	51
1238	82.75	57.84	381	13239.50	12.42	9253.80	14.27	0	0	239.08	14.52	308.92	3.92	157.74	10.94	181.15	12.57	0	-819.38	5.14	0.73	4	120	23	72	50
1239	82.58	57.45	382	13212.30	13.70	9192.62	10.68	0	0	263.50	17.26	310.19	3.71	159.08	11.86	118.12	8.14	1	-1577.17	4.50	0.72	4	120	24	72	49
1240	82.51	57.55	383	13200.87	9.90	9208.24	10.43	0	0	316.73	18.67	321.53	3.71	123.02	7.72	132.26	8.55	1	-204.12	5.91	0.77	5	120	25	72	48
1241	82.22	59.09	384	13155.02	18.70	9453.77	23.52	0	0	159.44	13.33	314.87	4.21	173.39	16.64	217.09	21.13	0	928.25	3.29	0.56	4	120	26	72	47
1242	82.58	59.96	385	13212.77	19.30	9593.42	27.98	0	0	212.58	25.25	342.69	5.81	118.63	14.95	179.68	24.45	1	2849.35	5.61	0.43	5	120	27	72	46
1243	82.40	60.00	386	13183.50	18.93	9600.23	28.95	0	0	201.69	19.16	328.16	5.88	154.07	16.66	234.23	26.12	0	1234.23	5.06	0.51	5	120	28	72	45
1244	82.24	59.42	387	13158.40	17.70	9506.78	17.03	0	0	283.89	29.99	334.78	5.66	127.48	15.43	116.39	12.94	1	466.05	6.15	0.51	5	120	29	72	44
1245	82.49	60.81	388	13198.52	16.50	9729.82	30.17	0	0	178.39	16.71	342.84	4.86	133.96	13.80	246.43	27.18	1	4236.08	5.19	0.52	5	120	30	72	43
1246	82.22	60.01	389	13155.17	13.26	9601.08	18.88	0	0	254.08	22.24	327.24	4.81	117.53	11.91	166.32	16.53	1	1498.02	5.50	0.59	4	120	31	72	42
1247	82.37	59.88	390	13178.85	15.51	9580.52	16.54	0	0	229.55	18.13	322.32	4.46	150.79	13.46	161.25	14.56	0	921.10	6.02	0.63	5	120	32	72	41
1248	82.34	59.72	391	13174.83	17.36	9554.68	16.16	0	0	254.00	28.14	341.93	4.80	114.36	13.68	107.33	13.31	1	1967.83	4.90	0.50	4	120	33	72	40
1249	82.45	59.80	392	13191.31	16.18	9567.53	16.66	0	0	256.07	23.68	327.02	4.96	131.87	13.28	138.27	14.69	1	1792.42	6.45	0.57	4	120	34	72	39
1250	82.89	59.62	393	13263.02	20.28	9538.52	23.40	0	0	200.93	24.00	332.34	5.26	132.46	18.63	150.74	20.20	1	2369.42	4.21	0.44	5	120	35	72	38
1251	82.58	59.75	394	13212.74	15.63	9559.27	22.64	0	0	288.84	27.17	335.58	6.46	123.25	12.45	184.01	19.80	1	2760.23	6.04	0.54	4	120	36	72	37
1252	82.67	59.42	395	13227.20	22.05	9507.55	21.01	0	0	212.66	24.55	352.71	5.45	146.01	19.04	138.29	17.70	0	1602.70	4.58	0.46	5	120	37	72	36
1253	82.77	59.93	396	13243.19	15.05	9588.75	20.47	0	0	249.16	22.16	327.11	5.29	130.47	13.30	177.17	17.94	1	2265.30	5.69	0.57	4	120	38	72	35
1254	82.67	59.16	397	13227.33	15.78	9465.47	20.02	0	0	272.08	28.95	335.40	5.54	105.87	12.19	143.82	17.63	1	398.85	5.36	0.51	5	120	39	72	34
1255	82.82	60.44	398	13251.50	21.60	9670.20	29.41	0	0	201.26	16.88	318.92	6.40	201.14	19.46	262.82	28.22	1	2165.52	4.02	0.53	5	120	40	72	33
1256	82.23	59.46	399	13156.66	13.03	9514.04	18.37	0	0	349.72	28.49	353.33	6.51	123.43	11.56	173.53	16.03	1	2210.25	7.45	0.62	4	120	41	72	32
1257	82.74	59.87	400	13238.92	18.27	9579.37	31.27	0	0	237.07	26.24	325.70	6.90	127.04	16.02	217.37	27.67	1	1960.00	6.38	0.45	5	120	42	72	31
1258	82.53	59.82	401	13205.25	15.59	9571.83	20.04	0	0	283.21	27.84	324.80	5.64	107.06	10.82	154.35	17.48	1	1536.70	5.23	0.54	4	120	43	72	30
1259	82.40	61.51	402	13184.16	17.20	9841.28	57.76	0	0	184.99	19.53	340.31	6.37	122.13	13.89	364.19	59.43	1	2731.38	6.09	0.46	4	120	44	72	29
1260	82.27	60.61	404	13163.91	23.01	9697.53	39.48	0	0	192.92	23.57	333.95	7.23	145.78	20.36	248.71	35.58	0	3592.75	5.03	0.39	5	120	45	72	28
1261	82.69	59.65	405	13230.64	16.69	9544.68	19.36	0	0	261.91	25.65	324.69	5.60	129.61	14.17	151.36	16.75	1	2587.00	5.76	0.54	4	120	46	72	27
1262	82.47	60.37	406	13195.08	17.59	9659.01	48.85	0	0	197.29	20.56	335.96	6.81	128.42	14.48	341.24	49.92	1	3831.85	9.55	0.47	5	120	47	72	26
1263	83.07	59.08	407	13290.80	11.87	9453.14	14.26	0	0	275.75	19.88	323.11	4.33	129.59	11.14	153.20	12.58	1	546.58	5.28	0.68	4	120	48	72	25
1264	82.43	59.16	408	13189.22	19.04	9466.28	13.32	0	0	277.83	34.12	338.72	5.12	114.08	14.13	93.02	13.67	1	-221.75	6.06	0.47	5	120	49	72	24
1265	82.71	59.24	409	13233.45	21.39	9478.98	22.74	0	0	271.38	35.62	331.80	7.04	123.65	18.10	132.78	19.82	1	701.70	4.24	0.40	5	120	50	72	23
1266	82.77	59.46	410	13242.50	15.48	9514.35	21.27	0	0	225.53	14.44	284.29	5.13	188.34	13.86	250.14	20.16	1	457.45	3.82	0.67	5	120	51	72	22
1267	82.42	59.77	411	13187.46	12.36	9562.65	14.11	0	0	338.48	26.56	323.83	4.83	97.41	8.04	135.61	12.27	1	2948.33	8.52	0.65	4	120	52	72	21
1268	82.47	58.92	412	13195.94	15.75	9427.15	16.46	0	0	245.38	22.38	320.05	4.67	129.69	12.77	139.33	14.84	1	-244.30	3.45	0.58	4	120	53	72	20
1269	82.01	58.96	413	13120.80	11.22	9433.02	18.20	0	0	243.08	16.42	309.12	4.28	131.03	10.62	208.37	16.08	1	682.83	4.03	0.69	5	120	54	72	19
1270	81.86	58.95	415	13098.00	16.87	9432.30	14.69	0	0	210.43	16.11	314.80	4.04	169.93	14.83	148.39	13.13	0	1151.88	3.84	0.64	4	120	55	72	18
1271	81.84	58.81	416	13094.62	9.90	9409.54	9.42	0	0	358.73	18.70	311.03	4.16	146.49	8.75	139.59	8.35	0	-466.73	6.55	0.80	4	120	56	72	17
1272	81.23	58.89	417	12996.48	10.25	9422.73	7.62	0	0	494.94	21.11	342.28	5.35	185.42	9.00	138.89	6.91	0	3854.30	9.03	0.85	4	120	57	72	16
1273	81.55	58.98	418	13048.50	15.64	9437.11	14.78	0	0	251.11	15.42	306.12	4.82	197.07	13.88	186.27	13.15	0	1068.05	5.05	0.70	3	120	58	72	15
1274	82.14	58.70	419	13142.03	19.29	9392.24	13.23	0	0	231.70	21.77	315.86	4.25	157.15	16.85	100.99	10.53	1	604.90	4.23	0.57	5	120	59	72	14
1275	82.63	59.99	420	13220.05	23.55	9599.20	49.47	0	0	172.13	20.18	323.40	7.22	156.75	21.00	312.69	48.68	1	3235.38	7.34	0.40	5	120	60	72	13
1276	82.77	60.58	421	13242.60	16.49	9693.12	40.33	0	0	215.24	22.56	351.80	6.74	122.47	14.79	291.61	38.00	1	3644.92	9.23	0.47	5	120	61	72	12
1277	82.58	61.34	422	13213.10	19.71	9814.56	26.33	0	0	236.00	17.12	320.75	6.86	212.87	17.83	272.74	25.39	1	4320.30	5.92	0.57	4	120	62	72	11
1278	83.09	60.60	423	13294.54	18.32	9695.44	22.49	0	0	226.67	11.95	299.60	5.67	268.55	17.52	306.23	22.63	1	4921.98	4.54	0.68	5	120	63	72	10
1279	82.68	60.33	424	13229.39	11.84	9652.72	22.45	0	0	249.20	16.49	305.13	4.92	137.94	10.30	255.14	20.97	1	2547.85	4.69	0.68	5	120	64	72	9
1280	82.62	59.49	425	13218.68	16.48	9517.73	16.10	0	0	274.72	25.48	330.48	5.23	133.99	13.76	129.65	13.03	1	1396.00	6.12	0.57	4	120	65	72	8
1281	82.88	59.59	426	13260.57	24.99	9534.54	17.28	0	0	227.30	22.78	328.50	5.69	191.24	21.93	130.16	14.28	1	2996.50	6.49	0.51	4	120	66	72	7
1282	82.47	59.35	427	13195.61	21.41	9495.26	17.72	0	0	247.17	28.16	333.23	5.55	142.02	18.05	113.07	13.89	1	438.98	4.16	0.47	4	120	67	72	6
1283	82.51	59.34	428	13201.94	19.05	9495.14	19.02	0	0	286.90	31.46	344.93	6.37	129.77	15.42	130.75	15.91	1	1129.73	4.09	0.48	4	120	68	72	5
1284	82.66	60.02	430	13225.59	13.49	9602.53	9.12	0	0	369.61	36.18	345.17	4.85	100.35	9.98	92.82	11.15	1	2220.95	6.11	0.60	5	120	69	72	4
1285	82.37	59.73	431	13179.31	13.50	9556.73	12.37	0	0	330.12	28.86	335.57	4.74	108.91	10.07	104.20	10.33	1	2305.83	8.41	0.62	5	120	70	72	3
1286	82.76	59.15	433	13241.66	12.58	9464.14	11.37	0	0	404.24	47.87	333.74	5.61	83.54	11.03	88.63	12.03	1	1254.62	5.88	0.51	5	120	71	72	2
1287	82.74	59.62	436	13238.37	19.44	9538.47	31.68	0	0	154.65	18.28	321.10	4.67	126.37	16.98	206.35	27.84	1	2049.48	4.19	0.42	5	120	72	72	1
1288	77.49	49.70	362	12398.36	28.32	7952.62	24.77	0	0	151.58	10.24	284.90	5.04	306.12	28.55	285.48	23.84	1	2669.92	3.31	0.57	5	121	1	1	1
1289	78.97	63.66	363	12635.03	30.12	10184.87	22.95	0	0	139.32	17.32	346.19	4.46	186.44	26.50	141.59	19.81	0	2947.23	2.69	0.40	3	122	1	7	7
1290	80.71	63.50	365	12913.88	45.22	10160.66	12.18	0	0	152.06	11.03	328.79	3.95	417.45	52.99	128.46	10.04	1	3143.62	3.95	0.63	4	122	2	7	6
1291	80.11	63.76	366	12817.60	40.62	10200.99	15.04	0	0	133.23	10.94	331.53	3.92	354.80	42.52	143.51	13.50	1	1815.50	3.72	0.56	4	122	3	7	5
1292	79.93	63.63	368	12788.14	47.78	10180.58	24.83	0	0	144.12	22.08	339.44	5.95	237.89	42.81	120.84	20.06	1	1582.70	3.21	0.30	4	122	4	7	4
1293	80.11	63.86	369	12817.26	24.13	10217.59	15.50	0	0	155.71	13.84	312.46	3.71	209.53	21.33	135.78	14.11	0	1493.33	2.99	0.56	4	122	5	7	3
1294	80.99	63.82	372	12958.70	48.05	10211.41	15.55	0	0	141.72	12.40	322.77	4.49	380.56	52.23	139.88	14.17	1	1407.33	2.47	0.53	5	122	6	7	2
1295	80.63	63.88	373	12901.11	34.44	10220.73	15.00	0	0	194.09	12.11	302.73	5.33	388.80	38.70	190.34	13.69	1	1888.85	3.65	0.63	5	122	7	7	1
1296	85.90	53.92	363	13743.89	20.00	8627.43	36.29	0	0	156.49	20.46	352.90	5.18	122.25	19.44	214.88	32.24	1	2614.48	3.41	0.38	5	123	1	2	2
1297	86.31	52.90	365	13808.87	24.23	8464.77	19.63	0	0	165.69	20.91	349.35	4.35	148.39	20.99	123.52	18.82	1	434.88	2.97	0.42	4	123	2	2	1
1298	76.33	61.03	368	12212.50	31.90	9764.16	33.58	0	0	165.56	27.94	347.66	6.53	145.06	27.59	153.37	29.73	0	2722.02	2.89	0.27	3	124	1	6	6
1299	76.26	61.28	369	12202.13	22.58	9804.18	20.57	0	0	197.78	29.25	321.04	4.86	115.87	19.28	102.42	16.99	1	1536.20	3.60	0.36	4	124	2	6	5
1300	76.13	61.42	370	12180.64	20.55	9826.79	33.71	0	0	154.73	21.56	326.82	4.98	118.15	20.01	187.85	29.49	1	1574.40	2.92	0.36	5	124	3	6	4
1301	76.13	61.81	372	12180.40	15.65	9890.05	31.32	0	0	177.64	26.26	330.66	4.83	95.09	17.19	168.92	27.37	1	1944.60	2.89	0.36	4	124	4	6	3
1302	76.76	62.33	373	12281.41	43.06	9972.98	32.43	0	0	133.54	18.03	325.54	6.36	246.64	39.17	186.71	29.20	0	2078.80	1.98	0.32	5	124	5	6	2
1303	77.34	62.20	374	12373.86	30.60	9952.44	28.83	0	0	158.50	11.72	283.18	5.86	307.17	30.78	295.59	28.56	1	2203.10	2.44	0.51	5	124	6	6	1
1304	80.65	49.59	369	12903.23	36.66	7933.93	14.03	0	0	170.49	14.38	317.98	4.59	321.46	36.20	126.12	11.52	1	1119.83	3.33	0.57	5	125	1	1	1
1305	86.01	51.97	369	13761.27	27.26	8315.08	43.85	0	0	117.00	14.61	323.41	5.09	170.14	24.47	267.61	40.98	1	633.42	2.20	0.35	3	126	1	2	2
1306	86.15	52.01	371	13783.99	33.97	8320.88	34.04	0	0	148.19	22.63	338.20	6.23	171.68	29.99	172.04	30.07	0	1160.75	2.05	0.30	3	126	2	2	1
1307	81.61	50.09	375	13057.95	24.64	8013.89	40.03	0	0	132.14	17.46	343.80	5.12	143.51	21.36	232.81	35.89	0	1942.27	1.64	0.36	5	127	1	1	1
1308	79.59	63.67	378	12733.83	44.29	10187.62	15.68	0	0	161.09	18.04	328.10	4.72	295.99	41.77	92.18	11.59	1	2027.58	3.36	0.46	5	128	1	4	4
1309	79.97	63.91	381	12795.19	40.22	10225.29	23.75	0	0	116.81	12.07	321.59	4.54	293.01	38.77	179.80	21.41	1	1293.50	2.53	0.42	5	128	2	4	3
1310	80.15	63.46	384	12823.56	28.67	10153.83	18.85	0	0	136.58	11.67	337.72	4.03	257.86	26.34	171.64	16.85	1	1893.10	2.49	0.53	4	128	3	4	2
1311	80.78	63.58	385	12925.28	49.09	10172.05	24.48	0	0	139.02	18.16	339.79	5.95	285.04	46.17	145.02	21.35	1	879.20	1.85	0.35	5	128	4	4	1
1312	78.53	49.93	379	12565.18	59.10	7988.51	21.84	0	0	124.75	13.38	314.87	5.33	387.23	66.02	160.71	19.85	1	2680.60	3.74	0.41	5	129	1	1	1
1313	85.94	52.04	379	13751.01	15.98	8326.33	27.06	0	0	164.62	17.31	345.13	4.21	122.17	15.80	199.86	23.81	1	1554.27	2.45	0.49	3	130	1	3	3
1314	85.82	51.27	381	13730.64	28.37	8203.77	42.44	0	0	128.00	14.94	334.74	5.71	190.17	25.61	279.03	39.91	1	1948.75	3.51	0.35	4	130	2	3	2
1315	87.22	52.66	382	13955.26	45.98	8425.62	28.57	0	0	132.48	18.84	337.36	5.95	246.25	42.42	155.76	25.28	0	1536.12	2.51	0.31	4	130	3	3	1
1316	76.11	60.83	380	12177.83	16.90	9732.46	26.00	0	0	190.09	20.84	318.26	4.85	122.62	16.24	183.66	22.82	1	1793.33	3.41	0.48	4	131	1	4	4
1317	76.04	61.47	382	12165.85	19.35	9834.87	19.50	0	0	208.69	18.71	315.63	4.98	166.43	17.09	167.58	17.11	0	1813.10	4.23	0.55	3	131	2	4	3
1318	76.10	61.30	383	12176.43	29.24	9808.50	32.70	0	0	154.35	18.93	316.98	6.04	184.68	26.06	206.50	29.10	0	1803.70	2.67	0.37	5	131	3	4	2
1319	76.05	61.31	385	12167.44	24.41	9810.30	32.59	0	0	166.10	20.19	327.73	5.83	155.46	21.81	207.06	28.83	0	2279.60	2.77	0.39	3	131	4	4	1
1320	78.51	50.17	383	12562.02	30.23	8027.64	26.85	0	0	171.94	12.06	295.72	6.01	312.11	30.59	291.32	26.43	1	3005.67	2.28	0.52	5	132	1	9	9
1321	78.39	50.15	386	12541.63	38.50	8023.66	27.75	0	0	151.47	16.80	322.18	6.37	268.06	35.71	195.37	25.11	1	4305.58	4.93	0.38	5	132	2	9	8
1322	77.93	50.34	388	12469.30	37.42	8054.99	33.02	0	0	130.43	12.59	303.10	5.86	296.72	36.58	262.31	31.94	1	3709.23	3.41	0.40	5	132	3	9	7
1323	79.55	49.87	390	12728.18	42.08	7978.47	27.95	0	0	127.55	12.48	320.17	5.65	324.41	42.46	225.57	25.74	1	2980.73	4.80	0.41	5	132	4	9	6
1324	77.67	50.01	392	12427.30	30.14	8001.98	34.40	0	0	137.60	16.01	323.08	5.70	201.56	27.03	228.70	31.24	0	4378.75	3.32	0.38	5	132	5	9	5
1325	79.34	49.22	393	12694.39	42.68	7875.00	20.67	0	0	158.58	21.97	341.95	5.74	237.40	37.96	116.27	18.78	1	2503.10	3.23	0.35	5	132	6	9	4
1326	79.54	49.44	396	12725.71	49.26	7910.54	22.50	0	0	132.33	16.71	347.38	5.38	294.86	46.73	136.98	19.20	1	3751.95	4.05	0.36	4	132	7	9	3
1327	77.94	49.81	397	12469.80	34.62	7969.07	26.80	0	0	147.91	11.65	297.19	5.80	329.25	35.48	267.65	25.46	1	4460.33	3.30	0.45	5	132	8	9	2
1328	78.43	49.91	400	12548.01	31.89	7984.87	21.83	0	0	150.96	15.93	316.95	5.01	233.51	28.52	160.46	19.52	0	3888.33	4.50	0.44	4	132	9	9	1
1329	76.38	61.90	390	12220.27	22.82	9903.44	35.34	0	0	138.47	10.35	287.73	4.90	238.02	21.73	347.47	37.05	1	1985.65	2.10	0.52	5	133	1	2	2
1330	76.28	61.85	391	12204.63	26.00	9896.80	19.18	0	0	190.78	26.11	337.31	5.12	147.45	22.56	113.09	18.82	1	3025.40	4.08	0.38	4	133	2	2	1
1331	80.60	63.94	390	12895.55	63.44	10231.13	26.62	0	0	110.40	18.87	350.64	5.48	275.76	60.62	124.90	26.07	1	1927.70	2.97	0.26	5	134	1	1	1
1332	76.13	61.10	395	12180.95	35.82	9776.16	21.15	0	0	176.19	30.47	328.65	5.94	163.39	31.35	105.07	22.96	1	1813.35	4.19	0.29	3	135	1	3	3
1333	76.16	61.96	398	12185.24	28.31	9914.40	19.21	0	0	150.49	12.03	303.44	4.45	268.93	26.77	187.71	17.29	1	2684.33	3.38	0.55	5	135	2	3	2
1334	75.33	61.41	400	12053.07	26.04	9825.28	19.62	0	0	159.64	13.04	293.28	4.56	242.83	24.28	186.95	17.56	0	2043.23	3.27	0.55	5	135	3	3	1
1335	81.73	63.49	396	13076.66	30.98	10158.59	40.44	0	0	122.28	19.19	346.49	5.35	152.31	27.31	198.78	35.66	0	3248.67	3.06	0.29	5	136	1	1	1
1336	82.54	62.75	400	13206.70	27.59	10039.83	27.15	0	0	170.52	19.80	341.94	5.82	183.55	24.39	180.47	24.07	0	3100.38	3.09	0.41	4	137	1	2	2
1337	81.05	63.76	401	12967.83	54.19	10201.87	22.97	0	0	147.61	17.73	342.43	6.32	330.17	54.59	149.58	20.62	1	2360.75	2.95	0.37	4	137	2	2	1
1338	76.59	62.03	405	12254.44	34.66	9925.03	33.61	0	0	137.74	10.76	276.38	5.67	318.11	35.31	323.20	34.25	1	2556.92	2.13	0.46	5	138	1	1	1
1339	86.86	52.29	406	13897.34	30.77	8366.82	28.04	0	0	127.55	13.63	317.06	4.83	223.32	27.75	204.06	25.15	0	1407.80	2.36	0.41	5	139	1	1	1
1340	74.90	53.99	407	11983.81	45.46	8637.92	9.13	0	0	202.65	23.21	299.10	4.88	290.18	44.73	86.43	11.19	1	1721.75	2.99	0.49	5	140	1	1	1
1341	80.21	49.20	408	12833.92	101.57	7872.15	20.50	0	0	128.56	17.65	324.43	6.15	459.06	121.62	118.59	19.11	1	2048.77	3.20	0.34	5	141	1	4	4
1342	79.19	49.30	409	12669.64	39.15	7887.81	22.14	0	0	143.49	17.03	319.34	5.19	250.77	36.12	144.35	19.49	1	2881.60	4.05	0.40	4	141	2	4	3
1343	78.85	49.71	410	12616.02	137.86	7953.13	26.10	0	0	95.44	13.59	319.62	5.65	549.16	200.21	144.90	23.38	1	3184.10	3.01	0.30	5	141	3	4	2
1344	79.38	49.43	411	12700.83	26.90	7908.73	20.57	0	0	171.15	9.91	280.99	5.02	346.61	28.31	271.03	20.26	1	3193.60	2.59	0.61	5	141	4	4	1
1345	81.34	63.54	410	13013.75	67.58	10166.86	22.47	0	0	148.88	12.27	311.90	5.72	467.48	65.44	212.31	20.94	1	3108.02	2.87	0.53	5	142	1	3	3
1346	80.64	63.60	412	12902.73	38.33	10176.67	20.99	0	0	151.09	11.79	311.28	5.31	358.47	40.88	211.43	19.53	1	2195.50	3.20	0.51	5	142	2	3	2
1347	79.35	63.72	413	12695.28	45.13	10195.61	24.94	0	0	123.42	12.48	323.17	5.11	321.25	45.38	193.55	22.58	1	3204.98	2.72	0.42	5	142	3	3	1
1348	82.19	63.09	410	13150.16	34.73	10093.93	36.09	0	0	151.26	14.80	316.87	7.01	276.83	33.18	285.33	34.90	1	2076.20	3.39	0.38	5	143	1	1	1
1349	86.77	52.56	411	13883.98	26.40	8409.53	19.15	0	0	124.00	10.02	323.33	3.58	252.26	24.14	184.67	17.19	1	1895.92	2.55	0.55	4	144	1	2	2
1350	86.93	52.11	412	13908.28	23.55	8337.39	16.12	0	0	181.47	19.43	330.29	4.30	170.65	20.62	120.43	15.68	1	2046.30	3.16	0.49	4	144	2	2	1
1351	76.17	61.64	415	12186.99	23.77	9862.63	19.38	0	0	162.22	11.80	289.90	4.48	250.72	22.18	208.21	17.48	1	1244.60	2.39	0.58	4	145	1	3	3
1352	76.92	61.72	416	12307.88	21.26	9874.41	19.07	0	0	181.76	14.05	312.77	4.66	212.91	19.05	191.30	17.01	0	2495.95	2.46	0.59	4	145	2	3	2
1353	76.93	62.31	418	12308.53	31.74	9970.06	31.41	0	0	145.89	11.31	288.23	5.52	287.32	31.92	309.63	31.07	1	2609.58	2.59	0.51	5	145	3	3	1
1354	80.53	49.17	415	12884.07	60.85	7867.74	16.97	0	0	131.31	22.68	342.26	5.11	277.55	56.20	86.93	17.33	1	1951.58	2.45	0.28	5	146	1	2	2
1355	79.69	49.71	417	12751.04	40.89	7953.39	23.49	0	0	152.04	21.49	343.00	5.74	222.39	36.14	127.11	20.22	1	2766.60	3.04	0.34	4	146	2	2	1
1356	86.68	51.61	419	13868.93	34.03	8257.09	39.70	0	0	130.86	16.72	323.14	6.25	207.64	30.67	241.34	36.07	0	2359.52	2.51	0.31	3	147	1	1	1
1357	81.14	63.57	420	12982.63	45.88	10170.78	23.88	0	0	136.13	14.36	339.68	5.58	318.78	45.79	177.44	21.54	1	2720.65	3.23	0.41	5	148	1	1	1
1358	76.28	61.67	423	12204.91	27.54	9866.63	25.06	0	0	162.58	16.84	295.59	5.38	205.06	24.79	187.46	22.28	0	1632.38	2.46	0.45	4	149	1	4	4
1359	76.65	61.88	425	12264.72	27.42	9900.15	34.95	0	0	136.53	12.72	305.12	5.53	231.64	25.14	287.74	33.62	1	2560.38	2.15	0.43	5	149	2	4	3
1360	76.20	61.44	426	12192.76	21.91	9830.97	23.64	0	0	154.47	10.09	287.43	4.58	259.15	20.92	281.30	22.50	1	1679.95	2.33	0.58	5	149	3	4	2
1361	76.04	61.20	427	12166.24	16.28	9791.73	20.40	0	0	197.28	16.79	307.06	4.40	148.12	14.59	184.83	17.99	0	2352.33	3.06	0.58	3	149	4	4	1
1362	80.25	49.42	423	12839.72	64.74	7906.57	28.86	0	0	115.92	17.61	326.04	6.13	317.32	63.79	147.74	25.39	1	2532.05	2.88	0.28	5	150	1	1	1
1363	81.40	63.60	427	13023.74	39.18	10176.22	19.52	0	0	131.92	10.69	338.45	4.42	339.74	40.06	189.10	17.68	1	1290.30	2.21	0.52	5	151	1	2	2
1364	82.18	62.98	429	13149.24	35.57	10076.07	21.81	0	0	150.80	12.43	324.44	5.28	317.34	35.64	208.04	19.92	1	3124.05	4.02	0.50	5	151	2	2	1
1365	79.18	49.39	430	12668.53	60.04	7902.36	30.65	0	0	111.24	16.61	342.79	5.94	302.62	58.06	160.20	27.37	1	2162.30	1.97	0.27	4	152	1	1	1
1366	86.91	52.02	430	13906.29	22.65	8322.96	24.74	0	0	161.90	18.84	333.72	4.67	150.33	20.14	163.94	21.79	0	2434.75	3.52	0.44	5	153	1	1	1
1367	80.15	63.59	434	12824.52	49.13	10175.10	21.72	0	0	131.30	12.95	319.42	5.18	352.90	51.22	172.85	19.61	1	1597.92	2.60	0.44	4	154	1	1	1
1368	75.53	61.09	437	12085.22	17.43	9774.93	17.56	0	0	208.62	20.96	301.78	4.31	130.61	14.19	135.35	15.97	1	1423.00	5.42	0.53	4	155	1	1	1
1369	78.74	49.19	439	12598.86	60.30	7870.88	16.10	0	0	173.52	30.59	338.66	6.44	271.18	55.43	80.17	15.54	1	3149.95	3.97	0.28	4	156	1	1	1
1370	79.83	63.18	441	12772.97	34.40	10108.54	15.15	0	0	175.48	22.56	335.88	4.85	209.41	30.48	97.92	15.18	1	2673.00	4.85	0.41	4	157	1	1	1
1371	82.39	59.69	442	13182.85	17.20	9550.74	18.20	0	0	227.54	25.35	326.50	4.41	101.48	11.92	121.07	15.06	1	1700.55	5.12	0.49	5	158	1	77	77
1372	82.26	59.72	443	13161.90	16.03	9555.65	15.24	0	0	261.45	26.08	328.59	4.75	122.44	13.78	115.25	12.85	1	2573.12	5.58	0.56	5	158	2	77	76
1373	82.38	59.86	445	13180.25	16.51	9577.54	25.97	0	0	227.46	23.71	329.93	5.54	115.44	12.86	190.12	22.71	1	2180.85	5.10	0.50	5	158	3	77	75
1374	82.37	60.11	446	13178.59	18.55	9617.63	20.35	0	0	253.27	24.69	321.12	5.95	145.91	16.01	160.68	17.91	0	2781.33	4.73	0.53	5	158	4	77	74
1375	82.79	60.39	448	13247.04	22.65	9661.87	27.20	0	0	194.17	18.47	312.29	6.06	184.84	20.18	219.34	24.89	0	2257.38	4.50	0.49	5	158	5	77	73
1376	82.40	59.77	449	13183.33	17.22	9562.68	18.29	0	0	263.91	25.73	334.23	5.56	133.75	14.36	143.78	15.99	1	2376.67	4.45	0.54	4	158	6	77	72
1377	82.32	59.90	450	13170.63	18.02	9583.55	16.49	0	0	250.02	26.75	328.06	5.12	128.87	15.18	122.34	15.82	1	1460.12	5.56	0.52	5	158	7	77	71
1378	82.48	59.84	452	13196.49	17.53	9574.38	20.40	0	0	252.94	26.28	338.75	5.62	125.15	13.89	150.24	17.93	1	3234.17	7.95	0.51	5	158	8	77	70
1379	82.73	59.48	453	13237.45	18.78	9516.95	22.11	0	0	267.04	37.08	334.61	5.94	98.42	15.69	108.97	15.47	1	71.95	4.95	0.40	5	158	9	77	69
1380	82.59	60.17	454	13214.14	18.67	9627.92	20.86	0	0	211.38	20.75	325.05	5.04	145.60	16.04	163.40	18.32	0	1794.08	5.35	0.52	3	158	10	77	68
1381	82.72	59.44	455	13235.97	19.32	9510.46	28.35	0	0	175.22	14.63	303.52	5.12	180.21	17.28	255.08	26.91	1	427.90	3.22	0.54	4	158	11	77	67
1382	82.72	59.71	456	13234.54	18.96	9553.98	18.56	0	0	271.49	32.11	320.50	5.91	121.27	16.03	118.20	15.57	1	1900.27	5.06	0.46	5	158	12	77	66
1383	82.63	59.48	457	13220.74	16.79	9517.54	18.01	0	0	249.01	26.87	338.70	4.81	108.68	12.52	120.08	13.75	1	746.85	4.92	0.50	5	158	13	77	65
1384	83.11	59.23	458	13297.74	18.61	9477.03	21.72	0	0	199.05	19.89	325.97	4.87	144.08	16.66	167.49	19.04	0	747.40	4.05	0.51	5	158	14	77	64
1385	82.65	59.40	459	13223.83	15.05	9503.76	17.26	0	0	258.48	26.32	328.96	4.44	91.59	10.43	124.67	13.78	1	737.05	5.00	0.54	5	158	15	77	63
1386	82.49	59.16	461	13198.33	13.32	9466.00	15.43	0	0	250.53	17.52	310.65	4.35	145.71	11.41	169.61	13.55	0	632.25	5.00	0.68	3	158	16	77	62
1387	82.28	58.37	462	13164.21	10.18	9339.32	24.15	0	0	314.55	21.02	325.49	5.94	116.35	8.75	275.02	22.24	1	-9.48	5.27	0.69	4	158	17	77	61
1388	82.87	59.66	463	13258.94	13.98	9545.41	20.47	0	0	214.86	18.81	310.57	4.43	125.70	13.10	180.83	17.91	1	1634.67	4.16	0.58	4	158	18	77	60
1389	82.10	59.88	464	13136.07	15.42	9580.45	19.33	0	0	267.57	27.97	319.50	5.57	118.81	15.16	144.25	17.16	1	2356.15	5.47	0.52	4	158	19	77	59
1390	82.68	59.79	465	13229.30	17.34	9566.52	25.82	0	0	192.34	18.68	315.52	4.97	136.88	14.98	204.61	22.75	0	1730.55	3.81	0.51	4	158	20	77	58
1391	82.72	59.54	468	13234.54	20.56	9527.02	19.36	0	0	242.69	27.35	328.66	5.68	139.04	17.75	128.38	15.62	1	2243.45	4.29	0.47	4	158	21	77	57
1392	82.84	59.35	469	13254.09	14.76	9495.60	25.02	0	0	275.86	44.59	342.35	6.26	83.78	15.08	120.90	20.25	1	862.65	3.23	0.35	4	158	22	77	56
1393	82.65	59.52	471	13224.70	11.24	9522.97	16.60	0	0	333.85	24.25	325.90	5.33	112.68	8.82	174.34	14.44	1	3274.50	8.53	0.68	5	158	23	77	55
1394	82.92	60.04	472	13266.81	14.56	9605.72	19.13	0	0	292.43	20.76	329.47	6.07	158.78	12.97	207.83	17.02	0	3351.58	5.33	0.65	4	158	24	77	54
1395	82.80	59.77	473	13247.72	10.07	9562.62	19.99	0	0	270.64	18.96	336.45	4.67	113.12	9.36	220.62	17.64	1	3167.98	5.64	0.68	4	158	25	77	53
1396	82.87	59.65	474	13259.66	11.32	9543.37	21.51	0	0	274.95	21.65	326.49	5.28	116.09	11.21	212.38	18.91	1	2252.67	4.68	0.63	4	158	26	77	52
1397	83.14	60.20	475	13303.13	13.20	9632.21	13.01	0	0	278.37	14.30	309.94	4.61	199.03	11.76	195.84	11.64	0	2398.25	5.87	0.77	3	158	27	77	51
1398	82.66	59.98	476	13225.32	13.06	9596.22	15.55	0	0	298.61	20.32	311.82	5.18	147.41	11.34	175.88	13.67	0	2712.70	7.07	0.69	3	158	28	77	50
1399	82.80	59.94	477	13247.95	18.40	9590.21	21.68	0	0	199.59	17.97	322.24	4.92	157.76	16.27	185.75	19.12	0	2478.85	4.72	0.55	3	158	29	77	49
1400	82.76	59.96	478	13241.44	13.26	9593.63	16.79	0	0	274.74	18.32	332.39	5.06	153.53	11.71	194.22	14.83	0	3226.70	5.36	0.69	4	158	30	77	48
1401	83.00	60.10	479	13280.52	21.63	9616.58	25.51	0	0	233.41	26.79	339.92	6.69	145.99	19.43	171.41	22.41	0	2537.17	4.83	0.44	5	158	31	77	47
1402	82.89	60.68	480	13262.73	23.67	9709.44	33.31	0	0	176.93	18.59	334.85	6.32	175.16	21.20	244.96	30.15	0	3192.42	3.27	0.43	5	158	32	77	46
1403	83.03	60.44	481	13284.58	12.46	9669.62	16.02	0	0	309.57	19.74	337.11	5.41	151.31	11.15	193.91	14.11	0	3527.27	6.31	0.71	4	158	33	77	45
1404	83.06	61.05	482	13289.41	26.13	9767.49	64.67	0	0	116.41	16.39	351.46	5.38	144.66	23.78	307.04	63.53	1	2976.05	4.03	0.33	5	158	34	77	44
1405	82.47	60.03	483	13195.90	14.34	9604.34	17.77	0	0	303.45	27.35	325.22	5.50	109.56	10.15	149.92	15.68	1	3194.83	7.31	0.58	4	158	35	77	43
1406	82.72	59.71	485	13235.89	18.33	9553.80	30.60	0	0	207.10	25.87	324.86	5.82	110.30	15.47	188.04	26.71	1	1379.77	4.77	0.42	5	158	36	77	42
1407	83.04	59.38	486	13285.71	15.49	9500.62	19.06	0	0	261.32	33.96	328.59	5.16	104.60	17.59	101.65	13.45	1	202.30	2.89	0.45	5	158	37	77	41
1408	82.63	59.36	487	13221.05	22.52	9498.35	20.44	0	0	254.08	34.46	339.12	5.83	121.43	17.95	94.56	14.04	1	754.17	4.14	0.40	5	158	38	77	40
1409	82.54	60.28	488	13206.54	20.59	9645.09	27.37	0	0	173.70	14.74	314.58	5.23	189.04	18.45	246.04	25.52	0	2097.83	3.04	0.54	5	158	39	77	39
1410	83.02	59.11	489	13282.80	14.36	9457.62	35.72	0	0	213.48	44.27	334.24	6.10	80.54	16.74	143.40	31.97	1	1082.05	3.16	0.25	5	158	40	77	38
1411	82.98	60.64	491	13276.01	26.69	9702.18	45.21	0	0	142.72	15.78	322.75	6.02	188.52	24.02	292.26	44.66	1	3416.10	4.74	0.42	5	158	41	77	37
1412	82.81	59.48	492	13249.57	18.49	9516.62	25.41	0	0	199.34	20.11	307.24	5.26	141.87	16.46	193.39	22.67	0	531.42	3.65	0.50	4	158	42	77	36
1413	82.38	59.40	493	13181.47	64.22	9504.49	54.91	0	0	163.99	60.20	372.54	7.66	61.43	49.05	90.39	34.26	1	363.35	3.08	-0.06	5	158	43	77	35
1414	82.70	59.53	496	13231.34	19.39	9525.01	39.68	0	0	181.21	25.16	320.29	5.82	98.73	15.26	218.77	34.79	1	936.35	2.62	0.36	4	158	44	77	34
1415	82.43	60.04	498	13188.85	14.67	9605.76	15.32	0	0	273.76	24.78	325.24	4.77	118.38	11.24	131.59	14.22	1	3278.23	5.93	0.59	4	158	45	77	33
1416	82.69	59.01	499	13229.61	18.73	9441.16	18.32	0	0	232.81	26.27	312.73	5.12	126.63	15.72	128.04	17.39	1	520.00	3.96	0.49	5	158	46	77	32
1417	82.47	58.71	500	13195.11	9.73	9393.79	11.72	0	0	318.91	18.06	325.23	4.03	128.61	7.87	158.17	10.21	1	2039.12	7.44	0.77	4	158	47	77	31
1418	82.25	58.77	501	13160.76	7.91	9403.16	9.68	0	0	464.43	22.13	329.53	4.86	127.36	6.89	156.07	8.45	1	2513.42	8.26	0.83	4	158	48	77	30
1419	82.47	59.07	502	13195.52	13.91	9451.45	6.63	0	0	409.30	38.19	347.95	4.72	113.74	10.20	79.55	7.39	1	1188.30	5.66	0.62	5	158	49	77	29
1420	82.38	59.21	503	13181.31	21.67	9473.43	18.92	0	0	278.56	33.20	349.90	6.68	138.73	18.31	122.80	16.95	1	1370.70	5.35	0.45	3	158	50	77	28
1421	82.53	59.13	504	13204.41	17.21	9460.67	16.17	0	0	323.34	34.39	346.17	5.74	94.93	10.52	118.78	15.45	1	916.73	5.79	0.52	5	158	51	77	27
1422	82.79	59.59	505	13246.46	18.26	9534.29	19.87	0	0	225.82	28.94	336.61	4.81	110.02	16.65	106.15	14.05	1	1555.25	3.78	0.43	5	158	52	77	26
1423	82.93	59.34	506	13268.96	17.12	9494.09	22.55	0	0	222.50	27.30	334.06	5.28	114.80	17.63	142.83	19.34	1	301.88	3.82	0.44	4	158	53	77	25
1424	82.51	59.33	507	13201.17	23.33	9492.80	19.31	0	0	314.36	41.59	341.81	6.21	88.26	13.10	91.96	13.92	1	453.02	5.34	0.41	4	158	54	77	24
1425	82.38	60.19	508	13180.09	32.34	9630.55	40.99	0	0	146.81	19.95	336.74	6.78	184.94	28.89	231.80	37.49	0	2054.75	1.73	0.32	5	158	55	77	23
1426	82.68	59.16	510	13228.55	25.74	9466.29	20.20	0	0	225.40	31.39	353.01	6.14	142.59	22.12	115.28	19.22	1	-958.17	1.44	0.38	5	158	56	77	22
1427	82.80	59.23	511	13248.50	18.60	9477.36	17.12	0	0	237.84	26.27	348.99	5.02	130.37	16.56	119.56	15.09	1	-1191.83	1.68	0.50	5	158	57	77	21
1428	82.99	59.04	512	13277.77	14.79	9445.71	19.77	0	0	259.28	26.24	314.18	5.39	119.05	14.98	152.57	17.46	1	390.48	3.43	0.53	3	158	58	77	20
1429	82.82	59.10	513	13251.48	13.55	9456.60	20.55	0	0	244.52	23.23	307.97	4.91	113.31	12.85	167.64	17.98	1	149.42	2.99	0.56	4	158	59	77	19
1430	82.81	59.22	514	13249.31	20.35	9474.90	27.07	0	0	239.90	43.64	346.09	6.63	92.77	19.83	118.00	24.20	1	-250.38	3.10	0.29	5	158	60	77	18
1431	82.21	59.51	515	13153.13	14.03	9521.93	27.48	0	0	272.14	32.78	349.02	6.35	93.84	13.31	178.52	23.93	1	3244.83	5.77	0.45	4	158	61	77	17
1432	82.17	59.08	516	13147.86	10.97	9452.81	14.05	0	0	341.49	18.91	327.80	5.23	153.11	9.74	195.64	12.43	0	2024.23	6.16	0.76	4	158	62	77	16
1433	82.14	58.46	517	13143.00	10.32	9352.85	10.53	0	0	351.73	18.12	327.79	4.45	154.39	9.11	157.10	9.16	0	-338.50	6.05	0.80	4	158	63	77	15
1434	83.25	58.28	518	13320.11	20.29	9324.22	17.60	0	0	206.29	15.52	306.96	4.91	208.79	18.06	181.05	15.69	0	-323.10	4.36	0.61	3	158	64	77	14
1435	83.20	57.50	519	13312.48	13.81	9200.18	15.75	0	0	269.85	26.53	320.52	4.53	109.35	12.75	114.15	11.52	1	-382.15	5.61	0.56	5	158	65	77	13
1436	83.24	57.51	520	13318.26	10.62	9201.61	14.37	0	0	302.24	25.03	341.12	3.66	95.60	9.31	87.87	8.04	1	292.85	5.22	0.65	5	158	66	77	12
1437	83.17	57.39	521	13307.77	16.08	9183.19	13.43	0	0	220.02	19.01	327.14	3.67	141.74	14.16	108.13	9.78	1	-889.08	3.18	0.61	4	158	67	77	11
1438	82.64	57.95	522	13222.57	12.70	9272.78	10.06	0	0	370.97	19.46	314.56	5.16	186.85	11.17	148.49	9.02	0	158.02	6.16	0.78	3	158	68	77	10
1439	83.00	57.73	523	13279.46	19.64	9237.45	13.50	0	0	210.74	21.06	327.65	3.98	151.58	17.30	100.26	11.36	1	160.12	4.46	0.56	5	158	69	77	9
1440	82.86	57.96	524	13257.11	10.30	9273.57	11.00	0	0	290.92	17.95	314.97	3.72	130.37	9.40	138.89	9.97	1	-774.65	3.64	0.75	4	158	70	77	8
1441	83.00	57.93	526	13280.34	16.34	9268.49	5.31	0	0	286.99	25.83	317.87	3.31	150.88	14.53	72.51	5.53	1	-32.45	2.54	0.65	5	158	71	77	7
1442	82.78	58.00	527	13244.30	14.75	9279.82	13.21	0	0	204.13	15.89	302.29	3.43	146.42	12.92	133.02	12.28	1	-1004.23	2.34	0.65	5	158	72	77	6
1443	82.82	57.25	530	13250.45	15.01	9159.81	12.91	0	0	249.84	25.77	323.39	4.01	115.45	13.93	94.58	11.16	1	-1263.10	2.41	0.54	5	158	73	77	5
1444	82.68	57.26	531	13228.09	19.21	9161.15	19.30	0	0	152.21	11.89	291.38	3.70	190.26	17.05	191.19	17.14	0	-1445.58	2.53	0.59	3	158	74	77	4
1445	83.29	56.62	532	13325.61	21.05	9059.34	19.82	0	0	211.73	24.95	310.83	5.07	136.04	18.12	125.82	16.12	1	-2893.00	2.32	0.45	5	158	75	77	3
1446	82.64	56.63	533	13222.91	28.22	9060.34	23.86	0	0	149.77	16.86	315.65	4.83	193.48	24.93	163.52	21.02	0	-2182.92	2.36	0.43	3	158	76	77	2
1447	81.94	56.35	535	13109.66	22.15	9016.51	20.23	0	0	159.39	18.50	314.44	4.02	147.00	19.70	132.49	17.01	1	-1743.55	2.76	0.46	5	158	77	77	1
1448	77.40	49.12	443	12384.77	30.34	7859.89	26.08	0	0	167.01	13.03	273.16	5.93	289.31	29.98	259.04	24.74	1	3168.40	3.05	0.51	5	159	1	1	1
1449	76.99	61.36	443	12317.83	32.16	9817.01	27.45	0	0	158.27	23.44	321.41	5.68	166.98	28.26	141.88	23.59	0	1940.42	2.12	0.32	4	160	1	2	2
1450	76.58	61.34	446	12253.33	24.40	9813.87	22.12	0	0	167.36	21.71	347.62	4.59	143.11	20.74	128.92	18.51	1	2677.05	3.24	0.41	5	160	2	2	1
1451	80.61	49.51	446	12896.81	65.30	7921.25	25.85	0	0	128.81	15.31	333.62	6.35	386.64	72.94	171.71	23.40	1	3735.02	4.70	0.34	4	161	1	3	3
1452	79.56	49.40	449	12729.43	45.30	7903.81	19.62	0	0	149.59	19.17	331.68	5.00	266.08	41.08	98.99	13.43	1	3170.48	2.82	0.39	4	161	2	3	2
1453	79.47	49.17	452	12714.50	80.25	7867.19	22.78	0	0	120.62	17.79	351.25	5.99	382.94	88.54	123.17	21.50	1	4299.83	4.51	0.31	5	161	3	3	1
1454	80.60	63.71	449	12895.22	49.03	10193.04	23.44	0	0	152.77	13.09	306.88	6.25	400.43	56.49	216.56	21.87	1	1758.12	2.71	0.46	5	162	1	1	1
1455	78.96	49.34	456	12633.51	34.78	7893.74	16.69	0	0	151.12	9.13	292.17	4.35	397.93	39.37	217.74	15.60	1	3060.95	3.04	0.62	5	163	1	1	1
1456	80.69	63.83	458	12911.08	35.07	10213.07	17.17	0	0	169.05	15.76	316.73	5.14	286.19	32.96	143.82	15.52	1	1927.15	2.86	0.51	5	164	1	1	1
1457	79.97	49.03	465	12795.27	32.71	7844.52	12.30	0	0	225.50	31.53	346.77	5.74	191.39	28.77	90.39	15.13	1	3731.27	3.66	0.40	4	165	1	3	3
1458	79.68	49.15	466	12749.05	88.00	7863.32	9.81	0	0	183.39	27.93	351.51	5.82	402.84	96.82	69.94	9.48	1	3398.52	3.88	0.35	4	165	2	3	2
1459	78.33	49.68	467	12532.54	47.70	7949.17	29.05	0	0	120.64	18.67	337.59	5.57	237.33	42.66	144.84	25.49	0	3795.52	2.88	0.28	4	165	3	3	1
1460	78.67	62.82	465	12586.53	23.11	10051.35	18.68	0	0	194.87	25.55	321.62	4.80	135.27	19.58	112.90	17.65	1	2671.67	4.53	0.41	4	166	1	4	4
1461	78.82	62.55	468	12611.17	53.07	10008.40	31.02	0	0	109.16	11.17	330.59	5.56	373.36	58.25	241.42	28.83	1	4029.35	3.51	0.33	5	166	2	4	3
1462	77.42	61.91	469	12386.54	49.76	9906.14	29.48	0	0	135.39	17.70	343.03	6.59	290.46	47.27	176.32	26.58	1	3054.27	2.59	0.31	4	166	3	4	2
1463	78.93	62.64	472	12628.90	49.00	10022.55	22.91	0	0	163.64	12.02	294.43	6.08	411.43	49.96	245.64	21.28	1	4057.17	2.87	0.51	5	166	4	4	1
1464	79.76	63.39	470	12761.05	46.51	10142.84	25.02	0	0	123.38	13.56	346.58	5.30	316.98	46.06	178.67	22.61	1	3778.05	3.15	0.39	5	167	1	1	1
1465	78.74	49.49	471	12598.43	36.76	7917.75	35.81	0	0	138.25	16.72	318.95	6.58	236.89	33.53	231.18	32.52	0	3610.35	2.65	0.33	5	168	1	1	1
1466	78.57	49.44	476	12571.57	62.41	7909.66	39.08	0	0	104.70	22.04	353.22	6.38	228.23	55.44	142.42	33.63	0	4347.12	2.18	0.18	5	169	1	8	8
1467	78.61	49.31	478	12578.24	35.88	7889.61	17.80	0	0	169.12	10.23	276.60	5.12	411.22	42.23	232.31	16.86	1	3910.50	3.79	0.60	4	169	2	8	7
1468	79.20	49.17	479	12672.59	51.24	7866.91	21.51	0	0	122.85	11.57	296.48	4.90	383.13	56.71	180.48	19.55	1	2798.15	4.27	0.45	4	169	3	8	6
1469	80.09	48.74	482	12814.52	36.63	7798.56	16.48	0	0	166.09	15.39	317.41	4.95	294.48	35.19	138.20	14.63	1	3924.77	4.27	0.51	4	169	4	8	5
1470	80.52	49.95	485	12882.94	42.68	7991.77	46.47	0	0	117.50	24.78	340.61	6.39	155.61	37.14	169.75	40.92	0	2257.62	2.13	0.19	4	169	5	8	4
1471	79.68	49.23	487	12749.54	54.47	7877.10	25.52	0	0	129.43	11.90	314.18	5.66	397.47	59.85	218.63	23.73	1	2541.62	3.29	0.43	5	169	6	8	3
1472	79.16	49.18	488	12665.03	44.57	7868.98	28.93	0	0	142.20	21.06	339.23	6.37	232.01	39.92	151.47	25.83	0	3782.12	2.81	0.31	5	169	7	8	2
1473	79.06	49.21	489	12650.01	40.02	7874.35	15.09	0	0	193.18	18.55	330.88	5.68	308.03	38.99	123.11	13.73	1	4740.65	4.81	0.51	4	169	8	8	1
1474	79.94	63.16	477	12790.95	55.27	10105.87	32.02	0	0	111.02	11.70	320.07	5.81	374.45	60.52	241.20	29.87	1	2945.75	4.27	0.33	5	170	1	4	4
1475	78.62	63.18	478	12578.62	45.89	10109.60	30.39	0	0	122.58	14.13	330.99	5.87	303.37	44.66	206.85	27.83	1	3077.58	2.87	0.34	5	170	2	4	3
1476	79.16	62.93	479	12666.00	45.21	10068.30	30.15	0	0	120.22	11.63	324.78	5.59	339.94	46.84	245.70	28.20	1	4754.30	3.43	0.39	5	170	3	4	2
1477	79.05	62.30	480	12647.61	36.64	9968.41	32.96	0	0	142.97	17.85	318.40	6.39	227.08	33.31	205.47	29.59	0	3024.45	2.95	0.35	5	170	4	4	1
1478	83.00	59.53	482	13279.33	13.73	9525.10	25.52	0	0	229.40	17.52	304.44	5.20	140.58	12.60	249.63	24.10	1	2292.25	4.69	0.62	5	171	1	1	1
1479	78.19	61.53	484	12510.34	30.58	9844.55	42.91	0	0	146.37	32.91	357.37	6.31	108.18	28.99	147.16	36.59	1	2744.05	4.04	0.19	4	172	1	9	9
1480	78.72	62.87	486	12595.29	19.49	10059.53	32.36	0	0	171.83	19.15	331.56	5.29	134.65	17.03	223.40	28.76	0	3101.88	3.24	0.45	5	172	2	9	8
1481	78.36	62.19	487	12537.93	35.08	9950.72	20.02	0	0	162.49	9.39	287.50	5.02	405.45	38.92	269.27	19.44	1	3999.40	5.01	0.60	5	172	3	9	7
1482	78.01	61.91	490	12481.00	34.49	9905.62	41.13	0	0	120.50	18.34	333.93	5.71	175.48	30.68	208.91	36.65	0	2906.05	2.77	0.29	5	172	4	9	6
1483	78.13	61.92	492	12501.49	19.73	9906.45	20.79	0	0	168.39	9.31	280.66	4.12	273.01	18.86	268.23	20.74	1	2553.85	2.39	0.69	5	172	5	9	5
1484	78.31	62.23	493	12529.16	37.95	9956.61	24.09	0	0	144.25	12.47	299.41	5.42	319.24	38.21	218.12	22.25	1	2564.83	3.04	0.50	5	172	6	9	4
1485	78.01	62.32	494	12481.87	29.73	9970.73	29.54	0	0	125.31	16.06	338.97	4.62	179.05	26.30	177.98	26.10	0	3145.55	2.26	0.37	3	172	7	9	3
1486	78.28	61.72	496	12524.08	18.90	9875.25	20.11	0	0	241.40	30.53	337.21	5.44	112.25	15.89	120.34	17.01	1	3803.50	5.32	0.43	5	172	8	9	2
1487	78.41	61.19	498	12544.94	20.29	9789.87	12.68	0	0	296.78	40.41	334.70	5.12	95.51	13.18	81.29	12.24	1	2859.38	5.18	0.43	5	172	9	9	1
1488	79.49	63.57	484	12717.90	43.80	10171.37	28.70	0	0	148.27	14.01	305.29	6.60	344.86	45.77	236.47	27.40	1	2727.35	3.07	0.43	5	173	1	1	1
1489	64.90	43.59	485	10384.09	18.77	6974.75	25.45	0	0	128.39	10.57	236.25	3.58	177.25	16.80	239.29	22.93	0	1646.05	4.26	0.55	3	174	1	1	1
1490	65.05	43.28	490	10407.26	20.36	6924.50	18.83	0	0	126.62	10.17	236.41	3.12	195.93	18.09	181.34	16.71	0	781.17	4.71	0.58	3	175	1	1	1
1491	78.51	49.51	493	12560.94	29.40	7922.29	22.87	0	0	152.21	9.86	268.60	4.74	323.64	29.86	265.95	22.42	1	3274.17	3.56	0.58	5	176	1	1	1
1492	83.41	61.20	494	13344.92	30.56	9791.25	33.12	0	0	152.51	12.82	307.61	6.26	284.08	29.34	298.12	32.88	1	2258.08	5.03	0.44	5	177	1	1	1
1493	76.70	53.58	495	12272.79	28.55	8573.45	21.68	0	0	191.81	25.82	338.49	5.55	161.42	24.82	116.52	16.56	1	851.58	4.50	0.39	5	178	1	37	37
1494	77.10	52.72	496	12335.24	24.64	8434.68	22.04	0	0	171.47	21.26	338.60	4.79	153.09	21.75	136.35	19.07	0	1705.42	3.15	0.42	5	178	2	37	36
1495	76.41	53.56	497	12226.20	25.51	8570.17	20.63	0	0	171.36	19.27	310.52	4.75	174.19	22.33	139.86	17.49	0	-1096.75	2.50	0.45	4	178	3	37	35
1496	77.01	53.45	498	12321.29	16.42	8552.58	21.97	0	0	231.74	28.35	319.39	5.32	112.59	17.57	139.41	18.46	1	1471.75	3.39	0.45	4	178	4	37	34
1497	76.56	53.60	499	12250.13	23.03	8575.52	24.64	0	0	205.12	28.09	329.55	5.67	124.13	18.23	135.45	20.56	1	-1092.17	2.77	0.38	5	178	5	37	33
1498	76.42	53.56	501	12227.35	25.58	8570.29	18.78	0	0	204.69	24.29	320.30	5.12	163.34	22.16	109.64	13.50	1	-689.15	2.56	0.44	4	178	6	37	32
1499	76.34	53.82	502	12214.46	24.45	8611.62	21.34	0	0	171.59	18.95	311.59	4.78	170.46	21.43	149.01	18.88	0	16.23	2.92	0.46	4	178	7	37	31
1500	75.97	53.83	503	12154.56	27.49	8613.48	11.30	0	0	238.37	19.19	312.44	5.14	261.93	25.21	112.95	11.00	1	73.10	3.33	0.61	4	178	8	37	30
1501	75.99	53.94	504	12157.72	18.17	8630.23	10.81	0	0	276.50	22.32	314.96	4.76	176.48	15.90	112.15	11.49	1	-258.98	4.19	0.64	5	178	9	37	29
1502	75.77	53.96	505	12123.46	52.89	8634.26	22.40	0	0	134.36	17.42	330.77	5.68	306.45	51.18	136.35	20.97	1	673.45	3.16	0.35	4	178	10	37	28
1503	76.60	53.59	506	12255.38	24.25	8574.61	16.24	0	0	227.66	23.80	325.56	5.00	175.25	21.04	98.90	10.90	1	-169.67	3.47	0.51	5	178	11	37	27
1504	76.58	53.53	507	12253.59	27.35	8565.56	14.03	0	0	287.54	23.18	327.01	6.87	259.34	24.81	132.17	11.68	1	1714.52	4.26	0.59	4	178	12	37	26
1505	77.77	54.24	508	12443.75	18.12	8678.85	12.67	0	0	427.04	23.55	320.52	8.26	253.49	16.57	178.86	11.36	1	2028.15	6.05	0.73	3	178	13	37	25
1506	78.29	54.69	509	12526.43	17.11	8750.08	13.44	0	0	438.76	26.02	331.53	8.44	223.21	15.29	175.72	11.97	0	3302.45	8.02	0.71	4	178	14	37	24
1507	78.80	54.98	510	12607.71	8.39	8797.56	8.21	0	0	572.20	24.72	330.64	5.74	149.76	7.38	147.02	7.34	0	2144.20	12.48	0.85	4	178	15	37	23
1508	78.62	54.78	511	12578.90	13.30	8764.16	10.96	0	0	387.62	21.60	332.93	5.75	184.04	11.70	151.75	9.67	0	2345.17	7.58	0.76	5	178	16	37	22
1509	77.38	53.32	514	12381.42	22.91	8531.25	22.47	0	0	200.28	27.52	323.75	5.24	123.56	18.38	122.24	18.57	1	1052.83	4.18	0.39	5	178	17	37	21
1510	77.23	53.58	515	12356.68	17.16	8573.18	13.63	0	0	279.59	24.40	316.48	4.80	148.92	14.92	105.29	9.55	1	-698.40	3.52	0.60	5	178	18	37	20
1511	77.15	53.61	516	12343.35	30.83	8576.93	21.54	0	0	154.65	19.26	322.73	4.79	189.81	27.12	130.90	17.91	1	-910.12	1.65	0.40	5	178	19	37	19
1512	77.09	53.09	517	12334.22	20.11	8494.30	20.68	0	0	219.75	17.79	315.40	5.66	192.25	17.93	197.76	18.42	0	659.27	2.43	0.58	5	178	20	37	18
1513	77.71	52.89	518	12434.09	20.75	8461.75	34.41	0	0	184.85	24.93	329.09	5.89	116.20	17.50	195.66	30.25	1	-45.67	3.18	0.38	5	178	21	37	17
1514	76.27	53.28	519	12203.22	65.57	8525.44	18.78	0	0	140.67	20.27	334.30	5.42	325.03	65.19	92.80	15.25	1	1964.85	3.21	0.36	5	178	22	37	16
1515	77.55	53.25	520	12407.95	14.03	8520.51	13.56	0	0	314.26	26.22	331.27	4.41	89.86	8.24	121.39	11.67	1	1365.00	4.15	0.63	5	178	23	37	15
1516	77.47	53.44	521	12395.58	19.75	8550.06	19.74	0	0	281.88	34.49	321.38	5.89	104.92	13.35	108.91	14.00	1	905.85	4.75	0.43	4	178	24	37	14
1517	77.35	53.72	522	12375.23	19.70	8595.89	18.33	0	0	241.57	29.02	332.45	5.29	122.27	16.01	114.60	15.45	1	-951.42	2.61	0.46	5	178	25	37	13
1518	77.59	53.07	523	12415.02	19.89	8490.73	25.95	0	0	209.67	26.73	335.08	5.17	95.93	13.03	153.89	22.72	1	-275.75	2.28	0.42	5	178	26	37	12
1519	77.29	53.32	524	12366.92	42.12	8530.94	14.76	0	0	217.00	19.97	316.10	6.25	325.53	42.05	122.25	12.46	1	1422.08	3.22	0.53	4	178	27	37	11
1520	77.35	52.43	525	12376.07	20.01	8388.22	40.92	0	0	172.04	21.73	335.50	5.90	117.77	16.16	247.43	36.62	1	2924.83	3.40	0.39	5	178	28	37	10
1521	77.27	53.53	526	12362.82	19.84	8565.35	17.06	0	0	290.74	25.96	328.86	5.07	166.04	17.13	81.70	9.06	1	119.45	3.80	0.60	5	178	29	37	9
1522	77.34	53.63	527	12374.67	26.46	8581.24	17.49	0	0	230.07	26.84	332.57	5.44	171.83	22.94	94.90	12.05	1	295.85	4.01	0.46	5	178	30	37	8
1523	76.55	53.44	528	12248.53	29.66	8551.11	15.21	0	0	196.42	18.76	328.25	4.90	236.27	26.29	113.39	11.31	1	1667.48	5.35	0.53	5	178	31	37	7
1524	76.75	53.66	529	12280.37	19.27	8585.94	15.43	0	0	249.77	26.18	321.74	4.86	139.73	16.71	101.98	11.55	1	-699.98	2.94	0.52	5	178	32	37	6
1525	76.95	53.49	530	12312.03	20.13	8558.32	15.09	0	0	253.04	23.91	320.10	5.04	161.73	17.60	110.62	10.77	1	-53.98	4.20	0.56	5	178	33	37	5
1526	76.97	53.43	531	12314.94	13.11	8549.28	15.96	0	0	260.42	25.95	317.05	4.46	110.82	14.15	119.93	12.33	1	965.65	4.45	0.56	5	178	34	37	4
1527	76.61	53.27	532	12256.89	21.58	8522.69	25.39	0	0	171.26	21.31	320.26	4.77	130.97	17.87	156.29	22.14	1	1459.45	3.14	0.42	5	178	35	37	3
1528	77.50	53.76	533	12399.77	19.43	8601.16	17.02	0	0	201.17	21.09	326.91	4.32	141.08	16.37	124.48	14.89	1	558.88	3.20	0.51	4	178	36	37	2
1529	77.45	53.39	534	12391.58	25.54	8542.55	19.15	0	0	291.57	35.07	350.26	5.46	76.23	13.10	107.38	13.81	1	2060.02	6.43	0.46	5	178	37	37	1
1530	64.84	42.78	496	10374.40	20.71	6844.49	19.66	0	0	164.14	17.13	245.49	4.00	152.95	18.24	145.16	17.28	0	2025.00	6.31	0.50	4	179	1	3	3
1531	64.74	43.24	498	10358.41	22.62	6918.17	20.36	0	0	142.76	13.50	243.07	3.80	184.51	19.96	166.13	17.98	0	977.65	4.17	0.52	4	179	2	3	2
1532	64.30	43.26	500	10288.58	16.61	6921.02	15.25	0	0	155.29	11.79	239.85	3.02	168.51	14.58	154.65	13.39	0	1540.90	4.85	0.64	4	179	3	3	1
1533	77.86	49.75	499	12457.09	47.58	7959.42	24.63	0	0	137.34	16.52	330.60	5.86	298.11	45.76	159.84	22.09	1	4552.25	5.18	0.38	5	180	1	1	1
1534	78.64	61.47	503	12581.89	45.70	9835.01	82.65	0	0	100.47	27.22	353.61	7.50	127.80	38.16	234.09	73.42	1	4774.95	5.70	0.12	5	181	1	3	3
1535	78.35	61.48	506	12535.95	21.83	9836.41	43.60	0	0	142.42	17.87	333.97	5.39	133.52	18.71	265.78	39.82	1	2588.95	2.85	0.37	4	181	2	3	2
1536	79.34	62.47	507	12694.17	53.86	9994.69	60.71	0	0	105.88	24.15	352.33	7.67	182.82	47.90	206.01	53.99	0	4074.45	2.34	0.14	4	181	3	3	1
1537	64.61	42.96	504	10337.38	14.47	6874.19	15.66	0	0	201.35	15.59	243.49	3.65	142.96	12.38	155.71	13.83	0	1888.75	8.61	0.64	4	182	1	1	1
1538	79.58	49.40	504	12732.10	28.34	7904.06	18.37	0	0	152.55	15.54	334.90	4.26	214.08	25.01	137.78	15.65	0	2478.05	2.13	0.49	3	183	1	1	1
1539	77.80	49.94	509	12447.50	27.13	7990.90	29.54	0	0	160.40	15.77	312.45	5.88	215.12	24.49	233.16	26.92	0	3342.90	1.61	0.44	5	184	1	1	1
1540	64.89	42.91	510	10382.19	15.43	6865.65	15.91	0	0	185.15	13.46	238.13	3.56	163.68	13.62	168.71	14.03	0	1493.35	6.94	0.65	3	185	1	1	1
1541	78.46	62.15	511	12553.67	30.95	9943.57	41.93	0	0	109.68	16.03	347.25	4.96	163.83	27.38	221.48	37.44	0	2428.83	1.83	0.30	3	186	1	5	5
1542	78.95	62.65	513	12632.56	33.99	10023.43	32.39	0	0	139.35	11.21	306.57	5.93	321.06	34.62	311.53	32.42	1	2911.12	2.61	0.39	5	186	2	5	4
1543	78.19	61.06	516	12509.72	35.85	9770.09	53.50	0	0	148.55	38.69	365.32	7.80	109.67	34.07	159.44	46.91	1	4615.35	5.95	0.15	4	186	3	5	3
1544	77.77	61.04	519	12443.22	23.37	9766.79	21.14	0	0	152.76	12.13	303.56	4.38	228.55	21.11	206.93	19.08	0	1496.20	2.28	0.55	5	186	4	5	2
1545	78.14	61.54	522	12501.94	21.62	9846.59	30.07	0	0	204.13	33.83	344.18	6.24	107.70	22.04	140.46	25.31	1	1131.73	2.13	0.31	5	186	5	5	1
1546	80.78	49.26	511	12924.77	35.30	7882.19	29.51	0	0	131.04	19.94	333.71	5.16	178.64	31.08	149.39	25.90	0	761.80	1.26	0.31	4	187	1	14	14
1547	79.42	49.66	513	12706.73	48.84	7946.08	29.67	0	0	136.72	15.40	302.41	6.68	325.58	49.24	207.91	27.07	1	3421.75	4.03	0.34	4	187	2	14	13
1548	78.74	49.35	514	12598.13	40.07	7896.13	23.45	0	0	129.07	13.30	313.78	5.02	295.39	38.41	178.10	21.13	1	2508.27	3.57	0.43	5	187	3	14	12
1549	78.92	49.70	516	12627.66	37.61	7951.90	19.63	0	0	136.49	7.96	281.77	3.96	401.25	38.14	251.69	19.32	1	2477.50	2.90	0.64	5	187	4	14	11
1550	78.39	49.68	517	12541.87	35.19	7948.96	24.00	0	0	147.29	17.02	351.94	5.39	235.16	31.52	160.89	21.31	0	5652.55	3.63	0.40	4	187	5	14	10
1551	79.19	49.21	520	12670.26	59.25	7873.78	17.59	0	0	153.75	19.67	331.94	5.28	299.61	57.20	108.03	16.33	1	3659.70	4.10	0.40	5	187	6	14	9
1552	79.52	49.74	521	12723.65	43.38	7959.02	24.71	0	0	130.93	14.31	324.60	5.44	301.22	41.85	176.98	22.29	1	3230.83	4.26	0.39	4	187	7	14	8
1553	79.19	49.69	522	12670.08	41.25	7950.69	15.52	0	0	156.82	16.16	338.21	4.62	294.47	39.61	112.72	12.80	1	4555.85	4.41	0.49	5	187	8	14	7
1554	79.10	49.00	523	12656.11	49.17	7839.81	15.86	0	0	182.23	21.76	343.35	6.21	308.27	47.98	112.62	17.33	1	3015.45	3.77	0.42	5	187	9	14	6
1555	79.38	49.81	524	12700.76	65.34	7969.13	23.96	0	0	121.36	22.82	362.43	5.83	268.28	59.65	102.96	23.24	1	4304.80	3.60	0.23	4	187	10	14	5
1556	79.44	49.41	526	12710.42	26.32	7905.05	14.09	0	0	206.47	16.27	336.03	4.89	256.06	23.82	137.02	12.03	1	3767.55	6.80	0.60	4	187	11	14	4
1557	79.50	49.28	528	12719.93	25.81	7884.91	19.46	0	0	174.05	8.12	276.04	4.66	396.09	29.82	314.36	19.87	1	3790.45	3.00	0.63	5	187	12	14	3
1558	79.27	49.25	530	12683.56	32.16	7879.51	13.40	0	0	189.49	11.14	307.78	4.75	385.02	35.78	180.12	12.18	1	3169.27	3.43	0.67	4	187	13	14	2
1559	79.40	49.55	531	12704.36	71.72	7928.43	19.59	0	0	112.06	13.09	316.70	4.67	414.18	83.79	128.56	16.23	1	1684.02	2.92	0.40	5	187	14	14	1
1560	76.74	53.55	512	12278.71	26.15	8568.51	21.74	0	0	193.67	23.28	331.08	5.55	166.96	22.88	137.45	18.27	0	901.20	3.57	0.43	5	188	1	2	2
1561	76.94	53.29	513	12310.50	33.76	8525.83	17.69	0	0	175.16	15.80	309.77	5.31	283.26	31.88	152.57	15.76	1	1927.95	4.03	0.51	4	188	2	2	1
1562	86.25	51.62	513	13799.31	38.98	8259.59	38.07	0	0	127.77	10.42	273.03	5.81	354.79	41.73	330.93	39.12	1	1476.12	2.79	0.40	5	189	1	1	1
1563	80.56	49.23	518	12889.87	42.92	7876.27	34.11	0	0	126.67	20.04	345.00	6.08	209.67	38.06	166.77	30.28	0	3617.48	2.62	0.27	5	190	1	1	1
1564	81.16	63.61	521	12985.59	45.95	10178.29	17.85	0	0	158.48	16.87	331.25	5.34	313.88	45.21	127.59	14.86	1	2985.70	4.12	0.45	4	191	1	3	3
1565	80.10	63.69	524	12816.33	31.14	10189.63	21.73	0	0	150.94	19.07	341.95	4.74	189.35	27.38	131.28	18.56	1	2333.48	3.17	0.39	5	191	2	3	2
1566	81.65	63.04	525	13064.02	47.59	10085.69	22.41	0	0	126.25	12.85	334.76	5.10	343.36	49.16	173.18	20.31	1	2232.67	3.19	0.42	5	191	3	3	1
1567	78.33	61.84	527	12532.69	34.74	9894.98	24.11	0	0	154.30	16.97	330.31	5.58	240.56	32.21	170.42	21.52	0	2830.88	2.33	0.42	5	192	1	4	4
1568	78.08	60.90	528	12493.39	14.24	9743.35	33.97	0	0	192.05	30.10	338.09	5.28	89.98	16.72	176.10	29.80	1	2475.70	5.82	0.36	5	192	2	4	3
1569	78.24	60.93	530	12518.20	19.27	9749.51	24.95	0	0	253.73	32.69	341.83	6.60	115.12	16.97	149.47	22.06	1	2401.77	4.85	0.41	5	192	3	4	2
1570	78.31	61.27	532	12529.77	26.06	9803.04	36.68	0	0	179.01	23.16	332.44	6.85	155.78	23.00	217.60	33.11	0	2687.80	3.02	0.36	5	192	4	4	1
1571	81.63	63.07	530	13061.57	40.29	10091.03	16.01	0	0	200.73	23.89	345.95	6.36	263.30	36.66	112.64	17.06	1	2382.62	4.69	0.42	4	193	1	44	44
1572	81.96	63.02	531	13112.90	63.87	10083.44	18.38	0	0	159.59	9.24	285.06	5.40	597.49	97.45	253.84	17.51	1	1761.75	3.18	0.56	5	193	2	44	43
1573	80.96	63.36	532	12952.87	81.46	10137.45	22.18	0	0	150.11	13.41	328.48	6.68	530.31	112.23	198.28	20.36	1	4049.15	4.27	0.44	5	193	3	44	42
1574	81.15	63.39	533	12984.55	47.52	10142.57	23.47	0	0	157.79	17.43	331.97	6.54	319.90	47.22	166.34	21.08	1	2666.90	4.75	0.39	4	193	4	44	41
1575	81.35	63.32	535	13016.04	63.47	10130.89	20.42	0	0	137.28	11.65	314.11	5.54	474.83	83.26	192.04	18.70	1	3148.83	4.01	0.48	5	193	5	44	40
1576	81.39	63.18	536	13022.76	92.84	10108.05	22.52	0	0	154.49	16.60	335.41	7.42	517.06	130.78	166.73	20.50	1	4363.45	5.81	0.40	5	193	6	44	39
1577	83.14	62.62	539	13302.89	32.46	10019.93	22.60	0	0	187.81	17.75	319.52	6.52	264.07	30.11	186.63	20.33	1	2660.23	4.20	0.47	5	193	7	44	38
1578	81.78	63.15	540	13084.46	54.22	10103.28	22.49	0	0	170.17	14.43	302.02	6.91	420.76	62.02	210.38	20.66	1	3450.17	5.32	0.45	5	193	8	44	37
1579	83.06	62.66	541	13290.26	30.53	10026.16	15.26	0	0	160.89	15.93	340.63	4.12	235.00	27.27	113.56	12.22	1	2354.23	2.81	0.51	5	193	9	44	36
1580	83.00	62.52	543	13279.43	30.42	10003.54	18.00	0	0	164.71	14.53	320.10	4.81	262.93	28.19	158.37	15.95	1	796.45	2.93	0.53	4	193	10	44	35
1581	83.25	62.44	544	13320.47	36.68	9989.89	20.55	0	0	167.49	19.19	333.64	5.65	245.56	32.99	137.21	17.47	0	1726.27	2.97	0.42	5	193	11	44	34
1582	83.38	62.36	545	13340.64	35.64	9978.02	20.18	0	0	152.71	11.10	303.55	5.09	358.64	38.06	218.34	18.87	1	1441.62	3.74	0.54	5	193	12	44	33
1583	84.15	62.82	546	13463.94	36.79	10051.38	18.58	0	0	138.51	12.57	313.10	4.46	300.55	35.82	159.89	16.70	1	1452.35	3.68	0.50	4	193	13	44	32
1584	83.08	62.37	547	13292.29	72.76	9979.85	25.21	0	0	121.70	11.42	301.66	5.52	457.15	76.42	211.93	23.09	1	1916.38	2.70	0.42	5	193	14	44	31
1585	83.08	62.60	548	13293.05	28.69	10015.82	17.82	0	0	198.68	18.72	327.31	5.55	233.97	25.75	145.69	15.49	0	2645.62	4.51	0.51	3	193	15	44	30
1586	83.73	62.42	549	13396.45	23.87	9987.04	22.57	0	0	216.79	31.14	347.13	5.63	124.96	20.38	107.57	16.05	1	3151.05	6.58	0.37	5	193	16	44	29
1587	83.58	62.92	551	13372.69	19.38	10067.41	18.75	0	0	238.85	27.10	337.51	5.38	128.71	15.75	129.23	17.50	1	2070.00	4.87	0.48	4	193	17	44	28
1588	83.62	62.51	554	13378.47	42.46	10001.34	37.42	0	0	135.02	16.52	313.05	7.11	269.81	39.83	240.11	34.37	1	2312.27	3.66	0.29	4	193	18	44	27
1589	83.91	62.67	556	13426.02	33.39	10026.44	28.98	0	0	132.54	18.63	344.54	5.08	183.20	29.44	158.93	25.45	0	3390.85	2.62	0.33	3	193	19	44	26
1590	83.89	62.76	558	13422.54	27.88	10042.16	16.03	0	0	171.51	17.36	338.91	4.39	211.76	24.74	122.40	14.22	1	2317.73	4.47	0.51	5	193	20	44	25
1591	84.02	62.48	560	13443.83	26.12	9996.01	16.79	0	0	182.82	16.42	323.27	4.71	223.43	23.32	143.39	14.44	0	1835.27	3.09	0.54	4	193	21	44	24
1592	84.16	62.47	561	13466.33	26.09	9995.76	18.83	0	0	190.76	21.38	331.06	5.02	177.94	22.82	124.56	14.93	1	985.55	3.35	0.46	5	193	22	44	23
1593	83.23	63.27	562	13316.06	36.48	10123.04	29.05	0	0	131.24	14.06	315.06	5.24	250.14	35.52	210.61	26.43	1	1906.15	2.37	0.42	5	193	23	44	22
1594	84.35	62.78	564	13495.93	25.64	10044.03	17.18	0	0	183.30	19.04	335.56	4.67	190.11	22.46	127.82	15.28	1	1412.10	3.46	0.49	4	193	24	44	21
1595	83.66	62.99	565	13384.87	35.17	10079.14	30.77	0	0	126.83	13.47	318.51	5.45	257.46	32.50	226.19	28.19	1	3130.27	3.65	0.38	5	193	25	44	20
1596	83.55	62.64	568	13368.56	23.01	10022.10	18.78	0	0	162.21	14.54	323.72	4.15	197.18	20.63	161.82	16.54	0	1951.10	3.13	0.55	4	193	26	44	19
1597	83.47	62.68	569	13355.30	38.00	10028.59	18.51	0	0	130.96	11.95	314.92	4.32	312.93	37.20	158.50	16.57	1	2390.20	3.72	0.49	4	193	27	44	18
1598	83.44	62.63	570	13350.83	19.77	10020.89	15.56	0	0	248.44	23.06	336.00	5.17	162.79	17.17	125.72	12.74	1	3711.80	6.81	0.56	4	193	28	44	17
1599	84.00	62.61	572	13440.22	28.82	10016.82	13.50	0	0	166.89	13.71	326.45	3.94	264.99	26.57	123.12	10.94	1	2709.55	5.61	0.59	4	193	29	44	16
1600	84.11	62.59	574	13457.51	24.88	10015.13	15.33	0	0	170.57	8.55	286.28	4.21	360.83	26.71	243.21	14.26	1	3088.92	3.93	0.67	4	193	30	44	15
1601	82.78	62.76	575	13245.52	41.35	10042.18	16.57	0	0	153.05	14.98	323.66	4.85	314.66	40.50	132.08	14.84	1	2847.20	4.69	0.49	5	193	31	44	14
1602	83.71	62.42	576	13392.99	33.30	9987.17	16.62	0	0	179.44	17.71	321.94	5.11	257.52	30.18	126.91	13.60	1	1890.33	5.25	0.50	4	193	32	44	13
1603	83.30	62.93	577	13327.70	33.97	10068.20	24.39	0	0	173.77	18.56	314.66	6.37	245.80	30.79	177.65	21.85	0	2832.58	4.05	0.42	3	193	33	44	12
1604	83.48	62.58	578	13356.42	27.63	10012.24	21.96	0	0	157.69	19.13	329.77	4.69	174.80	24.17	137.79	18.55	0	2262.50	3.18	0.42	4	193	34	44	11
1605	82.99	62.90	580	13278.59	52.50	10064.34	20.22	0	0	133.08	15.87	337.13	5.23	323.25	52.27	133.98	18.92	1	2586.00	2.99	0.39	4	193	35	44	10
1606	83.96	62.69	581	13433.37	33.61	10030.04	17.07	0	0	168.78	15.61	334.72	4.98	275.51	31.42	143.00	15.03	1	1820.33	5.17	0.51	5	193	36	44	9
1607	83.51	62.78	582	13361.02	40.18	10044.49	22.93	0	0	159.28	15.51	319.97	6.15	311.70	39.44	184.93	20.76	1	2987.67	5.12	0.44	5	193	37	44	8
1608	83.22	62.60	583	13314.85	37.62	10016.48	17.71	0	0	156.41	10.76	295.84	4.95	385.70	41.99	204.30	16.21	1	2618.50	3.85	0.56	4	193	38	44	7
1609	82.93	62.96	584	13268.18	25.01	10073.78	16.76	0	0	196.36	20.37	333.05	4.92	186.72	21.94	127.91	16.02	1	3128.80	4.40	0.50	4	193	39	44	6
1610	83.05	62.86	586	13288.57	32.15	10057.34	16.65	0	0	162.00	12.62	327.46	4.66	308.27	31.47	167.21	14.99	1	3356.45	5.81	0.57	4	193	40	44	5
1611	83.62	62.52	587	13379.69	23.96	10003.82	16.22	0	0	215.14	21.94	336.37	4.85	178.17	20.85	109.26	11.48	1	2283.90	4.39	0.51	4	193	41	44	4
1612	83.72	62.56	588	13395.83	13.88	10009.75	14.46	0	0	265.45	24.30	343.66	4.11	112.12	11.62	104.46	9.88	1	1918.40	6.93	0.59	5	193	42	44	3
1613	82.22	63.12	589	13154.52	41.29	10099.08	18.54	0	0	160.52	12.39	310.38	5.41	378.97	45.45	190.04	16.90	1	2281.60	3.84	0.53	4	193	43	44	2
1614	81.78	63.65	590	13084.40	85.06	10183.49	17.70	0	0	135.80	11.84	328.57	5.07	534.11	99.31	159.16	15.93	1	3139.88	3.34	0.52	5	193	44	44	1
1615	78.96	62.91	537	12633.03	45.99	10066.32	56.13	0	0	106.30	13.49	320.97	6.88	281.51	44.76	331.88	57.81	1	3450.95	3.86	0.24	5	194	1	1	1
1616	84.00	62.68	537	13439.70	43.16	10028.48	18.45	0	0	143.97	13.32	321.43	4.92	338.28	44.06	156.05	16.51	1	2387.20	3.56	0.49	4	195	1	2	2
1617	83.54	62.31	538	13366.54	42.21	9970.25	18.06	0	0	133.84	13.15	327.39	4.51	320.14	41.70	143.08	15.97	1	1660.48	3.34	0.47	5	195	2	2	1
1618	77.59	51.99	538	12415.02	15.16	8318.47	131.34	0	0	135.93	12.25	325.78	5.02	130.86	12.84	688.75	226.84	1	3526.38	5.70	0.52	4	196	1	18	18
1619	77.02	52.88	540	12323.34	13.95	8460.02	30.68	0	0	196.50	16.59	314.47	4.98	131.05	13.30	274.67	28.83	1	47.40	2.12	0.58	5	196	2	18	17
1620	77.20	53.46	541	12352.21	17.78	8553.68	18.01	0	0	197.82	16.90	312.77	4.32	160.32	15.65	162.20	15.74	0	1600.33	3.61	0.58	4	196	3	18	16
1621	77.48	51.88	542	12396.70	18.30	8300.26	64.45	0	0	156.06	16.32	317.82	5.99	135.48	15.58	413.19	74.45	1	1537.38	4.76	0.45	5	196	4	18	15
1622	77.57	52.47	543	12410.44	15.38	8395.65	38.58	0	0	193.67	18.72	329.36	5.53	115.71	11.75	298.45	36.63	1	4051.25	6.42	0.52	5	196	5	18	14
1623	77.50	53.49	544	12399.71	18.22	8558.77	17.12	0	0	241.73	25.19	328.75	4.86	129.39	14.68	117.69	12.88	1	1400.38	3.56	0.51	4	196	6	18	13
1624	77.70	53.22	545	12431.89	10.27	8515.99	15.19	0	0	363.23	27.57	322.40	5.09	92.79	7.95	153.30	13.20	1	2060.17	7.75	0.68	5	196	7	18	12
1625	77.22	52.31	546	12354.85	15.35	8370.12	44.14	0	0	174.34	20.83	335.39	5.44	101.52	14.30	282.46	41.02	1	3349.33	4.27	0.43	5	196	8	18	11
1626	77.64	52.85	547	12421.74	17.48	8455.69	32.59	0	0	258.13	29.07	338.44	7.26	112.37	13.54	220.65	28.76	1	2119.62	9.72	0.48	5	196	9	18	10
1627	77.33	53.07	548	12373.45	14.88	8491.71	23.31	0	0	233.99	19.81	323.75	5.31	134.45	12.75	211.65	20.62	0	1832.35	4.21	0.58	5	196	10	18	9
1628	77.21	52.64	549	12353.49	17.99	8422.76	33.81	0	0	167.24	14.01	310.77	5.05	167.50	16.14	295.58	33.04	1	1475.00	3.22	0.56	5	196	11	18	8
1629	77.65	53.19	550	12423.79	16.10	8511.20	28.31	0	0	216.38	23.68	323.69	5.20	97.42	11.59	196.68	24.68	1	2571.10	3.63	0.48	5	196	12	18	7
1630	77.48	53.44	551	12396.06	19.65	8550.28	23.06	0	0	205.47	24.74	319.72	5.04	117.22	14.78	144.69	19.59	1	2315.88	6.40	0.44	5	196	13	18	6
1631	77.66	53.02	552	12425.59	17.31	8483.38	22.03	0	0	238.89	28.06	314.25	5.29	102.35	12.95	143.68	19.64	1	1792.52	4.41	0.46	4	196	14	18	5
1632	77.34	53.32	553	12374.53	15.51	8531.21	21.06	0	0	237.15	24.08	314.60	4.96	110.43	12.09	157.97	18.25	1	2020.55	4.81	0.53	5	196	15	18	4
1633	77.95	53.08	554	12471.59	17.83	8492.54	17.22	0	0	232.91	21.68	318.90	4.93	148.23	15.87	143.35	15.43	0	918.45	4.32	0.56	4	196	16	18	3
1634	77.43	52.86	555	12388.35	19.17	8456.95	28.95	0	0	204.08	22.73	307.04	5.78	129.79	15.77	199.10	25.56	1	1494.90	5.89	0.45	5	196	17	18	2
1635	77.47	53.48	556	12395.16	13.80	8556.76	18.60	0	0	284.68	24.76	317.50	5.10	104.43	9.34	161.29	16.06	1	2653.92	6.66	0.60	4	196	18	18	1
1636	77.85	61.18	539	12455.75	33.92	9788.80	21.00	0	0	197.62	26.52	310.46	6.42	195.23	29.75	122.55	19.37	1	1887.60	3.51	0.37	4	197	1	7	7
1637	78.90	62.40	541	12624.72	39.20	9983.70	29.18	0	0	140.74	10.19	295.89	5.67	386.20	44.02	302.39	29.51	1	2388.58	3.11	0.46	5	197	2	7	6
1638	78.30	61.72	543	12528.34	16.50	9874.93	43.44	0	0	173.82	16.51	303.95	5.29	133.94	14.37	313.76	42.96	1	3813.55	3.97	0.51	4	197	3	7	5
1639	78.12	60.86	544	12498.51	18.53	9738.08	26.82	0	0	189.74	24.54	310.85	5.13	115.96	18.40	161.37	23.48	1	1290.85	3.07	0.41	5	197	4	7	4
1640	78.40	62.27	546	12543.39	17.77	9963.85	29.29	0	0	149.23	9.86	295.44	4.36	212.51	16.24	330.86	29.83	1	1397.67	2.87	0.58	4	197	5	7	3
1641	78.27	60.98	547	12522.93	20.00	9756.80	26.90	0	0	193.32	26.15	328.25	5.28	111.84	17.01	153.05	23.70	1	1959.38	5.10	0.39	5	197	6	7	2
1642	77.95	61.42	548	12471.70	29.36	9826.79	24.70	0	0	134.09	10.46	284.86	4.61	288.32	28.33	243.72	23.57	1	1297.62	1.96	0.52	5	197	7	7	1
1643	82.47	54.55	539	13195.94	18.18	8728.45	29.98	0	0	172.08	18.67	322.36	4.82	124.47	14.47	211.51	26.35	1	-617.65	4.08	0.46	4	198	1	2	2
1644	82.54	54.89	540	13206.53	14.68	8781.80	15.08	0	0	287.70	26.84	329.34	4.80	105.63	10.05	125.46	14.09	1	-375.33	4.25	0.58	5	198	2	2	1
1645	83.71	56.55	541	13394.25	25.99	9047.64	44.12	0	0	122.12	13.88	333.54	5.26	178.97	23.44	295.61	42.23	1	97.33	2.67	0.37	4	199	1	2	2
1646	83.86	57.09	542	13417.44	14.42	9134.70	21.06	0	0	246.35	18.01	333.48	5.35	152.85	12.88	222.14	18.79	0	917.45	5.08	0.64	3	199	2	2	1
1647	81.07	63.37	542	12970.55	111.74	10139.89	15.85	0	0	143.81	11.84	335.49	5.29	665.06	189.55	152.68	14.22	1	2820.52	4.09	0.55	5	200	1	1	1
1648	78.95	49.48	546	12631.96	56.21	7917.49	29.11	0	0	130.79	11.59	306.44	6.10	425.03	66.16	253.75	28.45	1	2800.88	2.94	0.41	5	201	1	61	61
1649	77.79	49.91	549	12446.02	21.41	7985.41	24.18	0	0	168.79	16.29	328.75	4.79	171.38	18.96	193.43	21.41	0	3680.05	3.13	0.50	5	201	2	61	60
1650	79.35	49.47	552	12695.82	68.19	7915.79	28.40	0	0	146.39	18.36	315.35	6.84	331.94	64.32	175.32	25.37	1	4739.88	6.25	0.37	5	201	3	61	59
1651	78.86	49.82	553	12617.13	63.51	7970.99	16.04	0	0	136.83	14.40	325.60	4.92	408.56	72.80	121.52	15.10	1	3440.52	5.27	0.46	5	201	4	61	58
1652	78.91	49.27	554	12625.72	56.84	7882.87	21.87	0	0	146.63	16.56	330.50	6.13	356.15	59.45	151.59	19.61	1	3206.55	4.55	0.39	4	201	5	61	57
1653	78.30	49.83	555	12528.40	42.23	7973.24	23.64	0	0	165.64	10.51	271.31	6.02	435.04	49.12	292.32	23.24	1	3876.98	3.77	0.49	5	201	6	61	56
1654	78.40	50.25	556	12544.31	85.14	8039.49	30.37	0	0	103.85	9.92	299.69	5.50	518.39	107.69	249.91	29.16	1	4018.12	4.69	0.40	5	201	7	61	55
1655	77.48	50.94	559	12397.44	19.02	8151.18	76.43	0	0	160.42	16.19	300.57	6.52	147.87	16.80	469.78	95.35	1	3573.33	4.68	0.45	5	201	8	61	54
1656	77.31	52.57	560	12368.93	23.11	8411.22	29.22	0	0	180.26	24.01	324.53	5.63	132.45	19.79	168.38	25.49	1	1790.88	4.64	0.38	5	201	9	61	53
1657	77.29	52.21	562	12366.83	19.66	8352.80	34.39	0	0	164.24	21.99	317.98	5.04	108.87	16.20	196.87	30.07	1	2020.33	4.51	0.38	5	201	10	61	52
1658	77.53	51.81	565	12405.52	18.38	8290.11	45.59	0	0	163.09	17.02	303.02	5.59	135.11	15.55	316.82	45.10	1	1765.85	4.80	0.45	5	201	11	61	51
1659	77.17	52.83	566	12347.55	11.25	8453.56	19.97	0	0	266.75	23.56	301.36	4.83	104.10	11.14	176.42	17.46	1	732.98	5.05	0.60	4	201	12	61	50
1660	76.82	53.05	567	12291.47	12.43	8487.38	31.11	0	0	216.50	24.70	306.32	5.16	92.53	12.55	215.21	27.47	1	1837.30	6.34	0.47	5	201	13	61	49
1661	76.92	53.53	568	12307.28	11.42	8565.05	18.58	0	0	342.87	42.75	317.19	5.82	90.04	13.33	105.42	12.66	1	-147.15	4.11	0.47	4	201	14	61	48
1662	77.18	53.41	569	12349.53	21.84	8545.84	34.69	0	0	183.83	31.68	314.47	6.05	102.71	21.25	156.59	29.97	1	1597.27	3.83	0.29	5	201	15	61	47
1663	76.73	53.07	570	12277.43	15.52	8491.32	26.89	0	0	222.44	22.14	296.40	5.48	119.16	13.42	207.60	23.68	1	241.95	4.91	0.51	5	201	16	61	46
1664	77.02	53.50	571	12323.62	13.45	8560.41	19.35	0	0	231.06	26.95	311.03	4.52	103.29	15.60	128.75	15.58	1	-26.48	3.20	0.50	5	201	17	61	45
1665	77.33	53.21	573	12372.31	12.31	8513.06	22.30	0	0	256.70	20.61	309.54	5.04	112.99	9.90	212.41	19.60	1	2309.48	6.45	0.62	5	201	18	61	44
1666	77.58	53.38	575	12412.92	22.24	8541.54	19.36	0	0	263.92	32.76	318.08	5.73	132.87	18.25	90.13	12.51	1	470.00	5.08	0.44	4	201	19	61	43
1667	77.50	53.03	576	12400.12	15.48	8484.65	21.15	0	0	245.93	21.06	305.06	5.39	137.55	13.03	189.65	18.59	0	1487.50	5.38	0.58	5	201	20	61	42
1668	77.63	53.21	577	12420.69	13.76	8513.66	16.09	0	0	291.46	26.54	312.28	4.84	101.74	9.83	134.41	14.12	1	1075.30	3.84	0.58	4	201	21	61	41
1669	77.60	53.24	578	12416.73	15.63	8517.88	13.03	0	0	288.15	28.30	311.17	4.66	115.95	11.95	101.00	11.53	1	1378.30	4.68	0.56	4	201	22	61	40
1670	77.61	53.63	580	12418.32	18.45	8581.36	18.16	0	0	276.42	32.28	317.66	5.02	110.36	13.66	84.31	11.77	1	-337.08	5.91	0.48	5	201	23	61	39
1671	77.33	53.26	581	12372.49	17.61	8521.22	18.63	0	0	232.83	28.07	305.72	4.73	102.07	13.35	116.79	15.99	1	967.77	4.26	0.45	4	201	24	61	38
1672	77.69	53.41	582	12430.28	11.85	8546.22	12.97	0	0	300.64	24.42	311.88	3.80	101.15	9.17	93.87	8.22	1	781.62	6.45	0.65	4	201	25	61	37
1673	77.20	53.35	583	12351.47	17.59	8535.82	24.12	0	0	206.58	26.92	325.61	5.04	107.05	16.56	142.74	20.62	1	1247.38	3.95	0.41	4	201	26	61	36
1674	77.40	53.33	584	12384.68	18.69	8533.00	23.20	0	0	193.60	23.12	313.78	4.58	108.83	13.60	146.93	19.94	1	1294.48	4.70	0.45	5	201	27	61	35
1675	77.59	53.65	585	12415.05	15.57	8584.43	13.86	0	0	340.01	31.93	324.91	5.36	120.14	12.11	94.91	9.83	1	-126.02	6.39	0.57	4	201	28	61	34
1676	77.19	52.90	586	12351.20	15.59	8464.17	22.42	0	0	186.15	15.45	301.42	4.28	145.34	13.87	208.08	19.93	0	1938.60	3.94	0.59	5	201	29	61	33
1677	76.83	53.10	587	12292.16	16.75	8496.20	23.55	0	0	180.68	14.64	303.89	4.49	160.20	14.92	224.20	21.06	0	2373.65	3.24	0.58	5	201	30	61	32
1678	76.97	53.52	588	12315.44	14.08	8563.60	21.62	0	0	232.39	28.10	314.59	4.97	103.91	16.26	141.03	18.23	1	182.88	3.20	0.47	5	201	31	61	31
1679	77.26	53.15	589	12361.14	18.39	8503.70	21.20	0	0	202.93	21.88	310.14	4.79	130.94	16.00	151.38	18.66	1	1849.83	4.71	0.49	4	201	32	61	30
1680	77.44	53.42	590	12390.80	19.17	8547.12	18.90	0	0	229.58	24.82	312.66	5.11	133.31	15.81	131.16	15.52	1	1472.62	5.30	0.49	5	201	33	61	29
1681	77.33	52.57	591	12373.39	21.12	8410.63	31.48	0	0	165.75	12.94	288.00	5.37	212.28	19.16	295.35	31.10	1	2108.70	4.16	0.54	5	201	34	61	28
1682	77.39	53.21	592	12382.32	19.25	8512.93	16.20	0	0	247.95	22.78	305.43	5.28	161.11	16.76	136.05	14.36	0	1002.73	4.98	0.56	5	201	35	61	27
1683	77.29	53.15	593	12366.07	23.74	8504.58	13.68	0	0	231.01	27.59	321.49	5.03	156.66	20.64	97.88	14.25	1	2365.80	3.71	0.46	5	201	36	61	26
1684	76.95	53.38	594	12312.36	22.53	8540.14	15.18	0	0	209.52	20.92	321.21	4.39	171.28	19.63	103.48	10.94	1	2312.95	6.29	0.53	4	201	37	61	25
1685	77.41	53.33	597	12386.37	24.51	8532.16	20.74	0	0	199.08	23.67	307.03	5.36	157.93	21.26	132.86	17.63	1	1613.30	4.74	0.44	5	201	38	61	24
1686	77.46	53.32	599	12393.74	18.38	8530.91	15.42	0	0	270.05	28.79	313.48	5.07	127.52	14.68	100.75	11.82	1	1708.75	6.46	0.51	4	201	39	61	23
1687	77.42	53.44	600	12387.51	18.46	8550.91	19.30	0	0	253.38	29.04	313.97	5.37	113.80	13.73	122.59	15.08	1	-1336.02	1.64	0.47	4	201	40	61	22
1688	77.39	53.32	601	12382.94	21.93	8532.00	23.17	0	0	187.87	22.21	316.60	5.07	141.51	18.69	150.16	20.10	0	-1757.92	1.04	0.44	3	201	41	61	21
1689	77.44	53.20	602	12389.80	12.07	8511.55	14.72	0	0	327.83	25.13	319.65	4.81	101.18	8.04	145.18	12.86	1	-838.95	1.74	0.66	4	201	42	61	20
1690	77.53	53.36	603	12405.59	15.41	8537.38	13.73	0	0	296.47	26.98	323.54	4.72	122.95	11.99	101.13	9.91	1	-424.83	1.59	0.58	4	201	43	61	19
1691	77.36	53.19	605	12377.89	15.90	8510.58	18.51	0	0	272.13	28.39	324.15	5.32	107.35	11.89	135.55	16.35	1	-331.73	2.87	0.52	5	201	44	61	18
1692	77.63	53.27	607	12420.13	14.00	8523.70	18.16	0	0	189.64	15.77	301.75	3.60	126.44	11.48	167.12	15.85	1	-291.85	2.65	0.61	3	201	45	61	17
1693	77.27	53.65	608	12362.49	15.40	8583.38	19.25	0	0	209.28	21.08	308.39	4.24	116.06	13.19	146.09	16.53	1	-846.73	3.31	0.54	5	201	46	61	16
1694	76.97	53.44	611	12315.99	9.45	8550.70	15.34	0	0	317.27	33.06	309.84	4.46	91.33	11.50	103.19	10.36	1	245.23	3.85	0.56	4	201	47	61	15
1695	76.99	53.45	612	12317.96	10.65	8551.89	18.78	0	0	318.65	40.53	320.00	5.17	87.93	12.90	98.46	12.06	1	1311.15	4.29	0.47	4	201	48	61	14
1696	76.97	53.43	615	12314.52	7.56	8548.85	12.41	0	0	322.51	25.09	307.79	3.83	94.61	9.18	125.57	9.93	1	463.75	4.08	0.69	5	201	49	61	13
1697	76.91	53.47	616	12305.61	7.77	8554.41	15.20	0	0	297.92	24.96	305.01	4.00	90.52	9.03	146.23	12.98	1	218.08	3.64	0.65	4	201	50	61	12
1698	77.09	53.03	617	12334.12	12.42	8484.51	36.43	0	0	177.88	15.83	301.45	4.61	115.21	12.86	307.24	35.37	1	209.42	4.35	0.56	5	201	51	61	11
1699	77.16	53.20	618	12345.30	9.55	8511.90	28.92	0	0	237.07	28.11	324.32	4.79	78.19	9.62	198.11	25.37	1	945.17	3.93	0.48	5	201	52	61	10
1700	76.92	53.09	619	12306.74	13.18	8494.98	29.29	0	0	193.05	20.55	305.54	4.72	106.54	14.51	216.77	25.89	1	1681.98	4.29	0.50	5	201	53	61	9
1701	76.75	53.35	620	12280.28	19.42	8535.52	41.63	0	0	187.39	37.82	323.92	5.99	72.44	16.61	165.97	36.19	1	460.83	3.96	0.24	5	201	54	61	8
1702	77.03	52.96	621	12324.06	13.80	8472.90	17.64	0	0	207.24	12.67	294.66	4.07	175.04	12.31	222.59	15.88	0	1121.40	4.04	0.70	4	201	55	61	7
1703	77.38	53.14	624	12380.90	12.15	8503.03	15.05	0	0	289.89	22.59	312.50	4.50	110.98	9.14	147.29	13.24	1	1349.62	5.27	0.65	4	201	56	61	6
1704	77.29	53.38	625	12366.34	21.90	8541.20	22.21	0	0	202.02	24.32	312.21	5.30	139.11	18.92	140.65	18.89	0	1481.60	3.94	0.43	5	201	57	61	5
1705	77.30	53.24	626	12367.53	15.41	8518.12	18.30	0	0	229.06	24.57	318.88	4.41	104.52	12.38	130.50	15.94	1	319.35	5.15	0.52	5	201	58	61	4
1706	77.72	52.85	627	12434.75	20.87	8456.30	25.87	0	0	148.39	14.63	314.43	4.29	163.60	18.46	202.22	23.03	0	554.77	2.91	0.49	5	201	59	61	3
1707	77.55	53.32	628	12408.06	14.73	8531.62	13.58	0	0	298.00	27.48	325.96	4.43	102.35	9.80	100.85	10.31	1	1868.27	6.45	0.59	5	201	60	61	2
1708	77.68	53.28	629	12429.36	12.27	8524.98	18.98	0	0	207.55	16.73	316.67	3.73	112.31	9.92	180.01	16.55	1	1876.67	4.85	0.63	3	201	61	61	1
1709	82.40	55.29	546	13183.23	25.75	8846.54	20.30	0	0	162.37	16.98	318.09	4.57	189.83	22.66	149.54	17.81	0	-1292.00	2.72	0.48	3	202	1	1	1
1710	81.21	52.66	551	12993.91	10.80	8425.37	30.22	0	0	194.08	18.69	325.43	4.13	90.53	10.19	241.93	27.76	1	2010.95	4.74	0.56	4	203	1	1	1
1711	78.26	60.82	552	12521.56	20.96	9730.93	22.83	0	0	201.40	25.70	317.51	5.23	125.90	18.14	137.99	20.23	1	1917.23	4.93	0.41	4	204	1	1	1
1712	80.50	49.57	552	12880.67	46.91	7930.84	40.01	0	0	131.46	18.59	332.73	7.48	257.84	43.29	221.53	36.33	1	3244.98	5.13	0.27	5	205	1	1	1
1713	81.56	63.41	553	13050.08	254.22	10144.92	22.31	0	0	123.19	15.56	341.25	6.81	827.54	552.92	139.73	19.49	1	3097.27	4.57	0.35	5	206	1	1	1
1714	78.17	61.54	556	12507.66	20.93	9847.11	32.64	0	0	165.34	15.09	306.53	5.50	178.93	18.83	274.87	30.39	1	3078.48	4.58	0.49	5	207	1	8	8
1715	78.31	60.90	557	12529.04	16.97	9743.65	23.87	0	0	223.08	22.56	307.82	5.40	127.73	14.43	181.31	20.91	1	2211.98	4.96	0.51	5	207	2	8	7
1716	78.16	61.83	558	12504.91	19.55	9893.56	38.39	0	0	164.25	17.37	333.83	5.58	144.22	17.68	276.53	35.77	1	4209.77	4.03	0.45	5	207	3	8	6
1717	78.50	62.00	559	12560.63	31.33	9920.52	57.80	0	0	121.20	19.56	334.60	6.38	150.31	27.48	271.69	53.98	1	3396.95	4.13	0.27	5	207	4	8	5
1718	78.50	61.62	560	12560.17	27.49	9858.84	32.39	0	0	180.58	19.35	299.27	6.76	199.77	24.58	228.71	30.52	0	3864.02	3.28	0.43	5	207	5	8	4
1719	77.93	60.78	561	12468.78	25.13	9725.53	23.05	0	0	178.12	19.62	315.15	5.28	175.87	22.15	161.35	20.32	0	1056.75	2.91	0.45	4	207	6	8	3
1720	78.14	61.13	562	12503.16	20.96	9780.59	29.55	0	0	166.31	20.04	320.70	5.05	135.31	19.02	189.15	26.01	0	3127.48	3.01	0.42	4	207	7	8	2
1721	78.83	62.11	563	12612.12	24.64	9937.23	23.67	0	0	170.45	12.76	291.29	5.37	256.25	22.91	245.43	22.11	1	2721.25	3.97	0.54	5	207	8	8	1
1722	81.01	49.55	556	12961.32	40.72	7928.25	21.51	0	0	117.13	9.95	309.86	4.33	347.51	42.45	199.99	19.60	1	2508.85	2.77	0.48	5	208	1	1	1
1723	79.90	63.68	560	12783.77	41.33	10188.09	24.81	0	0	147.75	14.12	314.60	5.95	322.50	41.50	203.78	22.80	1	4547.02	4.09	0.43	5	209	1	1	1
1724	80.37	49.32	561	12859.32	41.40	7891.06	20.27	0	0	137.77	13.47	318.81	4.97	317.24	40.85	162.25	18.19	1	3095.80	4.43	0.46	5	210	1	1	1
1725	84.35	57.51	561	13495.88	18.54	9201.66	22.72	0	0	185.44	17.48	310.01	4.68	151.30	16.19	185.61	19.98	0	935.00	3.12	0.53	5	211	1	1	1
1726	78.00	49.77	563	12480.27	48.19	7963.61	26.25	0	0	156.38	16.18	302.87	6.96	339.82	49.66	200.08	23.91	1	3470.55	5.64	0.39	4	212	1	1	1
1727	78.34	49.65	568	12534.55	32.17	7944.77	17.00	0	0	192.47	12.58	292.96	5.51	346.75	33.26	204.99	15.48	1	3932.42	5.71	0.60	4	213	1	4	4
1728	79.33	49.51	569	12692.43	33.76	7921.21	19.55	0	0	165.60	10.63	291.30	5.34	378.55	37.51	242.70	18.19	1	4718.40	5.11	0.54	4	213	2	4	3
1729	79.73	49.04	571	12756.70	51.06	7845.80	17.21	0	0	162.53	14.10	298.41	5.50	393.68	55.65	155.81	15.64	1	2046.25	4.71	0.52	5	213	3	4	2
1730	80.70	49.11	573	12912.43	221.84	7857.25	53.09	0	0	53.10	10.13	306.80	5.53	608.62	323.04	222.76	49.33	1	1757.20	1.90	0.32	2	213	4	4	1
1731	86.75	51.53	568	13879.98	29.45	8245.58	32.23	0	0	135.82	17.13	324.62	5.27	180.62	26.14	197.66	28.59	0	2998.83	3.57	0.36	3	214	1	1	1
1732	77.84	62.30	571	12454.65	33.36	9968.65	26.18	0	0	148.84	13.80	289.41	5.74	277.09	31.60	221.68	23.86	1	2729.23	3.45	0.44	5	215	1	1	1
1733	77.95	49.85	573	12472.68	22.65	7975.24	24.67	0	0	172.35	11.66	289.69	5.33	261.08	21.39	282.13	23.65	1	3782.50	5.29	0.57	5	216	1	8	8
1734	77.48	49.91	574	12396.36	34.93	7986.30	43.36	0	0	129.73	19.03	317.12	6.44	184.91	31.20	228.49	39.11	0	3645.88	3.94	0.28	5	216	2	8	7
1735	78.49	49.83	576	12559.11	44.87	7972.35	32.33	0	0	127.33	12.44	301.19	6.24	343.90	47.04	261.56	30.62	1	3809.42	4.39	0.34	5	216	3	8	6
1736	79.01	49.33	577	12641.96	41.83	7892.94	20.15	0	0	150.93	9.42	278.89	5.03	441.59	50.75	252.55	19.48	1	3433.20	4.28	0.58	5	216	4	8	5
1737	80.47	49.16	578	12875.74	40.97	7865.68	22.21	0	0	139.43	17.52	317.91	5.22	251.18	36.93	137.76	20.16	1	2273.62	4.80	0.38	5	216	5	8	4
1738	79.13	49.47	580	12661.50	35.90	7915.89	13.51	0	0	147.84	6.74	284.48	3.65	490.99	47.90	238.05	12.59	1	2733.83	3.57	0.70	5	216	6	8	3
1739	78.69	49.50	583	12591.09	33.31	7920.69	22.96	0	0	155.59	17.03	330.11	5.42	234.95	29.87	162.48	20.34	0	3414.52	3.43	0.43	5	216	7	8	2
1740	77.76	49.60	585	12441.42	28.91	7935.56	19.18	0	0	165.20	11.02	289.04	4.60	302.95	28.82	220.76	18.07	1	4249.45	6.61	0.62	5	216	8	8	1
1741	80.63	63.50	573	12901.37	47.46	10160.03	17.49	0	0	144.72	15.94	315.88	4.37	298.08	46.28	100.06	11.38	1	2738.20	5.75	0.47	5	217	1	1	1
1742	78.58	62.95	580	12572.47	37.42	10072.15	25.00	0	0	142.96	9.97	282.91	5.21	365.13	39.10	278.93	24.14	1	3463.20	3.09	0.50	5	218	1	2	2
1743	78.59	62.86	582	12574.83	41.31	10056.93	31.14	0	0	125.21	14.06	312.50	5.86	283.67	39.21	217.75	28.42	1	2771.70	3.17	0.37	5	218	2	2	1
1744	86.95	51.96	581	13912.77	22.09	8313.64	34.26	0	0	130.32	14.49	317.15	4.47	154.40	19.84	236.85	31.03	0	2259.70	2.82	0.42	3	219	1	1	1
1745	80.69	63.58	585	12910.73	33.95	10173.51	16.23	0	0	166.08	9.99	294.89	4.78	395.97	38.75	215.01	14.92	1	2711.40	3.91	0.61	4	220	1	1	1
1746	86.70	51.82	585	13871.70	42.80	8290.51	28.44	0	0	127.71	16.95	326.35	5.64	248.82	38.80	166.50	25.43	0	2983.85	3.12	0.33	5	221	1	1	1
1747	79.93	49.50	589	12788.65	65.62	7919.66	19.72	0	0	121.22	12.72	311.65	4.92	417.29	76.18	147.17	17.38	1	2378.00	3.20	0.43	5	222	1	2	2
1748	80.07	49.53	590	12811.42	47.89	7924.49	21.91	0	0	125.66	13.40	320.77	4.96	327.34	48.16	160.57	19.58	1	3049.12	3.80	0.41	4	222	2	2	1
1749	83.90	62.52	591	13424.39	43.87	10003.20	14.42	0	0	171.83	12.75	323.31	4.94	398.92	48.87	152.18	12.81	1	3425.75	4.63	0.60	5	223	1	15	15
1750	83.71	62.44	592	13394.17	25.78	9990.00	20.06	0	0	201.21	22.40	345.41	5.52	177.77	22.58	137.02	16.88	0	3154.58	3.33	0.46	4	223	2	15	14
1751	83.94	62.41	593	13431.15	30.47	9986.26	17.18	0	0	176.31	14.57	321.60	5.03	278.75	28.82	161.85	15.31	1	2118.15	5.38	0.55	5	223	3	15	13
1752	83.03	62.90	594	13285.12	27.37	10064.16	17.27	0	0	208.38	19.86	333.35	5.60	221.42	24.39	141.08	15.70	0	2737.98	5.15	0.52	4	223	4	15	12
1753	83.43	62.50	595	13348.39	29.58	9999.56	19.78	0	0	172.15	15.93	337.80	5.27	246.84	26.73	165.92	17.60	0	2824.17	3.55	0.50	4	223	5	15	11
1754	83.36	62.32	596	13337.63	14.67	9972.00	12.29	0	0	269.30	23.08	331.66	4.00	127.74	12.04	97.01	9.17	1	2854.05	6.73	0.63	5	223	6	15	10
1755	83.38	62.59	597	13341.26	30.04	10013.69	24.59	0	0	159.31	16.95	320.44	5.50	218.58	26.80	179.18	21.90	0	2686.50	3.73	0.43	4	223	7	15	9
1756	83.59	62.31	598	13374.54	30.12	9969.62	24.43	0	0	169.16	19.92	328.39	5.69	197.44	26.60	160.07	21.53	0	3071.55	3.31	0.41	5	223	8	15	8
1757	83.47	62.54	601	13355.63	25.49	10005.66	18.88	0	0	165.56	11.48	327.90	4.74	283.24	24.16	213.75	17.16	1	3357.67	4.89	0.58	5	223	9	15	7
1758	83.44	62.42	602	13350.34	21.26	9987.00	24.65	0	0	206.70	27.65	336.02	5.33	109.59	15.21	138.01	20.62	1	144.38	2.94	0.41	5	223	10	15	6
1759	82.93	62.61	603	13269.26	30.94	10017.58	22.25	0	0	181.06	17.56	332.41	6.02	244.97	28.40	178.35	19.89	0	2741.30	3.42	0.47	4	223	11	15	5
1760	82.20	62.98	604	13152.54	65.32	10076.29	20.97	0	0	128.35	15.66	332.91	5.58	377.30	71.16	136.52	19.73	1	1929.45	2.78	0.39	5	223	12	15	4
1761	82.49	62.89	607	13198.47	31.01	10062.81	19.21	0	0	168.60	14.58	321.80	5.23	275.33	28.86	173.34	17.28	1	2716.05	4.73	0.52	3	223	13	15	3
1762	84.32	62.59	608	13491.82	36.07	10014.22	17.72	0	0	151.50	11.25	316.29	4.77	354.05	38.05	188.42	16.12	1	2990.05	3.55	0.56	5	223	14	15	2
1763	83.67	62.92	610	13386.94	15.41	10066.67	16.06	0	0	207.40	20.41	336.79	3.82	116.63	12.40	127.78	15.05	1	2887.70	4.49	0.55	5	223	15	15	1
1764	79.10	62.81	592	12655.98	71.14	10048.96	23.67	0	0	142.01	14.58	309.92	6.11	413.39	69.94	179.93	21.39	1	4330.83	3.42	0.42	5	224	1	1	1
1765	79.56	49.28	596	12729.73	124.45	7884.33	23.74	0	0	121.13	13.78	329.52	6.36	593.83	198.62	166.50	21.59	1	3524.02	4.37	0.37	4	225	1	4	4
1766	77.95	50.00	599	12471.94	28.06	7999.63	21.56	0	0	156.57	9.41	270.53	4.87	345.46	29.49	279.91	20.93	1	3572.92	4.13	0.58	5	225	2	4	3
1767	77.17	49.88	601	12347.95	19.55	7980.06	24.19	0	0	185.66	18.90	303.13	4.95	148.34	17.34	183.27	21.28	0	1392.73	1.61	0.50	4	225	3	4	2
1768	78.14	49.64	602	12501.64	64.65	7942.84	28.30	0	0	134.10	18.39	311.52	6.93	338.63	66.02	161.48	25.37	1	-24.85	1.60	0.31	5	225	4	4	1
1769	81.31	63.37	599	13010.15	59.52	10139.70	20.18	0	0	158.58	11.08	292.94	5.89	516.41	83.94	229.01	19.18	1	3815.17	4.25	0.53	5	226	1	2	2
1770	79.94	63.05	600	12789.81	60.22	10087.75	23.40	0	0	123.47	11.59	317.19	5.41	427.32	71.50	198.01	21.44	1	3463.30	4.12	0.43	5	226	2	2	1
1771	84.15	56.90	599	13464.17	24.02	9104.24	22.31	0	0	166.53	17.64	297.68	4.74	174.88	21.18	162.56	19.73	0	-1560.05	2.68	0.47	3	227	1	7	7
1772	82.98	56.21	600	13277.08	4.60	8993.97	4.57	0	0	691.96	17.22	315.41	3.82	143.39	4.14	141.85	4.02	0	1266.83	13.49	0.95	4	227	2	7	6
1773	82.85	56.17	601	13256.80	3.62	8987.81	3.77	0	0	973.28	20.53	319.57	4.31	133.62	3.28	138.28	3.35	1	2073.50	15.86	0.96	4	227	3	7	5
1774	83.02	56.25	602	13283.13	5.03	8999.80	5.31	0	0	913.50	26.32	326.90	5.67	136.21	4.61	142.12	4.64	0	2422.17	20.35	0.93	4	227	4	7	4
1775	83.01	56.13	603	13281.10	4.03	8981.30	4.17	0	0	942.78	22.98	330.83	4.65	130.54	3.78	133.61	3.78	1	1978.98	12.18	0.95	4	227	5	7	3
1776	82.91	56.27	604	13265.93	4.52	9003.02	4.70	0	0	865.43	21.42	317.74	4.80	141.39	4.06	146.28	4.10	0	2961.45	22.71	0.95	3	227	6	7	2
1777	83.10	56.07	605	13295.83	5.46	8971.54	6.29	0	0	621.70	21.26	331.82	4.39	126.29	5.15	143.21	5.63	1	1669.60	10.66	0.91	4	227	7	7	1
1778	80.56	49.46	600	12890.15	50.83	7913.07	24.07	0	0	120.03	11.45	312.73	5.01	363.98	53.15	198.63	21.90	1	2180.65	2.92	0.44	5	228	1	1	1
1779	78.54	49.08	607	12566.17	49.01	7852.59	17.15	0	0	138.45	10.19	284.14	4.45	421.19	53.48	183.18	15.58	1	3657.12	3.50	0.57	5	229	1	2	2
1780	78.21	49.31	608	12513.06	37.06	7890.04	19.53	0	0	138.91	12.19	310.03	4.62	309.93	36.63	174.06	17.58	1	3561.88	3.58	0.51	5	229	2	2	1
1781	81.97	63.56	609	13115.39	40.58	10169.49	18.89	0	0	166.80	10.43	295.98	5.46	431.75	48.39	241.48	17.60	1	3594.42	3.39	0.56	5	230	1	1	1
1782	77.55	50.12	613	12408.50	24.13	8019.10	27.60	0	0	160.33	9.12	264.19	4.92	308.98	24.51	352.40	29.22	1	4069.15	3.67	0.59	5	231	1	6	6
1783	77.94	49.32	615	12470.09	21.97	7890.57	18.14	0	0	183.90	19.56	322.14	4.38	158.65	19.31	129.73	15.37	1	3995.55	4.67	0.50	5	231	2	6	5
1784	77.36	50.38	617	12377.41	20.48	8060.70	43.07	0	0	134.33	15.81	316.12	4.77	133.44	17.48	271.08	40.95	1	2394.70	3.27	0.42	5	231	3	6	4
1785	77.71	49.82	619	12434.17	24.77	7971.90	33.87	0	0	126.50	10.75	295.22	4.77	229.90	22.75	303.56	33.22	1	3742.92	4.30	0.46	5	231	4	6	3
1786	78.12	49.45	622	12498.70	31.24	7912.41	12.58	0	0	170.09	11.38	301.03	4.02	335.63	31.70	146.00	11.01	1	2544.02	5.09	0.66	4	231	5	6	2
1787	78.07	49.91	624	12490.90	36.58	7985.13	34.80	0	0	127.40	10.44	293.56	5.69	333.71	37.95	323.52	35.58	1	3886.50	6.00	0.41	5	231	6	6	1
1788	78.41	62.30	615	12545.82	47.66	9968.10	32.53	0	0	148.08	13.03	284.01	6.32	332.61	45.07	284.90	31.10	1	3338.33	4.36	0.47	5	232	1	1	1
1789	80.09	64.43	615	12813.85	32.08	10308.10	33.72	0	0	159.99	26.79	333.25	6.36	147.90	28.56	154.73	29.24	0	3047.90	3.39	0.28	4	233	1	2	2
1790	80.31	63.41	616	12850.03	68.35	10145.14	26.58	0	0	137.53	11.66	299.91	6.00	463.68	66.51	247.24	24.71	1	3560.88	4.63	0.42	5	233	2	2	1
1791	82.94	62.71	616	13270.90	40.56	10033.92	23.63	0	0	150.62	15.14	319.49	5.88	301.69	39.60	184.16	21.33	1	1711.58	3.51	0.43	5	234	1	24	24
1792	84.01	62.87	619	13441.86	19.69	10059.33	15.50	0	0	161.81	11.36	321.54	3.55	216.41	17.61	171.01	13.80	0	2454.75	3.24	0.64	3	234	2	24	23
1793	83.27	62.90	621	13322.97	37.64	10064.59	23.74	0	0	167.36	14.92	317.92	6.42	318.10	37.53	209.95	21.70	1	3210.88	4.76	0.45	5	234	3	24	22
1794	83.40	62.72	622	13344.41	25.19	10035.30	24.76	0	0	160.49	13.51	317.60	5.25	233.29	22.87	229.36	22.49	0	2549.77	3.09	0.51	5	234	4	24	21
1795	83.03	63.00	624	13285.36	37.63	10080.55	19.26	0	0	121.89	10.09	322.66	4.07	333.41	38.31	182.97	17.45	1	3482.02	3.38	0.51	4	234	5	24	20
1796	83.13	62.68	625	13301.22	39.61	10029.42	18.23	0	0	167.58	17.41	334.32	5.49	287.64	37.40	135.51	15.88	1	2321.00	3.67	0.46	5	234	6	24	19
1797	83.88	62.38	626	13420.19	16.04	9981.49	14.23	0	0	265.52	24.76	337.58	4.50	132.17	14.55	103.27	10.10	1	1381.38	5.73	0.57	4	234	7	24	18
1798	84.10	62.39	627	13456.36	25.80	9981.82	16.85	0	0	176.35	15.45	321.99	4.56	226.61	23.05	148.24	14.72	0	2511.98	3.41	0.55	4	234	8	24	17
1799	83.57	62.53	628	13371.53	17.52	10005.06	17.76	0	0	212.30	14.90	345.47	4.75	193.27	15.58	195.95	15.79	0	3065.58	3.75	0.64	2	234	9	24	16
1800	83.48	62.49	629	13356.47	29.22	9997.95	17.38	0	0	243.83	24.67	331.79	6.65	221.50	25.80	129.20	14.19	1	2551.77	4.72	0.49	3	234	10	24	15
1801	83.12	62.85	630	13299.37	65.21	10055.62	22.65	0	0	152.12	15.44	321.06	6.74	427.43	77.58	176.71	20.62	1	1918.60	4.18	0.41	5	234	11	24	14
1802	83.49	62.27	631	13358.11	26.39	9962.61	15.09	0	0	210.03	21.27	337.51	5.02	200.34	23.09	113.12	12.95	1	1597.60	4.72	0.51	4	234	12	24	13
1803	83.52	62.59	632	13362.62	29.04	10013.75	24.61	0	0	155.10	15.88	323.24	5.30	219.80	25.95	186.52	21.96	0	2047.85	3.02	0.45	4	234	13	24	12
1804	83.64	62.67	633	13381.72	27.69	10027.07	29.13	0	0	140.33	14.22	325.66	5.01	212.79	24.80	218.56	27.34	0	2783.70	2.94	0.45	5	234	14	24	11
1805	81.78	63.06	635	13084.37	56.27	10090.02	20.69	0	0	156.73	13.77	308.96	6.13	419.86	64.08	186.08	18.85	1	2472.45	5.82	0.47	5	234	15	24	10
1806	83.63	62.83	636	13380.17	33.89	10053.49	24.02	0	0	146.07	16.74	324.44	5.17	225.88	31.04	162.50	21.38	0	2184.35	2.88	0.41	5	234	16	24	9
1807	81.76	63.32	637	13082.34	75.74	10131.81	20.20	0	0	132.82	12.50	318.40	5.52	485.26	94.18	169.63	18.33	1	2657.85	4.62	0.45	5	234	17	24	8
1808	83.03	62.61	638	13284.41	37.93	10017.93	16.36	0	0	167.15	15.94	322.54	5.00	296.69	36.34	131.20	13.80	1	2727.62	4.07	0.51	5	234	18	24	7
1809	81.99	63.57	639	13117.90	115.38	10170.49	12.85	0	0	137.65	7.93	308.31	4.03	824.05	235.77	178.55	11.75	1	2857.27	3.62	0.68	5	234	19	24	6
1810	80.82	63.48	640	12931.58	46.37	10156.26	20.10	0	0	135.15	10.03	311.08	4.86	415.82	52.99	215.22	18.46	1	3488.70	5.10	0.53	5	234	20	24	5
1811	81.22	63.41	641	12995.04	80.04	10145.26	15.07	0	0	135.99	9.85	304.60	4.38	578.93	98.22	163.75	13.61	1	3212.30	4.57	0.60	5	234	21	24	4
1812	80.79	63.37	642	12926.55	107.94	10139.57	20.09	0	0	131.88	12.73	310.84	5.81	591.99	156.42	164.98	18.21	1	3531.48	3.96	0.45	5	234	22	24	3
1813	79.47	63.25	645	12714.97	41.37	10119.22	24.51	0	0	143.55	9.11	277.48	4.95	421.65	46.00	281.38	24.70	1	2523.77	3.42	0.57	5	234	23	24	2
1814	78.90	63.14	646	12624.36	42.83	10102.22	27.45	0	0	125.73	15.36	312.41	5.47	268.33	39.87	175.17	24.65	1	2791.45	3.57	0.36	5	234	24	24	1
1815	79.73	63.17	624	12757.49	34.70	10107.19	14.89	0	0	141.97	9.28	314.14	3.90	376.95	38.05	179.81	13.53	1	3797.60	4.06	0.63	5	235	1	1	1
1816	79.67	63.10	628	12747.22	40.20	10095.55	20.97	0	0	146.09	8.62	291.61	4.75	429.41	43.64	278.41	20.28	1	4447.88	3.20	0.57	5	236	1	3	3
1817	78.35	62.11	629	12536.30	36.52	9937.04	40.89	0	0	156.67	31.85	342.55	7.25	137.07	31.07	154.69	36.03	0	3941.52	2.25	0.21	3	236	2	3	2
1818	78.99	62.75	630	12638.43	43.55	10039.62	28.07	0	0	167.40	11.71	272.11	6.48	391.88	43.80	308.63	27.99	1	3288.77	4.82	0.49	5	236	3	3	1
1819	80.86	49.13	630	12938.29	47.04	7861.59	28.09	0	0	134.29	30.78	352.81	5.94	161.36	41.16	103.61	29.45	1	1412.05	3.30	0.19	5	237	1	1	1
1820	87.23	52.03	630	13957.39	31.17	8325.05	17.80	0	0	143.93	17.35	329.43	4.19	201.39	27.37	119.89	18.00	1	2138.23	4.02	0.43	4	238	1	1	1
1821	78.12	49.50	631	12499.60	26.52	7919.57	25.33	0	0	168.89	24.45	346.01	5.18	141.07	23.68	131.84	20.72	1	3944.00	4.55	0.35	4	239	1	7	7
1822	77.89	49.85	632	12461.86	31.74	7975.44	30.31	0	0	151.55	17.55	320.21	6.02	212.56	28.48	203.20	27.14	0	2807.35	3.28	0.38	5	239	2	7	6
1823	77.31	51.20	634	12368.90	15.86	8191.61	70.42	0	0	147.07	11.38	298.02	4.99	162.11	14.36	523.96	93.08	1	3066.90	6.60	0.55	5	239	3	7	5
1824	77.33	52.58	635	12372.61	16.19	8412.56	24.63	0	0	164.54	13.33	292.24	4.04	154.63	14.28	230.95	22.71	0	1443.48	3.74	0.59	4	239	4	7	4
1825	77.28	50.68	636	12364.21	16.45	8108.16	64.53	0	0	139.19	14.29	332.95	4.92	124.11	14.40	408.54	71.02	1	3544.02	5.09	0.47	4	239	5	7	3
1826	77.25	51.11	637	12359.41	17.85	8176.80	50.97	0	0	135.27	12.89	326.03	4.80	147.01	16.05	375.48	55.25	1	3511.77	4.75	0.48	5	239	6	7	2
1827	77.99	49.82	638	12478.64	31.31	7971.06	28.88	0	0	145.38	13.33	306.32	5.72	264.07	29.53	246.32	26.70	1	3619.30	4.36	0.44	5	239	7	7	1
1828	77.32	51.96	633	12370.85	18.51	8312.90	37.58	0	0	196.59	21.08	307.63	6.31	132.81	15.99	265.55	34.82	1	2127.60	6.13	0.45	5	240	1	1	1
1829	79.43	63.72	634	12709.22	48.67	10194.86	25.00	0	0	125.23	12.07	312.15	5.28	350.45	50.30	204.13	22.76	1	3713.85	4.03	0.42	4	241	1	1	1
1830	77.85	49.59	635	12456.41	40.20	7934.47	39.38	0	0	107.08	14.15	306.51	5.58	236.83	36.77	232.66	35.80	0	3066.88	2.44	0.29	5	242	1	1	1
1831	77.32	52.49	639	12371.16	18.20	8399.15	21.43	0	0	246.21	28.62	327.13	5.64	116.01	14.78	139.26	17.93	1	2088.50	5.79	0.46	5	243	1	9	9
1832	77.43	52.54	640	12389.26	15.38	8406.96	19.59	0	0	198.10	16.16	307.41	4.17	144.45	13.20	184.28	17.35	0	1777.62	4.29	0.61	4	243	2	9	8
1833	77.11	52.79	641	12338.08	21.24	8447.14	29.39	0	0	176.27	19.09	308.55	5.44	152.01	18.97	208.92	26.26	0	366.75	3.40	0.45	5	243	3	9	7
1834	77.47	53.39	642	12395.68	17.83	8542.61	19.56	0	0	237.32	25.04	312.16	5.17	124.88	14.10	140.29	16.56	1	1578.27	4.31	0.50	4	243	4	9	6
1835	77.39	53.52	643	12382.28	15.90	8563.31	17.24	0	0	307.96	31.02	314.40	4.86	97.19	10.68	91.73	10.12	1	279.90	5.42	0.54	4	243	5	9	5
1836	77.52	53.32	645	12402.42	16.90	8531.62	20.73	0	0	245.38	25.90	301.88	5.23	111.28	12.12	148.47	17.86	1	383.58	5.06	0.50	4	243	6	9	4
1837	77.02	53.41	646	12323.25	19.59	8545.36	25.04	0	0	206.78	24.98	312.01	5.55	128.22	18.66	160.20	21.76	1	1184.00	5.57	0.43	4	243	7	9	3
1838	77.06	53.58	647	12330.01	15.88	8573.08	29.47	0	0	260.44	52.75	346.05	6.69	84.05	18.45	107.14	20.93	1	1525.15	4.53	0.26	5	243	8	9	2
1839	77.23	52.50	649	12356.50	11.54	8399.87	27.46	0	0	209.40	19.08	351.28	4.46	98.67	10.52	233.59	24.27	1	4519.23	6.18	0.57	5	243	9	9	1
1840	78.74	63.06	643	12598.58	29.71	10089.90	29.03	0	0	147.12	12.41	291.74	5.65	274.28	28.16	266.57	27.67	1	2496.00	3.88	0.46	5	244	1	1	1
1841	77.55	49.52	646	12408.57	23.47	7923.61	24.83	0	0	166.30	12.27	281.86	5.14	241.89	22.52	262.19	23.03	1	3448.90	5.83	0.56	5	245	1	3	3
1842	77.93	49.62	648	12468.67	25.81	7939.90	24.77	0	0	159.85	15.35	310.84	5.16	208.19	23.12	200.08	22.11	0	3083.77	4.42	0.48	3	245	2	3	2
1843	78.77	49.42	650	12602.98	39.28	7906.94	18.10	0	0	160.46	8.87	275.40	4.61	436.64	41.99	252.12	17.53	1	3777.23	2.91	0.65	5	245	3	3	1
1844	80.69	53.88	647	12910.26	17.29	8620.07	18.51	0	0	282.95	32.79	339.96	5.88	110.09	13.87	125.09	17.27	1	-279.58	4.09	0.47	4	246	1	1	1
1845	82.36	63.35	650	13177.72	46.83	10135.75	21.60	0	0	127.71	10.10	305.15	4.85	409.52	54.81	215.95	20.20	1	2913.50	3.59	0.49	4	247	1	31	31
1846	83.32	62.57	651	13330.59	25.82	10011.68	15.24	0	0	184.94	14.59	318.06	4.57	251.59	23.37	149.22	13.34	1	1846.23	5.17	0.59	4	247	2	31	30
1847	82.78	62.91	653	13244.36	40.88	10065.06	16.94	0	0	168.32	12.98	313.33	5.26	367.65	43.33	172.64	15.34	1	3051.75	3.01	0.56	5	247	3	31	29
1848	82.34	63.03	654	13173.68	516.58	10084.73	39.02	0	0	105.36	12.40	329.05	8.00	1334.64	1095.61	266.47	37.79	1	4337.73	4.23	0.32	5	247	4	31	28
1849	83.49	62.27	655	13357.81	23.87	9963.67	24.00	0	0	159.35	19.00	328.25	4.62	153.55	20.67	154.70	21.00	0	1253.92	3.00	0.43	5	247	5	31	27
1850	83.42	62.82	656	13347.21	32.90	10050.59	13.69	0	0	168.07	14.95	321.40	4.37	282.26	30.61	121.43	12.77	1	2792.67	3.23	0.55	4	247	6	31	26
1851	83.65	62.83	657	13384.38	17.97	10052.84	18.14	0	0	208.28	17.82	321.69	4.60	161.66	15.74	163.32	15.97	0	1212.33	3.17	0.58	4	247	7	31	25
1852	83.55	62.35	658	13368.62	29.14	9975.97	15.01	0	0	183.05	15.20	313.46	4.72	268.45	26.72	139.40	13.04	1	1802.50	3.46	0.57	4	247	8	31	24
1853	83.71	62.75	659	13393.57	42.11	10039.41	18.91	0	0	169.05	12.82	299.87	5.69	379.44	45.26	196.84	17.23	1	505.85	1.60	0.53	4	247	9	31	23
1854	83.46	62.91	660	13353.50	27.82	10065.32	18.33	0	0	158.99	11.05	305.65	4.45	290.74	27.46	206.59	16.61	1	1831.95	3.12	0.60	5	247	10	31	22
1855	82.91	63.02	661	13266.26	36.30	10082.45	20.52	0	0	172.21	12.29	300.92	5.81	362.84	38.76	227.29	19.03	1	2741.40	3.59	0.53	5	247	11	31	21
1856	83.39	62.81	662	13342.33	25.99	10050.28	20.28	0	0	156.45	10.79	294.41	4.71	290.40	24.95	231.28	18.65	1	1746.40	3.34	0.56	5	247	12	31	20
1857	83.45	62.79	663	13352.09	22.13	10045.92	17.52	0	0	190.94	14.64	311.99	4.77	223.37	19.77	177.10	15.62	0	2824.05	3.65	0.59	5	247	13	31	19
1858	83.84	62.39	664	13413.61	24.02	9982.99	19.45	0	0	182.22	20.73	334.12	4.68	161.75	21.03	128.62	15.97	1	2068.20	4.04	0.46	3	247	14	31	18
1859	83.47	62.57	665	13354.87	21.19	10011.10	18.01	0	0	182.08	17.64	324.55	4.30	167.98	18.51	141.95	15.35	0	1479.27	4.06	0.53	3	247	15	31	17
1860	83.70	63.01	666	13391.96	21.85	10082.17	17.32	0	0	168.12	11.90	311.07	4.19	239.16	19.76	190.37	15.54	0	2600.90	3.55	0.61	4	247	16	31	16
1861	83.68	62.24	667	13388.76	22.34	9958.79	15.09	0	0	229.34	23.17	332.04	5.02	170.14	19.47	114.77	13.28	1	2463.20	5.94	0.52	4	247	17	31	15
1862	83.34	62.44	668	13333.90	35.86	9990.61	21.22	0	0	170.13	15.20	302.95	5.92	304.26	34.81	185.77	19.28	1	2829.10	4.07	0.49	5	247	18	31	14
1863	82.24	62.97	669	13157.79	47.02	10075.18	19.22	0	0	160.17	13.42	318.34	5.77	391.88	52.92	181.45	17.49	1	4020.92	5.26	0.50	5	247	19	31	13
1864	83.67	62.64	670	13387.98	12.12	10022.05	14.27	0	0	231.00	16.24	327.96	3.62	131.02	10.26	155.46	12.38	1	1720.20	6.19	0.69	5	247	20	31	12
1865	82.94	63.00	671	13271.04	32.08	10079.42	21.39	0	0	143.82	12.00	319.56	4.80	290.43	30.98	200.90	19.41	1	2976.90	3.95	0.51	5	247	21	31	11
1866	83.59	62.65	672	13374.83	19.18	10023.45	13.78	0	0	248.68	23.01	325.79	4.55	157.09	16.53	101.10	10.05	1	1627.12	6.90	0.57	4	247	22	31	10
1867	83.31	62.75	673	13330.07	22.82	10040.40	17.12	0	0	180.27	13.75	315.45	4.52	231.38	20.47	174.11	15.27	0	1977.95	2.88	0.60	5	247	23	31	9
1868	83.13	62.72	674	13300.72	42.68	10035.43	20.10	0	0	155.59	13.68	314.84	5.62	351.68	44.72	180.10	18.23	1	1703.77	3.68	0.48	5	247	24	31	8
1869	83.48	62.89	676	13356.66	29.26	10061.74	22.35	0	0	158.63	14.74	318.32	5.19	244.01	26.50	187.14	20.07	0	1054.95	2.65	0.48	5	247	25	31	7
1870	83.11	62.92	678	13297.29	33.32	10067.75	21.59	0	0	155.14	12.44	299.44	5.33	312.66	33.04	212.08	19.74	1	2606.05	4.58	0.51	5	247	26	31	6
1871	83.05	62.85	679	13288.49	37.57	10055.34	16.94	0	0	152.72	13.98	321.25	4.72	306.07	36.52	144.77	15.36	1	2137.83	3.24	0.51	4	247	27	31	5
1872	82.09	63.34	680	13134.33	37.30	10134.16	19.87	0	0	153.45	10.26	296.61	5.14	391.36	42.02	236.65	18.44	1	2693.12	3.46	0.53	5	247	28	31	4
1873	82.32	63.16	681	13171.97	90.17	10105.91	16.79	0	0	139.75	13.06	324.18	5.39	550.29	133.40	142.91	15.38	1	3161.67	4.46	0.49	5	247	29	31	3
1874	83.63	62.28	682	13380.53	23.36	9964.92	12.80	0	0	224.49	22.38	328.82	4.39	180.48	20.42	90.27	10.33	1	1601.80	5.24	0.55	5	247	30	31	2
1875	83.04	62.96	684	13285.89	23.90	10073.10	18.44	0	0	160.91	11.03	305.95	4.37	267.87	22.45	210.41	16.75	1	2487.40	3.05	0.60	4	247	31	31	1
1876	80.26	63.25	652	12841.62	36.53	10120.68	15.80	0	0	190.45	11.94	305.12	5.41	393.50	40.08	199.34	14.43	1	4221.52	6.17	0.63	5	248	1	2	2
1877	79.61	63.17	653	12737.65	32.32	10107.70	22.65	0	0	163.68	13.73	332.11	5.75	295.08	31.12	212.30	20.65	1	4787.42	4.34	0.49	5	248	2	2	1
1878	77.40	53.65	653	12383.82	21.96	8584.05	25.78	0	0	160.23	20.74	309.98	4.50	127.03	17.86	152.01	22.30	1	538.38	3.91	0.40	5	249	1	12	12
1879	76.96	53.49	654	12314.26	8.67	8558.27	21.46	0	0	245.76	28.22	322.23	4.22	83.65	10.30	153.85	18.57	1	1626.00	3.96	0.51	4	249	2	12	11
1880	77.10	53.12	655	12336.13	21.37	8499.57	29.94	0	0	174.01	22.26	311.41	5.37	130.91	19.85	180.85	26.25	1	1213.25	3.68	0.39	5	249	3	12	10
1881	76.67	53.75	656	12267.23	17.43	8600.04	19.45	0	0	214.00	23.05	312.17	4.62	121.17	14.30	138.03	16.92	1	120.52	3.55	0.50	4	249	4	12	9
1882	76.74	53.12	658	12278.67	19.78	8498.95	24.76	0	0	199.00	21.83	295.38	5.34	138.67	17.30	173.73	21.72	0	1981.90	4.88	0.46	5	249	5	12	8
1883	76.80	52.39	659	12288.11	18.92	8383.02	35.17	0	0	158.37	13.44	288.67	4.93	173.93	16.98	295.78	34.70	1	1585.60	4.59	0.53	5	249	6	12	7
1884	77.01	52.06	660	12321.53	16.43	8329.58	64.32	0	0	159.69	21.09	318.68	6.20	108.53	18.71	352.83	66.81	1	2760.98	6.09	0.39	5	249	7	12	6
1885	77.16	52.91	662	12345.69	19.97	8465.37	10.23	0	0	308.13	45.21	332.34	5.48	115.62	19.15	78.06	11.16	1	1522.02	5.92	0.40	5	249	8	12	5
1886	77.30	51.28	663	12367.64	45.88	8205.11	76.80	0	0	79.37	17.12	316.66	5.95	165.69	41.07	272.83	71.32	1	3010.98	5.65	0.23	5	249	9	12	4
1887	77.60	49.64	664	12415.63	25.55	7943.05	24.29	0	0	193.38	28.88	333.29	5.54	127.29	20.70	120.04	19.47	1	4444.20	6.31	0.35	4	249	10	12	3
1888	78.60	49.63	665	12576.29	90.88	7941.17	17.98	0	0	129.63	10.45	315.81	5.05	604.89	147.46	178.51	16.43	1	3614.08	4.36	0.53	5	249	11	12	2
1889	77.29	50.36	668	12365.85	28.96	8057.87	59.67	0	0	150.40	23.04	335.95	7.55	146.84	25.67	286.52	57.63	1	4821.70	7.05	0.33	5	249	12	12	1
1890	78.00	60.98	655	12480.61	17.60	9756.94	18.02	0	0	189.84	16.60	311.17	4.12	155.36	15.60	159.01	15.92	0	2478.55	3.43	0.58	4	250	1	5	5
1891	78.25	61.50	656	12519.26	29.90	9840.73	34.23	0	0	162.53	16.16	288.13	6.54	233.14	27.77	258.81	33.04	1	2862.15	3.74	0.43	5	250	2	5	4
1892	79.08	62.53	658	12652.55	18.47	10005.04	20.82	0	0	191.53	13.67	304.07	4.83	201.01	16.62	226.63	18.72	0	3672.48	3.96	0.61	4	250	3	5	3
1893	80.10	63.06	659	12816.01	35.33	10088.98	28.28	0	0	177.29	10.77	279.05	6.09	400.34	39.99	317.99	28.53	1	4355.85	3.51	0.57	5	250	4	5	2
1894	79.02	63.04	660	12643.65	21.50	10085.61	32.96	0	0	149.67	12.37	326.63	5.08	204.18	19.57	299.97	32.20	1	4250.42	3.48	0.50	4	250	5	5	1
1895	79.26	60.23	659	12680.94	15.16	9637.08	26.11	0	0	300.32	27.16	336.69	7.30	129.13	13.31	222.28	23.12	1	3773.00	8.78	0.55	4	251	1	1	1
1896	81.54	49.28	659	13046.64	57.68	7884.53	20.20	0	0	118.80	9.11	283.47	4.53	478.12	76.46	209.87	18.79	1	1689.88	2.29	0.52	5	252	1	1	1
1897	76.94	52.95	664	12310.13	31.32	8471.92	32.27	0	0	169.59	38.53	330.88	6.59	115.01	32.30	117.61	32.73	1	1956.02	4.63	0.20	4	253	1	9	9
1898	77.03	52.87	666	12325.08	7.08	8458.70	22.83	0	0	347.86	47.69	317.83	5.43	69.33	7.19	139.29	20.53	1	921.27	4.05	0.44	5	253	2	9	8
1899	77.11	53.01	668	12338.08	15.30	8481.98	12.38	0	0	359.48	26.40	316.67	6.00	161.10	13.44	132.31	11.56	1	2010.75	5.43	0.67	4	253	3	9	7
1900	77.48	53.55	669	12397.00	15.33	8568.38	19.72	0	0	213.80	20.17	296.05	4.31	116.66	11.50	158.73	17.05	1	-381.38	3.71	0.55	4	253	4	9	6
1901	77.38	54.10	670	12380.97	11.83	8656.05	14.78	0	0	259.26	17.97	308.91	4.08	128.66	9.76	163.47	12.96	1	1433.52	5.57	0.69	4	253	5	9	5
1902	77.49	53.15	671	12399.13	14.72	8503.70	20.97	0	0	242.38	21.57	314.78	4.50	93.55	8.86	176.92	18.20	1	1327.42	5.33	0.58	4	253	6	9	4
1903	77.44	53.46	673	12390.23	17.92	8554.21	18.29	0	0	207.39	20.67	304.81	4.43	135.87	14.94	138.95	15.35	0	788.77	4.14	0.53	5	253	7	9	3
1904	76.95	52.96	676	12311.46	23.94	8472.95	18.59	0	0	173.04	25.11	323.22	4.46	132.25	22.18	109.66	20.26	1	712.25	3.05	0.38	5	253	8	9	2
1905	77.20	52.98	677	12351.61	14.03	8476.52	15.01	0	0	256.69	21.10	288.58	4.46	132.18	12.49	141.68	13.51	1	846.85	4.81	0.63	5	253	9	9	1
1906	79.24	63.00	668	12677.71	35.01	10080.70	31.97	0	0	137.46	10.93	301.45	5.74	325.78	35.91	307.41	31.98	1	4029.50	5.80	0.42	4	254	1	1	1
1907	78.47	49.22	672	12555.13	54.65	7874.90	20.94	0	0	119.75	10.39	307.14	4.62	408.04	59.47	190.09	19.06	1	4106.90	4.02	0.47	5	255	1	2	2
1908	77.69	50.76	674	12430.60	22.14	8121.76	45.99	0	0	119.31	11.42	301.51	4.72	182.21	20.09	350.14	48.12	1	2380.92	4.12	0.44	4	255	2	2	1
1909	77.83	60.93	672	12453.53	25.34	9749.01	28.71	0	0	155.48	17.83	308.09	5.23	170.80	22.45	193.36	25.43	0	1852.25	2.45	0.42	4	256	1	18	18
1910	78.23	61.48	673	12516.75	24.73	9836.81	27.24	0	0	142.52	10.80	290.10	4.66	251.76	23.36	269.43	26.56	1	2825.98	2.62	0.54	5	256	2	18	17
1911	78.22	61.89	674	12515.89	26.16	9901.82	38.22	0	0	142.56	14.27	298.83	5.44	203.83	23.52	270.25	37.77	1	2644.92	3.23	0.45	5	256	3	18	16
1912	78.14	62.24	676	12502.62	27.31	9958.25	42.48	0	0	153.62	15.37	301.50	5.97	212.08	24.58	279.38	41.76	1	3360.58	3.19	0.46	5	256	4	18	15
1913	78.54	62.14	677	12565.75	29.16	9942.50	71.10	0	0	111.60	16.85	323.86	6.13	150.73	25.79	342.28	73.01	1	2576.77	4.30	0.27	5	256	5	18	14
1914	78.38	61.34	679	12540.12	25.14	9814.60	43.04	0	0	150.65	19.01	309.22	6.09	154.44	22.19	256.70	40.42	1	2993.02	3.57	0.36	5	256	6	18	13
1915	78.05	61.51	682	12488.09	15.27	9841.00	37.23	0	0	191.50	30.32	341.54	5.76	94.07	18.51	190.69	32.63	1	3278.50	3.91	0.33	4	256	7	18	12
1916	78.08	61.25	684	12492.76	26.65	9800.19	27.43	0	0	165.51	23.81	323.94	5.38	143.38	23.88	146.83	23.96	0	2542.77	3.35	0.35	4	256	8	18	11
1917	77.40	60.66	687	12384.35	22.97	9706.04	24.89	0	0	170.09	19.17	323.95	4.98	156.73	20.05	170.05	21.85	0	2608.02	3.78	0.44	3	256	9	18	10
1918	77.12	60.15	688	12339.42	20.97	9623.83	20.63	0	0	214.40	15.38	303.41	5.76	226.57	19.18	223.99	18.69	0	1981.42	3.89	0.59	4	256	10	18	9
1919	76.82	59.94	689	12291.85	11.78	9590.52	11.20	0	0	408.13	24.31	325.87	5.67	152.57	10.37	145.53	10.02	0	3501.12	9.26	0.75	4	256	11	18	8
1920	76.89	60.62	690	12303.16	24.70	9699.29	21.00	0	0	188.12	11.72	286.99	5.60	303.30	24.39	265.32	19.78	1	2785.02	4.64	0.56	4	256	12	18	7
1921	77.98	61.25	692	12476.15	20.24	9800.40	26.09	0	0	192.68	16.88	316.71	5.57	179.42	18.06	228.61	23.85	0	2693.17	4.00	0.53	4	256	13	18	6
1922	77.45	61.31	695	12391.54	46.63	9809.70	40.64	0	0	128.19	24.53	331.17	6.93	188.05	41.14	163.86	35.83	0	2364.45	2.49	0.21	5	256	14	18	5
1923	77.75	60.95	696	12439.32	22.95	9752.68	30.39	0	0	180.65	20.71	320.82	5.91	154.61	20.28	204.45	26.93	0	3163.38	2.63	0.42	4	256	15	18	4
1924	77.69	60.99	697	12430.44	30.42	9758.07	33.09	0	0	140.91	13.90	303.41	5.86	241.57	27.94	259.70	31.05	1	2614.00	3.15	0.41	5	256	16	18	3
1925	78.23	61.19	700	12517.19	18.43	9790.90	27.72	0	0	184.69	18.94	303.12	5.11	138.89	16.31	207.87	24.68	0	999.70	3.21	0.49	5	256	17	18	2
1926	78.66	62.58	701	12586.35	22.95	10012.78	28.49	0	0	148.66	12.35	315.81	4.98	216.48	20.84	265.90	26.48	1	4519.90	5.42	0.50	5	256	18	18	1
1927	75.20	54.74	679	12032.01	23.11	8757.95	29.73	0	0	184.46	19.18	295.32	6.11	172.25	20.58	221.14	26.54	0	824.98	3.90	0.45	5	257	1	215	215
1928	75.76	54.45	680	12122.24	13.30	8712.54	19.11	0	0	247.99	16.82	290.27	4.92	151.63	11.79	217.58	16.94	0	503.45	5.51	0.67	3	257	2	215	214
1929	76.53	53.30	681	12244.35	22.61	8527.78	26.25	0	0	199.19	16.86	300.05	6.31	208.39	20.37	240.88	23.88	0	2391.75	3.84	0.51	4	257	3	215	213
1930	76.75	53.33	682	12279.86	30.06	8532.65	21.03	0	0	164.32	16.88	304.59	5.17	225.86	26.81	158.41	18.61	0	1259.05	3.36	0.47	5	257	4	215	212
1931	76.08	54.03	683	12172.87	21.15	8644.94	22.60	0	0	232.41	17.15	290.05	6.58	223.35	19.22	237.43	20.76	0	1476.20	4.45	0.57	3	257	5	215	211
1932	76.05	54.03	684	12168.04	16.20	8644.56	43.35	0	0	161.53	10.42	285.94	4.93	199.66	14.85	440.04	52.40	1	955.48	2.31	0.60	4	257	6	215	210
1933	76.01	54.46	685	12162.23	17.75	8714.11	20.81	0	0	249.14	14.98	278.91	6.27	230.74	16.35	268.85	19.44	1	1390.58	3.14	0.64	4	257	7	215	209
1934	76.30	53.98	686	12208.03	23.20	8636.87	32.75	0	0	200.13	13.03	269.21	6.92	280.96	22.37	364.21	35.38	1	373.92	3.85	0.52	5	257	8	215	208
1935	75.81	54.79	687	12128.86	19.83	8766.07	16.41	0	0	196.49	12.98	303.90	4.55	232.61	17.91	193.31	14.71	0	390.83	3.26	0.65	3	257	9	215	207
1936	75.80	54.31	688	12128.10	12.50	8689.17	17.44	0	0	236.62	10.11	268.71	4.55	230.91	11.52	310.72	17.25	1	-182.40	2.39	0.76	4	257	10	215	206
1937	75.86	54.18	689	12137.04	13.07	8668.44	14.51	0	0	224.03	9.23	270.82	4.05	248.45	12.14	273.19	13.74	1	-526.20	1.73	0.78	4	257	11	215	205
1938	75.96	54.73	690	12153.24	19.25	8757.23	27.55	0	0	194.14	13.77	285.40	5.79	213.23	17.59	296.72	26.63	1	462.23	2.67	0.57	5	257	12	215	204
1939	75.74	54.68	691	12118.26	18.18	8748.46	20.29	0	0	183.13	14.10	303.98	4.45	182.79	16.17	203.91	18.04	0	835.33	3.10	0.60	3	257	13	215	203
1940	75.63	54.77	692	12101.58	19.70	8763.42	21.78	0	0	207.70	19.71	319.28	5.29	159.94	17.28	176.93	19.18	0	1087.38	3.28	0.53	4	257	14	215	202
1941	75.98	54.38	693	12157.21	16.61	8700.18	20.89	0	0	244.14	14.42	278.52	5.93	220.16	15.20	273.64	19.60	1	650.90	4.49	0.66	5	257	15	215	201
1942	75.89	54.53	694	12143.13	24.44	8724.97	24.50	0	0	185.58	14.48	287.72	5.97	244.03	22.55	245.36	22.47	0	1587.05	3.21	0.52	5	257	16	215	200
1943	76.33	53.77	695	12213.38	14.71	8603.93	16.13	0	0	214.94	9.77	285.55	4.28	249.02	14.01	275.00	15.25	1	1686.50	3.26	0.75	5	257	17	215	199
1944	75.95	53.45	696	12151.92	30.63	8551.24	20.18	0	0	154.85	11.97	286.66	4.93	298.15	29.88	205.11	18.31	1	1073.90	3.64	0.53	3	257	18	215	198
1945	76.60	53.08	697	12256.35	13.05	8493.04	13.94	0	0	253.23	17.49	289.99	4.12	144.60	11.19	155.34	12.31	0	-586.15	5.62	0.69	4	257	19	215	197
1946	76.76	51.35	698	12281.49	21.26	8216.69	56.05	0	0	141.31	12.41	303.58	5.73	192.49	19.44	428.94	67.77	1	3442.12	6.11	0.45	5	257	20	215	196
1947	76.66	52.69	699	12265.46	14.45	8430.02	25.62	0	0	235.78	21.83	319.30	5.39	115.07	11.57	211.65	22.49	1	1059.33	4.11	0.55	5	257	21	215	195
1948	76.80	52.85	700	12287.58	10.83	8456.58	12.22	0	0	339.98	25.71	303.77	4.65	112.71	9.95	127.04	11.22	1	102.77	5.59	0.68	5	257	22	215	194
1949	76.88	52.46	701	12300.44	12.02	8392.91	37.01	0	0	177.46	18.86	310.12	4.65	99.48	13.26	273.05	34.00	1	2222.33	4.50	0.50	5	257	23	215	193
1950	77.37	52.78	702	12378.57	12.62	8445.23	13.87	0	0	335.78	27.82	326.53	5.03	106.39	9.33	127.68	12.22	1	1912.80	7.30	0.63	5	257	24	215	192
1951	77.20	52.92	703	12351.73	13.09	8467.11	12.84	0	0	277.48	16.57	304.74	4.42	169.01	11.53	165.79	11.34	0	1455.27	6.12	0.74	5	257	25	215	191
1952	76.87	52.38	704	12298.54	19.58	8380.28	25.28	0	0	181.37	16.94	314.25	5.05	162.19	17.41	209.18	22.40	0	1768.45	4.42	0.52	5	257	26	215	190
1953	76.76	52.81	705	12281.82	20.12	8449.50	23.62	0	0	184.61	16.63	282.55	5.03	172.81	17.84	202.27	21.10	0	747.83	3.22	0.53	5	257	27	215	189
1954	76.93	52.37	706	12309.00	14.88	8378.53	18.87	0	0	193.87	14.19	298.53	4.03	157.14	13.25	199.01	16.66	0	2398.12	5.03	0.64	4	257	28	215	188
1955	76.90	51.90	707	12304.23	16.73	8303.82	27.73	0	0	168.89	16.85	306.60	4.47	131.62	15.59	214.37	24.68	1	1570.35	3.42	0.51	5	257	29	215	187
1956	76.77	52.60	708	12282.90	14.14	8416.30	15.69	0	0	347.73	31.76	328.40	6.05	118.77	12.48	129.22	12.83	1	1829.45	6.63	0.59	5	257	30	215	186
1957	76.78	52.65	709	12284.02	21.41	8423.36	16.22	0	0	207.46	18.89	303.78	4.68	180.70	18.77	135.93	13.81	0	359.83	3.68	0.56	4	257	31	215	185
1958	76.56	53.23	710	12249.76	19.34	8517.43	14.97	0	0	227.57	18.98	306.23	4.71	178.45	16.94	138.30	13.19	0	-365.27	2.74	0.60	4	257	32	215	184
1959	76.61	52.99	711	12258.26	16.99	8478.72	13.65	0	0	249.30	21.44	311.25	4.58	152.62	14.68	126.09	13.16	1	1105.83	3.55	0.61	5	257	33	215	183
1960	76.77	52.80	712	12283.02	11.89	8447.35	19.22	0	0	214.01	13.48	281.70	3.99	146.26	10.56	233.41	17.48	0	1037.65	4.21	0.70	4	257	34	215	182
1961	76.75	52.90	713	12280.00	15.55	8464.50	11.07	0	0	285.19	27.59	323.78	4.54	127.42	13.53	101.18	12.33	1	566.58	3.83	0.58	4	257	35	215	181
1962	76.40	52.92	714	12224.45	18.58	8466.78	13.70	0	0	282.05	24.80	320.41	5.46	163.62	16.17	123.93	13.20	1	1905.75	4.61	0.59	5	257	36	215	180
1963	76.91	52.73	715	12305.50	14.51	8436.34	19.58	0	0	229.60	15.26	291.75	4.84	169.36	12.93	225.96	17.84	0	1330.80	4.22	0.67	4	257	37	215	179
1964	77.14	53.43	716	12342.63	20.21	8548.76	15.16	0	0	264.61	21.13	308.72	5.68	194.87	17.81	145.68	13.08	0	1691.70	4.09	0.61	4	257	38	215	178
1965	76.73	53.53	717	12277.03	15.55	8564.71	18.54	0	0	221.26	20.16	307.57	4.49	130.70	13.47	155.97	16.03	1	202.45	4.03	0.57	4	257	39	215	177
1966	76.62	53.48	718	12259.05	14.26	8556.03	13.23	0	0	264.39	15.95	291.84	4.51	182.28	12.58	169.16	11.66	0	930.77	6.05	0.73	3	257	40	215	176
1967	76.42	53.53	719	12226.54	20.57	8564.87	15.48	0	0	245.22	20.44	304.83	5.33	189.74	18.07	141.84	13.20	0	958.38	5.14	0.59	3	257	41	215	175
1968	76.77	53.41	720	12283.61	12.63	8545.96	13.10	0	0	251.29	17.15	296.55	3.87	142.30	11.08	146.90	11.24	0	1628.30	4.72	0.70	3	257	42	215	174
1969	76.47	53.16	721	12234.62	11.54	8506.16	13.99	0	0	280.37	18.38	301.06	4.26	132.94	9.53	163.56	12.26	1	2051.52	5.63	0.71	4	257	43	215	173
1970	76.85	53.15	722	12295.66	11.47	8504.40	13.89	0	0	306.39	22.88	307.62	4.64	121.27	10.76	144.29	12.28	1	1764.27	6.52	0.67	4	257	44	215	172
1971	77.00	53.56	723	12319.32	12.35	8568.88	14.41	0	0	301.20	23.41	301.95	4.82	126.06	11.89	142.40	12.21	1	-802.80	3.90	0.66	5	257	45	215	171
1972	76.86	53.34	724	12297.52	9.12	8533.80	9.33	0	0	376.48	23.74	311.73	3.99	115.18	8.83	106.38	7.14	1	651.05	6.84	0.75	4	257	46	215	170
1973	76.93	53.22	725	12309.20	11.96	8515.45	10.97	0	0	278.24	17.24	318.73	3.83	148.98	10.61	136.53	9.66	0	1589.90	5.59	0.74	4	257	47	215	169
1974	77.29	52.98	726	12366.64	14.18	8477.22	21.20	0	0	296.12	30.29	327.60	5.90	99.66	11.38	158.91	18.55	1	1017.38	6.70	0.53	4	257	48	215	168
1975	77.21	53.05	727	12354.27	12.35	8487.37	13.42	0	0	253.76	15.47	301.75	4.00	156.13	10.88	169.67	11.82	0	1997.77	6.09	0.73	4	257	49	215	167
1976	76.93	52.68	728	12309.04	14.95	8428.32	22.28	0	0	231.93	18.42	301.21	5.26	146.11	13.50	216.69	19.73	0	1288.98	4.48	0.60	5	257	50	215	166
1977	77.13	53.22	729	12340.40	15.03	8515.71	15.74	0	0	232.47	17.26	313.58	4.36	156.13	13.29	163.27	13.83	0	990.23	4.24	0.65	4	257	51	215	165
1978	77.08	53.26	730	12333.59	8.32	8521.87	12.48	0	0	344.46	25.07	327.88	4.28	101.57	9.38	136.07	10.83	1	2130.50	5.19	0.71	5	257	52	215	164
1979	77.33	53.24	731	12373.36	16.12	8517.65	17.67	0	0	283.50	25.75	313.53	5.71	135.35	13.72	149.31	15.45	0	273.40	5.98	0.57	4	257	53	215	163
1980	77.29	51.63	732	12366.06	15.86	8260.08	57.39	0	0	173.53	19.81	322.09	5.74	102.27	13.07	346.67	58.38	1	2237.12	3.29	0.47	5	257	54	215	162
1981	77.34	53.35	733	12373.68	12.64	8536.74	13.64	0	0	336.35	28.22	318.91	4.95	106.62	9.69	119.31	10.88	1	1196.65	5.60	0.63	5	257	55	215	161
1982	76.97	52.99	734	12315.20	13.76	8478.85	17.79	0	0	227.45	17.03	297.30	4.36	142.73	12.46	183.37	15.64	0	107.00	3.79	0.65	4	257	56	215	160
1983	77.10	53.25	735	12336.12	12.30	8519.99	15.37	0	0	299.75	21.95	312.03	4.99	131.45	11.38	162.08	13.44	1	688.50	5.58	0.67	4	257	57	215	159
1984	77.30	53.08	736	12367.87	18.60	8493.58	17.86	0	0	242.02	23.16	317.41	5.32	149.45	16.18	144.29	15.97	0	1784.15	4.55	0.55	5	257	58	215	158
1985	77.05	53.25	739	12328.21	13.96	8519.37	16.33	0	0	251.30	18.71	307.35	4.62	145.24	12.54	169.06	14.32	0	1167.52	3.93	0.65	3	257	59	215	157
1986	77.10	53.18	740	12336.70	12.94	8508.21	10.66	0	0	370.14	26.38	313.71	5.20	141.25	11.57	118.02	9.93	1	2014.33	6.37	0.70	4	257	60	215	156
1987	77.17	53.56	741	12346.84	14.35	8569.65	109.59	0	0	187.81	14.23	311.59	5.99	150.30	13.06	707.34	126.83	1	513.92	4.41	0.59	5	257	61	215	155
1988	76.90	52.83	742	12304.08	12.89	8452.62	18.20	0	0	238.93	16.18	298.67	4.51	147.62	11.57	206.94	16.21	0	1168.33	4.05	0.68	5	257	62	215	154
1989	77.19	53.42	743	12351.06	15.35	8547.96	12.53	0	0	255.84	19.22	312.84	4.17	156.12	13.42	123.54	9.95	1	857.12	5.33	0.67	5	257	63	215	153
1990	77.07	52.85	744	12331.86	15.77	8456.08	21.89	0	0	244.42	18.82	304.27	5.65	158.73	14.07	218.86	19.68	0	1637.90	4.01	0.61	5	257	64	215	152
1991	77.31	53.32	745	12369.11	17.82	8531.47	21.72	0	0	228.69	25.16	303.16	5.31	122.20	14.90	150.96	18.80	1	361.70	3.40	0.48	4	257	65	215	151
1992	77.28	53.34	746	12364.36	18.23	8535.18	16.94	0	0	224.23	21.59	310.93	4.68	144.96	15.83	133.73	14.31	1	1139.00	4.60	0.55	5	257	66	215	150
1993	76.89	53.29	747	12301.81	15.97	8526.59	12.03	0	0	246.64	18.62	308.93	4.06	162.38	13.98	120.75	10.16	1	839.62	4.63	0.66	4	257	67	215	149
1994	76.62	53.84	748	12259.14	21.84	8614.97	13.68	0	0	210.38	13.69	281.46	4.59	258.49	19.93	163.52	12.25	1	-358.05	4.87	0.67	4	257	68	215	148
1995	76.60	53.70	749	12256.34	20.57	8592.14	11.90	0	0	230.12	16.23	309.55	4.39	224.31	18.19	129.14	10.24	1	1007.92	4.24	0.67	3	257	69	215	147
1996	76.74	53.38	750	12278.64	12.42	8540.40	9.14	0	0	352.29	20.20	309.35	4.39	165.18	10.82	116.29	7.12	1	1878.38	6.26	0.77	5	257	70	215	146
1997	77.19	53.22	751	12350.16	13.93	8514.92	13.72	0	0	328.07	29.29	319.81	5.37	121.94	12.67	119.42	12.25	1	1571.75	6.03	0.60	4	257	71	215	145
1998	76.56	53.82	753	12249.84	22.40	8610.97	17.80	0	0	212.30	17.84	319.05	5.29	205.98	19.83	163.78	15.80	0	1365.02	3.72	0.57	4	257	72	215	144
1999	76.77	53.59	754	12283.64	21.35	8573.86	15.46	0	0	278.59	24.85	306.21	6.08	183.52	18.70	130.82	12.78	1	903.80	5.66	0.57	5	257	73	215	143
[truncated: 14,980 more rows]
