# Supplementary material for: Single-lipid tracking reveals heterogeneities in the nanoscale dynamics of colloid-supported lipid bilayers
Source: Soft Matter. 2025 Mar 26;21(16):3058–66. doi: 10.1039/d4sm01299b (PMC11957375; doi:10.1039/d4sm01299b)
Supplement: SM-021-D4SM01299B-s001 [file SM-021-D4SM01299B-s001.zip › RAW_DOM_tracks/DPPC_Heating_DOM/S01R07_PSF@1p2_SNR@5_link@2_gap@2_Results_30 DEG-6500-end.csv]

	X_(px)	Y_(px)	Frame_Number	X_(nm)	X_loc_error(nm)	Y_(nm)	Y_loc_error(nm)	Z_(nm)	Z_loc_error(nm)	Amplitude_fit	Amp_error	BGfit	BGfit_error	SD_X_(nm)	SD_X_error(nm)	SD_Y_(nm)	SD_Y_error(nm)	False_positive	IntegratedInt	SNR	R2_fit	Iterations_fit	Track_ID	Particle_ID	Track_Length	Reverse_numbering
1	70.85	89.37	1	11335.43	27.35	14299.04	22.42	0	0	285.35	13.76	516.44	8.03	399.85	31.53	330.63	23.08	1	8400.70	2.71	0.67	5	1	1	659	659
2	70.43	88.56	2	11268.80	39.52	14169.36	29.13	0	0	217.07	14.83	592.99	8.35	391.33	42.93	313.60	29.68	1	8921.45	3.11	0.57	5	1	2	659	658
3	72.19	87.81	3	11550.65	70.49	14050.09	46.48	0	0	195.47	23.70	618.80	12.66	378.46	72.35	291.80	45.95	1	8194.90	3.41	0.30	5	1	3	659	657
4	71.61	87.77	5	11457.86	62.06	14043.82	26.85	0	0	154.85	12.87	621.45	7.23	478.98	82.74	258.76	25.49	1	7919.75	2.37	0.40	5	1	4	659	656
5	70.41	89.16	6	11265.80	28.90	14265.64	23.97	0	0	265.16	12.01	513.36	7.20	419.05	32.44	354.54	24.46	1	8301.08	3.05	0.68	5	1	5	659	655
6	70.50	88.85	7	11279.70	44.47	14215.93	19.12	0	0	295.66	10.89	505.79	7.11	635.32	76.25	340.50	18.90	1	9039.20	2.62	0.75	5	1	6	659	654
7	70.15	89.40	8	11224.65	35.99	14303.97	34.79	0	0	204.75	17.56	552.89	8.82	313.79	36.22	295.83	34.98	1	8559.60	2.87	0.51	5	1	7	659	653
8	70.21	89.33	9	11233.85	18.26	14292.99	26.07	0	0	258.72	15.05	572.67	7.20	245.64	17.33	335.87	26.88	1	8742.28	3.94	0.62	5	1	8	659	652
9	70.40	89.09	10	11263.26	22.36	14254.30	19.82	0	0	329.03	10.69	460.15	6.75	442.23	25.89	391.81	20.28	1	7975.35	2.96	0.78	5	1	9	659	651
10	71.41	88.75	11	11425.08	35.24	14200.68	24.03	0	0	216.36	12.32	570.82	7.13	411.65	39.29	316.67	24.54	1	8294.75	2.87	0.55	5	1	10	659	650
11	70.85	88.79	12	11336.71	22.49	14206.24	34.96	0	0	209.57	19.64	628.61	7.41	187.60	20.26	280.40	33.55	1	8575.72	2.85	0.47	5	1	11	659	649
12	70.24	88.33	13	11238.23	24.55	14133.02	22.68	0	0	307.86	11.01	500.28	7.29	457.19	31.50	414.95	24.53	1	8583.08	2.84	0.65	5	1	12	659	648
13	70.89	88.37	14	11341.66	22.35	14138.66	27.43	0	0	267.27	13.13	551.59	7.58	341.24	23.46	376.71	28.88	1	8381.70	4.07	0.62	5	1	13	659	647
14	71.39	88.44	15	11423.09	35.30	14150.86	23.96	0	0	237.60	19.50	624.27	8.70	312.59	35.45	229.95	21.94	1	9425.20	4.75	0.49	5	1	14	659	646
15	71.15	88.19	16	11383.91	42.04	14111.11	26.06	0	0	193.26	18.12	641.38	8.09	333.13	43.00	218.66	24.13	1	8078.28	2.91	0.43	5	1	15	659	645
16	71.28	88.62	17	11404.86	23.10	14178.43	21.14	0	0	488.71	9.37	322.04	7.04	627.30	30.78	597.83	22.81	1	9755.78	4.19	0.81	5	1	16	659	644
17	70.77	88.35	18	11323.27	26.69	14136.09	31.68	0	0	261.35	14.87	552.32	9.05	354.02	28.76	399.91	36.95	1	8251.10	4.09	0.41	5	1	17	659	643
18	72.30	87.54	19	11568.68	54.88	14006.86	27.25	0	0	172.28	21.07	647.86	7.88	311.35	54.58	173.63	24.42	1	8510.83	3.16	0.36	5	1	18	659	642
19	71.63	88.05	20	11461.10	42.41	14087.84	26.01	0	0	186.30	21.17	649.16	7.87	285.46	40.05	178.94	23.45	1	7931.38	3.38	0.37	3	1	19	659	641
20	71.43	87.53	21	11429.32	44.09	14004.06	25.45	0	0	205.65	28.34	667.13	6.75	239.15	38.85	83.66	13.83	1	7940.08	2.87	0.37	4	1	20	659	640
21	71.85	87.87	22	11496.00	38.58	14058.66	29.06	0	0	217.66	23.91	675.63	9.44	270.34	36.16	207.07	26.34	1	8626.75	3.72	0.38	5	1	21	659	639
22	70.87	88.64	23	11338.76	23.61	14182.14	30.37	0	0	278.96	15.30	563.36	7.98	323.11	23.91	342.32	28.89	1	10261.05	3.87	0.69	5	1	22	659	638
23	71.35	87.47	24	11416.77	21.45	13994.53	24.23	0	0	371.04	40.12	659.04	10.33	152.50	18.70	172.48	21.25	0	8641.30	4.91	0.47	5	1	23	659	637
24	71.10	87.83	25	11375.69	32.39	14053.36	20.44	0	0	268.00	18.66	617.62	8.71	339.34	33.49	231.98	18.88	1	9787.97	5.19	0.54	5	1	24	659	636
25	71.41	87.79	26	11425.98	19.63	14045.70	22.69	0	0	350.84	27.39	645.13	9.52	195.49	17.58	225.36	20.42	0	9996.97	3.66	0.57	5	1	25	659	635
26	71.49	87.80	27	11438.90	17.63	14047.89	20.12	0	0	325.16	19.54	626.97	8.05	230.02	16.07	259.96	18.72	1	9772.17	7.13	0.65	5	1	26	659	634
27	71.15	88.39	28	11384.26	23.39	14142.14	38.29	0	0	238.90	16.32	624.06	7.73	264.95	21.96	342.11	36.12	1	9491.10	3.72	0.62	5	1	27	659	633
28	71.19	87.89	29	11391.05	25.65	14062.67	27.75	0	0	265.43	23.32	648.29	9.25	227.94	23.35	245.37	25.55	0	8623.45	2.91	0.48	5	1	28	659	632
29	70.91	88.00	30	11344.85	21.78	14079.86	17.20	0	0	300.24	12.14	572.32	6.51	382.46	24.21	294.65	17.33	1	9796.03	4.09	0.77	5	1	29	659	631
30	70.88	88.52	31	11340.67	31.65	14163.56	36.91	0	0	241.52	21.33	622.67	10.23	275.79	30.54	303.98	37.10	1	10594.33	5.85	0.48	5	1	30	659	630
31	71.09	87.45	32	11374.83	22.08	13991.74	29.84	0	0	263.08	21.67	637.33	8.52	209.68	19.99	270.28	28.88	1	8860.97	4.16	0.53	5	1	31	659	629
32	71.12	88.08	33	11378.81	30.67	14093.11	34.33	0	0	250.46	22.54	610.94	10.54	266.14	29.03	291.04	33.57	1	7673.38	3.82	0.44	5	1	32	659	628
33	71.50	87.91	34	11439.52	38.88	14064.91	34.88	0	0	250.51	15.94	582.36	9.25	402.79	42.32	352.24	34.47	1	9788.38	4.10	0.56	5	1	33	659	627
34	71.08	88.35	35	11373.47	30.28	14136.66	25.27	0	0	296.86	16.77	586.41	9.32	354.27	30.59	337.30	26.27	1	10237.60	3.65	0.60	5	1	34	659	626
35	70.85	88.21	36	11335.62	39.03	14113.61	24.94	0	0	227.63	14.27	597.65	8.21	420.15	45.36	303.67	25.14	1	7824.28	4.09	0.53	5	1	35	659	625
36	71.22	87.86	37	11394.51	22.31	14057.99	26.17	0	0	303.59	17.78	586.20	9.38	296.87	21.95	336.13	27.20	1	10378.25	4.38	0.56	5	1	36	659	624
37	71.67	87.99	38	11466.67	30.13	14077.81	22.03	0	0	299.10	17.62	589.26	9.39	361.10	31.97	290.00	21.61	1	9653.38	4.63	0.58	5	1	37	659	623
38	71.24	88.11	39	11397.73	20.60	14097.45	34.44	0	0	259.48	21.13	641.62	8.73	198.85	18.70	313.22	34.24	1	10076.45	4.66	0.52	5	1	38	659	622
39	71.21	87.85	40	11394.08	21.36	14055.57	16.94	0	0	333.67	18.57	619.73	8.30	294.63	20.71	239.45	15.68	1	9322.03	4.42	0.66	5	1	39	659	621
40	71.14	88.07	41	11382.18	28.36	14090.54	17.89	0	0	290.45	13.53	590.41	7.33	389.72	29.05	294.40	17.66	1	9201.15	4.40	0.71	5	1	40	659	620
41	71.74	87.91	42	11478.23	19.77	14065.10	18.57	0	0	319.47	18.47	631.21	8.05	266.25	18.54	250.84	17.30	1	9809.80	4.77	0.65	5	1	41	659	619
42	71.44	87.91	43	11430.51	18.15	14065.22	13.69	0	0	404.40	19.73	618.67	8.32	286.77	17.30	220.40	12.53	1	11418.70	5.13	0.73	5	1	42	659	618
43	71.21	87.40	44	11393.63	66.66	13984.42	56.78	0	0	285.80	19.92	521.70	11.70	536.70	70.50	505.07	46.95	1	9548.62	5.89	0.64	5	1	43	659	617
44	71.40	87.62	45	11424.68	26.69	14018.51	22.78	0	0	319.57	29.70	663.40	10.10	222.62	23.91	190.30	20.36	0	10238.28	4.09	0.49	5	1	44	659	616
45	70.81	88.09	46	11329.57	19.55	14093.92	16.96	0	0	350.29	17.29	597.18	8.15	298.54	19.35	266.52	16.21	1	9724.60	5.60	0.72	5	1	45	659	615
46	71.09	87.74	47	11374.53	27.14	14038.83	21.69	0	0	301.58	15.40	569.90	8.46	380.03	30.12	304.03	22.02	1	9429.55	4.01	0.67	5	1	46	659	614
47	71.32	87.95	48	11410.40	22.66	14071.37	21.63	0	0	316.23	16.86	588.25	8.48	303.99	22.88	307.14	21.55	1	9994.20	5.27	0.67	5	1	47	659	613
48	70.99	86.94	49	11357.65	38.66	13910.73	90.22	0	0	181.53	12.86	595.06	8.96	392.18	44.09	650.29	111.86	1	7068.60	3.55	0.39	5	1	48	659	612
49	70.72	88.36	50	11315.76	28.76	14136.96	26.96	0	0	234.84	17.08	618.80	8.17	296.60	28.51	280.17	26.47	1	8848.60	4.57	0.55	5	1	49	659	611
50	71.01	87.81	51	11361.63	29.77	14050.23	21.65	0	0	284.29	17.46	589.11	8.59	352.54	31.41	259.93	21.61	1	10080.40	4.31	0.62	5	1	50	659	610
51	71.36	87.87	52	11417.95	31.78	14058.53	30.58	0	0	212.92	16.51	617.81	7.83	302.43	31.66	280.47	30.64	1	9728.22	4.06	0.54	5	1	51	659	609
52	71.37	88.03	53	11419.03	23.42	14084.33	21.31	0	0	283.11	14.13	569.49	7.30	348.25	24.67	293.87	21.43	1	10616.72	4.05	0.71	5	1	52	659	608
53	71.35	88.08	54	11415.49	20.73	14092.10	44.90	0	0	290.06	25.09	613.78	9.90	186.48	18.64	332.24	43.86	1	9530.90	5.34	0.53	5	1	53	659	607
54	70.65	88.06	55	11304.44	24.78	14089.68	32.78	0	0	289.17	14.98	575.64	8.49	333.47	25.38	397.72	33.27	1	11759.92	4.46	0.67	5	1	54	659	606
55	71.36	87.50	56	11417.52	20.43	13999.28	18.97	0	0	283.51	14.84	602.98	7.08	300.70	19.97	272.68	18.70	1	8454.30	4.29	0.69	5	1	55	659	605
56	71.24	87.37	57	11398.92	31.32	13979.48	30.61	0	0	242.04	30.09	653.42	9.49	194.97	27.84	190.61	27.20	0	6665.40	2.59	0.36	5	1	56	659	604
57	71.40	87.38	58	11423.64	19.72	13981.02	29.61	0	0	247.53	19.39	620.29	7.52	196.93	17.78	280.71	28.74	1	7669.17	5.21	0.55	5	1	57	659	603
58	70.83	87.78	59	11332.32	86.53	14045.40	87.29	0	0	303.75	12.40	490.44	11.03	877.27	197.37	877.94	180.22	1	8422.50	3.81	0.07	5	1	58	659	602
59	70.78	87.85	60	11324.06	32.49	14055.79	31.86	0	0	207.58	19.60	649.04	8.79	268.15	30.62	263.18	29.97	1	9063.10	4.15	0.41	5	1	59	659	601
60	70.75	87.73	61	11320.09	53.07	14036.73	61.39	0	0	232.15	17.17	558.14	10.20	445.25	57.57	493.07	51.99	1	8774.88	4.63	0.58	5	1	60	659	600
61	70.70	87.86	62	11312.19	23.72	14057.00	34.04	0	0	313.33	13.58	552.31	7.29	323.81	21.53	455.05	34.07	1	8985.22	3.91	0.79	5	1	61	659	599
62	70.88	88.08	63	11341.11	24.23	14092.78	21.10	0	0	278.18	15.67	596.20	7.96	321.61	24.66	288.59	20.69	1	8769.50	3.59	0.62	5	1	62	659	598
63	70.62	88.20	64	11299.98	41.86	14112.80	42.31	0	0	166.34	12.37	616.48	7.07	383.82	45.29	357.78	41.11	1	7768.88	2.73	0.54	5	1	63	659	597
64	70.44	88.52	65	11270.14	19.58	14163.72	21.03	0	0	327.44	12.52	534.86	7.58	376.28	21.89	379.78	22.62	1	9405.85	3.52	0.69	5	1	64	659	596
65	70.84	87.67	66	11334.71	23.28	14026.62	29.52	0	0	286.19	19.20	580.55	9.12	267.42	22.31	311.39	29.76	1	8256.03	3.85	0.60	5	1	65	659	595
66	70.81	88.03	67	11329.42	32.06	14084.78	23.42	0	0	270.37	15.77	576.47	8.99	392.54	36.60	309.31	23.64	1	9503.17	6.13	0.52	5	1	66	659	594
67	70.81	88.00	68	11328.85	24.94	14079.43	24.30	0	0	280.66	17.40	589.29	8.90	309.26	24.88	300.96	24.11	1	7798.60	3.99	0.55	5	1	67	659	593
68	70.62	88.64	69	11299.18	44.36	14182.27	33.60	0	0	298.01	15.76	523.26	9.87	494.40	51.95	385.93	31.77	1	10050.40	3.32	0.65	5	1	68	659	592
69	71.05	87.87	70	11368.54	26.36	14059.01	43.20	0	0	182.93	17.41	648.69	7.75	218.14	24.26	331.74	44.12	1	9578.62	4.52	0.43	5	1	69	659	591
70	70.99	87.53	71	11358.82	17.49	14004.36	19.78	0	0	339.52	17.36	564.01	7.94	265.52	16.57	285.51	19.62	1	8989.65	4.49	0.70	5	1	70	659	590
71	71.00	87.49	72	11360.08	28.31	13998.56	33.45	0	0	259.10	19.77	566.59	8.70	282.18	27.04	276.96	32.33	1	7274.62	3.77	0.59	5	1	71	659	589
72	71.24	87.82	73	11398.44	22.39	14051.98	23.28	0	0	284.81	13.73	581.32	7.53	346.23	23.60	331.31	23.66	1	9533.25	3.98	0.69	5	1	72	659	588
73	71.25	87.49	74	11400.18	23.52	13998.54	26.99	0	0	285.67	26.01	646.48	9.09	201.08	21.06	226.29	25.12	0	9326.15	3.45	0.51	5	1	73	659	587
74	71.31	87.37	75	11409.05	22.80	13979.28	19.07	0	0	304.87	17.31	587.31	8.14	307.59	22.50	258.16	18.44	1	8797.90	5.01	0.65	5	1	74	659	586
75	71.39	87.19	76	11422.43	20.73	13950.40	24.47	0	0	258.88	19.63	628.46	7.52	213.59	18.71	247.81	22.83	0	7386.92	3.89	0.57	5	1	75	659	585
76	71.55	87.54	77	11447.31	24.61	14006.75	51.31	0	0	191.68	22.40	662.07	8.41	164.98	22.08	327.02	51.46	1	8347.25	3.13	0.38	5	1	76	659	584
77	71.11	87.88	78	11377.59	21.33	14061.53	22.40	0	0	282.17	14.98	588.19	7.89	309.12	21.36	321.32	22.79	1	9066.17	4.98	0.61	5	1	77	659	583
78	71.07	87.52	79	11371.98	35.52	14002.47	34.82	0	0	215.92	17.26	623.10	9.17	330.77	36.58	316.07	35.47	1	9681.12	4.25	0.46	5	1	78	659	582
79	70.91	87.58	80	11345.61	20.18	14013.19	18.04	0	0	317.13	13.89	566.97	7.28	339.32	20.98	300.88	18.23	1	9084.38	4.44	0.73	5	1	79	659	581
80	71.36	87.16	81	11416.93	23.29	13945.64	25.14	0	0	233.80	17.74	616.83	7.37	240.16	21.32	255.15	23.70	1	9307.90	5.93	0.55	5	1	80	659	580
81	71.41	86.92	82	11425.47	23.30	13906.42	30.38	0	0	270.11	18.81	565.39	8.32	251.60	22.57	299.65	30.29	1	9180.80	4.90	0.62	5	1	81	659	579
82	70.97	87.58	83	11355.41	27.09	14012.28	35.42	0	0	265.95	17.86	575.21	9.72	307.78	27.16	361.85	37.02	1	10606.78	5.10	0.54	5	1	82	659	578
83	70.95	87.61	84	11351.21	16.48	14018.39	34.77	0	0	282.35	18.74	618.58	8.08	195.43	14.99	361.15	36.36	1	9374.42	5.12	0.60	5	1	83	659	577
84	71.21	88.20	85	11393.35	24.62	14111.89	51.49	0	0	220.84	16.25	607.67	9.02	265.94	23.49	450.95	62.00	1	9826.08	4.18	0.45	5	1	84	659	576
85	71.54	86.97	86	11446.31	16.86	13914.66	26.62	0	0	312.57	27.90	635.85	8.17	145.25	14.58	229.07	23.85	0	7975.40	3.37	0.54	4	1	85	659	575
86	71.38	87.15	87	11420.84	19.27	13943.95	24.56	0	0	339.64	39.41	669.05	8.74	123.97	15.59	161.96	21.49	1	7663.03	6.06	0.48	5	1	86	659	574
87	71.42	87.12	88	11427.27	20.28	13939.41	25.79	0	0	322.26	30.31	653.39	9.21	166.77	17.94	211.30	23.08	0	8490.62	4.27	0.51	5	1	87	659	573
88	71.27	87.42	89	11403.10	18.66	13987.15	16.82	0	0	357.44	16.94	574.16	8.07	302.71	18.32	269.65	16.47	1	10409.65	7.14	0.72	5	1	88	659	572
89	71.32	87.40	90	11410.65	17.78	13983.75	18.36	0	0	377.74	20.53	603.91	8.80	255.61	16.47	257.14	17.65	1	10486.25	8.00	0.70	5	1	89	659	571
90	70.55	87.82	91	11288.72	30.00	14051.59	29.49	0	0	266.80	19.98	589.02	9.97	297.20	30.07	302.86	29.08	1	10626.90	4.84	0.50	5	1	90	659	570
91	70.96	88.09	92	11353.15	22.09	14094.32	43.64	0	0	241.81	14.58	573.04	7.95	283.05	21.53	433.88	43.78	1	8466.62	4.24	0.60	5	1	91	659	569
92	70.82	88.28	93	11330.94	19.87	14124.24	28.99	0	0	321.50	16.08	570.05	9.04	303.02	19.96	396.93	32.24	1	10387.75	5.18	0.63	5	1	92	659	568
93	71.00	87.93	94	11360.64	27.30	14069.44	32.18	0	0	286.59	25.00	619.49	10.32	243.11	25.18	262.86	31.96	1	9888.50	4.23	0.53	5	1	93	659	567
94	70.98	88.00	95	11356.09	48.13	14080.10	43.44	0	0	267.51	16.70	540.85	9.53	456.96	50.12	404.24	36.88	1	11020.33	5.25	0.66	5	1	94	659	566
95	71.77	87.26	96	11483.13	17.89	13962.37	16.06	0	0	391.01	32.41	673.99	8.06	166.15	15.70	149.14	14.07	0	8328.65	5.22	0.61	5	1	95	659	565
96	71.29	87.59	97	11405.92	17.44	14013.89	24.00	0	0	395.57	32.83	635.98	9.94	162.84	15.44	219.50	22.19	0	10469.62	4.64	0.58	5	1	96	659	564
97	71.09	87.75	98	11374.04	27.06	14040.37	36.07	0	0	255.27	25.23	640.71	9.83	213.77	24.47	265.03	35.44	1	10915.60	4.96	0.47	5	1	97	659	563
98	70.87	88.31	99	11339.18	25.30	14129.41	20.54	0	0	314.80	16.30	586.80	8.74	354.32	26.86	299.32	20.61	1	10603.72	4.66	0.64	5	1	98	659	562
99	70.93	87.70	100	11349.20	24.03	14031.44	22.92	0	0	334.64	24.63	634.33	10.31	253.70	22.38	243.61	21.06	1	9615.72	5.79	0.54	5	1	99	659	561
100	71.16	87.64	101	11385.27	26.46	14021.69	21.36	0	0	301.39	29.99	662.62	8.96	205.38	23.48	165.92	18.89	0	9117.67	2.95	0.48	5	1	100	659	560
101	70.79	87.90	102	11325.81	27.73	14064.52	27.64	0	0	247.69	17.10	611.38	8.13	300.67	27.45	282.65	27.73	1	8242.28	3.96	0.59	5	1	101	659	559
102	70.14	88.73	103	11222.57	26.75	14197.07	37.63	0	0	248.05	22.98	620.89	9.95	226.00	24.73	301.46	37.24	1	10441.78	4.59	0.48	5	1	102	659	558
103	70.41	88.58	104	11265.64	23.06	14173.35	19.71	0	0	291.57	12.43	557.55	7.29	390.10	26.36	336.47	20.52	1	11956.38	4.52	0.67	5	1	103	659	557
104	70.39	87.98	105	11262.77	26.90	14077.06	31.72	0	0	215.40	16.44	607.55	7.82	264.18	26.54	313.37	31.70	1	9493.88	3.67	0.51	5	1	104	659	556
105	70.40	88.33	106	11263.42	31.80	14132.10	40.56	0	0	204.73	19.62	622.95	8.09	248.19	30.56	275.93	39.76	1	9524.40	3.70	0.49	5	1	105	659	555
106	70.76	88.40	107	11322.05	25.28	14144.47	28.76	0	0	235.35	16.54	608.94	8.29	281.73	24.36	314.32	28.80	1	8102.20	2.96	0.48	4	1	106	659	554
107	70.40	88.61	108	11264.30	25.41	14178.19	25.43	0	0	262.84	16.47	596.29	8.18	300.51	25.44	301.08	25.46	1	10207.50	4.34	0.60	5	1	107	659	553
108	71.09	88.16	109	11374.14	21.54	14106.36	25.27	0	0	242.72	14.24	592.42	7.20	285.52	20.91	320.99	25.72	1	8249.20	3.54	0.60	5	1	108	659	552
109	71.15	87.54	110	11383.99	24.50	14006.35	38.08	0	0	280.97	28.85	644.15	11.01	186.68	22.12	284.30	35.94	1	9606.83	4.19	0.42	5	1	109	659	551
110	70.79	87.71	111	11325.91	23.95	14033.88	23.19	0	0	303.57	17.11	563.15	8.56	315.49	24.16	295.65	23.35	1	10199.35	5.28	0.68	5	1	110	659	550
111	70.43	88.24	112	11268.02	21.16	14117.64	36.56	0	0	264.59	20.10	635.86	9.33	221.02	19.43	352.75	38.66	1	11593.33	6.25	0.50	5	1	111	659	549
112	70.88	87.91	113	11340.60	21.86	14065.35	25.28	0	0	321.77	16.67	570.64	8.70	315.56	22.05	328.94	25.44	1	9892.88	5.15	0.68	5	1	112	659	548
113	71.07	87.73	114	11371.46	20.63	14036.29	22.98	0	0	337.64	16.73	549.06	8.76	315.79	20.77	323.86	23.38	1	9748.67	5.29	0.70	5	1	113	659	547
114	70.54	88.29	115	11287.09	34.68	14126.75	30.32	0	0	268.89	17.26	576.65	9.00	368.40	36.53	304.27	29.67	1	9728.10	3.75	0.62	5	1	114	659	546
115	70.43	88.64	116	11268.30	19.81	14181.89	23.88	0	0	301.90	14.66	601.25	7.88	314.08	19.86	342.05	24.59	1	12426.58	5.34	0.67	5	1	115	659	545
116	70.22	88.63	117	11235.12	26.78	14180.95	29.94	0	0	298.85	13.84	528.99	8.22	362.54	25.97	422.62	33.89	1	11739.38	4.19	0.72	5	1	116	659	544
117	70.30	88.29	118	11248.06	35.93	14126.82	39.19	0	0	308.83	17.13	521.81	9.43	389.07	34.13	408.19	34.75	1	9974.67	5.19	0.69	5	1	117	659	543
118	71.19	87.40	119	11389.93	20.30	13984.13	22.13	0	0	379.63	28.67	655.81	10.35	208.58	18.40	227.79	19.93	0	10788.42	5.62	0.58	4	1	118	659	542
119	71.12	87.65	120	11379.82	15.95	14024.27	18.46	0	0	389.74	32.01	707.00	8.18	149.96	14.17	173.23	16.20	0	11662.97	4.25	0.60	4	1	119	659	541
120	71.01	87.65	121	11361.96	22.71	14023.92	22.94	0	0	376.60	33.20	670.95	10.94	199.56	20.30	201.75	20.45	0	9783.35	4.34	0.53	5	1	120	659	540
121	71.25	87.51	122	11400.07	17.67	14001.31	25.63	0	0	341.27	32.17	687.49	8.85	144.89	15.58	207.80	23.22	0	9324.47	3.40	0.53	5	1	121	659	539
122	71.40	87.58	123	11424.48	19.28	14012.15	19.11	0	0	402.27	32.01	672.36	9.63	186.86	17.20	185.78	16.93	0	10378.53	4.17	0.60	5	1	122	659	538
123	71.38	87.01	124	11420.15	17.90	13922.05	20.26	0	0	396.05	33.17	678.30	9.34	164.87	15.76	186.55	17.90	0	11129.15	4.46	0.58	5	1	123	659	537
124	70.96	87.66	125	11352.87	16.51	14025.58	17.64	0	0	427.48	22.69	579.64	9.16	241.52	15.24	248.45	17.10	0	10675.90	4.89	0.72	5	1	124	659	536
125	71.32	87.27	126	11411.63	15.19	13963.56	18.31	0	0	505.36	43.16	664.79	10.13	135.86	13.01	164.66	16.01	0	9720.58	8.01	0.60	5	1	125	659	535
126	70.93	88.16	127	11348.16	17.25	14104.86	22.43	0	0	344.11	17.29	571.13	8.54	267.45	16.54	329.39	23.00	1	9477.60	4.85	0.68	5	1	126	659	534
127	70.39	87.99	128	11262.02	37.13	14078.05	44.27	0	0	339.61	18.71	526.23	10.43	401.86	34.80	464.32	38.12	1	10687.40	6.03	0.71	5	1	127	659	533
128	71.23	87.56	129	11397.08	14.25	14009.39	17.47	0	0	489.96	26.18	583.76	9.74	208.00	12.81	245.88	16.68	0	11143.22	6.67	0.74	5	1	128	659	532
129	71.43	87.48	130	11429.20	17.39	13996.75	16.88	0	0	442.17	32.27	651.28	9.47	184.07	15.38	178.59	14.92	0	8270.53	6.43	0.64	3	1	129	659	531
130	71.07	87.52	131	11370.82	16.10	14002.65	17.45	0	0	454.51	21.97	552.13	9.66	259.13	15.09	269.82	17.09	1	10203.75	6.25	0.74	5	1	130	659	530
131	70.98	87.69	132	11356.64	16.92	14029.74	20.40	0	0	406.19	23.86	590.33	9.41	224.46	15.42	256.55	19.88	1	10400.22	5.84	0.69	5	1	131	659	529
132	70.92	87.95	133	11346.54	19.03	14071.76	21.20	0	0	379.23	25.05	595.01	9.87	224.34	17.43	248.76	19.59	0	9338.28	4.78	0.63	5	1	132	659	528
133	71.29	87.56	134	11405.71	23.43	14010.12	18.29	0	0	393.17	39.49	674.65	9.85	179.17	20.54	138.72	15.47	0	10355.80	4.42	0.51	4	1	133	659	527
134	71.23	87.46	135	11396.89	16.15	13993.59	18.64	0	0	411.20	24.69	593.01	9.06	209.70	14.52	236.38	17.51	0	8377.30	5.24	0.69	5	1	134	659	526
135	71.04	87.72	136	11365.88	15.87	14035.55	23.31	0	0	428.19	28.74	617.81	10.54	184.55	14.29	267.37	21.60	1	10606.33	7.15	0.64	5	1	135	659	525
136	71.10	87.45	137	11376.55	23.48	13992.00	22.94	0	0	351.52	33.76	645.56	10.25	188.99	20.83	184.74	20.33	0	9426.42	4.32	0.50	4	1	136	659	524
137	70.95	87.79	138	11352.42	15.04	14046.47	15.41	0	0	413.93	17.77	538.31	7.77	269.73	14.27	262.25	15.26	1	8613.28	5.30	0.79	5	1	137	659	523
138	71.45	87.64	139	11432.38	12.21	14022.22	16.06	0	0	470.44	28.90	627.20	8.16	153.09	10.66	201.67	14.18	0	10115.47	5.51	0.72	4	1	138	659	522
139	70.55	87.89	140	11287.55	27.89	14062.90	36.17	0	0	290.77	18.21	570.79	9.73	318.08	28.33	364.05	35.50	1	9314.53	5.11	0.62	5	1	139	659	521
140	70.73	88.12	141	11317.25	25.92	14099.08	23.28	0	0	278.46	18.41	565.19	8.70	294.71	25.65	271.82	22.39	1	8376.05	4.13	0.60	5	1	140	659	520
141	70.32	88.60	142	11250.48	27.55	14175.70	28.00	0	0	255.08	14.71	554.99	8.28	334.65	28.29	359.82	30.27	1	9425.07	3.21	0.56	5	1	141	659	519
142	70.16	88.54	143	11226.22	29.47	14165.90	33.19	0	0	332.84	18.59	545.32	10.35	371.43	31.85	359.85	30.90	1	11681.05	6.29	0.68	5	1	142	659	518
143	69.86	89.11	144	11176.93	30.82	14257.38	34.20	0	0	287.16	13.75	477.28	7.76	404.77	31.76	413.77	29.51	1	11848.03	4.52	0.74	5	1	143	659	517
144	70.72	87.58	145	11315.55	18.77	14013.44	16.67	0	0	457.66	21.63	543.45	9.99	296.85	18.55	264.16	16.37	1	10486.88	6.85	0.74	5	1	144	659	516
145	71.01	87.48	146	11360.87	21.10	13996.15	21.53	0	0	384.13	32.21	610.82	10.39	194.90	18.82	198.97	19.16	0	8051.90	5.73	0.55	5	1	145	659	515
146	71.04	87.76	147	11366.02	17.41	14041.18	20.88	0	0	402.63	29.58	591.33	9.76	183.90	15.55	220.16	18.69	0	9600.55	4.56	0.61	5	1	146	659	514
147	70.65	87.66	148	11304.60	41.60	14025.99	44.48	0	0	283.77	17.10	536.69	9.58	435.13	45.46	441.32	36.59	1	11084.03	6.81	0.67	5	1	147	659	513
148	70.98	87.64	149	11356.63	18.66	14021.64	24.52	0	0	333.42	24.04	595.52	9.23	202.20	16.90	263.07	22.66	1	8698.70	7.03	0.59	5	1	148	659	512
149	71.09	87.51	150	11374.48	20.66	14000.82	23.16	0	0	372.21	31.91	619.37	10.34	186.76	18.42	209.23	20.62	0	7905.80	4.69	0.54	5	1	149	659	511
150	71.11	87.65	151	11377.39	19.85	14023.90	20.90	0	0	333.55	27.16	629.77	8.60	188.68	17.66	198.64	18.58	0	9502.72	4.33	0.57	5	1	150	659	510
151	71.20	87.46	152	11392.10	18.00	13993.21	14.03	0	0	544.60	38.13	647.84	10.70	198.26	15.90	154.29	12.26	0	10063.12	7.46	0.66	4	1	151	659	509
152	71.20	87.57	153	11391.54	13.88	14011.22	17.66	0	0	538.78	30.68	616.18	10.85	189.68	12.45	240.36	15.97	0	11550.40	6.84	0.71	5	1	152	659	508
153	70.89	87.68	154	11341.92	14.47	14028.48	18.23	0	0	406.93	24.97	616.77	8.43	183.12	12.94	230.15	16.38	0	10103.58	5.37	0.69	4	1	153	659	507
154	70.89	88.04	155	11342.93	19.42	14085.66	26.01	0	0	277.75	15.84	571.79	7.89	265.53	18.64	337.13	26.93	1	10490.67	6.55	0.63	5	1	154	659	506
155	71.13	87.29	156	11381.22	19.28	13966.68	17.91	0	0	410.91	33.01	613.05	9.47	185.38	17.04	172.11	15.84	0	9456.12	5.16	0.60	5	1	155	659	505
156	71.03	87.29	157	11365.11	14.16	13966.74	22.01	0	0	333.05	20.63	591.70	7.36	178.30	12.71	267.48	20.91	1	9181.10	5.77	0.69	5	1	156	659	504
157	70.37	88.47	158	11258.48	23.07	14155.50	50.40	0	0	195.13	13.85	572.95	7.49	258.01	21.74	445.23	56.97	1	7885.17	3.62	0.49	5	1	157	659	503
158	70.86	87.65	159	11337.42	36.71	14024.44	36.96	0	0	213.72	25.88	622.64	10.24	235.03	33.94	238.19	33.68	0	7816.12	2.54	0.36	5	1	158	659	502
159	70.42	88.35	160	11266.74	18.72	14136.11	19.88	0	0	293.22	14.04	577.94	7.15	302.88	18.44	308.38	20.07	1	9387.62	4.80	0.68	5	1	159	659	501
160	70.73	88.65	161	11316.73	58.64	14183.42	43.38	0	0	223.97	15.48	525.49	9.98	517.35	82.98	385.87	41.14	1	9017.12	3.70	0.55	5	1	160	659	500
161	70.73	87.79	162	11316.86	29.56	14045.89	59.18	0	0	193.06	14.20	592.90	7.81	289.72	29.79	465.57	58.90	1	8155.42	3.33	0.57	5	1	161	659	499
162	70.67	88.66	163	11307.12	27.07	14185.82	29.62	0	0	233.72	15.90	581.15	8.51	309.05	27.05	331.77	30.59	1	9421.47	3.70	0.46	4	1	162	659	498
163	70.59	88.50	164	11293.86	25.78	14160.67	30.40	0	0	270.22	15.77	530.63	8.91	319.13	26.40	378.77	33.99	1	8783.88	3.50	0.56	5	1	163	659	497
164	70.44	88.64	165	11270.01	25.30	14182.00	24.46	0	0	269.68	11.38	525.39	7.32	420.77	30.69	399.26	27.22	1	8615.72	3.53	0.59	5	1	164	659	496
165	71.09	88.88	166	11374.89	40.17	14220.03	29.19	0	0	206.97	12.82	572.34	7.56	435.25	48.85	325.05	29.64	1	10754.88	3.79	0.55	5	1	165	659	495
166	70.75	89.02	167	11319.32	34.04	14242.86	25.97	0	0	260.72	12.68	510.37	7.84	459.68	43.70	353.40	26.14	1	9580.55	3.83	0.66	5	1	166	659	494
167	70.94	88.59	168	11350.99	30.19	14174.57	29.73	0	0	214.41	13.30	568.52	7.48	355.35	32.20	338.25	30.69	1	8703.15	3.66	0.54	5	1	167	659	493
168	71.14	88.02	169	11382.14	22.91	14082.42	26.51	0	0	291.71	14.25	543.29	8.03	323.35	23.24	384.48	29.54	1	8080.85	4.71	0.67	5	1	168	659	492
169	71.03	88.08	170	11364.56	20.19	14092.18	22.93	0	0	271.64	17.70	607.73	7.59	242.07	18.71	270.39	21.83	1	9468.78	4.73	0.61	5	1	169	659	491
170	70.80	88.12	171	11327.29	19.72	14099.46	22.89	0	0	281.85	11.06	517.87	6.29	359.02	21.00	368.52	22.49	1	8746.53	3.72	0.76	5	1	170	659	490
171	71.23	88.12	172	11397.59	25.56	14099.64	30.62	0	0	245.35	22.46	618.51	8.88	218.41	23.18	256.88	28.73	1	8918.95	5.11	0.48	5	1	171	659	489
172	70.75	88.97	173	11319.35	37.10	14234.65	24.84	0	0	253.34	12.98	548.54	7.79	468.77	48.29	326.18	24.92	1	8899.47	4.25	0.66	5	1	172	659	488
173	70.03	89.06	174	11204.59	27.23	14249.27	17.12	0	0	229.59	9.94	529.24	5.81	426.38	32.39	307.02	17.21	1	7132.80	2.74	0.66	5	1	173	659	487
174	70.04	88.94	175	11206.84	26.42	14230.70	20.41	0	0	249.48	11.82	538.89	6.88	393.39	29.88	326.62	21.06	1	8135.35	3.20	0.61	5	1	174	659	486
175	70.40	89.58	176	11263.42	32.67	14332.94	20.81	0	0	278.78	12.67	505.29	7.13	423.43	30.74	329.48	21.38	1	7623.83	2.74	0.73	5	1	175	659	485
176	70.87	88.86	177	11338.81	36.42	14218.38	15.03	0	0	229.23	16.90	612.30	6.48	355.33	38.26	160.14	13.60	1	7570.03	3.40	0.59	4	1	176	659	484
177	70.49	88.94	178	11278.90	39.67	14230.37	19.58	0	0	223.76	12.01	565.20	6.86	459.73	45.95	284.21	19.22	1	9855.80	4.34	0.61	5	1	177	659	483
178	70.36	89.46	179	11258.36	36.84	14313.43	22.99	0	0	254.19	12.77	519.27	7.91	475.80	48.97	331.54	23.82	1	9171.58	3.65	0.60	5	1	178	659	482
179	71.14	88.26	180	11382.88	28.79	14122.35	19.48	0	0	227.36	16.62	625.35	6.88	295.48	28.11	209.40	17.70	1	9803.83	4.95	0.56	4	1	179	659	481
180	70.32	89.46	181	11251.04	23.03	14312.86	18.64	0	0	326.20	11.75	472.16	7.35	436.66	28.59	362.54	19.69	1	8817.97	4.22	0.71	5	1	180	659	480
181	70.60	89.05	182	11295.85	35.32	14248.76	24.29	0	0	226.14	13.81	539.91	8.00	408.49	41.74	308.77	24.48	1	7643.88	4.19	0.49	5	1	181	659	479
182	70.09	89.71	183	11214.75	51.36	14354.30	33.88	0	0	183.70	18.35	575.30	9.37	367.19	55.38	262.88	32.85	1	8115.18	3.11	0.45	5	1	182	659	478
183	70.47	89.42	184	11275.94	55.94	14307.26	36.29	0	0	162.25	23.05	627.57	9.09	287.06	54.99	199.90	32.74	1	9730.43	4.45	0.29	5	1	183	659	477
184	70.11	89.38	185	11218.13	32.45	14300.94	42.40	0	0	205.13	18.71	581.95	9.66	276.74	31.58	347.42	44.76	1	10141.72	3.59	0.37	5	1	184	659	476
185	69.97	89.43	186	11195.83	29.94	14308.14	16.74	0	0	295.11	12.56	510.09	7.26	457.52	37.49	292.82	16.94	1	8927.72	3.90	0.71	5	1	185	659	475
186	70.38	89.16	187	11260.22	47.07	14264.90	27.00	0	0	260.88	14.48	528.28	8.87	498.57	55.35	333.00	27.48	1	11391.35	4.61	0.60	5	1	186	659	474
187	69.77	89.50	188	11162.89	32.54	14319.94	24.67	0	0	261.65	12.88	496.67	7.69	418.53	34.49	352.03	25.83	1	9775.32	3.43	0.65	5	1	187	659	473
188	70.22	89.13	189	11235.64	25.22	14260.23	25.89	0	0	253.20	11.97	548.86	6.72	339.80	24.57	382.67	28.49	1	10174.88	3.46	0.71	5	1	188	659	472
189	70.20	88.84	190	11231.94	22.17	14214.19	18.55	0	0	322.35	11.21	480.33	7.12	428.64	26.05	381.15	20.54	1	9214.95	3.44	0.69	5	1	189	659	471
190	70.25	89.30	191	11239.32	24.79	14287.83	20.86	0	0	276.97	13.10	514.48	7.19	369.37	26.66	313.45	21.21	1	8996.88	4.23	0.70	5	1	190	659	470
191	70.20	89.38	192	11231.92	19.69	14300.96	19.83	0	0	320.55	11.23	474.69	6.85	391.67	21.97	381.75	21.01	1	9457.35	3.97	0.74	5	1	191	659	469
192	70.48	88.73	193	11276.82	27.44	14196.61	18.99	0	0	241.47	12.41	570.97	6.87	386.06	31.12	291.43	18.61	1	10108.65	4.66	0.59	5	1	192	659	468
193	70.97	88.46	194	11354.70	50.15	14154.19	37.60	0	0	171.57	14.52	566.91	7.93	374.84	49.83	320.47	38.32	1	7852.58	4.00	0.46	5	1	193	659	467
194	70.04	89.34	195	11206.14	47.63	14294.64	31.86	0	0	180.86	18.08	603.27	8.96	349.33	50.21	252.64	29.81	1	10089.40	4.67	0.35	5	1	194	659	466
195	69.75	88.88	196	11160.55	21.92	14221.35	32.47	0	0	248.41	12.26	524.63	7.05	335.08	22.75	405.04	32.11	1	10085.78	4.35	0.64	5	1	195	659	465
196	70.44	89.20	197	11270.28	18.32	14271.61	20.53	0	0	332.93	13.80	519.78	7.54	334.52	18.96	338.27	20.91	1	10351.82	5.24	0.73	5	1	196	659	464
197	70.22	89.42	198	11235.30	34.03	14307.51	24.81	0	0	262.87	15.00	532.47	8.58	405.71	38.45	315.12	25.34	1	9974.50	4.45	0.58	5	1	197	659	463
198	70.63	89.31	199	11300.77	29.12	14290.30	23.76	0	0	236.00	18.13	579.43	8.17	292.47	28.10	243.60	21.98	1	8599.03	4.02	0.49	4	1	198	659	462
199	70.02	89.87	200	11203.87	26.27	14379.14	21.63	0	0	312.79	11.91	433.75	7.32	450.66	32.39	363.16	21.31	1	8491.05	2.92	0.75	5	1	199	659	461
200	69.77	89.46	201	11163.18	22.36	14314.36	15.46	0	0	333.98	11.52	472.57	6.91	438.62	27.67	325.80	15.94	1	9953.38	4.28	0.76	5	1	200	659	460
201	69.78	89.04	202	11165.33	32.73	14246.38	31.89	0	0	211.69	20.03	601.50	8.48	254.50	32.22	260.32	29.93	1	9848.20	4.30	0.45	5	1	201	659	459
202	69.84	89.38	203	11174.48	26.76	14301.06	23.16	0	0	266.90	14.14	540.85	7.84	368.05	29.22	315.06	23.64	1	10276.72	3.68	0.62	5	1	202	659	458
203	69.91	89.04	204	11186.23	39.49	14245.72	27.12	0	0	203.32	17.59	598.73	8.49	338.50	40.92	247.16	25.45	1	10770.45	3.57	0.44	5	1	203	659	457
204	70.21	89.37	205	11233.24	25.85	14299.01	21.56	0	0	245.47	17.71	582.85	7.61	276.85	24.50	234.81	19.77	1	9037.20	4.50	0.54	4	1	204	659	456
205	70.34	89.02	206	11253.63	43.17	14243.42	21.58	0	0	182.37	10.62	551.70	6.30	478.48	57.54	291.73	21.37	1	8406.62	3.28	0.54	5	1	205	659	455
206	70.23	89.31	207	11236.47	26.84	14289.43	16.26	0	0	342.97	12.02	455.93	7.35	478.05	33.46	328.38	16.70	1	8833.50	3.96	0.77	5	1	206	659	454
207	70.83	88.98	208	11333.04	32.91	14236.59	25.44	0	0	226.55	12.83	533.60	7.71	408.99	38.69	339.05	26.73	1	6722.65	2.95	0.49	5	1	207	659	453
208	70.99	88.50	209	11358.75	154.99	14159.58	21.18	0	0	156.64	10.99	563.34	6.72	875.77	336.41	244.51	19.89	1	7131.47	4.04	0.45	5	1	208	659	452
209	70.54	89.12	210	11286.17	35.90	14258.93	33.45	0	0	214.03	14.67	559.75	8.56	363.55	37.83	359.90	36.15	1	8327.90	4.14	0.46	5	1	209	659	451
210	70.22	89.33	211	11235.92	56.59	14292.03	31.72	0	0	235.17	15.40	525.77	9.87	524.24	80.80	341.54	32.83	1	8682.92	3.94	0.48	5	1	210	659	450
211	69.46	88.56	212	11114.35	28.34	14170.32	53.95	0	0	188.56	18.34	576.59	8.85	230.68	26.10	376.56	57.36	1	8848.35	3.60	0.39	5	1	211	659	449
212	70.10	89.16	213	11216.01	45.02	14265.58	32.43	0	0	192.10	14.87	572.93	8.26	376.31	45.72	318.97	32.84	1	9119.32	3.87	0.47	5	1	212	659	448
213	70.45	88.75	214	11271.53	34.38	14200.40	29.96	0	0	174.80	15.53	615.20	7.14	287.51	34.05	263.69	28.11	1	9606.47	3.56	0.44	5	1	213	659	447
214	69.68	89.50	215	11148.61	21.11	14320.00	18.26	0	0	289.73	13.59	521.77	7.04	338.46	21.94	290.33	18.31	1	8127.32	4.14	0.70	5	1	214	659	446
215	70.62	88.88	216	11298.50	52.20	14221.42	30.04	0	0	189.98	17.30	582.73	9.17	403.33	60.78	260.10	28.87	1	8515.43	4.17	0.38	5	1	215	659	445
216	70.16	89.18	217	11225.85	31.15	14268.72	27.41	0	0	290.85	12.83	479.65	7.80	424.75	30.74	397.33	28.41	1	9448.65	4.99	0.71	5	1	216	659	444
217	69.61	89.21	218	11136.96	40.91	14273.74	42.56	0	0	157.30	20.79	620.09	8.64	242.26	37.52	251.02	39.36	1	9884.90	4.14	0.31	5	1	217	659	443
218	70.51	89.45	219	11281.67	33.38	14312.32	18.55	0	0	306.45	11.79	473.00	6.61	503.92	40.34	298.99	17.63	1	8394.72	3.13	0.82	5	1	218	659	442
219	70.75	89.45	220	11320.00	35.56	14312.16	25.77	0	0	192.43	14.78	558.70	7.07	320.66	35.92	263.00	24.12	1	8154.65	4.80	0.53	5	1	219	659	441
220	70.11	89.37	221	11217.11	27.91	14298.55	22.85	0	0	299.89	13.49	484.26	8.19	420.74	32.66	353.22	23.79	1	9705.88	3.99	0.65	5	1	220	659	440
221	70.69	88.87	222	11310.14	39.03	14219.62	21.59	0	0	249.47	13.37	534.98	7.47	430.87	37.45	308.57	21.57	1	8447.12	3.01	0.64	5	1	221	659	439
222	69.81	89.31	223	11169.03	27.04	14288.97	22.97	0	0	259.76	16.37	564.15	8.38	325.63	27.62	285.79	22.23	1	9788.40	4.29	0.54	5	1	222	659	438
223	69.92	89.09	224	11186.78	33.40	14254.52	16.14	0	0	209.85	11.07	571.76	5.76	423.58	39.11	243.30	15.14	1	9425.60	4.17	0.64	5	1	223	659	437
224	70.23	90.12	225	11236.72	27.15	14419.58	13.54	0	0	336.73	10.51	435.45	6.31	515.58	35.56	305.39	13.75	1	9168.82	3.74	0.83	5	1	224	659	436
225	70.31	89.29	226	11250.09	37.07	14286.83	22.06	0	0	294.54	13.21	475.32	8.30	499.81	46.85	342.63	22.76	1	8840.90	3.52	0.66	5	1	225	659	435
226	70.06	89.74	227	11209.43	24.29	14358.58	19.02	0	0	303.41	14.16	500.37	7.86	372.99	26.56	307.75	19.24	1	9178.85	3.49	0.67	5	1	226	659	434
227	70.00	89.13	228	11199.82	20.99	14261.39	32.12	0	0	261.58	12.72	512.19	7.38	325.70	21.56	415.10	33.39	1	8318.35	3.39	0.64	5	1	227	659	433
228	70.44	89.36	229	11270.97	45.07	14298.31	33.81	0	0	160.21	17.30	585.58	8.17	317.85	45.17	247.59	31.44	1	7482.47	3.59	0.34	5	1	228	659	432
229	70.23	89.27	230	11236.39	26.10	14283.11	21.74	0	0	290.35	12.05	474.66	7.42	430.10	31.85	358.41	22.52	1	9263.82	4.18	0.67	5	1	229	659	431
230	70.13	89.60	231	11220.85	33.27	14336.38	20.03	0	0	255.07	13.82	503.59	7.69	420.58	39.57	282.55	19.96	1	6802.72	4.19	0.62	5	1	230	659	430
231	69.85	89.80	232	11175.22	29.94	14368.62	29.81	0	0	270.25	13.52	458.94	8.14	413.55	35.29	373.91	29.02	1	7636.72	3.59	0.63	5	1	231	659	429
232	69.99	89.45	233	11198.31	22.64	14312.78	19.22	0	0	303.37	11.47	476.71	6.99	413.68	26.52	356.72	20.19	1	8647.53	3.46	0.71	5	1	232	659	428
233	69.98	89.46	234	11196.10	27.34	14313.19	22.82	0	0	226.11	16.73	580.77	7.39	283.40	26.31	242.57	21.02	1	9360.57	5.24	0.53	5	1	233	659	427
234	69.69	89.58	235	11150.49	26.03	14333.33	27.42	0	0	211.49	15.86	586.43	7.15	270.43	24.48	271.57	27.04	1	9136.55	3.90	0.53	5	1	234	659	426
235	70.37	89.42	236	11259.30	36.95	14307.63	21.19	0	0	283.76	13.33	488.34	8.15	482.66	45.13	325.02	21.82	1	9302.30	4.49	0.66	5	1	235	659	425
236	70.44	88.97	237	11270.07	29.01	14234.71	17.57	0	0	252.00	9.88	513.95	6.26	480.76	39.07	339.92	18.53	1	7308.38	2.94	0.61	5	1	236	659	424
237	70.58	88.98	238	11292.21	29.38	14236.44	25.33	0	0	207.90	11.65	536.70	6.86	382.83	33.23	340.08	26.63	1	7124.22	3.13	0.51	5	1	237	659	423
238	70.58	88.98	239	11292.66	35.62	14236.20	22.60	0	0	206.60	10.99	539.35	6.01	398.74	33.23	319.63	22.89	1	7786.20	3.17	0.65	5	1	238	659	422
239	70.41	88.91	240	11265.53	45.45	14225.02	28.14	0	0	218.31	12.63	530.67	7.42	455.61	41.80	354.22	29.95	1	8196.28	3.86	0.60	5	1	239	659	421
240	70.18	89.19	241	11228.33	30.92	14270.06	27.15	0	0	240.09	17.08	537.54	8.82	323.46	31.60	296.30	26.65	1	8345.12	4.05	0.49	5	1	240	659	420
241	69.77	89.07	242	11163.24	41.69	14251.33	28.82	0	0	248.67	13.50	487.00	8.18	462.74	45.73	351.05	29.10	1	7953.65	3.15	0.63	5	1	241	659	419
242	70.32	89.12	243	11251.87	42.11	14259.91	28.81	0	0	193.41	13.44	572.88	7.83	409.10	47.37	319.01	29.36	1	9763.82	4.39	0.45	5	1	242	659	418
243	70.00	89.36	244	11199.73	22.27	14297.15	21.84	0	0	301.71	13.50	508.33	7.67	362.26	24.04	341.14	22.52	1	8248.75	3.75	0.69	5	1	243	659	417
244	69.97	89.52	245	11195.32	31.47	14323.16	31.65	0	0	231.46	27.18	616.71	9.37	207.81	28.30	209.39	28.32	0	9419.90	2.27	0.37	3	1	244	659	416
245	69.76	89.29	246	11161.12	33.21	14287.20	16.52	0	0	271.24	12.10	483.92	6.91	454.39	36.28	290.32	16.13	1	8845.75	3.15	0.67	5	1	245	659	415
246	69.88	89.66	247	11181.10	30.63	14345.72	22.53	0	0	273.43	13.83	493.75	8.24	418.68	36.43	329.61	23.36	1	7285.90	3.78	0.61	5	1	246	659	414
247	70.20	88.97	248	11231.84	39.00	14235.22	23.24	0	0	216.36	11.99	545.08	7.03	436.78	41.65	319.42	23.69	1	8530.32	3.41	0.58	5	1	247	659	413
248	69.98	89.52	249	11196.08	21.16	14323.28	21.80	0	0	290.45	13.88	518.87	7.53	332.13	21.85	328.95	22.43	1	9250.68	3.60	0.66	5	1	248	659	412
249	69.80	89.27	250	11168.61	57.16	14283.29	57.02	0	0	162.87	13.34	578.82	7.60	412.54	47.41	447.84	67.51	1	9295.40	3.79	0.56	5	1	249	659	411
250	70.03	89.58	251	11205.18	32.62	14333.56	24.68	0	0	249.87	13.82	529.53	8.11	408.13	37.70	327.33	25.49	1	9301.12	3.72	0.58	5	1	250	659	410
251	69.77	89.15	252	11163.90	34.20	14263.39	26.79	0	0	237.35	13.18	529.20	7.78	422.81	41.10	331.78	27.25	1	9701.35	3.59	0.62	5	1	251	659	409
252	70.27	89.47	253	11242.94	47.32	14315.15	31.68	0	0	203.35	16.88	573.27	8.86	375.26	48.89	284.98	31.53	1	8973.82	3.71	0.45	5	1	252	659	408
253	70.43	89.02	254	11268.07	31.53	14242.72	21.24	0	0	258.65	12.22	516.64	7.61	450.52	40.28	341.00	22.42	1	9797.68	3.44	0.55	5	1	253	659	407
254	69.84	89.43	255	11173.92	23.36	14308.32	22.32	0	0	262.53	12.43	504.96	7.04	362.49	25.32	335.15	23.04	1	8557.88	3.48	0.66	5	1	254	659	406
255	69.86	89.08	256	11177.44	52.16	14252.68	26.39	0	0	224.27	15.51	552.65	9.25	476.44	65.89	298.85	26.28	1	9503.55	4.67	0.44	5	1	255	659	405
256	69.00	89.34	257	11040.05	29.83	14293.74	41.75	0	0	238.71	15.70	531.81	8.08	305.23	29.79	380.68	39.35	1	8429.30	3.50	0.63	5	1	256	659	404
257	69.56	89.52	258	11129.96	24.79	14323.42	19.75	0	0	303.99	11.70	473.17	7.11	418.67	27.24	359.70	20.85	1	8712.00	3.18	0.72	5	1	257	659	403
258	69.58	89.50	259	11133.19	25.17	14320.58	23.51	0	0	295.20	15.29	511.90	8.24	340.16	25.92	325.88	24.06	1	7655.68	3.25	0.65	5	1	258	659	402
259	69.87	89.56	260	11179.16	23.18	14329.21	17.70	0	0	285.92	17.29	541.69	7.39	292.99	22.38	226.86	16.66	1	8176.28	4.35	0.64	5	1	259	659	401
260	70.32	89.46	261	11251.51	48.04	14313.10	23.51	0	0	227.99	13.92	517.11	8.22	494.98	65.68	289.84	23.75	1	6290.88	2.82	0.54	5	1	260	659	400
261	69.86	89.43	262	11177.67	21.23	14308.98	23.08	0	0	282.76	16.04	534.91	7.80	289.10	20.56	296.82	23.16	1	9366.55	4.85	0.64	5	1	261	659	399
262	70.35	89.36	263	11256.14	36.64	14297.18	21.85	0	0	272.04	14.94	513.61	8.58	446.44	46.10	293.94	22.16	1	9488.35	4.22	0.61	5	1	262	659	398
263	69.53	89.80	264	11124.43	44.32	14367.71	40.56	0	0	178.85	22.90	577.88	9.89	269.55	41.51	245.66	38.18	1	7850.82	3.74	0.35	5	1	263	659	397
264	71.11	88.62	265	11377.61	37.24	14178.52	16.69	0	0	215.74	19.33	598.51	6.56	309.54	36.33	144.56	14.63	1	6281.65	3.70	0.52	4	1	264	659	396
265	70.02	89.10	266	11203.96	31.48	14256.50	24.04	0	0	204.48	15.30	563.68	7.24	315.94	31.64	252.59	22.55	1	6792.35	3.15	0.51	5	1	265	659	395
266	69.79	89.61	267	11165.75	25.03	14337.46	17.95	0	0	311.33	13.00	474.14	7.63	416.51	29.80	319.18	18.43	1	6627.12	2.58	0.70	5	1	266	659	394
267	69.86	89.60	268	11177.66	26.38	14335.90	18.40	0	0	227.76	11.75	560.66	6.24	366.09	28.44	281.43	17.73	1	7639.12	2.91	0.62	4	1	267	659	393
268	69.94	89.43	269	11190.30	27.64	14308.37	20.31	0	0	287.52	12.90	490.60	7.63	421.48	32.84	326.32	20.91	1	8424.17	3.80	0.67	5	1	268	659	392
269	70.62	89.07	270	11299.67	26.83	14250.82	21.15	0	0	216.75	11.15	563.10	6.36	380.43	30.15	316.84	21.52	1	8685.47	3.01	0.58	5	1	269	659	391
270	70.32	88.87	271	11251.15	48.63	14218.53	22.96	0	0	260.30	14.21	531.93	8.77	515.85	57.58	319.13	23.53	1	9078.62	4.36	0.55	5	1	270	659	390
271	70.89	89.12	272	11343.12	31.75	14259.81	34.10	0	0	193.21	14.68	577.95	7.89	315.93	32.21	333.28	35.30	1	7970.75	3.63	0.45	5	1	271	659	389
272	70.09	88.91	273	11214.83	40.58	14225.86	34.70	0	0	213.91	13.70	560.21	8.37	402.93	41.70	383.73	38.58	1	9374.75	3.76	0.51	5	1	272	659	388
273	70.10	89.24	274	11216.35	35.92	14279.06	23.20	0	0	263.15	11.54	509.73	7.03	476.43	37.01	356.73	23.87	1	9189.90	3.73	0.71	5	1	273	659	387
274	70.60	89.58	275	11296.29	32.62	14332.76	18.63	0	0	294.16	10.20	472.83	6.30	548.88	48.81	336.66	17.70	1	9615.45	3.27	0.81	5	1	274	659	386
275	70.35	89.20	276	11256.04	37.72	14271.26	24.13	0	0	273.96	11.41	483.14	7.68	541.13	55.95	385.08	25.10	1	8933.70	3.56	0.62	5	1	275	659	385
276	70.02	88.99	277	11203.91	38.06	14238.08	23.02	0	0	199.66	14.75	587.70	7.34	368.42	41.17	245.99	21.66	1	7902.88	3.02	0.49	5	1	276	659	384
277	71.02	89.12	278	11362.41	25.93	14259.31	16.66	0	0	220.49	11.32	588.73	5.70	364.34	27.93	254.73	15.88	1	8598.35	3.21	0.66	5	1	277	659	383
278	71.51	88.81	279	11442.22	41.24	14208.84	22.42	0	0	235.65	12.67	503.41	7.16	446.49	38.51	318.26	22.68	1	6559.90	2.23	0.65	5	1	278	659	382
279	69.77	89.19	280	11162.67	55.38	14269.90	33.97	0	0	185.53	15.29	594.90	8.39	405.50	53.48	308.85	34.15	1	9024.47	3.86	0.45	5	1	279	659	381
280	69.99	89.36	281	11198.76	30.18	14298.15	24.32	0	0	224.58	16.54	586.65	7.90	310.18	30.13	260.22	22.81	1	8866.70	5.14	0.50	4	1	280	659	380
281	70.23	88.93	282	11236.14	19.00	14228.74	22.29	0	0	257.23	10.63	529.31	6.22	339.34	19.89	383.62	24.80	1	9579.35	4.11	0.69	5	1	281	659	379
282	69.65	89.11	283	11143.63	24.26	14257.29	20.05	0	0	293.63	14.30	542.35	8.06	367.97	26.67	317.34	20.39	1	10649.07	6.32	0.61	5	1	282	659	378
283	69.85	89.28	284	11176.40	64.17	14285.02	26.57	0	0	182.68	12.89	572.58	7.53	513.95	67.51	294.76	26.11	1	8207.15	3.40	0.50	5	1	283	659	377
284	69.91	89.40	285	11185.78	21.11	14303.90	20.75	0	0	257.96	14.97	564.37	7.09	282.04	20.35	279.48	19.80	1	7972.55	3.79	0.61	4	1	284	659	376
285	70.22	89.12	286	11235.93	26.54	14259.77	19.90	0	0	263.79	12.55	527.66	7.33	397.92	30.67	322.39	20.41	1	7925.45	3.41	0.59	5	1	285	659	375
286	70.72	88.95	287	11314.43	34.57	14231.74	24.82	0	0	241.03	13.06	530.02	7.73	411.01	36.82	340.76	26.04	1	9242.85	4.52	0.58	5	1	286	659	374
287	69.72	89.12	288	11154.73	25.71	14259.11	30.72	0	0	220.56	16.54	564.89	8.07	269.58	24.39	311.96	30.70	1	9372.62	5.35	0.49	5	1	287	659	373
288	69.76	89.52	289	11161.75	21.36	14322.48	18.31	0	0	309.65	12.15	517.22	6.75	362.97	21.94	332.96	18.85	1	8728.60	4.33	0.77	5	1	288	659	372
289	69.48	89.64	290	11116.91	21.86	14343.14	17.95	0	0	272.23	11.75	518.98	6.55	371.61	24.14	310.98	18.26	1	7634.80	2.96	0.68	5	1	289	659	371
290	70.02	89.10	291	11203.93	31.17	14256.43	23.04	0	0	249.98	15.61	553.18	8.36	362.33	33.59	288.40	22.53	1	8834.47	4.97	0.54	5	1	290	659	370
291	69.93	89.48	292	11189.01	23.33	14317.10	16.47	0	0	260.38	16.21	571.05	6.60	285.86	22.33	207.72	14.94	1	9218.10	4.56	0.64	5	1	291	659	369
292	69.90	89.38	293	11183.95	22.21	14300.74	19.27	0	0	233.02	12.79	562.36	6.29	308.88	22.13	275.72	18.37	1	9663.35	4.87	0.62	5	1	292	659	368
293	69.88	89.28	294	11180.72	29.54	14284.62	28.23	0	0	227.21	11.49	522.47	7.00	381.53	30.26	397.31	32.60	1	9065.97	3.28	0.59	5	1	293	659	367
294	70.41	89.35	295	11264.98	25.38	14295.26	24.25	0	0	255.89	23.74	596.56	8.16	212.35	22.72	202.95	21.69	0	7904.35	2.81	0.49	5	1	294	659	366
295	70.72	89.37	296	11314.66	47.59	14299.15	42.75	0	0	176.13	19.24	563.44	9.77	329.27	48.67	287.67	42.94	1	8931.20	3.81	0.39	5	1	295	659	365
296	70.47	88.84	297	11275.36	66.81	14214.89	25.12	0	0	181.18	18.25	609.00	8.65	440.76	82.78	198.78	23.04	1	9753.60	5.03	0.37	4	1	296	659	364
297	70.26	89.28	298	11242.07	33.69	14285.33	20.24	0	0	224.78	14.54	574.35	7.38	375.66	37.22	248.91	18.95	1	7719.33	4.56	0.54	5	1	297	659	363
298	71.14	89.19	299	11382.21	35.90	14270.32	31.97	0	0	211.26	20.09	586.14	8.69	270.39	35.72	258.49	30.25	1	9199.38	4.58	0.50	5	1	298	659	362
299	70.29	89.41	300	11246.47	32.55	14305.45	18.76	0	0	268.02	13.74	531.47	7.58	431.22	39.72	275.91	18.79	1	8495.45	4.33	0.66	5	1	299	659	361
300	70.28	89.21	301	11244.75	28.05	14272.94	20.37	0	0	249.56	12.13	531.07	7.17	408.01	33.06	324.04	20.93	1	9058.57	3.98	0.58	5	1	300	659	360
301	70.16	89.18	302	11225.73	34.28	14269.59	27.29	0	0	212.49	12.76	550.57	7.63	398.18	38.75	344.11	28.89	1	9151.65	3.61	0.49	5	1	301	659	359
302	70.37	88.92	303	11259.05	54.65	14226.96	25.60	0	0	222.70	17.63	565.77	8.78	431.35	59.51	239.69	25.42	1	8650.68	4.00	0.54	5	1	302	659	358
303	70.09	88.92	304	11214.62	25.24	14226.79	28.42	0	0	322.85	12.05	448.36	8.03	450.06	31.61	457.88	29.14	1	9213.88	3.68	0.66	5	1	303	659	357
304	70.24	89.32	305	11237.94	36.13	14291.00	25.67	0	0	260.99	13.82	509.65	8.38	443.86	42.93	339.24	26.47	1	8563.45	3.47	0.62	5	1	304	659	356
305	70.46	89.02	306	11273.09	41.65	14243.11	21.87	0	0	224.89	16.25	593.15	8.04	386.65	44.67	238.64	20.42	1	9101.38	5.31	0.52	5	1	305	659	355
306	69.73	89.47	307	11156.31	23.30	14314.46	19.86	0	0	315.63	15.70	525.40	8.30	348.84	24.64	295.62	20.01	1	9192.08	4.98	0.67	5	1	306	659	354
307	69.90	89.76	308	11183.57	30.00	14361.10	16.59	0	0	254.77	11.52	509.86	6.55	442.53	36.97	284.20	16.45	1	7619.05	3.14	0.68	5	1	307	659	353
308	70.19	89.40	309	11229.83	29.48	14304.75	27.00	0	0	232.89	16.27	552.09	8.50	321.99	30.00	301.19	26.63	1	8608.00	5.96	0.47	5	1	308	659	352
309	69.32	88.76	310	11091.02	19.27	14201.66	22.85	0	0	259.04	10.48	515.67	5.69	307.15	18.83	396.00	26.09	1	8493.15	4.20	0.78	5	1	309	659	351
310	70.15	89.66	311	11224.44	57.97	14345.85	36.23	0	0	167.91	12.79	579.80	7.63	458.34	62.30	333.31	37.21	1	9028.35	3.25	0.47	5	1	310	659	350
311	70.44	89.69	312	11270.32	50.92	14349.77	31.69	0	0	181.74	21.15	598.00	9.08	314.74	51.12	214.01	28.84	1	8963.05	4.11	0.35	5	1	311	659	349
312	70.38	89.13	313	11260.90	27.58	14260.37	22.46	0	0	268.10	10.60	466.47	6.61	446.44	32.16	373.20	22.96	1	7962.35	3.76	0.71	5	1	312	659	348
313	70.29	89.39	314	11246.44	26.21	14301.84	28.72	0	0	266.63	13.90	491.20	8.29	370.00	28.91	375.05	30.32	1	8087.45	3.72	0.59	5	1	313	659	347
314	70.09	89.95	315	11213.65	40.19	14391.48	24.99	0	0	277.03	13.21	446.18	8.31	512.74	55.36	345.70	24.95	1	6530.82	2.83	0.68	5	1	314	659	346
315	70.94	89.32	316	11350.93	31.37	14290.42	28.73	0	0	206.93	16.00	573.15	8.03	308.01	31.39	289.84	27.87	1	8653.50	3.87	0.46	5	1	315	659	345
316	70.78	88.67	317	11324.96	57.46	14187.22	30.21	0	0	234.66	14.70	487.52	7.91	618.31	48.81	365.37	33.07	1	7499.05	2.97	0.52	5	1	316	659	344
317	70.56	89.03	318	11289.37	37.27	14244.17	29.34	0	0	212.05	15.37	561.93	8.68	376.47	41.59	311.98	29.67	1	8094.00	4.99	0.41	5	1	317	659	343
318	70.03	89.01	319	11205.02	46.24	14241.21	25.15	0	0	202.50	16.62	569.19	7.84	360.72	46.02	239.24	23.37	1	7817.38	4.51	0.50	5	1	318	659	342
319	70.48	89.21	320	11276.58	28.75	14272.83	27.54	0	0	235.73	12.99	528.22	7.93	383.05	32.61	370.22	30.46	1	7680.70	3.67	0.45	5	1	319	659	341
320	69.91	89.54	321	11185.70	26.95	14326.38	28.01	0	0	260.83	18.42	542.70	9.01	293.87	26.32	294.08	27.99	1	9184.60	3.90	0.54	5	1	320	659	340
321	69.96	89.47	322	11193.60	27.17	14315.49	27.60	0	0	182.16	13.17	600.51	6.51	290.40	26.55	296.71	26.94	1	8435.60	3.81	0.50	5	1	321	659	339
322	69.90	89.51	323	11184.64	34.12	14321.28	17.73	0	0	258.34	11.76	523.94	6.91	477.84	44.51	293.28	17.91	1	9717.30	3.22	0.67	5	1	322	659	338
323	69.86	89.63	324	11177.58	27.14	14340.38	23.12	0	0	254.40	14.06	552.34	7.66	355.69	28.87	310.80	23.47	1	10029.93	4.13	0.61	5	1	323	659	337
324	70.01	89.36	325	11201.44	20.37	14297.62	16.94	0	0	254.77	10.93	559.64	5.96	350.39	21.63	307.39	16.89	1	10139.68	3.68	0.68	5	1	324	659	336
325	70.20	89.73	326	11231.58	45.84	14357.47	21.39	0	0	257.85	14.16	527.72	8.62	512.87	64.05	299.39	21.58	1	8580.53	4.31	0.58	5	1	325	659	335
326	69.91	89.39	327	11185.14	24.86	14302.81	22.04	0	0	273.70	17.20	570.29	8.31	300.48	24.64	275.02	20.95	1	9347.78	5.44	0.56	4	1	326	659	334
327	69.99	89.38	328	11197.69	31.07	14300.07	33.66	0	0	188.22	15.29	576.92	7.86	295.31	30.64	317.95	33.94	1	8195.28	3.56	0.41	5	1	327	659	333
328	70.13	89.54	329	11220.05	24.62	14326.79	22.68	0	0	261.97	12.99	500.69	7.29	359.36	26.37	330.76	23.41	1	8905.85	3.66	0.63	5	1	328	659	332
329	69.68	89.14	330	11148.22	21.99	14261.63	22.10	0	0	237.57	14.07	562.06	6.86	289.19	21.28	289.24	21.48	1	8375.70	5.16	0.59	4	1	329	659	331
330	69.89	89.88	331	11181.63	27.92	14380.70	21.14	0	0	252.02	13.98	521.08	7.58	366.88	30.42	293.88	20.98	1	7582.50	2.86	0.58	5	1	330	659	330
331	69.77	89.86	332	11162.43	29.83	14377.36	21.44	0	0	224.98	13.12	530.16	7.06	372.23	32.85	285.04	21.11	1	7139.53	3.69	0.61	5	1	331	659	329
332	70.44	89.26	333	11269.80	44.17	14281.11	29.07	0	0	191.70	14.96	559.90	8.19	385.27	47.69	291.45	28.40	1	8684.60	4.48	0.43	5	1	332	659	328
333	69.62	89.24	334	11139.68	20.97	14279.06	23.81	0	0	253.02	11.98	523.30	6.97	338.77	22.01	370.73	26.31	1	8523.65	4.18	0.59	5	1	333	659	327
334	70.19	89.57	335	11230.92	29.48	14331.28	26.83	0	0	273.89	15.80	501.27	9.10	372.98	32.57	336.93	27.90	1	8552.38	3.20	0.55	5	1	334	659	326
335	70.43	89.43	336	11268.26	27.88	14308.23	21.05	0	0	220.43	16.27	588.59	7.00	290.83	26.75	224.55	19.23	1	7768.88	4.84	0.54	5	1	335	659	325
336	70.68	89.41	337	11309.12	23.22	14305.76	26.18	0	0	225.22	14.67	569.41	7.28	279.69	22.27	309.68	26.03	1	7624.75	3.20	0.54	5	1	336	659	324
337	70.01	89.27	338	11202.35	35.06	14283.39	22.90	0	0	210.29	16.40	579.94	7.50	332.39	35.88	229.93	21.47	1	9283.00	4.63	0.50	5	1	337	659	323
338	70.37	88.89	339	11259.21	28.48	14221.79	21.45	0	0	251.64	11.66	519.93	7.17	426.55	34.82	345.53	22.74	1	8840.95	5.57	0.58	5	1	338	659	322
339	70.31	89.78	340	11248.89	36.32	14365.17	26.35	0	0	283.76	15.29	481.79	8.81	405.73	34.67	351.83	27.82	1	8361.70	4.26	0.65	5	1	339	659	321
340	69.86	89.55	341	11178.00	23.06	14327.88	32.05	0	0	229.26	13.23	523.88	7.38	308.58	23.10	380.56	34.44	1	8306.22	3.08	0.58	5	1	340	659	320
341	70.12	89.33	342	11218.52	31.19	14293.48	25.16	0	0	234.56	13.29	515.32	7.49	386.09	34.59	317.19	25.68	1	8494.28	4.03	0.60	5	1	341	659	319
342	70.64	89.35	343	11301.60	41.25	14296.79	43.55	0	0	166.52	16.56	583.49	8.79	308.85	41.79	332.34	44.92	1	6862.92	3.05	0.31	5	1	342	659	318
343	69.98	88.91	344	11196.72	66.48	14225.79	27.09	0	0	196.61	16.62	570.58	7.92	454.96	56.89	251.83	25.30	1	9349.93	4.46	0.48	5	1	343	659	317
344	69.89	89.28	345	11181.84	40.19	14285.29	30.61	0	0	303.14	14.75	470.45	8.95	500.93	52.62	373.09	27.25	1	8117.55	4.39	0.70	5	1	344	659	316
345	70.19	89.42	346	11230.67	32.38	14307.81	21.33	0	0	228.89	12.05	550.29	7.15	424.59	39.12	316.70	21.65	1	9828.65	3.48	0.54	5	1	345	659	315
346	70.27	89.15	347	11243.53	24.81	14263.52	24.71	0	0	280.03	11.35	495.57	7.17	423.32	30.02	395.52	25.58	1	8663.50	3.76	0.67	5	1	346	659	314
347	69.27	89.72	348	11083.10	23.91	14354.96	15.49	0	0	281.73	22.99	600.50	6.66	224.25	21.66	146.64	13.64	0	9184.57	2.55	0.59	4	1	347	659	313
348	70.20	89.59	349	11231.40	30.82	14334.60	21.29	0	0	212.77	16.89	599.12	6.97	291.07	30.02	210.63	19.32	1	9209.40	3.31	0.53	5	1	348	659	312
349	70.46	89.51	350	11273.11	37.63	14320.96	34.19	0	0	158.17	16.33	615.83	7.50	283.37	35.96	260.15	31.96	1	8548.95	3.07	0.34	5	1	349	659	311
350	70.15	89.74	351	11223.43	41.10	14358.09	30.25	0	0	275.92	12.92	450.46	7.38	519.89	54.93	382.89	24.87	1	9113.97	3.03	0.76	5	1	350	659	310
351	70.28	89.55	352	11244.21	24.00	14327.29	19.00	0	0	267.30	14.79	539.06	7.42	328.44	24.56	271.13	18.05	1	8937.88	4.10	0.60	4	1	351	659	309
352	70.33	89.30	353	11253.29	33.78	14288.51	19.24	0	0	279.16	13.10	504.75	7.93	458.58	40.37	318.46	19.59	1	9375.07	4.68	0.59	5	1	352	659	308
353	70.51	89.16	354	11280.81	36.06	14265.83	27.92	0	0	265.07	13.39	518.31	8.30	449.70	41.34	366.66	28.61	1	7769.50	3.48	0.63	5	1	353	659	307
354	70.18	89.24	355	11228.18	26.98	14278.30	17.43	0	0	196.11	14.22	603.07	5.38	280.28	25.84	188.00	15.71	1	8527.53	3.83	0.59	4	1	354	659	306
355	69.83	89.73	356	11172.89	26.31	14356.93	19.14	0	0	323.33	11.69	451.95	7.32	447.40	28.21	374.05	20.80	1	8632.82	3.83	0.73	5	1	355	659	305
356	70.23	89.52	357	11236.17	34.85	14323.97	33.39	0	0	183.36	15.29	566.85	7.80	318.61	35.13	296.93	33.54	1	8150.38	3.61	0.45	5	1	356	659	304
357	70.27	88.87	358	11243.07	45.24	14218.96	43.54	0	0	222.21	13.37	502.38	7.93	470.94	55.32	426.92	36.49	1	9179.10	4.85	0.69	5	1	357	659	303
358	70.60	88.83	359	11295.91	68.76	14212.33	31.96	0	0	180.63	15.84	575.54	8.60	454.12	65.46	283.64	30.90	1	7732.97	3.26	0.41	5	1	358	659	302
359	69.89	89.50	360	11183.13	27.66	14320.12	28.59	0	0	278.38	15.31	500.65	9.02	368.00	30.28	363.24	30.23	1	7810.45	3.15	0.56	5	1	359	659	301
360	70.27	89.37	361	11243.52	40.01	14299.81	22.87	0	0	199.78	13.24	556.97	7.20	407.40	45.03	273.46	21.87	1	7625.08	3.13	0.50	5	1	360	659	300
361	70.15	89.12	362	11224.24	31.63	14259.87	20.55	0	0	219.74	15.40	552.69	7.17	335.55	32.56	231.88	19.02	1	7105.38	3.34	0.53	4	1	361	659	299
362	70.09	89.66	363	11214.23	30.98	14346.25	16.00	0	0	275.49	10.10	489.35	6.35	512.80	41.66	325.52	16.56	1	8602.43	3.03	0.71	5	1	362	659	298
363	69.84	89.46	364	11173.95	31.15	14314.33	24.01	0	0	209.54	15.17	554.84	7.44	324.93	31.69	262.19	22.59	1	7380.72	3.89	0.50	5	1	363	659	297
364	69.72	90.34	365	11155.97	25.61	14455.14	16.60	0	0	329.95	12.40	424.75	7.42	452.61	32.52	318.26	17.02	1	8184.62	3.54	0.74	5	1	364	659	296
365	70.57	89.22	366	11291.38	35.26	14275.82	27.59	0	0	233.25	16.35	538.73	9.12	370.46	38.92	306.84	27.59	1	8017.18	3.78	0.44	5	1	365	659	295
366	70.03	89.47	367	11204.77	27.82	14314.99	16.16	0	0	312.12	12.14	480.22	7.20	462.15	34.90	307.18	16.48	1	9497.78	4.98	0.74	5	1	366	659	294
367	69.86	89.57	368	11177.09	38.55	14331.99	23.99	0	0	205.19	18.93	588.05	8.00	314.05	38.24	204.86	21.83	1	9084.38	4.32	0.45	5	1	367	659	293
368	69.91	89.03	369	11184.89	27.25	14245.55	32.95	0	0	239.95	12.24	500.70	7.49	383.29	30.56	406.87	33.58	1	7637.35	2.67	0.60	5	1	368	659	292
369	69.94	89.66	370	11189.93	23.99	14345.09	19.54	0	0	339.77	11.94	474.83	6.71	417.77	24.53	343.37	18.64	1	8848.25	3.36	0.83	5	1	369	659	291
370	69.85	89.55	371	11175.33	21.80	14328.08	16.15	0	0	317.77	10.86	463.01	6.63	433.98	26.68	341.75	16.88	1	8189.15	3.00	0.74	5	1	370	659	290
371	69.58	89.98	372	11133.43	28.78	14397.47	21.62	0	0	312.50	12.86	467.20	7.64	439.11	32.03	344.67	21.62	1	9939.72	3.06	0.75	5	1	371	659	289
372	69.83	89.63	373	11172.14	22.42	14341.36	23.71	0	0	283.03	12.86	508.02	7.62	364.58	24.48	368.75	25.46	1	8539.50	3.37	0.63	5	1	372	659	288
373	70.03	89.37	374	11204.07	23.60	14299.40	21.61	0	0	215.70	12.00	560.06	6.26	321.41	24.03	302.33	21.34	1	6559.58	3.16	0.59	5	1	373	659	287
374	70.93	89.16	375	11348.72	33.03	14265.29	30.06	0	0	178.94	23.85	630.47	7.02	191.39	29.30	174.29	26.64	0	7597.15	1.64	0.36	5	1	374	659	286
375	69.47	89.11	376	11115.27	41.49	14258.08	28.34	0	0	206.54	14.14	538.61	8.17	404.29	45.55	317.80	28.81	1	7555.22	4.31	0.45	5	1	375	659	285
376	70.05	89.66	377	11207.62	35.49	14346.13	18.57	0	0	249.97	10.88	491.10	6.75	502.36	47.30	319.84	19.12	1	7321.80	3.35	0.64	5	1	376	659	284
377	70.10	89.72	378	11216.45	29.61	14355.75	25.38	0	0	214.20	12.96	565.93	7.26	357.06	31.70	322.71	25.92	1	8793.62	3.40	0.51	5	1	377	659	283
378	69.88	89.58	379	11181.33	23.88	14332.98	17.64	0	0	305.34	12.48	480.24	7.26	408.07	27.88	319.23	18.11	1	7169.60	2.99	0.69	5	1	378	659	282
379	70.06	89.95	380	11209.07	37.30	14392.27	24.30	0	0	233.52	15.20	535.84	8.45	398.99	42.38	290.48	23.99	1	8043.85	2.87	0.52	5	1	379	659	281
380	69.70	89.52	381	11152.79	18.00	14323.69	19.94	0	0	305.98	10.12	458.81	6.08	367.10	18.71	401.90	21.81	1	7042.22	2.52	0.79	5	1	380	659	280
381	69.82	89.58	382	11171.60	19.86	14332.42	18.28	0	0	245.07	14.28	572.41	6.16	264.98	18.64	246.06	16.84	1	7367.25	3.00	0.64	4	1	381	659	279
382	70.48	89.29	383	11277.53	36.43	14286.41	27.32	0	0	192.42	13.53	568.33	7.33	360.54	38.33	301.90	27.00	1	9615.90	3.59	0.47	5	1	382	659	278
383	69.56	89.83	384	11129.37	21.94	14373.35	25.23	0	0	312.17	14.05	476.35	8.25	344.37	22.81	391.03	28.14	1	10010.75	3.45	0.68	5	1	383	659	277
384	69.96	89.72	385	11194.28	28.62	14355.49	22.02	0	0	268.40	10.40	457.58	6.37	471.19	36.65	357.34	21.22	1	7107.18	2.04	0.75	5	1	384	659	276
385	70.68	89.37	386	11308.32	78.97	14298.61	23.77	0	0	200.87	11.89	528.41	7.59	672.01	141.63	298.45	24.24	1	8335.47	3.07	0.54	5	1	385	659	275
386	69.68	89.30	387	11148.24	17.20	14287.79	25.97	0	0	268.98	15.43	555.25	6.93	235.42	15.77	315.69	26.12	1	8557.60	4.27	0.66	5	1	386	659	274
387	70.18	90.01	388	11229.47	25.63	14401.03	20.33	0	0	266.49	16.37	543.78	7.87	316.81	25.72	259.30	19.27	1	7565.05	2.96	0.60	5	1	387	659	273
388	70.69	89.67	389	11310.75	37.98	14347.32	23.25	0	0	242.17	14.59	505.74	8.37	430.81	46.48	294.74	23.36	1	5489.05	2.29	0.54	5	1	388	659	272
389	70.88	88.97	390	11340.12	67.43	14235.40	30.02	0	0	171.41	22.99	582.12	9.31	356.19	70.70	175.95	27.19	1	5179.33	3.13	0.31	5	1	389	659	271
390	69.72	89.58	391	11155.08	19.15	14332.66	18.58	0	0	299.46	9.59	473.20	6.14	418.65	23.04	397.39	20.49	1	8732.12	3.26	0.72	5	1	390	659	270
391	69.78	89.65	392	11165.23	18.97	14343.51	18.05	0	0	287.33	11.26	497.72	6.40	358.89	20.49	336.24	18.78	1	8715.07	3.76	0.71	5	1	391	659	269
392	70.20	89.27	393	11231.34	35.38	14283.91	29.02	0	0	215.27	12.93	526.90	7.55	403.05	39.95	336.05	29.76	1	8349.20	3.19	0.56	5	1	392	659	268
393	70.20	89.71	394	11231.87	30.59	14353.70	30.44	0	0	216.56	17.73	555.32	8.37	284.48	29.87	281.94	29.81	1	8477.22	3.76	0.48	5	1	393	659	267
394	70.27	89.36	395	11242.75	31.99	14298.30	28.18	0	0	217.74	13.29	547.41	7.93	382.59	36.12	350.16	30.17	1	9006.83	3.54	0.43	5	1	394	659	266
395	70.41	89.70	396	11266.15	28.00	14351.96	18.57	0	0	258.94	14.57	529.64	7.36	364.61	30.38	256.99	17.95	1	8133.38	3.65	0.63	5	1	395	659	265
396	70.09	89.69	397	11215.09	23.40	14351.14	20.69	0	0	272.31	13.17	513.19	7.25	353.32	24.87	318.29	21.14	1	7511.60	3.05	0.65	5	1	396	659	264
397	69.75	89.70	398	11159.65	25.95	14351.88	23.59	0	0	283.03	19.70	555.15	9.04	288.30	24.97	260.58	22.70	1	10029.35	4.00	0.56	5	1	397	659	263
398	69.96	89.32	399	11193.53	41.49	14290.84	24.73	0	0	275.72	13.17	480.10	8.57	522.06	57.03	358.07	25.77	1	8520.85	3.40	0.60	5	1	398	659	262
399	70.32	89.66	400	11250.46	34.86	14345.16	23.31	0	0	274.11	15.67	528.82	8.92	409.56	39.18	306.06	23.61	1	8145.68	3.33	0.58	5	1	399	659	261
400	69.81	90.08	401	11170.16	32.17	14412.05	26.27	0	0	259.88	12.69	479.18	7.81	441.91	39.91	357.56	26.63	1	7430.50	2.51	0.64	5	1	400	659	260
401	69.88	89.72	402	11181.59	32.01	14354.87	28.47	0	0	224.09	15.51	550.57	8.37	344.82	33.69	309.11	28.81	1	8677.75	3.18	0.52	5	1	401	659	259
402	70.31	89.24	403	11248.99	31.48	14278.91	28.94	0	0	278.31	12.81	495.02	7.39	439.31	36.63	369.74	25.58	1	8381.58	4.09	0.74	5	1	402	659	258
403	70.15	89.43	404	11223.72	26.43	14308.63	28.38	0	0	233.29	12.93	534.44	7.43	354.02	28.29	356.42	29.68	1	8839.53	3.53	0.58	5	1	403	659	257
404	69.70	89.45	405	11151.96	26.46	14312.23	27.49	0	0	280.24	16.07	515.22	9.00	346.30	27.98	339.85	28.47	1	9778.72	4.97	0.57	5	1	404	659	256
405	70.35	89.71	406	11255.62	79.22	14354.28	25.80	0	0	170.80	13.08	538.23	7.63	569.69	108.56	263.46	25.18	1	8394.93	2.72	0.53	5	1	405	659	255
406	70.55	89.72	407	11287.90	48.25	14354.49	20.90	0	0	252.88	13.87	510.38	8.45	531.06	70.50	294.19	21.00	1	7381.15	2.75	0.55	5	1	406	659	254
407	69.76	89.28	408	11161.75	26.60	14284.58	25.90	0	0	276.22	12.37	490.97	7.73	414.92	31.68	385.52	27.20	1	8373.10	3.90	0.62	5	1	407	659	253
408	70.32	89.52	409	11251.46	28.21	14322.56	20.34	0	0	292.40	11.76	486.34	7.48	463.53	36.72	358.97	21.54	1	7392.92	2.93	0.66	5	1	408	659	252
409	69.92	89.53	410	11187.06	21.63	14324.53	24.43	0	0	278.53	12.13	472.69	7.28	364.91	23.58	384.64	26.38	1	6733.62	3.20	0.64	5	1	409	659	251
410	69.31	89.80	411	11089.39	17.07	14367.51	16.41	0	0	277.25	11.26	508.55	5.75	311.94	17.25	304.61	16.43	1	9166.30	4.33	0.75	5	1	410	659	250
411	70.13	90.33	412	11221.55	29.76	14453.06	21.53	0	0	343.97	12.02	387.19	7.38	514.89	41.28	368.04	19.35	1	9104.22	2.67	0.80	5	1	411	659	249
412	69.92	89.22	413	11187.56	27.09	14274.42	23.36	0	0	230.81	13.13	530.78	7.28	352.99	28.94	316.84	23.66	1	7156.62	3.56	0.57	5	1	412	659	248
413	70.10	89.75	414	11215.27	25.38	14359.76	29.56	0	0	253.17	16.11	529.25	8.61	307.04	25.35	339.12	30.77	1	8206.65	3.43	0.53	5	1	413	659	247
414	70.05	89.39	415	11208.60	23.60	14302.56	20.39	0	0	292.19	14.15	508.09	7.95	357.18	25.31	324.61	20.88	1	8792.65	3.94	0.61	5	1	414	659	246
415	69.73	89.59	416	11156.93	28.99	14334.34	24.82	0	0	235.43	18.03	553.90	8.32	292.22	28.06	255.16	23.14	1	8026.93	3.42	0.49	5	1	415	659	245
416	69.52	88.87	417	11122.71	21.17	14219.22	36.74	0	0	278.22	10.68	448.46	6.92	378.43	22.66	535.08	39.63	1	8217.50	3.01	0.69	5	1	416	659	244
417	70.02	89.93	418	11202.99	33.52	14388.44	26.12	0	0	269.71	12.35	459.71	7.74	468.79	42.56	367.51	25.97	1	8549.80	2.54	0.66	5	1	417	659	243
418	70.02	89.65	419	11202.67	35.75	14344.71	22.24	0	0	207.33	12.67	537.89	6.91	404.47	40.99	279.29	22.01	1	7520.45	2.90	0.56	5	1	418	659	242
419	70.21	89.42	420	11233.24	24.70	14306.51	20.99	0	0	248.29	12.39	514.91	6.66	355.42	26.16	305.90	21.28	1	7201.55	3.66	0.66	5	1	419	659	241
420	71.97	88.63	421	11515.16	56.25	14180.11	31.00	0	0	159.02	20.12	587.68	8.33	326.94	56.84	192.73	28.13	1	6135.25	2.36	0.31	5	1	420	659	240
421	70.33	89.55	422	11252.68	39.19	14327.30	30.97	0	0	225.71	13.42	511.99	8.35	433.06	45.40	365.73	32.98	1	7472.25	2.16	0.53	5	1	421	659	239
422	70.10	89.79	423	11216.68	42.55	14365.60	27.65	0	0	225.80	15.16	520.09	8.88	426.60	50.21	312.38	28.14	1	8276.55	3.69	0.48	5	1	422	659	238
423	70.11	89.17	424	11217.87	36.61	14267.12	33.70	0	0	224.77	13.14	499.36	8.16	422.90	42.97	379.47	34.74	1	7573.80	3.88	0.51	5	1	423	659	237
424	70.06	89.71	425	11209.91	25.26	14353.05	20.02	0	0	264.61	11.53	487.81	6.85	403.51	28.96	337.95	20.91	1	6674.07	2.85	0.67	5	1	424	659	236
425	70.33	89.68	426	11252.55	26.50	14348.78	20.05	0	0	301.20	11.85	455.31	7.56	452.51	33.87	366.01	21.60	1	7571.65	3.41	0.63	5	1	425	659	235
426	69.76	89.80	427	11160.90	30.36	14368.34	22.65	0	0	295.24	11.07	438.87	7.12	503.01	41.91	379.91	22.08	1	6921.82	3.44	0.74	5	1	426	659	234
427	70.35	88.83	428	11256.05	68.84	14212.19	29.14	0	0	165.92	22.17	601.34	8.60	346.82	69.72	170.32	26.25	1	7481.95	4.69	0.35	5	1	427	659	233
428	69.10	89.47	429	11056.44	22.48	14315.60	35.05	0	0	250.23	13.61	529.31	7.27	283.31	22.58	416.97	38.68	1	9601.35	4.55	0.68	5	1	428	659	232
429	69.87	89.63	430	11179.62	22.60	14341.48	23.29	0	0	240.82	15.62	573.05	7.27	271.49	21.50	279.82	22.20	1	8939.53	3.38	0.56	4	1	429	659	231
430	70.07	89.77	431	11211.81	22.48	14362.54	20.16	0	0	283.22	13.24	515.69	7.33	352.40	23.89	321.95	20.66	1	8103.12	3.06	0.65	5	1	430	659	230
431	69.68	89.96	432	11148.84	24.35	14392.83	19.37	0	0	264.33	13.17	514.19	7.19	361.50	26.40	300.08	19.31	1	8289.07	3.65	0.65	5	1	431	659	229
432	69.90	89.82	433	11184.09	36.02	14371.85	29.62	0	0	191.47	12.89	537.79	7.48	384.68	40.49	329.74	30.69	1	7029.30	2.66	0.47	5	1	432	659	228
433	69.59	89.61	434	11134.14	29.09	14337.30	24.24	0	0	257.00	14.66	517.24	8.23	373.45	32.24	315.45	24.77	1	8899.12	4.06	0.57	5	1	433	659	227
434	69.94	89.24	435	11191.13	38.43	14278.45	43.35	0	0	201.85	14.50	555.00	8.83	381.48	42.69	394.59	45.44	1	9331.17	4.73	0.47	5	1	434	659	226
435	69.49	89.72	436	11118.03	33.11	14354.44	21.70	0	0	227.44	14.64	537.08	7.55	373.98	36.57	262.32	21.06	1	8378.75	3.36	0.56	5	1	435	659	225
436	70.34	89.31	437	11254.35	44.88	14290.28	29.03	0	0	209.71	13.01	529.40	8.00	471.05	59.06	331.88	29.89	1	7131.50	3.91	0.50	5	1	436	659	224
437	70.24	89.50	438	11237.79	34.27	14319.85	21.28	0	0	273.33	12.56	500.99	7.85	480.01	45.57	335.91	22.14	1	8114.62	4.15	0.62	5	1	437	659	223
438	70.00	89.65	439	11200.37	29.89	14343.77	29.70	0	0	236.94	11.03	475.71	6.74	430.59	35.79	389.03	28.14	1	8543.60	2.95	0.67	5	1	438	659	222
439	70.48	89.52	440	11276.10	31.44	14323.29	22.40	0	0	237.16	13.53	536.10	7.50	393.73	36.07	294.53	22.59	1	10077.95	3.84	0.57	4	1	439	659	221
440	70.13	89.72	441	11221.08	26.92	14355.05	18.11	0	0	261.98	13.78	541.17	7.07	365.17	28.90	266.28	17.60	1	7971.82	3.71	0.65	5	1	440	659	220
441	69.85	89.04	442	11175.33	52.69	14246.01	25.48	0	0	178.39	15.84	582.84	7.88	408.80	61.24	228.02	23.75	1	7874.78	3.48	0.41	4	1	441	659	219
442	71.14	89.36	443	11382.00	55.15	14298.21	29.09	0	0	178.75	14.54	578.30	8.30	444.44	66.47	283.70	28.22	1	7554.38	3.25	0.36	4	1	442	659	218
443	69.81	89.88	444	11169.20	32.50	14380.76	29.15	0	0	301.64	12.91	444.22	8.20	458.86	35.29	415.82	28.94	1	8352.75	2.67	0.69	5	1	443	659	217
444	69.60	89.30	446	11136.40	32.90	14287.66	23.14	0	0	269.89	15.76	530.09	8.74	379.05	34.74	307.07	23.05	1	7696.12	3.39	0.57	5	1	444	659	216
445	70.90	89.13	447	11343.60	37.97	14261.15	23.33	0	0	224.02	14.71	563.72	7.98	399.50	42.95	276.80	22.77	1	7030.45	2.09	0.51	5	1	445	659	215
446	69.88	89.59	448	11180.08	22.45	14333.92	17.90	0	0	306.14	11.71	481.09	7.01	409.93	26.33	339.67	18.69	1	7831.93	2.96	0.70	5	1	446	659	214
447	69.95	89.39	449	11192.12	26.75	14302.06	21.33	0	0	240.27	14.99	578.99	7.42	322.96	27.19	269.58	20.22	1	10071.68	3.46	0.57	5	1	447	659	213
448	70.01	89.73	450	11201.19	26.20	14356.89	19.56	0	0	268.45	15.65	559.58	7.65	333.65	26.97	259.99	18.86	1	10446.93	4.65	0.63	5	1	448	659	212
449	70.55	89.51	451	11287.36	34.61	14321.53	21.21	0	0	269.03	11.92	490.89	7.60	495.83	47.77	345.24	22.24	1	6581.67	2.38	0.62	5	1	449	659	211
450	70.41	89.54	452	11265.92	26.96	14326.60	16.29	0	0	280.58	11.37	501.30	6.49	430.95	30.64	299.67	16.46	1	8822.78	3.11	0.74	5	1	450	659	210
451	70.50	89.56	453	11279.52	42.65	14329.38	17.27	0	0	212.38	11.75	571.60	6.36	470.36	49.85	248.50	16.16	1	9122.07	3.24	0.61	5	1	451	659	209
452	69.74	90.06	454	11157.71	39.43	14409.43	28.28	0	0	249.57	13.25	465.46	7.99	453.04	43.18	351.27	28.51	1	7817.35	2.85	0.65	5	1	452	659	208
453	69.89	89.43	455	11182.33	33.67	14309.23	23.25	0	0	319.07	12.62	456.16	8.22	496.75	37.18	393.87	25.05	1	8558.97	3.24	0.67	5	1	453	659	207
454	70.06	89.71	456	11208.98	27.85	14354.31	21.10	0	0	303.62	11.99	481.31	7.11	455.04	34.35	339.10	20.42	1	8757.57	3.44	0.78	5	1	454	659	206
455	70.04	89.51	457	11206.08	35.60	14321.04	18.13	0	0	223.04	20.99	610.22	6.97	284.59	33.79	149.31	15.90	1	8430.28	4.14	0.50	5	1	455	659	205
456	70.38	89.36	458	11260.60	32.12	14297.40	29.86	0	0	218.08	14.78	547.33	8.45	355.70	34.63	336.90	31.23	1	8865.10	3.94	0.42	5	1	456	659	204
457	70.26	89.30	459	11242.13	28.92	14288.20	28.93	0	0	237.20	14.70	545.15	8.09	348.16	30.60	327.87	29.58	1	8750.00	4.02	0.58	5	1	457	659	203
458	70.24	89.44	460	11239.11	50.96	14310.68	20.73	0	0	224.66	13.14	560.23	7.62	504.85	58.46	280.37	20.01	1	8666.70	3.58	0.54	5	1	458	659	202
459	70.61	89.48	461	11298.17	31.86	14316.92	27.42	0	0	188.96	15.42	597.27	7.35	301.14	31.22	264.56	25.80	1	8057.80	2.77	0.44	5	1	459	659	201
460	70.53	89.66	462	11285.53	32.23	14345.44	23.26	0	0	229.01	13.23	540.40	7.49	397.70	37.30	304.00	23.54	1	8390.47	2.39	0.58	5	1	460	659	200
461	70.92	89.24	463	11346.89	36.99	14277.68	23.39	0	0	232.02	13.23	529.97	7.91	434.89	44.38	318.64	23.84	1	5525.10	2.53	0.51	5	1	461	659	199
462	71.12	89.44	464	11379.35	73.91	14311.13	21.74	0	0	180.24	19.45	598.55	8.00	439.77	87.42	158.49	19.51	1	7064.97	3.19	0.40	4	1	462	659	198
463	70.59	89.61	465	11294.78	44.11	14337.63	24.20	0	0	250.15	16.46	526.47	9.36	448.15	55.77	282.27	24.14	1	8032.25	3.71	0.50	5	1	463	659	197
464	70.16	88.86	466	11224.98	31.04	14218.05	24.77	0	0	207.92	15.63	573.50	7.41	309.16	31.05	258.54	23.30	1	8804.88	4.34	0.50	5	1	464	659	196
465	70.04	89.43	467	11206.41	26.73	14308.11	23.30	0	0	254.31	11.98	498.14	7.11	397.39	30.39	348.01	24.26	1	6866.08	3.44	0.63	5	1	465	659	195
466	69.57	89.71	468	11131.32	29.63	14352.82	31.05	0	0	232.63	13.68	517.29	6.80	306.33	27.77	352.50	31.62	1	9470.35	3.21	0.68	5	1	466	659	194
467	70.28	89.15	469	11244.44	27.92	14264.44	16.42	0	0	249.77	16.10	579.68	6.81	324.35	28.07	200.75	14.95	1	8340.25	4.00	0.62	5	1	467	659	193
468	70.22	89.27	470	11235.85	26.55	14282.56	18.75	0	0	264.19	8.78	477.49	5.71	492.30	33.85	378.40	19.60	1	8033.15	2.66	0.74	5	1	468	659	192
469	71.80	88.48	471	11488.46	87.98	14156.93	47.98	0	0	153.34	19.71	562.62	10.30	411.03	85.46	278.82	47.49	1	5361.67	3.21	0.31	5	1	469	659	191
470	70.29	89.21	472	11246.09	41.16	14272.95	37.60	0	0	229.28	16.21	548.27	9.80	408.87	48.50	359.51	38.68	1	8782.58	3.41	0.47	5	1	470	659	190
471	70.91	89.13	473	11346.09	23.43	14260.82	25.64	0	0	265.77	11.16	496.13	6.86	395.07	26.77	394.25	26.43	1	7659.08	3.17	0.66	5	1	471	659	189
472	70.45	89.67	474	11271.67	40.83	14347.59	33.95	0	0	188.49	19.99	565.76	9.05	296.73	39.57	247.61	32.37	1	8635.12	4.26	0.38	5	1	472	659	188
473	70.29	89.42	475	11245.76	36.71	14307.11	23.24	0	0	251.87	12.61	504.50	7.70	463.87	44.46	332.02	24.00	1	9764.68	3.30	0.61	5	1	473	659	187
474	70.29	89.60	476	11247.18	24.05	14335.21	20.11	0	0	275.00	13.69	518.62	7.41	357.74	25.87	302.14	20.31	1	8194.55	3.62	0.66	5	1	474	659	186
475	70.32	89.70	477	11250.48	23.81	14352.51	15.64	0	0	323.41	11.03	459.84	6.76	449.98	28.22	337.67	16.35	1	8519.57	3.05	0.75	5	1	475	659	185
476	70.00	89.40	478	11200.70	30.97	14304.24	26.70	0	0	240.11	12.61	518.22	7.44	378.13	31.07	371.90	29.51	1	9187.53	3.57	0.61	5	1	476	659	184
477	69.88	89.71	479	11181.14	41.61	14353.71	40.60	0	0	188.78	22.49	571.08	10.02	271.09	39.40	261.34	38.97	1	8537.20	3.30	0.34	5	1	477	659	183
478	70.21	89.24	480	11234.02	24.80	14279.04	31.69	0	0	226.14	13.31	546.57	7.63	318.14	25.38	387.68	35.95	1	9268.10	3.43	0.53	5	1	478	659	182
479	69.94	89.85	481	11191.14	32.00	14376.07	18.77	0	0	267.92	12.50	497.00	7.45	452.60	40.00	308.81	19.03	1	6989.10	3.02	0.63	5	1	479	659	181
480	70.38	89.66	482	11261.15	41.73	14345.81	25.31	0	0	227.63	15.84	538.73	8.55	401.77	46.01	278.24	24.98	1	8804.80	2.96	0.53	5	1	480	659	180
481	69.53	89.49	483	11125.20	31.40	14317.98	28.56	0	0	213.25	20.53	580.89	8.14	246.54	30.07	231.94	25.91	0	9047.25	2.47	0.47	5	1	481	659	179
482	70.03	89.30	484	11205.51	34.89	14288.72	24.06	0	0	268.46	12.33	500.27	7.86	481.04	45.12	360.14	25.04	1	9133.68	4.32	0.62	5	1	482	659	178
483	69.80	89.79	485	11167.36	28.39	14366.30	17.12	0	0	261.53	11.59	486.76	6.71	434.54	34.82	297.38	17.18	1	8201.20	3.79	0.66	5	1	483	659	177
484	70.14	89.55	486	11222.94	28.67	14327.54	21.41	0	0	251.72	11.90	479.52	7.02	413.36	33.05	329.74	22.14	1	6655.75	3.25	0.65	5	1	484	659	176
485	70.86	89.09	487	11337.99	70.39	14253.75	31.02	0	0	158.93	14.39	574.58	8.31	489.34	93.98	272.44	29.98	1	7443.90	2.72	0.33	5	1	485	659	175
486	70.37	89.08	488	11258.87	44.20	14252.90	27.88	0	0	206.93	15.98	554.16	8.45	380.61	46.42	279.48	27.12	1	8923.22	4.40	0.48	5	1	486	659	174
487	69.97	89.33	489	11194.80	35.24	14293.54	32.74	0	0	230.01	14.66	511.76	8.71	391.61	39.89	354.59	33.99	1	7293.70	2.69	0.51	5	1	487	659	173
488	70.52	89.36	490	11282.83	25.14	14297.03	29.77	0	0	232.69	13.96	540.98	7.76	322.56	25.61	354.29	31.44	1	6687.55	2.48	0.53	5	1	488	659	172
489	69.81	89.67	491	11170.04	36.58	14347.52	25.13	0	0	226.31	14.98	527.60	8.25	392.66	41.66	289.83	25.09	1	7414.32	3.44	0.56	5	1	489	659	171
490	69.75	89.17	492	11160.65	16.34	14267.56	21.40	0	0	253.55	8.82	502.31	5.49	355.07	17.66	426.04	25.94	1	7623.60	3.32	0.65	5	1	490	659	170
491	69.68	89.40	493	11149.47	40.35	14303.30	26.02	0	0	217.42	13.24	517.14	7.82	444.91	50.64	311.91	26.61	1	8758.35	3.89	0.53	5	1	491	659	169
492	69.76	90.32	494	11161.50	28.17	14450.53	17.81	0	0	285.92	12.93	479.80	7.25	425.60	33.99	289.77	18.03	1	9279.22	3.08	0.69	5	1	492	659	168
493	69.76	89.81	495	11161.79	22.30	14369.64	22.83	0	0	244.83	11.88	512.99	6.75	346.05	23.62	345.68	24.06	1	7452.95	3.16	0.61	5	1	493	659	167
494	69.80	89.76	496	11168.53	19.72	14362.15	14.20	0	0	336.51	11.63	480.55	6.69	402.68	22.90	311.56	14.45	1	8227.22	3.38	0.76	5	1	494	659	166
495	69.96	89.83	497	11193.38	22.98	14373.04	23.98	0	0	247.69	15.04	533.24	7.44	291.83	22.47	299.30	23.83	1	9141.90	3.50	0.59	5	1	495	659	165
496	69.84	89.45	498	11174.32	25.69	14311.77	24.99	0	0	249.18	12.86	515.68	7.38	365.20	27.99	342.77	25.94	1	8874.00	3.73	0.63	5	1	496	659	164
497	70.27	89.97	499	11242.88	23.89	14395.05	26.04	0	0	303.07	13.67	453.47	7.92	371.75	25.77	369.73	25.95	1	7513.38	2.70	0.69	5	1	497	659	163
498	69.82	90.34	500	11171.70	22.73	14454.10	18.30	0	0	344.98	13.54	431.90	7.93	405.89	26.50	330.43	18.81	1	7113.90	2.90	0.73	5	1	498	659	162
499	70.09	89.45	501	11214.95	89.12	14312.69	30.25	0	0	167.01	14.96	555.77	8.97	566.53	133.49	271.29	29.01	1	7592.68	2.97	0.35	5	1	499	659	161
500	69.97	90.07	502	11194.65	25.32	14411.92	26.27	0	0	228.30	18.69	575.88	7.69	240.92	23.38	249.49	24.35	0	6543.55	1.87	0.52	5	1	500	659	160
501	70.72	89.34	503	11315.17	36.93	14294.68	31.56	0	0	214.87	13.75	526.07	8.20	406.53	43.33	344.91	32.66	1	6377.55	2.12	0.54	5	1	501	659	159
502	69.99	89.57	504	11199.17	25.23	14331.74	25.62	0	0	246.85	12.61	521.66	7.33	361.46	27.26	355.79	27.04	1	7687.12	3.13	0.60	5	1	502	659	158
503	69.72	89.54	505	11154.75	22.18	14325.96	17.48	0	0	292.42	11.75	478.97	6.76	394.25	25.45	319.77	17.94	1	6965.70	3.44	0.72	5	1	503	659	157
504	69.48	89.51	506	11117.04	25.40	14321.62	17.97	0	0	245.43	17.39	567.17	6.80	276.28	23.79	198.59	16.25	1	7093.10	3.29	0.59	4	1	504	659	156
505	70.11	89.51	507	11217.62	22.02	14321.89	20.34	0	0	245.33	13.14	535.16	6.68	310.74	22.16	295.93	19.87	1	7829.93	3.80	0.62	4	1	505	659	155
506	69.63	89.39	508	11141.19	37.10	14301.73	26.38	0	0	208.19	17.80	561.57	8.46	327.63	37.77	244.33	24.49	1	7720.97	4.55	0.43	5	1	506	659	154
507	69.61	89.26	509	11137.40	34.15	14281.13	33.47	0	0	248.30	14.47	476.24	8.66	389.43	36.34	379.43	34.81	1	8901.05	3.71	0.57	5	1	507	659	153
508	69.72	89.75	510	11155.51	21.74	14359.61	21.34	0	0	354.45	12.92	435.79	7.70	413.45	25.74	366.32	20.60	1	7870.93	3.04	0.78	5	1	508	659	152
509	70.54	89.36	511	11287.00	40.80	14297.39	25.90	0	0	208.91	10.64	504.13	6.87	503.04	57.01	355.50	27.06	1	5981.75	2.40	0.55	5	1	509	659	151
510	69.50	89.94	512	11120.24	39.90	14390.14	25.29	0	0	252.70	11.48	453.40	7.43	529.76	58.19	362.65	25.21	1	7730.65	2.80	0.65	5	1	510	659	150
511	69.54	89.41	513	11126.31	87.87	14305.02	41.36	0	0	251.24	10.67	454.47	8.71	863.77	203.05	558.45	52.94	1	7774.88	4.17	0.42	5	1	511	659	149
512	70.02	89.81	514	11203.60	21.89	14369.96	20.71	0	0	249.46	12.52	506.07	6.63	327.61	22.47	311.20	20.93	1	6665.05	2.75	0.65	5	1	512	659	148
513	69.82	89.86	515	11170.66	20.75	14377.00	20.04	0	0	246.61	13.27	540.20	6.49	297.58	20.33	285.53	19.61	1	9024.40	3.80	0.64	5	1	513	659	147
514	70.09	89.55	516	11214.46	29.95	14328.75	25.54	0	0	218.05	11.16	500.04	6.75	405.46	34.36	354.82	26.95	1	5781.22	2.20	0.60	5	1	514	659	146
515	70.00	90.12	517	11200.17	30.42	14418.45	21.74	0	0	280.90	11.56	451.79	7.23	472.57	38.96	354.64	22.14	1	7074.05	2.85	0.71	5	1	515	659	145
516	69.96	89.62	518	11193.11	23.58	14338.53	27.61	0	0	251.98	13.84	502.33	7.72	325.39	24.19	356.52	29.17	1	6379.65	2.34	0.59	5	1	516	659	144
517	69.73	89.71	519	11157.34	20.91	14353.58	18.63	0	0	288.25	12.24	492.48	6.91	363.60	22.76	325.70	19.20	1	8332.68	3.03	0.69	5	1	517	659	143
518	70.60	89.58	520	11295.67	37.42	14333.51	17.55	0	0	254.06	11.51	490.57	6.93	510.95	52.80	294.93	17.73	1	5970.00	2.62	0.67	5	1	518	659	142
519	70.22	89.96	521	11235.39	43.36	14393.04	16.61	0	0	224.93	11.87	518.80	6.63	506.02	59.85	251.10	15.82	1	6837.97	2.98	0.63	5	1	519	659	141
520	70.55	89.12	522	11288.54	43.57	14259.79	31.91	0	0	161.50	15.02	559.78	7.46	334.02	44.77	268.43	30.34	1	4644.47	2.80	0.40	5	1	520	659	140
521	70.38	89.80	523	11261.52	27.99	14368.75	20.14	0	0	220.93	11.81	528.39	6.28	365.45	29.72	288.62	19.89	1	7167.88	3.31	0.63	5	1	521	659	139
522	70.58	89.43	524	11292.24	37.06	14309.39	22.64	0	0	226.49	11.82	524.64	7.14	465.98	48.45	317.33	23.24	1	7656.85	2.42	0.60	5	1	522	659	138
523	69.61	90.02	525	11137.38	39.49	14403.75	36.78	0	0	170.32	22.05	602.63	8.44	237.61	35.88	221.17	33.50	0	8809.38	1.81	0.30	3	1	523	659	137
524	69.76	89.57	526	11160.81	19.41	14331.59	19.71	0	0	270.97	10.59	475.23	6.21	366.45	21.26	357.83	20.86	1	7923.97	3.32	0.70	5	1	524	659	136
525	69.81	89.75	527	11170.11	31.54	14359.33	22.93	0	0	239.72	13.04	494.92	7.59	407.17	36.91	317.66	23.49	1	7610.00	3.34	0.56	5	1	525	659	135
526	69.98	89.30	528	11197.27	25.17	14287.39	23.52	0	0	210.96	12.33	520.98	6.55	325.46	25.80	311.15	23.55	1	5194.55	3.46	0.55	4	1	526	659	134
527	69.93	89.43	529	11188.47	39.39	14308.44	23.92	0	0	282.97	13.76	471.30	8.82	502.73	53.48	348.77	25.01	1	7822.90	3.92	0.58	5	1	527	659	133
528	70.04	89.48	530	11206.63	41.20	14316.13	35.64	0	0	187.42	15.75	548.95	8.57	356.98	43.99	310.18	36.24	1	7500.10	3.77	0.45	5	1	528	659	132
529	69.60	89.91	531	11136.74	21.88	14385.91	16.22	0	0	302.71	12.45	470.10	6.99	384.98	24.75	303.87	16.29	1	6870.25	3.48	0.70	5	1	529	659	131
530	70.12	88.79	532	11219.22	87.07	14206.68	94.29	0	0	132.85	12.42	523.08	9.13	546.56	122.70	561.17	102.50	1	7369.32	3.55	0.37	5	1	530	659	130
531	69.88	89.75	533	11180.90	28.93	14360.54	29.46	0	0	255.23	13.24	471.37	7.67	392.67	32.81	356.82	28.49	1	6905.57	2.95	0.64	5	1	531	659	129
532	70.09	89.42	534	11213.65	48.86	14307.05	27.28	0	0	204.95	13.06	514.13	7.92	484.91	64.45	313.32	27.94	1	8089.53	3.86	0.51	5	1	532	659	128
533	70.02	89.67	535	11203.74	27.33	14346.46	24.79	0	0	251.69	14.79	513.83	8.01	343.97	28.69	313.76	25.21	1	9204.62	3.70	0.56	5	1	533	659	127
534	70.42	90.02	536	11267.14	25.65	14403.89	19.42	0	0	228.33	14.43	542.88	6.63	310.31	25.38	241.72	18.11	1	7541.70	3.20	0.61	5	1	534	659	126
535	70.03	89.87	537	11204.92	28.25	14378.97	27.11	0	0	256.22	13.96	482.94	8.33	374.79	31.15	362.24	29.27	1	7422.55	3.45	0.53	5	1	535	659	125
536	69.81	89.47	538	11170.10	30.44	14315.83	32.88	0	0	257.22	11.79	470.53	6.88	388.05	26.59	447.53	37.23	1	9031.68	3.13	0.74	5	1	536	659	124
537	69.68	89.51	539	11148.68	21.01	14321.00	28.34	0	0	235.28	15.42	528.37	7.19	251.95	19.52	312.13	28.57	1	7752.47	3.50	0.59	5	1	537	659	123
538	69.75	89.76	540	11159.22	25.96	14361.53	29.54	0	0	250.38	15.54	501.08	8.56	321.26	26.42	346.52	31.07	1	8069.93	3.45	0.54	5	1	538	659	122
539	69.88	89.05	541	11181.07	35.97	14247.60	26.78	0	0	225.55	12.05	502.26	7.26	446.34	44.67	337.51	27.03	1	7592.10	3.81	0.61	5	1	539	659	121
540	70.69	89.57	542	11309.82	40.34	14330.88	27.58	0	0	185.32	13.33	528.94	7.37	397.76	46.52	290.04	27.67	1	5863.28	2.37	0.48	5	1	540	659	120
541	69.54	89.68	543	11126.61	18.69	14348.38	15.21	0	0	374.19	11.07	403.74	6.99	434.80	23.23	367.94	16.41	1	7599.28	3.35	0.76	5	1	541	659	119
542	69.72	89.42	544	11154.64	23.57	14307.60	21.87	0	0	284.79	11.11	466.55	6.99	420.71	28.43	382.47	23.35	1	7558.65	3.62	0.67	5	1	542	659	118
543	69.81	89.35	545	11170.33	24.06	14296.09	20.64	0	0	254.88	12.94	541.34	7.17	353.31	25.75	315.52	20.85	1	8375.50	4.82	0.59	5	1	543	659	117
544	70.16	90.28	546	11225.15	42.15	14444.79	24.78	0	0	186.39	20.17	582.28	7.64	295.13	40.50	179.27	22.35	1	8359.78	2.92	0.40	5	1	544	659	116
545	70.14	89.87	547	11222.97	25.02	14379.71	23.20	0	0	274.59	13.31	501.69	7.88	376.48	27.84	352.51	24.74	1	6804.20	3.73	0.59	5	1	545	659	115
546	70.41	89.16	548	11265.26	68.58	14265.89	50.55	0	0	292.26	11.52	412.53	9.56	788.08	144.98	658.62	67.53	1	8527.12	4.22	0.46	5	1	546	659	114
547	70.38	89.30	549	11261.03	36.60	14288.55	30.44	0	0	211.11	13.50	533.85	7.74	389.63	39.90	332.43	31.18	1	7788.88	4.18	0.58	5	1	547	659	113
548	69.93	89.89	550	11189.02	23.55	14381.83	21.04	0	0	325.50	12.81	456.81	7.52	411.71	27.50	346.50	20.80	1	9703.18	3.33	0.76	5	1	548	659	112
549	70.48	89.81	551	11276.31	33.89	14368.85	31.82	0	0	189.59	14.96	547.45	7.89	327.83	34.71	305.64	32.00	1	8909.57	4.28	0.47	5	1	549	659	111
550	70.73	89.30	552	11316.15	41.68	14287.24	27.64	0	0	259.60	14.66	506.77	9.16	476.59	55.21	342.52	28.54	1	8417.78	4.10	0.55	5	1	550	659	110
551	70.90	89.44	553	11343.73	36.36	14310.49	30.69	0	0	195.34	15.70	584.25	8.28	335.56	37.74	298.25	30.14	1	7873.33	3.39	0.41	5	1	551	659	109
552	70.63	88.83	554	11300.16	38.52	14213.26	29.03	0	0	249.37	11.42	493.42	7.39	503.08	48.26	394.24	28.47	1	6903.90	2.99	0.65	5	1	552	659	108
553	69.95	89.76	555	11192.48	25.93	14361.82	20.62	0	0	281.54	13.88	496.18	7.84	378.34	28.74	315.17	21.03	1	7866.60	4.10	0.63	5	1	553	659	107
554	70.50	89.35	556	11280.07	25.38	14296.37	23.66	0	0	254.10	12.45	505.94	7.19	377.87	28.37	339.42	24.42	1	6429.60	2.49	0.64	5	1	554	659	106
555	70.08	89.56	557	11212.35	20.52	14329.25	20.47	0	0	280.81	10.58	476.46	6.44	386.55	22.95	377.14	22.03	1	8665.47	3.06	0.70	5	1	555	659	105
556	70.68	89.44	558	11309.25	43.79	14310.86	25.62	0	0	233.93	13.12	511.76	7.92	471.61	49.41	327.57	26.38	1	8099.40	2.87	0.60	5	1	556	659	104
557	70.21	89.52	559	11233.38	25.38	14323.38	24.72	0	0	239.33	11.18	497.62	6.70	382.44	27.95	368.38	26.29	1	6518.35	2.80	0.64	5	1	557	659	103
558	70.19	89.60	560	11230.68	31.24	14336.78	23.15	0	0	275.71	15.39	498.02	8.65	389.35	34.65	308.83	23.51	1	7449.88	3.14	0.57	5	1	558	659	102
559	70.25	89.31	561	11240.20	41.23	14289.19	22.68	0	0	218.85	15.22	572.55	8.16	411.88	48.60	260.20	21.47	1	7863.72	4.05	0.48	5	1	559	659	101
560	69.49	89.14	562	11118.09	37.65	14262.41	25.90	0	0	209.20	14.24	563.67	8.03	395.82	43.47	298.02	25.68	1	7320.53	4.33	0.45	5	1	560	659	100
561	70.24	89.49	563	11238.04	29.02	14318.51	22.43	0	0	226.58	16.03	561.19	7.42	305.60	28.95	249.81	20.80	1	8490.20	4.50	0.53	5	1	561	659	99
562	69.85	89.69	564	11175.80	27.40	14349.66	28.65	0	0	250.32	13.86	498.48	8.22	365.04	29.92	367.94	30.85	1	6443.92	2.97	0.54	5	1	562	659	98
563	70.23	89.14	565	11236.19	28.47	14261.62	21.84	0	0	211.02	11.39	524.94	6.38	373.61	30.93	312.35	22.01	1	6095.12	3.74	0.57	5	1	563	659	97
564	69.78	89.18	566	11164.40	31.66	14269.54	24.75	0	0	219.40	10.95	513.98	6.65	408.38	33.36	365.36	27.06	1	7654.72	3.04	0.59	5	1	564	659	96
565	70.01	89.21	567	11201.17	27.17	14272.97	26.04	0	0	212.66	14.11	551.24	7.27	311.79	27.32	303.61	25.80	1	7680.07	4.35	0.52	5	1	565	659	95
566	70.13	89.87	568	11221.07	31.27	14378.85	18.12	0	0	276.46	13.94	489.74	7.72	418.48	36.27	280.00	17.77	1	7373.70	3.51	0.64	5	1	566	659	94
567	70.14	89.49	569	11222.16	29.78	14317.80	20.33	0	0	262.02	12.62	518.63	7.27	417.89	34.52	310.42	20.73	1	8155.30	3.51	0.65	5	1	567	659	93
568	70.46	89.05	570	11272.95	24.38	14248.72	26.73	0	0	211.06	11.63	528.78	6.67	338.13	25.54	358.52	28.83	1	7690.43	3.74	0.54	5	1	568	659	92
569	70.08	89.71	571	11213.57	25.49	14353.25	27.86	0	0	242.61	14.95	518.55	7.96	313.29	25.74	331.17	28.74	1	7543.97	3.90	0.56	5	1	569	659	91
570	70.03	89.65	572	11204.47	33.01	14343.93	23.96	0	0	243.04	13.21	500.41	7.81	416.63	38.68	326.34	24.75	1	8104.95	3.24	0.57	5	1	570	659	90
571	70.12	89.15	573	11219.17	36.13	14264.40	21.67	0	0	224.80	14.74	525.43	7.70	385.42	39.96	261.59	20.57	1	7319.75	4.32	0.54	5	1	571	659	89
572	70.02	89.54	574	11203.59	33.48	14326.74	26.71	0	0	235.21	16.53	530.12	8.59	349.10	35.29	285.72	26.64	1	7650.43	3.64	0.53	5	1	572	659	88
573	70.09	89.80	575	11214.63	28.79	14367.69	24.22	0	0	221.20	13.55	548.68	6.73	311.68	28.60	302.29	23.77	1	8300.28	3.22	0.63	5	1	573	659	87
574	69.95	89.41	576	11192.10	28.68	14305.29	33.77	0	0	208.35	12.50	521.30	7.36	353.59	30.68	380.72	35.84	1	8537.90	3.55	0.53	5	1	574	659	86
575	70.04	89.23	577	11206.14	45.96	14276.01	26.05	0	0	212.14	11.66	503.86	7.28	508.90	61.86	331.34	26.69	1	7743.43	2.98	0.58	5	1	575	659	85
576	69.56	89.68	578	11129.59	27.42	14348.93	25.22	0	0	264.56	11.94	455.02	7.39	403.42	29.78	387.60	27.73	1	6799.25	2.41	0.63	5	1	576	659	84
577	69.95	90.28	579	11191.95	20.69	14444.98	14.48	0	0	384.43	11.42	396.78	7.01	456.14	25.97	340.17	14.92	1	7472.38	2.94	0.80	5	1	577	659	83
578	69.93	89.14	580	11188.84	27.22	14263.18	23.15	0	0	225.19	13.93	546.63	7.23	330.85	28.04	291.46	22.64	1	8385.30	3.15	0.55	5	1	578	659	82
579	70.34	89.57	581	11253.99	61.41	14331.45	28.67	0	0	189.34	13.10	524.06	8.17	533.77	89.79	311.19	29.35	1	7504.20	3.25	0.46	5	1	579	659	81
580	69.82	89.01	582	11171.11	30.58	14241.83	45.30	0	0	241.10	16.26	519.40	9.57	340.76	32.08	416.66	46.11	1	7530.33	3.97	0.50	5	1	580	659	80
581	69.85	90.26	583	11176.62	24.74	14442.05	23.78	0	0	247.55	21.16	561.77	7.78	224.84	22.38	216.51	21.43	0	6471.53	2.38	0.52	5	1	581	659	79
582	69.74	89.21	584	11158.55	41.25	14273.77	19.59	0	0	207.94	11.06	546.69	6.53	481.49	51.40	290.64	19.24	1	6761.47	3.51	0.57	5	1	582	659	78
583	70.33	89.29	585	11252.54	20.42	14286.41	20.05	0	0	396.68	11.38	344.56	8.04	472.90	27.18	467.37	26.39	1	8510.95	3.18	0.42	5	1	583	659	77
584	71.32	89.14	586	11411.34	59.01	14261.82	31.37	0	0	162.71	21.18	583.46	8.33	314.94	58.92	188.24	28.32	1	7552.82	3.42	0.36	5	1	584	659	76
585	69.80	89.60	587	11167.57	23.45	14336.79	23.24	0	0	294.54	12.73	464.94	7.80	390.62	26.77	376.57	25.12	1	8835.97	3.88	0.64	5	1	585	659	75
586	70.15	89.28	588	11223.32	29.86	14284.24	23.40	0	0	274.35	13.35	488.80	7.88	415.61	34.49	335.22	24.01	1	8211.60	3.96	0.65	5	1	586	659	74
587	69.72	90.05	589	11155.95	42.19	14408.23	32.15	0	0	199.36	22.99	587.39	9.56	281.78	40.02	218.60	29.39	1	8012.43	3.04	0.39	5	1	587	659	73
588	69.80	89.78	590	11168.30	23.91	14364.52	17.77	0	0	261.87	12.85	532.26	6.73	358.61	25.69	279.73	17.45	1	9243.43	3.14	0.67	5	1	588	659	72
589	70.34	89.94	591	11254.18	33.03	14391.05	18.78	0	0	315.39	11.12	454.43	7.17	549.39	49.46	350.84	18.75	1	9244.78	2.96	0.76	5	1	589	659	71
590	70.51	89.34	592	11282.32	30.40	14293.94	28.83	0	0	286.44	12.68	455.60	7.43	435.01	34.05	383.69	25.82	1	6944.03	3.03	0.75	5	1	590	659	70
591	69.50	89.14	593	11119.84	33.72	14261.76	25.90	0	0	240.69	11.83	491.76	7.15	437.11	38.07	352.32	26.36	1	7450.55	3.36	0.64	5	1	591	659	69
592	70.13	88.95	594	11220.34	39.22	14232.22	26.88	0	0	143.56	15.66	592.09	5.93	273.00	37.21	192.61	24.24	1	7381.78	3.17	0.40	5	1	592	659	68
593	70.17	89.31	595	11227.41	24.72	14290.16	29.44	0	0	262.19	12.25	507.31	7.53	376.37	27.10	409.43	31.52	1	7730.25	3.48	0.62	5	1	593	659	67
594	69.63	89.84	596	11140.11	24.74	14373.85	23.13	0	0	323.31	12.62	425.92	8.03	414.28	26.88	408.04	26.50	1	8883.15	3.67	0.68	5	1	594	659	66
595	70.47	89.62	598	11275.20	52.16	14339.01	21.89	0	0	256.02	13.70	487.87	7.99	540.22	52.15	305.37	22.15	1	8557.88	3.08	0.64	5	1	595	659	65
596	69.60	90.04	599	11135.30	42.33	14405.91	28.03	0	0	188.57	16.27	552.92	8.24	360.93	45.67	256.65	26.59	1	8295.90	3.22	0.42	5	1	596	659	64
597	69.43	89.23	601	11108.35	26.29	14276.37	22.94	0	0	228.50	10.64	499.17	6.42	388.18	28.63	365.01	25.10	1	7700.47	2.54	0.60	5	1	597	659	63
598	71.28	88.92	602	11404.55	48.02	14226.66	34.40	0	0	221.95	14.86	515.26	8.89	455.32	57.44	337.11	34.21	1	6383.95	4.10	0.53	5	1	598	659	62
599	71.88	88.68	603	11500.55	32.75	14188.51	30.52	0	0	196.53	15.85	562.25	7.99	307.46	32.83	294.54	29.77	1	6127.12	2.89	0.43	5	1	599	659	61
600	71.25	88.92	604	11399.62	33.71	14226.98	27.40	0	0	205.20	13.92	550.88	7.36	339.87	34.38	308.47	27.34	1	6678.55	2.93	0.55	5	1	600	659	60
601	70.04	89.24	605	11205.78	45.46	14277.85	27.46	0	0	231.14	13.70	514.16	8.39	483.82	59.49	326.03	28.11	1	7746.55	3.26	0.55	5	1	601	659	59
602	70.24	88.88	606	11238.54	41.10	14221.54	39.01	0	0	177.30	15.94	576.20	8.68	335.67	42.67	325.18	40.02	1	8882.20	4.26	0.38	5	1	602	659	58
603	70.42	89.24	607	11266.98	38.12	14278.45	28.57	0	0	171.56	13.68	595.71	6.81	334.79	39.00	274.50	27.78	1	9601.07	3.32	0.48	5	1	603	659	57
604	70.37	89.83	608	11259.68	36.84	14372.21	22.86	0	0	285.20	12.07	448.56	7.62	525.79	53.16	349.15	22.45	1	7933.22	3.47	0.71	5	1	604	659	56
605	70.12	89.53	609	11218.41	32.13	14324.84	26.28	0	0	254.85	15.67	495.55	8.72	372.58	35.00	313.84	26.80	1	7472.25	3.90	0.55	5	1	605	659	55
606	70.38	89.16	610	11261.16	45.88	14265.05	26.50	0	0	242.22	11.87	486.50	7.72	537.93	60.00	362.29	27.16	1	8329.75	3.26	0.59	5	1	606	659	54
607	71.54	88.42	611	11446.07	37.61	14147.71	29.20	0	0	212.48	23.86	590.63	8.78	252.52	35.79	201.83	26.62	1	7631.53	4.55	0.43	5	1	607	659	53
608	71.75	88.53	612	11480.49	47.44	14165.34	38.74	0	0	158.75	18.18	556.26	8.73	308.51	47.59	265.95	36.46	1	5799.28	3.37	0.35	5	1	608	659	52
609	71.08	88.49	613	11372.43	56.54	14157.64	22.61	0	0	201.50	13.01	521.70	6.61	501.02	50.35	266.36	22.18	1	7434.50	3.60	0.62	5	1	609	659	51
610	70.18	89.39	614	11228.24	38.74	14302.77	26.54	0	0	260.04	17.20	500.13	9.63	407.98	45.23	295.93	26.88	1	8156.85	4.02	0.53	5	1	610	659	50
611	69.45	90.01	615	11111.45	32.03	14402.35	24.70	0	0	238.55	21.59	545.22	8.73	273.67	29.99	213.66	22.52	1	8719.18	4.06	0.47	5	1	611	659	49
612	69.98	89.57	616	11197.17	24.80	14330.77	30.81	0	0	270.83	12.38	457.16	7.32	384.29	27.66	403.13	28.75	1	8247.88	2.90	0.68	5	1	612	659	48
613	70.32	89.70	617	11250.47	32.92	14352.80	26.18	0	0	203.87	13.80	533.11	7.25	348.23	34.46	292.95	26.06	1	7076.32	3.25	0.55	5	1	613	659	47
614	70.53	89.68	618	11285.00	43.40	14349.38	24.63	0	0	230.80	14.62	513.85	8.58	455.48	55.73	297.30	24.81	1	8537.07	3.68	0.51	5	1	614	659	46
615	69.78	89.62	619	11164.26	30.24	14339.64	23.71	0	0	269.28	13.21	489.92	7.72	397.99	31.59	346.15	24.83	1	7445.43	3.34	0.64	5	1	615	659	45
616	70.08	89.19	620	11212.84	47.48	14271.07	25.15	0	0	201.36	10.78	527.82	6.75	526.21	65.08	328.07	25.71	1	6807.70	2.92	0.60	5	1	616	659	44
617	70.52	89.65	621	11283.31	43.73	14343.68	38.13	0	0	202.43	19.36	531.02	10.30	343.98	45.97	300.02	38.36	1	6338.88	2.89	0.40	5	1	617	659	43
618	70.05	89.95	622	11208.70	19.52	14391.43	13.33	0	0	299.92	11.89	504.17	6.04	356.74	20.77	263.55	12.76	1	6995.57	3.59	0.76	5	1	618	659	42
619	70.19	90.08	623	11230.35	20.17	14413.01	21.12	0	0	359.60	13.79	429.53	7.99	372.26	21.88	361.70	21.36	1	8838.05	3.84	0.75	5	1	619	659	41
620	70.28	89.31	624	11244.33	36.72	14290.12	30.66	0	0	180.50	11.52	541.19	6.67	394.47	40.69	335.67	31.49	1	8384.05	2.73	0.57	5	1	620	659	40
621	69.99	90.07	625	11198.60	33.31	14410.98	20.47	0	0	280.10	12.08	452.69	7.34	484.66	43.44	325.10	20.72	1	9233.10	3.00	0.71	5	1	621	659	39
622	70.05	89.08	626	11207.83	22.68	14252.38	28.18	0	0	259.01	12.69	493.08	7.20	341.92	23.75	373.08	28.53	1	7609.20	3.96	0.66	5	1	622	659	38
623	70.77	89.44	627	11322.82	27.24	14310.04	23.50	0	0	235.89	16.66	562.60	7.85	297.09	26.59	261.82	22.04	1	8107.88	4.07	0.51	4	1	623	659	37
624	70.67	88.98	628	11306.81	77.07	14237.60	47.73	0	0	228.44	15.33	484.37	9.14	615.61	79.41	417.92	40.52	1	6861.45	4.09	0.65	5	1	624	659	36
625	70.87	88.97	629	11339.41	37.58	14234.51	26.91	0	0	185.94	13.29	553.23	6.65	337.55	36.90	288.55	26.11	1	8604.00	3.30	0.54	5	1	625	659	35
626	70.32	88.78	630	11251.69	30.84	14204.75	24.97	0	0	192.42	11.40	529.21	6.48	379.08	34.52	317.76	25.54	1	7122.70	3.69	0.53	5	1	626	659	34
627	70.49	89.13	631	11278.34	25.05	14260.03	21.27	0	0	242.82	11.52	520.08	6.81	385.11	28.46	340.37	22.39	1	9371.28	4.17	0.58	5	1	627	659	33
628	69.56	89.41	632	11130.29	35.90	14305.16	24.29	0	0	239.06	13.06	501.41	7.82	443.51	45.13	321.96	24.97	1	9462.72	4.33	0.57	5	1	628	659	32
629	70.15	89.67	633	11224.67	23.90	14347.36	21.22	0	0	250.26	13.68	528.14	6.99	324.74	24.41	292.83	21.13	1	7805.97	3.20	0.63	5	1	629	659	31
630	69.81	89.38	634	11169.68	23.55	14300.91	23.07	0	0	312.99	14.47	485.29	8.40	371.68	25.95	348.48	23.95	1	8207.30	4.61	0.65	5	1	630	659	30
631	70.40	89.30	635	11263.59	45.26	14287.77	25.22	0	0	247.93	13.71	495.59	8.54	508.30	63.60	325.48	25.91	1	7600.97	3.96	0.58	5	1	631	659	29
632	69.98	89.64	636	11196.90	27.76	14342.24	28.30	0	0	232.10	15.62	531.78	8.10	313.57	27.93	311.37	28.66	1	7600.47	3.45	0.54	5	1	632	659	28
633	69.97	89.28	637	11194.76	24.76	14284.29	18.95	0	0	292.50	11.26	483.37	6.81	433.03	29.91	342.12	19.52	1	8435.12	4.22	0.72	5	1	633	659	27
634	70.67	88.84	638	11306.53	39.72	14214.73	30.80	0	0	186.37	14.00	554.13	7.94	383.25	44.78	312.25	31.28	1	7593.32	3.44	0.42	5	1	634	659	26
635	70.43	88.85	639	11269.08	45.08	14216.07	35.14	0	0	208.23	11.50	510.97	7.41	492.19	55.02	395.57	34.56	1	7094.35	4.61	0.56	5	1	635	659	25
636	69.87	89.61	640	11179.63	26.81	14337.67	26.72	0	0	212.05	13.56	553.69	7.07	318.88	27.11	309.31	27.05	1	9651.10	3.20	0.57	5	1	636	659	24
637	69.72	89.19	641	11155.02	34.68	14270.31	38.22	0	0	195.81	14.27	560.75	8.11	353.78	37.10	353.48	39.08	1	9059.38	3.39	0.52	5	1	637	659	23
638	69.35	89.71	642	11095.61	24.47	14353.16	22.86	0	0	301.59	12.46	460.54	7.08	363.50	23.21	381.25	24.82	1	8128.60	2.79	0.76	5	1	638	659	22
639	69.15	89.12	643	11063.59	26.40	14259.48	23.95	0	0	262.56	19.77	548.55	8.58	268.88	25.23	248.51	22.22	1	8606.62	5.56	0.54	5	1	639	659	21
640	70.14	90.15	644	11222.46	35.56	14424.10	18.05	0	0	333.97	11.19	398.91	7.45	584.92	52.39	362.32	18.51	1	7817.78	2.34	0.75	5	1	640	659	20
641	70.70	89.14	645	11311.60	43.92	14261.85	27.75	0	0	195.19	14.42	575.62	7.85	389.42	46.08	291.71	27.15	1	7539.53	3.00	0.46	5	1	641	659	19
642	71.32	88.90	646	11411.39	90.54	14224.47	24.10	0	0	165.88	12.11	572.13	7.28	634.58	135.80	263.41	23.10	1	6795.28	2.85	0.44	5	1	642	659	18
643	72.46	88.06	647	11593.13	40.29	14089.67	36.10	0	0	177.11	31.30	604.22	8.30	175.76	35.40	157.70	32.01	0	6132.70	2.01	0.25	5	1	643	659	17
644	74.21	87.13	648	11874.32	45.55	13941.00	20.82	0	0	246.80	12.19	446.02	7.08	524.30	42.26	322.77	21.27	1	5371.60	1.88	0.65	5	1	644	659	16
645	76.13	86.88	651	12181.04	25.55	13900.68	44.56	0	0	221.78	12.28	433.27	7.47	320.50	25.98	494.42	57.84	1	4395.32	2.32	0.58	5	1	645	659	15
646	76.53	85.00	652	12244.73	26.06	13599.67	37.20	0	0	210.06	28.93	516.95	8.03	145.20	22.46	207.78	32.97	0	2967.15	1.92	0.34	5	1	646	659	14
647	77.07	86.74	654	12331.93	22.33	13877.89	25.79	0	0	222.71	11.30	405.18	6.00	304.36	22.51	359.81	27.33	1	1873.75	1.32	0.68	5	1	647	659	13
648	76.31	86.83	655	12209.85	41.91	13893.50	31.10	0	0	164.18	15.28	484.86	7.25	315.98	42.33	261.15	29.21	1	3483.70	1.55	0.47	5	1	648	659	12
649	75.76	87.09	656	12121.41	31.60	13934.27	30.61	0	0	206.67	10.98	433.44	6.50	370.99	30.53	401.68	35.22	1	2763.07	1.29	0.63	5	1	649	659	11
650	76.29	86.92	658	12206.39	60.66	13907.31	26.13	0	0	176.62	23.05	481.42	8.15	318.80	60.33	155.98	23.55	1	2697.90	2.12	0.35	5	1	650	659	10
651	76.05	86.87	659	12168.33	19.95	13898.82	36.67	0	0	188.79	10.21	446.32	5.52	267.14	20.15	446.78	45.42	1	2901.65	1.74	0.66	5	1	651	659	9
652	75.66	87.33	660	12105.53	53.90	13973.51	33.58	0	0	168.97	21.29	492.98	7.98	276.52	52.55	205.82	30.46	1	2442.18	1.68	0.41	5	1	652	659	8
653	76.69	86.93	663	12270.87	33.61	13909.57	41.92	0	0	168.33	18.70	494.45	8.12	235.03	31.59	288.79	40.43	1	4389.88	2.50	0.40	5	1	653	659	7
654	76.56	86.80	664	12249.74	30.21	13887.42	26.45	0	0	231.35	31.22	534.00	7.99	172.41	26.49	151.06	23.34	0	2804.93	2.00	0.36	3	1	654	659	6
655	75.96	87.15	665	12153.81	28.03	13944.44	24.23	0	0	266.29	14.47	419.39	7.71	337.74	27.88	328.72	24.84	1	3394.30	1.93	0.66	5	1	655	659	5
656	76.44	87.01	666	12231.15	28.16	13921.99	17.70	0	0	264.73	17.29	446.59	7.26	307.95	28.14	212.41	16.14	1	3807.78	2.44	0.62	5	1	656	659	4
657	74.85	87.07	669	11975.33	51.99	13931.61	18.41	0	0	227.63	14.52	450.79	6.50	474.62	44.12	227.71	16.99	1	4969.43	1.89	0.67	5	1	657	659	3
658	75.86	87.46	670	12138.00	26.49	13993.04	33.99	0	0	190.07	13.04	454.51	6.29	266.77	26.55	345.92	35.03	1	3764.72	2.32	0.59	5	1	658	659	2
659	76.01	87.07	671	12161.45	52.05	13930.99	27.57	0	0	195.12	17.82	464.43	8.34	362.85	51.64	235.49	25.60	1	4473.60	2.16	0.49	5	1	659	659	1
660	72.77	76.80	1	11643.89	20.38	12287.71	12.42	0	0	359.89	17.06	558.84	7.32	322.31	20.46	206.53	11.32	1	5824.42	7.29	0.74	5	2	1	1036	1036
661	72.64	76.86	2	11621.96	20.38	12297.98	13.22	0	0	342.34	18.19	579.28	7.23	293.06	19.51	195.10	11.98	1	6212.75	6.18	0.71	4	2	2	1036	1035
662	72.86	76.62	3	11657.09	21.48	12259.77	12.40	0	0	333.83	14.58	543.89	6.80	352.54	22.57	224.83	11.39	1	6881.03	5.92	0.75	5	2	3	1036	1034
663	72.84	76.85	4	11654.45	19.61	12296.13	14.94	0	0	350.20	17.19	549.72	7.71	300.10	19.36	239.39	13.82	1	5606.55	6.02	0.72	5	2	4	1036	1033
664	72.48	76.41	5	11596.94	29.10	12225.70	14.78	0	0	305.92	14.76	525.89	7.72	416.90	34.73	245.09	13.81	1	7679.53	5.96	0.67	4	2	5	1036	1032
665	72.79	76.39	6	11646.11	27.60	12221.85	14.53	0	0	320.18	16.44	524.50	7.97	382.35	30.72	225.30	13.40	1	6019.72	6.45	0.67	4	2	6	1036	1031
666	72.57	76.68	7	11611.48	18.82	12268.44	12.96	0	0	301.15	13.71	559.06	6.12	314.04	18.68	224.87	11.89	1	4938.28	4.88	0.74	4	2	7	1036	1030
667	72.93	76.71	8	11668.37	14.17	12274.25	9.66	0	0	356.30	9.92	503.95	5.21	365.85	15.30	274.17	9.25	1	5473.85	4.43	0.85	4	2	8	1036	1029
668	72.95	76.62	9	11671.55	19.31	12259.99	16.03	0	0	335.24	18.19	556.17	7.69	272.91	18.40	231.83	14.65	1	4473.90	5.94	0.69	5	2	9	1036	1028
669	72.75	76.79	10	11640.80	33.08	12285.78	18.91	0	0	272.19	18.35	568.19	8.60	358.03	35.30	222.59	17.42	1	6720.75	6.78	0.56	5	2	10	1036	1027
670	72.76	76.41	11	11641.27	16.62	12226.05	12.45	0	0	392.62	15.93	523.60	7.24	304.71	16.54	241.69	11.48	1	5752.08	5.36	0.78	4	2	11	1036	1026
671	72.59	76.71	12	11614.64	25.75	12274.06	14.20	0	0	287.92	16.46	566.54	6.98	334.94	26.32	195.94	12.92	1	6420.55	6.64	0.67	4	2	12	1036	1025
672	72.37	76.71	13	11579.43	32.86	12273.51	15.08	0	0	293.69	16.03	542.92	7.91	414.49	38.87	220.47	13.91	1	5848.30	5.22	0.64	4	2	13	1036	1024
673	72.54	76.56	14	11606.57	34.21	12248.97	18.45	0	0	254.07	15.36	533.22	7.90	399.11	39.52	243.83	17.21	1	4127.03	4.27	0.57	4	2	14	1036	1023
674	72.44	76.56	15	11590.94	41.62	12249.71	13.74	0	0	319.84	13.29	515.07	7.92	572.11	64.88	266.64	13.12	1	6818.67	6.10	0.69	5	2	15	1036	1022
675	72.61	76.60	16	11617.49	21.65	12256.28	14.08	0	0	320.53	14.12	542.46	7.14	361.41	23.38	254.24	13.21	1	6872.90	4.99	0.71	5	2	16	1036	1021
676	72.77	76.70	17	11643.26	14.81	12272.50	11.00	0	0	382.66	17.08	571.77	6.29	256.24	13.61	192.25	9.90	1	5879.25	5.10	0.79	4	2	17	1036	1020
677	72.68	76.42	18	11629.15	17.98	12226.49	11.25	0	0	321.45	13.14	549.91	5.88	329.32	18.27	217.53	10.29	1	5066.95	6.21	0.78	4	2	18	1036	1019
678	72.64	76.63	19	11623.00	20.67	12260.91	12.85	0	0	328.93	19.39	573.06	6.80	269.30	19.11	169.74	11.50	1	4658.40	5.02	0.70	4	2	19	1036	1018
679	73.48	76.42	20	11756.26	53.99	12227.74	17.59	0	0	275.12	15.79	537.81	7.95	521.98	52.97	235.99	16.96	1	6781.07	4.93	0.66	5	2	20	1036	1017
680	73.07	76.55	21	11691.35	18.21	12247.59	11.50	0	0	297.74	9.31	516.01	5.21	403.58	20.83	290.49	11.22	1	5143.75	4.98	0.79	5	2	21	1036	1016
681	72.89	76.48	22	11661.63	21.05	12236.29	15.65	0	0	374.98	19.47	545.64	8.79	304.49	20.86	237.69	14.40	1	7716.50	5.85	0.69	4	2	22	1036	1015
682	72.34	76.46	23	11574.05	28.48	12232.85	15.89	0	0	271.08	12.40	525.69	6.95	427.34	34.68	276.93	15.29	1	5681.42	6.33	0.65	5	2	23	1036	1014
683	72.30	76.54	24	11567.33	25.84	12246.95	18.30	0	0	229.30	14.13	568.40	6.49	317.87	25.87	234.97	16.86	1	5448.40	3.87	0.60	5	2	24	1036	1013
684	72.69	76.43	25	11630.72	22.60	12229.16	13.26	0	0	306.24	14.58	546.39	6.75	349.75	23.79	220.95	12.18	1	6687.90	5.59	0.72	5	2	25	1036	1012
685	72.72	76.69	26	11635.02	24.22	12270.06	11.41	0	0	306.29	12.08	546.48	6.14	420.26	28.92	231.34	10.58	1	5192.83	4.65	0.76	4	2	26	1036	1011
686	72.71	76.46	27	11633.98	23.53	12233.44	16.12	0	0	308.92	11.77	476.85	6.99	415.94	26.83	326.85	16.60	1	8897.68	6.56	0.68	5	2	27	1036	1010
687	72.30	76.47	28	11567.96	22.97	12234.73	14.14	0	0	270.39	15.74	576.23	6.24	299.85	22.21	190.53	12.80	1	5029.65	4.56	0.68	4	2	28	1036	1009
688	71.98	76.47	29	11517.57	21.58	12235.96	13.37	0	0	303.22	12.13	518.75	6.39	382.05	23.91	265.43	12.67	1	6104.90	5.32	0.74	5	2	29	1036	1008
689	72.32	76.46	30	11571.99	25.39	12233.07	13.60	0	0	283.62	12.59	523.68	6.50	401.56	29.41	244.75	12.69	1	6324.72	4.86	0.71	4	2	30	1036	1007
690	73.00	76.65	31	11679.49	19.96	12263.74	10.30	0	0	343.26	13.05	522.27	6.08	372.35	21.66	214.87	9.44	1	4823.10	5.10	0.80	4	2	31	1036	1006
691	72.19	76.34	32	11549.61	24.61	12214.99	14.10	0	0	299.12	19.12	574.92	7.04	292.15	23.50	172.46	12.68	1	7123.78	6.33	0.66	4	2	32	1036	1005
692	72.42	76.64	33	11587.50	23.26	12262.66	13.38	0	0	251.87	12.26	548.62	5.65	351.82	24.57	218.05	12.28	1	4713.60	4.80	0.71	4	2	33	1036	1004
693	72.50	76.76	34	11600.33	34.25	12281.48	15.24	0	0	281.56	12.45	530.80	6.70	471.02	39.95	257.28	15.20	1	5939.47	5.72	0.76	5	2	34	1036	1003
694	72.45	76.53	35	11591.65	27.85	12244.75	15.07	0	0	317.54	24.20	591.95	8.12	279.20	25.94	153.48	13.31	1	6372.70	5.68	0.59	3	2	35	1036	1002
695	72.46	76.85	36	11593.93	21.23	12296.71	13.42	0	0	287.27	14.04	562.20	6.24	326.69	21.48	216.90	12.31	1	7097.45	4.57	0.72	4	2	36	1036	1001
696	72.45	76.65	37	11591.31	30.18	12263.62	14.57	0	0	269.92	15.47	551.82	7.01	376.98	33.28	201.72	13.33	1	4006.00	4.45	0.66	4	2	37	1036	1000
697	72.65	76.72	38	11623.58	30.69	12275.82	17.61	0	0	266.22	14.74	530.44	7.49	380.21	33.09	251.88	16.50	1	3828.55	4.21	0.63	5	2	38	1036	999
698	72.66	76.78	39	11626.16	24.69	12284.57	14.62	0	0	284.69	18.35	577.46	6.88	291.98	23.53	177.51	13.18	1	5093.75	5.28	0.65	4	2	39	1036	998
699	72.75	76.62	40	11640.19	21.43	12259.83	16.79	0	0	302.92	12.76	503.57	7.05	363.29	22.96	309.78	16.80	1	4731.70	4.68	0.69	5	2	40	1036	997
700	72.36	76.74	41	11578.24	26.13	12277.77	14.59	0	0	307.00	12.23	486.85	7.08	443.18	32.79	290.42	14.31	1	4179.05	3.88	0.69	5	2	41	1036	996
701	72.67	76.57	42	11626.94	31.99	12250.95	18.87	0	0	260.33	16.25	524.67	7.87	359.27	33.70	239.40	17.46	1	2614.45	4.61	0.59	5	2	42	1036	995
702	72.76	76.51	43	11641.51	27.38	12241.02	14.66	0	0	279.93	14.28	549.22	6.98	382.50	30.52	228.90	13.54	1	4788.55	4.75	0.68	5	2	43	1036	994
703	72.89	76.76	44	11662.75	24.84	12280.86	14.54	0	0	295.47	16.17	552.93	7.12	335.22	25.47	209.78	13.28	1	4026.33	5.10	0.68	4	2	44	1036	993
704	72.53	76.89	45	11605.52	22.83	12302.27	17.40	0	0	281.37	16.34	540.32	7.33	301.77	22.28	235.94	16.10	1	5076.50	4.47	0.63	4	2	45	1036	992
705	72.67	76.57	46	11627.08	17.67	12250.48	16.37	0	0	302.39	15.74	540.79	6.65	258.90	16.91	246.24	15.04	1	5164.12	5.20	0.71	4	2	46	1036	991
706	72.81	76.94	47	11649.66	18.64	12309.83	14.21	0	0	302.86	11.51	505.69	6.11	354.11	19.76	290.72	13.93	1	4516.55	3.31	0.75	5	2	47	1036	990
707	72.00	76.85	48	11520.78	31.57	12296.45	16.04	0	0	242.88	15.30	546.30	6.76	359.19	33.51	201.22	14.65	1	4788.55	4.73	0.62	5	2	48	1036	989
708	72.38	76.50	49	11581.00	34.52	12240.63	17.52	0	0	221.36	10.83	526.36	6.32	463.95	44.95	285.42	17.04	1	4333.03	3.42	0.59	5	2	49	1036	988
709	72.38	76.46	50	11580.43	34.22	12233.31	16.74	0	0	252.59	17.59	545.19	7.53	357.59	36.35	189.91	15.23	1	4901.50	5.88	0.58	4	2	50	1036	987
710	72.03	76.51	51	11524.70	23.67	12241.01	14.29	0	0	265.07	12.04	521.29	6.10	372.83	25.86	250.20	13.35	1	5619.17	5.14	0.70	4	2	51	1036	986
711	72.41	76.58	52	11585.92	27.42	12252.05	13.88	0	0	258.37	15.14	536.12	6.32	344.45	28.45	186.70	12.61	1	4440.35	5.62	0.67	4	2	52	1036	985
712	72.80	76.45	53	11648.56	27.74	12231.35	13.44	0	0	263.68	14.63	553.23	6.31	360.73	29.59	191.38	12.24	1	7596.85	5.17	0.68	4	2	53	1036	984
713	72.46	76.63	54	11593.60	28.97	12260.68	18.61	0	0	258.76	14.49	531.04	7.58	376.00	32.16	264.43	17.64	1	3957.78	4.27	0.59	5	2	54	1036	983
714	72.22	76.80	55	11554.53	27.80	12287.53	21.87	0	0	229.53	17.83	568.07	7.39	276.01	26.24	220.81	19.94	1	4994.22	6.32	0.52	4	2	55	1036	982
715	72.87	76.56	56	11658.99	19.56	12249.41	17.63	0	0	301.05	12.45	481.40	6.94	347.81	20.68	327.47	18.12	1	4286.75	4.55	0.68	4	2	56	1036	981
716	72.47	76.52	57	11595.90	34.21	12242.78	13.31	0	0	264.85	10.43	503.02	6.01	510.05	42.21	269.10	12.70	1	4503.05	4.21	0.73	5	2	57	1036	980
717	73.38	76.21	58	11740.18	28.89	12193.53	16.47	0	0	262.77	20.19	574.70	7.24	286.86	27.27	167.35	14.81	1	6818.00	6.32	0.58	5	2	58	1036	979
718	72.10	76.36	59	11536.73	36.35	12217.45	17.34	0	0	251.36	10.90	499.88	6.53	490.54	39.81	310.88	17.42	1	4942.42	5.62	0.67	5	2	59	1036	978
719	72.44	76.43	60	11590.71	32.18	12228.98	23.43	0	0	181.13	14.51	569.61	6.50	306.99	31.63	230.94	21.52	1	5593.95	4.50	0.48	4	2	60	1036	977
720	72.39	76.19	61	11583.01	31.36	12190.21	18.51	0	0	219.69	16.26	571.81	6.76	318.94	31.22	196.91	16.83	1	6008.17	4.23	0.56	5	2	61	1036	976
721	72.30	76.31	62	11567.83	25.39	12209.28	12.64	0	0	281.64	18.08	581.17	6.27	298.85	24.33	153.40	11.27	1	7286.60	6.03	0.67	4	2	62	1036	975
722	72.28	76.34	63	11565.11	36.57	12213.99	15.70	0	0	214.72	12.88	545.54	6.17	416.56	43.23	208.48	14.41	1	4666.75	3.08	0.62	4	2	63	1036	974
723	72.75	76.24	64	11639.62	27.57	12198.94	12.97	0	0	266.59	11.34	508.59	5.90	425.99	31.77	242.62	12.11	1	6264.58	4.41	0.74	5	2	64	1036	973
724	71.91	76.53	65	11505.24	30.17	12244.24	31.91	0	0	182.41	25.96	591.84	6.97	163.56	26.67	172.86	28.04	0	4422.88	2.61	0.33	3	2	65	1036	972
725	72.26	76.46	66	11561.77	27.42	12233.41	18.36	0	0	276.75	18.51	549.88	8.05	310.78	27.08	216.63	16.77	1	5404.78	5.67	0.59	5	2	66	1036	971
726	72.84	76.62	68	11654.43	25.11	12259.81	23.12	0	0	252.40	14.09	503.96	7.64	333.77	26.05	319.22	23.43	1	3992.22	5.08	0.56	4	2	67	1036	970
727	72.42	76.43	69	11586.69	44.71	12228.46	18.37	0	0	210.75	15.78	564.18	7.23	410.80	52.39	194.95	16.80	1	6503.42	6.03	0.54	5	2	68	1036	969
728	71.62	76.13	70	11458.68	30.17	12180.47	16.80	0	0	241.14	13.38	539.98	6.75	387.81	34.10	240.92	15.71	1	7183.68	5.28	0.63	5	2	69	1036	968
729	72.08	76.54	71	11532.91	25.77	12245.81	13.80	0	0	291.57	12.92	506.25	6.72	403.46	29.65	248.57	12.91	1	4840.67	5.31	0.71	5	2	70	1036	967
730	72.09	76.28	72	11533.84	37.06	12205.29	17.60	0	0	206.63	14.12	551.87	6.38	381.81	40.88	203.44	16.22	1	4915.28	4.73	0.58	5	2	71	1036	966
731	72.67	76.50	73	11627.72	40.28	12239.35	18.38	0	0	234.62	12.73	523.83	7.31	477.91	53.55	271.48	17.60	1	6017.00	5.12	0.57	5	2	72	1036	965
732	72.32	76.37	74	11570.44	21.90	12219.66	14.40	0	0	297.12	15.73	542.21	6.83	313.34	21.69	214.53	13.14	1	5728.05	5.14	0.69	4	2	73	1036	964
733	71.97	76.51	75	11515.93	32.54	12241.73	20.38	0	0	202.12	17.07	593.62	6.63	291.45	31.30	189.01	18.40	1	6732.08	5.92	0.51	4	2	74	1036	963
734	72.05	76.67	76	11527.75	33.57	12267.39	20.62	0	0	240.61	17.85	568.74	8.06	334.23	34.43	219.89	18.90	1	6150.22	5.52	0.53	5	2	75	1036	962
735	72.42	76.40	77	11587.61	25.32	12223.85	17.55	0	0	232.00	10.78	521.36	6.06	391.84	29.02	297.74	17.32	1	5850.22	4.34	0.62	4	2	76	1036	961
736	72.36	76.75	78	11577.02	28.48	12279.74	15.42	0	0	285.90	19.58	559.47	7.56	313.05	27.99	176.57	13.93	1	4179.47	4.46	0.61	4	2	77	1036	960
737	72.58	76.59	79	11613.33	20.60	12254.42	12.25	0	0	337.64	11.65	477.21	6.35	400.21	22.62	280.08	11.78	1	5306.10	3.84	0.78	4	2	78	1036	959
738	72.62	76.54	80	11619.49	25.90	12245.85	19.30	0	0	284.45	17.40	542.45	8.06	309.92	26.02	248.35	17.87	1	6902.83	5.32	0.61	5	2	79	1036	958
739	72.68	76.59	81	11628.50	18.81	12254.24	10.21	0	0	358.30	14.99	561.83	6.28	333.93	19.18	192.34	9.28	1	7321.12	7.92	0.79	4	2	80	1036	957
740	72.61	76.60	82	11617.58	23.47	12256.74	16.61	0	0	346.63	13.77	476.51	8.01	400.29	25.94	322.88	16.98	1	5814.75	4.09	0.68	5	2	81	1036	956
741	72.59	76.44	83	11614.02	25.11	12230.22	14.37	0	0	253.64	12.44	549.04	6.08	371.12	27.52	233.28	13.29	1	6811.40	4.54	0.69	5	2	82	1036	955
742	72.65	76.55	84	11623.52	27.29	12247.85	14.16	0	0	306.02	15.94	546.49	7.51	376.07	30.09	216.18	13.01	1	6827.38	7.31	0.68	4	2	83	1036	954
743	73.16	76.71	85	11704.80	15.81	12272.95	13.82	0	0	367.60	15.29	524.47	7.13	292.77	15.37	261.01	12.97	1	7237.55	5.98	0.75	4	2	84	1036	953
744	72.64	76.76	86	11621.67	16.86	12281.68	11.67	0	0	328.77	16.49	585.21	5.91	259.40	15.47	181.27	10.48	1	6640.47	6.18	0.76	4	2	85	1036	952
745	72.60	76.68	87	11616.29	25.22	12268.04	15.50	0	0	282.46	15.68	544.27	7.16	338.61	26.05	221.21	14.23	1	4907.90	5.31	0.66	4	2	86	1036	951
746	72.64	76.55	88	11622.51	18.51	12248.63	13.37	0	0	340.71	14.11	520.38	6.76	324.21	18.85	254.61	12.46	1	5586.00	6.47	0.76	4	2	87	1036	950
747	72.90	76.77	89	11664.27	18.22	12282.75	14.97	0	0	329.98	18.23	569.96	7.04	253.59	17.00	211.76	13.54	1	6414.58	6.79	0.70	4	2	88	1036	949
748	72.60	76.67	90	11615.30	18.59	12267.92	12.21	0	0	347.66	12.33	506.68	6.44	379.02	20.72	266.66	11.93	1	6148.53	5.69	0.79	5	2	89	1036	948
749	72.91	76.40	91	11665.39	17.63	12223.63	14.01	0	0	346.51	12.69	492.08	6.84	351.94	18.71	299.16	13.80	1	7020.20	5.26	0.75	5	2	90	1036	947
750	72.91	76.32	92	11665.94	18.77	12211.28	12.77	0	0	339.31	12.41	496.97	6.55	367.92	20.32	275.97	12.24	1	6975.18	4.79	0.76	4	2	91	1036	946
751	72.57	76.51	93	11610.43	26.81	12242.19	15.72	0	0	311.92	16.15	515.58	8.08	374.90	29.63	242.07	14.62	1	5186.35	5.65	0.65	4	2	92	1036	945
752	73.03	76.64	94	11684.02	19.71	12262.49	15.96	0	0	289.11	14.90	531.30	6.70	292.12	19.17	243.70	14.74	1	5438.28	4.28	0.69	4	2	93	1036	944
753	72.61	76.41	95	11617.86	23.67	12225.87	16.17	0	0	341.49	17.00	517.34	8.32	339.03	24.44	256.18	15.11	1	7204.15	5.65	0.68	5	2	94	1036	943
754	72.87	76.53	96	11658.84	16.70	12245.47	13.56	0	0	348.63	16.29	532.69	6.87	275.47	15.82	227.95	12.38	1	5853.72	6.09	0.74	4	2	95	1036	942
755	72.78	76.59	97	11644.53	27.43	12254.08	15.85	0	0	277.84	13.40	519.50	7.14	400.17	31.65	262.01	15.00	1	6060.10	6.11	0.65	5	2	96	1036	941
756	72.43	76.39	98	11589.33	19.05	12222.93	13.12	0	0	279.46	10.77	530.61	5.63	363.92	20.71	270.07	12.49	1	6252.67	5.11	0.75	5	2	97	1036	940
757	72.74	76.19	99	11638.26	17.30	12189.94	11.66	0	0	313.80	10.87	514.07	5.47	355.40	18.24	261.84	11.21	1	7439.12	5.09	0.81	5	2	98	1036	939
758	72.37	76.51	100	11579.42	28.49	12241.90	16.01	0	0	297.66	14.84	504.76	7.85	402.46	33.13	256.56	15.08	1	4371.08	4.62	0.64	5	2	99	1036	938
759	72.09	76.50	101	11533.98	39.95	12239.24	15.69	0	0	242.05	17.39	566.30	6.60	349.00	38.82	169.53	14.04	1	6457.35	4.68	0.62	4	2	100	1036	937
760	72.72	76.68	102	11635.95	19.27	12269.36	11.88	0	0	382.55	12.24	469.58	6.87	407.64	21.73	292.00	11.62	1	5438.95	4.44	0.78	4	2	101	1036	936
761	72.43	76.71	103	11589.16	23.35	12273.61	14.52	0	0	256.07	14.11	554.44	6.07	319.72	23.32	207.87	13.24	1	4886.78	5.08	0.68	4	2	102	1036	935
762	72.79	76.91	104	11646.83	29.28	12306.38	14.06	0	0	348.47	24.94	582.54	8.76	307.14	28.46	153.74	12.73	1	6430.50	5.92	0.62	4	2	103	1036	934
763	72.71	76.50	105	11633.45	44.83	12239.87	15.63	0	0	263.56	15.90	555.02	7.76	462.09	53.67	205.78	14.33	1	6857.67	6.42	0.63	5	2	104	1036	933
764	72.64	76.59	106	11622.24	20.30	12253.60	12.76	0	0	307.71	16.38	554.10	6.35	291.34	19.36	187.83	11.53	1	4637.28	5.25	0.72	4	2	105	1036	932
765	73.54	76.56	107	11766.32	80.57	12249.41	16.87	0	0	236.35	14.52	543.54	7.60	666.09	89.80	219.76	15.56	1	5569.88	4.67	0.62	5	2	106	1036	931
766	72.94	76.48	108	11670.63	32.72	12237.18	11.55	0	0	262.63	13.64	574.25	5.91	420.80	38.31	175.92	10.49	1	6674.90	4.98	0.72	4	2	107	1036	930
767	73.02	76.52	109	11683.62	24.26	12243.62	17.50	0	0	327.67	16.94	519.46	8.61	345.95	25.49	267.85	16.58	1	5842.95	4.27	0.63	4	2	108	1036	929
768	73.13	76.42	110	11701.45	17.83	12227.63	13.45	0	0	367.05	13.71	502.64	7.24	353.06	19.01	284.15	13.00	1	8707.45	7.30	0.75	4	2	109	1036	928
769	72.65	76.49	111	11624.77	21.46	12237.87	12.72	0	0	339.09	17.14	564.46	7.17	319.39	21.39	198.27	11.56	1	7762.70	7.52	0.73	5	2	110	1036	927
770	72.34	76.69	112	11573.90	25.76	12271.03	12.09	0	0	308.70	13.14	533.31	6.49	416.01	30.52	224.67	11.37	1	6458.88	6.53	0.76	5	2	111	1036	926
771	72.13	76.51	113	11541.49	36.26	12240.94	20.71	0	0	269.09	18.37	545.48	8.94	378.57	40.00	235.82	19.88	1	5607.55	5.02	0.56	5	2	112	1036	925
772	72.77	76.22	114	11642.54	21.54	12195.55	15.50	0	0	327.02	15.46	519.90	7.55	332.35	22.15	258.26	14.57	1	7077.85	7.32	0.70	5	2	113	1036	924
773	72.85	76.50	115	11656.38	34.70	12239.62	15.50	0	0	268.82	14.65	561.05	7.00	399.19	35.54	223.94	14.21	1	7172.05	5.15	0.67	5	2	114	1036	923
774	72.58	77.02	116	11613.43	23.66	12323.72	16.22	0	0	304.69	19.99	563.56	7.69	277.54	22.17	193.49	14.67	1	6523.35	5.17	0.63	4	2	115	1036	922
775	72.68	76.35	117	11629.06	25.41	12215.41	19.29	0	0	246.38	17.63	581.07	7.12	274.21	23.84	211.41	17.50	1	7581.88	5.75	0.57	4	2	116	1036	921
776	72.24	76.38	118	11557.87	30.31	12220.67	14.59	0	0	298.02	13.97	510.36	7.10	408.53	31.76	245.80	13.57	1	8296.00	5.01	0.71	5	2	117	1036	920
777	72.97	76.58	119	11675.02	21.50	12253.60	16.10	0	0	266.22	13.63	529.24	6.40	315.20	21.58	248.36	14.95	1	5481.58	3.52	0.68	5	2	118	1036	919
778	72.67	76.47	120	11627.54	32.62	12234.46	17.25	0	0	217.20	12.24	538.94	6.33	404.97	38.01	244.67	16.10	1	5356.83	5.07	0.60	4	2	119	1036	918
779	72.98	76.27	121	11676.01	29.20	12202.91	18.21	0	0	257.66	15.63	520.68	7.51	350.08	30.72	237.87	16.87	1	5816.90	5.16	0.60	4	2	120	1036	917
780	72.76	76.25	122	11641.00	27.72	12200.05	18.13	0	0	253.55	16.77	562.31	7.33	316.30	27.61	216.22	16.58	1	6134.25	4.47	0.59	4	2	121	1036	916
781	73.08	76.49	123	11692.88	84.11	12238.80	16.34	0	0	205.57	15.62	551.73	6.98	579.17	95.42	169.14	14.78	1	6275.07	4.85	0.57	5	2	122	1036	915
782	72.50	76.33	124	11599.81	30.02	12212.99	11.33	0	0	249.80	10.59	522.24	5.15	442.03	33.82	211.58	10.39	1	6200.50	3.85	0.77	5	2	123	1036	914
783	72.92	76.31	125	11666.80	23.18	12209.99	14.11	0	0	324.18	12.17	476.70	6.96	419.80	27.14	296.14	13.91	1	7397.25	4.90	0.72	5	2	124	1036	913
784	72.88	76.18	126	11661.30	44.70	12188.93	18.46	0	0	265.76	13.59	505.06	7.37	516.86	59.69	254.68	18.65	1	6869.30	4.52	0.72	5	2	125	1036	912
785	73.12	76.24	127	11698.71	37.69	12198.04	15.10	0	0	239.25	13.68	547.48	6.62	431.92	44.35	209.95	13.88	1	6421.10	5.28	0.64	5	2	126	1036	911
786	73.17	76.33	128	11707.23	26.78	12213.56	14.15	0	0	291.36	15.18	546.98	7.08	369.28	29.08	215.65	12.99	1	6942.95	6.41	0.68	4	2	127	1036	910
787	73.62	76.35	129	11778.71	21.71	12215.58	16.77	0	0	297.92	21.65	571.95	7.25	231.28	19.48	179.15	14.97	0	6332.75	4.02	0.61	4	2	128	1036	909
788	72.95	76.07	130	11671.66	37.31	12170.72	15.24	0	0	271.63	16.75	550.44	7.14	379.30	37.20	193.09	13.82	1	7314.00	5.07	0.66	5	2	129	1036	908
789	72.44	76.18	131	11589.71	29.80	12189.13	16.58	0	0	228.76	11.50	529.42	5.96	392.02	31.80	259.93	15.66	1	5454.88	5.34	0.66	5	2	130	1036	907
790	72.46	76.22	132	11594.30	50.20	12194.85	17.55	0	0	183.60	14.54	585.12	6.33	426.56	60.43	175.68	15.97	1	8228.05	6.35	0.53	4	2	131	1036	906
791	72.73	76.40	133	11636.06	22.11	12223.85	15.58	0	0	271.43	13.14	525.05	6.36	331.94	22.71	254.20	14.54	1	4796.88	5.52	0.69	4	2	132	1036	905
792	72.83	76.03	134	11653.44	24.45	12164.56	13.10	0	0	294.98	14.24	524.73	6.48	359.21	25.85	214.33	12.05	1	6320.45	5.03	0.72	4	2	133	1036	904
793	72.98	76.38	135	11676.04	25.70	12220.49	13.56	0	0	311.45	14.38	499.96	7.13	388.63	28.64	233.82	12.56	1	6786.40	6.15	0.71	4	2	134	1036	903
794	72.92	76.32	136	11666.56	37.26	12211.80	17.92	0	0	279.67	17.29	509.09	8.67	409.06	42.63	230.89	16.59	1	4904.33	4.39	0.58	4	2	135	1036	902
795	73.35	76.22	137	11736.26	24.27	12194.50	12.92	0	0	319.46	13.37	491.24	6.62	381.91	25.38	243.51	12.02	1	5962.10	6.04	0.76	5	2	136	1036	901
796	72.41	76.31	138	11585.65	27.27	12210.00	18.55	0	0	264.78	15.76	528.14	7.68	342.31	28.46	247.21	17.30	1	7042.65	6.28	0.59	4	2	137	1036	900
797	72.79	76.36	139	11645.72	25.16	12217.94	12.30	0	0	292.30	14.55	550.40	6.27	356.35	26.38	194.71	11.19	1	6863.60	5.82	0.73	4	2	138	1036	899
798	72.89	76.42	140	11662.87	27.87	12226.90	15.39	0	0	307.21	12.89	485.37	7.42	439.64	33.51	290.38	15.05	1	7143.40	5.03	0.67	5	2	139	1036	898
799	72.65	76.07	141	11624.15	33.92	12171.01	18.80	0	0	259.15	14.63	505.76	7.89	416.37	40.43	263.00	18.08	1	7068.68	7.32	0.59	5	2	140	1036	897
800	72.68	76.19	142	11628.33	25.52	12190.63	13.98	0	0	253.20	9.67	504.50	5.50	435.32	29.60	287.90	13.66	1	6827.60	4.94	0.73	5	2	141	1036	896
801	72.93	76.06	143	11668.54	19.38	12170.33	14.73	0	0	302.03	12.33	489.11	6.39	347.58	20.39	280.44	14.35	1	6781.85	4.62	0.73	4	2	142	1036	895
802	72.64	76.39	144	11621.65	32.13	12223.14	16.80	0	0	236.48	14.27	534.84	6.66	367.35	33.98	220.18	15.40	1	5393.22	5.25	0.62	4	2	143	1036	894
803	72.44	76.20	145	11590.86	19.24	12191.63	13.69	0	0	271.64	14.89	552.29	5.70	270.67	17.89	195.24	12.36	1	5488.08	5.41	0.71	4	2	144	1036	893
804	72.01	76.48	146	11522.03	27.69	12237.46	15.28	0	0	258.50	12.15	504.61	6.47	406.45	31.91	259.10	14.41	1	5926.07	5.67	0.66	4	2	145	1036	892
805	72.20	76.14	147	11551.63	27.98	12182.67	15.25	0	0	253.64	13.00	528.62	6.49	386.99	31.42	236.66	14.21	1	6380.22	5.25	0.66	4	2	146	1036	891
806	72.53	76.48	148	11604.64	23.64	12236.11	14.09	0	0	286.68	17.32	562.56	6.68	297.82	22.71	182.65	12.72	1	7030.15	5.16	0.67	3	2	147	1036	890
807	72.34	76.42	149	11575.01	29.96	12226.57	15.35	0	0	304.18	15.29	511.21	7.96	413.08	35.43	244.29	14.33	1	7882.57	7.31	0.65	4	2	148	1036	889
808	72.88	76.40	150	11661.52	25.78	12223.24	17.77	0	0	298.07	18.81	545.66	8.19	305.51	25.51	221.82	16.23	1	6454.83	6.17	0.61	4	2	149	1036	888
809	73.03	76.35	151	11684.24	20.12	12216.78	13.70	0	0	340.55	15.35	532.11	7.26	331.36	20.62	240.58	12.69	1	7033.65	6.66	0.73	4	2	150	1036	887
810	72.55	76.68	152	11608.47	17.34	12268.64	11.37	0	0	328.91	16.55	567.85	5.90	265.56	15.97	176.21	10.21	1	5813.83	7.07	0.76	4	2	151	1036	886
811	72.58	76.58	153	11612.97	20.55	12252.28	13.01	0	0	322.16	16.35	542.56	6.79	307.51	20.11	201.69	11.82	1	5059.03	4.85	0.72	5	2	152	1036	885
812	72.90	76.62	154	11663.42	28.89	12258.96	16.07	0	0	310.28	21.26	571.55	8.43	314.97	28.60	184.15	14.54	1	7095.42	6.79	0.61	5	2	153	1036	884
813	73.19	76.72	155	11710.88	31.59	12274.54	17.91	0	0	282.38	13.78	511.93	7.55	409.55	33.00	286.78	17.36	1	6950.75	5.09	0.66	5	2	154	1036	883
814	72.48	76.42	156	11596.75	56.09	12226.87	14.97	0	0	254.27	10.38	497.27	6.43	671.56	84.11	281.23	14.97	1	6661.38	4.33	0.72	5	2	155	1036	882
815	72.24	76.50	157	11557.84	24.05	12240.29	14.71	0	0	340.60	18.78	544.95	8.21	326.31	24.31	210.76	13.43	1	7002.58	5.21	0.67	4	2	156	1036	881
816	72.13	76.56	158	11540.77	18.63	12249.02	13.83	0	0	345.79	21.53	605.18	7.02	231.02	16.76	172.27	12.31	0	6909.75	6.31	0.69	3	2	157	1036	880
817	72.63	76.35	159	11620.19	15.42	12215.23	11.20	0	0	371.09	18.87	573.66	6.18	234.42	13.84	170.80	9.98	0	7606.30	4.57	0.77	3	2	158	1036	879
818	72.42	76.65	160	11587.26	21.23	12264.10	9.16	0	0	352.83	19.27	595.04	5.95	293.42	20.07	128.16	7.75	1	7607.83	7.29	0.76	4	2	159	1036	878
819	72.61	76.71	161	11616.90	30.99	12274.22	14.38	0	0	318.55	19.63	560.79	8.05	349.55	31.96	183.12	13.02	1	7438.95	5.87	0.66	4	2	160	1036	877
820	72.58	76.53	162	11613.50	23.76	12244.00	16.95	0	0	299.16	19.05	565.45	7.82	286.81	22.61	209.11	15.40	1	7316.03	6.22	0.62	4	2	161	1036	876
821	72.52	76.54	163	11602.70	19.22	12246.25	11.86	0	0	319.69	13.15	565.08	5.96	330.28	19.57	227.20	10.86	1	6787.20	5.24	0.79	4	2	162	1036	875
822	72.52	76.64	164	11603.31	51.12	12262.52	16.77	0	0	306.26	19.30	554.21	9.63	482.81	60.12	211.13	15.41	1	7789.97	6.89	0.60	5	2	163	1036	874
823	72.56	76.27	165	11609.81	26.15	12203.97	14.61	0	0	377.99	26.46	590.62	9.31	285.27	24.60	162.81	13.10	1	8246.25	6.32	0.63	5	2	164	1036	873
824	73.03	76.44	166	11684.76	22.85	12230.83	17.97	0	0	309.39	20.36	586.31	8.15	267.01	21.48	213.99	16.29	1	9487.82	6.11	0.62	4	2	165	1036	872
825	72.71	76.71	167	11633.55	35.86	12274.07	20.59	0	0	291.73	32.15	613.98	9.84	250.21	32.41	144.56	18.17	1	7563.40	6.73	0.43	5	2	166	1036	871
826	72.66	76.31	168	11626.10	22.76	12209.70	11.41	0	0	353.90	16.70	561.85	6.76	330.52	22.90	189.25	10.31	1	8504.78	6.40	0.77	4	2	167	1036	870
827	72.53	76.56	169	11604.55	15.33	12249.69	9.78	0	0	360.06	14.90	575.01	5.66	283.97	14.46	184.93	8.82	1	7998.22	6.82	0.81	3	2	168	1036	869
828	72.56	76.43	170	11609.08	26.62	12229.43	13.31	0	0	289.25	11.38	556.24	5.61	395.92	24.17	264.20	12.46	1	8397.12	4.23	0.80	5	2	169	1036	868
829	72.41	76.64	171	11586.17	22.84	12262.03	12.08	0	0	314.80	16.61	566.87	6.59	323.78	22.85	179.90	10.93	1	6757.88	8.75	0.72	4	2	170	1036	867
830	73.25	76.22	172	11719.29	60.81	12195.67	12.73	0	0	222.67	12.10	582.80	5.67	586.28	66.75	185.12	11.61	1	5935.47	3.92	0.70	5	2	171	1036	866
831	72.72	76.20	173	11635.53	33.66	12192.02	19.55	0	0	237.49	19.64	589.01	7.59	299.91	33.04	185.01	17.63	1	6889.35	4.60	0.53	5	2	172	1036	865
832	72.95	76.72	174	11671.65	25.55	12274.96	19.12	0	0	268.87	18.82	577.05	7.71	279.46	24.32	214.34	17.38	1	7945.78	6.00	0.58	5	2	173	1036	864
833	72.65	76.38	175	11623.43	26.28	12220.30	15.21	0	0	287.02	15.87	545.45	7.30	350.11	27.68	218.14	13.96	1	7242.47	4.72	0.65	4	2	174	1036	863
834	72.85	76.41	176	11655.71	19.19	12226.21	14.68	0	0	348.59	13.74	511.32	7.12	352.09	20.25	281.99	14.57	1	7850.38	6.08	0.76	5	2	175	1036	862
835	72.60	76.75	177	11615.47	20.37	12280.49	10.26	0	0	310.18	11.50	529.32	5.54	389.36	23.03	220.22	9.45	1	7150.67	5.02	0.80	5	2	176	1036	861
836	72.74	76.28	178	11638.51	24.27	12205.53	14.42	0	0	299.75	15.62	549.18	7.00	335.25	24.88	218.32	13.19	1	7767.18	4.96	0.70	4	2	177	1036	860
837	72.87	76.32	179	11659.77	17.01	12211.94	11.10	0	0	353.82	10.04	466.76	5.36	374.86	16.67	301.68	10.92	1	7493.22	4.56	0.86	5	2	178	1036	859
838	72.55	76.53	180	11607.63	17.92	12244.65	10.22	0	0	367.99	14.25	517.65	6.34	342.95	18.62	208.92	9.34	1	5416.67	5.71	0.80	4	2	179	1036	858
839	72.63	76.47	181	11620.05	23.78	12234.69	13.49	0	0	330.81	19.82	560.96	7.51	301.07	22.94	176.22	12.15	1	6490.65	6.01	0.68	3	2	180	1036	857
840	72.38	76.36	182	11580.17	35.90	12218.14	9.87	0	0	308.07	11.62	537.90	5.85	537.39	46.66	206.97	9.18	1	8337.72	4.81	0.81	5	2	181	1036	856
841	72.23	76.43	183	11556.21	26.40	12228.50	10.33	0	0	285.93	13.49	549.62	5.64	390.30	29.58	172.82	9.36	1	6893.45	5.27	0.76	4	2	182	1036	855
842	72.76	76.34	184	11640.88	20.02	12214.44	13.54	0	0	316.82	14.20	519.94	6.60	326.09	20.38	238.40	12.49	1	6956.75	5.10	0.74	4	2	183	1036	854
843	72.43	76.17	185	11588.12	30.07	12186.82	13.74	0	0	279.02	13.84	532.07	6.84	416.68	35.74	221.01	12.70	1	6545.42	6.14	0.69	4	2	184	1036	853
844	72.33	76.58	186	11573.16	23.96	12252.72	14.55	0	0	290.76	14.83	518.27	6.94	347.47	25.15	226.38	13.39	1	4074.05	4.47	0.68	4	2	185	1036	852
845	72.69	76.32	187	11629.78	25.84	12211.74	12.70	0	0	340.07	16.32	528.35	7.44	371.18	27.50	209.17	11.61	1	8075.72	5.45	0.73	4	2	186	1036	851
846	72.57	76.54	188	11611.58	27.40	12247.01	15.17	0	0	301.08	18.89	544.15	7.79	326.69	27.59	190.38	13.77	1	5689.88	5.67	0.64	5	2	187	1036	850
847	72.61	76.84	189	11618.19	34.10	12293.66	16.20	0	0	270.35	19.40	588.27	7.88	348.09	35.55	177.83	14.69	1	7088.30	4.11	0.58	4	2	188	1036	849
848	72.12	76.43	190	11538.99	25.79	12228.34	13.55	0	0	309.15	16.06	539.57	7.22	358.68	27.43	206.44	12.38	1	6925.85	6.60	0.70	4	2	189	1036	848
849	72.33	76.59	191	11572.61	21.80	12255.17	11.67	0	0	332.63	13.44	521.68	6.61	384.67	24.44	230.12	10.79	1	6795.58	5.40	0.76	4	2	190	1036	847
850	72.89	76.33	192	11662.85	17.01	12213.42	14.84	0	0	381.72	14.91	485.23	7.74	325.56	17.42	296.31	14.53	1	6849.03	5.34	0.74	4	2	191	1036	846
851	72.55	76.40	193	11608.37	17.19	12224.01	11.19	0	0	328.06	11.80	519.61	5.83	353.64	18.30	247.37	10.44	1	6864.47	5.07	0.79	4	2	192	1036	845
852	72.21	76.54	194	11552.88	29.81	12246.44	18.15	0	0	266.12	13.99	528.18	7.63	399.93	34.40	274.77	17.40	1	6639.00	6.11	0.60	5	2	193	1036	844
853	72.43	76.09	195	11589.39	25.11	12173.61	10.71	0	0	305.75	10.91	495.20	5.62	439.75	27.96	237.51	10.00	1	5114.03	4.83	0.80	4	2	194	1036	843
854	72.32	76.24	196	11571.86	20.12	12198.96	12.40	0	0	310.81	14.75	544.00	6.30	319.30	20.08	206.04	11.31	1	6810.72	5.26	0.74	4	2	195	1036	842
855	72.58	76.58	197	11612.56	25.29	12252.35	13.72	0	0	338.83	16.24	502.73	7.90	379.02	28.09	228.12	12.67	1	4472.95	6.14	0.70	4	2	196	1036	841
856	72.48	76.48	198	11596.01	35.20	12237.54	16.83	0	0	256.96	16.25	546.02	7.26	375.11	37.09	207.70	15.67	1	7446.68	4.66	0.63	5	2	197	1036	840
857	72.96	76.36	199	11672.81	24.00	12218.04	13.30	0	0	328.68	14.99	504.65	7.28	372.90	26.08	231.60	12.28	1	7733.05	5.90	0.72	4	2	198	1036	839
858	72.31	76.32	200	11569.39	34.12	12210.79	18.40	0	0	257.17	20.62	567.65	7.94	309.80	33.83	179.53	16.58	1	8329.93	7.89	0.55	5	2	199	1036	838
859	72.43	76.51	201	11588.85	36.42	12241.28	15.53	0	0	285.68	13.68	496.87	7.74	484.84	49.12	260.53	14.72	1	6185.57	5.22	0.65	5	2	200	1036	837
860	72.47	76.47	202	11595.03	26.82	12235.96	14.80	0	0	309.42	17.87	544.69	7.82	343.42	27.85	202.64	13.51	1	7256.78	5.94	0.66	4	2	201	1036	836
861	72.19	76.33	203	11550.91	49.97	12212.84	13.75	0	0	233.76	13.92	557.22	6.44	499.94	64.02	182.88	12.55	1	7426.55	5.84	0.66	5	2	202	1036	835
862	72.48	76.32	204	11596.03	22.49	12211.27	13.72	0	0	313.03	17.74	534.55	7.05	301.78	21.76	190.01	12.42	1	5716.20	5.49	0.69	4	2	203	1036	834
863	72.28	76.68	205	11564.63	28.00	12269.01	16.42	0	0	254.13	14.76	524.97	6.92	353.87	29.70	224.43	15.11	1	5614.60	4.59	0.62	4	2	204	1036	833
864	72.54	76.35	206	11605.85	25.42	12215.38	12.15	0	0	285.35	15.19	548.55	6.23	349.66	26.59	179.90	11.02	1	6479.22	6.29	0.72	4	2	205	1036	832
865	72.31	76.03	207	11569.48	24.68	12165.34	13.36	0	0	285.89	12.96	508.57	6.41	387.17	27.79	233.88	12.49	1	5592.47	5.81	0.72	4	2	206	1036	831
866	72.59	76.56	208	11615.14	16.33	12249.01	10.53	0	0	322.88	14.32	539.12	5.44	282.43	15.38	185.78	9.50	1	5713.93	6.24	0.79	5	2	207	1036	830
867	72.48	76.33	209	11597.45	29.10	12212.84	14.67	0	0	334.50	15.52	504.24	8.04	409.01	31.73	250.47	13.72	1	7093.22	5.73	0.70	5	2	208	1036	829
868	72.56	76.45	210	11608.89	21.48	12232.37	14.31	0	0	354.19	20.51	557.22	8.01	284.75	20.32	193.63	12.94	1	8070.25	6.07	0.68	4	2	209	1036	828
869	72.45	76.55	211	11592.26	20.71	12248.74	11.94	0	0	350.45	19.67	562.17	6.96	282.23	19.42	165.84	10.68	1	5169.42	6.38	0.72	4	2	210	1036	827
870	72.66	76.71	212	11624.86	26.46	12272.81	12.83	0	0	295.13	15.65	537.97	6.75	361.50	28.31	191.21	11.68	1	7239.80	6.58	0.70	4	2	211	1036	826
871	72.01	76.48	213	11522.17	22.57	12237.29	15.68	0	0	326.01	16.62	523.71	7.88	329.16	23.06	243.49	14.53	1	7774.95	5.72	0.68	5	2	212	1036	825
872	72.25	76.45	214	11559.31	35.07	12232.12	13.51	0	0	274.86	12.80	523.02	6.60	477.95	46.12	227.49	12.96	1	6606.60	4.99	0.73	5	2	213	1036	824
873	71.87	76.58	215	11499.84	30.41	12252.95	11.68	0	0	319.16	13.30	525.41	6.24	431.50	30.10	217.75	10.91	1	5619.75	4.96	0.80	5	2	214	1036	823
874	72.29	76.49	216	11566.74	26.57	12238.97	13.70	0	0	298.70	13.76	525.19	7.00	403.13	30.80	237.53	12.73	1	6063.20	4.70	0.70	4	2	215	1036	822
875	72.54	76.57	217	11606.51	23.55	12251.98	13.68	0	0	314.24	12.94	506.88	6.96	403.49	27.49	265.18	12.99	1	5727.45	4.79	0.71	4	2	216	1036	821
876	72.50	76.45	218	11600.04	20.77	12231.41	13.31	0	0	360.12	15.39	503.09	7.37	340.53	21.35	245.71	12.33	1	6500.82	5.54	0.76	5	2	217	1036	820
877	72.56	76.47	219	11609.60	23.47	12235.48	13.72	0	0	357.67	13.07	468.16	7.42	420.81	26.30	294.91	13.46	1	7098.07	5.93	0.74	5	2	218	1036	819
878	72.34	76.66	220	11574.32	18.32	12265.46	13.12	0	0	337.72	17.80	565.10	6.77	268.06	17.00	194.62	11.84	1	6320.12	7.23	0.73	3	2	219	1036	818
879	72.38	76.85	221	11580.48	16.51	12295.72	10.17	0	0	387.03	16.01	546.66	6.42	303.22	16.02	193.00	9.22	1	5932.45	6.88	0.80	4	2	220	1036	817
880	72.42	76.90	222	11586.49	18.41	12304.53	11.81	0	0	382.55	14.47	512.88	7.17	358.39	19.75	247.50	11.09	1	7898.70	6.48	0.78	4	2	221	1036	816
881	72.26	76.70	223	11562.22	22.84	12271.28	18.17	0	0	304.89	20.63	569.18	8.09	261.24	21.15	210.11	16.45	1	7879.30	5.30	0.61	4	2	222	1036	815
882	72.39	76.62	224	11581.66	19.34	12258.71	11.67	0	0	344.22	15.33	539.92	6.63	325.85	19.51	206.87	10.65	1	7548.10	6.29	0.76	4	2	223	1036	814
883	72.38	76.47	225	11581.12	20.82	12234.64	11.56	0	0	326.42	10.67	480.18	6.06	434.46	25.72	281.85	11.19	1	6653.67	5.67	0.77	5	2	224	1036	813
884	72.66	76.62	226	11626.19	20.58	12259.97	13.00	0	0	333.67	14.82	513.67	6.82	332.62	21.06	230.97	11.94	1	6417.20	5.19	0.75	4	2	225	1036	812
885	72.59	76.66	227	11613.80	22.90	12266.01	16.41	0	0	309.31	18.84	560.09	7.81	289.00	21.87	211.73	14.92	1	6694.10	5.55	0.64	5	2	226	1036	811
886	72.29	76.57	228	11566.79	20.82	12250.63	17.60	0	0	347.22	18.34	509.10	8.74	303.20	20.48	262.50	16.53	1	6126.85	5.08	0.65	4	2	227	1036	810
887	72.90	76.50	229	11664.57	28.94	12239.58	14.91	0	0	323.00	15.44	523.22	8.12	414.91	33.97	249.17	13.96	1	7801.68	6.24	0.67	5	2	228	1036	809
888	72.71	76.66	230	11632.84	14.69	12265.50	12.48	0	0	354.57	15.04	535.71	6.19	263.35	14.05	230.39	11.37	1	5947.05	5.51	0.79	4	2	229	1036	808
889	72.67	76.78	231	11626.64	19.01	12284.05	11.01	0	0	377.19	18.31	546.90	6.93	297.52	18.26	177.62	9.94	1	6151.08	5.14	0.76	3	2	230	1036	807
890	72.40	76.55	232	11584.54	23.05	12248.12	11.95	0	0	310.96	12.33	527.77	6.07	384.12	24.29	238.16	11.04	1	7018.53	5.46	0.78	5	2	231	1036	806
891	72.88	76.51	233	11660.15	17.24	12240.82	10.83	0	0	360.48	14.40	532.45	6.32	322.66	17.35	214.21	9.89	1	7748.00	6.87	0.79	4	2	232	1036	805
892	72.50	76.68	234	11600.65	17.59	12268.78	10.77	0	0	356.03	14.42	528.77	6.30	326.24	17.76	210.02	9.84	1	6858.10	5.05	0.79	4	2	233	1036	804
893	72.81	76.83	235	11650.08	19.29	12292.06	13.68	0	0	324.49	18.91	573.66	6.74	255.17	17.69	182.98	12.29	1	6696.12	6.09	0.70	4	2	234	1036	803
894	72.35	76.34	236	11575.21	22.97	12214.77	13.41	0	0	322.69	13.43	496.80	7.04	392.61	26.22	256.88	12.64	1	7509.32	5.49	0.72	4	2	235	1036	802
895	72.73	76.56	237	11637.12	22.77	12249.18	10.98	0	0	336.94	15.48	563.62	6.61	359.07	24.22	188.82	9.99	1	7344.10	6.95	0.77	5	2	236	1036	801
896	72.63	76.64	238	11620.31	19.68	12261.73	15.16	0	0	345.15	17.50	529.88	7.61	288.56	19.35	234.86	13.88	1	5205.03	4.12	0.71	5	2	237	1036	800
897	72.85	76.66	239	11656.69	18.99	12266.31	13.45	0	0	353.65	18.56	563.03	7.23	274.61	18.10	200.71	12.15	1	7519.58	4.99	0.73	4	2	238	1036	799
898	72.86	76.39	240	11657.09	21.72	12222.98	13.06	0	0	344.06	14.89	523.95	7.15	363.48	23.37	235.65	12.44	1	7619.15	4.81	0.76	5	2	239	1036	798
899	72.61	76.57	241	11616.98	20.73	12251.04	13.17	0	0	319.25	13.38	531.21	6.72	362.76	22.43	249.90	12.31	1	6119.67	4.64	0.73	4	2	240	1036	797
900	72.21	76.64	242	11553.28	23.85	12261.95	12.31	0	0	363.19	14.46	500.98	7.57	413.40	28.09	247.10	11.52	1	6317.17	5.86	0.74	4	2	241	1036	796
901	72.42	76.45	243	11587.93	20.59	12231.64	14.13	0	0	320.75	14.46	545.98	7.06	341.64	21.47	248.76	13.17	1	7067.75	4.62	0.71	4	2	242	1036	795
902	72.57	76.39	244	11611.27	18.59	12221.96	13.41	0	0	336.85	10.94	468.40	6.27	390.15	20.23	319.16	13.62	1	5813.97	3.96	0.77	5	2	243	1036	794
903	72.06	76.51	245	11529.40	20.69	12241.47	18.62	0	0	272.86	16.51	553.97	7.03	264.59	19.47	241.33	17.09	1	6795.08	4.79	0.63	4	2	244	1036	793
904	72.53	76.61	246	11604.65	19.98	12257.69	14.56	0	0	319.20	15.15	530.74	6.85	305.73	20.01	241.23	13.40	1	5839.03	4.90	0.73	4	2	245	1036	792
905	72.53	76.35	247	11604.30	21.32	12215.90	13.42	0	0	305.00	20.95	571.56	6.44	239.40	19.10	151.02	11.82	0	5471.78	3.36	0.66	5	2	246	1036	791
906	72.78	76.27	248	11644.42	23.72	12203.40	18.24	0	0	272.54	15.93	541.55	7.28	303.05	23.57	245.56	16.89	1	6916.10	4.55	0.63	4	2	247	1036	790
907	72.45	76.35	249	11591.43	19.30	12216.44	13.58	0	0	354.90	14.99	491.73	7.42	342.23	20.16	254.97	12.73	1	4204.88	5.17	0.73	4	2	248	1036	789
908	72.10	76.44	250	11536.29	24.21	12231.06	21.68	0	0	287.98	20.98	549.97	8.65	257.69	22.56	233.18	19.78	1	8110.68	5.41	0.55	5	2	249	1036	788
909	72.81	76.63	251	11649.75	20.73	12260.69	14.25	0	0	354.00	21.30	570.02	7.80	264.91	19.21	184.70	12.81	1	7295.43	6.95	0.68	4	2	250	1036	787
910	72.83	76.31	252	11652.93	22.41	12209.75	19.09	0	0	296.03	16.20	512.64	7.89	307.61	22.43	273.54	18.15	1	5963.80	4.57	0.63	5	2	251	1036	786
911	72.24	76.61	253	11558.24	16.38	12258.34	11.08	0	0	304.86	11.00	526.79	5.29	338.76	16.98	243.69	10.29	1	5798.55	4.70	0.80	4	2	252	1036	785
912	72.64	76.38	254	11622.24	27.77	12220.97	19.47	0	0	233.85	11.87	522.73	6.56	378.90	30.02	299.80	19.21	1	7382.75	3.43	0.62	5	2	253	1036	784
913	72.75	76.44	255	11639.21	25.00	12230.51	12.82	0	0	316.65	13.77	512.96	6.83	391.88	27.51	234.24	11.86	1	6661.32	5.51	0.74	4	2	254	1036	783
914	72.47	76.56	256	11595.51	23.07	12249.99	13.35	0	0	298.39	13.47	525.73	6.62	370.95	25.29	235.65	12.37	1	6151.28	5.27	0.72	4	2	255	1036	782
915	72.38	76.47	257	11580.99	21.96	12234.50	12.36	0	0	280.69	11.28	537.96	5.77	389.35	24.90	245.38	11.53	1	7175.78	4.22	0.75	4	2	256	1036	781
916	72.20	77.04	258	11551.89	25.30	12325.61	20.54	0	0	253.86	18.54	549.71	7.52	267.78	23.66	219.80	18.79	1	5233.50	4.32	0.56	3	2	257	1036	780
917	72.75	76.55	259	11640.14	19.49	12248.52	14.59	0	0	300.68	13.50	523.61	6.46	319.62	19.75	256.14	13.62	1	5635.50	4.47	0.73	5	2	258	1036	779
918	72.46	76.43	260	11594.37	23.52	12228.24	15.48	0	0	275.65	14.72	536.15	6.80	330.95	24.01	229.54	14.24	1	7025.45	4.87	0.66	4	2	259	1036	778
919	71.97	76.52	261	11514.49	35.77	12242.63	14.54	0	0	243.66	12.99	537.87	6.47	439.58	43.04	217.61	13.39	1	4587.05	5.68	0.66	4	2	260	1036	777
920	72.44	76.41	262	11590.87	26.21	12225.72	18.43	0	0	253.08	16.70	560.39	7.25	303.43	25.57	220.20	16.84	1	5264.72	4.23	0.59	5	2	261	1036	776
921	72.66	76.45	263	11626.24	27.43	12232.42	14.65	0	0	331.68	16.65	507.89	8.06	375.64	29.39	231.21	13.50	1	7708.00	6.82	0.70	5	2	262	1036	775
922	72.34	76.81	264	11573.61	24.75	12290.12	14.66	0	0	278.92	13.34	527.54	6.68	374.31	27.30	243.67	13.70	1	7161.40	5.42	0.69	5	2	263	1036	774
923	72.37	76.31	265	11579.10	27.02	12209.73	13.04	0	0	267.71	12.18	522.91	6.12	411.36	31.81	229.09	12.08	1	5613.58	4.42	0.72	5	2	264	1036	773
924	72.63	76.45	266	11621.15	14.54	12231.55	10.83	0	0	349.39	12.24	521.11	5.57	305.14	14.53	243.32	9.99	1	6913.45	4.14	0.83	4	2	265	1036	772
925	72.05	76.66	267	11528.54	32.57	12266.39	18.83	0	0	239.43	14.88	563.03	7.37	372.11	35.38	240.71	17.50	1	8017.33	4.96	0.58	5	2	266	1036	771
926	72.46	76.60	268	11592.95	25.28	12255.50	14.63	0	0	343.16	20.99	554.26	8.42	312.24	24.86	187.93	13.26	1	6530.55	8.04	0.65	4	2	267	1036	770
927	72.47	76.63	269	11594.74	19.16	12260.78	12.46	0	0	361.80	12.28	503.22	6.59	399.10	22.14	275.06	12.48	1	7839.53	6.21	0.81	5	2	268	1036	769
928	72.81	76.48	270	11649.99	18.36	12236.72	11.59	0	0	373.54	12.29	486.97	6.64	388.33	20.33	278.72	11.13	1	7223.25	4.16	0.79	4	2	269	1036	768
929	72.63	76.74	271	11620.35	22.11	12278.20	13.83	0	0	356.34	19.88	580.81	8.00	301.39	21.41	194.68	12.54	1	8800.85	6.89	0.69	4	2	270	1036	767
930	72.90	76.66	272	11663.40	17.25	12265.53	15.17	0	0	369.72	14.94	504.27	7.66	320.20	17.54	292.92	14.78	1	6303.62	4.91	0.73	4	2	271	1036	766
931	72.76	76.62	273	11642.02	18.90	12259.68	12.80	0	0	408.19	17.54	521.10	8.06	322.29	19.15	235.10	11.78	1	6970.17	5.38	0.76	4	2	272	1036	765
932	72.92	76.44	274	11666.64	19.85	12230.76	17.14	0	0	347.16	18.86	522.23	8.36	279.58	19.12	247.75	15.83	1	7941.65	4.53	0.67	5	2	273	1036	764
933	72.13	76.65	275	11540.55	19.94	12263.65	12.79	0	0	315.53	12.91	529.30	6.40	356.39	21.27	248.13	11.93	1	7133.92	4.84	0.75	5	2	274	1036	763
934	72.29	76.45	276	11566.50	25.22	12232.32	16.94	0	0	325.68	18.39	534.38	8.70	334.50	25.94	237.91	15.67	1	7879.55	5.77	0.63	4	2	275	1036	762
935	72.67	76.52	277	11627.41	23.71	12243.84	16.74	0	0	281.16	14.13	518.04	7.02	339.19	24.54	262.98	15.75	1	5033.05	3.71	0.67	4	2	276	1036	761
936	72.92	76.74	278	11667.83	34.49	12278.64	13.54	0	0	277.35	14.30	560.05	5.77	383.32	29.41	204.99	12.19	1	6884.50	4.56	0.75	5	2	277	1036	760
937	72.42	76.59	279	11586.47	30.70	12254.17	18.32	0	0	257.31	20.28	560.02	7.79	296.63	29.45	182.07	16.53	1	6892.20	5.66	0.55	5	2	278	1036	759
938	72.50	76.50	280	11599.74	17.88	12240.17	13.08	0	0	309.29	19.22	578.24	5.94	222.27	15.91	162.77	11.56	0	6218.03	4.77	0.70	4	2	279	1036	758
939	72.07	76.79	281	11531.86	23.61	12287.18	20.68	0	0	279.73	16.51	533.85	8.04	305.53	23.43	274.29	19.73	1	7409.35	5.33	0.59	5	2	280	1036	757
940	71.68	76.53	282	11468.30	35.45	12245.16	16.62	0	0	275.71	12.00	492.02	7.25	495.83	44.51	301.27	16.51	1	5047.38	5.01	0.63	5	2	281	1036	756
941	72.71	76.62	283	11633.78	29.65	12258.40	20.09	0	0	283.52	21.26	546.45	8.78	293.70	29.07	210.28	18.22	1	5874.05	5.92	0.56	5	2	282	1036	755
942	72.71	76.44	284	11634.14	21.39	12230.09	14.42	0	0	274.25	14.11	522.96	6.11	306.53	21.29	220.73	13.15	1	5460.80	3.78	0.71	4	2	283	1036	754
943	72.63	76.73	285	11621.31	19.45	12276.97	11.71	0	0	354.34	14.39	512.62	6.62	339.99	20.02	227.52	10.76	1	5321.38	7.67	0.78	5	2	284	1036	753
944	72.22	76.64	286	11554.60	27.94	12261.99	16.89	0	0	295.41	18.08	536.67	8.20	338.55	28.85	218.58	15.49	1	6262.03	5.18	0.62	4	2	285	1036	752
945	72.33	76.58	287	11572.47	18.06	12252.73	15.63	0	0	353.47	20.76	568.56	7.72	238.82	16.39	207.46	14.07	0	7741.33	5.90	0.69	4	2	286	1036	751
946	72.56	76.35	288	11609.87	20.67	12216.78	15.72	0	0	359.36	21.60	538.24	8.43	266.01	19.16	204.69	14.22	1	5886.60	4.40	0.67	5	2	287	1036	750
947	72.63	76.47	289	11621.40	23.24	12234.47	13.74	0	0	341.88	17.70	530.54	7.59	322.79	23.47	208.78	12.50	1	7970.78	6.28	0.71	4	2	288	1036	749
948	72.56	76.74	290	11609.54	16.07	12278.00	10.48	0	0	378.96	13.91	535.98	6.35	329.07	16.34	225.84	9.64	1	7303.85	6.19	0.81	5	2	289	1036	748
949	72.55	76.57	291	11608.56	21.58	12251.16	16.50	0	0	301.65	13.96	512.39	7.08	333.51	22.20	279.54	15.78	1	6039.88	5.19	0.70	4	2	290	1036	747
950	72.85	76.49	292	11656.47	16.87	12238.21	11.45	0	0	334.54	13.05	506.69	5.94	319.80	17.02	231.78	10.52	1	5680.75	4.59	0.79	4	2	291	1036	746
951	72.31	76.74	293	11569.50	29.48	12278.59	14.62	0	0	314.85	16.05	516.71	7.89	403.26	34.12	226.68	13.73	1	6838.40	6.92	0.69	5	2	292	1036	745
952	72.35	76.56	294	11575.65	25.84	12249.24	13.00	0	0	254.73	11.59	546.89	5.75	398.67	29.72	228.02	12.02	1	7072.20	4.96	0.71	4	2	293	1036	744
953	72.60	76.43	295	11616.40	19.16	12228.84	12.70	0	0	376.62	21.31	551.36	7.49	261.00	17.57	174.69	11.37	1	7048.93	5.78	0.72	4	2	294	1036	743
954	72.64	76.42	296	11621.96	22.25	12226.74	15.93	0	0	302.93	16.46	528.96	7.44	311.79	22.04	231.62	14.65	1	5016.95	5.00	0.66	4	2	295	1036	742
955	72.36	76.54	297	11577.82	21.24	12246.17	11.75	0	0	325.59	15.18	543.88	6.52	337.96	21.84	199.08	10.71	1	7565.58	4.70	0.75	4	2	296	1036	741
956	72.67	76.26	298	11627.78	20.93	12202.36	13.65	0	0	297.31	19.12	560.19	6.35	250.95	18.99	164.89	12.19	1	5812.15	4.55	0.67	4	2	297	1036	740
957	72.16	76.47	299	11545.80	26.40	12234.43	18.15	0	0	262.14	14.91	539.12	7.37	344.23	27.65	253.10	16.97	1	6960.60	4.50	0.61	4	2	298	1036	739
958	72.22	76.41	300	11555.40	25.21	12225.06	11.53	0	0	341.43	23.10	574.08	7.04	281.80	23.54	129.50	9.60	1	8055.32	6.56	0.67	5	2	299	1036	738
959	72.46	76.53	301	11592.82	22.97	12245.22	13.39	0	0	318.98	20.90	556.43	7.03	269.06	21.16	158.72	11.88	1	4871.80	5.82	0.66	4	2	300	1036	737
960	72.64	76.40	302	11621.68	25.80	12223.89	17.72	0	0	283.04	18.17	558.65	7.66	296.30	25.47	216.78	16.11	1	6332.15	3.83	0.62	4	2	301	1036	736
961	72.39	76.38	303	11582.80	26.33	12220.92	14.00	0	0	285.95	13.17	529.28	6.77	401.68	30.53	242.89	13.06	1	7540.97	4.86	0.69	4	2	302	1036	735
962	72.43	76.50	304	11588.72	21.48	12240.52	16.32	0	0	340.52	25.13	577.74	8.07	225.10	19.18	171.36	14.51	0	6441.75	4.35	0.62	4	2	303	1036	734
963	73.08	76.78	305	11692.15	22.77	12285.10	24.53	0	0	318.94	16.42	497.46	8.58	305.24	22.93	344.01	25.55	1	6169.40	4.37	0.67	5	2	304	1036	733
964	72.47	76.56	306	11594.47	26.53	12250.11	16.75	0	0	241.10	14.48	552.09	6.55	331.29	27.06	220.81	15.36	1	6321.28	3.72	0.62	4	2	305	1036	732
965	72.19	76.53	307	11551.03	33.72	12245.40	17.04	0	0	263.83	17.22	557.99	7.86	370.46	36.65	207.18	15.60	1	7579.50	5.00	0.59	5	2	306	1036	731
966	72.69	76.42	308	11630.58	17.98	12226.51	16.14	0	0	368.95	26.70	568.05	7.86	191.83	15.90	172.24	14.27	0	5543.55	3.77	0.64	4	2	307	1036	730
967	72.58	76.41	309	11613.14	28.31	12226.17	15.25	0	0	265.36	19.07	570.49	6.94	298.80	27.16	165.78	13.67	1	5864.85	5.72	0.61	4	2	308	1036	729
968	72.50	76.74	310	11600.64	19.47	12278.53	14.67	0	0	328.00	17.80	548.97	7.23	277.00	18.30	212.02	13.33	1	7015.10	5.32	0.69	3	2	309	1036	728
969	72.26	76.52	311	11562.08	20.29	12242.91	14.48	0	0	316.83	19.34	571.45	6.97	256.48	18.61	184.84	13.00	1	6999.38	5.18	0.68	4	2	310	1036	727
970	72.51	76.55	312	11601.05	25.90	12248.21	18.31	0	0	318.44	20.61	537.72	9.05	305.68	25.37	223.29	16.76	1	6472.38	6.18	0.59	4	2	311	1036	726
971	72.58	76.57	313	11612.69	32.96	12251.62	17.70	0	0	260.97	16.65	537.24	7.91	372.83	36.17	220.67	16.28	1	6135.25	4.55	0.58	4	2	312	1036	725
972	72.43	76.84	314	11588.01	17.70	12294.70	16.50	0	0	289.12	16.77	561.87	6.45	237.69	16.09	221.72	14.97	0	5905.67	3.67	0.68	4	2	313	1036	724
973	72.44	76.66	315	11589.71	15.83	12265.00	12.38	0	0	301.77	12.56	539.50	5.55	293.06	15.25	234.35	11.38	1	5596.67	4.88	0.77	4	2	314	1036	723
974	72.66	76.67	316	11624.83	21.22	12266.97	14.81	0	0	310.60	16.67	547.22	7.16	301.88	20.67	217.30	13.52	1	7164.20	6.32	0.69	4	2	315	1036	722
975	72.52	76.65	317	11603.26	27.05	12264.79	16.03	0	0	251.65	18.40	564.44	6.65	283.08	25.41	171.12	14.40	1	6070.35	4.87	0.60	5	2	316	1036	721
976	72.31	76.51	318	11568.99	21.97	12241.72	14.35	0	0	300.17	21.61	582.11	6.66	235.36	19.67	153.99	12.60	0	6196.65	3.69	0.64	3	2	317	1036	720
977	72.28	76.40	319	11565.23	20.73	12224.01	13.71	0	0	284.97	15.33	533.60	6.20	294.06	19.91	200.00	12.43	1	5335.22	4.71	0.70	4	2	318	1036	719
978	72.39	76.31	320	11583.17	28.36	12210.27	19.10	0	0	326.80	13.00	437.22	7.98	447.42	31.80	347.79	20.14	1	6105.10	4.96	0.68	5	2	319	1036	718
979	72.26	76.64	321	11561.54	24.78	12262.56	13.02	0	0	269.43	15.00	551.68	6.08	330.38	25.09	183.88	11.80	1	6416.62	4.62	0.70	4	2	320	1036	717
980	72.15	76.69	322	11543.89	20.31	12271.07	14.78	0	0	297.27	16.36	536.15	6.69	282.80	19.33	210.80	13.42	1	6870.80	6.24	0.69	4	2	321	1036	716
981	72.48	76.64	323	11596.13	35.28	12262.41	14.55	0	0	267.89	17.31	549.09	7.33	385.41	39.37	177.91	13.21	1	5510.25	4.75	0.63	5	2	322	1036	715
982	72.60	76.71	324	11616.80	35.61	12272.82	16.36	0	0	258.15	16.32	542.16	7.61	395.32	40.61	205.78	15.00	1	6502.58	4.76	0.60	4	2	323	1036	714
983	72.57	76.36	325	11610.61	28.60	12218.08	15.12	0	0	264.33	18.83	554.68	6.69	292.51	27.95	165.39	13.51	1	7085.88	5.46	0.62	5	2	324	1036	713
984	72.57	76.68	326	11611.42	21.72	12269.00	14.80	0	0	257.66	14.96	562.06	5.98	287.04	20.63	199.96	13.41	1	5624.08	4.91	0.67	4	2	325	1036	712
985	72.55	76.66	327	11608.15	22.25	12266.09	13.61	0	0	275.09	17.51	539.59	6.06	268.55	20.52	166.34	12.17	1	4126.90	3.69	0.67	5	2	326	1036	711
986	72.37	76.29	328	11579.39	26.55	12205.73	18.44	0	0	269.25	12.92	482.29	7.33	396.04	30.65	301.90	18.33	1	4469.65	3.83	0.60	4	2	327	1036	710
987	72.48	76.72	329	11597.57	19.54	12275.25	20.34	0	0	256.02	17.59	554.41	6.66	221.81	17.65	230.49	18.44	0	4769.45	3.79	0.61	3	2	328	1036	709
988	71.72	76.48	330	11475.63	26.88	12236.33	15.92	0	0	264.73	19.81	551.88	6.80	269.72	25.51	165.51	14.18	1	4197.58	5.55	0.60	4	2	329	1036	708
989	72.07	76.81	331	11530.85	15.67	12289.87	14.28	0	0	334.33	32.18	582.21	5.98	128.80	14.69	117.07	13.18	1	5508.53	6.41	0.56	4	2	330	1036	707
990	72.14	76.65	332	11542.97	22.30	12264.10	12.79	0	0	268.99	14.33	538.28	5.76	313.72	22.04	188.61	11.59	1	3452.33	3.20	0.71	4	2	331	1036	706
991	72.07	76.56	333	11531.24	26.56	12249.15	19.03	0	0	244.80	16.26	548.21	7.14	303.04	26.08	225.91	17.42	1	4994.60	4.55	0.59	5	2	332	1036	705
992	71.54	76.31	334	11446.46	34.14	12209.18	15.99	0	0	254.81	15.04	523.67	7.26	403.39	39.60	215.91	14.72	1	4697.33	4.03	0.62	5	2	333	1036	704
993	72.18	76.46	335	11549.14	23.31	12233.87	18.87	0	0	263.89	16.68	544.28	7.26	283.99	22.30	234.81	17.30	1	6839.97	4.72	0.61	5	2	334	1036	703
994	72.27	76.50	336	11562.92	30.18	12239.97	12.61	0	0	298.00	17.94	525.38	7.05	360.80	32.09	164.59	11.34	1	3855.83	4.91	0.68	4	2	335	1036	702
995	72.33	76.56	337	11572.52	26.31	12249.99	14.37	0	0	319.11	17.09	509.61	7.83	358.40	28.08	212.87	13.17	1	4661.58	6.26	0.68	4	2	336	1036	701
996	72.11	76.49	338	11537.89	31.03	12237.93	13.93	0	0	271.90	16.16	538.32	6.84	366.79	33.09	184.65	12.64	1	3606.88	4.02	0.67	4	2	337	1036	700
997	72.39	76.27	339	11582.31	21.84	12203.18	14.70	0	0	285.29	20.54	552.87	6.42	234.23	19.54	158.17	13.06	0	5225.20	3.47	0.63	3	2	338	1036	699
998	72.67	76.54	340	11626.65	28.75	12247.19	12.32	0	0	286.02	17.02	543.13	6.57	351.45	30.08	162.47	11.06	1	6162.88	6.68	0.69	4	2	339	1036	698
999	72.08	76.70	341	11532.28	31.30	12271.31	18.91	0	0	220.72	15.62	543.22	6.84	328.21	31.76	210.98	17.27	1	4687.88	4.87	0.56	4	2	340	1036	697
1000	72.70	76.50	342	11631.54	24.66	12240.43	16.25	0	0	239.11	17.01	544.50	6.11	266.72	22.79	178.11	14.58	1	4373.62	5.36	0.61	4	2	341	1036	696
1001	72.60	76.36	343	11615.70	23.50	12218.32	13.81	0	0	268.08	15.40	535.07	6.17	309.47	23.01	188.89	12.51	1	6668.47	6.17	0.68	4	2	342	1036	695
1002	72.23	76.80	344	11557.54	21.21	12288.05	13.86	0	0	294.16	17.33	549.67	6.45	276.17	19.87	183.81	12.48	1	4872.90	5.16	0.69	3	2	343	1036	694
1003	72.23	76.39	345	11556.53	22.82	12221.97	13.53	0	0	267.46	12.40	524.48	5.96	359.22	24.44	231.96	12.50	1	4884.78	4.31	0.71	4	2	344	1036	693
1004	72.30	76.45	346	11568.30	26.21	12231.72	15.65	0	0	269.77	12.85	490.55	6.80	391.77	29.87	261.89	14.80	1	6484.47	3.79	0.66	5	2	345	1036	692
1005	71.89	76.37	347	11501.85	28.36	12219.46	14.31	0	0	235.43	12.85	522.43	5.82	366.69	30.34	207.48	13.08	1	4846.62	4.33	0.68	5	2	346	1036	691
1006	72.18	76.73	348	11548.15	22.49	12276.55	18.46	0	0	234.37	16.97	544.40	6.16	240.56	20.46	198.56	16.59	0	5042.75	3.91	0.59	3	2	347	1036	690
1007	72.27	76.60	349	11563.52	33.64	12255.72	20.11	0	0	188.80	12.24	516.02	6.18	374.82	37.11	247.18	18.78	1	3838.40	3.67	0.54	4	2	348	1036	689
1008	72.20	76.68	350	11551.47	31.68	12268.57	15.91	0	0	219.82	14.27	539.50	6.15	354.51	33.44	193.62	14.49	1	3466.88	5.46	0.61	4	2	349	1036	688
1009	71.91	76.52	351	11504.96	22.39	12242.87	17.01	0	0	226.64	16.75	565.67	5.62	233.85	20.23	178.64	15.18	0	4497.22	3.52	0.61	5	2	350	1036	687
1010	72.10	76.46	352	11535.85	33.13	12234.30	18.40	0	0	220.77	12.35	507.58	6.64	409.76	38.62	262.45	17.42	1	5019.20	4.56	0.58	4	2	351	1036	686
1011	72.15	76.60	353	11544.61	26.32	12256.05	24.11	0	0	194.26	15.40	546.15	6.44	258.01	24.51	238.34	22.07	1	3648.75	3.89	0.51	4	2	352	1036	685
1012	72.31	76.56	354	11570.04	20.29	12250.35	15.73	0	0	348.06	22.08	532.25	8.02	247.70	18.48	193.24	14.13	0	4604.62	5.63	0.66	5	2	353	1036	684
1013	72.62	77.03	355	11619.63	53.55	12324.86	22.69	0	0	200.67	14.88	532.41	8.03	468.11	69.90	244.22	21.46	1	6960.90	4.51	0.46	4	2	354	1036	683
1014	71.45	76.62	356	11431.66	32.32	12259.78	12.20	0	0	218.93	10.61	529.38	5.07	442.39	40.17	200.70	11.19	1	5590.03	5.48	0.72	4	2	355	1036	682
1015	72.32	76.54	357	11571.62	31.79	12246.84	18.99	0	0	236.64	18.89	552.09	7.42	302.07	30.79	186.57	17.18	1	4071.25	4.97	0.53	3	2	356	1036	681
1016	72.19	76.23	358	11550.59	24.94	12196.01	16.96	0	0	253.19	13.27	503.98	6.55	350.82	26.37	252.75	16.22	1	4880.83	4.48	0.65	4	2	357	1036	680
1017	72.72	76.32	359	11635.46	31.85	12211.27	21.63	0	0	236.20	21.82	546.67	7.81	260.86	30.07	182.50	19.39	1	6096.57	3.77	0.49	4	2	358	1036	679
1018	72.15	76.63	360	11543.32	25.21	12260.01	15.68	0	0	318.27	18.74	542.36	8.02	316.09	25.22	209.71	14.28	1	6507.67	6.54	0.65	4	2	359	1036	678
1019	72.00	76.92	361	11520.11	61.31	12306.53	26.35	0	0	162.19	16.40	546.92	7.74	410.85	70.59	206.87	24.19	1	4713.83	4.12	0.37	4	2	360	1036	677
1020	72.23	76.18	362	11556.82	25.99	12188.86	16.04	0	0	226.60	13.51	537.24	5.92	326.11	26.26	212.32	14.67	1	5722.17	4.30	0.64	4	2	361	1036	676
1021	71.95	76.64	363	11512.44	19.53	12262.60	11.10	0	0	272.20	11.40	524.86	5.06	341.50	20.22	209.63	10.14	1	5361.75	4.42	0.78	4	2	362	1036	675
1022	72.75	76.49	364	11640.37	33.38	12238.83	22.05	0	0	204.33	13.86	549.68	6.93	351.88	35.09	257.17	20.66	1	6075.80	3.90	0.52	4	2	363	1036	674
1023	72.18	76.61	365	11548.02	36.76	12257.55	17.45	0	0	213.96	15.43	560.23	6.59	359.31	38.73	190.66	15.86	1	5464.53	4.26	0.58	5	2	364	1036	673
1024	72.06	76.53	366	11529.14	37.05	12244.31	26.22	0	0	205.32	26.26	585.83	7.99	223.30	33.15	158.45	23.10	0	6985.75	2.99	0.36	3	2	365	1036	672
1025	72.35	76.37	367	11575.88	35.28	12219.86	20.76	0	0	221.20	15.65	528.81	7.58	363.77	38.14	233.37	19.20	1	4657.62	4.38	0.51	4	2	366	1036	671
1026	72.47	76.86	368	11594.62	29.77	12297.18	19.67	0	0	254.62	26.73	581.07	7.65	218.97	26.36	145.27	17.66	0	5719.53	4.19	0.47	4	2	367	1036	670
1027	72.84	76.34	369	11654.13	51.99	12214.17	33.50	0	0	187.53	33.54	587.53	9.62	222.88	46.75	144.28	29.21	0	5511.97	2.68	0.23	4	2	368	1036	669
1028	72.36	76.77	370	11577.29	43.07	12283.69	27.44	0	0	196.50	16.66	529.40	8.54	370.31	47.26	257.09	25.89	1	4079.33	3.01	0.40	5	2	369	1036	668
1029	72.59	76.42	371	11614.50	27.17	12227.75	20.37	0	0	260.67	14.52	501.08	7.58	359.89	29.28	278.26	20.20	1	5599.30	4.81	0.63	5	2	370	1036	667
1030	72.42	76.19	372	11587.48	18.28	12190.34	13.50	0	0	242.45	9.41	491.59	4.82	350.57	19.39	270.24	13.11	1	5490.30	3.23	0.75	4	2	371	1036	666
1031	72.13	76.76	373	11540.35	31.80	12280.84	22.72	0	0	193.32	13.64	527.94	6.68	336.11	32.87	254.69	21.32	1	5089.15	5.08	0.51	5	2	372	1036	665
1032	72.83	76.17	374	11652.69	37.93	12187.95	19.22	0	0	193.86	20.12	572.09	6.49	278.15	35.41	144.38	17.34	1	6649.03	4.58	0.46	5	2	373	1036	664
1033	72.21	76.64	375	11553.08	30.00	12261.72	16.80	0	0	252.72	18.06	544.90	7.18	314.93	29.66	184.66	15.21	1	5340.95	3.56	0.59	4	2	374	1036	663
1034	71.83	76.47	376	11492.72	41.46	12235.75	19.61	0	0	218.95	22.55	551.10	7.58	297.70	40.17	147.55	17.16	1	4946.62	3.60	0.45	4	2	375	1036	662
1035	72.29	76.68	377	11566.40	17.79	12269.56	17.00	0	0	254.71	16.61	542.44	5.69	211.76	15.93	202.44	15.21	0	4168.15	3.09	0.66	3	2	376	1036	661
1036	72.68	76.68	378	11628.71	41.99	12268.97	20.21	0	0	225.19	13.07	491.72	7.56	470.68	55.15	278.15	19.53	1	6049.30	4.34	0.52	5	2	377	1036	660
1037	72.30	76.92	379	11568.77	34.35	12307.37	21.66	0	0	217.33	19.97	551.53	7.58	285.85	32.52	184.47	19.55	1	4868.22	4.23	0.47	4	2	378	1036	659
1038	72.51	76.62	380	11601.51	20.41	12259.02	15.53	0	0	297.27	17.26	550.48	6.91	271.76	19.06	209.69	14.08	1	7086.28	5.65	0.67	4	2	379	1036	658
1039	72.16	76.92	381	11545.87	23.83	12306.77	14.68	0	0	263.18	16.85	568.61	6.19	280.25	22.77	179.07	13.21	1	5540.20	5.68	0.66	4	2	380	1036	657
1040	72.40	76.72	382	11584.28	24.37	12275.19	21.30	0	0	226.48	15.07	535.64	6.81	284.10	23.29	251.51	19.81	1	4777.12	4.76	0.56	4	2	381	1036	656
1041	72.31	76.79	383	11569.73	26.95	12286.12	24.33	0	0	179.95	13.70	531.74	6.07	275.23	25.50	250.55	22.61	1	5250.85	4.35	0.51	5	2	382	1036	655
1042	72.23	76.44	384	11557.53	28.79	12230.69	20.33	0	0	244.08	25.02	585.15	7.34	216.62	25.55	152.89	17.79	0	5904.58	3.97	0.47	3	2	383	1036	654
1043	72.70	76.47	385	11632.09	24.03	12235.57	19.96	0	0	248.50	18.77	548.50	6.96	243.31	22.45	206.23	17.95	0	7089.95	3.95	0.57	3	2	384	1036	653
1044	71.93	76.45	386	11508.08	20.75	12231.68	23.77	0	0	238.00	18.54	549.59	6.85	207.46	18.73	237.17	21.53	0	4799.85	2.91	0.55	4	2	385	1036	652
1045	71.63	76.78	387	11460.57	24.12	12284.87	16.14	0	0	245.21	18.57	547.16	6.12	245.81	21.78	165.53	14.42	0	5703.82	4.19	0.60	4	2	386	1036	651
1046	72.59	76.56	388	11614.63	32.30	12250.34	18.56	0	0	229.47	14.82	523.30	6.89	349.94	33.52	227.09	17.04	1	5810.83	4.67	0.59	4	2	387	1036	650
1047	72.71	76.42	389	11633.52	30.14	12227.68	22.33	0	0	222.08	19.67	543.77	7.33	258.22	28.49	196.88	20.08	1	6294.12	3.81	0.49	3	2	388	1036	649
1048	72.14	76.78	390	11542.28	42.85	12284.71	20.40	0	0	196.71	12.27	495.71	6.73	446.59	51.68	260.36	19.36	1	3282.50	3.32	0.53	4	2	389	1036	648
1049	72.66	76.75	391	11625.32	32.30	12279.49	24.72	0	0	237.48	25.31	559.63	8.56	234.60	29.05	180.23	22.10	0	6852.53	3.67	0.42	4	2	390	1036	647
1050	72.06	76.85	392	11530.23	30.61	12296.19	17.07	0	0	247.88	16.73	529.33	7.13	333.87	31.26	199.36	15.55	1	5553.30	4.10	0.59	4	2	391	1036	646
1051	72.77	76.74	393	11642.69	22.52	12278.72	12.78	0	0	295.30	16.43	543.81	6.34	305.51	21.93	179.97	11.54	1	6029.10	5.21	0.71	3	2	392	1036	645
1052	72.55	77.01	394	11607.28	20.44	12321.45	15.61	0	0	297.65	22.14	580.42	6.66	212.42	18.13	162.45	13.91	0	6539.70	5.44	0.62	4	2	393	1036	644
1053	72.66	76.56	395	11625.53	21.79	12249.62	12.52	0	0	306.48	19.70	566.49	6.31	260.20	19.88	150.68	10.99	1	7455.78	5.76	0.68	3	2	394	1036	643
1054	72.48	76.85	396	11596.17	47.19	12296.78	33.16	0	0	215.81	28.35	559.65	11.04	276.81	44.22	197.66	30.00	1	4919.00	6.85	0.30	4	2	395	1036	642
1055	72.57	76.89	397	11610.88	26.29	12302.24	27.00	0	0	205.61	24.86	579.70	6.75	167.55	23.10	172.21	23.82	0	6525.35	3.19	0.40	4	2	396	1036	641
1056	72.42	76.65	398	11587.51	21.61	12264.00	11.98	0	0	311.42	20.42	573.81	6.20	253.21	19.53	140.85	10.42	1	5784.30	6.54	0.68	3	2	397	1036	640
1057	72.21	76.79	399	11554.03	24.38	12285.79	17.99	0	0	273.73	15.61	523.76	7.44	323.02	24.67	249.16	16.80	1	7107.85	5.36	0.62	4	2	398	1036	639
1058	72.55	76.69	400	11607.21	30.88	12270.16	19.08	0	0	242.79	19.07	560.32	7.56	299.38	29.78	190.62	17.28	1	7861.07	4.89	0.54	4	2	399	1036	638
1059	72.60	76.74	401	11615.63	20.20	12277.70	19.42	0	0	268.63	23.26	577.56	6.61	180.03	17.83	173.11	17.15	0	7642.85	4.76	0.56	3	2	400	1036	637
1060	72.48	76.62	402	11596.25	23.52	12259.31	17.20	0	0	254.18	20.53	571.51	6.44	225.09	20.97	164.83	15.25	0	6854.62	3.56	0.58	4	2	401	1036	636
1061	72.78	76.82	403	11645.13	26.00	12290.73	15.28	0	0	273.96	18.47	555.04	6.93	292.94	24.86	177.33	13.78	1	6170.17	5.76	0.63	4	2	402	1036	635
1062	72.36	76.73	404	11578.04	44.45	12277.07	19.75	0	0	213.60	17.42	530.02	7.72	385.44	49.66	191.97	18.02	1	4192.67	4.29	0.50	4	2	403	1036	634
1063	71.96	76.64	405	11513.32	33.90	12262.07	21.02	0	0	232.36	23.94	596.01	7.74	251.69	31.13	158.23	18.64	1	6232.45	4.82	0.45	4	2	404	1036	633
1064	72.00	76.42	406	11520.54	23.40	12227.16	21.41	0	0	233.12	12.57	512.95	6.47	325.83	23.90	296.42	21.46	1	5829.58	3.30	0.64	5	2	405	1036	632
1065	72.03	76.81	407	11524.04	30.37	12289.58	24.48	0	0	225.83	22.63	573.52	7.87	234.15	27.58	190.02	21.93	0	6136.00	3.41	0.45	4	2	406	1036	631
1066	72.15	76.36	408	11543.89	38.62	12217.25	13.55	0	0	225.43	14.09	543.88	5.99	416.70	45.16	171.42	12.29	1	4735.62	3.69	0.65	4	2	407	1036	630
1067	71.90	76.97	409	11503.40	37.63	12315.58	21.95	0	0	191.93	12.72	521.31	6.69	394.01	42.18	261.48	20.94	1	4021.72	3.49	0.51	4	2	408	1036	629
1068	72.20	76.53	410	11551.86	34.87	12244.10	14.91	0	0	250.13	19.77	552.33	6.93	325.80	34.84	146.62	13.06	1	6338.62	5.98	0.58	4	2	409	1036	628
1069	72.21	76.50	411	11553.44	33.13	12240.04	16.72	0	0	211.94	15.00	547.94	6.23	343.26	34.28	186.18	15.18	1	4970.35	3.93	0.58	4	2	410	1036	627
1070	72.37	76.62	412	11579.70	25.66	12259.47	18.13	0	0	291.80	27.27	577.53	7.79	211.71	22.69	149.35	15.83	0	7433.50	4.49	0.52	3	2	411	1036	626
1071	72.52	76.74	413	11603.67	26.99	12279.07	16.43	0	0	286.55	24.69	557.62	7.52	241.44	24.19	147.59	14.57	0	5300.60	5.81	0.55	3	2	412	1036	625
1072	72.57	76.52	414	11611.07	16.72	12243.95	16.38	0	0	288.83	16.73	550.94	6.23	224.74	15.09	220.27	14.77	0	6214.62	4.79	0.69	4	2	413	1036	624
1073	72.38	76.43	415	11580.37	14.22	12228.40	11.50	0	0	342.41	19.26	548.44	5.42	194.94	12.54	157.59	10.09	0	4564.53	4.57	0.75	4	2	414	1036	623
1074	72.39	76.79	416	11582.89	44.90	12285.86	20.76	0	0	187.25	16.50	555.37	6.84	353.16	46.48	185.05	18.81	1	5533.12	3.81	0.48	4	2	415	1036	622
1075	72.55	76.75	417	11607.69	33.99	12280.07	16.18	0	0	221.95	15.57	566.15	6.46	353.58	35.81	181.88	14.69	1	7143.90	4.62	0.59	4	2	416	1036	621
1076	72.00	76.73	418	11519.28	35.18	12277.08	22.64	0	0	243.57	20.11	545.99	8.79	317.64	35.22	216.19	20.68	1	7855.07	5.80	0.48	4	2	417	1036	620
1077	72.32	76.82	419	11571.54	38.15	12291.96	19.13	0	0	224.10	19.67	575.28	7.56	324.01	38.13	170.92	17.28	1	6481.92	4.05	0.50	5	2	418	1036	619
1078	72.55	76.52	420	11607.44	29.51	12243.09	21.93	0	0	211.70	18.35	569.39	6.98	263.34	27.25	197.80	19.79	1	6872.65	5.65	0.49	3	2	419	1036	618
1079	72.24	76.67	421	11558.23	29.29	12266.88	18.85	0	0	249.16	20.52	564.28	7.47	272.85	27.30	178.64	16.94	1	6349.70	6.15	0.54	4	2	420	1036	617
1080	72.00	76.87	422	11520.76	19.77	12298.72	12.28	0	0	340.85	19.86	549.93	6.67	259.38	18.27	164.02	11.01	1	6177.75	6.07	0.71	3	2	421	1036	616
1081	72.33	76.84	423	11572.44	21.78	12294.15	15.46	0	0	251.54	14.22	524.47	6.00	295.06	20.99	215.05	14.11	1	6261.18	4.48	0.67	4	2	422	1036	615
1082	72.13	76.74	424	11541.57	40.85	12277.88	32.28	0	0	178.26	19.35	562.75	8.46	288.66	39.35	233.89	29.67	1	6114.95	5.35	0.35	5	2	423	1036	614
1083	72.03	76.53	425	11524.93	33.99	12244.73	15.99	0	0	233.66	19.00	567.17	6.68	310.43	33.31	153.06	14.15	1	7367.03	6.06	0.56	4	2	424	1036	613
1084	71.86	76.82	426	11497.65	22.03	12291.74	18.67	0	0	253.41	14.10	526.21	6.64	299.30	21.79	263.00	17.60	1	5778.92	6.68	0.64	4	2	425	1036	612
1085	72.68	76.53	427	11629.11	34.74	12244.46	15.22	0	0	255.48	19.26	528.21	7.19	338.69	35.52	158.08	13.60	1	4707.80	5.42	0.59	5	2	426	1036	611
1086	72.23	76.67	428	11557.30	25.67	12266.65	17.05	0	0	258.43	20.44	528.83	6.84	250.02	23.33	167.41	15.21	1	4691.10	4.83	0.57	4	2	427	1036	610
1087	72.81	76.53	429	11649.25	38.98	12244.77	18.35	0	0	206.83	15.11	543.53	6.80	378.47	42.90	199.02	16.76	1	5720.10	4.41	0.54	4	2	428	1036	609
1088	72.17	76.80	430	11547.72	29.11	12287.34	15.99	0	0	192.83	14.02	531.31	5.23	301.86	28.18	172.02	14.41	1	3291.95	4.69	0.60	5	2	429	1036	608
1089	72.44	76.99	431	11589.61	27.99	12318.34	15.47	0	0	231.78	20.56	559.49	6.00	243.62	25.08	136.78	14.38	0	4067.22	3.93	0.55	4	2	430	1036	607
1090	72.18	76.80	432	11548.71	31.61	12287.71	18.73	0	0	213.23	20.78	568.61	6.47	249.35	28.65	149.17	16.74	0	5804.22	3.33	0.49	4	2	431	1036	606
1091	72.99	76.58	433	11678.76	30.86	12252.51	16.79	0	0	249.63	15.86	506.07	7.11	351.43	32.41	209.04	15.34	1	6653.57	4.98	0.60	4	2	432	1036	605
1092	72.53	76.74	434	11605.38	25.41	12278.71	18.13	0	0	234.48	20.77	571.47	6.30	221.58	22.58	158.34	16.08	0	5223.00	4.54	0.54	3	2	433	1036	604
1093	71.88	76.53	435	11500.39	32.29	12244.94	17.16	0	0	229.72	15.02	522.92	6.71	353.10	33.89	207.43	15.67	1	5093.80	4.42	0.59	4	2	434	1036	603
1094	72.70	76.60	436	11632.67	29.12	12255.58	20.20	0	0	233.52	17.81	541.32	7.35	292.24	27.95	208.11	18.35	1	6120.90	4.63	0.54	5	2	435	1036	602
1095	72.48	76.96	437	11596.39	31.00	12313.96	23.11	0	0	201.33	14.46	545.78	6.98	327.04	31.54	253.35	21.80	1	5648.67	4.93	0.52	5	2	436	1036	601
1096	72.33	76.58	438	11572.22	29.58	12253.56	17.45	0	0	225.00	14.79	534.48	6.53	335.15	30.32	209.98	15.94	1	5554.65	4.36	0.59	4	2	437	1036	600
1097	72.69	76.71	439	11629.77	22.38	12273.29	15.20	0	0	281.11	17.06	534.38	6.70	282.94	21.16	196.24	13.75	1	6152.62	5.97	0.66	5	2	438	1036	599
1098	71.60	76.81	440	11456.13	30.44	12289.45	25.34	0	0	204.12	14.45	522.60	7.26	326.78	31.03	276.38	24.71	1	6992.35	4.80	0.49	4	2	439	1036	598
1099	72.67	76.83	441	11627.85	22.13	12292.26	17.80	0	0	314.87	18.08	525.22	8.19	296.60	21.48	243.92	16.52	1	7103.60	6.62	0.63	4	2	440	1036	597
1100	72.77	76.29	442	11643.69	34.21	12206.38	21.48	0	0	218.15	15.13	529.21	7.38	352.38	35.95	245.05	19.98	1	7241.18	5.71	0.52	4	2	441	1036	596
1101	72.98	76.73	443	11677.54	29.72	12276.08	21.41	0	0	247.85	17.10	519.00	8.05	321.86	30.08	245.07	19.88	1	4565.75	5.01	0.53	4	2	442	1036	595
1102	72.54	76.75	444	11607.05	70.22	12279.78	17.42	0	0	192.69	10.83	511.41	6.29	633.28	98.65	248.10	16.40	1	5173.15	3.97	0.58	5	2	443	1036	594
1103	72.79	76.66	445	11646.64	32.58	12265.49	18.52	0	0	218.21	14.07	521.26	6.75	365.96	35.27	228.36	17.09	1	6631.10	5.00	0.57	4	2	444	1036	593
1104	72.35	76.69	446	11575.68	37.68	12270.84	23.45	0	0	214.40	18.54	537.99	8.19	326.92	38.12	214.25	21.45	1	5629.55	5.43	0.45	4	2	445	1036	592
1105	72.43	76.51	447	11588.50	32.35	12242.31	17.65	0	0	219.75	12.98	522.83	6.54	389.80	36.71	238.52	16.40	1	5978.20	5.14	0.58	4	2	446	1036	591
1106	72.72	76.69	448	11634.93	29.01	12270.29	32.80	0	0	190.12	14.33	516.26	7.18	297.36	28.33	309.29	33.18	1	5167.28	4.28	0.49	5	2	447	1036	590
1107	73.36	76.11	449	11737.70	111.77	12177.40	23.83	0	0	146.57	19.83	551.39	7.91	501.95	152.90	140.28	22.09	1	5310.97	4.92	0.32	5	2	448	1036	589
1108	72.24	76.62	451	11558.66	51.19	12259.52	14.96	0	0	188.48	13.49	540.98	5.80	458.99	64.75	165.51	13.54	1	4699.28	3.44	0.59	4	2	449	1036	588
1109	72.17	76.53	452	11546.96	56.55	12244.10	20.22	0	0	157.40	17.67	556.44	6.27	359.70	59.71	139.72	17.44	1	3985.65	3.07	0.41	4	2	450	1036	587
1110	72.06	76.21	453	11529.74	81.01	12192.99	14.06	0	0	186.54	10.06	503.30	5.45	708.44	145.98	209.01	13.07	1	4399.62	3.61	0.67	5	2	451	1036	586
1111	72.34	76.29	454	11573.95	30.82	12206.09	12.67	0	0	241.58	15.30	515.35	5.79	353.06	32.30	156.88	11.38	1	3104.38	3.23	0.66	4	2	452	1036	585
1112	72.98	76.72	455	11676.44	39.85	12275.04	30.30	0	0	180.66	18.46	526.92	8.15	295.90	38.92	233.46	27.84	1	5464.95	4.55	0.37	4	2	453	1036	584
1113	72.62	76.66	456	11618.67	48.98	12265.54	27.37	0	0	167.06	20.29	556.46	7.54	295.09	47.97	175.98	24.59	1	4508.62	3.93	0.35	4	2	454	1036	583
1114	73.00	76.00	457	11679.96	33.32	12160.75	18.85	0	0	202.74	13.64	505.32	6.33	357.11	35.34	221.51	17.41	1	4720.88	3.55	0.58	5	2	455	1036	582
1115	73.30	76.25	458	11728.74	99.44	12200.78	19.13	0	0	177.31	17.57	560.18	7.50	552.52	133.48	152.28	17.28	1	5848.90	3.73	0.46	5	2	456	1036	581
1116	73.30	76.02	459	11728.47	35.92	12163.06	21.64	0	0	180.19	12.88	509.81	6.32	365.85	38.97	239.62	20.29	1	5086.82	3.56	0.55	5	2	457	1036	580
1117	72.63	76.76	460	11620.39	28.64	12282.06	17.09	0	0	249.40	21.77	561.24	6.91	252.62	25.94	151.91	15.23	1	5206.78	3.98	0.54	4	2	458	1036	579
1118	72.66	76.26	461	11625.53	28.46	12201.48	20.76	0	0	202.56	13.07	530.25	6.28	331.95	29.16	250.65	19.84	1	6610.57	3.82	0.57	5	2	459	1036	578
1119	72.67	76.33	462	11626.82	31.81	12213.13	20.59	0	0	204.46	19.82	566.25	6.62	252.91	28.92	164.96	18.36	1	5408.25	4.64	0.47	4	2	460	1036	577
1120	72.58	76.50	463	11613.04	29.89	12239.29	21.04	0	0	254.91	10.89	466.20	6.70	447.14	34.67	349.46	22.05	1	6822.38	3.43	0.66	5	2	461	1036	576
1121	73.07	76.59	464	11691.58	27.08	12254.75	23.61	0	0	247.02	20.83	553.82	8.14	248.76	24.99	218.88	21.37	0	6358.38	3.79	0.50	5	2	462	1036	575
1122	72.61	76.63	465	11616.86	41.49	12261.40	32.23	0	0	167.51	18.88	589.26	7.68	275.41	40.25	221.84	29.92	1	7658.72	4.97	0.37	5	2	463	1036	574
1123	73.37	76.86	466	11738.45	51.02	12298.05	45.43	0	0	161.02	22.17	533.24	9.74	272.74	50.39	257.06	42.35	1	5666.90	6.61	0.28	5	2	464	1036	573
1124	73.27	76.10	467	11723.71	26.67	12176.17	23.18	0	0	212.17	11.40	476.86	6.15	340.92	27.28	322.69	23.64	1	4720.97	2.86	0.63	5	2	465	1036	572
1125	72.63	76.59	468	11620.98	39.52	12254.28	26.06	0	0	193.58	18.78	560.33	7.82	299.15	39.07	210.92	23.65	1	6156.50	4.90	0.42	4	2	466	1036	571
1126	72.26	76.73	469	11560.98	86.57	12276.77	27.55	0	0	148.52	16.01	555.75	8.00	496.19	117.33	204.59	25.34	1	6633.78	4.16	0.35	5	2	467	1036	570
1127	72.63	76.19	470	11621.41	35.13	12190.79	14.97	0	0	272.54	23.38	548.37	7.46	298.19	34.25	136.23	13.54	1	4683.45	4.77	0.56	4	2	468	1036	569
1128	72.57	76.49	471	11611.09	45.92	12238.53	29.43	0	0	191.16	33.19	580.19	8.43	202.52	40.29	126.47	23.64	1	6936.25	6.36	0.26	4	2	469	1036	568
1129	72.55	76.39	472	11608.57	35.12	12221.82	26.28	0	0	215.93	17.15	519.70	8.03	318.88	35.53	254.08	25.29	1	6386.75	3.77	0.50	5	2	470	1036	567
1130	73.17	76.39	473	11706.89	49.06	12221.63	28.03	0	0	182.07	30.79	567.01	8.12	222.11	43.43	124.15	22.81	1	5628.68	4.39	0.26	5	2	471	1036	566
1131	72.13	76.63	474	11540.60	43.27	12260.47	34.52	0	0	158.14	23.06	580.27	7.79	229.49	39.00	183.89	30.84	0	7478.38	2.95	0.28	4	2	472	1036	565
1132	73.00	76.64	475	11679.90	123.67	12262.70	20.53	0	0	194.40	13.48	515.76	8.03	780.25	240.74	239.34	19.22	1	4864.78	4.25	0.50	5	2	473	1036	564
1133	71.30	76.36	476	11408.76	72.04	12218.16	20.14	0	0	170.85	14.48	578.19	6.72	491.50	82.08	187.40	18.36	1	6383.83	3.89	0.48	5	2	474	1036	563
1134	73.09	76.38	477	11693.90	30.69	12220.69	19.68	0	0	218.03	17.71	546.33	6.85	287.29	29.31	189.72	17.77	1	5325.35	4.11	0.53	4	2	475	1036	562
1135	73.01	76.48	478	11682.35	39.78	12236.59	20.95	0	0	213.54	16.65	539.34	7.66	364.83	42.68	212.99	19.18	1	5697.57	4.12	0.49	4	2	476	1036	561
1136	73.04	76.68	479	11686.00	88.14	12269.13	25.79	0	0	180.54	11.02	496.62	6.96	695.50	115.14	306.45	26.33	1	7576.53	5.64	0.56	5	2	477	1036	560
1137	72.69	76.31	480	11629.87	77.72	12209.82	30.43	0	0	139.40	23.93	591.83	8.16	333.10	78.45	137.85	26.74	1	5768.55	5.18	0.23	5	2	478	1036	559
1138	72.09	76.69	481	11533.90	33.62	12270.98	17.58	0	0	234.92	17.34	552.12	7.10	331.99	34.18	187.33	15.94	1	6368.83	3.87	0.56	4	2	479	1036	558
1139	73.02	76.42	482	11682.76	46.19	12226.79	33.29	0	0	167.40	25.59	576.02	8.27	232.81	41.74	168.89	29.60	0	5971.38	1.90	0.28	5	2	480	1036	557
1140	72.31	76.35	483	11569.80	33.62	12215.48	15.47	0	0	237.51	13.06	531.32	6.53	418.68	40.02	224.78	14.30	1	6399.62	4.13	0.64	5	2	481	1036	556
1141	72.79	76.61	484	11646.87	39.65	12257.21	30.10	0	0	173.48	21.59	569.48	7.62	243.99	36.72	188.36	26.96	0	6706.03	3.22	0.35	5	2	482	1036	555
1142	72.74	76.51	485	11637.67	25.74	12241.02	16.20	0	0	278.89	25.17	566.61	6.96	219.25	22.78	136.71	13.65	0	6058.60	4.66	0.54	4	2	483	1036	554
1143	72.72	76.27	486	11635.78	29.03	12202.43	17.53	0	0	249.90	16.93	528.26	7.07	313.39	28.99	203.42	15.92	1	5148.85	4.85	0.60	4	2	484	1036	553
1144	72.58	76.57	487	11613.38	27.62	12251.65	19.00	0	0	228.18	14.46	512.80	6.78	328.68	28.13	237.62	17.56	1	5442.95	4.45	0.58	5	2	485	1036	552
1145	72.97	76.37	488	11675.80	38.75	12219.05	19.81	0	0	204.90	22.70	563.35	6.94	265.29	35.89	137.52	17.06	1	5008.75	3.78	0.43	4	2	486	1036	551
1146	72.60	76.65	489	11616.64	34.71	12263.71	16.08	0	0	233.62	14.52	530.88	6.76	392.98	39.41	205.76	14.74	1	5465.85	4.64	0.61	4	2	487	1036	550
1147	72.90	76.09	490	11664.77	40.76	12173.72	24.52	0	0	214.52	23.08	559.83	8.59	287.62	38.84	178.24	22.10	1	6002.05	4.98	0.40	3	2	488	1036	549
1148	71.54	76.21	491	11446.75	78.18	12193.16	20.77	0	0	176.58	11.04	504.41	6.27	644.62	86.84	260.90	20.08	1	5828.15	2.80	0.57	5	2	489	1036	548
1149	72.08	76.43	492	11532.59	23.68	12228.86	19.34	0	0	274.67	10.72	453.13	6.56	418.91	28.13	354.04	20.43	1	6404.57	3.68	0.68	5	2	490	1036	547
1150	72.68	76.33	493	11628.35	43.86	12212.34	32.62	0	0	176.39	26.02	559.95	8.45	229.90	39.28	171.44	29.05	0	4897.82	2.66	0.29	5	2	491	1036	546
1151	72.31	76.34	494	11568.83	45.01	12214.54	22.31	0	0	202.48	11.49	483.64	6.69	475.76	50.82	297.01	22.43	1	6178.50	4.99	0.57	5	2	492	1036	545
1152	72.16	76.43	495	11545.98	26.00	12228.74	14.93	0	0	240.25	22.53	587.39	5.54	211.09	22.84	113.66	11.17	1	6434.85	5.62	0.54	4	2	493	1036	544
1153	72.33	76.71	496	11573.31	19.83	12273.74	14.54	0	0	247.12	12.10	535.45	5.48	308.92	19.57	234.42	13.40	1	5286.10	4.22	0.70	4	2	494	1036	543
1154	71.36	76.54	497	11418.17	39.00	12245.91	18.03	0	0	188.50	12.08	535.59	6.04	417.87	46.44	224.95	16.66	1	4081.90	3.60	0.56	4	2	495	1036	542
1155	72.91	76.23	498	11665.96	30.92	12196.73	32.88	0	0	199.94	24.91	565.86	8.10	192.30	27.57	204.45	29.32	0	5411.62	3.14	0.36	3	2	496	1036	541
1156	72.24	76.29	499	11557.73	27.88	12206.60	12.91	0	0	263.82	11.96	506.56	6.02	419.78	33.17	227.48	11.95	1	5970.55	4.46	0.71	4	2	497	1036	540
1157	72.39	76.37	500	11582.95	33.81	12219.03	20.98	0	0	209.53	18.18	552.92	7.16	297.00	32.50	189.67	18.98	1	4447.53	4.51	0.49	4	2	498	1036	539
1158	72.22	76.44	501	11554.86	29.12	12230.09	13.95	0	0	233.67	12.96	538.64	5.81	374.64	31.86	199.44	12.75	1	5722.88	4.61	0.67	4	2	499	1036	538
1159	72.72	76.21	502	11635.71	46.11	12193.19	17.95	0	0	218.67	22.56	558.80	7.61	329.84	46.29	136.29	16.24	1	6186.32	4.76	0.46	5	2	500	1036	537
1160	72.50	76.75	503	11599.98	40.33	12279.79	18.63	0	0	162.08	11.99	557.71	5.45	386.36	45.24	199.90	17.04	1	5792.95	4.38	0.54	4	2	501	1036	536
1161	72.61	76.30	504	11617.87	30.77	12207.45	22.40	0	0	235.31	14.68	511.28	7.62	349.74	32.18	281.55	21.55	1	5590.82	3.72	0.54	4	2	502	1036	535
1162	72.93	76.45	505	11668.26	22.52	12232.35	17.00	0	0	278.80	14.35	509.26	7.01	325.51	22.97	260.71	15.96	1	5720.22	4.56	0.65	4	2	503	1036	534
1163	72.31	76.57	506	11569.00	25.84	12251.41	16.06	0	0	278.84	15.77	517.12	7.29	339.76	26.76	225.02	14.76	1	5734.50	7.00	0.64	4	2	504	1036	533
1164	72.99	76.23	507	11678.86	26.36	12196.05	14.64	0	0	274.75	16.63	533.04	6.78	321.95	26.44	190.06	13.27	1	4677.88	4.76	0.66	4	2	505	1036	532
1165	72.47	76.56	508	11595.53	34.84	12249.16	21.90	0	0	187.94	14.71	551.77	6.69	333.39	35.67	221.60	20.09	1	5434.18	4.30	0.50	5	2	506	1036	531
1166	73.08	76.33	509	11693.00	24.25	12212.57	16.13	0	0	252.09	13.03	501.54	6.36	345.70	25.42	247.45	15.03	1	5006.62	4.75	0.66	5	2	507	1036	530
1167	72.23	76.40	510	11557.20	33.09	12223.32	17.81	0	0	230.16	11.48	500.23	6.59	444.80	41.38	284.04	17.29	1	6304.88	4.82	0.59	5	2	508	1036	529
1168	72.90	76.56	511	11664.19	23.49	12249.86	14.53	0	0	283.27	15.40	519.49	6.64	319.28	23.58	210.59	13.24	1	6563.03	5.54	0.69	5	2	509	1036	528
1169	72.61	76.39	512	11617.01	26.01	12222.75	17.36	0	0	283.36	11.95	451.45	6.79	410.47	28.98	306.99	17.61	1	5115.15	4.15	0.71	5	2	510	1036	527
1170	72.90	76.34	513	11664.14	45.07	12214.65	18.68	0	0	200.19	16.01	538.35	6.91	387.52	49.56	184.39	16.99	1	4638.25	6.12	0.53	5	2	511	1036	526
1171	73.12	76.24	514	11699.43	22.01	12198.98	15.74	0	0	275.81	12.79	487.63	6.54	350.31	23.31	268.12	14.98	1	5027.85	5.08	0.68	4	2	512	1036	525
1172	72.79	76.18	515	11646.97	31.79	12188.82	16.76	0	0	260.14	15.62	513.40	7.34	370.22	34.07	220.95	15.42	1	5972.47	3.86	0.62	4	2	513	1036	524
1173	72.89	76.22	516	11661.95	23.77	12194.95	12.59	0	0	303.36	10.60	458.57	5.99	445.10	28.73	279.75	12.41	1	5656.65	4.24	0.77	5	2	514	1036	523
1174	72.52	76.72	517	11603.94	31.49	12275.28	15.80	0	0	198.82	12.79	538.66	5.34	340.62	32.15	192.81	14.32	1	4958.03	3.42	0.63	4	2	515	1036	522
1175	72.98	76.53	518	11676.15	50.87	12245.18	19.60	0	0	194.42	16.02	544.74	7.21	415.26	58.97	188.49	17.88	1	6886.18	6.59	0.49	4	2	516	1036	521
1176	72.55	76.59	519	11607.28	36.60	12254.81	14.19	0	0	235.58	12.67	519.18	6.26	448.82	46.07	210.87	13.05	1	5508.55	4.73	0.67	5	2	517	1036	520
1177	72.32	76.32	520	11571.35	29.25	12211.66	12.95	0	0	266.06	14.34	531.80	6.31	383.78	32.55	190.18	11.80	1	5463.03	6.78	0.70	4	2	518	1036	519
1178	72.57	76.44	521	11611.69	24.14	12230.10	18.61	0	0	209.17	12.53	534.63	5.63	296.60	24.00	244.13	17.14	1	6134.07	4.89	0.63	4	2	519	1036	518
1179	73.14	76.53	522	11702.76	35.90	12245.45	15.21	0	0	253.50	11.46	510.70	6.57	490.27	46.17	268.75	14.52	1	5656.30	5.05	0.66	5	2	520	1036	517
1180	72.51	76.70	523	11600.81	21.96	12272.41	15.53	0	0	270.71	15.51	516.92	6.51	294.00	21.11	213.21	14.15	1	4425.32	5.90	0.67	5	2	521	1036	516
1181	73.27	76.51	524	11723.19	32.36	12241.80	18.14	0	0	232.28	15.34	528.78	7.11	357.75	34.52	218.10	16.65	1	5729.30	4.76	0.57	4	2	522	1036	515
1182	72.70	76.57	525	11632.10	37.96	12251.93	18.84	0	0	239.59	14.37	512.56	7.54	418.28	43.07	249.88	17.63	1	5087.80	5.10	0.58	5	2	523	1036	514
1183	72.86	76.49	526	11657.93	29.72	12238.81	16.12	0	0	273.30	12.32	483.69	7.00	436.26	35.40	283.62	15.62	1	6557.28	5.15	0.64	5	2	524	1036	513
1184	72.23	76.76	527	11556.76	31.90	12281.76	14.44	0	0	242.37	11.46	490.73	6.03	446.70	39.80	241.46	13.75	1	4030.85	5.28	0.70	5	2	525	1036	512
1185	73.36	76.96	528	11737.61	30.90	12313.11	14.82	0	0	204.38	13.52	539.30	5.42	343.37	31.94	176.25	13.43	1	4697.32	4.70	0.62	4	2	526	1036	511
1186	72.62	76.33	529	11619.78	23.33	12213.50	27.18	0	0	228.84	19.93	538.63	7.50	208.95	21.03	242.40	24.74	0	5505.45	3.26	0.49	3	2	527	1036	510
1187	72.70	76.51	530	11632.35	27.52	12242.18	15.02	0	0	214.84	11.91	527.96	5.50	361.17	29.52	215.01	13.77	1	5652.60	6.32	0.65	4	2	528	1036	509
1188	73.09	76.33	531	11694.86	38.50	12212.69	17.64	0	0	199.46	12.32	513.30	6.11	421.53	45.51	225.45	16.62	1	4938.30	4.20	0.61	5	2	529	1036	508
1189	71.86	76.76	532	11497.03	38.75	12281.00	15.80	0	0	218.64	12.45	518.15	6.25	441.29	46.15	221.14	14.59	1	5076.72	5.54	0.63	4	2	530	1036	507
1190	72.12	76.48	533	11539.29	26.73	12236.69	15.86	0	0	239.61	14.95	513.54	6.28	320.08	26.74	200.27	14.42	1	3954.32	4.70	0.63	4	2	531	1036	506
1191	73.00	76.64	534	11680.29	29.59	12263.16	15.89	0	0	250.49	23.07	550.23	6.61	245.31	26.82	131.75	13.49	1	4651.25	6.27	0.53	4	2	532	1036	505
1192	72.30	76.48	535	11568.75	27.16	12236.10	18.29	0	0	192.87	13.49	546.79	5.57	296.43	26.19	205.51	16.61	1	6046.40	4.72	0.58	4	2	533	1036	504
1193	72.18	76.73	536	11548.64	34.53	12276.43	17.75	0	0	200.24	12.09	516.39	6.08	399.54	39.59	234.48	16.48	1	4990.93	4.46	0.59	4	2	534	1036	503
1194	72.37	76.23	537	11578.97	34.78	12196.40	19.10	0	0	208.52	15.15	511.27	6.72	351.58	36.64	207.39	17.60	1	4986.40	3.47	0.55	5	2	535	1036	502
1195	71.92	76.63	538	11507.08	25.88	12260.08	13.76	0	0	268.72	12.22	490.95	6.22	397.12	29.44	241.41	12.81	1	5523.38	4.99	0.70	4	2	536	1036	501
1196	71.81	76.50	539	11488.80	31.49	12240.46	16.48	0	0	217.32	11.54	494.34	5.96	402.75	35.41	246.93	15.38	1	4542.32	3.88	0.64	5	2	537	1036	500
1197	72.36	76.60	540	11577.12	35.06	12255.95	20.39	0	0	215.31	15.27	522.26	7.30	361.19	37.70	228.58	18.81	1	5956.57	5.27	0.53	5	2	538	1036	499
1198	72.63	76.64	541	11621.17	19.57	12263.18	11.23	0	0	356.94	18.97	531.30	6.67	281.43	18.33	164.60	10.04	1	5661.25	5.96	0.74	3	2	539	1036	498
1199	72.62	76.25	542	11619.79	40.84	12199.59	19.98	0	0	234.12	13.77	494.21	6.14	413.55	33.23	266.95	18.72	1	5782.45	5.06	0.68	5	2	540	1036	497
1200	72.02	76.70	543	11523.10	29.47	12272.21	17.56	0	0	250.33	22.11	548.90	7.10	255.30	27.05	154.26	15.59	1	4709.20	6.00	0.53	4	2	541	1036	496
1201	71.85	76.39	544	11495.54	56.17	12222.08	16.61	0	0	195.01	18.61	539.29	6.67	395.29	61.82	134.66	14.25	1	4546.40	5.03	0.49	5	2	542	1036	495
1202	71.99	76.63	545	11517.62	36.49	12260.39	15.68	0	0	236.83	11.89	484.67	6.49	465.35	45.97	250.11	14.72	1	4366.28	4.59	0.64	5	2	543	1036	494
1203	72.52	76.71	546	11603.99	32.02	12272.81	19.07	0	0	222.05	18.62	520.41	6.99	291.42	30.46	177.90	17.19	1	4186.22	4.37	0.52	4	2	544	1036	493
1204	72.50	76.62	547	11600.38	35.51	12258.90	19.46	0	0	218.54	13.79	514.42	7.12	397.91	40.95	246.35	18.19	1	5409.72	4.84	0.54	4	2	545	1036	492
1205	72.08	76.59	548	11532.70	39.58	12254.40	13.71	0	0	252.96	9.79	468.21	5.79	558.48	46.04	280.56	13.25	1	3971.25	3.87	0.72	5	2	546	1036	491
1206	72.34	76.85	549	11573.79	29.79	12296.32	18.47	0	0	223.05	15.12	534.62	6.66	329.31	30.25	214.68	17.03	1	5942.40	6.75	0.58	5	2	547	1036	490
1207	72.83	76.64	550	11652.00	30.73	12262.05	19.68	0	0	239.81	17.69	532.01	7.49	308.67	30.49	209.90	17.90	1	5993.82	7.11	0.55	4	2	548	1036	489
1208	72.04	76.66	551	11525.98	53.39	12265.19	22.05	0	0	208.39	22.78	549.78	8.59	349.59	55.42	157.98	19.76	1	3887.15	4.98	0.40	4	2	549	1036	488
1209	72.47	76.61	552	11595.03	37.88	12257.82	21.71	0	0	206.67	12.81	514.39	6.93	402.61	41.06	276.20	20.79	1	5223.28	5.57	0.54	5	2	550	1036	487
1210	72.16	76.45	553	11546.14	28.94	12232.45	16.65	0	0	236.46	12.57	522.74	6.46	386.80	32.51	249.72	15.57	1	4921.05	3.95	0.63	4	2	551	1036	486
1211	71.93	76.72	554	11509.32	47.84	12274.78	28.94	0	0	163.41	13.80	539.10	7.46	397.42	54.59	271.97	27.70	1	5473.72	4.42	0.38	5	2	552	1036	485
1212	72.22	76.63	555	11555.23	28.23	12261.41	17.45	0	0	262.02	19.70	544.58	7.31	281.49	27.10	181.30	15.69	1	5662.82	5.12	0.58	4	2	553	1036	484
1213	72.65	76.97	556	11624.43	34.06	12315.64	14.69	0	0	260.23	19.11	546.70	6.94	329.39	34.32	156.48	13.29	1	5708.18	4.52	0.61	4	2	554	1036	483
1214	71.40	76.88	557	11424.78	39.93	12301.02	27.75	0	0	172.52	13.73	547.47	7.20	367.73	43.67	272.45	26.94	1	4471.42	4.23	0.43	5	2	555	1036	482
1215	72.43	76.22	558	11588.96	18.26	12195.72	13.85	0	0	313.57	22.84	579.58	6.14	193.29	16.07	146.76	12.25	0	6367.43	4.73	0.65	4	2	556	1036	481
1216	71.97	77.08	559	11515.13	44.80	12332.65	24.32	0	0	188.29	17.93	563.25	7.77	343.14	46.42	201.57	22.19	1	5332.65	5.19	0.42	4	2	557	1036	480
1217	72.10	76.57	560	11535.24	37.06	12251.83	24.69	0	0	193.46	19.89	565.97	7.49	275.59	34.88	187.75	22.25	1	5138.62	5.76	0.42	5	2	558	1036	479
1218	72.48	76.47	561	11597.39	25.64	12235.16	15.58	0	0	258.50	11.96	504.66	6.43	394.97	29.48	268.39	14.83	1	5477.08	5.18	0.67	5	2	559	1036	478
1219	72.13	76.72	562	11540.69	37.39	12275.41	11.13	0	0	245.20	9.79	491.16	5.27	543.76	54.13	223.98	10.32	1	4441.07	2.81	0.76	5	2	560	1036	477
1220	72.98	76.25	563	11676.68	34.77	12200.62	13.39	0	0	239.95	13.46	513.30	6.06	415.55	40.18	189.09	12.21	1	4565.10	3.94	0.68	4	2	561	1036	476
1221	72.72	76.50	564	11635.49	30.53	12239.28	15.78	0	0	248.43	13.73	523.89	6.61	380.00	33.01	226.45	14.53	1	5147.80	4.36	0.65	4	2	562	1036	475
1222	72.05	76.71	565	11528.08	30.04	12274.15	17.86	0	0	226.93	15.48	518.67	6.68	326.49	30.39	206.52	16.28	1	2608.75	4.65	0.59	5	2	563	1036	474
1223	72.34	76.65	566	11573.93	34.78	12263.73	17.11	0	0	246.89	19.54	542.73	7.51	326.87	34.91	169.53	15.42	1	5648.47	5.36	0.55	4	2	564	1036	473
1224	72.52	76.49	567	11603.94	24.31	12238.09	14.74	0	0	296.54	16.72	523.38	7.21	324.09	24.44	206.25	13.43	1	6524.93	5.71	0.67	4	2	565	1036	472
1225	72.85	76.22	568	11655.96	23.68	12194.75	19.07	0	0	268.31	17.11	526.49	7.38	282.09	22.89	234.75	17.51	1	6741.28	4.71	0.61	4	2	566	1036	471
1226	72.96	76.36	569	11672.90	32.99	12218.01	15.84	0	0	216.78	14.58	550.06	6.09	351.82	34.50	185.50	14.37	1	4997.03	4.59	0.61	5	2	567	1036	470
1227	72.73	76.54	570	11636.96	22.68	12246.66	16.40	0	0	262.32	18.03	532.89	6.50	254.83	20.77	185.99	14.73	1	4220.82	4.32	0.62	4	2	568	1036	469
1228	72.18	76.30	571	11548.83	17.10	12207.38	15.19	0	0	289.55	13.10	509.09	6.13	291.71	16.60	263.65	14.29	1	5021.10	4.29	0.72	4	2	569	1036	468
1229	72.48	76.63	572	11596.79	22.11	12260.38	13.58	0	0	300.71	21.16	569.49	6.49	242.11	19.83	149.03	11.91	0	6044.15	4.37	0.65	4	2	570	1036	467
1230	72.56	76.59	573	11609.61	24.95	12254.48	16.07	0	0	277.97	16.34	516.50	7.19	320.50	24.98	215.90	14.69	1	4100.58	4.55	0.64	5	2	571	1036	466
1231	72.38	76.94	574	11580.39	27.09	12310.20	19.68	0	0	262.22	20.22	548.31	7.83	271.17	25.24	199.68	17.81	1	4882.22	6.72	0.55	4	2	572	1036	465
1232	72.68	76.31	575	11628.95	23.79	12209.97	12.46	0	0	273.39	12.35	521.33	5.73	365.49	25.17	218.00	11.42	1	7349.47	5.42	0.75	5	2	573	1036	464
1233	72.22	76.73	576	11555.36	21.45	12277.52	17.43	0	0	282.27	17.12	531.55	7.06	273.31	20.17	223.80	16.15	1	5673.45	6.45	0.65	5	2	574	1036	463
1234	72.69	76.39	577	11630.99	24.03	12222.89	15.23	0	0	316.31	16.65	511.49	7.59	329.50	24.51	228.26	13.97	1	5391.00	6.20	0.68	4	2	575	1036	462
1235	72.41	76.86	578	11584.87	33.63	12296.86	17.26	0	0	240.84	14.53	513.82	7.10	393.85	38.35	226.80	16.13	1	4245.78	4.94	0.61	5	2	576	1036	461
1236	72.65	76.64	579	11624.11	32.84	12262.29	18.41	0	0	229.06	17.49	547.47	7.15	322.31	32.83	189.69	16.70	1	4408.20	5.98	0.55	4	2	577	1036	460
1237	72.79	76.55	580	11645.66	27.29	12247.62	13.21	0	0	281.21	19.12	566.13	6.50	296.46	26.47	150.79	11.62	1	4357.97	5.31	0.65	4	2	578	1036	459
1238	72.71	76.61	581	11634.36	36.57	12258.05	15.39	0	0	265.22	13.67	509.97	7.30	462.05	47.04	239.59	14.35	1	6642.40	6.24	0.64	4	2	579	1036	458
1239	71.99	76.33	582	11519.12	24.58	12213.57	14.84	0	0	194.44	11.30	539.95	4.72	314.93	24.45	200.95	13.49	1	5216.68	3.30	0.67	5	2	580	1036	457
1240	72.07	76.76	583	11530.75	22.28	12281.13	14.60	0	0	251.88	9.86	485.36	5.53	400.06	25.59	293.70	14.36	1	3520.45	3.67	0.71	5	2	581	1036	456
1241	72.17	76.47	584	11547.46	23.13	12234.76	17.32	0	0	271.80	19.02	535.26	7.01	255.18	21.28	193.09	15.58	1	4354.38	3.88	0.61	4	2	582	1036	455
1242	72.06	76.66	585	11530.25	34.58	12265.34	15.20	0	0	264.81	18.11	525.09	7.38	361.19	36.72	174.94	13.76	1	5405.85	6.50	0.61	4	2	583	1036	454
1243	72.76	76.77	586	11641.84	33.68	12283.34	13.20	0	0	245.48	14.32	549.48	6.05	390.44	36.77	178.27	11.98	1	7032.85	4.73	0.68	5	2	584	1036	453
1244	72.22	76.44	587	11555.27	22.33	12229.88	17.77	0	0	255.45	12.58	509.41	6.55	340.43	23.34	284.22	17.15	1	6233.38	5.03	0.64	4	2	585	1036	452
1245	73.44	76.22	588	11750.17	22.71	12195.94	18.01	0	0	225.67	12.43	503.60	5.72	298.94	22.73	256.04	16.79	1	5657.93	4.19	0.66	5	2	586	1036	451
1246	72.50	76.60	589	11600.17	19.57	12255.21	8.12	0	0	311.37	15.55	561.98	4.67	294.53	18.49	121.34	6.50	1	6630.30	6.21	0.79	4	2	587	1036	450
1247	71.55	76.41	590	11447.73	33.59	12225.75	19.03	0	0	243.05	15.77	517.35	7.48	357.84	35.05	231.78	17.51	1	5214.57	4.44	0.58	5	2	588	1036	449
1248	72.09	76.86	591	11534.86	38.75	12297.36	16.99	0	0	239.42	13.76	512.27	7.13	444.24	47.63	234.63	16.00	1	4197.20	5.98	0.61	4	2	589	1036	448
1249	72.64	76.51	592	11622.70	30.79	12241.89	14.49	0	0	257.81	13.63	521.20	6.64	405.10	35.78	218.67	13.35	1	4925.35	4.59	0.67	5	2	590	1036	447
1250	72.78	76.48	593	11645.52	49.62	12236.25	18.72	0	0	194.46	12.27	517.33	6.57	483.24	62.18	237.16	17.41	1	5191.50	4.39	0.55	4	2	591	1036	446
1251	72.03	76.65	594	11524.86	18.69	12264.58	19.17	0	0	248.95	22.17	569.38	5.77	161.89	16.52	165.88	16.82	0	4396.28	5.01	0.56	5	2	592	1036	445
1252	72.40	76.66	595	11583.97	45.36	12265.50	15.63	0	0	233.28	14.74	527.56	6.81	441.88	50.09	195.00	14.26	1	3054.12	4.79	0.62	4	2	593	1036	444
1253	72.63	76.57	596	11621.55	20.34	12250.54	13.98	0	0	261.54	13.99	531.51	5.72	291.22	19.46	205.31	12.70	1	5033.38	4.42	0.70	4	2	594	1036	443
1254	72.26	76.69	597	11561.61	22.31	12270.50	15.56	0	0	263.76	14.13	507.79	6.38	315.48	22.24	229.36	14.30	1	4141.90	4.51	0.67	4	2	595	1036	442
1255	72.53	76.62	598	11604.77	36.03	12259.34	22.03	0	0	205.85	17.14	539.07	7.45	325.24	36.31	208.95	20.11	1	5083.35	4.44	0.48	4	2	596	1036	441
1256	71.90	76.83	599	11503.25	37.40	12292.34	13.00	0	0	223.59	11.41	509.09	5.53	466.81	47.60	202.91	11.99	1	3530.70	5.94	0.70	5	2	597	1036	440
1257	72.72	76.59	600	11635.85	24.73	12254.70	18.90	0	0	234.72	19.55	547.10	6.38	227.73	22.61	176.09	16.82	0	5346.88	3.09	0.56	4	2	598	1036	439
1258	71.93	76.48	601	11508.95	59.01	12236.82	19.11	0	0	188.53	14.30	517.31	6.99	480.97	75.19	200.74	17.53	1	3140.90	3.50	0.51	4	2	599	1036	438
1259	72.19	76.80	602	11549.84	23.08	12288.16	16.86	0	0	267.49	12.72	478.86	6.69	357.72	24.78	279.25	16.26	1	3982.33	5.06	0.65	4	2	600	1036	437
1260	71.89	76.43	603	11502.10	45.68	12229.03	17.99	0	0	227.75	13.14	500.03	7.27	488.81	58.81	249.88	16.89	1	4449.30	4.45	0.58	5	2	601	1036	436
1261	71.46	76.25	604	11433.54	68.90	12200.43	23.28	0	0	176.37	13.17	519.05	7.33	526.77	85.24	248.56	21.87	1	4551.85	4.88	0.51	5	2	602	1036	435
1262	73.18	75.93	605	11708.55	25.37	12149.21	19.11	0	0	216.84	16.04	530.66	6.17	264.50	23.58	201.93	17.28	1	5247.07	5.31	0.57	5	2	603	1036	434
1263	72.23	76.43	606	11556.22	28.07	12228.07	19.26	0	0	230.82	14.39	530.14	6.93	336.43	28.99	245.04	17.90	1	5419.85	4.08	0.57	4	2	604	1036	433
1264	72.24	76.42	607	11557.74	32.18	12227.92	12.70	0	0	237.80	15.35	543.72	5.78	358.49	34.01	154.04	11.31	1	5248.53	6.49	0.66	5	2	605	1036	432
1265	72.41	76.18	608	11585.54	26.08	12189.31	14.28	0	0	279.66	18.29	529.09	6.81	302.11	25.17	170.87	12.88	1	5679.32	5.40	0.65	4	2	606	1036	431
1266	72.96	75.89	609	11673.08	27.75	12141.88	16.99	0	0	240.75	13.95	494.77	6.58	348.11	29.07	231.87	15.73	1	3524.38	4.62	0.62	4	2	607	1036	430
1267	72.00	76.59	610	11520.35	44.03	12254.74	25.86	0	0	156.45	14.97	539.06	6.68	337.37	45.31	213.60	23.64	1	3194.17	3.71	0.42	5	2	608	1036	429
1268	72.07	76.29	611	11531.95	28.80	12205.78	14.07	0	0	249.51	13.67	511.78	6.18	373.22	31.32	203.45	12.86	1	4416.50	4.54	0.68	5	2	609	1036	428
1269	72.75	76.35	612	11640.01	33.80	12216.16	18.28	0	0	236.27	15.17	509.85	7.20	367.76	36.05	225.53	16.82	1	6452.97	4.62	0.58	4	2	610	1036	427
1270	72.85	76.43	613	11655.64	31.43	12229.34	13.08	0	0	264.86	14.46	501.86	6.37	392.39	34.70	189.31	11.91	1	5127.47	4.56	0.70	5	2	611	1036	426
1271	72.40	76.24	614	11584.06	79.54	12198.62	16.30	0	0	214.22	11.21	487.77	6.78	721.14	153.01	252.05	15.43	1	4675.88	4.70	0.61	5	2	612	1036	425
1272	72.32	76.31	615	11570.47	47.09	12208.98	18.74	0	0	170.62	14.70	544.46	6.08	384.80	52.36	171.71	16.99	1	4329.05	4.30	0.50	5	2	613	1036	424
1273	72.64	76.37	616	11621.62	26.38	12218.56	18.14	0	0	236.50	17.60	538.25	6.67	272.94	24.59	190.60	16.36	1	4518.35	4.93	0.57	4	2	614	1036	423
1274	72.37	76.17	617	11579.55	34.92	12186.40	24.52	0	0	223.96	20.31	541.71	8.51	294.96	33.63	212.56	22.36	1	6446.80	4.97	0.45	5	2	615	1036	422
1275	73.31	76.51	618	11729.07	41.91	12242.01	20.00	0	0	178.66	16.51	538.30	6.42	335.07	42.67	169.92	18.03	1	4231.72	3.99	0.47	4	2	616	1036	421
1276	71.95	76.37	619	11511.44	38.86	12218.50	15.15	0	0	210.59	19.40	545.99	6.03	309.73	37.92	124.71	12.56	1	5088.45	4.71	0.53	4	2	617	1036	420
1277	72.20	76.55	620	11552.05	37.54	12248.48	13.73	0	0	233.83	15.91	552.31	6.27	385.62	41.60	158.66	12.31	1	5319.12	5.71	0.63	5	2	618	1036	419
1278	72.71	76.28	621	11633.34	46.46	12205.19	18.80	0	0	216.55	14.01	523.10	7.25	453.85	55.17	231.56	17.44	1	5895.28	5.37	0.57	5	2	619	1036	418
1279	71.77	76.32	622	11483.36	39.16	12210.81	19.74	0	0	203.09	13.09	529.72	6.73	408.51	44.20	243.70	18.41	1	6092.22	4.26	0.55	4	2	620	1036	417
1280	72.74	76.15	623	11638.95	30.86	12183.90	18.19	0	0	181.16	15.00	541.48	5.43	284.48	29.12	171.64	16.37	1	4298.55	4.24	0.54	3	2	621	1036	416
1281	72.16	76.47	624	11545.10	29.54	12235.79	19.91	0	0	209.35	12.53	517.24	6.45	360.99	31.83	264.08	18.83	1	6002.82	4.68	0.57	5	2	622	1036	415
1282	71.28	76.84	625	11405.31	36.47	12294.47	16.37	0	0	196.98	10.77	516.11	5.67	444.14	45.46	239.46	15.31	1	3492.85	3.92	0.62	4	2	623	1036	414
1283	72.14	76.62	627	11541.89	36.33	12258.48	19.96	0	0	220.72	18.79	528.75	7.49	318.35	36.14	184.08	18.06	1	5089.07	3.42	0.50	5	2	624	1036	413
1284	72.14	76.66	628	11541.71	30.49	12265.31	17.18	0	0	263.14	19.31	536.84	7.61	311.53	30.02	183.70	15.53	1	5154.45	5.05	0.57	4	2	625	1036	412
1285	73.08	76.31	629	11692.01	28.12	12209.57	17.50	0	0	236.28	13.82	501.82	6.65	351.35	29.69	237.33	16.21	1	4885.20	4.41	0.61	4	2	626	1036	411
1286	72.43	76.28	630	11589.47	26.81	12205.33	14.03	0	0	243.15	11.99	517.97	5.86	387.02	30.22	226.62	12.96	1	5858.55	4.90	0.69	4	2	627	1036	410
1287	73.08	76.04	631	11692.54	31.17	12167.12	18.20	0	0	226.53	20.09	555.73	6.76	268.41	28.96	159.84	16.37	1	5563.90	5.20	0.52	5	2	628	1036	409
1288	72.25	76.44	632	11559.59	28.49	12229.67	15.92	0	0	246.95	11.46	489.76	6.36	422.26	34.24	273.47	15.26	1	4639.97	3.74	0.65	5	2	629	1036	408
1289	72.86	76.40	633	11657.30	34.14	12224.75	15.45	0	0	219.05	15.54	539.10	6.10	344.14	35.18	170.76	13.93	1	5012.55	4.70	0.60	4	2	630	1036	407
1290	72.91	76.26	634	11665.91	29.75	12201.16	18.62	0	0	219.03	13.39	511.13	6.49	351.85	31.35	241.28	17.30	1	5411.78	5.10	0.59	4	2	631	1036	406
1291	72.32	76.67	635	11570.81	34.71	12267.97	21.40	0	0	207.51	17.51	534.65	7.26	311.17	34.17	199.68	19.45	1	4285.05	5.35	0.49	5	2	632	1036	405
1292	72.04	76.76	636	11527.15	39.48	12281.42	16.98	0	0	200.42	14.14	535.00	6.22	387.07	43.57	190.25	15.47	1	2961.33	4.60	0.57	4	2	633	1036	404
1293	73.24	76.49	637	11719.06	29.19	12238.86	16.81	0	0	280.51	11.96	471.31	7.20	455.57	37.29	310.39	16.92	1	4589.45	4.02	0.63	5	2	634	1036	403
1294	73.06	76.63	638	11689.99	23.30	12261.05	20.38	0	0	226.85	15.47	541.13	6.48	264.20	21.89	234.31	18.63	1	5103.72	4.67	0.58	5	2	635	1036	402
1295	72.27	76.46	639	11562.61	31.71	12233.73	18.40	0	0	211.18	11.61	508.54	6.27	404.89	36.97	266.98	17.50	1	5838.22	4.78	0.59	5	2	636	1036	401
1296	71.85	76.85	640	11496.18	63.94	12295.54	21.16	0	0	179.80	13.04	514.09	7.06	525.38	90.21	232.74	19.95	1	4376.28	3.96	0.49	5	2	637	1036	400
1297	72.11	76.54	641	11537.09	36.88	12245.79	24.43	0	0	183.40	13.29	527.86	6.94	368.76	40.22	267.57	23.19	1	4555.35	4.89	0.46	4	2	638	1036	399
1298	73.15	76.22	642	11704.59	35.98	12195.32	23.18	0	0	217.10	13.37	481.74	7.60	408.51	42.12	295.96	22.88	1	5320.43	4.95	0.49	5	2	639	1036	398
1299	72.93	75.88	643	11668.28	40.73	12141.17	25.42	0	0	185.91	15.27	517.59	7.49	357.27	43.28	244.79	23.77	1	4659.68	3.74	0.45	5	2	640	1036	397
1300	72.70	76.37	644	11631.61	53.01	12219.45	15.90	0	0	172.71	11.11	517.95	5.37	492.52	65.92	196.27	14.56	1	3913.70	3.95	0.60	4	2	641	1036	396
1301	72.73	75.94	645	11636.04	120.37	12150.72	49.80	0	0	258.17	11.89	413.15	10.11	979.24	309.80	604.88	77.53	1	6013.07	3.52	0.24	5	2	642	1036	395
1302	72.42	76.28	646	11587.13	33.04	12204.03	23.37	0	0	172.83	21.04	560.43	5.94	209.39	29.18	148.11	20.59	0	4618.78	3.14	0.40	5	2	643	1036	394
1303	72.64	76.41	647	11622.96	37.34	12226.16	20.57	0	0	217.86	10.68	463.07	6.59	475.38	45.42	325.32	21.17	1	4991.75	3.56	0.55	5	2	644	1036	393
1304	73.67	76.04	648	11787.66	31.90	12166.34	24.13	0	0	179.07	14.90	503.27	6.32	286.27	31.19	227.12	22.14	1	3727.40	3.36	0.50	5	2	645	1036	392
1305	72.43	76.36	649	11589.52	42.57	12217.17	24.16	0	0	156.05	12.82	528.99	6.30	374.65	46.96	234.31	22.38	1	4123.72	3.36	0.45	5	2	646	1036	391
1306	73.42	76.14	650	11746.84	33.48	12182.84	26.29	0	0	166.45	9.66	483.41	5.65	387.62	35.74	340.97	27.62	1	3936.40	2.62	0.55	5	2	647	1036	390
1307	72.99	76.25	651	11678.18	39.85	12199.55	18.42	0	0	199.92	12.90	512.70	6.47	417.17	46.44	227.58	17.05	1	5602.45	4.26	0.57	5	2	648	1036	389
1308	73.24	76.16	652	11718.96	61.69	12185.66	17.33	0	0	179.90	10.58	491.96	5.96	583.59	96.36	237.22	16.23	1	4781.97	4.84	0.58	5	2	649	1036	388
1309	72.76	76.38	653	11642.25	29.55	12220.76	20.76	0	0	254.36	14.53	476.57	7.77	366.99	31.75	285.98	20.10	1	3276.97	3.59	0.56	4	2	650	1036	387
1310	72.51	76.47	654	11602.20	21.44	12235.66	17.14	0	0	232.60	14.15	507.48	5.85	273.02	20.09	221.27	15.60	1	5581.00	4.67	0.64	5	2	651	1036	386
1311	72.33	76.50	655	11572.80	55.80	12240.19	25.38	0	0	157.09	15.58	527.91	7.21	394.61	63.46	203.48	23.24	1	2966.78	3.29	0.38	4	2	652	1036	385
1312	71.90	76.25	656	11504.52	125.80	12200.26	17.89	0	0	186.39	12.43	513.90	7.03	800.33	244.08	216.14	16.57	1	3873.00	4.20	0.55	5	2	653	1036	384
1313	72.64	76.22	657	11621.82	56.53	12195.80	20.93	0	0	141.07	10.95	538.48	5.55	468.67	73.61	215.92	19.33	1	5202.90	3.07	0.52	5	2	654	1036	383
1314	72.25	76.81	658	11560.18	36.66	12289.76	17.01	0	0	207.77	14.11	549.82	6.36	382.42	40.69	198.66	15.55	1	4054.78	4.20	0.58	4	2	655	1036	382
1315	73.11	76.59	659	11697.22	25.65	12253.96	15.20	0	0	246.95	11.37	475.96	6.03	393.09	29.10	263.05	14.39	1	2876.17	3.52	0.67	4	2	656	1036	381
1316	73.33	76.34	660	11732.39	32.45	12213.86	16.76	0	0	244.01	10.31	447.64	6.13	467.87	36.60	309.01	16.80	1	5342.68	4.09	0.66	5	2	657	1036	380
1317	73.66	76.50	661	11786.20	27.51	12239.35	24.45	0	0	209.76	14.62	488.49	6.97	295.11	27.34	274.59	23.17	1	5001.35	4.03	0.53	4	2	658	1036	379
1318	73.72	76.04	662	11795.20	31.32	12166.91	19.37	0	0	234.35	15.36	486.82	7.16	342.08	32.40	232.52	18.00	1	5381.43	4.77	0.59	5	2	659	1036	378
1319	73.86	76.47	663	11817.29	31.22	12234.58	18.44	0	0	207.13	11.14	482.03	6.02	399.85	35.24	272.10	17.60	1	3954.53	4.11	0.61	5	2	660	1036	377
1320	74.27	76.05	664	11883.31	28.76	12168.04	17.85	0	0	234.63	14.10	468.48	6.36	327.99	29.00	232.23	16.51	1	3168.28	2.94	0.65	5	2	661	1036	376
1321	73.73	76.05	665	11796.89	56.07	12167.22	26.12	0	0	151.75	14.77	515.66	6.89	390.83	61.34	212.12	24.04	1	4505.70	4.17	0.40	5	2	662	1036	375
1322	73.31	75.97	667	11729.70	69.05	12154.49	32.67	0	0	122.43	17.64	537.32	6.82	327.61	69.19	177.04	29.42	1	5939.40	3.04	0.34	5	2	663	1036	374
1323	72.95	76.30	668	11672.25	45.71	12207.83	24.54	0	0	165.98	27.90	557.90	6.55	208.17	40.18	107.42	19.99	1	3832.57	3.59	0.28	5	2	664	1036	373
1324	73.54	76.57	670	11766.35	34.25	12250.70	37.53	0	0	169.38	15.26	506.67	7.65	285.08	34.10	318.40	37.73	1	5391.93	4.45	0.41	5	2	665	1036	372
1325	73.75	76.70	671	11800.64	38.77	12272.10	23.90	0	0	162.82	12.83	518.05	5.92	350.38	40.44	231.71	23.14	1	4769.97	3.60	0.53	5	2	666	1036	371
1326	73.50	76.48	672	11759.42	22.25	12236.21	30.15	0	0	231.04	9.91	464.33	6.16	362.56	23.53	445.75	34.28	1	6466.32	4.51	0.65	5	2	667	1036	370
1327	72.71	76.65	673	11633.03	29.88	12263.85	30.00	0	0	193.07	13.70	508.98	7.25	313.97	30.35	323.39	30.52	1	5229.50	4.11	0.47	4	2	668	1036	369
1328	73.54	76.93	674	11765.66	25.48	12308.53	36.44	0	0	235.87	13.22	465.89	7.95	330.81	26.38	434.66	43.69	1	3602.80	3.94	0.54	5	2	669	1036	368
1329	72.23	76.65	675	11557.35	40.29	12263.67	25.66	0	0	193.38	12.11	508.36	6.97	435.04	49.45	300.16	26.09	1	5636.43	5.09	0.53	5	2	670	1036	367
1330	71.95	76.46	676	11511.77	37.72	12234.34	19.13	0	0	185.69	14.97	548.52	6.18	339.38	38.75	186.61	17.34	1	5277.70	5.02	0.52	4	2	671	1036	366
1331	72.74	77.04	677	11638.62	49.40	12326.30	27.10	0	0	195.47	14.61	508.32	8.25	433.68	57.67	284.18	26.49	1	4680.68	4.14	0.43	5	2	672	1036	365
1332	73.06	77.03	678	11688.99	28.26	12325.22	18.30	0	0	239.66	17.08	528.01	6.97	299.57	27.50	201.60	16.63	1	4522.15	4.25	0.57	4	2	673	1036	364
1333	72.55	76.37	679	11608.03	49.01	12219.20	20.43	0	0	184.98	16.12	517.19	6.83	377.22	51.75	184.19	18.53	1	4173.95	3.54	0.50	5	2	674	1036	363
1334	72.36	76.49	680	11576.81	28.74	12237.93	17.07	0	0	251.93	9.99	452.48	6.28	474.46	38.22	333.97	17.84	1	4273.80	4.10	0.61	5	2	675	1036	362
1335	72.66	76.23	681	11626.27	51.81	12197.22	15.98	0	0	194.92	12.00	510.10	6.10	511.48	72.44	208.16	14.73	1	4532.38	4.28	0.60	5	2	676	1036	361
1336	72.40	76.19	682	11583.21	33.77	12190.22	26.18	0	0	169.73	15.05	527.27	6.61	293.08	32.54	232.31	24.10	1	2648.22	3.29	0.44	4	2	677	1036	360
1337	73.05	76.08	683	11688.74	35.41	12173.51	18.31	0	0	163.90	13.60	518.26	5.20	316.97	35.12	172.95	16.53	1	3072.18	2.56	0.53	5	2	678	1036	359
1338	72.93	76.11	684	11668.81	30.97	12177.72	13.28	0	0	184.53	13.20	534.20	4.54	317.85	30.68	145.47	12.10	1	4794.05	3.70	0.63	4	2	679	1036	358
1339	72.50	76.56	685	11599.90	32.16	12250.01	12.37	0	0	231.75	15.00	529.83	5.34	341.67	32.61	148.33	10.87	1	2618.10	5.64	0.67	4	2	680	1036	357
1340	72.66	76.57	686	11624.94	27.80	12251.80	20.10	0	0	203.53	17.12	547.97	6.19	255.39	25.43	186.28	18.06	1	4710.07	4.91	0.53	4	2	681	1036	356
1341	71.75	76.72	687	11479.63	43.33	12274.86	21.28	0	0	224.52	12.54	478.03	7.37	481.20	53.99	292.23	21.30	1	3477.12	4.36	0.58	5	2	682	1036	355
1342	71.40	76.61	688	11423.57	57.79	12256.81	16.95	0	0	183.07	10.81	531.50	5.81	543.55	71.69	228.88	15.71	1	3826.92	3.97	0.60	5	2	683	1036	354
1343	72.31	76.70	689	11569.71	39.43	12271.99	16.20	0	0	237.16	15.43	512.10	7.08	414.53	46.41	197.33	14.90	1	3802.88	3.78	0.61	4	2	684	1036	353
1344	72.71	76.45	690	11634.04	45.24	12231.55	20.01	0	0	217.69	14.46	513.92	7.56	439.08	52.77	240.14	18.61	1	4690.40	4.73	0.53	5	2	685	1036	352
1345	73.04	76.52	691	11686.38	36.40	12242.78	20.22	0	0	193.43	13.01	506.55	6.50	382.67	40.36	239.48	18.77	1	3289.10	2.80	0.53	5	2	686	1036	351
1346	72.82	76.49	692	11651.23	33.90	12238.51	18.53	0	0	209.55	15.83	524.27	6.54	326.53	34.27	192.82	16.80	1	3587.03	3.50	0.55	5	2	687	1036	350
1347	71.57	77.08	693	11451.60	25.84	12332.52	21.51	0	0	210.66	16.84	552.09	6.46	251.10	23.65	210.11	19.48	1	3996.75	3.58	0.53	4	2	688	1036	349
1348	71.62	76.46	695	11458.73	40.72	12233.37	28.80	0	0	186.71	17.16	539.23	8.05	321.07	41.31	247.17	26.68	1	5402.97	4.16	0.42	5	2	689	1036	348
1349	71.99	76.64	696	11518.31	72.70	12262.80	25.17	0	0	156.21	12.03	508.58	7.03	547.01	103.92	262.45	23.94	1	4465.20	3.27	0.42	5	2	690	1036	347
1350	71.73	76.75	697	11476.97	39.09	12279.65	21.21	0	0	189.22	12.89	521.15	6.57	391.89	43.03	247.07	19.82	1	4078.78	4.36	0.53	5	2	691	1036	346
1351	72.36	76.21	698	11578.11	36.16	12193.77	21.55	0	0	184.35	12.53	520.38	6.44	382.39	40.52	252.22	20.27	1	4924.95	3.64	0.50	4	2	692	1036	345
1352	71.74	76.33	699	11478.68	59.41	12212.20	17.13	0	0	199.22	12.89	511.84	6.73	538.41	86.39	212.61	15.81	1	3463.50	4.54	0.57	4	2	693	1036	344
1353	73.40	76.33	700	11744.62	27.53	12213.50	14.77	0	0	222.05	19.54	543.20	5.45	240.17	24.56	127.77	12.49	1	4158.10	3.78	0.56	4	2	694	1036	343
1354	72.68	76.65	702	11628.40	23.85	12264.55	15.12	0	0	258.28	15.88	521.62	6.16	287.87	23.21	192.57	13.64	1	3778.68	4.36	0.66	4	2	695	1036	342
1355	72.01	76.90	703	11521.22	31.61	12303.40	22.50	0	0	213.33	18.31	528.42	7.32	280.79	30.13	205.43	20.41	1	4103.20	4.42	0.49	4	2	696	1036	341
1356	72.00	76.39	704	11520.64	32.50	12221.95	20.30	0	0	195.11	12.80	501.48	6.32	358.68	34.69	245.79	18.90	1	3275.40	3.60	0.54	4	2	697	1036	340
1357	71.83	76.59	705	11492.39	47.90	12255.17	22.92	0	0	191.78	9.89	495.56	6.27	546.46	70.41	323.16	23.62	1	5513.72	3.20	0.58	5	2	698	1036	339
1358	73.14	76.23	706	11701.69	27.64	12197.21	17.96	0	0	198.12	16.65	531.77	5.57	252.92	25.26	166.10	16.05	1	4028.00	4.75	0.55	5	2	699	1036	338
1359	72.19	76.60	707	11549.74	44.07	12256.47	16.05	0	0	211.31	11.07	485.54	5.92	488.89	48.93	242.98	14.95	1	4353.28	3.56	0.64	5	2	700	1036	337
1360	72.07	76.59	708	11531.61	26.37	12253.85	16.09	0	0	233.06	14.58	512.52	6.13	315.41	26.23	202.61	14.63	1	2827.55	4.28	0.63	5	2	701	1036	336
1361	72.96	76.30	709	11674.14	20.44	12208.58	11.98	0	0	342.17	9.06	386.43	5.81	488.22	26.79	345.95	12.77	1	5092.70	3.80	0.77	5	2	702	1036	335
1362	72.96	76.14	710	11673.70	19.66	12181.61	20.51	0	0	267.21	18.08	505.41	6.96	225.94	17.96	235.69	18.71	0	4502.50	4.02	0.61	3	2	703	1036	334
1363	72.66	76.27	711	11626.30	29.30	12203.16	17.08	0	0	230.86	14.80	497.83	6.41	328.15	29.75	209.72	15.56	1	5068.62	6.02	0.62	5	2	704	1036	333
1364	72.88	76.32	712	11660.63	27.04	12211.97	20.88	0	0	222.37	13.98	506.39	6.78	320.39	27.41	261.76	19.64	1	6831.10	4.61	0.57	5	2	705	1036	332
1365	72.38	76.22	713	11581.18	45.28	12195.72	19.10	0	0	215.02	12.32	500.64	6.85	475.68	51.96	263.97	18.16	1	6131.82	5.09	0.57	5	2	706	1036	331
1366	71.69	76.38	714	11471.16	37.88	12220.91	20.35	0	0	167.54	13.67	536.87	5.73	332.14	38.54	195.99	18.46	1	4814.07	4.68	0.52	5	2	707	1036	330
1367	72.12	76.07	715	11539.22	34.98	12171.25	22.18	0	0	187.32	15.17	529.21	6.67	322.89	35.23	215.91	20.33	1	4879.40	4.15	0.50	5	2	708	1036	329
1368	72.65	76.38	716	11623.89	38.69	12220.19	17.50	0	0	215.04	13.72	503.06	6.59	402.81	42.63	217.42	16.07	1	4938.57	5.12	0.59	4	2	709	1036	328
1369	72.25	76.77	717	11560.19	19.26	12283.60	14.71	0	0	244.80	11.81	492.94	5.31	304.80	18.90	237.94	13.83	1	5059.47	5.21	0.72	5	2	710	1036	327
1370	72.42	76.22	718	11586.98	38.00	12195.15	22.43	0	0	221.18	13.25	477.64	7.40	412.32	41.30	292.55	21.97	1	5025.82	3.60	0.54	5	2	711	1036	326
1371	72.60	76.06	719	11616.57	46.85	12169.73	25.35	0	0	204.78	16.70	516.56	8.41	388.18	50.69	245.37	23.76	1	5217.12	5.25	0.49	5	2	712	1036	325
1372	72.97	76.31	720	11674.94	27.32	12209.81	14.68	0	0	252.14	18.88	543.97	6.25	276.04	25.68	152.30	13.03	1	4573.40	4.87	0.61	4	2	713	1036	324
1373	73.02	75.93	721	11682.47	34.64	12148.45	18.47	0	0	211.48	17.30	518.06	6.68	314.65	34.30	177.03	16.69	1	4888.25	5.42	0.53	5	2	714	1036	323
1374	72.41	76.49	722	11584.98	49.71	12237.84	17.74	0	0	182.69	11.43	517.37	5.87	475.25	57.12	225.21	16.37	1	4942.57	3.77	0.59	5	2	715	1036	322
1375	73.18	75.84	723	11708.40	28.43	12134.96	16.76	0	0	263.11	16.05	502.60	7.29	343.37	29.56	217.37	15.39	1	4389.60	5.16	0.63	5	2	716	1036	321
1376	72.52	76.30	724	11603.04	39.10	12207.67	19.53	0	0	210.71	18.00	530.11	7.28	338.42	40.09	179.85	17.69	1	5126.80	3.86	0.50	4	2	717	1036	320
1377	72.30	76.45	725	11568.14	24.22	12231.29	19.05	0	0	223.57	14.90	530.97	6.30	280.52	22.96	224.64	17.38	1	4032.33	4.36	0.59	4	2	718	1036	319
1378	72.51	76.30	726	11601.48	28.69	12207.79	16.30	0	0	277.60	12.75	465.25	6.99	410.31	31.51	279.56	15.70	1	5397.53	4.57	0.67	5	2	719	1036	318
1379	72.23	76.45	727	11556.01	43.96	12232.68	21.95	0	0	169.71	12.86	538.85	6.45	403.74	50.86	231.26	20.32	1	5481.05	4.04	0.49	5	2	720	1036	317
1380	72.64	76.26	728	11621.68	15.23	12202.09	15.21	0	0	285.09	16.05	533.61	5.59	210.21	13.65	209.87	13.64	0	5446.00	6.05	0.72	3	2	721	1036	316
1381	71.41	76.25	729	11425.06	28.94	12200.52	16.57	0	0	211.02	12.08	526.40	5.83	367.66	31.50	230.18	15.32	1	5907.70	5.43	0.62	4	2	722	1036	315
1382	72.75	76.26	730	11640.42	37.45	12201.84	18.28	0	0	219.74	14.22	511.71	6.89	393.23	41.25	224.06	16.85	1	5126.15	3.75	0.58	4	2	723	1036	314
1383	72.51	76.26	731	11601.43	30.01	12202.36	19.74	0	0	225.61	14.16	517.52	7.03	353.89	31.97	249.66	18.48	1	5512.60	3.94	0.55	4	2	724	1036	313
1384	72.59	76.07	732	11614.95	40.71	12171.94	24.17	0	0	207.84	14.91	508.46	8.01	401.16	47.29	266.94	23.17	1	5597.97	4.08	0.46	5	2	725	1036	312
1385	72.50	76.01	733	11599.77	36.87	12162.12	19.39	0	0	185.59	14.73	545.73	6.00	326.71	37.20	191.45	17.55	1	4786.57	4.36	0.54	4	2	726	1036	311
1386	72.55	76.50	734	11608.39	40.38	12239.66	20.19	0	0	192.22	14.05	518.41	6.56	374.31	42.72	218.29	18.49	1	5700.18	4.81	0.54	5	2	727	1036	310
1387	72.78	76.11	735	11645.28	45.46	12178.05	31.48	0	0	151.92	16.43	534.93	7.31	311.11	45.43	229.04	28.97	1	5282.68	3.63	0.34	4	2	728	1036	309
1388	72.22	76.80	736	11555.45	41.93	12287.60	21.60	0	0	193.16	17.54	538.73	7.28	340.00	43.17	187.50	19.62	1	4155.95	4.86	0.46	4	2	729	1036	308
1389	73.55	76.40	737	11768.01	86.87	12224.30	39.82	0	0	150.35	13.21	465.91	8.01	547.09	87.83	330.53	41.18	1	4681.95	2.85	0.40	5	2	730	1036	307
1390	73.06	75.97	738	11689.74	28.13	12154.50	15.48	0	0	263.68	14.53	497.52	6.84	366.35	30.33	222.61	14.31	1	3587.43	4.70	0.65	4	2	731	1036	306
1391	72.61	76.17	739	11617.82	36.13	12187.57	18.79	0	0	243.83	13.81	480.47	7.32	418.30	40.52	259.47	18.06	1	3861.88	4.12	0.60	5	2	732	1036	305
1392	72.71	76.42	740	11634.16	42.49	12226.66	16.97	0	0	236.18	12.01	490.14	6.99	513.28	59.79	268.08	16.21	1	5294.30	4.56	0.59	5	2	733	1036	304
1393	73.00	76.36	741	11679.44	24.86	12218.08	18.96	0	0	222.90	14.73	515.84	6.29	286.85	23.97	225.70	17.32	1	5628.88	4.32	0.61	5	2	734	1036	303
1394	72.89	76.34	742	11663.12	30.65	12214.26	17.14	0	0	234.68	14.12	497.75	6.69	362.64	32.70	225.87	15.78	1	4232.18	3.74	0.62	5	2	735	1036	302
1395	72.35	76.33	743	11576.37	27.80	12212.52	14.85	0	0	264.60	13.99	497.85	6.72	377.53	30.76	223.60	13.69	1	4723.10	5.13	0.66	4	2	736	1036	301
1396	72.52	76.34	744	11603.16	19.42	12214.78	14.07	0	0	253.50	13.22	512.27	5.46	286.53	18.48	211.89	12.79	1	5184.53	4.42	0.71	4	2	737	1036	300
1397	72.32	76.21	745	11571.55	29.86	12193.93	20.34	0	0	240.55	13.51	493.77	7.39	383.99	33.66	285.74	19.81	1	5357.90	5.00	0.56	5	2	738	1036	299
1398	72.58	76.56	746	11612.99	37.06	12248.91	22.30	0	0	204.34	16.26	532.24	7.51	345.28	38.73	222.27	20.48	1	5545.65	5.24	0.48	4	2	739	1036	298
1399	72.87	75.97	747	11659.49	38.47	12154.99	25.02	0	0	211.36	14.30	477.18	7.88	395.00	43.21	287.92	24.60	1	5800.68	4.37	0.47	4	2	740	1036	297
1400	72.94	76.44	748	11669.85	35.91	12229.68	24.98	0	0	198.02	14.51	511.19	7.48	355.83	38.23	269.68	23.72	1	4999.15	4.38	0.48	5	2	741	1036	296
1401	72.51	76.13	749	11600.93	30.64	12180.67	12.52	0	0	293.69	12.31	491.35	6.41	453.59	35.10	237.07	11.68	1	7458.95	4.99	0.75	5	2	742	1036	295
1402	71.71	76.63	750	11473.83	35.61	12261.10	26.58	0	0	213.28	15.03	501.01	8.05	369.26	39.02	286.95	26.49	1	5228.80	3.49	0.48	5	2	743	1036	294
1403	73.27	76.35	751	11722.71	27.87	12215.79	20.65	0	0	220.28	20.83	546.11	6.68	227.74	24.94	169.22	18.36	0	5750.10	3.05	0.49	3	2	744	1036	293
1404	72.24	76.20	752	11558.14	35.61	12192.63	14.02	0	0	234.26	10.33	496.87	5.82	501.23	48.88	255.05	13.28	1	5063.05	3.36	0.69	5	2	745	1036	292
1405	72.08	76.40	753	11533.33	52.24	12224.28	13.92	0	0	236.95	14.00	502.86	6.71	518.84	70.20	187.36	12.73	1	4101.32	4.51	0.66	5	2	746	1036	291
1406	72.18	76.25	754	11548.30	52.31	12199.34	19.40	0	0	237.56	11.77	464.75	7.31	572.94	63.52	306.33	19.44	1	3644.15	3.28	0.57	5	2	747	1036	290
1407	72.59	76.20	755	11613.85	25.04	12191.81	19.52	0	0	254.33	19.99	546.17	7.25	246.90	22.76	193.50	17.55	0	6919.50	4.25	0.56	4	2	748	1036	289
1408	71.44	76.26	756	11430.48	24.46	12202.39	18.40	0	0	231.78	19.96	552.77	6.19	219.55	21.76	165.35	16.34	0	5112.65	3.82	0.55	5	2	749	1036	288
1409	72.65	76.32	757	11624.07	38.82	12211.89	20.94	0	0	190.11	13.09	523.20	6.53	384.33	42.00	241.22	19.45	1	4681.22	4.77	0.56	5	2	750	1036	287
1410	72.60	76.79	758	11615.28	39.38	12287.04	16.12	0	0	227.75	12.15	508.97	6.50	474.44	51.99	240.06	15.32	1	5890.43	4.21	0.64	4	2	751	1036	286
1411	72.09	76.23	759	11533.70	33.88	12196.92	20.34	0	0	192.28	12.68	512.91	6.33	369.55	36.86	244.90	18.99	1	4879.12	4.66	0.55	5	2	752	1036	285
1412	72.14	76.29	760	11542.16	41.86	12206.13	17.85	0	0	193.05	11.46	514.18	6.12	458.62	52.98	240.94	16.67	1	4871.05	4.08	0.58	5	2	753	1036	284
1413	72.78	76.11	761	11644.51	25.98	12177.53	17.90	0	0	250.39	11.98	470.38	6.50	380.09	28.39	289.14	17.66	1	4933.45	4.02	0.66	5	2	754	1036	283
1414	72.52	76.25	762	11603.29	30.25	12200.24	18.49	0	0	213.27	14.31	530.83	6.47	336.63	31.13	218.18	16.96	1	5961.72	4.91	0.57	4	2	755	1036	282
1415	72.96	76.54	763	11674.11	19.14	12246.20	18.75	0	0	234.82	12.62	514.84	5.83	275.08	18.39	272.70	17.71	1	6020.50	4.58	0.66	4	2	756	1036	281
1416	72.67	76.21	764	11627.15	45.42	12194.10	19.76	0	0	192.04	12.68	504.63	6.51	440.24	52.65	235.84	18.66	1	6553.68	4.41	0.55	5	2	757	1036	280
1417	72.78	76.20	765	11644.55	45.06	12192.46	21.33	0	0	172.29	12.05	513.89	6.26	425.15	52.06	242.65	19.93	1	4149.80	3.80	0.53	5	2	758	1036	279
1418	72.09	76.22	766	11534.59	23.91	12195.14	16.50	0	0	217.24	14.71	522.71	5.53	270.59	22.39	190.41	14.87	1	4420.28	4.32	0.62	3	2	759	1036	278
1419	73.01	76.42	767	11681.23	36.73	12226.57	19.44	0	0	231.49	19.94	510.76	7.73	316.24	36.45	176.94	17.54	1	4603.38	4.81	0.51	5	2	760	1036	277
1420	72.96	76.22	768	11673.21	44.65	12195.80	17.61	0	0	194.61	16.98	528.26	6.51	361.80	47.20	158.48	15.89	1	5530.82	4.34	0.51	5	2	761	1036	276
1421	72.17	75.37	769	11547.67	44.08	12059.76	27.52	0	0	182.73	16.35	505.70	8.08	359.55	47.27	244.42	25.62	1	4948.95	4.59	0.41	5	2	762	1036	275
1422	73.26	76.12	770	11721.79	43.50	12179.51	27.48	0	0	170.92	16.44	517.11	7.56	336.80	44.82	225.92	25.35	1	5166.18	3.82	0.41	5	2	763	1036	274
1423	72.82	75.81	771	11651.99	44.44	12130.14	40.79	0	0	137.87	25.78	552.25	7.28	183.44	39.24	168.41	36.06	0	4889.45	2.03	0.22	4	2	764	1036	273
1424	73.08	75.87	772	11692.56	31.07	12139.13	19.25	0	0	193.07	13.29	492.68	6.01	333.97	31.85	220.88	17.69	1	3723.07	4.17	0.57	5	2	765	1036	272
1425	72.81	75.90	773	11649.12	21.78	12143.97	14.69	0	0	239.99	10.39	474.57	5.33	359.47	23.17	266.85	14.01	1	4385.80	3.91	0.73	5	2	766	1036	271
1426	71.69	76.14	774	11470.15	55.42	12182.89	14.55	0	0	200.96	11.36	531.18	5.88	559.41	83.63	206.52	13.42	1	5234.68	4.81	0.64	4	2	767	1036	270
1427	72.40	75.93	775	11584.33	44.90	12148.26	14.99	0	0	246.93	11.50	481.15	6.51	540.73	55.69	255.53	14.24	1	5056.03	3.79	0.68	5	2	768	1036	269
1428	73.20	76.18	776	11711.69	36.99	12188.23	17.39	0	0	218.03	15.38	513.72	6.79	373.76	40.37	195.12	15.87	1	4721.40	7.08	0.58	5	2	769	1036	268
1429	72.71	76.33	777	11633.80	26.08	12212.18	14.42	0	0	277.41	11.22	474.62	6.40	437.37	32.28	283.64	14.01	1	5909.47	5.16	0.69	5	2	770	1036	267
1430	72.68	76.20	778	11628.30	32.88	12191.88	23.37	0	0	202.98	13.89	512.40	6.91	343.90	34.16	264.73	22.51	1	4824.62	3.98	0.52	4	2	771	1036	266
1431	72.78	76.10	779	11645.00	24.41	12175.69	16.99	0	0	250.29	12.95	482.37	6.40	341.80	25.37	258.41	16.05	1	4306.15	3.94	0.65	4	2	772	1036	265
1432	71.97	76.12	780	11514.82	76.16	12178.53	15.21	0	0	196.39	12.82	534.00	6.08	600.77	89.60	184.16	13.88	1	6712.93	4.57	0.62	5	2	773	1036	264
1433	72.68	75.76	781	11629.42	19.28	12121.19	13.48	0	0	304.20	9.80	441.78	5.73	406.15	21.64	322.64	13.79	1	5437.22	4.31	0.76	5	2	774	1036	263
1434	72.12	76.25	782	11538.47	41.58	12200.36	17.08	0	0	254.68	12.90	486.52	7.49	505.50	56.83	269.67	16.38	1	5133.47	5.56	0.61	5	2	775	1036	262
1435	73.24	76.11	783	11718.08	41.01	12177.24	19.23	0	0	189.75	15.55	533.48	6.56	361.18	43.75	185.19	17.48	1	5206.35	4.19	0.52	5	2	776	1036	261
1436	72.25	75.90	784	11560.70	24.01	12143.86	15.09	0	0	235.21	13.55	513.70	5.74	314.52	23.80	206.28	13.76	1	4711.57	3.86	0.67	4	2	777	1036	260
1437	73.56	76.26	785	11770.05	24.88	12201.28	28.34	0	0	231.53	14.46	473.95	7.47	296.53	24.95	331.80	29.16	1	5197.60	3.76	0.56	4	2	778	1036	259
1438	72.47	75.94	786	11595.44	44.72	12149.77	20.93	0	0	237.70	12.85	465.00	7.70	494.82	53.61	301.22	20.89	1	6698.62	5.64	0.56	5	2	779	1036	258
1439	72.56	76.19	787	11609.39	52.84	12190.15	20.63	0	0	172.96	11.23	511.30	6.35	504.85	73.71	254.85	19.55	1	5263.50	5.51	0.52	5	2	780	1036	257
1440	72.08	76.58	788	11532.79	28.54	12252.66	17.82	0	0	229.74	15.78	529.45	6.63	311.77	28.24	204.19	16.20	1	4670.40	4.76	0.59	4	2	781	1036	256
1441	72.59	76.33	789	11613.87	30.29	12213.00	12.43	0	0	204.87	13.23	531.99	4.83	343.50	31.19	150.63	11.08	1	4567.80	3.43	0.66	4	2	782	1036	255
1442	72.41	76.34	790	11585.16	28.81	12214.05	15.87	0	0	233.52	17.45	536.21	6.29	293.39	27.43	165.88	14.24	1	4980.68	4.58	0.59	4	2	783	1036	254
1443	72.18	76.29	791	11549.59	58.22	12206.62	14.80	0	0	167.33	9.85	525.02	5.03	560.47	86.90	201.49	13.62	1	5185.18	4.26	0.64	4	2	784	1036	253
1444	72.42	75.95	792	11587.70	42.53	12152.50	28.18	0	0	165.34	13.72	511.86	7.17	373.32	46.96	267.10	27.13	1	3775.28	4.14	0.39	4	2	785	1036	252
1445	72.90	76.01	793	11664.52	31.10	12161.54	26.52	0	0	183.02	15.31	501.53	6.80	283.73	30.09	247.69	24.78	1	4096.82	3.72	0.47	5	2	786	1036	251
1446	72.91	76.20	794	11666.31	91.84	12192.37	18.24	0	0	190.57	10.23	469.56	6.49	767.30	179.83	273.16	17.63	1	3766.40	3.25	0.55	5	2	787	1036	250
1447	72.33	76.14	795	11573.27	72.90	12181.84	25.34	0	0	157.36	17.66	541.33	7.82	433.14	88.60	179.18	23.09	1	4904.22	4.16	0.36	4	2	788	1036	249
1448	73.60	75.83	796	11776.14	37.12	12132.55	24.91	0	0	215.23	14.78	485.39	7.81	373.14	39.65	279.94	24.37	1	5902.62	4.99	0.50	5	2	789	1036	248
1449	72.83	76.05	797	11652.77	28.90	12168.60	20.41	0	0	217.98	12.27	487.09	6.52	366.36	31.11	283.32	19.86	1	3848.28	4.46	0.59	5	2	790	1036	247
1450	72.30	76.15	798	11567.70	22.22	12184.56	13.76	0	0	262.81	13.02	492.30	5.88	334.72	22.80	219.76	12.65	1	4379.75	5.13	0.71	4	2	791	1036	246
1451	72.32	76.14	799	11571.61	34.85	12182.16	17.90	0	0	227.87	14.20	502.93	6.96	394.29	39.72	227.72	16.74	1	4073.00	3.12	0.58	4	2	792	1036	245
1452	73.32	76.31	800	11730.45	34.14	12208.88	16.64	0	0	243.22	14.78	517.16	7.12	394.96	38.92	218.21	15.32	1	5234.70	3.84	0.62	5	2	793	1036	244
1453	72.79	76.25	801	11647.14	44.74	12199.80	14.80	0	0	219.85	11.33	478.02	6.06	513.57	58.58	229.65	13.75	1	3295.43	3.65	0.66	5	2	794	1036	243
1454	72.13	76.32	802	11540.93	23.40	12211.25	17.93	0	0	230.79	13.54	510.96	6.17	303.85	23.03	241.03	16.57	1	4149.72	4.63	0.62	5	2	795	1036	242
1455	72.88	76.08	803	11661.23	34.80	12172.07	21.03	0	0	231.58	12.69	490.86	7.28	426.64	40.99	297.42	20.97	1	5598.57	4.27	0.55	4	2	796	1036	241
1456	72.29	76.57	804	11567.08	39.86	12250.54	22.16	0	0	220.85	20.15	538.85	8.32	326.19	40.13	191.22	20.12	1	4730.03	5.39	0.46	5	2	797	1036	240
1457	72.30	76.42	805	11568.58	33.19	12227.26	18.15	0	0	186.73	12.91	532.84	5.79	351.88	34.99	207.96	16.60	1	5627.85	5.56	0.56	4	2	798	1036	239
1458	72.79	76.22	806	11647.13	49.34	12194.53	25.24	0	0	183.17	16.93	534.85	7.80	372.21	52.96	215.14	23.36	1	4847.88	3.86	0.43	5	2	799	1036	238
1459	72.91	76.39	807	11664.96	30.10	12222.84	19.87	0	0	240.13	24.90	568.64	7.24	222.93	27.01	147.63	17.31	0	7801.90	4.10	0.47	4	2	800	1036	237
1460	73.06	76.53	808	11689.64	39.10	12244.87	16.75	0	0	205.84	12.81	525.09	6.25	422.56	46.16	214.55	15.40	1	5020.28	3.84	0.59	4	2	801	1036	236
1461	73.13	76.37	809	11700.64	21.11	12218.91	18.95	0	0	283.74	16.06	502.54	7.28	287.27	20.34	256.69	18.24	1	5424.85	3.84	0.65	5	2	802	1036	235
1462	73.19	76.14	810	11711.05	37.29	12182.22	16.72	0	0	243.25	14.30	518.50	7.17	427.96	44.87	226.05	15.63	1	5917.53	3.71	0.61	4	2	803	1036	234
1463	73.25	76.61	811	11719.30	51.52	12257.75	21.36	0	0	178.44	21.55	579.64	7.14	316.92	50.64	136.44	18.35	1	6159.90	4.75	0.38	4	2	804	1036	233
1464	72.98	76.32	812	11676.09	34.19	12211.64	25.08	0	0	230.52	15.63	512.05	8.26	365.23	36.98	282.84	24.82	1	6214.80	4.10	0.51	5	2	805	1036	232
1465	72.34	76.30	813	11574.74	37.57	12207.74	19.98	0	0	188.57	11.35	498.89	6.10	426.70	45.56	259.73	19.41	1	4843.97	4.24	0.58	5	2	806	1036	231
1466	72.65	76.74	814	11623.77	42.61	12278.87	27.45	0	0	193.93	23.27	593.59	8.47	272.87	39.63	178.55	24.69	1	7141.25	5.33	0.36	5	2	807	1036	230
1467	72.18	76.25	815	11549.42	34.24	12200.07	16.69	0	0	253.18	20.58	541.69	7.39	309.32	33.71	160.37	14.96	1	6301.62	5.61	0.56	4	2	808	1036	229
1468	71.85	76.53	817	11495.46	53.61	12244.66	20.04	0	0	175.17	16.01	559.80	6.77	402.45	61.19	173.23	18.16	1	5673.17	3.97	0.47	5	2	809	1036	228
1469	72.69	76.43	818	11630.07	78.37	12229.36	23.50	0	0	176.89	11.40	518.73	7.05	638.04	133.85	281.28	23.54	1	6700.85	4.97	0.51	5	2	810	1036	227
1470	72.73	76.20	820	11637.32	45.04	12192.75	24.99	0	0	192.86	19.06	544.14	8.02	328.69	45.69	198.82	22.70	1	7005.32	4.26	0.41	4	2	811	1036	226
1471	72.79	76.36	821	11646.05	36.77	12218.05	20.65	0	0	187.83	16.71	530.14	6.40	305.05	36.19	181.56	18.66	1	4489.28	3.62	0.49	4	2	812	1036	225
1472	73.35	76.32	822	11736.78	61.56	12211.47	23.14	0	0	190.08	12.78	505.62	7.36	529.19	79.90	267.45	22.70	1	5605.38	4.49	0.50	5	2	813	1036	224
1473	72.85	76.01	823	11655.38	64.37	12162.29	22.07	0	0	189.82	14.34	539.56	7.76	514.95	89.39	233.70	20.71	1	8480.88	5.54	0.49	5	2	814	1036	223
1474	73.39	76.36	824	11741.79	40.83	12217.26	24.13	0	0	220.51	16.08	523.47	8.21	374.54	42.74	260.86	22.70	1	6713.65	4.53	0.49	5	2	815	1036	222
1475	73.04	76.13	825	11687.14	27.31	12181.09	19.46	0	0	229.53	15.25	524.55	6.83	309.99	27.09	230.82	17.94	1	4667.10	5.04	0.57	4	2	816	1036	221
1476	72.66	76.39	826	11625.43	23.52	12222.15	16.54	0	0	282.24	18.41	543.10	7.21	277.46	22.09	198.61	14.96	1	5712.43	7.07	0.63	5	2	817	1036	220
1477	72.77	76.40	827	11643.19	33.11	12224.70	14.14	0	0	255.06	11.92	493.23	6.32	452.13	39.66	241.53	13.18	1	4902.65	4.97	0.69	4	2	818	1036	219
1478	72.52	76.36	828	11603.74	32.35	12217.30	16.07	0	0	245.62	12.34	506.12	6.50	417.90	35.81	253.61	15.07	1	6547.82	4.85	0.66	5	2	819	1036	218
1479	72.48	76.47	829	11597.53	66.63	12235.91	20.07	0	0	165.90	14.04	543.54	6.69	490.40	90.07	189.29	18.37	1	4407.85	4.58	0.48	5	2	820	1036	217
1480	72.95	76.41	830	11671.51	25.56	12226.23	11.75	0	0	262.49	12.54	509.74	5.53	375.02	27.70	194.39	10.71	1	6459.07	4.63	0.74	4	2	821	1036	216
1481	72.98	76.03	831	11676.93	18.40	12165.39	12.43	0	0	257.31	10.44	491.73	4.95	334.74	18.94	241.38	11.60	1	4805.18	4.34	0.77	5	2	822	1036	215
1482	73.14	76.48	832	11701.99	24.76	12236.67	16.20	0	0	256.95	13.92	520.89	6.60	339.02	25.65	237.20	14.97	1	4591.00	4.44	0.65	5	2	823	1036	214
1483	73.40	76.45	833	11743.47	27.86	12232.43	18.66	0	0	238.91	12.20	466.60	6.49	369.26	29.17	286.25	18.03	1	3387.25	3.00	0.64	4	2	824	1036	213
1484	73.08	76.19	834	11692.44	39.09	12190.64	21.07	0	0	216.91	10.99	466.56	6.45	461.34	41.46	313.20	21.40	1	3902.30	3.79	0.64	5	2	825	1036	212
1485	72.65	76.11	835	11623.65	37.96	12177.75	20.47	0	0	173.82	12.63	513.37	5.89	362.66	39.99	222.39	18.84	1	4263.70	3.36	0.54	5	2	826	1036	211
1486	72.07	76.33	836	11531.27	56.83	12213.20	17.65	0	0	181.25	12.53	528.57	6.26	500.55	76.14	204.08	16.23	1	5091.80	3.23	0.56	5	2	827	1036	210
1487	73.10	76.05	837	11695.97	58.54	12168.33	18.28	0	0	195.53	14.80	513.27	7.01	478.00	73.84	191.96	16.73	1	5296.10	3.94	0.54	5	2	828	1036	209
1488	72.89	76.07	838	11661.71	46.74	12171.88	20.94	0	0	208.66	15.00	494.79	7.61	429.59	54.96	231.08	19.59	1	4220.97	3.88	0.52	5	2	829	1036	208
1489	74.27	75.73	839	11883.59	22.63	12117.18	21.92	0	0	202.09	11.23	487.59	5.52	292.87	22.78	303.16	21.54	1	5036.18	3.05	0.64	4	2	830	1036	207
1490	73.01	76.49	840	11681.87	22.81	12238.77	17.92	0	0	240.25	10.92	467.89	6.06	365.69	24.79	307.98	17.90	1	3130.90	4.43	0.64	4	2	831	1036	206
1491	72.48	75.98	841	11597.20	29.93	12157.21	19.38	0	0	202.16	10.26	492.55	5.86	413.52	35.67	297.59	19.30	1	4001.28	4.50	0.59	4	2	832	1036	205
1492	72.61	76.27	842	11616.99	50.37	12202.70	14.46	0	0	212.68	10.80	484.96	5.84	552.15	66.57	227.48	13.42	1	4049.70	3.88	0.66	5	2	833	1036	204
1493	72.98	76.00	843	11677.24	40.19	12159.21	18.34	0	0	225.16	11.45	458.14	6.74	492.17	52.90	284.14	18.00	1	3133.90	3.48	0.59	5	2	834	1036	203
1494	71.80	76.34	844	11488.21	50.38	12213.75	13.50	0	0	244.67	12.02	503.18	6.13	553.55	54.18	217.89	12.42	1	4339.85	3.04	0.71	5	2	835	1036	202
1495	71.89	76.09	845	11502.70	43.42	12174.54	23.24	0	0	177.86	13.35	519.18	6.83	397.89	48.83	245.57	21.82	1	3319.05	3.26	0.47	4	2	836	1036	201
1496	72.63	76.50	846	11620.72	55.82	12239.62	22.31	0	0	179.31	12.15	507.56	6.88	495.50	69.17	262.65	21.15	1	4438.55	4.19	0.49	5	2	837	1036	200
1497	72.03	76.77	847	11525.00	37.13	12283.36	21.21	0	0	206.41	13.70	514.17	7.12	392.20	41.84	254.00	19.97	1	5797.68	3.76	0.51	4	2	838	1036	199
1498	72.68	76.15	848	11628.04	65.81	12184.64	18.22	0	0	164.40	12.73	554.45	6.10	512.86	91.97	187.81	16.68	1	6412.05	4.74	0.52	5	2	839	1036	198
1499	73.19	75.83	849	11710.58	42.76	12133.00	24.61	0	0	158.62	12.39	505.11	6.38	388.62	48.23	250.57	23.15	1	4313.32	3.08	0.44	4	2	840	1036	197
1500	72.24	76.39	850	11558.06	35.87	12223.13	16.43	0	0	222.47	13.10	506.55	6.51	416.78	42.43	222.71	15.16	1	3650.17	4.10	0.61	5	2	841	1036	196
1501	72.70	75.95	851	11632.23	24.92	12151.24	16.51	0	0	255.33	9.91	462.53	5.91	426.27	28.74	325.05	16.99	1	3611.53	3.97	0.69	5	2	842	1036	195
1502	72.07	76.71	852	11530.92	42.16	12273.00	24.75	0	0	173.57	17.43	538.34	7.11	313.84	41.78	193.76	22.45	1	3540.92	3.77	0.41	5	2	843	1036	194
1503	73.03	76.05	853	11685.42	47.96	12167.59	22.02	0	0	182.67	13.71	528.84	6.98	426.50	56.61	232.97	20.61	1	2438.97	1.90	0.49	5	2	844	1036	193
1504	72.79	76.24	854	11647.17	26.80	12199.18	17.47	0	0	231.42	16.71	543.29	6.42	283.85	25.40	189.47	15.78	1	3354.97	2.60	0.58	4	2	845	1036	192
1505	72.49	76.37	855	11598.27	34.67	12219.64	18.43	0	0	255.59	13.57	482.54	7.69	441.39	43.41	276.90	17.75	1	2435.75	2.38	0.56	5	2	846	1036	191
1506	72.23	75.76	856	11557.32	36.81	12122.02	21.38	0	0	218.24	16.18	504.02	7.73	361.50	39.56	229.09	19.76	1	2460.12	2.64	0.53	5	2	847	1036	190
1507	71.89	76.09	857	11502.29	53.56	12173.71	14.72	0	0	181.84	11.26	528.28	5.39	511.63	70.88	189.10	13.47	1	2165.55	2.32	0.62	4	2	848	1036	189
1508	71.69	76.38	858	11470.05	34.40	12221.11	21.34	0	0	175.06	17.21	546.68	6.01	268.69	31.80	168.98	19.09	1	1013.12	1.61	0.46	4	2	849	1036	188
1509	72.37	76.06	859	11579.39	19.49	12169.54	15.19	0	0	264.35	11.23	480.20	5.80	344.05	20.46	278.63	14.77	1	2093.25	2.30	0.71	4	2	850	1036	187
1510	72.13	76.17	860	11540.78	69.46	12187.42	18.77	0	0	219.22	16.01	521.22	7.29	533.24	63.85	203.62	17.12	1	3416.12	3.43	0.57	5	2	851	1036	186
1511	73.14	76.11	861	11701.70	32.87	12177.51	19.75	0	0	222.46	14.06	501.79	6.59	344.15	33.02	243.29	18.49	1	4303.42	2.53	0.61	5	2	852	1036	185
1512	71.54	77.04	862	11445.73	30.66	12326.60	16.60	0	0	208.76	16.71	550.79	5.92	291.65	29.09	162.00	14.97	1	4888.30	3.53	0.56	4	2	853	1036	184
1513	72.03	76.47	863	11524.70	45.83	12234.48	16.08	0	0	184.84	13.78	552.95	5.80	411.98	52.49	170.11	14.55	1	5571.10	6.23	0.58	5	2	854	1036	183
1514	72.43	76.31	864	11589.00	28.44	12209.83	17.13	0	0	209.33	13.81	535.16	5.92	323.97	28.58	204.83	15.61	1	4282.42	3.91	0.59	4	2	855	1036	182
1515	72.33	76.13	865	11572.05	33.22	12181.34	15.00	0	0	236.64	15.03	543.13	6.47	373.79	36.30	186.67	13.65	1	3388.20	3.06	0.64	5	2	856	1036	181
1516	73.28	76.32	866	11724.37	26.95	12211.39	15.26	0	0	226.65	17.80	570.15	5.73	263.05	24.68	150.63	13.51	1	5203.78	2.41	0.59	4	2	857	1036	180
1517	72.81	76.34	867	11649.21	32.71	12214.16	21.27	0	0	208.44	14.42	517.07	6.93	342.10	33.97	243.20	19.73	1	3408.55	2.68	0.54	5	2	858	1036	179
1518	72.19	76.22	868	11549.73	34.74	12195.26	19.16	0	0	192.19	13.04	539.23	6.21	368.86	37.74	224.34	17.68	1	4415.95	3.30	0.56	5	2	859	1036	178
1519	72.55	76.34	869	11607.66	33.44	12214.78	29.35	0	0	170.34	13.32	533.04	6.92	326.57	34.19	293.61	28.68	1	3755.67	2.23	0.42	5	2	860	1036	177
1520	72.44	76.34	870	11590.97	48.93	12214.51	20.02	0	0	220.30	11.80	487.41	6.97	524.73	60.24	285.90	19.97	1	3173.35	2.21	0.59	5	2	861	1036	176
1521	72.57	76.02	871	11610.43	28.43	12163.62	17.16	0	0	252.05	36.13	583.78	6.86	157.14	24.62	105.59	19.60	1	4357.03	3.54	0.38	4	2	862	1036	175
1522	72.73	76.53	872	11636.67	31.40	12245.52	15.39	0	0	205.96	13.52	564.01	5.52	340.27	32.19	184.14	13.93	1	7265.83	4.06	0.63	5	2	863	1036	174
1523	72.26	76.38	873	11562.11	38.10	12220.34	14.68	0	0	231.78	18.50	572.40	6.57	346.76	39.40	143.24	12.88	1	4271.12	3.30	0.57	4	2	864	1036	173
1524	72.91	76.33	874	11666.19	25.08	12212.73	17.37	0	0	216.75	18.47	583.85	5.65	226.87	22.47	157.73	15.36	0	4638.33	2.02	0.56	4	2	865	1036	172
1525	72.48	76.48	875	11597.28	22.24	12236.29	18.31	0	0	242.50	18.75	556.13	6.25	222.82	19.89	183.76	16.34	0	4923.47	3.97	0.58	3	2	866	1036	171
1526	72.29	76.15	876	11566.32	24.90	12184.32	16.27	0	0	234.17	15.53	547.63	6.06	287.22	23.66	192.20	14.72	1	5846.22	3.16	0.62	4	2	867	1036	170
1527	72.65	76.53	877	11624.24	26.40	12244.31	17.94	0	0	207.65	10.65	512.91	5.56	361.84	27.99	275.77	17.14	1	5230.65	3.28	0.63	4	2	868	1036	169
1528	72.50	76.31	878	11600.69	24.58	12209.82	14.80	0	0	211.18	15.29	554.66	5.07	261.18	22.45	158.76	13.18	1	3227.88	2.17	0.62	4	2	869	1036	168
1529	72.26	76.60	879	11561.80	38.21	12256.40	15.19	0	0	233.67	14.97	532.26	6.70	409.02	44.41	188.00	13.86	1	6697.22	5.86	0.62	4	2	870	1036	167
1530	72.61	76.49	880	11617.15	41.50	12238.64	23.03	0	0	176.82	17.93	544.89	6.92	309.14	40.54	178.05	20.78	1	4422.45	3.31	0.42	4	2	871	1036	166
1531	73.06	76.08	881	11689.31	28.22	12173.09	19.22	0	0	230.60	12.13	496.37	6.58	382.73	31.45	284.38	18.86	1	3518.33	2.16	0.61	5	2	872	1036	165
1532	72.33	76.36	882	11572.63	24.74	12217.36	15.95	0	0	253.83	16.24	545.66	6.49	295.13	23.77	195.75	14.45	1	4685.78	3.47	0.63	4	2	873	1036	164
1533	72.93	76.24	883	11668.55	30.96	12198.32	19.88	0	0	232.78	12.69	492.18	6.90	395.43	34.90	281.40	19.60	1	4623.53	2.38	0.60	5	2	874	1036	163
1534	72.68	76.29	884	11628.57	18.82	12205.63	13.35	0	0	275.59	12.14	516.04	5.58	322.90	18.96	236.74	12.60	1	3508.70	3.63	0.75	5	2	875	1036	162
1535	72.44	76.35	885	11590.81	24.33	12215.73	20.46	0	0	226.35	21.82	571.81	6.29	194.83	21.50	163.81	18.05	0	3905.92	2.54	0.51	3	2	876	1036	161
1536	73.07	76.69	886	11691.52	32.76	12269.71	31.32	0	0	179.25	17.60	558.37	7.55	259.19	30.70	249.67	28.94	1	5941.17	4.55	0.40	5	2	877	1036	160
1537	72.18	76.90	887	11548.53	39.47	12303.65	14.82	0	0	242.07	20.85	587.71	6.97	330.20	39.71	135.72	13.79	1	7166.38	5.13	0.55	4	2	878	1036	159
1538	72.44	76.60	888	11590.09	22.46	12256.41	12.50	0	0	234.86	14.30	554.36	4.94	281.86	21.02	159.81	11.14	1	6758.72	4.27	0.69	4	2	879	1036	158
1539	72.18	76.16	889	11548.55	48.39	12185.46	22.75	0	0	212.75	16.29	528.91	7.90	398.91	49.83	232.51	21.25	1	4173.35	5.96	0.52	5	2	880	1036	157
1540	72.69	76.11	890	11630.82	19.47	12177.36	13.27	0	0	260.67	12.60	506.30	5.30	298.11	19.20	215.59	12.10	1	4957.05	4.44	0.74	4	2	881	1036	156
1541	72.51	76.61	891	11601.82	24.15	12257.54	14.08	0	0	298.44	19.35	557.02	6.97	284.76	22.73	169.41	12.63	1	7093.55	4.77	0.65	4	2	882	1036	155
1542	72.54	76.24	892	11607.04	24.20	12198.60	13.89	0	0	283.53	16.74	540.44	6.61	309.93	23.69	184.66	12.57	1	6604.75	6.07	0.68	5	2	883	1036	154
1543	72.84	76.58	893	11655.14	29.13	12253.31	21.10	0	0	239.95	12.33	473.33	7.13	395.47	32.77	318.90	21.45	1	5116.28	3.97	0.56	5	2	884	1036	153
1544	72.23	76.37	894	11556.93	40.49	12218.45	12.28	0	0	203.23	8.39	526.31	4.72	561.36	61.07	239.68	11.48	1	6640.28	4.03	0.74	5	2	885	1036	152
1545	72.66	76.39	895	11626.29	26.40	12221.91	19.51	0	0	243.60	17.09	549.89	7.22	289.17	25.26	218.66	17.78	1	5866.03	4.61	0.57	4	2	886	1036	151
1546	72.70	76.67	896	11631.88	16.34	12267.14	11.97	0	0	385.36	20.10	551.54	6.88	242.24	14.78	178.44	10.71	0	6174.95	6.13	0.75	4	2	887	1036	150
1547	73.14	76.50	897	11702.12	13.98	12240.32	9.83	0	0	374.95	14.38	526.25	5.68	279.13	13.22	200.78	8.89	1	5422.47	9.47	0.83	4	2	888	1036	149
1548	72.96	76.42	898	11673.94	28.22	12226.50	18.15	0	0	246.61	17.31	547.21	7.13	301.87	27.64	203.20	16.47	1	5192.72	4.37	0.58	4	2	889	1036	148
1549	72.75	76.42	899	11639.85	26.21	12226.84	14.23	0	0	272.87	14.35	532.92	6.50	352.86	27.41	213.87	13.01	1	5993.15	4.29	0.69	4	2	890	1036	147
1550	73.18	76.41	900	11708.00	18.44	12225.11	10.55	0	0	290.33	12.48	520.21	5.14	320.60	18.43	193.21	9.58	1	7142.10	6.65	0.79	4	2	891	1036	146
1551	72.63	76.40	901	11621.41	34.39	12223.44	16.10	0	0	241.00	16.83	558.56	7.01	357.71	36.49	181.92	14.62	1	6014.03	5.67	0.60	5	2	892	1036	145
1552	72.45	76.36	902	11592.66	46.19	12217.17	16.29	0	0	243.87	18.49	537.94	7.82	415.06	54.39	169.99	14.77	1	5004.15	4.03	0.56	4	2	893	1036	144
1553	72.93	76.32	903	11669.05	24.23	12211.81	13.01	0	0	239.49	13.78	520.84	5.30	311.90	23.94	177.15	11.73	1	4086.28	4.59	0.69	3	2	894	1036	143
1554	72.56	76.03	904	11608.86	25.48	12164.11	16.27	0	0	259.15	14.44	509.32	6.74	340.88	26.45	230.68	15.13	1	4801.50	4.16	0.65	5	2	895	1036	142
1555	72.54	76.48	905	11606.27	27.02	12237.47	18.16	0	0	250.19	18.09	534.61	7.17	286.65	25.63	196.84	16.43	1	5524.53	3.76	0.58	5	2	896	1036	141
1556	72.66	76.23	906	11625.72	19.41	12196.97	15.03	0	0	331.12	20.13	533.55	7.29	247.25	17.66	192.68	13.51	0	5771.45	4.75	0.68	4	2	897	1036	140
1557	72.35	76.24	907	11575.80	27.90	12198.77	19.10	0	0	255.21	20.89	556.07	7.55	262.87	25.69	181.97	17.16	1	4494.45	4.75	0.54	3	2	898	1036	139
1558	72.12	76.30	908	11539.41	26.06	12208.50	14.84	0	0	236.26	17.26	558.20	5.81	272.14	24.26	157.91	13.23	1	4565.67	3.77	0.61	4	2	899	1036	138
1559	72.55	76.33	909	11608.16	47.01	12213.22	20.48	0	0	210.51	18.20	559.66	7.96	384.82	52.47	187.59	18.66	1	6713.40	4.35	0.48	4	2	900	1036	137
1560	72.19	76.26	910	11549.96	22.31	12201.48	15.70	0	0	260.10	11.99	495.13	6.19	356.39	23.89	269.31	14.96	1	4958.15	4.21	0.67	4	2	901	1036	136
1561	72.03	76.59	911	11524.22	37.48	12254.98	13.92	0	0	214.91	13.09	535.31	5.73	413.91	43.31	180.77	12.66	1	3531.25	3.83	0.65	4	2	902	1036	135
1562	72.48	76.25	912	11596.37	23.26	12199.27	16.35	0	0	265.44	14.68	520.85	6.73	319.11	23.30	233.63	15.09	1	4408.72	4.31	0.65	5	2	903	1036	134
1563	72.46	76.22	913	11593.16	28.07	12195.95	18.31	0	0	204.91	11.22	503.81	5.86	373.58	31.03	265.40	17.42	1	3656.47	3.44	0.59	4	2	904	1036	133
1564	72.38	76.46	914	11581.08	26.00	12234.26	13.70	0	0	257.10	20.18	542.86	5.92	253.55	23.47	132.63	11.43	1	4894.92	6.31	0.61	4	2	905	1036	132
1565	72.36	76.20	915	11577.07	30.78	12191.62	12.91	0	0	267.48	11.95	502.33	5.97	430.49	33.46	228.65	11.93	1	6471.57	4.53	0.73	4	2	906	1036	131
1566	73.00	76.53	916	11680.42	23.07	12244.63	14.49	0	0	301.69	27.56	566.53	6.31	191.41	20.16	108.43	10.21	1	5287.53	7.08	0.56	4	2	907	1036	130
1567	72.68	76.49	917	11628.11	15.56	12239.01	10.16	0	0	330.10	16.80	553.73	5.19	235.71	13.93	154.19	8.92	0	4527.75	5.08	0.78	3	2	908	1036	129
1568	72.61	76.17	918	11617.31	31.08	12187.58	13.18	0	0	238.92	13.43	529.03	5.82	389.23	34.95	185.54	12.01	1	5208.18	4.31	0.69	5	2	909	1036	128
1569	72.85	76.26	919	11655.31	36.35	12201.86	13.75	0	0	268.24	12.34	521.58	6.71	492.31	48.70	239.83	12.86	1	6685.47	4.51	0.69	5	2	910	1036	127
1570	72.80	76.40	920	11647.77	16.84	12223.26	10.15	0	0	330.21	11.44	499.44	5.40	348.46	17.60	231.91	9.35	1	5214.50	4.73	0.82	4	2	911	1036	126
1571	72.14	76.44	921	11542.03	37.82	12230.92	15.77	0	0	236.22	12.86	512.06	6.71	453.44	47.40	231.90	14.63	1	5671.32	4.81	0.63	5	2	912	1036	125
1572	72.17	76.20	922	11547.21	37.60	12191.38	22.82	0	0	167.68	15.96	572.47	6.18	294.87	36.58	187.74	20.60	1	6394.85	5.45	0.45	4	2	913	1036	124
1573	72.85	76.37	923	11655.74	33.49	12218.61	17.04	0	0	246.46	17.72	534.17	7.26	336.36	34.24	186.39	15.44	1	5874.28	4.45	0.58	4	2	914	1036	123
1574	73.16	76.59	924	11705.64	45.60	12253.62	20.52	0	0	208.98	19.53	555.05	7.83	352.98	47.83	172.73	18.55	1	5918.65	4.68	0.46	5	2	915	1036	122
1575	72.54	76.58	925	11605.80	52.96	12252.10	16.08	0	0	222.37	17.09	547.06	7.31	449.73	66.41	165.78	14.55	1	3488.58	4.44	0.57	5	2	916	1036	121
1576	72.76	76.31	926	11641.25	24.08	12209.40	16.00	0	0	261.17	17.23	526.23	6.59	279.70	22.68	189.70	14.44	1	4486.30	4.35	0.63	3	2	917	1036	120
1577	72.11	76.43	927	11537.06	23.70	12229.22	15.73	0	0	287.58	13.72	499.65	7.03	361.90	25.54	261.69	14.84	1	5628.28	5.41	0.67	5	2	918	1036	119
1578	72.43	76.23	928	11588.90	34.89	12196.58	13.81	0	0	275.32	15.81	518.66	7.18	415.46	41.22	191.01	12.62	1	5163.88	6.75	0.66	4	2	919	1036	118
1579	72.64	75.90	929	11622.94	22.85	12143.82	13.55	0	0	276.82	9.99	468.62	5.78	433.15	28.16	295.13	13.41	1	5490.57	3.59	0.73	5	2	920	1036	117
1580	72.66	76.29	930	11625.74	33.52	12207.09	19.53	0	0	237.65	17.43	545.14	7.75	339.38	34.61	210.73	17.87	1	5032.78	5.96	0.54	5	2	921	1036	116
1581	72.84	76.33	931	11653.70	22.96	12213.53	12.51	0	0	309.18	14.35	524.34	6.50	352.93	24.08	213.14	11.45	1	6379.55	4.81	0.74	4	2	922	1036	115
1582	72.43	76.28	932	11588.50	27.61	12204.34	14.81	0	0	286.71	14.07	511.17	6.87	376.20	28.99	238.29	13.70	1	4978.95	5.70	0.70	4	2	923	1036	114
1583	73.06	76.24	933	11690.23	23.95	12198.41	16.46	0	0	292.90	16.79	529.01	7.50	314.10	23.88	226.56	15.12	1	6476.03	5.10	0.65	5	2	924	1036	113
1584	73.00	76.40	934	11679.38	20.33	12223.26	16.07	0	0	279.11	18.22	556.14	6.46	240.25	18.58	191.64	14.40	0	6817.00	3.55	0.65	4	2	925	1036	112
1585	72.73	76.30	935	11636.24	28.56	12207.89	15.03	0	0	328.11	22.08	553.28	8.54	317.75	28.29	175.14	13.57	1	6450.12	5.50	0.62	4	2	926	1036	111
1586	72.72	76.32	936	11635.12	19.62	12211.26	12.65	0	0	352.14	13.05	483.21	6.81	370.90	21.09	269.52	12.03	1	6214.82	5.56	0.77	5	2	927	1036	110
1587	72.97	76.07	937	11675.12	24.94	12171.74	16.11	0	0	273.77	12.85	500.29	6.78	377.87	27.44	270.31	15.47	1	6631.10	4.85	0.67	5	2	928	1036	109
1588	72.93	76.57	938	11668.12	28.87	12251.57	17.86	0	0	238.85	14.50	514.15	6.85	345.62	30.13	233.13	16.47	1	4891.33	4.62	0.60	4	2	929	1036	108
1589	72.65	76.37	939	11624.17	24.97	12219.20	14.18	0	0	274.24	14.18	515.30	6.54	354.24	26.48	217.49	13.01	1	6106.78	4.63	0.68	4	2	930	1036	107
1590	72.89	76.29	940	11662.36	15.55	12206.75	11.61	0	0	331.75	12.93	498.86	5.75	300.34	15.32	234.56	10.67	1	4833.55	4.88	0.80	4	2	931	1036	106
1591	72.68	76.17	941	11628.81	31.04	12187.22	18.80	0	0	242.49	16.56	527.81	7.48	338.04	32.00	217.79	17.26	1	5247.57	5.32	0.58	5	2	932	1036	105
1592	73.05	76.06	942	11688.05	22.04	12169.82	14.38	0	0	326.31	16.11	491.75	7.39	331.28	22.53	229.50	13.35	1	4635.83	4.86	0.71	5	2	933	1036	104
1593	73.22	76.02	943	11714.87	22.30	12163.42	13.72	0	0	320.23	17.83	542.45	7.15	303.31	21.70	193.33	12.44	1	7105.18	6.01	0.70	5	2	934	1036	103
1594	72.46	76.25	944	11594.21	20.21	12200.48	14.16	0	0	245.30	10.27	499.57	5.09	338.60	20.77	265.48	13.37	1	3918.55	3.98	0.75	5	2	935	1036	102
1595	72.61	76.07	945	11617.11	32.88	12171.84	13.55	0	0	254.96	11.90	497.44	6.23	460.02	42.28	232.17	12.65	1	5720.03	4.92	0.70	4	2	936	1036	101
1596	72.00	76.39	946	11519.41	22.66	12223.04	14.06	0	0	299.44	12.19	483.14	6.57	391.50	25.52	274.04	13.45	1	3864.60	3.84	0.71	4	2	937	1036	100
1597	72.51	76.36	947	11601.00	24.12	12216.98	12.30	0	0	278.62	12.58	512.89	5.97	381.73	26.89	216.72	11.31	1	4013.42	4.01	0.74	4	2	938	1036	99
1598	72.70	76.44	948	11632.41	19.44	12230.02	12.85	0	0	282.15	14.12	527.00	5.76	296.39	18.73	201.78	11.66	1	6256.43	6.00	0.73	4	2	939	1036	98
1599	73.02	76.30	949	11683.73	23.20	12208.36	13.85	0	0	281.28	17.79	546.71	6.35	278.55	21.90	170.80	12.43	1	4786.03	6.75	0.67	5	2	940	1036	97
1600	71.89	76.38	950	11502.35	39.60	12221.40	16.50	0	0	210.63	16.98	542.03	6.46	349.72	41.07	160.27	14.79	1	5162.22	3.83	0.55	4	2	941	1036	96
1601	72.96	76.18	951	11674.15	27.08	12189.16	19.24	0	0	256.72	14.66	499.20	7.42	347.44	28.48	265.70	18.28	1	4268.62	4.12	0.59	4	2	942	1036	95
1602	72.40	75.91	952	11584.67	37.08	12145.25	20.82	0	0	208.93	19.93	553.58	7.33	295.64	35.45	170.68	18.76	1	3152.60	3.33	0.46	4	2	943	1036	94
1603	72.87	76.17	953	11658.78	29.88	12187.02	14.92	0	0	274.63	20.98	534.06	7.13	291.76	28.73	152.30	13.42	1	4415.17	4.87	0.60	4	2	944	1036	93
1604	72.39	76.17	954	11582.43	29.04	12187.43	18.82	0	0	260.93	17.13	507.91	7.79	331.71	29.65	225.50	17.51	1	3960.80	3.70	0.58	4	2	945	1036	92
1605	73.03	75.84	955	11684.16	29.71	12133.87	18.27	0	0	209.81	10.37	500.46	5.86	414.17	34.79	290.97	17.94	1	3792.67	2.86	0.61	5	2	946	1036	91
1606	72.31	76.25	956	11569.42	22.51	12200.03	13.40	0	0	318.54	16.44	517.43	7.07	326.51	22.73	204.78	12.22	1	4257.60	4.16	0.71	4	2	947	1036	90
1607	72.68	76.20	957	11629.24	39.07	12192.22	16.79	0	0	249.34	12.09	478.19	6.98	490.84	48.69	274.82	16.19	1	4931.85	3.94	0.62	5	2	948	1036	89
1608	72.81	76.20	958	11649.76	19.24	12191.40	13.42	0	0	276.78	14.89	551.23	5.73	274.56	18.05	195.08	12.12	1	4997.92	4.22	0.72	4	2	949	1036	88
1609	71.58	76.21	959	11453.42	98.39	12193.17	19.66	0	0	181.63	13.19	532.56	7.21	662.30	148.22	216.68	18.19	1	4716.28	3.81	0.51	5	2	950	1036	87
1610	72.90	76.51	960	11663.76	14.67	12241.51	9.32	0	0	343.47	11.39	518.24	5.15	329.31	14.94	222.26	8.54	1	7316.25	4.85	0.84	4	2	951	1036	86
1611	72.66	76.42	961	11625.34	21.83	12227.81	15.28	0	0	237.48	11.33	517.08	5.60	342.09	22.80	254.06	14.31	1	6500.15	3.57	0.68	4	2	952	1036	85
1612	72.59	76.77	962	11613.90	20.89	12283.99	13.91	0	0	254.43	14.77	547.16	5.57	276.74	19.54	187.33	12.54	1	4209.67	4.87	0.69	3	2	953	1036	84
1613	73.23	76.20	963	11717.45	26.52	12192.22	18.14	0	0	262.21	21.12	540.49	7.32	253.81	24.23	175.20	16.25	1	5923.35	5.09	0.56	5	2	954	1036	83
1614	72.79	76.35	964	11645.75	37.72	12216.42	16.27	0	0	223.01	17.01	552.62	6.73	356.85	39.83	167.64	14.68	1	4316.80	3.94	0.57	4	2	955	1036	82
1615	72.76	76.31	965	11641.35	40.50	12210.33	23.54	0	0	230.80	20.80	542.83	8.91	326.14	41.02	205.70	21.42	1	6179.47	5.83	0.45	4	2	956	1036	81
1616	72.32	76.31	966	11571.64	36.38	12209.08	18.00	0	0	211.83	16.46	555.48	6.76	344.06	37.69	182.49	16.33	1	4911.28	4.38	0.55	5	2	957	1036	80
1617	72.66	76.42	967	11625.24	34.01	12226.80	20.15	0	0	194.88	18.06	556.82	6.46	280.78	31.88	169.60	18.06	1	4563.12	4.41	0.48	3	2	958	1036	79
1618	72.84	76.31	968	11654.82	31.27	12209.83	16.38	0	0	238.96	17.32	551.87	6.78	321.11	31.19	177.28	14.80	1	5891.20	3.77	0.59	5	2	959	1036	78
1619	72.67	76.26	969	11627.88	35.04	12201.54	14.85	0	0	236.66	14.26	529.23	6.50	403.11	40.42	195.73	13.58	1	6448.60	3.57	0.64	5	2	960	1036	77
1620	72.78	76.04	970	11644.66	25.33	12166.34	21.50	0	0	234.47	14.91	507.61	7.01	299.33	25.12	263.79	20.37	1	5473.38	3.01	0.58	4	2	961	1036	76
1621	72.74	76.32	971	11638.53	43.33	12210.70	19.60	0	0	203.23	16.61	543.93	7.25	377.14	47.60	189.82	17.86	1	5917.15	4.66	0.51	5	2	962	1036	75
1622	72.99	76.30	972	11678.41	39.27	12208.01	20.87	0	0	200.73	13.21	498.41	6.82	408.60	45.22	248.34	20.04	1	4487.60	3.78	0.55	5	2	963	1036	74
1623	72.88	76.41	973	11660.77	23.61	12224.83	12.15	0	0	223.01	15.16	545.90	4.59	262.58	21.91	137.06	10.37	1	4784.80	4.55	0.67	4	2	964	1036	73
1624	72.23	76.56	974	11556.04	48.89	12249.61	18.31	0	0	189.97	12.67	515.26	6.50	469.48	63.30	219.83	16.91	1	4194.60	4.34	0.55	4	2	965	1036	72
1625	71.96	76.22	975	11513.57	29.20	12194.45	14.35	0	0	231.47	12.33	484.96	5.78	382.90	32.14	213.58	13.17	1	2964.50	3.59	0.67	4	2	966	1036	71
1626	72.28	76.38	976	11565.51	34.82	12221.38	20.97	0	0	204.79	18.51	541.81	7.05	293.20	33.29	181.58	18.92	1	3744.35	3.45	0.48	4	2	967	1036	70
1627	72.06	76.06	977	11529.50	25.01	12169.10	16.07	0	0	193.36	11.57	517.77	4.94	313.50	24.84	211.15	14.71	1	2326.28	3.22	0.64	4	2	968	1036	69
1628	72.37	76.37	978	11579.64	40.47	12219.75	16.06	0	0	197.10	12.04	513.33	5.90	440.92	50.14	210.11	14.77	1	3551.05	2.78	0.62	5	2	969	1036	68
1629	73.05	76.09	979	11687.44	36.04	12174.37	17.58	0	0	230.79	21.35	547.81	7.17	293.17	34.46	148.54	15.95	1	4212.70	4.04	0.50	4	2	970	1036	67
1630	72.16	76.08	980	11545.87	32.34	12172.59	12.50	0	0	210.92	10.70	523.13	4.95	426.99	38.64	195.75	11.45	1	2857.78	2.56	0.71	4	2	971	1036	66
1631	72.36	76.39	981	11577.02	23.08	12222.65	16.11	0	0	270.98	17.05	526.42	6.77	281.94	21.80	200.78	14.59	1	3495.67	3.46	0.64	4	2	972	1036	65
1632	72.59	76.15	982	11614.48	27.63	12184.19	17.95	0	0	239.25	11.77	488.75	6.48	399.03	32.01	283.94	17.69	1	4740.83	3.22	0.63	5	2	973	1036	64
1633	72.32	76.35	983	11570.66	34.65	12215.83	23.41	0	0	188.24	15.56	545.32	6.95	317.17	34.57	223.74	21.47	1	4255.40	2.71	0.48	5	2	974	1036	63
1634	72.30	76.65	984	11568.01	107.66	12263.62	19.00	0	0	175.63	12.37	536.64	6.87	710.60	177.74	216.56	17.57	1	4355.33	3.43	0.53	5	2	975	1036	62
1635	72.93	76.15	985	11669.39	30.16	12184.05	16.48	0	0	238.79	12.24	497.27	6.43	404.24	34.40	255.29	15.57	1	4445.85	2.94	0.64	4	2	976	1036	61
1636	71.63	76.51	986	11460.63	48.28	12241.19	18.66	0	0	207.51	13.83	514.30	7.00	453.44	56.48	222.70	17.21	1	3829.28	2.72	0.56	5	2	977	1036	60
1637	72.57	76.27	987	11610.91	24.33	12202.76	15.67	0	0	274.72	18.19	528.28	6.88	281.91	22.89	185.07	14.13	1	4759.92	4.62	0.63	4	2	978	1036	59
1638	72.70	76.35	988	11632.28	24.07	12216.41	17.10	0	0	270.55	27.14	543.54	6.60	184.06	21.07	129.05	14.30	1	4474.72	4.48	0.51	5	2	979	1036	58
1639	71.95	76.47	989	11512.39	47.59	12235.35	16.30	0	0	185.21	17.81	549.17	5.96	350.75	49.26	129.02	13.45	1	4614.97	3.84	0.49	4	2	980	1036	57
1640	72.49	76.06	990	11598.67	34.25	12170.23	22.57	0	0	186.27	14.54	504.37	6.67	330.07	34.90	228.46	20.87	1	969.33	2.42	0.48	4	2	981	1036	56
1641	72.20	76.27	991	11552.62	22.70	12203.83	18.33	0	0	211.67	12.18	508.98	5.65	302.15	22.28	250.88	17.07	1	2835.60	3.49	0.62	4	2	982	1036	55
1642	72.89	76.05	992	11662.88	43.71	12168.78	23.95	0	0	164.36	13.77	499.02	6.53	368.96	47.03	225.88	22.23	1	2340.83	2.34	0.45	5	2	983	1036	54
1643	72.10	76.32	993	11535.72	33.47	12210.77	22.44	0	0	177.55	17.02	540.22	6.21	267.60	31.18	182.65	20.17	1	3834.25	3.34	0.46	3	2	984	1036	53
1644	72.71	76.43	994	11633.65	33.73	12228.45	16.60	0	0	209.90	14.94	530.10	6.05	337.22	34.44	183.03	15.02	1	3849.53	3.03	0.59	5	2	985	1036	52
1645	72.22	76.44	995	11554.59	50.70	12231.10	24.18	0	0	160.66	14.65	525.18	6.90	390.64	57.14	210.85	22.19	1	1812.58	2.46	0.42	5	2	986	1036	51
1646	72.57	76.50	996	11611.39	30.05	12240.69	29.63	0	0	179.23	12.03	486.75	6.32	324.31	30.72	318.84	30.17	1	2336.53	2.90	0.54	5	2	987	1036	50
1647	72.43	76.26	997	11589.12	21.36	12201.74	21.49	0	0	220.06	14.17	499.88	6.13	259.25	19.83	256.44	20.47	1	2438.53	2.58	0.60	4	2	988	1036	49
1648	72.07	76.10	998	11530.47	36.56	12175.58	15.91	0	0	192.52	13.91	527.85	5.61	359.07	38.55	173.28	14.42	1	3002.40	3.91	0.59	4	2	989	1036	48
1649	71.80	76.20	999	11488.03	34.53	12192.45	29.02	0	0	151.60	13.88	523.23	6.30	290.55	33.37	249.06	27.00	1	2072.42	4.18	0.41	5	2	990	1036	47
1650	71.55	76.33	1000	11448.16	73.18	12212.57	18.55	0	0	207.77	10.81	469.10	6.82	682.47	112.31	284.25	18.08	1	2491.92	2.53	0.55	5	2	991	1036	46
1651	73.14	76.16	1002	11702.20	86.54	12185.23	26.26	0	0	166.89	12.40	480.78	7.40	606.77	107.78	275.93	25.73	1	3585.15	2.88	0.44	5	2	992	1036	45
1652	72.75	76.61	1003	11639.78	23.58	12257.58	19.26	0	0	205.82	12.89	520.15	5.77	290.15	22.73	242.20	17.77	1	4461.62	3.16	0.60	5	2	993	1036	44
1653	73.92	76.28	1004	11827.53	32.82	12204.22	14.81	0	0	190.13	18.74	531.52	5.01	252.87	29.98	114.14	12.65	1	3677.28	3.72	0.51	5	2	994	1036	43
1654	72.99	76.33	1005	11678.40	82.95	12212.41	17.83	0	0	171.05	13.80	513.02	6.51	568.72	121.85	176.00	16.26	1	3504.00	2.76	0.52	5	2	995	1036	42
1655	72.64	76.36	1006	11622.22	47.62	12217.36	16.46	0	0	158.67	14.92	536.69	5.09	349.99	48.85	135.07	14.20	1	4418.80	2.91	0.50	4	2	996	1036	41
1656	74.29	76.13	1007	11885.93	27.59	12180.77	16.17	0	0	193.66	13.05	512.80	5.21	309.22	27.03	188.47	14.65	1	2924.70	2.65	0.61	4	2	997	1036	40
1657	72.59	76.26	1008	11615.07	40.80	12201.12	16.54	0	0	182.62	12.97	517.27	5.52	384.35	43.57	183.17	15.01	1	2916.72	3.32	0.60	5	2	998	1036	39
1658	73.49	76.13	1009	11758.66	51.53	12180.19	24.07	0	0	189.78	11.56	475.56	6.97	502.26	62.58	303.65	24.23	1	5062.82	4.43	0.50	5	2	999	1036	38
1659	72.28	76.35	1010	11565.42	47.61	12215.63	23.79	0	0	159.24	11.69	502.97	6.39	437.42	58.78	259.33	22.51	1	3015.53	4.07	0.45	5	2	1000	1036	37
1660	71.81	76.23	1011	11489.48	45.29	12196.77	17.46	0	0	228.80	10.43	460.87	6.48	568.40	69.00	296.59	17.56	1	4286.35	2.96	0.62	5	2	1001	1036	36
1661	71.81	76.14	1012	11489.95	49.46	12182.51	21.80	0	0	206.65	13.10	485.59	7.53	490.93	66.50	271.10	21.26	1	4056.53	4.53	0.50	4	2	1002	1036	35
1662	72.28	76.61	1013	11565.48	42.10	12257.50	21.73	0	0	170.38	13.26	522.04	6.39	384.55	47.10	222.29	20.02	1	2931.62	3.65	0.50	5	2	1003	1036	34
1663	72.76	76.26	1014	11640.85	40.44	12201.61	19.33	0	0	172.93	14.86	524.97	5.88	336.34	41.23	176.39	17.46	1	4011.10	3.36	0.51	5	2	1004	1036	33
1664	72.95	76.25	1015	11671.99	38.72	12199.39	19.48	0	0	197.28	15.07	517.48	6.68	361.14	41.14	201.50	17.77	1	5268.50	5.11	0.53	5	2	1005	1036	32
1665	71.69	76.05	1016	11470.50	30.79	12167.95	20.10	0	0	225.15	13.13	486.68	6.96	380.81	34.42	270.66	19.42	1	3111.17	4.05	0.56	4	2	1006	1036	31
1666	72.03	76.41	1017	11525.40	25.85	12225.80	24.85	0	0	167.90	14.55	547.17	5.53	231.40	23.66	223.61	22.45	0	3560.85	2.94	0.49	4	2	1007	1036	30
1667	73.07	76.42	1018	11691.62	47.64	12227.34	18.30	0	0	206.60	11.66	483.01	6.68	512.84	65.48	260.29	17.35	1	4771.40	3.31	0.56	5	2	1008	1036	29
1668	71.58	76.78	1019	11453.52	26.35	12284.17	28.95	0	0	190.34	24.76	568.44	6.43	155.79	22.98	171.37	25.45	0	3640.12	2.61	0.38	4	2	1009	1036	28
1669	72.56	76.24	1020	11609.87	38.64	12198.91	23.39	0	0	186.01	15.83	521.85	7.16	338.36	39.87	217.55	21.45	1	3553.95	3.82	0.45	5	2	1010	1036	27
1670	73.05	76.06	1021	11687.73	48.04	12170.17	23.81	0	0	159.35	13.11	503.89	6.50	402.76	54.94	229.53	22.22	1	3922.93	5.16	0.46	5	2	1011	1036	26
1671	72.43	76.58	1022	11588.56	36.11	12253.24	19.72	0	0	171.20	11.91	521.29	5.74	374.38	39.77	225.58	18.18	1	3483.00	2.92	0.54	5	2	1012	1036	25
1672	72.35	76.36	1023	11575.87	43.93	12217.73	25.95	0	0	146.90	18.84	536.62	6.23	263.11	40.25	157.06	23.04	1	3873.45	4.08	0.35	5	2	1013	1036	24
1673	71.87	76.25	1024	11498.82	35.24	12200.07	20.34	0	0	180.11	12.11	508.59	6.03	375.34	38.74	240.48	18.93	1	4120.67	3.13	0.53	4	2	1014	1036	23
1674	72.07	76.31	1025	11530.99	46.25	12210.26	23.95	0	0	167.03	14.08	509.47	6.85	385.93	51.51	226.02	22.10	1	2501.42	3.16	0.44	4	2	1015	1036	22
1675	71.63	76.37	1026	11460.11	36.84	12219.82	24.95	0	0	154.46	15.69	531.30	6.04	278.85	34.59	192.33	22.54	1	2420.05	2.78	0.42	5	2	1016	1036	21
1676	72.98	76.08	1028	11676.58	38.07	12173.60	22.14	0	0	181.77	16.84	509.23	6.64	306.91	37.39	187.34	20.04	1	3310.25	3.48	0.47	5	2	1017	1036	20
1677	72.59	76.44	1029	11615.02	38.61	12230.25	12.64	0	0	247.75	11.34	468.11	5.86	498.88	47.50	220.00	11.66	1	2191.33	2.81	0.72	5	2	1018	1036	19
1678	73.03	75.92	1030	11685.21	136.87	12147.64	17.15	0	0	131.57	12.91	526.21	5.48	674.55	233.46	139.78	16.01	1	2633.92	2.47	0.48	5	2	1019	1036	18
1679	73.05	76.51	1032	11688.78	33.87	12241.86	17.75	0	0	195.09	11.18	491.13	5.82	407.32	39.14	247.13	16.58	1	3017.70	2.87	0.59	4	2	1020	1036	17
1680	72.14	75.81	1033	11542.54	34.87	12130.31	20.00	0	0	178.37	16.14	528.65	5.94	292.03	33.34	172.79	18.01	1	3550.75	3.59	0.49	5	2	1021	1036	16
1681	72.29	76.08	1035	11565.81	62.80	12173.05	15.48	0	0	191.40	12.23	506.35	5.89	540.18	75.20	191.67	14.16	1	4174.35	3.69	0.61	5	2	1022	1036	15
1682	72.59	76.50	1036	11613.84	23.69	12239.47	15.74	0	0	286.71	17.44	515.13	7.17	297.40	22.84	203.28	14.29	1	5744.78	6.37	0.64	3	2	1023	1036	14
1683	72.13	76.35	1037	11540.71	31.16	12215.48	19.04	0	0	215.10	15.70	523.20	6.70	319.40	31.16	205.62	17.34	1	3183.85	4.07	0.56	5	2	1024	1036	13
1684	73.23	76.42	1038	11716.97	26.34	12226.47	19.96	0	0	218.90	15.63	514.60	6.56	283.71	25.09	219.67	18.18	1	4251.72	5.04	0.56	4	2	1025	1036	12
1685	74.01	77.10	1039	11842.08	62.37	12335.59	43.31	0	0	174.93	12.27	448.12	7.15	510.32	55.39	386.35	42.72	1	3418.85	2.26	0.60	5	2	1026	1036	11
1686	72.83	76.40	1041	11652.87	25.67	12223.56	24.51	0	0	198.33	15.08	526.54	6.56	262.82	24.07	252.64	22.70	1	5495.25	4.72	0.51	4	2	1027	1036	10
1687	72.18	76.18	1042	11548.09	42.09	12188.54	22.65	0	0	192.10	14.85	504.75	7.27	385.70	47.08	231.50	21.26	1	2934.78	3.71	0.49	5	2	1028	1036	9
1688	72.65	76.22	1043	11624.26	72.87	12195.00	26.08	0	0	155.82	15.69	551.83	7.58	452.78	85.34	205.47	23.92	1	5901.20	3.89	0.37	5	2	1029	1036	8
1689	73.06	76.41	1044	11689.87	36.28	12225.99	23.65	0	0	179.38	15.26	529.48	6.75	319.00	36.38	219.43	21.62	1	4742.95	2.85	0.46	4	2	1030	1036	7
1690	72.09	76.11	1045	11533.62	41.80	12176.80	20.31	0	0	186.01	14.08	528.25	6.58	383.93	45.94	212.60	18.65	1	4324.60	4.03	0.51	4	2	1031	1036	6
1691	71.86	76.68	1046	11497.74	35.14	12268.89	22.75	0	0	188.77	18.36	526.97	6.81	276.23	33.01	182.67	20.48	1	4004.38	3.85	0.45	4	2	1032	1036	5
1692	73.34	76.44	1048	11734.99	37.30	12230.95	16.75	0	0	185.75	14.32	525.24	5.71	352.29	39.13	170.88	15.12	1	5113.45	3.86	0.56	4	2	1033	1036	4
1693	72.43	76.42	1049	11588.31	42.32	12226.72	20.35	0	0	175.06	10.74	510.70	5.86	455.44	54.11	258.19	19.91	1	5747.10	3.07	0.57	5	2	1034	1036	3
1694	72.72	76.31	1050	11635.88	40.95	12210.12	27.42	0	0	150.11	19.36	564.69	6.35	244.94	37.02	164.98	24.43	0	5357.53	2.39	0.34	5	2	1035	1036	2
1695	72.38	76.23	1051	11580.90	29.78	12196.35	21.80	0	0	216.19	16.68	526.16	7.11	296.13	28.75	221.14	20.19	1	6548.40	4.46	0.53	5	2	1036	1036	1
1696	76.17	86.43	1	12187.69	23.69	13828.56	19.97	0	0	285.52	19.38	537.17	8.15	269.98	22.29	230.89	18.24	1	5491.53	2.37	0.59	5	3	1	119	119
1697	75.65	86.44	2	12103.29	32.79	13830.69	17.89	0	0	279.09	19.17	548.51	8.31	338.46	33.60	205.05	16.27	1	5992.75	2.74	0.60	5	3	2	119	118
1698	76.10	86.13	3	12175.72	30.54	13780.25	19.39	0	0	372.88	23.97	478.50	10.73	319.65	30.49	235.79	17.83	1	5131.80	3.28	0.64	5	3	3	119	117
1699	76.11	86.29	4	12177.99	29.54	13806.44	16.56	0	0	294.76	22.70	557.04	8.16	290.57	28.19	167.94	14.86	1	6258.92	2.91	0.59	5	3	4	119	116
1700	76.00	86.14	5	12159.68	28.95	13782.84	18.30	0	0	328.29	23.43	543.15	9.58	304.68	28.41	201.19	16.67	1	7704.45	4.01	0.59	5	3	5	119	115
1701	75.70	86.21	6	12112.18	57.82	13794.05	22.23	0	0	234.81	27.59	559.60	9.90	345.32	59.24	147.91	20.01	1	4545.20	2.32	0.39	5	3	6	119	114
1702	76.27	86.36	7	12202.50	28.54	13816.92	15.36	0	0	373.90	32.87	577.30	9.59	248.86	25.71	133.73	13.12	1	7161.35	4.05	0.55	5	3	7	119	113
1703	75.65	86.40	8	12103.29	52.17	13824.18	32.93	0	0	223.21	20.82	526.54	10.09	343.45	49.50	273.83	31.07	1	6049.45	2.98	0.48	5	3	8	119	112
1704	76.23	86.72	9	12196.08	43.78	13874.85	30.29	0	0	196.61	16.40	498.04	8.29	351.46	44.57	276.62	29.58	1	3810.67	1.93	0.55	5	3	9	119	111
1705	75.40	86.73	10	12063.60	32.01	13876.16	27.39	0	0	249.46	18.07	526.20	9.10	315.84	32.50	293.31	26.64	1	6208.97	2.77	0.51	5	3	10	119	110
1706	76.14	86.70	11	12182.14	23.91	13871.50	17.50	0	0	291.99	15.38	484.26	7.18	311.48	23.99	259.78	16.33	1	4457.00	1.87	0.70	5	3	11	119	109
1707	76.12	86.67	12	12179.33	43.39	13867.83	20.67	0	0	243.02	22.14	562.90	8.99	346.39	45.05	178.47	18.72	1	5653.88	2.53	0.49	5	3	12	119	108
1708	76.07	86.40	13	12171.01	27.90	13823.97	18.33	0	0	310.01	21.19	527.81	9.02	307.55	27.49	211.29	16.70	1	5739.40	3.27	0.59	5	3	13	119	107
1709	76.14	86.42	14	12182.43	21.35	13827.18	22.17	0	0	301.14	14.19	451.53	7.64	314.39	21.62	350.11	23.50	1	3709.33	2.42	0.69	5	3	14	119	106
1710	76.10	86.49	15	12176.75	33.35	13837.84	19.45	0	0	260.52	24.78	573.37	8.31	267.77	30.92	158.81	17.25	1	5596.72	2.43	0.49	5	3	15	119	105
1711	75.74	86.47	16	12119.06	32.55	13835.19	17.42	0	0	310.44	21.11	539.93	9.12	341.62	33.53	201.90	15.85	1	5745.83	2.64	0.60	5	3	16	119	104
1712	77.63	86.41	17	12420.36	25.68	13825.01	20.15	0	0	328.45	39.47	545.95	8.84	163.26	22.34	124.93	16.22	1	4210.45	3.04	0.43	5	3	17	119	103
1713	76.13	85.86	18	12180.87	23.22	13737.41	22.12	0	0	289.40	14.15	473.29	7.60	324.92	23.49	337.84	22.97	1	3427.08	1.84	0.68	5	3	18	119	102
1714	76.00	86.33	19	12159.42	31.30	13812.49	20.24	0	0	293.59	22.16	518.62	8.74	283.75	31.03	209.18	18.23	1	5577.75	2.92	0.60	5	3	19	119	101
1715	76.11	86.24	20	12177.04	25.30	13799.18	21.81	0	0	343.35	20.62	487.48	9.57	293.41	25.34	275.98	21.11	1	6739.62	3.61	0.64	5	3	20	119	100
1716	76.37	86.30	21	12219.81	26.58	13808.41	19.04	0	0	344.39	32.43	562.29	9.67	217.93	23.59	156.22	16.82	0	4923.35	2.86	0.51	5	3	21	119	99
1717	75.99	86.43	22	12158.56	28.22	13829.29	22.55	0	0	355.77	22.17	486.51	10.60	305.73	28.19	280.76	21.44	1	6265.55	2.50	0.64	5	3	22	119	98
1718	77.19	86.56	23	12350.05	36.26	13848.81	24.68	0	0	284.51	36.15	548.74	10.55	219.95	32.23	149.61	21.51	0	4195.22	1.92	0.38	5	3	23	119	97
1719	77.11	86.51	24	12337.31	27.23	13840.89	22.64	0	0	317.23	33.90	513.68	9.80	196.65	24.10	163.49	19.93	0	3266.85	2.36	0.45	4	3	24	119	96
1720	76.38	86.98	25	12220.73	25.49	13917.26	20.69	0	0	258.72	15.53	458.58	7.34	304.48	25.64	267.58	19.65	1	3860.78	1.55	0.63	5	3	25	119	95
1721	76.60	86.56	26	12255.88	26.74	13848.81	18.26	0	0	303.99	22.55	499.55	8.44	269.37	25.70	192.26	16.42	1	2567.92	2.29	0.59	5	3	26	119	94
1722	75.58	87.09	27	12093.15	36.99	13933.89	22.97	0	0	235.95	13.17	454.69	7.07	394.90	34.49	309.70	23.01	1	2139.47	1.06	0.66	5	3	27	119	93
1723	76.68	86.58	28	12268.60	27.76	13853.24	24.25	0	0	274.94	25.90	501.36	9.08	226.41	25.54	200.33	21.71	0	2576.62	1.88	0.49	5	3	28	119	92
1724	76.56	86.82	29	12248.87	31.51	13890.77	30.75	0	0	255.59	24.63	500.21	10.21	249.07	30.13	248.84	28.36	0	3238.93	1.97	0.44	5	3	29	119	91
1725	76.60	86.31	30	12255.99	33.17	13808.89	21.38	0	0	319.74	34.41	515.10	10.47	234.13	30.63	153.86	18.89	0	3369.25	2.35	0.45	5	3	30	119	90
1726	76.43	86.48	31	12228.40	19.04	13837.27	14.83	0	0	305.23	15.11	472.59	6.46	281.73	18.80	234.92	13.54	1	2830.10	1.64	0.73	5	3	31	119	89
1727	76.59	86.40	32	12254.55	24.23	13823.50	17.87	0	0	334.40	24.48	499.68	8.77	250.25	22.89	190.33	16.02	1	3258.32	3.65	0.61	5	3	32	119	88
1728	76.86	86.16	33	12297.30	18.13	13785.23	18.95	0	0	278.66	17.98	484.15	6.66	218.08	16.51	228.36	17.17	0	1635.05	2.16	0.65	5	3	33	119	87
1729	76.17	86.62	34	12187.57	32.52	13859.34	21.87	0	0	294.16	25.25	497.50	9.52	270.24	32.06	198.73	19.63	1	4079.78	2.27	0.54	5	3	34	119	86
1730	76.51	86.14	35	12241.88	23.08	13782.48	23.16	0	0	337.09	25.16	477.91	9.96	236.29	21.84	241.69	21.22	0	2317.85	2.36	0.57	5	3	35	119	85
1731	76.12	86.45	36	12179.87	21.33	13832.59	21.06	0	0	327.40	19.16	457.93	8.55	263.31	21.26	279.09	19.91	1	4223.92	2.56	0.67	5	3	36	119	84
1732	76.50	86.37	37	12239.88	27.31	13819.10	23.55	0	0	279.30	24.55	504.02	8.98	236.05	25.72	208.96	21.15	0	2312.90	1.70	0.51	5	3	37	119	83
1733	76.39	86.56	38	12222.59	22.49	13849.50	22.11	0	0	323.06	21.13	472.41	9.15	257.51	21.97	263.80	20.58	1	4566.35	1.97	0.62	5	3	38	119	82
1734	75.85	86.51	39	12135.66	39.82	13842.24	27.67	0	0	231.62	25.99	536.62	9.80	269.44	37.70	192.68	24.92	1	2695.80	1.65	0.40	5	3	39	119	81
1735	76.70	86.54	40	12271.26	22.96	13846.06	20.37	0	0	374.00	32.06	485.09	10.17	206.41	20.69	184.15	18.10	0	1215.42	2.60	0.55	5	3	40	119	80
1736	76.08	86.60	41	12172.87	25.61	13855.84	24.16	0	0	253.08	15.67	481.00	7.57	289.45	25.74	300.19	23.56	1	3585.40	1.92	0.61	5	3	41	119	79
1737	76.32	86.57	42	12211.98	26.78	13850.78	26.13	0	0	288.66	16.32	441.99	9.03	332.46	27.47	346.77	27.62	1	2888.53	1.56	0.61	5	3	42	119	78
1738	76.41	87.91	43	12225.88	18.96	14065.50	262.12	0	0	259.01	16.58	464.00	9.53	238.79	18.54	1528.43	466.22	1	2930.17	1.55	0.62	5	3	43	119	77
1739	76.36	86.64	44	12217.62	29.17	13862.65	25.26	0	0	266.34	23.42	501.72	9.12	247.94	28.16	224.48	22.84	0	4255.47	1.59	0.51	5	3	44	119	76
1740	77.06	86.49	46	12330.37	30.11	13837.61	24.18	0	0	249.37	35.23	527.46	7.98	163.11	26.40	127.87	19.47	1	3391.95	1.93	0.35	5	3	45	119	75
1741	76.31	86.59	48	12209.27	15.05	13854.10	51.15	0	0	265.26	11.08	446.03	6.56	269.78	15.11	625.39	70.28	1	3883.08	1.44	0.73	5	3	46	119	74
1742	76.33	86.59	49	12212.74	27.52	13854.78	24.22	0	0	224.08	15.47	488.07	7.22	288.72	27.54	273.71	22.87	1	4303.85	1.93	0.57	5	3	47	119	73
1743	76.36	86.50	50	12218.00	22.91	13839.76	30.91	0	0	256.45	19.03	467.92	8.58	236.10	22.15	316.54	30.77	1	3049.95	1.78	0.55	5	3	48	119	72
1744	76.39	86.46	51	12222.59	44.63	13833.89	25.35	0	0	249.93	30.55	508.33	10.17	267.06	43.14	161.03	22.46	1	2563.47	1.74	0.38	5	3	49	119	71
1745	76.05	86.75	52	12167.84	23.19	13879.25	21.48	0	0	294.39	14.35	442.37	7.59	321.82	23.31	331.71	22.07	1	5095.32	2.43	0.70	5	3	50	119	70
1746	75.83	86.67	53	12132.04	25.40	13867.22	22.82	0	0	248.40	12.24	451.75	6.59	332.47	24.93	344.66	23.93	1	3154.65	1.42	0.69	5	3	51	119	69
1747	75.56	87.04	54	12090.19	41.10	13926.77	25.95	0	0	218.28	20.88	514.95	8.84	310.50	41.10	212.77	23.71	1	1714.28	1.52	0.45	5	3	52	119	68
1748	74.47	87.10	55	11914.79	43.49	13935.70	21.57	0	0	262.48	14.73	480.20	7.97	448.02	40.23	293.59	21.26	1	5933.25	1.87	0.63	5	3	53	119	67
1749	76.34	86.81	57	12214.10	23.18	13890.28	25.20	0	0	317.44	17.93	472.72	9.30	297.68	23.42	334.78	26.02	1	5226.00	2.56	0.63	5	3	54	119	66
1750	75.74	86.58	58	12118.10	34.17	13852.24	19.07	0	0	236.56	21.45	540.35	7.46	281.13	32.76	163.74	17.00	1	4009.33	2.07	0.52	5	3	55	119	65
1751	77.08	86.30	59	12332.90	35.51	13808.32	33.05	0	0	202.43	29.26	535.31	8.67	189.78	31.46	176.72	29.26	0	3061.50	1.57	0.31	5	3	56	119	64
1752	75.87	86.93	60	12138.74	35.70	13909.22	24.87	0	0	269.32	19.78	488.91	9.19	316.39	35.14	262.20	23.37	1	5003.65	2.02	0.55	5	3	57	119	63
1753	75.67	86.85	61	12108.00	46.45	13896.16	28.57	0	0	214.58	23.81	542.53	9.78	306.37	46.09	202.01	25.91	1	4448.55	2.08	0.41	5	3	58	119	62
1754	76.56	86.51	62	12249.01	24.59	13840.84	16.25	0	0	366.00	27.63	512.21	9.06	245.66	23.08	167.14	14.43	0	4120.03	2.58	0.61	5	3	59	119	61
1755	76.53	86.45	63	12244.20	22.47	13831.96	20.07	0	0	374.69	30.25	504.53	10.02	213.54	20.60	193.10	17.89	0	4619.05	3.16	0.57	5	3	60	119	60
1756	76.66	86.25	64	12265.31	24.16	13799.70	16.32	0	0	370.32	39.05	580.06	8.81	176.24	21.09	118.77	14.28	1	4245.88	3.33	0.50	3	3	61	119	59
1757	76.39	86.54	65	12223.13	22.69	13846.53	20.15	0	0	346.13	20.07	480.30	9.31	286.31	22.62	271.48	18.98	1	4282.20	2.69	0.65	5	3	62	119	58
1758	76.46	86.51	66	12233.87	24.83	13841.51	23.47	0	0	297.43	28.04	536.40	9.15	204.04	22.12	192.92	20.91	0	3608.38	2.18	0.49	5	3	63	119	57
1759	76.65	86.66	67	12264.33	24.86	13865.69	28.87	0	0	247.17	20.49	482.45	8.56	232.20	23.31	270.31	27.02	1	2289.57	2.12	0.50	5	3	64	119	56
1760	76.85	86.34	68	12296.30	18.40	13813.93	18.93	0	0	399.94	40.09	519.29	8.95	141.68	16.38	144.84	16.32	0	3675.20	3.57	0.52	5	3	65	119	55
1761	76.44	86.79	69	12230.97	37.81	13886.32	25.97	0	0	258.46	37.43	565.98	9.94	201.35	33.26	138.63	23.10	0	2769.55	1.55	0.33	5	3	66	119	54
1762	75.08	86.76	70	12012.34	70.44	13881.63	19.64	0	0	189.80	22.96	553.44	7.49	367.04	69.66	125.73	17.52	1	4290.50	1.77	0.41	5	3	67	119	53
1763	75.24	87.02	71	12039.02	32.06	13923.68	20.17	0	0	233.42	12.70	488.61	6.79	384.38	33.24	286.47	19.71	1	5456.58	1.68	0.65	5	3	68	119	52
1764	76.59	86.10	72	12254.79	23.12	13775.38	20.60	0	0	277.21	23.95	535.35	7.66	207.27	20.57	184.68	18.36	0	3918.12	2.19	0.54	4	3	69	119	51
1765	76.33	86.51	73	12212.39	19.55	13841.63	19.59	0	0	329.36	18.87	465.84	8.15	254.53	19.14	266.36	18.26	1	2374.38	2.18	0.67	5	3	70	119	50
1766	76.65	86.32	74	12264.67	39.69	13811.29	29.63	0	0	242.41	30.62	515.86	10.46	239.49	36.89	182.48	26.47	0	2933.15	1.86	0.35	5	3	71	119	49
1767	76.40	86.84	75	12223.90	35.69	13895.09	27.96	0	0	218.76	20.41	501.53	8.26	279.52	35.06	225.14	26.99	1	4430.80	1.83	0.53	5	3	72	119	48
1768	75.65	87.07	76	12103.36	26.22	13931.37	17.36	0	0	261.11	10.93	461.20	5.86	379.11	24.74	313.67	17.41	1	3744.50	1.54	0.76	5	3	73	119	47
1769	75.76	86.84	77	12121.82	42.27	13894.21	19.80	0	0	253.67	19.46	509.61	8.01	341.30	40.49	200.89	17.87	1	3661.38	1.50	0.58	5	3	74	119	46
1770	76.46	86.68	78	12233.23	27.78	13869.30	18.14	0	0	300.76	23.94	495.22	8.34	259.12	26.64	177.39	16.21	1	2445.10	2.21	0.57	5	3	75	119	45
1771	75.78	86.99	79	12124.71	22.28	13918.39	23.20	0	0	293.54	12.52	434.37	7.01	334.59	21.76	383.63	25.77	1	4660.50	1.47	0.74	5	3	76	119	44
1772	75.44	86.75	80	12070.30	41.71	13879.59	24.63	0	0	214.01	20.08	520.09	8.39	314.66	41.82	205.86	22.34	1	6269.92	1.97	0.49	5	3	77	119	43
1773	75.41	87.11	81	12065.84	32.85	13937.13	20.54	0	0	240.40	14.99	496.05	7.44	358.98	34.06	256.88	19.53	1	7184.85	1.96	0.62	5	3	78	119	42
1774	76.16	86.71	82	12185.79	32.12	13874.28	17.47	0	0	265.29	18.25	475.09	7.41	316.51	32.00	198.43	15.77	1	3699.60	1.72	0.62	5	3	79	119	41
1775	76.77	86.56	83	12283.62	23.26	13848.84	13.73	0	0	322.85	20.49	464.20	7.18	275.20	22.14	168.45	12.26	1	1861.88	2.75	0.67	5	3	80	119	40
1776	76.61	86.50	84	12257.83	30.83	13840.61	23.99	0	0	238.27	22.49	486.14	8.22	247.81	29.06	198.24	21.54	0	3395.15	2.00	0.49	5	3	81	119	39
1777	76.47	86.57	85	12235.27	25.07	13850.71	16.26	0	0	298.66	20.35	491.36	7.48	271.19	24.30	186.19	14.59	1	4289.80	2.32	0.64	5	3	82	119	38
1778	76.65	86.57	86	12264.48	24.75	13850.62	18.77	0	0	311.09	34.73	550.01	7.94	169.44	21.58	125.03	15.01	1	4304.22	2.47	0.46	5	3	83	119	37
1779	76.04	86.90	87	12165.60	26.41	13904.64	21.94	0	0	263.42	14.87	456.43	7.42	315.81	26.46	297.47	21.48	1	3797.12	1.63	0.65	5	3	84	119	36
1780	76.37	86.99	88	12219.48	22.07	13918.71	21.17	0	0	303.27	16.78	452.31	8.10	290.59	22.11	292.98	20.67	1	3743.67	1.99	0.67	5	3	85	119	35
1781	75.79	86.91	89	12125.73	35.61	13906.00	25.59	0	0	211.33	14.25	475.56	7.10	334.92	34.61	290.78	24.83	1	3597.92	1.27	0.59	5	3	86	119	34
1782	75.71	86.79	90	12114.34	42.10	13886.64	21.45	0	0	213.75	13.11	462.41	6.81	409.46	40.25	272.65	20.42	1	2787.03	1.10	0.62	5	3	87	119	33
1783	76.71	86.90	91	12273.79	31.62	13903.97	17.91	0	0	248.49	15.85	457.68	7.28	350.78	32.97	221.64	16.47	1	2760.50	2.25	0.62	5	3	88	119	32
1784	76.29	87.01	92	12206.02	23.71	13920.95	19.32	0	0	264.08	13.67	443.94	6.81	320.34	24.03	287.16	18.78	1	2992.58	1.69	0.67	5	3	89	119	31
1785	76.21	87.02	93	12193.56	35.72	13922.69	20.26	0	0	203.37	14.36	479.84	6.44	339.30	35.99	224.63	18.63	1	2299.40	1.29	0.59	5	3	90	119	30
1786	74.91	87.60	94	11985.88	37.72	14016.72	34.42	0	0	218.31	14.14	476.42	8.34	371.25	37.34	383.37	38.79	1	5559.95	1.74	0.53	5	3	91	119	29
1787	76.24	86.64	95	12199.13	30.56	13863.09	25.42	0	0	219.99	19.00	495.30	7.64	258.87	30.00	230.03	23.06	1	2518.17	1.35	0.53	5	3	92	119	28
1788	75.92	86.92	96	12147.11	34.71	13906.85	21.90	0	0	245.85	17.63	465.72	7.81	316.67	34.23	237.88	20.16	1	2626.17	1.34	0.58	5	3	93	119	27
1789	76.37	87.10	97	12219.94	39.58	13936.79	26.41	0	0	198.18	16.24	464.89	7.73	335.06	40.33	251.17	24.92	1	1332.58	0.95	0.53	5	3	94	119	26
1790	76.25	86.54	98	12199.64	29.30	13846.39	15.70	0	0	319.10	16.55	440.30	8.00	370.43	30.05	238.59	14.48	1	2201.97	1.81	0.69	5	3	95	119	25
1791	76.34	86.61	100	12214.86	33.52	13857.90	27.87	0	0	211.24	19.57	491.21	8.11	266.27	32.91	235.53	25.40	1	3257.08	1.47	0.48	5	3	96	119	24
1792	76.61	86.88	101	12257.62	19.41	13900.59	18.79	0	0	312.70	19.55	479.92	7.66	238.04	18.25	234.25	17.15	0	4557.85	2.48	0.65	5	3	97	119	23
1793	75.90	86.68	102	12144.19	41.46	13868.08	19.53	0	0	243.27	23.58	527.95	8.46	314.53	40.99	157.23	17.45	1	3014.03	1.81	0.49	5	3	98	119	22
1794	76.11	86.90	103	12176.99	22.16	13903.94	16.65	0	0	300.72	14.39	432.97	6.87	315.30	22.23	270.03	15.79	1	3465.82	2.10	0.73	5	3	99	119	21
1795	75.28	86.92	104	12045.10	43.02	13907.78	27.17	0	0	184.68	16.06	520.46	7.56	337.27	43.64	244.68	25.27	1	5130.30	1.53	0.48	5	3	100	119	20
1796	76.46	86.65	105	12232.96	24.13	13864.36	22.57	0	0	275.17	17.80	463.09	8.15	277.05	23.85	272.18	21.29	1	3496.05	2.33	0.60	5	3	101	119	19
1797	75.93	86.89	106	12148.09	37.71	13902.33	23.53	0	0	224.26	21.61	518.67	8.46	294.08	36.54	191.26	21.27	1	3119.47	1.74	0.48	5	3	102	119	18
1798	76.42	86.65	107	12226.86	25.73	13863.44	22.38	0	0	325.46	35.15	531.30	9.64	183.65	22.66	159.68	19.65	0	3255.95	2.22	0.46	4	3	103	119	17
1799	76.54	86.79	108	12246.02	14.34	13886.18	14.14	0	0	290.77	12.57	451.35	5.31	251.93	13.77	254.96	13.11	1	3086.62	2.28	0.78	5	3	104	119	16
1800	76.01	86.85	109	12161.81	33.43	13896.66	24.53	0	0	229.53	20.27	507.10	8.50	288.20	32.22	218.11	22.38	1	3786.45	1.95	0.49	5	3	105	119	15
1801	76.69	86.45	110	12270.68	25.06	13831.26	23.95	0	0	317.66	41.89	541.90	9.26	145.35	21.69	137.87	20.09	0	3520.70	2.37	0.39	4	3	106	119	14
1802	77.01	86.67	111	12321.81	23.81	13867.13	20.91	0	0	267.41	22.98	484.99	7.59	214.29	21.36	188.75	18.65	0	2918.28	2.01	0.54	5	3	107	119	13
1803	76.13	86.50	112	12180.24	36.61	13840.50	22.36	0	0	234.97	18.91	472.51	7.83	309.75	36.43	214.59	20.79	1	2481.47	1.79	0.56	5	3	108	119	12
1804	76.82	86.31	113	12290.65	30.04	13809.48	22.14	0	0	273.09	27.42	488.43	8.84	229.75	27.34	171.08	19.71	0	2415.75	2.05	0.47	5	3	109	119	11
1805	76.81	86.57	114	12289.19	18.84	13850.62	16.78	0	0	320.39	20.20	472.74	7.32	230.47	17.30	207.40	15.07	0	3484.65	2.46	0.67	5	3	110	119	10
1806	77.18	86.10	115	12349.09	14.27	13776.04	11.37	0	0	470.74	39.04	518.11	7.24	135.11	12.70	112.94	11.62	1	2438.57	3.60	0.64	4	3	111	119	9
1807	76.81	86.26	116	12289.53	23.68	13800.85	19.33	0	0	298.92	27.10	498.29	7.95	201.37	21.10	164.88	17.11	0	2929.07	2.37	0.54	5	3	112	119	8
1808	76.50	86.72	117	12240.50	37.02	13875.56	22.26	0	0	205.83	18.33	500.76	7.29	300.24	36.67	195.77	20.10	1	2573.07	1.74	0.51	5	3	113	119	7
1809	75.35	87.04	118	12055.62	50.99	13926.08	28.23	0	0	189.86	15.03	470.05	7.30	376.47	45.61	273.89	26.99	1	3096.88	1.18	0.58	5	3	114	119	6
1810	76.17	86.48	119	12187.30	52.15	13837.07	45.01	0	0	181.92	23.46	508.80	10.81	286.68	52.25	271.96	42.33	1	3162.10	1.61	0.34	5	3	115	119	5
1811	77.34	86.00	120	12374.88	39.45	13759.80	57.11	0	0	217.06	57.17	553.50	11.84	105.88	29.99	165.22	49.86	1	4366.45	2.87	0.15	5	3	116	119	4
1812	76.36	86.32	121	12217.90	33.53	13810.99	28.38	0	0	202.21	18.57	510.95	7.85	268.87	32.98	241.83	26.01	1	3402.72	1.07	0.49	5	3	117	119	3
1813	74.85	85.60	122	11976.59	46.95	13696.35	35.87	0	0	241.70	17.09	492.53	10.26	408.47	46.29	371.64	39.66	1	5796.40	2.56	0.47	5	3	118	119	2
1814	74.03	85.65	123	11844.34	55.90	13704.16	33.85	0	0	261.88	17.89	456.74	10.42	477.27	48.76	366.14	37.01	1	6882.33	2.46	0.51	5	3	119	119	1
1815	70.27	89.00	4	11243.14	23.36	14239.31	23.73	0	0	262.11	15.72	580.75	7.82	294.33	23.19	302.15	23.50	1	10128.38	3.48	0.61	5	4	1	2	2
1816	70.31	88.64	5	11249.01	35.24	14182.53	42.41	0	0	225.53	15.05	539.45	8.62	368.86	37.74	384.57	40.03	1	7581.22	2.84	0.62	5	4	2	2	1
1817	69.67	88.84	4	11147.10	112.62	14214.35	43.57	0	0	164.62	20.94	623.93	10.36	525.25	96.62	268.07	41.94	1	10128.38	3.48	0.45	5	5	1	1	1
1818	72.19	90.15	20	11551.14	78.75	14424.21	104.09	0	0	381.13	13.95	340.79	10.82	1354.23	95.46	1036.52	257.11	1	5185.53	1.79	0.46	5	6	1	1	1
1819	70.42	89.13	20	11266.88	63.70	14261.54	23.88	0	0	325.60	12.42	437.70	7.99	747.46	106.09	369.46	20.78	1	8422.95	2.50	0.77	5	7	1	1	1
1820	70.75	88.89	25	11320.18	63.42	14223.14	27.31	0	0	294.73	18.43	506.74	8.96	548.05	75.73	251.81	23.95	1	10086.10	3.81	0.67	5	8	1	7	7
1821	70.55	89.30	26	11288.69	31.43	14288.55	19.25	0	0	356.90	12.20	475.22	7.13	522.86	38.50	335.70	17.43	1	9935.75	2.79	0.83	5	8	2	7	6
1822	70.41	89.21	29	11265.87	57.34	14273.63	24.27	0	0	297.79	14.94	518.34	8.54	610.55	94.05	292.51	22.21	1	11103.80	3.94	0.74	5	8	3	7	5
1823	70.01	89.61	32	11202.22	30.39	14337.51	20.56	0	0	341.80	14.09	458.85	7.66	438.23	30.93	312.20	19.78	1	9097.95	3.09	0.79	5	8	4	7	4
1824	70.12	88.65	35	11219.98	32.24	14183.94	28.36	0	0	344.93	16.69	512.93	8.98	389.72	26.92	395.70	31.07	1	10797.22	4.04	0.73	5	8	5	7	3
1825	70.33	89.43	36	11253.12	36.17	14308.26	25.25	0	0	322.21	13.37	469.58	8.20	512.57	46.15	365.41	23.09	1	10592.53	3.52	0.75	5	8	6	7	2
1826	70.22	89.01	38	11235.28	44.41	14242.14	31.49	0	0	266.79	21.50	572.21	11.12	381.48	48.34	276.01	31.74	1	11557.95	5.20	0.57	5	8	7	7	1
1827	76.26	85.45	39	12201.42	21.89	13671.85	47.74	0	0	209.25	12.92	455.54	5.82	264.01	21.65	467.06	39.18	1	2862.65	1.17	0.69	5	9	1	1	1
1828	76.96	82.09	41	12313.42	15.57	13134.56	24.70	0	0	250.54	33.15	510.02	6.05	104.47	17.82	148.82	21.87	1	-1036.78	1.31	0.42	5	10	1	6	6
1829	77.68	81.72	42	12428.30	18.65	13074.76	18.66	0	0	413.83	53.29	490.65	8.50	100.52	14.15	106.31	15.33	1	-340.30	2.98	0.43	5	10	2	6	5
1830	77.01	81.72	44	12321.74	10.62	13074.69	28.45	0	0	310.39	41.00	510.87	6.86	86.71	12.97	177.38	24.94	1	-2787.17	1.12	0.43	4	10	3	6	4
1831	76.76	81.86	45	12282.34	17.73	13098.14	23.88	0	0	290.20	34.13	527.07	7.10	116.18	15.68	156.48	20.93	1	-514.97	1.59	0.45	3	10	4	6	3
1832	76.87	82.49	46	12299.93	41.96	13198.47	54.62	0	0	131.00	28.65	514.31	7.73	148.39	37.47	192.68	48.07	0	-1371.92	1.00	0.22	5	10	5	6	2
1833	76.87	82.75	47	12298.96	11.79	13240.73	14.23	0	0	405.66	41.85	542.94	6.27	99.33	12.62	108.46	12.42	1	466.53	2.26	0.56	5	10	6	6	1
1834	71.84	87.35	44	11494.08	21.26	13976.60	16.45	0	0	411.99	33.51	659.58	9.55	201.64	18.80	156.01	14.46	0	7926.30	4.14	0.59	4	11	1	1	1
1835	72.21	77.08	47	11553.56	41.97	12332.89	19.06	0	0	217.10	12.20	545.67	5.69	438.51	34.89	264.11	18.09	1	5590.20	2.81	0.69	5	12	1	1	1
1836	70.37	89.52	52	11259.96	26.40	14323.88	19.38	0	0	358.96	12.65	456.44	7.53	478.04	35.06	339.62	18.21	1	8331.45	3.17	0.81	5	13	1	27	27
1837	70.70	88.65	53	11312.39	29.62	14183.23	21.68	0	0	334.19	13.35	505.73	7.89	463.38	35.63	339.34	20.75	1	9725.20	3.39	0.77	5	13	2	27	26
1838	69.78	88.73	54	11164.06	31.36	14196.41	27.16	0	0	268.00	15.98	549.63	7.81	311.12	28.30	337.19	27.92	1	9534.58	3.23	0.67	5	13	3	27	25
1839	70.32	89.17	56	11250.53	38.29	14267.51	30.86	0	0	311.89	14.97	477.94	8.29	458.94	37.11	373.06	26.90	1	9648.28	3.18	0.76	5	13	4	27	24
1840	70.14	88.90	57	11222.95	41.08	14224.29	30.52	0	0	300.28	14.86	508.00	9.16	479.28	42.02	385.15	30.16	1	9072.80	3.68	0.67	5	13	5	27	23
1841	70.50	89.20	58	11280.37	47.04	14271.51	29.42	0	0	270.92	13.08	488.62	7.84	544.14	59.93	358.75	25.91	1	8354.12	2.61	0.73	5	13	6	27	22
1842	69.88	89.79	60	11180.73	31.56	14366.78	20.04	0	0	328.75	13.01	462.71	7.88	494.94	42.36	329.36	19.70	1	10134.25	2.93	0.77	5	13	7	27	21
1843	71.06	88.19	62	11369.27	26.46	14110.14	22.34	0	0	291.67	15.24	591.98	8.14	337.57	26.60	323.64	22.71	1	8985.22	4.02	0.65	5	13	8	27	20
1844	70.32	88.85	64	11251.21	21.76	14216.50	20.47	0	0	357.08	10.80	464.08	7.07	469.77	28.59	417.45	20.28	1	9878.22	3.89	0.78	5	13	9	27	19
1845	70.23	88.57	67	11237.33	39.19	14171.99	33.59	0	0	285.46	16.72	527.08	8.40	444.44	48.54	341.62	27.21	1	10734.72	3.97	0.73	5	13	10	27	18
1846	70.65	87.75	68	11304.53	32.66	14040.75	36.28	0	0	271.45	14.52	559.03	7.66	397.64	34.51	398.98	29.87	1	7798.60	3.99	0.72	5	13	11	27	17
1847	71.62	87.26	69	11458.88	17.60	13961.23	19.08	0	0	375.97	23.86	607.39	8.86	216.22	15.85	231.59	17.62	0	7634.25	4.37	0.66	5	13	12	27	16
1848	70.75	88.07	71	11319.71	31.41	14091.12	38.42	0	0	268.16	14.94	551.21	8.05	370.98	32.28	399.32	32.90	1	8989.65	4.05	0.68	5	13	13	27	15
1849	70.09	88.84	72	11214.64	24.90	14214.35	33.23	0	0	332.54	16.23	508.16	9.76	370.24	27.31	415.65	32.74	1	9758.97	3.63	0.66	5	13	14	27	14
1850	70.45	88.67	73	11271.28	18.05	14186.79	21.54	0	0	330.95	11.08	513.25	6.38	370.41	19.17	389.13	20.42	1	9784.85	3.63	0.82	5	13	15	27	13
1851	70.65	89.61	75	11304.14	58.03	14337.97	21.67	0	0	293.94	11.42	470.99	7.56	713.02	110.02	349.98	20.60	1	8865.40	2.11	0.75	5	13	16	27	12
1852	69.99	89.58	76	11199.03	33.34	14332.45	22.99	0	0	280.38	11.87	495.58	7.11	488.38	43.61	337.99	21.81	1	8311.42	2.14	0.75	5	13	17	27	11
1853	70.30	89.46	77	11247.84	33.91	14313.51	19.84	0	0	337.85	12.31	467.89	7.25	524.00	40.12	331.44	18.50	1	9143.85	2.55	0.82	5	13	18	27	10
1854	70.65	89.16	78	11303.39	27.39	14266.33	29.06	0	0	332.59	15.97	486.95	8.76	399.97	31.59	355.77	25.46	1	10030.03	3.07	0.74	5	13	19	27	9
1855	69.87	89.86	79	11178.72	19.87	14378.39	16.63	0	0	364.75	11.22	447.74	6.37	404.64	20.45	345.11	16.34	1	10703.75	2.83	0.86	5	13	20	27	8
1856	70.20	88.90	81	11232.79	30.95	14223.94	33.00	0	0	253.63	15.41	533.23	8.63	362.10	33.05	349.46	32.58	1	9224.28	3.44	0.63	5	13	21	27	7
1857	71.21	88.95	82	11393.43	43.64	14231.74	24.73	0	0	246.09	12.94	534.31	7.32	475.81	43.79	313.78	24.71	1	9647.47	2.86	0.69	5	13	22	27	6
1858	70.05	89.83	83	11207.86	22.56	14373.04	14.73	0	0	363.74	10.81	447.56	6.09	448.40	22.99	321.29	14.52	1	8990.60	2.28	0.87	5	13	23	27	5
1859	69.82	88.90	86	11171.97	30.22	14223.22	23.80	0	0	420.42	10.52	364.96	7.79	626.81	39.02	537.22	25.93	1	10490.10	3.05	0.73	5	13	24	27	4
1860	70.30	89.91	87	11248.13	26.47	14385.23	23.63	0	0	328.24	12.98	425.63	6.91	432.72	30.47	347.66	19.92	1	8596.80	2.07	0.82	5	13	25	27	3
1861	70.51	88.50	88	11281.55	20.89	14159.33	23.10	0	0	315.99	12.21	524.84	6.92	386.42	23.60	361.62	21.38	1	9414.58	4.12	0.78	5	13	26	27	2
1862	69.96	89.12	89	11193.06	26.32	14258.55	28.79	0	0	349.82	17.73	510.63	9.77	341.66	26.36	367.90	29.13	1	10383.30	4.13	0.70	5	13	27	27	1
1863	76.63	82.85	54	12260.06	20.56	13256.53	41.46	0	0	239.55	32.03	493.27	8.17	109.25	15.51	235.66	36.89	1	-116.53	1.58	0.37	5	14	1	2	2
1864	76.63	83.68	57	12261.37	22.43	13389.55	70.77	0	0	198.20	28.70	516.91	8.57	112.86	17.49	328.76	70.26	1	2800.75	1.83	0.33	5	14	2	2	1
1865	76.50	86.28	56	12239.46	26.19	13804.24	29.05	0	0	279.18	20.59	483.67	9.56	267.44	25.66	295.19	28.69	1	4105.78	2.81	0.55	5	15	1	1	1
1866	71.14	87.48	61	11383.13	26.32	13997.24	17.31	0	0	295.36	25.55	661.65	7.87	234.26	23.63	154.58	15.21	0	7694.40	3.43	0.55	4	16	1	1	1
1867	73.91	76.17	65	11825.31	29.66	12186.84	35.14	0	0	221.69	12.67	483.69	7.37	339.10	29.42	414.20	40.33	1	5867.22	4.44	0.59	5	17	1	1	1
1868	76.69	84.73	67	12270.30	28.05	13557.00	119.45	0	0	147.40	20.28	489.48	7.85	159.53	25.13	487.25	108.45	1	1998.80	2.26	0.35	5	18	1	1	1
1869	70.32	87.64	80	11250.92	82.71	14022.74	58.41	0	0	583.20	14.35	246.13	12.45	1129.52	183.78	1071.78	81.35	1	11162.12	4.22	0.39	5	19	1	1	1
1870	70.93	77.09	90	11348.47	70.03	12334.96	17.43	0	0	185.05	18.05	566.23	5.26	469.56	55.79	143.93	15.85	1	4856.60	4.12	0.58	5	20	1	1	1
1871	66.94	76.72	92	10711.07	48.75	12274.64	30.10	0	0	157.24	13.47	500.04	6.89	366.48	48.93	274.35	28.64	1	2561.80	1.74	0.43	5	21	1	1	1
1872	70.02	89.11	93	11202.83	25.68	14256.93	19.45	0	0	389.22	11.31	439.91	6.96	525.35	35.65	394.16	16.79	1	11425.17	4.64	0.87	5	22	1	4	4
1873	70.39	88.66	94	11261.66	32.61	14186.35	29.21	0	0	319.19	15.80	537.77	9.34	427.06	37.00	363.42	27.79	1	10423.15	4.11	0.69	5	22	2	4	3
1874	71.34	87.31	95	11413.71	16.19	13969.47	21.85	0	0	342.20	28.31	655.84	7.96	150.79	14.19	203.67	19.29	0	9847.15	4.30	0.59	3	22	3	4	2
1875	70.50	88.69	97	11279.78	22.97	14190.64	22.76	0	0	365.62	15.58	536.95	8.73	385.57	25.90	337.11	21.94	1	12199.88	5.55	0.75	5	22	4	4	1
1876	70.36	89.33	96	11257.65	29.54	14293.06	23.45	0	0	327.92	13.63	476.36	7.69	447.80	34.39	336.75	21.31	1	11183.95	2.96	0.77	5	23	1	1	1
1877	72.74	76.27	101	11637.63	45.68	12203.05	16.69	0	0	269.91	17.26	533.29	7.67	419.39	43.73	203.46	15.27	1	7597.10	5.20	0.66	5	24	1	1	1
1878	71.07	87.82	104	11370.63	23.42	14051.79	47.31	0	0	264.17	18.64	575.89	8.69	257.73	21.91	387.26	41.08	1	8298.28	3.51	0.60	5	25	1	11	11
1879	70.05	89.35	105	11208.73	37.93	14296.42	25.84	0	0	311.57	14.31	466.79	8.46	503.07	51.05	339.17	23.57	1	10324.07	3.52	0.74	5	25	2	11	10
1880	70.10	88.87	106	11215.73	22.31	14219.94	21.84	0	0	341.57	12.43	480.04	7.55	415.87	25.90	378.45	21.51	1	8948.22	3.29	0.76	5	25	3	11	9
1881	70.28	89.63	109	11244.70	46.86	14341.04	20.04	0	0	308.03	13.43	480.82	7.96	581.14	66.13	297.53	19.62	1	8831.53	2.80	0.76	5	25	4	11	8
1882	70.16	89.41	110	11226.05	51.22	14305.28	18.88	0	0	324.31	14.37	501.01	8.12	612.10	82.31	271.01	18.23	1	10864.62	3.48	0.78	5	25	5	11	7
1883	70.07	88.95	111	11210.62	22.93	14231.52	20.80	0	0	348.20	12.39	501.30	7.65	433.72	27.80	374.87	20.73	1	11051.60	4.90	0.76	5	25	6	11	6
1884	70.06	89.51	113	11209.60	15.11	14322.23	17.53	0	0	345.93	13.76	529.40	6.12	287.38	14.56	278.40	16.94	1	9357.00	3.38	0.84	5	25	7	11	5
1885	70.19	89.77	114	11230.09	34.66	14363.50	22.72	0	0	338.09	14.02	470.65	8.68	503.78	45.03	348.99	22.12	1	10355.65	3.03	0.74	5	25	8	11	4
1886	70.06	89.11	115	11209.40	20.50	14257.95	32.53	0	0	330.77	17.42	538.71	9.51	297.75	20.31	392.99	33.24	1	10963.30	4.34	0.65	5	25	9	11	3
1887	70.29	89.29	116	11246.99	25.37	14286.29	22.20	0	0	381.78	13.01	466.56	7.93	476.80	33.54	386.40	19.74	1	12426.58	4.94	0.82	5	25	10	11	2
1888	71.06	87.45	118	11368.94	19.84	13991.64	25.04	0	0	351.09	29.72	612.91	9.79	182.10	17.70	225.83	23.14	0	9064.38	5.60	0.55	5	25	11	11	1
1889	74.00	76.30	107	11840.18	22.35	12208.35	17.83	0	0	310.87	15.44	499.78	7.19	304.15	22.28	272.21	17.25	1	8005.85	4.43	0.73	5	26	1	1	1
1890	74.09	76.89	112	11853.63	26.22	12302.07	34.04	0	0	297.71	12.73	443.22	6.41	355.48	22.59	455.92	29.68	1	5401.12	4.11	0.82	5	27	1	1	1
1891	73.91	84.26	120	11824.84	74.36	13482.20	44.34	0	0	236.06	82.81	624.97	15.54	163.90	64.87	92.34	37.19	1	4527.40	4.77	0.09	5	28	1	1	1
1892	76.45	86.80	125	12232.26	32.38	13887.62	21.88	0	0	258.77	20.03	474.34	8.56	301.33	32.27	221.87	19.95	1	2160.40	2.23	0.55	5	29	1	41	41
1893	76.53	86.76	126	12244.52	31.79	13881.36	26.31	0	0	220.50	20.27	474.67	8.11	259.96	30.63	223.92	23.88	1	912.78	1.41	0.47	5	29	2	41	40
1894	75.58	87.26	127	12092.08	38.42	13961.93	28.13	0	0	200.84	15.58	483.37	7.97	349.09	40.01	277.81	27.54	1	2311.47	1.57	0.50	5	29	3	41	39
1895	76.07	87.11	128	12171.95	31.70	13938.30	19.97	0	0	247.81	15.31	450.68	7.22	338.44	31.67	250.70	18.79	1	1851.38	1.19	0.63	5	29	4	41	38
1896	76.77	86.56	129	12282.51	28.53	13848.89	20.20	0	0	257.43	22.07	488.95	7.82	253.38	26.68	183.58	18.10	1	2065.88	1.81	0.53	5	29	5	41	37
1897	76.91	86.34	130	12305.27	24.04	13815.12	32.93	0	0	243.78	48.06	544.90	8.27	105.03	26.24	129.99	27.50	1	1977.07	1.67	0.25	4	29	6	41	36
1898	76.37	86.62	131	12218.80	22.90	13859.58	14.88	0	0	281.02	14.59	449.09	6.37	311.35	22.98	225.15	13.57	1	1397.55	1.47	0.71	5	29	7	41	35
1899	76.39	86.43	132	12221.65	31.95	13829.16	22.77	0	0	210.57	15.74	480.00	6.88	305.02	31.96	234.83	21.53	1	2304.85	1.38	0.56	5	29	8	41	34
1900	76.01	86.85	133	12161.17	35.81	13895.46	21.36	0	0	216.84	13.72	464.33	6.82	362.15	35.64	263.23	20.14	1	2904.53	1.36	0.59	5	29	9	41	33
1901	75.92	86.72	134	12147.25	32.10	13875.43	18.21	0	0	269.72	11.65	434.16	6.47	441.91	32.39	300.71	18.41	1	4498.47	1.27	0.74	5	29	10	41	32
1902	76.48	86.15	135	12236.31	39.41	13784.30	23.61	0	0	247.39	36.48	549.19	9.26	206.67	34.63	125.73	21.98	1	1067.80	1.50	0.32	5	29	11	41	31
1903	76.37	87.27	136	12219.89	27.50	13962.94	21.72	0	0	268.85	16.90	459.55	7.98	311.25	27.72	265.06	20.91	1	1692.20	1.21	0.61	5	29	12	41	30
1904	76.90	86.56	137	12303.39	20.11	13849.57	17.61	0	0	302.05	20.57	501.86	7.29	228.13	18.32	201.26	15.78	0	4030.18	2.20	0.64	5	29	13	41	29
1905	76.48	86.38	138	12236.73	26.63	13820.01	20.35	0	0	289.16	32.71	524.35	8.15	180.86	23.33	137.22	17.30	0	1702.47	1.99	0.45	4	29	14	41	28
1906	76.78	86.57	139	12284.15	20.62	13851.90	16.27	0	0	307.72	16.62	458.30	7.27	287.74	20.14	236.86	14.92	1	1935.95	2.12	0.69	5	29	15	41	27
1907	76.43	86.48	140	12229.46	32.21	13837.04	20.67	0	0	251.10	28.12	526.24	7.97	221.46	28.52	141.33	17.68	0	2676.75	2.00	0.43	5	29	16	41	26
1908	76.53	86.65	141	12245.45	23.19	13864.77	19.21	0	0	267.65	16.36	458.73	7.19	281.67	22.82	246.41	17.70	1	3212.65	2.46	0.63	5	29	17	41	25
1909	75.08	87.39	142	12012.05	46.71	13982.69	18.67	0	0	213.21	16.18	485.39	6.96	385.06	46.83	192.49	16.92	1	3354.42	1.96	0.57	5	29	18	41	24
1910	76.51	87.26	143	12241.97	35.37	13960.95	20.72	0	0	196.99	15.58	465.00	6.49	318.36	35.54	204.84	18.94	1	1972.85	1.34	0.54	5	29	19	41	23
1911	75.93	87.40	144	12148.13	47.85	13983.58	24.24	0	0	165.81	13.83	455.74	6.34	360.58	46.92	227.54	22.14	1	1994.88	1.19	0.51	5	29	20	41	22
1912	75.58	87.10	145	12092.63	55.50	13935.97	23.90	0	0	190.12	12.00	431.83	6.75	498.17	54.15	291.23	23.59	1	1074.08	1.13	0.58	5	29	21	41	21
1913	77.37	86.79	146	12379.42	25.01	13885.84	26.16	0	0	203.78	13.19	417.35	6.47	284.17	25.03	309.03	25.94	1	613.95	1.09	0.58	5	29	22	41	20
1914	77.14	87.11	148	12342.24	25.81	13937.74	21.57	0	0	236.00	12.90	402.56	6.57	322.62	26.04	302.10	21.27	1	1491.45	1.54	0.65	5	29	23	41	19
1915	76.78	86.96	150	12284.86	61.56	13913.07	38.47	0	0	122.82	20.16	488.67	7.51	281.39	59.11	183.14	34.63	1	1313.30	2.11	0.28	5	29	24	41	18
1916	75.84	87.49	152	12133.94	49.45	13999.01	18.58	0	0	189.39	18.19	503.21	6.17	325.06	47.69	148.93	16.22	1	3129.92	1.08	0.50	5	29	25	41	17
1917	74.49	87.22	154	11917.91	68.98	13954.64	29.22	0	0	162.82	14.78	495.36	7.31	438.34	63.65	249.40	27.71	1	6704.08	1.61	0.50	5	29	26	41	16
1918	76.25	87.36	155	12200.66	41.90	13977.52	27.25	0	0	155.88	14.15	466.85	6.26	318.55	42.07	232.20	25.58	1	2300.82	0.99	0.49	5	29	27	41	15
1919	76.39	87.38	157	12222.08	36.69	13981.23	29.03	0	0	197.74	15.82	456.12	7.93	324.09	37.37	283.26	27.85	1	1829.60	1.50	0.47	5	29	28	41	14
1920	74.96	87.69	158	11994.16	42.31	14030.90	24.41	0	0	202.06	13.78	473.59	7.23	387.61	42.09	279.33	23.37	1	3445.03	1.58	0.56	5	29	29	41	13
1921	76.59	87.06	159	12254.57	22.77	13929.30	27.76	0	0	225.75	13.41	441.71	6.97	288.57	22.70	343.49	29.03	1	1823.50	2.19	0.59	5	29	30	41	12
1922	75.81	86.64	160	12129.31	26.50	13861.81	22.85	0	0	247.47	10.76	434.32	6.33	380.33	25.80	380.15	25.59	1	2570.15	1.76	0.69	5	29	31	41	11
1923	76.08	86.62	161	12172.22	34.88	13859.51	32.30	0	0	188.59	18.98	508.45	8.01	267.92	32.81	242.81	31.19	1	4198.30	2.50	0.45	5	29	32	41	10
1924	76.21	86.75	162	12194.18	35.03	13879.59	30.31	0	0	207.32	24.55	522.36	8.70	229.35	31.61	199.07	27.19	0	2407.80	1.65	0.37	5	29	33	41	9
1925	76.40	86.19	163	12224.42	32.90	13790.97	24.22	0	0	204.06	18.12	483.76	7.20	272.18	32.20	213.36	21.91	1	2155.88	1.32	0.50	5	29	34	41	8
1926	77.09	86.54	166	12335.18	25.86	13846.86	21.93	0	0	207.18	13.39	444.27	6.01	281.61	25.87	264.61	20.44	1	4251.38	1.91	0.61	5	29	35	41	7
1927	76.94	86.16	167	12311.05	35.23	13785.54	25.85	0	0	188.54	22.98	498.04	7.12	222.73	31.67	164.39	23.02	0	2388.78	1.72	0.39	5	29	36	41	6
1928	76.42	86.78	168	12227.24	27.84	13884.58	17.42	0	0	238.70	11.61	438.10	6.20	382.77	29.49	280.53	16.79	1	3165.07	1.64	0.68	5	29	37	41	5
1929	77.09	86.30	169	12335.10	22.73	13807.92	18.95	0	0	302.88	28.41	499.19	7.75	186.83	20.04	155.74	16.66	0	1987.57	2.33	0.53	4	29	38	41	4
1930	76.11	86.32	170	12177.20	24.96	13811.93	23.70	0	0	251.76	13.89	450.07	7.04	310.80	25.11	315.25	23.94	1	1852.92	1.47	0.65	5	29	39	41	3
1931	76.66	86.29	171	12265.31	22.62	13806.02	17.58	0	0	241.90	13.56	443.80	6.05	298.97	22.43	243.05	16.61	1	997.20	1.94	0.66	4	29	40	41	2
1932	76.60	86.71	172	12255.88	20.28	13873.41	22.90	0	0	265.18	16.93	459.32	7.36	244.41	19.33	278.02	21.68	1	3118.72	2.04	0.62	5	29	41	41	1
1933	71.17	87.63	128	11386.40	16.48	14020.51	20.36	0	0	424.46	26.13	600.69	9.74	208.86	14.84	247.08	19.57	0	11281.78	4.87	0.68	5	30	1	1	1
1934	70.04	89.36	130	11207.19	26.34	14298.05	25.79	0	0	351.84	14.95	479.16	8.57	417.98	30.70	361.89	23.33	1	11631.47	5.41	0.75	5	31	1	5	5
1935	70.15	88.72	133	11223.55	24.86	14195.86	22.25	0	0	364.11	15.39	505.84	7.33	404.89	28.54	305.38	18.44	1	11130.53	4.73	0.81	5	31	2	5	4
1936	70.89	88.21	135	11342.69	32.56	14113.09	29.47	0	0	307.25	15.09	549.03	8.10	409.60	33.34	349.60	26.00	1	9751.97	4.37	0.74	5	31	3	5	3
1937	70.26	89.43	137	11241.74	24.06	14308.87	18.86	0	0	387.15	12.21	432.50	7.29	472.98	29.51	359.70	17.28	1	10458.70	3.98	0.83	5	31	4	5	2
1938	70.57	89.55	139	11291.46	31.95	14328.13	24.00	0	0	359.27	15.40	444.12	8.19	428.43	29.07	339.45	22.49	1	8668.78	2.65	0.79	5	31	5	5	1
1939	70.97	87.60	143	11355.62	20.04	14015.67	19.79	0	0	393.80	26.56	599.26	9.91	230.62	18.27	223.86	18.62	0	10990.80	4.86	0.64	5	32	1	4	4
1940	71.10	87.36	144	11375.48	16.83	13977.16	15.25	0	0	391.65	24.05	613.40	8.00	212.27	15.07	192.71	13.61	0	9929.83	5.50	0.69	4	32	2	4	3
1941	70.47	87.15	145	11275.83	85.50	13944.24	97.34	0	0	244.79	19.64	495.28	13.93	604.33	141.47	735.82	93.77	1	10307.72	7.08	0.48	5	32	3	4	2
1942	71.37	87.13	148	11419.35	17.00	13941.60	20.99	0	0	405.89	36.32	644.72	9.35	145.77	14.71	180.50	18.44	0	9277.05	6.21	0.56	4	32	4	4	1
1943	69.93	89.33	147	11188.23	24.77	14292.78	23.16	0	0	344.46	15.42	474.77	8.06	386.96	27.60	311.76	21.33	1	10545.97	4.56	0.77	5	33	1	1	1
1944	70.06	88.95	151	11209.07	24.21	14232.57	22.01	0	0	341.65	13.50	480.28	6.94	412.70	27.82	323.52	18.82	1	10505.72	4.03	0.82	5	34	1	4	4
1945	70.44	89.27	154	11269.82	24.19	14283.62	22.97	0	0	329.58	13.75	485.57	7.43	403.75	28.08	328.27	20.75	1	10656.58	4.62	0.79	5	34	2	4	3
1946	70.50	88.54	157	11280.52	23.61	14166.66	33.72	0	0	280.87	13.62	526.52	7.64	342.29	24.42	410.24	31.27	1	9541.15	3.62	0.71	5	34	3	4	2
1947	69.93	89.71	159	11189.24	20.11	14353.41	19.45	0	0	379.62	11.62	415.67	7.19	438.61	24.57	390.26	18.64	1	9999.40	2.93	0.81	5	34	4	4	1
1948	70.57	86.85	156	11291.42	29.29	13895.88	41.83	0	0	302.53	17.53	556.82	8.20	356.14	30.36	493.29	33.46	1	9456.12	5.78	0.72	5	35	1	1	1
1949	74.18	87.82	156	11869.03	54.00	14051.43	24.63	0	0	222.40	14.69	468.57	7.82	469.93	48.01	289.94	23.95	1	6245.53	2.07	0.56	5	36	1	1	1
1950	71.87	76.27	160	11499.54	80.18	12202.93	27.14	0	0	223.36	15.70	509.27	7.64	695.44	74.71	268.07	27.15	1	9688.10	6.84	0.66	5	37	1	1	1
1951	75.55	80.00	160	12088.44	37.46	12800.29	17.65	0	0	294.96	71.87	544.60	9.36	122.26	29.35	82.26	20.83	1	404.95	2.05	0.20	5	38	1	6	6
1952	75.43	80.03	162	12068.01	26.70	12804.74	21.61	0	0	308.83	46.52	540.32	8.91	136.44	22.30	117.24	22.11	1	-120.80	2.26	0.35	5	38	2	6	5
1953	75.37	79.47	164	12059.79	30.06	12714.94	48.14	0	0	258.54	51.30	576.15	11.16	102.48	21.60	184.16	41.88	1	2621.83	3.40	0.22	5	38	3	6	4
1954	75.27	79.09	165	12043.58	28.27	12653.93	50.72	0	0	302.13	66.37	549.18	13.12	92.69	23.31	178.09	44.17	1	1806.22	3.96	0.20	4	38	4	6	3
1955	75.43	79.38	167	12069.10	29.51	12701.52	29.50	0	0	409.71	75.86	562.78	13.09	107.02	20.69	111.64	22.10	1	2284.28	4.44	0.25	4	38	5	6	2
1956	75.05	78.63	168	12008.03	27.77	12580.81	56.42	0	0	264.74	38.62	540.81	12.72	148.65	25.19	285.02	54.46	1	2867.22	3.82	0.33	5	38	6	6	1
1957	71.16	87.75	161	11385.83	29.88	14039.77	21.91	0	0	279.24	15.14	515.01	8.26	390.57	33.80	292.68	22.18	1	8931.55	4.05	0.63	5	39	1	1	1
1958	71.21	88.16	167	11392.84	26.73	14105.06	20.78	0	0	249.39	9.35	514.69	5.50	437.40	28.51	351.88	20.36	1	8316.50	4.31	0.77	5	40	1	4	4
1959	70.25	88.74	169	11239.93	26.11	14197.62	27.60	0	0	295.65	13.59	525.36	7.90	356.19	25.23	404.69	30.95	1	11965.12	4.88	0.72	5	40	2	4	3
1960	70.89	89.28	170	11341.97	43.74	14285.27	23.96	0	0	317.18	15.38	484.61	8.32	507.33	48.45	296.49	22.12	1	9313.65	3.02	0.75	5	40	3	4	2
1961	70.32	89.10	171	11251.36	27.10	14255.82	28.23	0	0	290.36	15.00	506.47	8.81	380.12	30.36	361.58	28.66	1	9720.35	4.09	0.62	5	40	4	4	1
1962	73.73	87.32	175	11796.78	55.16	13971.09	26.85	0	0	203.59	14.12	498.20	7.05	471.16	46.16	293.04	26.60	1	5070.28	2.94	0.62	5	41	1	1	1
1963	76.34	86.63	176	12214.00	22.37	13860.85	25.21	0	0	226.09	13.83	449.66	6.68	271.17	22.26	314.62	25.13	1	2908.32	1.87	0.62	5	42	1	30	30
1964	75.97	86.65	177	12155.37	28.45	13863.28	30.72	0	0	212.94	13.28	441.69	7.13	309.33	28.55	361.34	33.14	1	4671.28	1.97	0.58	5	42	2	30	29
1965	76.47	86.28	178	12235.40	28.91	13805.52	23.05	0	0	227.10	17.45	465.46	7.31	277.93	28.36	232.62	21.49	1	2649.08	2.27	0.55	5	42	3	30	28
1966	76.68	86.29	179	12268.10	30.04	13805.89	26.05	0	0	230.11	21.99	481.50	8.16	240.72	28.05	211.60	23.77	0	3478.15	2.40	0.49	5	42	4	30	27
1967	75.67	87.33	180	12107.87	39.11	13973.55	32.74	0	0	180.29	14.01	482.13	6.91	317.47	37.74	308.83	32.77	1	3932.62	1.69	0.57	5	42	5	30	26
1968	76.39	86.64	181	12222.21	26.00	13862.04	25.01	0	0	239.12	23.81	519.99	7.77	202.30	23.17	194.59	22.28	0	4365.95	1.95	0.47	5	42	6	30	25
1969	76.41	86.52	182	12225.10	43.50	13843.15	24.97	0	0	195.51	21.50	490.49	7.84	285.58	42.66	177.00	22.37	1	3359.40	2.39	0.44	5	42	7	30	24
1970	76.13	87.00	183	12181.15	28.62	13920.45	22.94	0	0	234.45	16.20	469.81	7.26	290.16	28.63	257.48	21.52	1	4472.15	2.36	0.60	5	42	8	30	23
1971	76.87	86.05	184	12299.51	21.06	13768.45	44.64	0	0	205.78	58.90	537.57	7.73	77.33	21.91	130.26	41.89	1	1794.75	2.20	0.15	4	42	9	30	22
1972	76.29	87.04	185	12205.79	38.06	13926.83	47.72	0	0	173.57	17.62	460.76	8.88	275.67	38.11	344.28	49.82	1	4365.57	2.29	0.48	5	42	10	30	21
1973	75.52	86.40	186	12083.26	52.79	13823.36	29.02	0	0	181.82	20.89	508.15	8.58	325.01	53.24	197.36	26.53	1	3727.72	2.50	0.41	5	42	11	30	20
1974	76.66	86.47	187	12265.96	19.30	13835.75	23.80	0	0	232.18	14.03	460.49	6.41	247.23	18.43	302.57	23.25	1	3006.93	2.07	0.63	5	42	12	30	19
1975	76.58	86.33	188	12253.19	45.30	13812.67	56.63	0	0	162.74	35.03	525.76	10.28	162.47	39.93	203.15	50.11	0	2387.32	1.36	0.18	5	42	13	30	18
1976	75.98	86.62	189	12157.10	78.08	13859.83	37.80	0	0	121.71	17.44	493.25	7.47	348.02	76.88	206.09	34.24	1	3297.93	1.87	0.34	5	42	14	30	17
1977	76.26	87.25	190	12201.21	23.77	13959.32	30.82	0	0	197.31	11.41	453.85	6.11	295.68	24.04	373.17	33.24	1	3649.90	1.75	0.61	5	42	15	30	16
1978	76.61	86.61	191	12257.13	33.86	13857.53	25.11	0	0	224.61	20.24	473.75	8.33	280.01	33.00	218.55	22.78	1	3061.38	2.65	0.48	5	42	16	30	15
1979	77.24	86.40	192	12358.62	24.99	13823.71	20.83	0	0	266.16	32.40	509.90	7.20	157.11	21.82	128.59	17.07	1	4825.38	2.74	0.42	3	42	17	30	14
1980	76.72	86.41	193	12274.70	20.15	13825.13	20.47	0	0	251.60	15.40	450.62	6.47	252.82	19.10	254.69	19.61	1	1315.50	2.03	0.65	5	42	18	30	13
1981	75.57	87.39	196	12090.46	67.31	13982.06	29.71	0	0	153.39	24.15	506.30	8.13	306.66	66.35	146.26	26.02	1	1994.90	2.78	0.34	5	42	19	30	12
1982	75.10	87.31	197	12016.49	49.16	13969.55	20.97	0	0	195.92	13.63	452.82	6.13	406.54	42.21	236.29	19.19	1	1540.72	1.04	0.61	5	42	20	30	11
1983	76.47	87.32	198	12235.49	19.77	13971.16	23.33	0	0	227.69	12.85	431.82	6.16	264.79	19.43	315.13	23.29	1	2891.00	1.88	0.64	5	42	21	30	10
1984	75.32	87.37	199	12050.70	49.95	13979.15	26.62	0	0	214.15	13.06	421.34	7.52	472.25	45.55	332.20	27.50	1	4059.03	1.58	0.54	5	42	22	30	9
1985	76.04	87.23	200	12166.01	35.36	13957.47	23.31	0	0	209.92	17.13	465.16	7.08	295.49	35.13	221.78	21.44	1	3796.93	1.95	0.55	5	42	23	30	8
1986	75.96	87.58	201	12153.77	33.62	14012.44	25.27	0	0	207.47	12.23	438.92	6.74	365.38	33.43	325.97	25.78	1	3351.68	1.61	0.60	5	42	24	30	7
1987	75.35	87.53	204	12055.48	53.16	14004.97	34.37	0	0	209.83	15.39	435.98	8.42	421.01	47.69	331.52	35.21	1	6100.12	1.85	0.56	5	42	25	30	6
1988	76.72	86.90	205	12275.97	34.46	13904.33	17.71	0	0	247.04	22.57	451.00	7.47	280.89	32.98	151.18	15.99	1	833.22	2.13	0.52	5	42	26	30	5
1989	76.42	87.49	206	12227.34	47.33	13997.94	44.24	0	0	141.12	15.88	470.48	8.02	305.06	47.84	303.69	43.53	1	3974.82	1.80	0.37	5	42	27	30	4
1990	76.03	87.70	208	12165.14	59.73	14032.80	36.56	0	0	152.64	18.68	492.49	8.35	323.39	59.38	233.73	33.45	1	4696.15	1.95	0.36	5	42	28	30	3
1991	76.39	87.01	210	12223.11	57.50	13922.35	27.36	0	0	158.28	18.22	475.07	7.40	341.22	58.33	186.10	24.74	1	3655.43	1.82	0.41	5	42	29	30	2
1992	76.46	86.96	211	12233.29	36.96	13914.23	24.03	0	0	166.41	12.97	463.32	6.07	332.81	37.69	241.82	22.36	1	1622.78	1.23	0.53	5	42	30	30	1
1993	71.92	88.46	183	11507.23	52.38	14154.19	37.88	0	0	147.90	22.11	623.02	8.45	267.49	49.35	198.15	34.16	1	6791.20	3.27	0.27	5	43	1	1	1
1994	72.22	88.02	188	11555.94	27.95	14082.72	25.39	0	0	238.59	33.32	621.52	7.68	154.32	24.49	141.11	22.98	0	7982.60	2.66	0.36	4	44	1	2	2
1995	71.01	88.37	189	11361.82	30.71	14139.45	17.26	0	0	273.26	13.39	546.32	6.86	391.41	30.76	267.97	16.83	1	8644.47	4.46	0.71	5	44	2	2	1
1996	72.33	77.45	189	11572.78	79.43	12391.49	20.90	0	0	227.35	19.28	555.01	7.39	636.56	67.91	199.57	19.34	1	7094.78	3.57	0.59	5	45	1	1	1
1997	70.18	89.25	194	11229.09	32.08	14279.45	30.33	0	0	218.98	14.64	538.49	7.89	347.76	33.68	318.11	30.81	1	9008.93	3.66	0.60	5	46	1	1	1
1998	68.64	88.42	198	10982.94	29.20	14146.69	52.39	0	0	180.34	17.15	565.11	7.36	231.89	27.85	334.74	49.12	1	9258.62	5.89	0.54	5	47	1	1	1
1999	73.27	76.14	198	11722.85	32.13	12183.00	17.68	0	0	338.21	15.52	442.63	7.92	406.18	28.36	292.24	17.36	1	7651.95	4.07	0.75	5	48	1	1	1
[truncated: 26,617 more rows]
