# Supplementary material for: Single-lipid tracking reveals heterogeneities in the nanoscale dynamics of colloid-supported lipid bilayers
Source: Soft Matter. 2025 Mar 26;21(16):3058–66. doi: 10.1039/d4sm01299b (PMC11957375; doi:10.1039/d4sm01299b)
Supplement: SM-021-D4SM01299B-s001 [file SM-021-D4SM01299B-s001.zip › RAW_DOM_tracks/DPPC_Heating_DOM/S01R08_PSF@1p2_SNR@5_link@2_gap@2_Results_30 DEG-3000-end.csv]

	X_(px)	Y_(px)	Frame_Number	X_(nm)	X_loc_error(nm)	Y_(nm)	Y_loc_error(nm)	Z_(nm)	Z_loc_error(nm)	Amplitude_fit	Amp_error	BGfit	BGfit_error	SD_X_(nm)	SD_X_error(nm)	SD_Y_(nm)	SD_Y_error(nm)	False_positive	IntegratedInt	SNR	R2_fit	Iterations_fit	Track_ID	Particle_ID	Track_Length	Reverse_numbering
1	72.70	77.93	1	11632.26	23.67	12468.18	12.77	0	0	410.11	21.71	678.55	8.98	332.23	24.06	190.02	11.60	1	9311.30	6.74	0.71	4	1	1	609	609
2	72.75	77.84	2	11639.49	25.51	12453.74	12.29	0	0	392.75	15.61	600.47	8.15	423.26	29.29	245.71	11.52	1	8202.00	5.64	0.76	5	1	2	609	608
3	72.29	78.23	3	11566.26	18.06	12517.06	12.72	0	0	410.72	24.59	693.39	7.85	233.02	16.19	164.66	11.33	0	8247.67	5.87	0.71	3	1	3	609	607
4	72.95	78.17	4	11672.28	25.21	12506.43	13.04	0	0	339.59	19.14	690.66	7.65	327.71	25.45	181.67	11.80	1	7579.55	4.97	0.70	5	1	4	609	606
5	72.52	77.78	5	11603.26	16.95	12444.93	11.71	0	0	439.76	22.45	659.30	7.92	256.34	15.47	178.63	10.51	1	8328.60	7.78	0.75	3	1	5	609	605
6	72.34	78.04	6	11574.36	15.52	12485.83	10.79	0	0	418.66	18.31	674.50	6.97	273.16	14.48	192.86	9.75	1	8742.05	8.20	0.79	4	1	6	609	604
7	73.09	77.86	7	11694.77	14.89	12456.82	9.81	0	0	488.61	24.97	684.02	7.34	224.69	13.30	148.95	8.79	0	7618.10	6.34	0.78	4	1	7	609	603
8	72.55	77.70	8	11607.39	21.49	12432.55	10.97	0	0	406.65	21.43	659.62	7.81	307.68	20.88	162.82	9.85	1	8430.17	5.96	0.74	4	1	8	609	602
9	72.92	77.81	9	11667.12	20.19	12449.15	15.38	0	0	417.07	25.13	665.63	9.43	257.04	18.83	199.28	13.86	1	8020.88	8.43	0.67	4	1	9	609	601
10	72.82	77.92	10	11651.81	20.87	12467.50	14.44	0	0	392.42	26.53	689.50	8.59	238.20	18.82	165.84	12.91	0	6449.42	4.42	0.66	4	1	10	609	600
11	72.89	78.24	11	11662.66	18.93	12517.78	11.23	0	0	458.99	21.16	649.03	8.51	308.62	18.60	191.34	10.18	1	8101.30	7.59	0.77	4	1	11	609	599
12	72.63	78.01	12	11621.04	15.10	12482.38	13.30	0	0	411.02	20.42	691.03	7.54	236.23	13.67	208.40	12.01	0	8499.47	5.71	0.75	4	1	12	609	598
13	72.79	77.87	13	11646.63	12.22	12459.31	9.03	0	0	513.72	18.98	654.21	6.86	252.57	11.42	190.61	8.11	1	8631.88	6.45	0.85	3	1	13	609	597
14	72.77	78.03	14	11643.24	22.78	12484.66	12.29	0	0	378.88	21.16	671.09	7.97	307.15	22.20	172.32	11.09	1	8686.83	6.31	0.71	4	1	14	609	596
15	72.80	77.94	15	11647.37	17.93	12470.43	10.52	0	0	431.23	23.45	705.11	7.40	253.56	16.31	150.60	9.50	1	8101.58	6.16	0.75	3	1	15	609	595
16	72.66	77.89	16	11626.27	17.19	12461.95	12.71	0	0	411.22	21.82	685.24	7.80	250.52	15.66	186.56	11.42	1	8787.50	5.95	0.74	4	1	16	609	594
17	72.83	78.12	17	11652.61	17.37	12499.06	12.37	0	0	420.11	19.98	674.69	7.92	280.12	16.44	203.53	11.25	1	9584.60	8.68	0.76	5	1	17	609	593
18	72.57	78.09	18	11611.65	23.81	12494.97	14.59	0	0	395.05	20.72	649.38	9.37	338.44	24.57	219.62	13.49	1	7491.15	9.45	0.70	5	1	18	609	592
19	72.64	77.84	19	11622.65	18.76	12455.07	13.32	0	0	417.59	20.52	631.04	8.58	292.69	18.01	212.99	12.14	1	8016.95	6.59	0.73	4	1	19	609	591
20	72.85	77.85	20	11656.45	13.77	12456.62	12.63	0	0	423.25	17.22	639.05	7.26	260.38	13.03	242.72	11.65	1	6739.72	5.60	0.80	5	1	20	609	590
21	72.90	78.05	21	11663.24	10.55	12488.49	9.08	0	0	573.37	20.41	651.19	7.16	228.81	9.61	198.38	8.16	0	7884.45	6.33	0.86	4	1	21	609	589
22	72.62	77.89	22	11619.98	17.07	12462.34	10.95	0	0	455.23	19.25	646.37	8.01	306.68	16.69	203.75	9.97	1	9020.47	6.83	0.79	5	1	22	609	588
23	72.80	77.88	23	11648.26	13.29	12460.52	10.15	0	0	542.99	25.40	692.85	7.94	219.46	11.85	168.11	9.04	0	10134.70	7.46	0.80	4	1	23	609	587
24	72.74	77.73	24	11638.25	17.80	12436.23	11.97	0	0	409.68	22.22	690.50	7.59	252.96	16.22	171.54	10.70	1	8251.30	7.80	0.74	4	1	24	609	586
25	72.65	78.04	25	11623.91	13.37	12486.71	8.49	0	0	525.58	21.56	675.60	7.06	251.40	12.13	160.93	7.62	1	9314.92	7.25	0.84	3	1	25	609	585
26	72.70	78.08	26	11631.79	14.10	12493.35	10.44	0	0	539.01	24.83	669.93	8.32	236.62	12.69	176.08	9.34	0	8148.08	7.39	0.80	3	1	26	609	584
27	72.95	78.06	27	11671.78	16.42	12488.91	10.18	0	0	472.91	21.47	676.62	7.70	274.55	15.49	175.00	9.15	1	8879.67	6.68	0.80	4	1	27	609	583
28	72.76	78.23	28	11641.90	28.12	12517.40	14.54	0	0	345.79	17.75	625.88	8.64	387.72	31.61	225.49	13.44	1	6757.67	5.78	0.67	4	1	28	609	582
29	73.44	78.30	29	11750.88	19.64	12527.78	13.15	0	0	383.65	19.11	646.72	7.99	301.04	19.05	207.75	11.97	1	8299.03	7.13	0.73	4	1	29	609	581
30	72.99	78.10	30	11677.71	15.76	12496.42	10.93	0	0	430.09	20.69	657.22	7.15	251.50	14.51	176.82	9.79	1	7751.22	5.94	0.78	3	1	30	609	580
31	72.99	78.03	31	11677.72	13.92	12484.96	10.47	0	0	466.98	20.49	677.30	7.18	244.21	12.75	185.77	9.39	0	9585.95	7.03	0.81	3	1	31	609	579
32	72.59	78.11	32	11614.68	12.69	12497.65	10.53	0	0	504.38	18.81	638.54	7.63	264.14	11.78	221.09	9.61	1	7527.83	7.96	0.83	4	1	32	609	578
33	72.82	78.26	33	11650.49	20.56	12522.35	13.02	0	0	366.28	20.01	679.22	7.66	286.98	19.56	186.47	11.75	1	7222.30	5.55	0.71	5	1	33	609	577
34	72.63	78.23	34	11620.23	14.99	12516.15	13.95	0	0	422.00	20.64	661.35	7.98	238.75	13.64	222.60	12.65	0	7764.15	6.79	0.75	3	1	34	609	576
35	72.71	78.16	35	11633.40	23.82	12505.96	14.53	0	0	366.03	19.97	658.42	8.71	327.01	24.09	210.18	13.28	1	9200.53	7.25	0.68	4	1	35	609	575
36	72.80	78.16	36	11648.62	13.87	12505.99	10.65	0	0	478.63	19.88	661.77	7.44	255.17	13.00	200.22	9.60	1	8667.80	8.03	0.81	4	1	36	609	574
37	72.70	78.09	37	11632.75	13.94	12493.61	10.23	0	0	441.39	17.80	670.88	6.81	266.73	12.94	198.22	9.24	1	7752.30	6.34	0.82	3	1	37	609	573
38	72.66	78.03	38	11625.62	12.17	12484.76	10.15	0	0	611.03	26.97	680.27	8.59	213.32	10.83	178.18	9.04	0	9996.10	7.67	0.82	4	1	38	609	572
39	72.81	77.82	39	11649.13	14.34	12451.43	9.22	0	0	448.41	16.38	642.06	6.62	298.21	13.87	198.18	8.36	1	8436.65	7.82	0.84	5	1	39	609	571
40	72.70	78.20	40	11632.55	10.36	12512.30	8.15	0	0	502.82	17.35	668.34	5.90	232.52	9.32	183.38	7.29	0	8082.85	9.31	0.87	3	1	40	609	570
41	72.65	78.19	41	11624.58	14.17	12510.97	9.46	0	0	472.57	14.73	605.27	6.96	339.44	14.69	238.19	8.91	1	8282.92	6.66	0.85	4	1	41	609	569
42	72.86	77.95	42	11658.31	14.20	12472.42	10.93	0	0	450.67	17.61	642.47	7.29	279.29	13.48	219.33	9.99	1	9454.97	8.41	0.81	4	1	42	609	568
43	72.90	78.15	43	11664.75	16.61	12504.51	12.14	0	0	459.15	23.73	664.97	8.32	247.78	15.19	182.89	10.89	0	10740.70	6.48	0.75	3	1	43	609	567
44	72.74	78.02	44	11638.97	12.52	12483.23	10.16	0	0	456.96	16.41	653.94	6.71	269.81	11.72	221.29	9.30	1	10274.53	8.10	0.84	4	1	44	609	566
45	72.90	78.31	45	11664.57	31.66	12529.47	14.35	0	0	327.56	20.42	672.58	8.47	363.30	33.79	181.40	13.04	1	7122.58	6.84	0.65	5	1	45	609	565
46	73.18	78.24	46	11709.40	14.17	12518.33	10.01	0	0	473.80	22.83	693.12	7.08	227.01	12.67	160.97	8.90	0	7550.70	7.98	0.80	3	1	46	609	564
47	72.70	78.10	47	11632.75	13.29	12495.25	8.63	0	0	562.84	24.84	706.32	7.53	232.48	11.88	151.79	7.75	0	9155.92	7.19	0.82	4	1	47	609	563
48	72.75	78.11	48	11639.82	13.16	12498.33	8.09	0	0	568.05	20.11	660.94	7.32	278.52	12.61	178.24	7.27	1	9757.28	8.83	0.86	4	1	48	609	562
49	72.95	77.95	49	11671.61	13.01	12472.21	9.21	0	0	564.29	22.82	681.16	7.81	247.02	11.95	177.24	8.25	0	10110.42	8.06	0.84	4	1	49	609	561
50	72.92	78.23	50	11667.61	9.56	12517.59	7.20	0	0	602.75	17.11	665.78	6.45	259.32	8.87	198.25	6.49	1	9725.88	8.92	0.90	3	1	50	609	560
51	72.85	78.32	51	11655.33	17.25	12531.95	11.39	0	0	474.90	19.46	628.70	8.48	312.19	17.21	218.96	10.40	1	10064.25	9.68	0.79	4	1	51	609	559
52	72.48	78.44	52	11597.03	11.59	12550.66	9.85	0	0	565.70	19.89	640.30	7.93	256.25	10.68	219.31	8.94	1	9816.83	9.75	0.85	4	1	52	609	558
53	72.72	78.36	53	11634.73	17.11	12538.20	11.91	0	0	460.14	22.26	654.67	8.32	266.99	16.29	192.28	10.71	1	7756.97	6.33	0.77	4	1	53	609	557
54	72.93	78.50	54	11669.32	17.90	12560.60	9.68	0	0	405.01	16.84	639.35	6.66	317.71	17.84	182.57	8.74	1	8796.55	6.66	0.81	4	1	54	609	556
55	72.68	78.47	55	11628.94	14.31	12555.46	11.41	0	0	491.34	21.00	633.09	8.18	259.34	13.21	208.78	10.31	1	8233.03	8.07	0.79	4	1	55	609	555
56	72.85	78.49	56	11656.03	17.59	12558.57	13.77	0	0	383.58	17.93	637.30	7.81	288.74	16.93	231.92	12.62	1	9135.70	7.18	0.74	5	1	56	609	554
57	73.12	78.39	57	11698.73	14.62	12542.67	11.68	0	0	528.39	23.74	632.41	8.94	251.57	13.46	203.06	10.53	1	8349.33	9.11	0.79	3	1	57	609	553
58	72.61	78.36	58	11618.30	16.29	12537.82	11.83	0	0	493.87	23.40	635.48	8.87	265.62	15.08	195.08	10.67	1	7866.42	8.16	0.77	4	1	58	609	552
59	72.60	78.21	59	11615.72	15.86	12513.46	11.31	0	0	444.22	19.52	642.60	7.72	278.02	14.90	201.69	10.25	1	7679.45	7.97	0.78	3	1	59	609	551
60	72.54	78.34	60	11606.05	14.45	12534.68	11.54	0	0	450.16	19.44	644.39	7.59	259.43	13.32	209.07	10.44	1	8474.72	7.65	0.79	4	1	60	609	550
61	72.49	78.21	61	11598.16	12.56	12513.39	10.17	0	0	496.71	20.74	678.76	7.20	233.14	11.30	189.30	9.11	0	7967.03	6.82	0.82	4	1	61	609	549
62	72.82	78.19	62	11651.57	16.85	12510.99	10.64	0	0	502.07	25.44	673.41	8.39	253.24	15.63	163.26	9.51	1	8672.33	8.67	0.77	4	1	62	609	548
63	72.84	78.12	63	11655.03	18.58	12499.20	12.20	0	0	420.35	21.68	668.48	7.98	272.78	17.63	184.61	10.98	1	8316.05	8.08	0.75	4	1	63	609	547
64	72.74	78.35	64	11637.81	15.54	12535.76	11.33	0	0	478.48	21.89	650.10	8.19	262.07	14.35	193.36	10.21	1	7710.03	7.42	0.78	4	1	64	609	546
65	72.78	78.22	65	11645.26	27.49	12515.48	15.91	0	0	337.60	22.23	648.97	8.97	313.80	27.15	189.85	14.42	1	7628.47	6.91	0.62	4	1	65	609	545
66	72.69	78.37	66	11631.18	20.29	12538.44	13.03	0	0	322.74	15.36	655.28	6.77	321.05	20.34	216.12	11.91	1	8325.50	5.79	0.73	4	1	66	609	544
67	73.21	78.21	67	11714.07	19.42	12513.87	11.43	0	0	358.43	19.31	667.92	6.73	275.54	18.12	165.31	10.25	1	8877.12	6.74	0.74	3	1	67	609	543
68	72.78	78.20	68	11644.15	16.49	12512.69	11.95	0	0	421.74	20.69	645.68	7.61	259.33	15.19	190.08	10.75	1	7691.40	7.39	0.76	3	1	68	609	542
69	72.89	78.48	69	11661.77	22.23	12556.80	16.08	0	0	401.84	27.81	666.96	9.64	246.38	20.49	180.79	14.38	0	7110.72	5.98	0.63	3	1	69	609	541
70	72.81	78.29	70	11649.16	15.86	12525.64	12.02	0	0	423.14	16.88	611.43	7.51	303.29	15.54	234.86	11.30	1	7498.10	7.24	0.79	5	1	70	609	540
71	72.56	78.32	71	11609.86	20.78	12530.50	14.68	0	0	327.62	17.98	669.75	7.45	290.62	19.87	210.17	13.35	1	8128.40	4.43	0.69	4	1	71	609	539
72	72.81	78.22	72	11649.81	18.34	12515.44	13.00	0	0	410.74	22.57	665.53	8.04	254.60	17.12	184.39	11.66	1	8146.38	7.07	0.73	4	1	72	609	538
73	72.90	77.92	73	11663.39	15.48	12467.95	10.16	0	0	484.98	22.90	651.72	7.67	251.97	14.15	167.26	9.10	1	7321.08	8.35	0.79	4	1	73	609	537
74	72.81	78.53	74	11649.73	17.78	12565.01	14.40	0	0	378.25	17.75	626.60	7.95	291.33	17.18	241.82	13.28	1	7823.03	6.26	0.72	4	1	74	609	536
75	73.11	78.39	75	11696.96	17.44	12541.71	14.01	0	0	388.17	16.43	617.78	7.90	312.78	17.43	260.94	13.15	1	7380.62	4.83	0.74	4	1	75	609	535
76	73.03	78.31	76	11685.34	20.22	12530.25	12.39	0	0	440.50	20.81	640.22	8.75	317.97	20.22	205.61	11.39	1	7521.78	7.16	0.76	5	1	76	609	534
77	73.15	78.34	77	11703.58	11.32	12535.09	7.69	0	0	523.44	18.45	690.48	6.18	247.37	10.30	169.39	6.86	0	9060.42	6.77	0.87	3	1	77	609	533
78	72.81	78.38	78	11649.59	21.16	12540.80	11.01	0	0	378.73	17.90	661.68	7.14	325.29	21.32	182.82	9.95	1	9264.50	6.10	0.77	4	1	78	609	532
79	73.14	78.39	79	11702.56	13.00	12542.26	8.81	0	0	501.07	18.51	679.54	6.87	269.95	12.13	186.16	7.93	1	10882.85	8.40	0.85	3	1	79	609	531
80	73.11	78.36	80	11697.76	16.48	12538.27	13.99	0	0	452.74	21.08	643.74	9.02	273.27	15.61	235.94	12.82	1	6504.95	9.26	0.74	4	1	80	609	530
81	73.16	78.30	81	11705.17	11.34	12527.23	8.73	0	0	537.26	16.92	609.12	6.97	277.15	10.73	217.69	7.95	1	8687.42	6.68	0.87	4	1	81	609	529
82	73.01	78.14	82	11681.43	10.89	12502.51	8.03	0	0	553.57	16.05	627.48	6.65	286.25	10.46	216.89	7.37	1	9644.40	9.15	0.89	4	1	82	609	528
83	73.17	78.33	83	11706.97	13.29	12532.51	9.92	0	0	493.01	19.47	656.23	7.31	259.60	12.29	196.16	8.94	1	8244.62	8.02	0.83	4	1	83	609	527
84	72.88	78.38	84	11660.73	13.20	12541.38	10.42	0	0	506.03	21.39	679.58	7.63	241.48	12.02	192.06	9.35	0	8144.20	8.11	0.82	3	1	84	609	526
85	72.90	78.44	85	11664.46	13.38	12549.85	8.40	0	0	554.47	19.10	655.05	7.51	294.23	12.89	191.00	7.59	1	9584.78	9.06	0.86	5	1	85	609	525
86	72.92	78.30	86	11667.21	13.50	12528.37	10.57	0	0	497.04	23.58	701.90	7.49	219.83	12.08	172.68	9.40	0	8511.78	6.02	0.80	4	1	86	609	524
87	72.64	78.39	87	11623.14	10.67	12542.23	9.49	0	0	546.45	19.10	687.51	7.16	237.40	9.68	211.80	8.56	0	9930.97	8.47	0.86	3	1	87	609	523
88	72.87	77.99	88	11659.45	12.16	12478.95	9.23	0	0	602.08	26.47	699.54	7.97	213.49	10.81	162.50	8.22	0	10718.17	8.29	0.83	4	1	88	609	522
89	72.96	78.15	89	11672.94	13.06	12503.94	9.35	0	0	596.04	27.61	704.94	8.21	217.47	11.65	156.31	8.33	0	10574.33	7.25	0.81	3	1	89	609	521
90	73.02	77.92	90	11683.28	8.91	12466.95	6.92	0	0	688.25	19.12	641.73	6.93	247.27	8.19	193.95	6.22	0	9954.33	10.35	0.91	3	1	90	609	520
91	72.97	78.28	91	11675.01	13.14	12525.08	10.08	0	0	435.16	15.92	656.71	6.49	274.71	12.49	216.01	9.16	1	8369.00	7.90	0.83	4	1	91	609	519
92	72.96	78.17	92	11673.27	11.75	12507.34	8.43	0	0	554.06	19.98	664.53	7.01	250.24	10.83	181.97	7.55	1	8659.33	7.25	0.86	3	1	92	609	518
93	72.93	78.08	93	11668.94	14.89	12492.03	10.11	0	0	546.38	27.21	706.21	8.37	230.04	13.45	157.60	9.05	0	10071.17	8.09	0.79	3	1	93	609	517
94	73.26	78.22	94	11722.18	16.32	12515.01	10.17	0	0	477.14	20.95	674.75	7.84	284.04	15.42	181.08	9.16	1	6884.78	6.89	0.80	4	1	94	609	516
95	73.17	78.16	95	11707.10	16.51	12505.04	10.94	0	0	413.32	19.90	720.87	7.00	260.77	15.46	177.00	9.81	1	9105.08	7.07	0.78	4	1	95	609	515
96	72.77	78.30	96	11643.11	13.45	12527.54	11.12	0	0	475.17	21.60	678.46	7.45	229.17	12.11	190.11	9.95	0	8593.12	6.55	0.80	3	1	96	609	514
97	73.03	78.16	97	11685.12	15.22	12505.00	9.81	0	0	543.69	27.14	706.82	8.28	234.55	13.71	152.39	8.77	0	8033.90	6.96	0.79	4	1	97	609	513
98	72.90	78.38	98	11663.91	14.71	12540.30	10.04	0	0	493.48	17.95	662.64	7.69	303.08	14.49	217.36	9.15	1	10629.80	9.51	0.83	4	1	98	609	512
99	73.20	78.52	99	11711.26	14.18	12563.75	9.49	0	0	449.84	14.71	620.83	6.74	325.36	14.36	229.70	8.73	1	8384.55	6.50	0.84	4	1	99	609	511
100	73.39	78.43	100	11741.67	17.42	12548.57	11.77	0	0	443.13	22.60	669.27	8.12	263.25	16.03	179.94	10.57	1	8469.28	9.25	0.75	3	1	100	609	510
101	73.02	78.37	101	11683.00	27.24	12539.48	15.98	0	0	346.38	22.81	690.93	9.15	309.23	26.83	190.46	14.47	1	10187.42	9.04	0.62	5	1	101	609	509
102	73.08	78.45	102	11692.30	19.95	12552.71	13.60	0	0	420.57	23.61	674.48	8.88	271.96	18.72	189.35	12.26	1	9601.30	7.98	0.71	4	1	102	609	508
103	73.14	78.41	103	11701.70	17.57	12545.61	10.92	0	0	399.08	14.54	642.25	7.03	353.20	18.62	238.12	10.12	1	8347.25	5.74	0.80	4	1	103	609	507
104	73.24	78.40	104	11718.31	28.11	12544.38	17.72	0	0	324.05	22.90	690.32	9.29	301.80	27.30	196.97	16.07	1	8680.78	6.79	0.58	4	1	104	609	506
105	73.46	78.35	105	11753.29	21.98	12535.75	13.57	0	0	345.82	19.98	697.04	7.65	290.71	20.92	183.92	12.25	1	10083.08	7.16	0.69	4	1	105	609	505
106	73.67	78.14	106	11787.45	19.27	12501.72	12.67	0	0	382.92	16.39	644.24	7.69	336.61	19.87	234.16	11.74	1	7596.97	5.43	0.75	5	1	106	609	504
107	73.60	78.14	107	11776.76	24.25	12502.42	12.21	0	0	373.46	19.44	666.36	8.03	343.31	25.10	184.86	11.09	1	8147.50	5.23	0.72	5	1	107	609	503
108	73.13	78.13	108	11701.59	18.69	12500.12	11.40	0	0	353.74	15.32	654.20	6.59	322.45	18.79	207.55	10.41	1	7713.25	8.60	0.77	4	1	108	609	502
109	73.04	78.29	109	11686.72	18.15	12526.64	11.95	0	0	348.85	14.58	655.27	6.59	323.84	18.36	225.88	10.97	1	7368.55	6.36	0.77	5	1	109	609	501
110	73.14	78.19	110	11702.13	18.50	12511.20	10.23	0	0	438.69	21.76	669.93	7.56	283.43	17.45	160.79	9.18	1	9485.62	8.67	0.77	4	1	110	609	500
111	72.94	78.47	111	11669.70	15.92	12554.69	13.02	0	0	407.27	17.35	643.40	7.64	285.09	15.40	240.50	11.98	1	7940.45	5.93	0.77	3	1	111	609	499
112	72.83	78.48	112	11652.34	19.12	12556.93	12.10	0	0	357.95	15.10	649.58	6.98	336.73	19.71	227.36	11.13	1	8094.45	5.48	0.76	4	1	112	609	498
113	72.65	78.45	113	11624.07	21.65	12551.57	14.20	0	0	354.64	18.85	663.26	8.05	309.31	21.29	210.60	12.94	1	8055.05	6.56	0.69	4	1	113	609	497
114	73.35	78.21	114	11736.57	16.53	12513.13	11.84	0	0	418.57	22.32	680.55	7.44	239.63	14.89	172.40	10.58	0	6765.33	5.49	0.75	4	1	114	609	496
115	73.07	78.44	115	11691.21	16.71	12549.62	13.55	0	0	457.66	23.71	648.59	8.91	249.17	15.38	204.26	12.21	0	6829.70	6.38	0.73	4	1	115	609	495
116	72.72	78.52	116	11635.62	14.90	12562.83	11.51	0	0	478.65	21.83	680.08	8.11	252.71	13.65	196.94	10.36	1	9874.90	7.06	0.78	3	1	116	609	494
117	72.96	78.39	117	11673.33	13.57	12542.62	10.00	0	0	509.30	18.55	653.29	7.69	284.48	13.00	215.57	9.09	1	9280.10	8.73	0.83	4	1	117	609	493
118	73.03	78.43	118	11684.13	14.21	12549.13	10.31	0	0	493.81	22.44	677.65	7.58	240.79	12.93	176.27	9.21	0	8482.28	5.75	0.80	3	1	118	609	492
119	73.15	78.24	119	11703.38	14.62	12518.08	10.57	0	0	470.56	20.29	655.09	7.52	261.08	13.53	191.41	9.52	1	6604.83	7.93	0.80	4	1	119	609	491
120	73.00	78.36	120	11680.75	15.45	12538.01	8.90	0	0	532.44	23.90	672.17	7.77	262.42	14.29	153.73	7.87	1	8234.97	7.63	0.81	4	1	120	609	490
121	72.94	78.45	121	11670.27	18.26	12551.21	13.83	0	0	418.94	21.05	658.96	8.65	278.48	17.36	216.07	12.56	1	8811.45	5.70	0.72	4	1	121	609	489
122	73.50	78.39	122	11760.79	12.83	12542.12	11.50	0	0	484.59	15.89	615.20	7.47	289.30	12.77	274.05	10.88	1	9402.42	7.07	0.84	4	1	122	609	488
123	73.19	78.21	123	11710.51	14.62	12514.34	13.16	0	0	450.52	22.76	676.21	8.05	224.61	13.18	202.52	11.80	0	10333.70	7.58	0.76	4	1	123	609	487
124	73.16	78.27	124	11705.84	16.21	12523.12	12.12	0	0	442.17	23.91	679.11	7.85	231.54	14.58	173.90	10.81	0	8390.12	7.70	0.75	4	1	124	609	486
125	73.01	78.34	125	11681.19	14.71	12534.20	10.23	0	0	448.55	20.69	668.71	6.96	245.06	13.43	172.37	9.14	0	8376.45	5.55	0.80	3	1	125	609	485
126	72.83	78.36	126	11653.17	19.71	12537.61	11.54	0	0	375.20	19.06	686.31	7.17	294.21	18.91	177.78	10.40	1	9123.83	6.74	0.75	3	1	126	609	484
127	72.95	78.40	127	11671.80	15.71	12544.37	9.83	0	0	379.59	12.66	632.95	5.98	343.71	16.36	233.53	9.07	1	10306.70	6.71	0.83	4	1	127	609	483
128	73.31	78.61	128	11729.98	15.41	12577.45	11.51	0	0	396.94	17.27	628.77	6.88	273.31	14.43	207.34	10.43	1	6619.53	5.34	0.78	4	1	128	609	482
129	73.15	78.36	129	11703.62	17.17	12537.18	9.35	0	0	419.38	17.53	680.63	6.61	304.29	16.84	174.88	8.41	1	9193.03	6.79	0.82	4	1	129	609	481
130	73.35	78.42	130	11736.42	10.55	12547.25	8.16	0	0	461.96	14.13	661.25	5.59	266.73	9.80	208.82	7.39	1	8680.10	6.72	0.88	4	1	130	609	480
131	73.31	78.18	131	11729.99	16.39	12508.03	11.26	0	0	420.77	20.63	670.10	7.30	257.93	15.02	178.90	10.10	1	9387.88	7.68	0.77	3	1	131	609	479
132	73.11	78.25	132	11698.19	12.99	12519.68	11.16	0	0	430.29	19.09	666.03	6.65	226.93	11.73	195.68	10.00	0	9739.47	6.51	0.80	3	1	132	609	478
133	73.32	78.11	133	11731.43	19.37	12498.03	12.41	0	0	396.99	22.55	667.46	7.80	262.50	17.79	170.12	11.13	1	8848.85	7.03	0.72	4	1	133	609	477
134	73.33	78.18	134	11732.54	15.12	12508.45	10.70	0	0	457.93	22.37	664.56	7.38	239.11	13.61	170.08	9.56	0	7614.97	7.29	0.78	3	1	134	609	476
135	73.01	78.27	135	11682.23	19.59	12523.24	13.97	0	0	344.27	20.02	664.48	7.28	258.51	18.16	187.39	12.56	1	6519.47	7.11	0.70	4	1	135	609	475
136	73.16	78.19	136	11706.08	19.05	12510.57	14.01	0	0	398.87	22.81	669.17	8.38	257.01	17.55	191.22	12.61	1	6819.38	7.22	0.70	4	1	136	609	474
137	73.05	78.22	137	11687.63	20.88	12514.63	13.02	0	0	371.63	16.49	638.39	7.75	343.39	21.73	232.29	12.03	1	8041.05	7.02	0.74	4	1	137	609	473
138	73.12	78.27	138	11699.99	17.19	12523.94	16.21	0	0	370.49	20.16	671.98	8.10	245.64	15.84	232.82	14.78	0	8747.00	5.11	0.70	3	1	138	609	472
139	73.24	78.16	139	11719.13	16.37	12505.07	11.02	0	0	402.22	14.86	614.74	6.90	331.86	16.75	234.45	10.32	1	5973.38	5.86	0.81	5	1	139	609	471
140	73.45	78.34	140	11752.77	20.87	12534.82	18.50	0	0	316.91	20.24	661.40	8.18	254.45	19.23	226.73	16.83	1	7995.85	5.63	0.62	4	1	140	609	470
141	73.58	78.60	141	11772.95	20.74	12575.53	14.53	0	0	407.85	22.93	646.77	9.19	283.66	19.63	202.74	13.17	1	8304.03	6.44	0.69	4	1	141	609	469
142	73.00	78.13	142	11680.56	27.83	12500.55	17.52	0	0	284.73	22.65	684.56	7.93	266.88	25.96	171.59	15.72	1	7618.78	6.14	0.56	4	1	142	609	468
143	73.56	78.22	143	11769.00	20.00	12514.43	14.59	0	0	347.51	19.32	653.42	7.72	277.45	18.79	205.75	13.24	1	6568.53	5.96	0.69	4	1	143	609	467
144	73.25	78.33	144	11719.32	32.97	12532.45	20.68	0	0	287.27	19.06	643.62	8.98	337.08	33.38	244.88	19.12	1	8727.58	6.28	0.58	4	1	144	609	466
145	73.42	78.09	145	11746.90	25.80	12495.06	17.74	0	0	285.47	24.76	682.99	7.67	229.89	23.02	158.61	15.86	0	6921.70	5.54	0.54	4	1	145	609	465
146	73.21	78.18	146	11713.59	21.46	12508.51	17.99	0	0	315.38	19.29	621.04	8.12	271.47	20.19	230.61	16.49	1	6116.55	7.55	0.63	5	1	146	609	464
147	73.39	78.19	147	11741.68	23.84	12509.95	14.62	0	0	334.46	12.34	559.05	7.25	438.98	29.71	304.42	14.77	1	7317.08	4.88	0.72	5	1	147	609	463
148	73.61	77.91	148	11778.07	21.74	12465.02	15.66	0	0	337.01	22.06	658.02	7.98	256.67	19.90	186.49	14.08	1	6120.65	6.25	0.65	4	1	148	609	462
149	73.52	77.89	149	11763.47	21.08	12462.26	11.52	0	0	353.25	18.07	640.96	6.95	311.05	20.64	176.64	10.41	1	6438.28	6.26	0.74	3	1	149	609	461
150	73.51	77.89	150	11761.15	15.85	12462.34	14.78	0	0	390.84	27.64	677.60	7.35	172.65	13.92	161.20	13.07	0	6820.17	4.92	0.67	4	1	150	609	460
151	74.06	77.76	151	11849.95	17.99	12441.25	15.48	0	0	315.17	19.76	649.90	6.72	222.08	16.20	191.83	13.84	0	6084.38	4.29	0.68	4	1	151	609	459
152	73.54	78.07	152	11765.76	29.53	12490.42	15.71	0	0	282.97	14.45	623.24	7.19	387.60	31.68	242.05	14.75	1	8089.03	5.31	0.67	4	1	152	609	458
153	73.41	77.99	153	11745.04	22.86	12479.03	16.83	0	0	322.59	16.29	617.91	8.12	339.77	23.78	261.88	16.04	1	7399.38	5.34	0.66	5	1	153	609	457
154	73.72	78.27	154	11795.02	18.43	12523.36	12.65	0	0	328.82	12.75	614.81	6.29	342.00	19.14	257.42	11.88	1	6407.53	6.31	0.77	4	1	154	609	456
155	73.42	78.26	155	11746.54	17.77	12521.60	14.09	0	0	380.30	18.09	641.45	7.90	288.28	17.02	233.07	12.95	1	8862.55	5.77	0.73	4	1	155	609	455
156	73.30	78.20	156	11727.72	23.26	12511.92	16.37	0	0	323.97	16.80	617.17	8.16	336.28	24.03	249.78	15.32	1	7882.85	5.81	0.65	4	1	156	609	454
157	73.76	77.98	157	11801.60	14.69	12477.27	10.94	0	0	400.81	14.92	608.07	6.60	301.52	14.35	231.00	10.12	1	6341.12	4.91	0.81	4	1	157	609	453
158	73.50	78.15	158	11759.95	29.43	12504.49	16.63	0	0	315.42	17.57	616.42	8.73	380.10	32.81	237.52	15.49	1	6584.55	4.58	0.62	4	1	158	609	452
159	73.11	78.58	159	11697.27	24.42	12573.57	17.93	0	0	297.86	20.27	642.10	8.08	275.40	23.06	206.52	16.24	1	4811.05	4.88	0.60	3	1	159	609	451
160	73.38	78.19	160	11741.46	18.79	12510.01	14.70	0	0	302.01	15.23	643.94	6.58	287.45	17.96	229.18	13.49	1	7633.65	6.74	0.71	4	1	160	609	450
161	73.33	78.21	161	11732.54	27.73	12513.47	18.01	0	0	250.97	16.68	646.16	7.24	315.63	27.55	213.78	16.46	1	5745.17	5.08	0.59	5	1	161	609	449
162	73.88	78.14	162	11820.39	27.07	12502.74	18.30	0	0	303.57	20.24	635.34	8.65	307.09	26.63	215.49	16.83	1	7196.55	5.14	0.59	4	1	162	609	448
163	73.06	78.16	163	11689.06	28.17	12505.90	22.20	0	0	258.65	18.40	651.25	8.33	301.24	27.65	243.62	20.88	1	8283.95	5.14	0.55	5	1	163	609	447
164	73.39	78.00	164	11741.62	19.99	12480.22	15.26	0	0	340.04	16.70	625.92	7.72	310.90	19.80	244.09	14.27	1	7928.80	6.06	0.70	5	1	164	609	446
165	73.21	78.33	165	11713.05	24.09	12532.91	15.08	0	0	306.68	16.44	660.39	7.37	327.64	24.50	222.03	13.81	1	9007.90	7.07	0.68	5	1	165	609	445
166	73.71	77.97	166	11793.23	23.00	12475.61	12.19	0	0	342.73	17.11	631.59	7.20	340.17	23.70	192.54	11.09	1	6281.12	4.51	0.73	5	1	166	609	444
167	73.29	78.06	167	11726.52	24.77	12489.38	14.98	0	0	287.65	15.37	642.14	7.03	343.23	25.77	221.37	13.85	1	6897.62	4.62	0.68	5	1	167	609	443
168	73.58	78.13	168	11772.46	23.98	12500.76	18.77	0	0	279.64	15.95	643.36	7.72	320.29	24.16	259.09	17.72	1	6527.83	3.48	0.61	4	1	168	609	442
169	73.16	78.00	169	11705.10	24.74	12479.80	14.11	0	0	312.01	16.80	652.99	7.35	338.90	25.50	206.77	12.91	1	7484.65	5.50	0.69	5	1	169	609	441
170	73.21	77.85	170	11713.14	21.13	12455.84	12.21	0	0	307.09	11.73	628.55	6.04	391.52	23.96	251.78	11.65	1	7346.88	4.50	0.77	4	1	170	609	440
171	72.99	78.09	171	11678.71	24.51	12494.44	17.66	0	0	329.30	17.47	620.37	8.66	341.03	25.52	260.50	16.87	1	7499.10	6.29	0.65	5	1	171	609	439
172	73.39	78.01	172	11742.19	19.86	12480.82	14.15	0	0	369.25	18.88	645.07	8.03	297.40	19.20	217.39	12.97	1	8093.20	5.27	0.71	5	1	172	609	438
173	73.42	77.81	173	11746.78	21.11	12448.87	11.94	0	0	378.90	18.99	670.00	7.64	317.04	20.91	187.30	10.82	1	8245.30	6.78	0.74	4	1	173	609	437
174	73.35	78.04	174	11735.35	26.29	12485.76	15.20	0	0	307.21	17.80	651.55	7.79	337.27	27.02	207.12	13.93	1	8420.45	6.76	0.65	4	1	174	609	436
175	73.43	77.89	175	11748.32	20.01	12463.14	10.64	0	0	330.64	10.73	617.22	5.81	423.85	24.21	260.82	10.14	1	8738.30	4.76	0.80	4	1	175	609	435
176	73.78	77.84	176	11804.72	14.44	12454.97	10.28	0	0	448.20	17.08	632.85	7.08	290.00	13.84	211.73	9.36	1	6855.72	6.91	0.82	5	1	176	609	434
177	73.31	77.72	177	11730.26	14.57	12435.91	9.67	0	0	513.23	19.43	626.66	7.86	293.96	13.99	200.49	8.77	1	8662.70	7.57	0.83	4	1	177	609	433
178	73.54	77.64	178	11766.57	14.37	12422.62	10.41	0	0	499.25	21.19	658.01	7.89	261.63	13.23	191.52	9.38	1	9308.10	7.88	0.81	4	1	178	609	432
179	73.56	77.83	179	11769.61	16.51	12453.42	12.35	0	0	431.64	18.23	660.26	7.73	288.59	16.26	228.15	11.42	1	9532.78	5.62	0.79	4	1	179	609	431
180	73.47	77.67	180	11755.05	17.86	12428.00	14.64	0	0	384.75	17.54	624.67	8.18	301.66	17.48	253.09	13.65	1	7189.90	6.13	0.72	4	1	180	609	430
181	73.67	77.64	181	11786.91	11.47	12423.01	8.43	0	0	477.37	17.74	657.61	5.98	238.75	10.34	176.17	7.53	0	8838.72	5.67	0.86	4	1	181	609	429
182	73.72	77.84	182	11794.67	18.55	12454.78	12.39	0	0	390.78	17.12	647.91	7.65	319.71	18.59	223.29	11.38	1	9068.05	5.94	0.76	4	1	182	609	428
183	73.51	77.92	183	11761.64	14.37	12467.56	12.08	0	0	502.93	24.33	681.85	8.52	230.50	12.93	194.17	10.84	0	8692.53	6.02	0.77	3	1	183	609	427
184	73.45	77.78	184	11751.62	17.98	12445.07	12.25	0	0	447.57	20.45	642.63	8.62	300.68	17.44	211.10	11.17	1	9679.33	9.96	0.76	5	1	184	609	426
185	73.56	77.44	185	11770.12	14.14	12390.62	12.68	0	0	540.75	32.69	694.45	8.86	179.89	12.57	161.80	11.12	0	6852.58	6.08	0.73	5	1	185	609	425
186	73.54	77.82	186	11765.64	14.89	12451.59	10.13	0	0	492.65	20.90	671.49	7.55	262.12	14.27	186.21	9.09	1	9809.28	7.80	0.82	4	1	186	609	424
187	73.61	77.70	187	11777.82	14.53	12432.78	12.45	0	0	430.53	18.29	647.50	7.62	265.78	13.54	229.85	11.38	1	9318.25	6.15	0.78	4	1	187	609	423
188	73.44	77.71	188	11750.00	11.79	12433.74	8.87	0	0	498.49	15.58	621.93	6.67	290.33	11.29	223.45	8.11	1	8535.78	8.53	0.86	4	1	188	609	422
189	73.75	77.98	189	11800.22	15.02	12477.15	11.84	0	0	396.64	17.12	664.12	6.88	268.96	14.03	214.57	10.78	1	8060.75	9.00	0.79	5	1	189	609	421
190	73.83	77.77	190	11812.46	17.82	12443.03	12.27	0	0	437.11	18.06	605.12	8.35	323.99	18.02	234.63	11.33	1	7817.03	6.74	0.76	4	1	190	609	420
191	73.67	77.85	191	11787.60	14.28	12456.23	13.18	0	0	394.18	18.33	641.84	7.06	239.12	13.00	221.10	11.96	0	7410.58	5.26	0.77	4	1	191	609	419
192	73.55	77.85	192	11768.54	14.20	12455.72	9.88	0	0	437.20	14.84	607.15	6.72	317.52	14.18	229.90	9.12	1	7875.33	6.57	0.83	5	1	192	609	418
193	73.41	77.73	193	11745.87	13.34	12437.27	10.71	0	0	447.70	16.80	619.07	7.02	275.30	12.55	224.16	9.78	1	8341.88	6.94	0.82	4	1	193	609	417
194	73.79	77.53	194	11806.97	15.17	12404.79	9.84	0	0	464.89	23.25	688.13	7.07	233.53	13.58	151.77	8.61	0	9576.65	7.03	0.79	4	1	194	609	416
195	73.51	77.52	195	11761.10	20.55	12402.59	11.68	0	0	357.26	19.40	699.57	6.99	288.71	19.43	167.88	10.47	1	9682.22	5.24	0.73	4	1	195	609	415
196	73.49	77.80	196	11758.12	15.82	12448.10	10.25	0	0	441.23	19.26	661.15	7.20	278.47	14.81	183.52	9.24	1	9097.47	8.53	0.80	4	1	196	609	414
197	73.81	77.54	197	11809.34	14.90	12406.53	11.14	0	0	482.29	20.07	637.94	8.08	275.51	14.04	209.89	10.10	1	8712.22	8.36	0.80	4	1	197	609	413
198	73.62	77.94	198	11779.75	21.48	12470.88	15.31	0	0	366.84	23.49	666.62	8.54	259.19	19.72	186.43	13.77	1	7775.12	6.59	0.66	5	1	198	609	412
199	73.54	77.58	199	11767.13	15.50	12412.89	12.95	0	0	405.16	21.72	685.31	7.35	224.20	13.89	187.52	11.57	0	8225.28	4.41	0.74	4	1	199	609	411
200	73.60	77.70	200	11776.10	15.27	12431.57	10.53	0	0	412.61	16.74	660.20	6.79	288.73	14.55	203.76	9.56	1	9305.22	5.73	0.81	4	1	200	609	410
201	73.56	77.72	201	11770.10	14.23	12434.80	11.43	0	0	419.46	23.34	692.98	6.64	197.39	12.56	158.57	10.09	0	8286.75	5.54	0.76	3	1	201	609	409
202	73.66	77.61	202	11786.04	16.53	12416.81	12.48	0	0	356.07	18.10	646.81	6.59	251.65	15.09	191.36	11.21	1	7318.17	6.19	0.75	4	1	202	609	408
203	73.53	77.82	203	11764.40	24.61	12451.70	15.37	0	0	338.20	17.27	636.62	8.30	355.26	26.21	237.01	14.47	1	7994.12	6.12	0.68	4	1	203	609	407
204	73.99	78.02	204	11838.93	18.06	12483.07	15.28	0	0	340.69	19.06	670.09	7.31	249.33	16.70	213.12	13.86	0	6667.30	4.92	0.70	4	1	204	609	406
205	73.52	77.96	205	11763.24	21.44	12474.15	17.05	0	0	332.77	18.50	636.90	8.32	296.95	20.79	240.77	15.86	1	8077.12	5.89	0.65	4	1	205	609	405
206	73.62	77.71	206	11778.92	19.00	12433.59	14.53	0	0	393.90	21.78	661.60	8.52	265.80	17.63	205.63	13.15	1	9050.72	6.63	0.70	4	1	206	609	404
207	73.85	77.39	207	11816.21	14.71	12381.97	10.12	0	0	447.10	22.77	684.93	6.75	221.91	13.24	153.40	8.88	0	7767.17	6.66	0.78	3	1	207	609	403
208	73.37	77.30	208	11738.73	20.05	12367.62	13.38	0	0	391.30	19.47	638.67	8.30	306.69	19.64	211.93	12.20	1	6338.35	6.37	0.72	4	1	208	609	402
209	73.07	77.04	209	11690.59	19.85	12325.64	14.73	0	0	399.15	23.60	654.64	8.72	257.41	18.48	194.35	13.27	1	8112.47	7.44	0.69	4	1	209	609	401
210	73.07	77.14	210	11690.52	52.41	12342.23	21.12	0	0	279.53	18.13	617.24	7.86	538.44	42.85	259.47	20.08	1	7534.90	6.79	0.67	5	1	210	609	400
211	73.61	77.13	211	11776.99	24.06	12340.08	13.16	0	0	381.80	22.30	681.87	8.34	300.01	23.67	176.06	11.84	1	8617.88	6.09	0.70	5	1	211	609	399
212	73.44	77.06	212	11750.06	12.81	12329.00	11.54	0	0	479.11	17.77	636.67	7.63	268.89	11.99	242.63	10.75	1	8898.85	7.47	0.82	4	1	212	609	398
213	73.31	77.29	213	11730.20	19.36	12366.90	10.83	0	0	400.14	18.31	659.31	7.34	317.72	19.21	185.91	9.81	1	6512.80	4.68	0.77	4	1	213	609	397
214	73.43	77.30	214	11748.30	15.91	12367.30	11.00	0	0	415.54	20.72	693.65	6.99	246.46	14.39	171.36	9.83	0	7984.85	6.62	0.77	3	1	214	609	396
215	73.40	77.60	215	11744.52	26.02	12416.75	17.48	0	0	282.10	19.64	666.73	7.78	286.67	24.69	196.87	15.82	1	6525.78	4.36	0.60	5	1	215	609	395
216	73.79	77.27	216	11807.02	25.43	12363.36	14.00	0	0	405.22	21.11	624.28	9.47	348.33	26.47	212.24	12.80	1	6983.00	6.73	0.69	4	1	216	609	394
217	73.55	77.40	217	11768.52	15.94	12383.71	10.61	0	0	416.44	15.25	613.59	6.78	314.06	16.04	228.17	9.71	1	7835.62	5.15	0.82	4	1	217	609	393
218	73.38	77.36	218	11741.08	26.23	12376.83	14.56	0	0	341.38	12.89	579.56	7.54	459.15	33.84	294.60	14.66	1	7138.47	5.05	0.74	5	1	218	609	392
219	73.38	77.31	219	11741.03	21.24	12368.98	15.01	0	0	338.77	20.04	688.55	7.51	264.29	20.64	198.05	13.49	1	7470.90	5.58	0.69	4	1	219	609	391
220	73.64	77.38	220	11782.08	23.05	12380.05	13.96	0	0	348.07	18.62	650.99	8.01	323.70	23.17	205.97	12.73	1	7946.22	4.93	0.69	4	1	220	609	390
221	73.90	77.27	221	11824.00	16.36	12363.98	16.80	0	0	357.86	19.34	652.50	7.73	234.97	15.10	242.41	15.38	0	7028.97	5.09	0.70	4	1	221	609	389
222	73.21	77.35	222	11714.30	22.07	12376.79	12.04	0	0	334.12	14.65	641.04	6.84	364.23	23.78	218.05	11.06	1	7614.22	5.46	0.75	4	1	222	609	388
223	73.68	77.48	223	11788.07	19.73	12396.35	13.22	0	0	394.16	20.55	651.29	8.04	282.19	19.13	198.57	11.94	1	7167.80	7.07	0.73	5	1	223	609	387
224	74.00	77.73	224	11840.43	29.19	12436.40	15.99	0	0	295.57	17.24	646.49	7.97	359.69	31.08	217.25	14.68	1	7837.50	4.80	0.63	4	1	224	609	386
225	73.67	77.23	225	11786.93	42.15	12356.57	18.28	0	0	267.58	15.31	630.03	8.40	474.04	55.52	252.48	17.59	1	9322.35	6.06	0.59	5	1	225	609	385
226	73.43	77.44	226	11749.08	19.56	12390.31	18.03	0	0	330.77	18.27	635.91	8.22	275.98	18.52	256.42	16.79	1	6227.80	5.44	0.65	4	1	226	609	384
227	73.71	77.43	227	11793.70	33.49	12389.07	19.86	0	0	272.77	21.19	671.80	8.99	323.16	33.62	201.50	18.07	1	7630.58	6.09	0.52	4	1	227	609	383
228	73.51	77.00	228	11761.51	30.36	12320.50	17.43	0	0	268.75	16.92	639.92	7.81	354.37	32.22	219.15	16.09	1	6000.42	4.03	0.59	4	1	228	609	382
229	73.58	77.18	229	11773.12	46.03	12348.26	18.87	0	0	255.50	17.72	653.77	8.51	420.79	50.04	214.97	17.32	1	7175.42	5.55	0.55	4	1	229	609	381
230	73.44	77.33	230	11751.13	25.67	12373.24	12.13	0	0	337.88	16.08	623.09	7.35	383.61	28.66	202.50	11.10	1	7182.83	8.29	0.73	4	1	230	609	380
231	73.76	77.39	231	11801.71	51.39	12382.75	13.53	0	0	235.78	12.04	662.15	6.05	548.88	61.45	208.69	12.61	1	5314.15	3.26	0.71	5	1	231	609	379
232	72.92	76.82	232	11667.16	42.51	12290.84	25.44	0	0	234.05	24.24	677.60	9.78	308.21	41.77	192.95	23.06	1	7361.53	4.36	0.41	5	1	232	609	378
233	72.22	76.27	233	11555.37	56.32	12203.56	20.59	0	0	238.50	17.89	602.33	7.42	439.56	46.71	215.52	18.91	1	4444.00	3.57	0.62	5	1	233	609	377
234	73.58	77.14	234	11772.76	31.96	12342.04	17.94	0	0	297.19	19.99	665.47	8.72	335.54	32.63	209.84	16.36	1	8559.85	7.01	0.59	5	1	234	609	376
235	73.48	77.12	235	11756.54	34.75	12339.52	15.62	0	0	268.65	11.77	615.22	6.92	498.66	48.08	280.57	15.37	1	8290.00	6.82	0.69	5	1	235	609	375
236	73.38	76.95	236	11740.31	24.14	12311.91	13.58	0	0	351.29	17.38	629.96	8.00	357.19	25.72	217.26	12.54	1	8439.03	6.47	0.71	5	1	236	609	374
237	74.04	77.04	237	11845.73	27.13	12326.09	19.72	0	0	278.30	18.56	646.77	8.30	307.28	26.83	232.52	18.24	1	7094.78	4.58	0.58	5	1	237	609	373
238	73.65	76.79	238	11784.51	26.63	12285.88	16.87	0	0	317.19	18.67	638.04	8.63	337.56	27.48	226.96	15.55	1	7568.72	7.09	0.62	4	1	238	609	372
239	74.13	77.29	239	11861.31	21.82	12365.68	11.17	0	0	352.19	25.68	714.89	6.58	228.45	19.57	116.03	9.46	1	6954.22	6.56	0.66	5	1	239	609	371
240	74.37	77.32	240	11899.98	20.88	12371.37	15.07	0	0	363.81	14.36	563.25	8.04	383.60	23.57	300.05	14.93	1	7200.38	5.59	0.69	4	1	240	609	370
241	73.67	76.95	241	11786.40	16.01	12311.29	11.16	0	0	388.23	15.60	626.27	6.56	294.97	15.77	217.87	10.19	1	8070.75	5.55	0.80	4	1	241	609	369
242	73.45	76.85	242	11751.86	22.76	12296.79	16.98	0	0	326.44	20.50	664.71	8.11	270.34	22.03	211.55	15.38	1	7163.83	6.91	0.65	5	1	242	609	368
243	73.95	76.98	243	11832.52	33.68	12317.41	15.02	0	0	314.78	17.42	630.15	8.43	413.54	39.14	215.76	13.87	1	8123.30	6.93	0.65	5	1	243	609	367
244	74.37	77.41	244	11899.82	27.23	12386.10	14.16	0	0	331.56	22.68	681.35	8.15	301.20	26.20	161.63	12.66	1	7628.67	6.11	0.63	4	1	244	609	366
245	74.30	77.31	245	11887.89	26.54	12369.18	14.42	0	0	320.73	17.14	641.34	7.89	361.22	28.46	214.03	13.22	1	6860.80	6.43	0.68	4	1	245	609	365
246	73.73	77.35	246	11796.64	37.68	12376.28	18.43	0	0	294.75	23.12	683.13	9.46	341.24	38.67	184.48	16.68	1	7327.80	6.75	0.55	5	1	246	609	364
247	74.10	77.15	247	11856.36	30.95	12344.44	16.66	0	0	304.27	20.64	681.68	8.60	332.38	31.52	193.23	15.13	1	8854.05	7.73	0.61	5	1	247	609	363
248	74.37	77.09	248	11899.36	40.09	12333.76	14.59	0	0	317.24	14.35	642.56	7.60	499.26	39.52	253.82	13.76	1	8362.08	5.35	0.72	5	1	248	609	362
249	74.37	77.36	249	11899.28	16.92	12378.16	12.46	0	0	403.52	22.55	670.42	7.44	234.08	15.18	172.99	11.11	0	8154.95	6.04	0.73	3	1	249	609	361
250	73.86	77.10	250	11818.23	22.61	12336.72	15.83	0	0	399.08	25.89	657.28	9.66	267.76	21.07	190.52	14.29	1	8396.50	7.55	0.64	3	1	250	609	360
251	73.70	76.87	251	11792.10	30.82	12299.46	14.68	0	0	332.68	12.75	614.93	7.60	491.49	38.62	296.46	14.67	1	9411.12	5.39	0.71	5	1	251	609	359
252	74.30	77.01	252	11887.76	23.74	12321.12	18.23	0	0	385.73	28.74	705.75	10.31	246.70	21.60	190.59	16.39	0	12147.33	6.59	0.59	5	1	252	609	358
253	73.79	76.84	253	11805.75	26.42	12294.02	16.84	0	0	360.56	20.80	682.27	9.73	340.03	27.39	231.18	15.57	1	11382.45	8.31	0.63	5	1	253	609	357
254	73.75	76.71	254	11800.75	20.08	12273.50	23.09	0	0	319.28	13.44	662.89	7.20	342.81	20.87	342.86	22.20	1	10788.40	6.00	0.76	5	1	254	609	356
255	74.07	76.75	255	11851.12	22.13	12280.51	13.86	0	0	468.09	28.05	700.38	10.37	279.66	21.05	180.65	12.47	1	12164.22	8.87	0.68	5	1	255	609	355
256	73.86	77.01	256	11816.81	21.83	12320.81	17.13	0	0	371.85	20.27	664.26	9.23	301.21	21.58	246.06	16.01	1	8889.40	6.87	0.67	5	1	256	609	354
257	74.15	76.97	257	11864.11	23.86	12315.39	15.76	0	0	390.49	26.40	707.89	9.64	270.58	22.25	181.90	14.18	1	9223.10	6.80	0.63	5	1	257	609	353
258	73.74	76.71	258	11798.85	19.36	12274.17	11.04	0	0	450.00	22.49	667.84	8.32	294.15	18.51	172.70	9.94	1	11295.03	10.95	0.76	5	1	258	609	352
259	73.99	76.83	259	11837.62	21.76	12292.40	11.83	0	0	428.39	21.27	653.32	8.61	323.83	21.86	187.25	10.72	1	9012.55	8.40	0.75	5	1	259	609	351
260	73.91	77.01	260	11826.10	26.90	12321.79	18.98	0	0	334.87	16.87	613.55	8.61	379.38	29.67	268.10	19.13	1	8287.05	6.15	0.70	5	1	260	609	350
261	74.33	77.18	261	11892.12	23.34	12348.70	16.91	0	0	367.99	20.23	631.45	9.49	321.57	23.52	242.89	15.73	1	6868.38	7.50	0.65	5	1	261	609	349
262	73.99	76.89	262	11838.35	23.30	12302.14	14.65	0	0	398.05	18.31	606.50	9.20	364.62	25.10	251.98	13.79	1	8943.67	6.69	0.70	5	1	262	609	348
263	74.04	76.95	263	11845.81	27.96	12312.17	16.32	0	0	382.43	16.73	584.81	9.60	431.52	33.70	292.36	16.12	1	9678.50	5.00	0.66	5	1	263	609	347
264	73.92	76.72	264	11826.76	24.75	12274.46	15.24	0	0	340.04	19.00	648.19	8.27	326.25	25.06	213.98	14.09	1	8994.42	7.22	0.68	4	1	264	609	346
265	74.15	76.79	265	11863.87	22.38	12286.35	13.49	0	0	320.94	17.48	654.94	7.11	309.29	22.00	194.57	12.23	1	8276.72	5.90	0.70	4	1	265	609	345
266	73.60	76.77	266	11776.72	20.27	12283.77	15.72	0	0	376.48	19.84	613.64	8.42	295.25	19.51	226.39	15.19	1	8401.35	6.30	0.72	5	1	266	609	344
267	74.28	76.79	267	11884.62	20.42	12286.60	13.81	0	0	362.45	16.06	603.71	7.82	343.21	21.34	246.87	12.90	1	7934.00	6.80	0.72	4	1	267	609	343
268	74.66	77.13	268	11945.33	24.27	12340.64	16.78	0	0	327.21	22.42	653.92	8.50	272.83	22.64	191.48	15.14	1	7943.65	7.05	0.62	5	1	268	609	342
269	74.52	76.69	269	11923.27	40.06	12270.62	14.38	0	0	251.45	16.53	659.43	6.81	396.23	42.69	171.47	12.99	1	7361.22	4.42	0.63	4	1	269	609	341
270	74.43	76.78	270	11909.53	27.41	12285.09	13.09	0	0	289.32	17.81	649.81	6.81	330.55	27.67	166.86	11.82	1	6372.42	4.95	0.67	5	1	270	609	340
271	74.30	77.13	271	11888.75	23.78	12340.02	17.60	0	0	285.73	14.63	589.11	7.49	346.70	25.07	270.73	16.85	1	7796.78	4.73	0.63	4	1	271	609	339
272	74.51	77.13	272	11922.19	30.55	12340.24	14.60	0	0	259.56	11.92	608.58	6.48	445.15	38.40	253.79	13.82	1	7423.38	5.05	0.69	5	1	272	609	338
273	74.32	76.91	273	11890.53	23.51	12306.03	13.43	0	0	373.13	14.83	576.78	8.06	412.09	27.80	267.93	12.89	1	9274.20	5.99	0.72	4	1	273	609	337
274	74.34	77.04	274	11895.09	33.36	12327.10	18.27	0	0	282.65	16.62	606.07	8.55	399.37	38.48	246.32	17.27	1	7853.03	6.83	0.60	5	1	274	609	336
275	74.18	76.70	275	11869.58	28.03	12271.75	18.52	0	0	315.95	23.12	641.71	9.27	291.92	26.90	198.58	16.78	1	7008.60	6.78	0.57	5	1	275	609	335
276	74.29	76.87	276	11886.90	28.64	12299.18	15.62	0	0	332.05	15.92	611.26	8.53	414.15	33.93	259.14	14.84	1	8685.78	6.43	0.65	4	1	276	609	334
277	73.92	76.71	277	11827.77	22.05	12273.03	10.56	0	0	352.43	15.79	645.94	6.59	351.97	23.05	185.52	9.58	1	7965.83	5.35	0.78	4	1	277	609	333
278	74.88	76.71	278	11981.45	26.94	12273.36	14.74	0	0	357.35	14.83	561.19	7.78	397.96	26.50	277.19	14.08	1	8550.83	5.86	0.75	5	1	278	609	332
279	74.29	76.69	279	11886.43	12.02	12269.61	9.97	0	0	406.29	14.10	624.23	5.83	268.27	11.24	225.21	9.09	1	8353.12	6.64	0.84	4	1	279	609	331
280	73.94	76.64	280	11829.80	24.66	12262.32	14.99	0	0	358.74	21.44	635.92	8.75	307.78	24.33	197.09	13.59	1	8313.12	8.29	0.66	4	1	280	609	330
281	74.52	76.63	281	11922.47	18.94	12261.01	12.93	0	0	417.76	19.86	630.77	8.50	304.03	18.47	214.39	11.80	1	8002.30	6.93	0.74	4	1	281	609	329
282	74.66	76.80	282	11945.17	12.36	12287.68	10.10	0	0	416.76	13.88	652.04	6.12	286.68	11.83	238.45	9.32	1	11199.38	7.12	0.84	4	1	282	609	328
283	74.34	76.74	283	11893.88	21.07	12278.60	12.94	0	0	364.25	17.72	644.61	7.72	325.07	21.23	209.92	11.81	1	7899.05	6.39	0.73	4	1	283	609	327
284	74.59	76.64	284	11935.02	17.90	12263.07	12.28	0	0	397.13	18.27	629.76	7.65	297.53	17.29	210.01	11.18	1	8836.28	5.62	0.75	4	1	284	609	326
285	74.36	76.68	285	11897.34	17.14	12269.34	12.92	0	0	439.30	17.91	595.18	8.53	319.58	17.23	250.51	12.05	1	8317.83	7.12	0.75	4	1	285	609	325
286	74.22	76.59	286	11874.94	14.67	12255.00	10.17	0	0	431.57	16.50	641.86	6.84	293.02	14.11	209.15	9.25	1	8981.72	7.79	0.82	5	1	286	609	324
287	74.36	76.61	287	11896.87	16.20	12257.16	11.51	0	0	416.01	17.42	632.43	7.40	296.30	15.65	216.34	10.49	1	8968.03	6.27	0.78	4	1	287	609	323
288	74.19	76.39	288	11870.48	11.90	12222.26	10.57	0	0	508.55	21.31	660.74	7.31	220.05	10.68	195.88	9.45	0	7204.05	7.36	0.82	3	1	288	609	322
289	74.31	76.41	289	11889.57	17.24	12225.75	12.84	0	0	364.12	18.91	693.02	6.87	252.27	16.21	192.85	11.53	1	9112.80	5.97	0.74	3	1	289	609	321
290	74.25	76.61	290	11880.40	18.01	12256.87	15.90	0	0	445.29	19.73	628.03	9.26	303.18	17.90	267.66	15.69	1	9788.55	7.53	0.76	5	1	290	609	320
291	74.82	76.60	291	11971.48	16.74	12256.34	11.86	0	0	359.73	13.97	617.28	6.57	324.31	16.96	241.71	10.98	1	7891.10	5.88	0.78	4	1	291	609	319
292	74.00	76.78	292	11839.31	22.27	12284.19	15.12	0	0	384.51	19.00	615.93	9.02	333.51	22.89	241.83	14.04	1	7428.55	6.41	0.69	4	1	292	609	318
293	74.13	76.72	293	11861.47	22.04	12275.77	19.91	0	0	268.23	16.55	656.36	7.39	276.62	21.00	253.08	18.51	1	9232.60	5.52	0.60	4	1	293	609	317
294	73.95	76.22	294	11832.26	23.92	12194.52	13.37	0	0	383.46	22.11	634.20	8.63	310.02	23.53	181.81	12.08	1	7167.00	7.41	0.69	4	1	294	609	316
295	74.39	76.21	295	11902.06	15.87	12194.35	11.46	0	0	427.87	19.76	651.40	7.45	265.31	14.67	193.77	10.33	1	8468.80	7.59	0.78	4	1	295	609	315
296	74.12	76.27	296	11859.26	19.03	12203.74	14.46	0	0	402.77	21.58	652.48	8.68	273.10	17.93	211.44	13.12	1	8111.03	7.27	0.71	4	1	296	609	314
297	73.91	76.59	297	11826.18	16.25	12254.60	13.36	0	0	361.50	15.82	625.22	6.98	285.15	15.62	240.16	12.29	1	9600.70	8.84	0.76	4	1	297	609	313
298	74.34	76.35	298	11894.73	18.04	12215.30	18.05	0	0	357.36	20.45	641.70	8.50	246.26	16.59	246.42	16.60	0	6557.70	5.28	0.66	4	1	298	609	312
299	74.50	76.44	299	11920.10	13.58	12230.82	10.35	0	0	460.63	19.65	664.73	7.03	246.54	12.33	189.02	9.29	0	7693.38	5.50	0.81	3	1	299	609	311
300	74.62	76.40	300	11939.51	19.51	12224.42	11.97	0	0	372.28	16.91	652.42	7.31	322.99	19.59	208.03	10.92	1	6519.58	5.68	0.75	4	1	300	609	310
301	74.65	76.50	301	11944.41	14.71	12239.29	9.31	0	0	437.26	19.13	669.62	6.47	258.89	13.44	165.36	8.29	1	8266.17	6.92	0.81	4	1	301	609	309
302	74.34	76.36	302	11895.02	14.50	12217.50	13.10	0	0	467.15	16.63	577.92	8.41	313.29	14.52	288.12	12.69	1	9243.22	8.13	0.78	4	1	302	609	308
303	74.57	76.55	303	11931.94	21.40	12248.78	13.73	0	0	377.61	18.31	637.53	8.08	317.74	21.57	223.00	12.54	1	9125.20	7.26	0.73	5	1	303	609	307
304	74.44	76.40	304	11910.38	17.52	12223.27	11.87	0	0	444.46	17.17	598.47	8.28	339.47	18.19	243.66	11.02	1	9206.88	8.46	0.77	4	1	304	609	306
305	74.33	76.12	305	11892.60	14.00	12179.30	11.34	0	0	536.62	28.66	687.62	8.45	202.48	12.39	164.17	10.07	0	7712.85	8.73	0.77	4	1	305	609	305
306	74.41	76.13	306	11905.92	12.67	12180.28	9.19	0	0	579.21	23.13	677.46	7.98	245.35	11.47	179.02	8.24	0	11073.42	8.33	0.84	3	1	306	609	304
307	74.11	76.48	307	11857.60	30.27	12236.89	11.88	0	0	435.76	18.58	633.33	9.46	454.39	36.93	222.37	10.96	1	8959.85	7.28	0.75	5	1	307	609	303
308	73.75	76.37	308	11799.97	27.34	12219.33	12.12	0	0	446.55	15.48	576.93	8.89	494.44	37.14	271.38	11.98	1	8755.97	7.09	0.78	5	1	308	609	302
309	74.26	76.20	309	11881.43	15.50	12192.13	11.12	0	0	535.63	23.09	645.63	8.65	261.75	15.16	201.27	9.99	1	9215.78	7.54	0.81	5	1	309	609	301
310	74.25	76.17	310	11880.02	18.63	12187.79	13.18	0	0	461.28	23.20	635.72	9.15	278.76	17.94	204.77	11.99	1	8430.05	5.88	0.74	4	1	310	609	300
311	74.46	76.18	311	11913.21	21.03	12189.45	12.04	0	0	391.23	20.72	652.90	7.90	301.48	20.30	178.04	10.87	1	6703.55	7.86	0.73	4	1	311	609	299
312	74.31	76.28	312	11890.38	14.91	12204.73	11.29	0	0	496.67	21.45	625.13	8.38	266.80	13.86	204.68	10.22	1	7493.30	7.48	0.79	4	1	312	609	298
313	74.27	76.11	313	11882.98	15.52	12177.01	11.66	0	0	512.58	24.51	654.30	8.87	251.01	14.18	190.11	10.49	1	9448.97	7.50	0.77	3	1	313	609	297
314	74.18	75.96	314	11868.25	16.44	12153.81	12.22	0	0	532.80	23.50	621.89	9.80	285.92	15.71	217.50	11.18	1	9008.22	8.68	0.77	4	1	314	609	296
315	74.45	76.19	315	11912.14	14.01	12190.43	10.51	0	0	479.50	20.14	659.56	7.52	258.04	12.86	195.30	9.47	1	9546.10	7.06	0.81	3	1	315	609	295
316	74.45	76.03	316	11911.48	13.72	12164.04	9.10	0	0	515.49	17.74	621.23	7.43	303.94	13.37	207.91	8.31	1	9585.33	9.36	0.85	4	1	316	609	294
317	74.39	76.11	317	11903.09	14.82	12178.19	10.64	0	0	477.00	22.10	662.44	7.65	247.32	13.44	178.60	9.54	0	8057.15	6.62	0.79	4	1	317	609	293
318	74.40	76.00	318	11903.56	13.46	12159.62	10.68	0	0	466.19	18.75	643.09	7.08	253.34	12.77	207.27	9.65	1	7685.62	8.13	0.83	4	1	318	609	292
319	74.56	76.07	319	11929.51	16.93	12170.99	12.86	0	0	450.89	23.78	670.56	8.56	248.60	15.39	189.99	11.56	0	9509.15	6.25	0.74	3	1	319	609	291
320	74.36	76.20	320	11898.11	15.06	12191.21	11.65	0	0	466.85	23.55	657.83	7.88	231.09	13.51	179.25	10.41	0	8939.00	9.69	0.77	3	1	320	609	290
321	74.69	76.32	321	11950.15	13.54	12211.70	11.54	0	0	458.13	18.99	614.24	7.49	253.62	12.46	217.70	10.46	1	5858.12	6.55	0.80	4	1	321	609	289
322	74.53	76.33	322	11925.54	11.88	12212.37	9.89	0	0	548.82	24.32	660.68	7.49	207.26	10.54	172.70	8.78	0	8240.33	8.31	0.82	3	1	322	609	288
323	74.59	76.40	323	11933.92	10.38	12224.59	10.40	0	0	471.91	15.57	627.66	6.47	245.98	9.54	246.32	9.56	0	8466.62	7.58	0.85	4	1	323	609	287
324	74.51	76.18	324	11920.97	16.13	12188.62	11.81	0	0	421.17	21.71	688.77	7.42	242.07	14.55	178.09	10.57	0	8565.38	5.85	0.76	4	1	324	609	286
325	74.72	76.17	325	11954.64	18.08	12187.81	10.79	0	0	435.89	22.92	687.52	7.66	264.06	16.61	159.67	9.67	1	7240.22	6.46	0.75	4	1	325	609	285
326	74.36	76.17	326	11897.88	16.08	12186.49	13.98	0	0	422.67	22.88	686.40	8.18	230.65	14.50	200.96	12.56	0	10408.40	5.20	0.73	3	1	326	609	284
327	74.75	76.20	327	11960.23	20.47	12192.27	10.80	0	0	412.85	16.42	627.68	7.66	370.42	22.30	215.58	9.93	1	9796.50	8.81	0.79	4	1	327	609	283
328	74.60	76.14	328	11935.38	15.32	12182.79	10.94	0	0	473.57	19.18	614.58	7.92	290.48	14.65	211.61	10.02	1	7875.47	7.21	0.80	5	1	328	609	282
329	74.45	76.24	329	11911.78	12.98	12198.15	8.17	0	0	540.58	19.89	651.41	7.08	271.19	12.02	172.99	7.33	1	8570.45	8.47	0.85	4	1	329	609	281
330	74.81	76.10	330	11969.45	17.11	12175.71	10.15	0	0	503.24	23.59	668.57	8.36	278.62	16.04	168.83	9.12	1	10524.45	7.30	0.79	5	1	330	609	280
331	74.36	76.26	331	11897.87	18.47	12202.14	11.77	0	0	476.81	19.91	636.95	8.69	319.89	18.62	220.45	10.91	1	9768.25	8.37	0.79	5	1	331	609	279
332	74.50	76.19	332	11920.58	20.12	12190.29	13.30	0	0	515.74	24.41	631.02	10.91	321.32	20.19	222.00	12.22	1	11443.80	8.62	0.73	5	1	332	609	278
333	74.76	76.26	333	11962.08	14.07	12201.62	10.82	0	0	498.68	20.98	651.64	7.97	258.51	12.98	200.89	9.76	1	10519.22	8.56	0.81	4	1	333	609	277
334	74.54	76.40	334	11926.47	13.82	12224.67	9.31	0	0	498.65	21.57	689.42	7.16	246.66	12.48	167.17	8.30	0	10651.17	6.01	0.82	3	1	334	609	276
335	74.95	76.10	335	11991.74	16.94	12176.02	10.46	0	0	467.29	21.38	664.37	7.85	280.39	16.10	178.53	9.41	1	9288.05	7.06	0.79	4	1	335	609	275
336	74.62	76.43	336	11939.01	14.46	12228.36	8.74	0	0	392.56	12.27	630.01	5.65	343.38	15.07	221.68	8.02	1	9256.38	6.66	0.85	4	1	336	609	274
337	74.74	76.21	337	11958.63	11.85	12193.58	10.13	0	0	495.34	18.21	636.02	7.08	250.33	10.88	215.24	9.17	1	7868.65	7.07	0.84	4	1	337	609	273
338	74.49	76.12	338	11918.00	13.95	12178.40	9.92	0	0	477.08	16.38	624.85	7.26	309.83	13.75	226.96	9.20	1	10219.17	9.22	0.84	5	1	338	609	272
339	74.57	76.12	339	11931.48	15.51	12179.71	11.14	0	0	466.41	21.87	672.97	7.87	255.66	14.17	185.18	10.01	1	9559.25	6.49	0.78	3	1	339	609	271
340	74.83	76.22	340	11972.70	17.94	12195.78	15.47	0	0	438.27	23.17	641.45	9.46	260.16	16.97	228.96	14.10	1	9520.75	9.20	0.71	4	1	340	609	270
341	74.90	76.12	341	11984.67	21.06	12179.17	12.34	0	0	429.24	16.43	608.13	8.47	388.75	23.67	254.01	11.78	1	10114.70	7.36	0.77	5	1	341	609	269
342	75.01	76.05	342	12001.06	15.87	12168.74	13.66	0	0	419.47	18.54	642.25	8.04	276.09	15.14	241.75	12.66	1	9975.55	10.40	0.76	4	1	342	609	268
343	74.65	76.02	343	11944.25	29.53	12163.54	12.15	0	0	461.32	20.92	597.56	7.92	382.72	23.96	210.63	10.97	1	11307.67	8.11	0.82	5	1	343	609	267
344	74.54	76.15	344	11925.66	12.14	12183.49	7.92	0	0	568.39	14.78	584.13	7.08	346.86	12.75	239.66	7.46	1	9653.65	8.00	0.89	5	1	344	609	266
345	74.64	75.96	345	11943.09	13.22	12153.54	8.87	0	0	596.16	18.86	615.18	8.33	316.49	13.17	220.99	8.16	1	12073.17	8.98	0.86	5	1	345	609	265
346	74.61	75.85	346	11937.91	12.75	12136.19	8.06	0	0	641.73	21.45	633.59	8.34	291.55	12.16	189.01	7.29	1	9425.00	8.96	0.87	4	1	346	609	264
347	75.03	76.03	347	12004.26	16.42	12164.86	8.49	0	0	575.84	20.01	621.09	8.42	342.80	16.97	192.51	7.73	1	9957.95	8.84	0.85	4	1	347	609	263
348	74.84	76.06	348	11973.82	14.47	12169.49	10.02	0	0	579.06	25.27	658.40	8.80	253.12	13.45	178.75	8.98	1	10083.42	10.91	0.81	4	1	348	609	262
349	74.57	76.15	349	11930.69	19.91	12184.44	12.24	0	0	417.35	19.09	674.23	8.00	309.57	19.91	209.83	11.12	1	9842.55	6.28	0.77	4	1	349	609	261
350	74.62	76.17	350	11938.88	12.10	12186.63	10.04	0	0	520.42	20.86	684.82	7.38	234.10	10.91	194.88	9.01	0	9505.22	7.11	0.83	4	1	350	609	260
351	74.58	76.06	351	11932.64	10.78	12169.56	8.70	0	0	577.08	16.41	616.15	7.32	292.50	10.39	240.10	8.08	1	11859.70	7.55	0.88	4	1	351	609	259
352	74.81	76.03	352	11970.34	21.15	12164.00	12.07	0	0	448.94	20.08	638.24	8.92	340.73	21.82	212.81	11.07	1	8835.60	7.95	0.76	4	1	352	609	258
353	74.35	75.92	353	11895.76	14.73	12147.31	9.25	0	0	572.36	22.00	646.75	8.55	292.61	14.08	188.49	8.36	1	9928.97	8.18	0.83	5	1	353	609	257
354	74.49	75.87	354	11917.91	12.68	12138.52	7.93	0	0	569.50	19.77	652.67	7.29	280.16	11.88	178.57	7.15	1	10816.80	9.85	0.86	4	1	354	609	256
355	74.50	75.99	355	11919.59	13.23	12159.10	9.07	0	0	535.34	20.79	643.81	7.51	262.87	12.17	182.19	8.16	1	10075.78	9.26	0.84	4	1	355	609	255
356	74.55	76.09	356	11927.65	17.76	12174.54	10.59	0	0	457.28	20.68	671.13	7.99	298.89	17.10	183.52	9.57	1	9543.12	8.38	0.78	4	1	356	609	254
357	74.53	76.18	357	11924.41	18.16	12189.46	13.22	0	0	452.13	20.46	641.14	9.05	306.72	17.82	228.89	12.31	1	10389.22	8.60	0.75	5	1	357	609	253
358	74.42	75.92	358	11907.24	16.37	12146.79	9.38	0	0	448.34	17.49	647.50	7.06	316.14	16.20	188.97	8.51	1	8298.97	7.14	0.82	4	1	358	609	252
359	74.60	75.92	359	11935.26	18.68	12147.50	13.50	0	0	442.88	20.86	632.05	9.15	303.23	18.23	225.62	12.42	1	9034.65	7.63	0.73	4	1	359	609	251
360	74.63	76.05	360	11941.37	14.31	12168.75	10.94	0	0	449.58	19.00	657.19	7.29	262.16	13.22	202.35	9.90	1	9893.08	6.45	0.80	3	1	360	609	250
361	74.59	75.90	361	11934.13	21.05	12143.70	12.11	0	0	374.19	14.65	596.87	7.22	369.62	22.31	244.04	11.31	1	7941.97	5.66	0.78	4	1	361	609	249
362	74.74	76.04	362	11958.92	13.94	12166.59	11.75	0	0	434.06	15.17	589.03	7.24	306.10	13.77	263.21	11.16	1	8224.72	6.67	0.81	4	1	362	609	248
363	74.49	76.14	363	11918.91	14.84	12181.87	11.10	0	0	383.71	15.32	644.77	6.43	286.42	14.13	218.47	10.14	1	9245.05	6.53	0.80	4	1	363	609	247
364	74.67	75.91	364	11947.76	23.65	12144.91	14.34	0	0	365.42	19.58	656.25	8.60	330.14	24.04	211.32	13.13	1	8107.60	5.56	0.69	4	1	364	609	246
365	74.72	75.83	365	11955.58	17.34	12132.30	14.98	0	0	368.27	21.03	699.18	7.68	235.67	15.70	204.26	13.48	0	7839.10	5.09	0.70	4	1	365	609	245
366	74.56	75.68	366	11929.36	17.00	12109.08	15.50	0	0	429.32	26.72	712.43	8.91	211.71	15.18	193.12	13.83	0	7591.92	4.26	0.68	4	1	366	609	244
367	74.71	75.80	367	11953.41	14.40	12128.30	11.38	0	0	477.05	24.82	681.79	7.69	213.89	12.80	169.37	10.12	0	7195.28	5.91	0.77	3	1	367	609	243
368	74.65	75.81	368	11944.12	10.34	12129.28	7.04	0	0	551.85	17.70	663.56	5.98	248.93	9.38	170.60	6.30	0	7660.10	7.03	0.89	3	1	368	609	242
369	74.75	75.78	369	11960.41	14.60	12125.57	14.28	0	0	389.84	22.73	708.76	7.11	193.82	12.97	189.62	12.69	0	9127.03	4.99	0.72	3	1	369	609	241
370	74.50	75.62	370	11919.67	17.64	12098.97	12.62	0	0	396.90	20.89	690.06	7.62	259.02	16.18	187.08	11.35	1	8522.10	7.56	0.74	3	1	370	609	240
371	74.62	75.70	371	11939.17	11.08	12112.71	9.34	0	0	503.71	18.69	657.03	6.60	231.58	9.98	195.76	8.37	0	7706.72	5.75	0.85	3	1	371	609	239
372	74.59	75.60	372	11935.15	17.24	12095.21	10.41	0	0	399.09	16.24	658.80	6.86	319.29	17.19	201.66	9.47	1	9821.67	5.87	0.80	4	1	372	609	238
373	74.72	75.63	373	11954.70	15.88	12100.06	11.68	0	0	485.68	24.57	677.35	8.45	242.75	14.38	179.56	10.45	0	7975.50	5.69	0.76	3	1	373	609	237
374	74.50	75.42	374	11919.90	14.99	12067.62	10.65	0	0	408.90	18.73	671.03	6.62	252.89	13.65	181.07	9.55	1	8999.25	6.52	0.79	3	1	374	609	236
375	74.70	75.47	375	11951.34	20.37	12075.91	11.11	0	0	412.77	26.76	699.32	7.53	240.62	18.20	129.21	9.10	1	6195.47	6.28	0.70	3	1	375	609	235
376	74.70	75.59	376	11951.94	18.42	12094.31	11.20	0	0	406.70	16.86	637.78	7.49	331.75	18.79	213.52	10.24	1	7535.22	5.42	0.78	4	1	376	609	234
377	74.48	75.52	377	11917.25	17.08	12083.25	10.59	0	0	449.08	22.17	675.04	7.65	266.09	15.71	166.84	9.45	1	9149.10	9.42	0.77	3	1	377	609	233
378	75.08	75.61	378	12012.66	20.47	12097.09	12.28	0	0	414.61	26.75	687.05	8.14	243.50	18.52	146.90	10.72	0	8242.78	5.33	0.69	4	1	378	609	232
379	74.79	75.63	379	11967.20	21.87	12100.10	16.95	0	0	322.36	19.72	663.90	8.11	275.67	20.64	217.56	15.42	1	7155.92	4.56	0.64	4	1	379	609	231
380	74.74	75.92	380	11958.21	12.26	12147.08	9.60	0	0	492.07	19.62	659.85	6.84	238.10	11.09	187.27	8.61	0	9284.70	6.02	0.84	4	1	380	609	230
381	74.57	75.24	381	11930.84	12.70	12038.33	9.61	0	0	498.83	20.06	663.89	7.08	244.50	11.51	186.02	8.62	0	7540.67	6.70	0.83	3	1	381	609	229
382	74.70	75.62	382	11951.85	20.65	12099.68	13.55	0	0	424.74	20.39	652.78	8.81	314.47	20.69	219.88	12.62	1	9560.45	5.59	0.74	4	1	382	609	228
383	74.82	75.43	383	11971.91	19.23	12068.78	12.42	0	0	435.40	18.62	640.71	8.65	334.75	19.77	230.15	11.44	1	10002.50	8.41	0.75	4	1	383	609	227
384	74.90	75.50	384	11983.29	14.88	12079.80	10.50	0	0	465.91	19.94	676.78	7.49	266.99	13.88	191.77	9.46	1	9401.10	5.81	0.80	4	1	384	609	226
385	74.72	75.62	385	11955.91	10.69	12099.23	9.05	0	0	520.09	19.92	693.31	6.50	216.02	9.54	183.15	8.06	0	9019.28	6.71	0.85	3	1	385	609	225
386	74.81	75.60	386	11969.22	19.37	12096.06	12.38	0	0	427.26	26.02	689.29	8.22	242.84	17.79	157.53	10.94	0	8446.90	4.92	0.71	3	1	386	609	224
387	74.71	75.66	387	11953.90	13.24	12106.27	10.61	0	0	439.86	17.25	650.94	6.80	261.45	12.26	211.77	9.61	1	7829.75	6.80	0.82	4	1	387	609	223
388	74.97	75.81	388	11995.81	19.93	12129.43	12.05	0	0	334.81	14.69	643.18	6.58	334.62	20.44	216.99	11.05	1	7428.75	5.87	0.76	4	1	388	609	222
389	74.25	75.77	389	11880.30	20.08	12122.87	12.47	0	0	356.91	19.06	661.52	7.09	281.42	19.32	182.45	11.22	1	8503.03	8.26	0.73	5	1	389	609	221
390	74.62	75.61	390	11939.62	15.79	12097.08	10.93	0	0	394.82	14.39	612.19	6.73	327.02	16.04	237.62	10.10	1	7536.08	6.56	0.80	4	1	390	609	220
391	74.55	75.78	391	11928.62	17.17	12125.33	12.84	0	0	425.23	19.82	619.92	8.24	283.92	16.29	216.35	11.70	1	6012.92	5.96	0.75	5	1	391	609	219
392	74.34	75.61	392	11893.89	13.13	12097.94	10.10	0	0	388.38	16.14	659.12	5.76	244.64	11.91	189.34	9.07	0	7827.25	6.80	0.82	3	1	392	609	218
393	74.56	75.71	393	11929.27	22.97	12114.01	15.15	0	0	355.04	18.45	621.04	8.56	331.96	23.50	230.86	13.97	1	7855.50	5.46	0.68	5	1	393	609	217
394	74.49	75.74	394	11917.85	19.26	12118.01	15.00	0	0	367.89	23.17	656.17	8.02	236.85	17.35	185.17	13.44	0	7962.62	5.57	0.67	4	1	394	609	216
395	74.84	75.70	395	11973.78	19.79	12111.61	17.04	0	0	315.72	20.43	657.77	7.45	235.67	18.21	205.27	15.32	0	7749.08	4.99	0.65	3	1	395	609	215
396	74.57	75.74	396	11931.32	17.34	12118.04	12.63	0	0	384.44	17.37	614.40	7.43	294.61	16.71	219.96	11.54	1	7737.17	5.67	0.75	4	1	396	609	214
397	74.87	75.76	397	11978.66	20.77	12120.93	12.06	0	0	383.91	18.10	618.76	7.71	327.44	21.01	201.73	10.98	1	7884.05	6.80	0.75	5	1	397	609	213
398	74.41	75.55	398	11905.51	33.99	12087.73	18.66	0	0	265.88	16.22	625.02	8.31	394.88	38.94	244.29	17.40	1	6562.80	5.08	0.56	4	1	398	609	212
399	74.61	75.46	399	11937.31	23.35	12073.94	14.69	0	0	331.27	18.80	635.72	7.91	311.66	23.00	203.95	13.37	1	5598.60	4.75	0.67	4	1	399	609	211
400	74.80	75.33	400	11967.99	25.83	12053.03	13.67	0	0	308.70	17.24	618.17	7.29	340.39	26.63	193.06	12.43	1	5148.40	4.07	0.69	4	1	400	609	210
401	74.44	75.59	401	11909.85	19.58	12094.86	14.07	0	0	374.53	21.18	645.16	8.04	267.37	18.15	194.42	12.69	1	7711.55	8.02	0.70	4	1	401	609	209
402	74.35	75.41	402	11895.22	18.87	12065.95	11.91	0	0	385.11	19.04	641.44	7.41	291.42	18.00	188.73	10.76	1	7982.70	5.20	0.75	4	1	402	609	208
403	75.02	75.60	403	12003.37	16.41	12095.37	13.09	0	0	341.53	13.75	615.68	6.51	308.81	16.33	256.51	12.23	1	7490.97	5.00	0.76	4	1	403	609	207
404	74.84	75.58	404	11974.72	20.77	12092.60	11.74	0	0	372.49	18.44	654.55	7.36	314.28	20.53	186.18	10.63	1	8494.03	6.47	0.74	4	1	404	609	206
405	74.66	75.47	405	11946.30	19.88	12075.83	13.83	0	0	422.05	24.23	660.31	8.83	261.30	18.87	187.98	12.41	1	7826.60	6.13	0.71	4	1	405	609	205
406	74.09	75.58	406	11855.19	21.23	12092.82	17.74	0	0	359.49	20.25	655.20	8.77	286.57	20.53	240.04	17.06	1	9373.78	6.53	0.68	5	1	406	609	204
407	74.78	75.74	407	11965.56	17.04	12117.84	11.61	0	0	443.87	26.56	684.39	7.75	219.57	15.13	149.96	10.27	0	7948.00	5.41	0.72	3	1	407	609	203
408	74.35	75.42	408	11896.37	18.11	12066.70	11.39	0	0	423.34	18.49	636.60	7.83	313.76	17.92	205.54	10.37	1	9521.65	8.89	0.77	4	1	408	609	202
409	74.41	75.49	409	11906.19	15.43	12078.66	13.02	0	0	470.55	23.69	653.98	8.64	237.83	13.96	201.47	11.70	0	7072.55	8.11	0.75	4	1	409	609	201
410	74.38	75.44	410	11900.67	18.14	12070.87	15.05	0	0	490.14	29.09	679.20	10.46	237.20	16.41	197.42	13.51	0	10321.25	9.47	0.69	3	1	410	609	200
411	74.22	75.36	411	11875.14	23.31	12058.40	17.86	0	0	395.72	22.78	656.51	10.55	308.73	23.08	244.98	16.56	1	8164.20	8.06	0.62	4	1	411	609	199
412	74.35	75.25	412	11896.63	16.13	12039.88	11.72	0	0	478.20	23.33	663.36	8.45	255.60	14.77	187.19	10.53	1	8326.03	6.61	0.77	4	1	412	609	198
413	74.65	75.35	413	11944.11	19.07	12055.31	11.57	0	0	470.75	25.46	678.50	8.85	270.64	17.65	166.60	10.35	1	7976.30	7.58	0.74	3	1	413	609	197
414	74.35	75.60	414	11896.57	10.68	12096.62	9.44	0	0	464.85	16.29	654.87	6.07	236.82	9.68	210.07	8.50	0	9738.62	6.26	0.86	4	1	414	609	196
415	74.82	75.59	415	11970.92	11.63	12094.04	11.16	0	0	602.10	29.59	664.44	8.55	182.76	10.29	175.30	9.85	0	8693.08	8.87	0.80	3	1	415	609	195
416	74.35	75.26	416	11895.33	17.19	12041.02	9.68	0	0	443.83	17.64	652.46	7.27	323.90	17.24	191.69	8.79	1	8658.45	7.60	0.81	4	1	416	609	194
417	74.61	75.44	417	11938.30	14.12	12070.50	9.44	0	0	509.90	17.62	604.35	7.64	310.45	13.91	215.64	8.62	1	7634.97	6.48	0.84	4	1	417	609	193
418	74.59	75.65	418	11933.95	17.89	12103.22	11.66	0	0	482.48	22.19	641.08	9.00	297.02	17.23	199.21	10.58	1	8806.55	7.41	0.76	4	1	418	609	192
419	74.40	75.51	419	11903.22	14.96	12082.18	11.20	0	0	471.06	22.86	684.76	7.79	238.56	13.48	179.39	10.01	0	10244.17	7.76	0.78	4	1	419	609	191
420	74.78	75.39	420	11965.49	17.98	12062.86	12.36	0	0	421.07	19.34	655.01	8.14	298.30	17.44	211.71	11.25	1	8070.25	6.22	0.75	4	1	420	609	190
421	74.52	75.59	421	11923.57	16.73	12094.40	10.01	0	0	405.86	16.26	632.36	6.73	315.38	16.56	196.78	9.10	1	8006.67	5.87	0.81	4	1	421	609	189
422	74.58	75.38	422	11933.10	18.06	12060.57	13.46	0	0	398.91	19.33	631.27	7.90	277.54	17.59	217.63	12.20	1	7035.03	6.04	0.75	4	1	422	609	188
423	74.50	75.45	423	11920.56	19.50	12072.58	10.01	0	0	406.52	14.62	609.26	7.06	386.15	21.94	221.64	9.22	1	8448.60	5.29	0.81	4	1	423	609	187
424	74.41	75.57	424	11906.34	18.53	12090.80	13.79	0	0	506.42	24.67	623.39	10.60	292.48	17.81	222.97	12.60	1	8366.15	8.15	0.72	4	1	424	609	186
425	74.44	75.33	425	11910.77	13.25	12053.57	10.66	0	0	487.51	19.99	655.56	7.53	250.73	12.11	203.02	9.61	1	8597.03	8.66	0.81	4	1	425	609	185
426	74.39	75.40	426	11902.86	14.00	12063.74	8.26	0	0	507.14	18.35	645.28	6.94	294.64	13.38	178.79	7.45	1	9693.67	10.32	0.85	4	1	426	609	184
427	74.54	75.25	427	11926.21	14.86	12040.07	10.68	0	0	557.12	26.08	665.15	8.96	245.57	13.45	177.45	9.56	0	7877.30	6.30	0.79	4	1	427	609	183
428	74.37	75.30	428	11899.23	14.91	12047.62	9.51	0	0	467.43	21.35	677.51	7.02	251.67	13.52	161.68	8.47	1	8137.80	7.87	0.80	4	1	428	609	182
429	74.52	75.16	429	11923.75	13.96	12025.51	10.70	0	0	516.39	21.54	632.86	8.14	259.21	12.83	200.04	9.69	1	6939.10	6.99	0.81	5	1	429	609	181
430	74.35	75.38	430	11896.51	15.71	12060.94	10.51	0	0	508.43	22.05	654.62	8.41	278.34	14.74	189.58	9.48	1	9548.55	7.45	0.80	4	1	430	609	180
431	74.38	75.20	431	11901.44	12.60	12031.83	6.82	0	0	589.93	19.35	653.64	6.87	292.30	11.97	162.41	6.13	1	8337.50	8.87	0.88	4	1	431	609	179
432	74.46	75.22	432	11913.25	18.61	12036.00	10.40	0	0	424.65	17.76	639.73	7.44	331.98	18.92	195.83	9.50	1	7254.03	6.35	0.80	4	1	432	609	178
433	74.34	75.37	433	11894.41	14.61	12058.52	10.32	0	0	533.50	22.48	636.45	8.45	267.45	13.55	191.33	9.30	1	7999.47	8.48	0.81	4	1	433	609	177
434	74.39	75.22	434	11902.01	22.20	12035.32	15.40	0	0	410.39	24.66	653.79	9.83	283.88	21.01	200.96	13.96	1	8569.50	6.11	0.66	4	1	434	609	176
435	74.30	75.24	435	11887.41	22.42	12038.54	11.13	0	0	412.29	18.95	636.48	7.68	331.90	22.54	189.35	10.05	1	8201.88	5.51	0.78	4	1	435	609	175
436	74.47	75.42	436	11914.78	24.58	12066.79	17.48	0	0	385.48	30.13	686.72	10.17	243.11	22.18	173.68	15.60	0	8011.15	4.85	0.58	3	1	436	609	174
437	74.14	75.35	437	11862.37	38.10	12056.35	15.51	0	0	325.10	15.51	612.98	8.07	470.38	41.09	246.78	15.20	1	6629.67	5.61	0.72	5	1	437	609	173
438	73.75	75.16	438	11799.57	19.83	12025.43	16.53	0	0	351.46	23.09	659.09	8.19	233.98	17.91	195.74	14.83	0	5084.58	5.19	0.65	3	1	438	609	172
439	74.08	75.44	439	11853.20	25.29	12069.98	13.97	0	0	358.81	18.06	638.58	8.45	362.22	27.10	220.30	12.83	1	8229.60	6.49	0.69	4	1	439	609	171
440	74.01	75.34	440	11842.19	20.54	12054.32	14.98	0	0	434.62	24.51	643.11	9.84	277.87	19.54	208.27	13.58	1	7731.70	7.06	0.68	3	1	440	609	170
441	73.98	75.40	441	11836.22	21.64	12064.50	13.71	0	0	385.10	22.57	676.75	8.44	280.68	20.52	182.90	12.35	1	6367.08	6.40	0.69	4	1	441	609	169
442	74.17	75.19	442	11867.67	23.96	12030.23	16.51	0	0	398.62	22.53	642.60	10.24	319.45	24.05	230.66	15.22	1	8347.50	5.51	0.65	5	1	442	609	168
443	74.29	75.44	443	11887.18	19.04	12070.08	16.00	0	0	362.42	22.30	670.25	8.20	240.14	17.29	202.72	14.39	0	7467.22	4.94	0.67	4	1	443	609	167
444	74.22	75.09	444	11874.76	14.23	12013.76	8.72	0	0	463.88	21.27	668.07	6.44	239.19	12.78	147.82	7.87	0	5701.40	7.13	0.81	4	1	444	609	166
445	74.02	75.32	445	11843.48	16.54	12050.41	14.11	0	0	425.29	23.46	647.84	8.35	232.01	15.03	199.10	12.65	0	5837.92	5.91	0.72	3	1	445	609	165
446	74.13	75.45	446	11860.68	16.46	12071.88	14.47	0	0	371.18	18.56	644.40	7.50	255.19	15.27	226.56	13.16	1	7333.03	6.16	0.73	3	1	446	609	164
447	74.23	75.49	447	11876.99	19.20	12078.44	11.51	0	0	393.20	18.44	645.98	7.47	309.11	18.84	192.85	10.43	1	7120.75	5.76	0.76	4	1	447	609	163
448	74.22	75.42	448	11874.79	19.63	12067.60	11.85	0	0	378.78	20.20	669.84	7.33	281.02	18.47	173.35	10.64	1	8123.28	6.68	0.74	3	1	448	609	162
449	74.63	75.20	449	11941.30	17.92	12032.06	10.70	0	0	350.97	15.65	644.13	6.21	304.77	17.43	188.26	9.69	1	6408.08	5.99	0.78	4	1	449	609	161
450	74.24	75.04	450	11878.42	15.44	12006.59	12.89	0	0	363.23	14.08	628.50	6.68	305.50	15.24	260.38	12.20	1	7181.72	5.45	0.77	4	1	450	609	160
451	74.63	75.20	451	11940.63	20.91	12031.37	15.74	0	0	373.98	20.03	637.05	8.87	299.49	20.33	231.49	14.49	1	6504.83	6.41	0.68	5	1	451	609	159
452	74.75	75.27	452	11960.24	22.00	12043.20	14.38	0	0	335.89	16.59	638.08	7.69	333.09	22.55	230.55	13.26	1	6513.28	5.01	0.70	4	1	452	609	158
453	74.32	74.85	453	11891.19	32.95	11976.44	22.75	0	0	281.65	21.55	667.77	9.98	324.85	33.34	234.90	21.07	1	7355.12	4.98	0.49	4	1	453	609	157
454	74.74	75.43	454	11958.04	19.75	12068.01	14.10	0	0	357.93	16.62	631.84	7.77	321.62	19.91	240.24	13.04	1	7032.72	3.93	0.72	4	1	454	609	156
455	74.56	75.59	455	11929.92	33.50	12094.88	13.69	0	0	331.06	17.24	617.50	8.40	432.79	40.96	209.99	12.59	1	6679.00	6.51	0.68	4	1	455	609	155
456	74.42	75.40	456	11906.43	23.61	12063.77	13.10	0	0	367.99	23.21	663.15	8.14	285.63	22.22	161.86	11.70	1	8012.97	7.14	0.67	5	1	456	609	154
457	74.03	75.59	457	11845.05	21.45	12094.57	16.22	0	0	349.50	21.03	662.47	8.45	273.27	20.28	211.30	14.70	1	9677.35	6.96	0.66	5	1	457	609	153
458	73.98	75.49	458	11836.16	21.03	12078.62	12.95	0	0	400.40	20.47	631.91	8.41	307.62	20.73	199.02	11.75	1	6920.33	8.21	0.73	4	1	458	609	152
459	74.56	75.56	459	11928.87	27.82	12089.63	18.15	0	0	358.52	22.80	602.24	10.11	328.66	28.20	221.47	17.20	1	7043.62	5.44	0.62	5	1	459	609	151
460	74.36	75.51	460	11897.35	18.37	12081.87	11.31	0	0	399.90	16.79	610.87	7.41	327.94	18.61	212.91	10.34	1	7281.28	6.23	0.78	4	1	460	609	150
461	74.64	75.71	461	11943.20	20.83	12113.11	11.08	0	0	368.04	15.42	624.31	6.83	348.99	21.59	208.43	10.10	1	7518.70	6.15	0.78	4	1	461	609	149
462	74.53	75.71	462	11925.17	29.87	12114.11	13.58	0	0	340.73	20.09	628.44	8.15	349.10	30.67	180.48	12.27	1	7310.72	6.82	0.68	4	1	462	609	148
463	74.52	75.68	463	11923.54	24.50	12109.38	12.10	0	0	359.95	19.26	647.65	7.74	338.52	25.12	177.91	10.96	1	7310.65	6.03	0.72	5	1	463	609	147
464	74.68	75.59	464	11949.46	30.62	12093.63	13.18	0	0	301.81	16.18	636.78	7.33	398.06	34.99	195.21	12.05	1	7272.33	4.76	0.69	4	1	464	609	146
465	74.03	75.40	465	11844.41	18.21	12063.72	11.49	0	0	363.66	17.37	664.27	6.70	288.81	17.46	188.25	10.37	1	7081.47	6.21	0.76	4	1	465	609	145
466	74.53	75.31	466	11924.84	21.59	12049.82	14.93	0	0	370.44	20.46	654.86	8.65	299.05	20.90	212.77	13.61	1	6982.22	6.14	0.68	5	1	466	609	144
467	74.31	75.47	467	11889.17	36.13	12075.48	16.14	0	0	302.41	17.56	639.19	8.77	423.45	43.37	222.18	14.90	1	8000.75	7.34	0.61	4	1	467	609	143
468	74.53	75.50	468	11925.10	20.75	12079.38	11.36	0	0	374.30	15.19	616.44	7.23	370.38	22.68	222.80	10.46	1	7524.40	5.58	0.77	4	1	468	609	142
469	74.59	75.45	469	11933.82	28.97	12071.98	13.02	0	0	347.33	16.43	618.93	7.90	403.67	31.72	218.09	11.95	1	8348.83	6.90	0.72	4	1	469	609	141
470	74.27	75.62	470	11883.66	24.35	12099.24	13.79	0	0	349.86	17.92	618.52	8.13	349.36	25.58	213.32	12.63	1	8743.17	7.08	0.69	4	1	470	609	140
471	74.39	75.70	471	11902.51	19.64	12112.16	11.43	0	0	342.34	11.56	600.38	6.29	408.07	23.10	269.50	10.92	1	9362.35	6.23	0.78	4	1	471	609	139
472	74.40	75.42	472	11903.71	22.37	12066.95	12.03	0	0	343.61	14.86	622.35	6.86	372.82	24.49	217.08	11.40	1	7461.47	6.74	0.77	5	1	472	609	138
473	74.49	75.58	473	11918.03	19.29	12093.21	14.52	0	0	371.71	20.03	643.09	8.12	276.48	18.12	211.37	13.17	1	9035.05	8.72	0.70	4	1	473	609	137
474	74.47	75.38	474	11915.70	12.60	12061.05	8.21	0	0	486.50	18.67	677.40	6.27	253.22	11.44	166.29	7.32	1	9566.15	9.29	0.85	4	1	474	609	136
475	74.22	75.52	475	11875.51	18.60	12083.31	9.63	0	0	465.16	15.23	594.52	7.24	370.50	19.00	231.58	8.85	1	9198.80	7.81	0.85	5	1	475	609	135
476	74.36	75.69	476	11897.14	15.56	12110.77	11.62	0	0	394.42	14.65	602.60	6.92	318.53	15.62	247.31	10.81	1	8106.62	6.04	0.79	5	1	476	609	134
477	74.54	75.87	477	11925.96	22.32	12139.04	11.07	0	0	341.20	13.95	612.72	6.62	387.58	25.14	215.43	10.20	1	7313.30	5.49	0.78	5	1	477	609	133
478	74.12	75.67	478	11859.93	30.23	12107.84	13.89	0	0	297.19	17.33	634.65	7.46	369.39	32.64	188.16	12.64	1	8029.62	8.00	0.66	4	1	478	609	132
479	74.45	75.75	479	11912.24	18.45	12119.36	12.06	0	0	366.46	17.01	628.43	7.00	302.90	17.92	203.67	11.04	1	8704.55	6.81	0.76	5	1	479	609	131
480	74.35	75.90	480	11896.77	22.98	12143.61	10.96	0	0	311.55	12.57	623.38	6.03	398.90	26.39	216.24	10.11	1	9303.12	6.51	0.78	4	1	480	609	130
481	74.28	76.08	481	11885.12	23.08	12173.38	12.75	0	0	358.86	16.07	593.78	7.66	371.67	25.24	225.46	11.86	1	8495.92	8.52	0.74	5	1	481	609	129
482	74.60	76.11	482	11935.31	20.09	12177.75	10.47	0	0	330.91	15.83	641.48	6.03	315.56	19.80	171.64	9.46	1	6000.83	5.26	0.77	4	1	482	609	128
483	74.86	75.82	483	11977.39	17.86	12131.91	11.63	0	0	379.35	17.96	628.45	7.01	287.60	17.05	192.45	10.51	1	7339.70	5.79	0.76	4	1	483	609	127
484	74.12	76.12	484	11858.90	17.69	12179.51	11.10	0	0	356.52	14.85	616.92	6.39	318.18	17.67	209.96	10.14	1	7434.55	6.54	0.79	4	1	484	609	126
485	74.14	76.10	485	11861.63	20.59	12176.37	9.27	0	0	357.23	11.33	580.89	5.75	428.56	24.11	231.51	8.68	1	7182.00	7.78	0.84	5	1	485	609	125
486	74.27	75.99	486	11882.78	16.57	12158.35	12.18	0	0	378.10	15.43	588.78	6.97	309.26	16.37	234.73	11.30	1	7731.47	5.35	0.78	4	1	486	609	124
487	74.34	75.82	487	11894.66	15.54	12130.58	8.82	0	0	404.54	12.37	578.74	5.96	368.63	16.93	229.14	8.16	1	8204.28	5.94	0.85	4	1	487	609	123
488	74.60	75.80	488	11936.20	23.23	12127.41	13.01	0	0	330.40	15.16	614.09	7.23	367.61	25.26	225.32	12.01	1	8769.20	5.72	0.72	4	1	488	609	122
489	74.40	75.78	489	11904.65	18.06	12124.72	10.71	0	0	368.00	16.21	624.47	6.54	310.26	17.71	191.09	9.71	1	7685.83	7.04	0.78	4	1	489	609	121
490	74.13	75.58	490	11860.02	17.26	12093.39	10.81	0	0	409.88	22.37	639.50	6.98	243.10	15.60	153.16	9.51	0	8783.95	6.46	0.75	3	1	490	609	120
491	73.96	75.72	491	11833.91	22.77	12114.62	12.27	0	0	343.25	16.32	594.53	7.18	348.00	23.78	204.02	11.20	1	6902.60	5.17	0.74	4	1	491	609	119
492	74.12	75.76	492	11858.95	17.00	12121.10	13.73	0	0	349.57	16.28	593.93	6.93	278.28	16.33	231.44	12.57	1	5957.65	6.62	0.75	4	1	492	609	118
493	74.26	75.65	493	11881.36	25.40	12104.78	13.80	0	0	338.20	18.85	603.37	8.00	337.12	26.06	195.31	12.56	1	7116.10	5.99	0.69	5	1	493	609	117
494	74.05	76.09	494	11848.62	24.07	12174.59	13.82	0	0	328.73	17.03	597.49	7.52	338.83	24.81	210.54	12.65	1	6323.30	6.83	0.70	4	1	494	609	116
495	74.71	75.83	495	11953.09	37.58	12132.21	13.62	0	0	300.31	13.16	593.19	7.41	519.93	53.38	249.63	12.86	1	6586.58	4.00	0.69	5	1	495	609	115
496	74.56	75.87	496	11930.04	20.36	12138.43	12.69	0	0	386.78	20.17	623.95	7.97	297.59	19.59	190.87	11.49	1	7741.33	6.12	0.72	4	1	496	609	114
497	75.00	75.70	497	11999.80	20.72	12111.60	10.52	0	0	352.50	13.90	582.95	6.41	372.22	22.46	211.45	9.64	1	5802.45	4.91	0.79	4	1	497	609	113
498	73.89	75.57	498	11823.07	38.90	12091.36	15.60	0	0	279.37	14.97	625.05	7.48	438.08	40.57	229.97	14.38	1	8661.28	4.65	0.67	5	1	498	609	112
499	74.61	75.64	499	11937.93	16.63	12102.07	11.08	0	0	403.33	21.69	638.25	6.88	238.71	14.92	159.60	9.82	0	7475.10	4.56	0.75	3	1	499	609	111
500	74.58	75.76	500	11933.19	17.62	12122.36	12.67	0	0	393.49	19.27	615.75	7.63	277.34	16.54	202.83	11.48	1	7641.00	6.91	0.74	4	1	500	609	110
501	74.53	75.53	501	11925.12	20.25	12084.17	10.45	0	0	382.10	16.93	617.67	6.71	321.43	20.32	184.62	9.43	1	6121.70	7.05	0.79	4	1	501	609	109
502	74.52	75.55	502	11922.62	15.69	12088.79	11.82	0	0	425.83	21.54	651.50	7.42	240.22	14.16	181.65	10.57	0	8443.95	5.17	0.76	3	1	502	609	108
503	74.50	75.82	503	11919.61	19.90	12130.77	13.70	0	0	326.01	15.42	646.23	6.98	319.01	19.91	228.83	12.62	1	9058.42	4.82	0.72	4	1	503	609	107
504	73.97	75.84	504	11834.77	22.41	12134.47	14.57	0	0	365.51	18.59	619.27	8.42	326.26	22.74	226.14	13.41	1	8122.08	5.39	0.69	4	1	504	609	106
505	74.10	75.67	505	11855.84	27.79	12107.68	14.90	0	0	285.82	20.68	668.70	7.26	290.35	26.49	160.54	13.32	1	8712.03	6.88	0.61	5	1	505	609	105
506	74.09	75.85	506	11854.72	19.67	12136.21	12.64	0	0	321.15	16.15	643.52	6.44	293.99	19.09	197.07	11.44	1	7724.83	5.88	0.74	5	1	506	609	104
507	74.35	75.77	507	11895.66	21.25	12123.17	11.52	0	0	331.55	15.54	636.23	6.55	336.41	21.77	193.88	10.48	1	8731.40	5.72	0.76	4	1	507	609	103
508	74.23	75.99	508	11876.16	24.42	12157.97	14.68	0	0	306.59	12.91	584.91	7.05	406.21	28.50	274.56	14.24	1	7135.62	5.33	0.70	5	1	508	609	102
509	74.39	75.99	509	11902.90	19.45	12158.47	12.19	0	0	381.20	17.87	611.13	7.53	313.96	19.23	204.65	11.12	1	7833.03	6.67	0.75	4	1	509	609	101
510	74.17	75.84	510	11867.04	26.60	12133.79	17.53	0	0	281.33	18.54	642.73	7.72	300.97	26.16	208.88	15.94	1	8410.72	7.06	0.61	4	1	510	609	100
511	74.04	75.80	511	11845.74	29.49	12127.24	16.21	0	0	272.99	15.77	607.72	7.44	365.94	31.76	222.71	14.94	1	7012.60	4.79	0.63	4	1	511	609	99
512	74.15	75.74	512	11864.61	23.82	12117.97	11.37	0	0	319.79	15.07	623.35	6.42	357.61	25.06	190.16	10.34	1	7648.33	6.42	0.75	4	1	512	609	98
513	74.22	75.68	513	11875.24	22.50	12108.23	14.46	0	0	313.55	19.64	623.41	7.22	275.25	21.05	180.19	13.00	1	7014.72	7.23	0.66	4	1	513	609	97
514	73.91	75.70	514	11825.93	20.77	12112.44	16.20	0	0	306.99	16.71	628.52	7.35	291.88	20.12	234.27	14.88	1	7945.28	6.97	0.67	4	1	514	609	96
515	74.02	75.74	515	11843.66	16.95	12119.18	11.41	0	0	328.72	14.10	610.08	5.87	298.02	16.53	209.06	10.38	1	5987.58	5.84	0.79	5	1	515	609	95
516	73.89	75.79	516	11822.79	25.88	12126.96	20.95	0	0	275.82	18.09	597.53	8.31	298.35	25.50	251.03	19.52	1	5959.83	4.96	0.57	5	1	516	609	94
517	74.12	75.68	517	11859.13	48.46	12108.61	25.00	0	0	190.12	13.87	617.57	7.63	442.19	59.67	266.65	24.48	1	5458.55	3.82	0.47	5	1	517	609	93
518	74.02	75.84	518	11843.28	19.36	12133.77	13.14	0	0	355.82	17.42	620.65	7.29	298.98	18.89	210.97	11.97	1	7315.83	7.32	0.74	4	1	518	609	92
519	73.87	75.56	519	11819.69	31.06	12088.95	19.74	0	0	226.73	18.70	655.95	7.18	286.69	29.59	187.37	17.82	1	6988.38	6.65	0.52	4	1	519	609	91
520	73.67	75.88	520	11786.53	19.85	12140.86	16.68	0	0	362.23	29.20	667.41	8.17	190.10	17.51	159.84	14.80	0	6494.15	5.81	0.60	3	1	520	609	90
521	73.87	75.89	521	11818.87	20.11	12143.11	14.92	0	0	286.42	18.68	631.62	6.26	236.99	18.38	177.76	13.33	0	5819.70	4.40	0.67	4	1	521	609	89
522	73.95	75.49	522	11832.15	31.98	12079.15	17.48	0	0	271.31	15.89	598.36	7.91	383.17	35.31	237.57	16.21	1	5890.97	4.97	0.60	5	1	522	609	88
523	74.02	75.75	523	11843.35	26.86	12120.12	18.56	0	0	232.26	14.91	634.32	6.68	314.00	26.80	228.14	17.05	1	7865.50	5.65	0.60	5	1	523	609	87
524	73.52	75.30	524	11762.53	40.25	12047.81	26.16	0	0	206.81	23.67	660.09	8.58	270.61	37.30	178.28	23.51	1	6554.80	4.24	0.38	4	1	524	609	86
525	73.12	75.21	525	11699.74	43.84	12033.58	27.29	0	0	210.20	19.99	650.83	9.27	340.54	45.45	227.18	25.15	1	6208.53	6.54	0.39	4	1	525	609	85
526	73.75	75.83	526	11799.31	19.30	12133.22	15.74	0	0	349.74	28.51	656.72	7.48	182.58	16.97	149.16	13.97	0	6983.38	5.00	0.60	3	1	526	609	84
527	73.91	75.98	527	11826.39	33.34	12156.02	19.46	0	0	251.40	25.42	656.84	7.95	251.97	30.65	149.87	17.59	1	6847.47	5.33	0.47	4	1	527	609	83
528	73.11	75.42	528	11698.21	28.20	12067.84	22.40	0	0	230.10	18.32	621.91	7.55	272.83	26.62	220.80	20.37	1	4927.72	5.90	0.51	4	1	528	609	82
529	73.66	75.93	529	11785.31	33.55	12148.40	24.42	0	0	213.40	16.10	589.18	7.64	323.23	34.11	252.82	23.06	1	5433.50	4.38	0.51	5	1	529	609	81
530	72.80	75.60	530	11647.26	29.05	12095.69	19.15	0	0	247.57	16.35	607.34	7.53	329.14	29.59	229.44	17.61	1	5865.40	4.84	0.56	4	1	530	609	80
531	73.46	75.66	531	11753.57	58.85	12105.61	22.24	0	0	238.76	15.11	586.75	9.16	548.74	88.53	281.54	21.60	1	7571.67	4.71	0.47	5	1	531	609	79
532	73.96	75.99	532	11834.13	21.60	12157.99	18.97	0	0	305.35	13.72	556.94	7.63	353.44	23.03	321.45	19.38	1	6936.40	5.37	0.65	4	1	532	609	78
533	73.48	75.48	533	11756.32	25.18	12076.66	14.19	0	0	245.58	16.34	657.74	5.86	288.63	23.81	166.33	12.70	1	6339.83	5.16	0.65	4	1	533	609	77
534	73.83	75.58	534	11812.11	49.03	12092.08	15.84	0	0	259.50	13.70	602.16	7.42	542.28	71.21	234.77	15.36	1	6913.40	5.24	0.67	5	1	534	609	76
535	73.26	75.69	535	11722.20	29.96	12111.16	14.24	0	0	306.38	14.25	579.45	7.55	434.30	36.69	245.11	13.33	1	7586.22	6.80	0.69	5	1	535	609	75
536	73.27	75.66	536	11722.85	57.69	12105.53	19.00	0	0	240.83	15.01	607.38	8.49	543.46	84.94	245.48	17.83	1	7368.30	6.75	0.54	5	1	536	609	74
537	73.59	75.66	537	11774.11	39.22	12104.87	25.06	0	0	215.11	15.59	622.08	8.42	388.65	44.60	274.66	24.03	1	8359.78	4.36	0.44	4	1	537	609	73
538	74.08	75.56	538	11852.83	37.63	12090.29	22.63	0	0	216.57	23.31	654.17	7.94	267.13	34.93	163.52	20.16	1	6054.70	4.32	0.42	4	1	538	609	72
539	72.48	76.03	539	11597.01	121.72	12165.07	73.05	0	0	160.31	11.91	583.75	9.40	760.44	248.81	555.34	82.69	1	7061.42	4.89	0.28	5	1	539	609	71
540	73.76	76.11	540	11801.83	38.56	12177.46	16.58	0	0	232.39	16.77	649.18	7.13	378.51	42.38	181.55	15.08	1	7636.60	4.57	0.57	4	1	540	609	70
541	73.35	75.87	541	11735.53	38.10	12138.91	15.02	0	0	225.45	14.13	635.23	6.39	415.13	44.91	190.27	13.72	1	7362.35	5.37	0.62	4	1	541	609	69
542	73.70	75.84	542	11792.54	24.63	12133.94	18.68	0	0	306.64	16.10	605.29	8.40	349.68	26.12	279.76	18.05	1	6245.55	4.39	0.61	4	1	542	609	68
543	73.05	75.76	543	11687.64	29.20	12121.08	19.29	0	0	259.06	17.76	627.33	7.86	317.16	29.27	221.87	17.67	1	7307.08	5.72	0.57	4	1	543	609	67
544	73.14	75.72	544	11702.11	17.07	12114.53	13.31	0	0	352.96	16.05	619.47	6.95	288.03	16.42	230.23	12.20	1	8024.83	5.91	0.75	4	1	544	609	66
545	73.40	75.90	545	11743.73	23.78	12144.19	13.36	0	0	360.78	19.63	629.10	8.15	326.92	23.97	193.32	12.14	1	6980.38	7.20	0.70	4	1	545	609	65
546	73.52	75.60	546	11763.77	28.98	12095.24	22.10	0	0	276.03	26.23	662.96	8.93	236.06	26.07	180.63	19.75	0	6811.62	4.69	0.48	3	1	546	609	64
547	73.74	75.63	547	11798.60	26.59	12100.48	15.51	0	0	311.21	16.56	597.61	7.83	354.18	27.91	230.72	14.28	1	6738.28	5.31	0.67	4	1	547	609	63
548	73.09	75.82	548	11694.08	53.25	12132.00	23.61	0	0	209.99	19.04	637.41	8.37	372.86	53.33	203.96	21.46	1	6872.22	5.53	0.47	5	1	548	609	62
549	73.24	75.58	549	11718.61	34.67	12092.03	20.02	0	0	220.29	15.24	626.97	7.33	364.12	37.44	230.07	18.47	1	7903.83	4.95	0.53	4	1	549	609	61
550	73.19	75.83	550	11709.84	36.13	12132.08	22.97	0	0	239.51	16.45	603.68	8.51	371.42	39.05	264.09	21.81	1	7655.03	5.17	0.49	4	1	550	609	60
551	73.52	75.83	551	11763.94	37.48	12132.39	18.06	0	0	272.40	17.59	611.22	8.65	404.86	43.62	223.04	16.70	1	7127.95	6.02	0.57	4	1	551	609	59
552	73.30	75.75	552	11727.81	20.12	12119.61	15.61	0	0	291.41	19.33	643.62	6.60	234.81	18.12	182.90	13.97	0	6889.80	4.80	0.65	3	1	552	609	58
553	73.15	75.71	553	11703.22	19.58	12114.25	13.49	0	0	309.79	16.01	644.31	6.51	289.17	18.77	205.00	12.25	1	6247.97	5.34	0.72	4	1	553	609	57
554	73.31	75.54	554	11730.16	21.44	12087.10	16.37	0	0	333.75	21.57	658.02	8.10	256.64	19.70	197.69	14.75	1	9368.38	9.71	0.64	4	1	554	609	56
555	73.31	75.66	555	11730.34	27.02	12105.39	18.07	0	0	275.50	19.32	647.55	7.87	294.45	25.97	202.47	16.40	1	6376.75	5.01	0.58	3	1	555	609	55
556	73.28	75.68	556	11724.71	32.14	12108.88	16.86	0	0	299.61	14.33	596.72	8.21	448.76	40.56	280.74	16.33	1	7585.40	5.53	0.62	5	1	556	609	54
557	73.73	76.31	557	11796.99	17.58	12209.03	13.50	0	0	311.18	15.16	600.90	6.15	272.63	16.89	217.15	12.25	1	4006.33	4.75	0.74	3	1	557	609	53
558	73.70	75.96	558	11792.31	28.54	12154.13	21.13	0	0	269.91	21.17	654.85	8.61	280.20	26.97	211.14	19.25	1	8923.72	4.74	0.52	4	1	558	609	52
559	73.28	76.13	559	11725.01	30.49	12181.06	20.35	0	0	258.09	20.71	658.57	8.29	290.61	29.15	199.01	18.46	1	6698.20	6.71	0.52	4	1	559	609	51
560	73.58	76.43	560	11773.10	21.98	12229.19	13.90	0	0	299.90	13.60	624.81	6.70	357.15	23.53	243.92	12.93	1	9199.53	6.76	0.71	4	1	560	609	50
561	73.59	75.84	561	11774.08	21.51	12133.87	12.49	0	0	346.56	18.97	650.57	7.22	298.73	20.68	178.73	11.28	1	8135.05	6.25	0.71	4	1	561	609	49
562	73.57	76.18	562	11771.66	22.92	12188.86	21.16	0	0	244.27	16.22	637.09	7.10	269.12	21.51	249.47	19.65	1	6967.75	4.50	0.58	5	1	562	609	48
563	73.37	75.85	563	11739.48	19.77	12136.33	16.93	0	0	274.37	14.78	629.16	6.55	284.17	18.85	244.87	15.91	1	5827.47	5.24	0.67	4	1	563	609	47
564	73.05	75.47	564	11688.65	35.75	12074.73	41.78	0	0	172.72	21.57	670.24	8.48	223.37	32.53	252.73	39.96	1	6509.62	4.50	0.32	5	1	564	609	46
565	73.70	75.62	565	11791.93	34.56	12098.59	24.26	0	0	231.06	19.06	634.41	8.50	308.60	34.54	231.71	22.24	1	5856.62	5.62	0.48	5	1	565	609	45
566	73.31	75.65	566	11728.90	24.00	12103.36	22.52	0	0	283.34	36.34	669.26	7.81	143.00	20.72	133.25	18.95	1	5510.38	6.76	0.41	5	1	566	609	44
567	74.00	75.98	567	11839.24	18.70	12156.71	17.31	0	0	299.77	12.88	570.24	6.81	327.43	19.20	308.05	17.36	1	5909.40	4.06	0.70	5	1	567	609	43
568	73.12	75.73	568	11699.63	24.96	12116.18	17.28	0	0	286.43	21.63	656.29	7.58	254.34	22.90	178.18	15.49	1	5915.15	3.90	0.59	4	1	568	609	42
569	73.76	75.61	569	11802.27	24.64	12098.36	20.19	0	0	303.94	35.90	662.92	8.05	159.72	21.52	128.74	16.63	1	6686.03	5.11	0.44	4	1	569	609	41
570	73.46	75.96	570	11753.38	21.91	12153.72	23.31	0	0	253.16	16.55	606.21	7.50	262.62	20.49	274.85	22.35	1	5257.53	4.46	0.57	4	1	570	609	40
571	73.07	75.93	571	11690.91	33.00	12148.38	18.87	0	0	261.59	18.82	620.14	8.16	335.07	33.80	206.53	17.26	1	7146.40	6.26	0.56	4	1	571	609	39
572	73.11	75.60	572	11698.18	18.97	12096.02	19.75	0	0	321.50	27.79	671.36	7.70	169.39	16.77	176.22	17.40	0	7790.05	4.64	0.57	3	1	572	609	38
573	73.38	75.75	573	11740.35	33.06	12120.43	26.37	0	0	224.59	19.93	631.65	8.71	287.48	31.63	233.72	24.25	1	5167.90	4.22	0.43	4	1	573	609	37
574	73.20	75.00	574	11712.41	17.28	11999.23	37.96	0	0	272.54	12.48	565.00	7.59	298.06	17.16	508.38	51.47	1	4715.65	5.82	0.61	5	1	574	609	36
575	73.26	75.26	575	11721.27	24.59	12042.39	45.53	0	0	194.61	20.99	685.40	8.21	178.92	22.23	316.54	45.05	1	8361.65	6.10	0.39	5	1	575	609	35
576	72.92	75.18	576	11666.97	20.63	12029.18	51.30	0	0	218.92	16.70	646.80	8.30	215.85	19.06	443.77	63.33	1	6507.50	4.15	0.49	5	1	576	609	34
577	73.92	75.86	577	11827.91	22.33	12138.36	17.94	0	0	319.75	20.23	620.30	8.24	270.32	21.18	221.32	16.47	1	6008.55	5.02	0.63	4	1	577	609	33
578	73.41	76.23	578	11745.49	25.03	12196.52	16.49	0	0	264.83	12.72	596.74	6.76	378.22	27.91	272.16	15.80	1	7904.25	5.60	0.65	5	1	578	609	32
579	73.54	75.85	579	11766.25	13.61	12136.14	11.25	0	0	315.93	11.04	617.69	5.08	300.12	13.27	251.03	10.65	1	5903.95	4.38	0.82	4	1	579	609	31
580	73.39	75.88	580	11742.04	21.89	12141.05	18.20	0	0	272.62	13.68	590.46	6.97	330.78	22.48	280.74	17.77	1	6909.38	3.05	0.64	4	1	580	609	30
581	73.55	75.94	581	11768.20	40.84	12150.72	33.86	0	0	229.43	43.10	687.99	10.33	167.48	35.75	140.03	30.72	0	5934.45	2.52	0.25	5	1	581	609	29
582	73.20	75.69	582	11712.49	15.35	12109.62	18.10	0	0	318.87	22.59	680.65	6.64	167.42	13.60	197.33	16.01	0	7085.30	3.76	0.65	5	1	582	609	28
583	73.24	76.06	583	11718.28	24.37	12168.82	17.38	0	0	333.65	17.95	574.34	8.81	338.54	25.28	254.62	16.41	1	5913.15	5.19	0.64	4	1	583	609	27
584	72.61	76.56	584	11617.67	58.02	12249.25	25.75	0	0	211.51	21.93	636.22	8.29	329.83	52.70	191.58	23.25	1	4924.30	2.63	0.47	5	1	584	609	26
585	73.15	75.38	585	11703.58	18.18	12061.24	32.01	0	0	261.76	17.25	647.66	7.99	218.85	16.74	356.19	34.07	1	6779.25	6.56	0.57	4	1	585	609	25
586	73.13	75.15	586	11701.00	25.61	12023.25	65.65	0	0	213.82	18.22	658.53	9.78	239.87	23.98	479.02	82.77	1	7747.70	5.98	0.40	4	1	586	609	24
587	73.00	75.55	587	11680.03	24.15	12088.35	31.67	0	0	264.66	13.61	591.66	8.22	349.23	25.70	410.61	35.16	1	7361.67	3.99	0.56	5	1	587	609	23
588	73.22	76.27	588	11714.48	19.52	12203.98	15.20	0	0	329.98	22.70	655.70	7.17	219.30	17.42	171.14	13.52	0	5164.10	4.56	0.65	3	1	588	609	22
589	73.31	76.26	589	11728.80	20.61	12201.12	16.80	0	0	269.55	17.05	630.95	6.53	252.61	18.91	207.45	15.18	1	4829.75	3.49	0.64	4	1	589	609	21
590	73.62	75.85	590	11779.15	27.86	12136.52	31.07	0	0	198.83	20.22	655.21	7.55	213.72	25.10	235.89	28.62	0	4805.40	2.46	0.42	5	1	590	609	20
591	73.31	76.14	591	11729.09	23.35	12182.55	23.90	0	0	267.90	24.33	637.98	8.07	199.33	20.83	203.93	21.36	0	6229.22	4.53	0.51	3	1	591	609	19
592	73.48	75.81	592	11756.18	21.49	12129.26	30.54	0	0	231.58	17.90	645.93	7.60	218.69	19.57	295.82	29.94	1	6389.28	4.17	0.53	5	1	592	609	18
593	73.39	76.14	593	11742.43	19.36	12182.99	18.70	0	0	311.78	16.27	585.35	7.32	286.79	18.49	260.58	18.62	1	5739.35	4.14	0.71	5	1	593	609	17
594	73.38	76.10	594	11741.11	20.19	12175.45	18.85	0	0	245.01	11.80	593.21	6.16	321.48	20.49	302.32	18.71	1	5924.00	3.26	0.64	4	1	594	609	16
595	73.51	76.32	595	11761.15	31.40	12211.17	27.25	0	0	218.82	23.41	652.36	8.25	227.85	28.24	198.10	24.43	0	5808.17	2.19	0.41	4	1	595	609	15
596	73.34	76.16	596	11733.87	23.47	12185.30	20.87	0	0	274.19	24.90	648.41	7.64	199.93	20.82	177.79	18.53	0	4943.50	3.54	0.52	3	1	596	609	14
597	73.55	75.73	597	11767.44	31.52	12116.49	24.88	0	0	233.40	15.62	587.64	8.19	351.24	33.51	284.99	24.62	1	4878.45	4.07	0.50	4	1	597	609	13
598	73.28	75.80	598	11724.50	26.28	12128.38	18.67	0	0	321.74	35.04	673.95	8.68	186.03	23.04	132.76	16.71	1	5104.03	5.34	0.47	5	1	598	609	12
599	73.65	75.71	599	11784.50	27.27	12114.04	21.09	0	0	286.83	17.48	589.64	8.50	325.09	27.79	266.04	20.41	1	5463.42	4.82	0.60	5	1	599	609	11
600	73.14	76.22	600	11701.69	31.48	12194.70	19.47	0	0	269.00	33.84	657.55	8.06	192.93	27.59	120.16	17.54	1	5479.83	4.60	0.41	5	1	600	609	10
601	72.95	75.60	601	11671.47	35.34	12096.76	23.80	0	0	274.06	17.62	579.68	9.48	386.64	39.33	281.83	23.65	1	5622.92	4.01	0.54	5	1	601	609	9
602	73.51	76.06	602	11761.22	26.48	12169.43	17.80	0	0	236.75	16.25	635.11	6.64	295.20	25.44	203.60	16.19	1	5490.45	3.76	0.60	5	1	602	609	8
603	72.01	74.84	603	11522.25	21.82	11974.60	30.03	0	0	265.02	14.38	589.42	8.22	310.01	22.04	394.19	34.35	1	8303.58	6.19	0.55	4	1	603	609	7
604	72.50	74.80	604	11599.28	27.07	11968.77	37.50	0	0	183.40	17.67	660.36	7.61	221.31	24.71	297.15	36.38	1	6527.67	4.71	0.41	5	1	604	609	6
605	72.50	75.67	605	11600.55	35.83	12106.64	30.15	0	0	178.74	16.27	662.88	7.56	302.76	35.06	255.32	28.99	1	8265.42	4.46	0.42	5	1	605	609	5
606	73.21	75.36	606	11712.85	33.97	12056.84	30.73	0	0	251.10	20.15	606.82	9.42	297.69	34.03	279.79	30.49	1	6559.62	6.17	0.52	5	1	606	609	4
607	72.55	74.98	607	11608.66	45.25	11996.68	54.19	0	0	185.96	18.70	638.37	9.99	323.76	46.16	349.22	53.87	1	7038.80	4.43	0.42	5	1	607	609	3
608	72.04	74.54	608	11526.04	46.43	11926.58	52.52	0	0	182.92	27.50	674.35	11.42	240.39	42.93	261.46	51.02	1	8105.88	5.82	0.35	5	1	608	609	2
609	71.83	73.57	609	11492.38	79.45	11771.69	104.94	0	0	270.51	15.59	553.77	12.94	694.47	145.63	834.72	142.89	1	7493.67	6.08	0.19	5	1	609	609	1
610	73.41	67.42	1	11745.13	64.26	10786.73	31.04	0	0	175.18	17.96	772.44	9.43	427.41	78.09	242.47	28.96	1	8849.28	5.34	0.33	5	2	1	80	80
611	73.28	67.69	2	11724.36	478.16	10830.73	23.55	0	0	169.38	16.31	744.15	9.07	1332.22	1637.54	197.07	21.79	1	7369.60	4.26	0.42	5	2	2	80	79
612	74.43	68.14	5	11908.74	51.95	10903.09	34.17	0	0	222.61	18.17	692.55	9.95	411.52	56.31	295.54	34.53	1	7631.58	4.04	0.44	5	2	3	80	78
613	74.80	68.38	7	11967.28	37.38	10940.64	28.70	0	0	240.60	16.21	673.93	9.02	385.94	41.17	308.45	29.19	1	5262.12	3.34	0.51	5	2	4	80	77
614	75.30	68.57	8	12047.68	57.72	10970.54	40.65	0	0	234.76	17.40	680.15	10.47	489.23	77.86	340.76	38.44	1	7069.40	3.79	0.50	5	2	5	80	76
615	75.41	68.89	9	12065.62	28.69	11022.45	23.19	0	0	282.71	14.76	657.12	8.38	373.32	30.24	331.24	23.98	1	6307.95	3.16	0.62	5	2	6	80	75
616	73.94	68.10	10	11829.73	58.91	10895.22	26.10	0	0	180.20	24.68	814.58	8.60	316.48	58.28	149.26	23.70	1	7232.62	4.19	0.32	5	2	7	80	74
617	74.39	68.37	11	11902.96	35.45	10938.73	24.58	0	0	253.14	17.75	699.74	8.66	347.23	36.38	262.03	24.23	1	5364.28	4.18	0.55	5	2	8	80	73
618	73.48	67.16	12	11756.54	81.00	10745.33	32.07	0	0	189.76	18.70	723.02	10.41	490.41	96.47	258.29	30.42	1	4915.25	3.41	0.31	5	2	9	80	72
619	73.18	67.54	15	11708.51	78.38	10806.04	30.73	0	0	174.06	15.95	737.73	7.94	500.50	67.37	265.89	28.92	1	6118.25	3.53	0.43	5	2	10	80	71
620	71.43	67.07	16	11429.10	42.51	10731.45	35.96	0	0	163.66	17.99	749.64	8.12	287.30	42.00	255.34	33.66	1	6230.12	2.71	0.35	5	2	11	80	70
621	70.50	67.07	17	11280.73	33.04	10730.74	23.29	0	0	224.95	15.17	700.79	7.62	343.74	34.14	269.85	22.24	1	7735.47	3.47	0.56	5	2	12	80	69
622	70.00	67.17	18	11200.32	34.72	10747.76	29.85	0	0	219.22	25.62	736.57	9.05	229.83	31.53	198.71	26.78	0	5862.00	2.19	0.38	5	2	13	80	68
623	71.48	66.70	19	11436.98	56.93	10671.76	25.53	0	0	261.81	16.51	688.25	9.66	510.56	55.43	313.15	25.69	1	6463.72	4.08	0.51	5	2	14	80	67
624	70.81	67.39	20	11329.29	53.25	10782.07	25.05	0	0	258.98	16.03	641.29	9.00	493.50	48.11	313.12	25.12	1	5856.88	2.99	0.56	5	2	15	80	66
625	69.51	67.29	21	11122.00	45.43	10765.64	41.39	0	0	258.82	20.47	642.99	9.04	342.79	36.47	353.18	42.02	1	5529.95	2.85	0.60	5	2	16	80	65
626	70.12	67.38	23	11219.90	33.88	10781.52	19.20	0	0	257.98	17.69	701.00	8.21	354.00	35.67	221.73	17.62	1	6969.55	3.10	0.57	5	2	17	80	64
627	70.67	67.12	24	11307.95	26.79	10738.66	22.01	0	0	273.70	12.37	653.18	7.39	392.32	28.37	359.48	23.79	1	6445.28	2.95	0.65	5	2	18	80	63
628	70.65	66.74	25	11304.48	50.21	10678.78	28.21	0	0	184.18	15.68	728.99	8.10	387.43	52.79	261.08	26.60	1	5828.10	3.02	0.45	5	2	19	80	62
629	69.33	67.15	26	11092.79	25.66	10744.25	23.05	0	0	254.14	11.13	621.89	6.35	362.03	24.45	377.28	25.50	1	6116.72	2.33	0.71	5	2	20	80	61
630	69.82	67.01	28	11170.62	36.10	10721.47	20.61	0	0	254.01	18.00	693.16	8.14	340.12	36.32	227.64	18.97	1	5451.72	2.18	0.57	5	2	21	80	60
631	70.47	67.46	30	11275.14	33.68	10793.43	19.98	0	0	295.84	18.79	694.42	9.31	364.51	35.40	248.78	18.59	1	6783.38	3.39	0.57	5	2	22	80	59
632	72.03	66.81	31	11524.36	57.81	10688.94	21.78	0	0	272.74	15.23	683.67	8.58	585.03	54.21	299.56	21.79	1	6387.95	4.44	0.61	5	2	23	80	58
633	71.81	66.92	32	11490.22	41.18	10706.92	18.64	0	0	254.66	14.65	744.19	7.69	437.75	43.71	253.67	17.71	1	7582.00	3.99	0.62	5	2	24	80	57
634	71.62	67.41	33	11459.09	54.99	10785.43	17.12	0	0	241.68	14.77	712.95	7.14	504.00	51.68	221.45	15.69	1	6864.08	3.22	0.63	5	2	25	80	56
635	70.19	67.12	35	11229.80	25.67	10738.56	19.47	0	0	328.66	13.90	630.35	7.82	377.54	24.97	342.10	20.38	1	8353.80	2.75	0.72	5	2	26	80	55
636	70.96	67.35	36	11353.85	43.07	10776.41	21.47	0	0	228.77	14.58	691.54	7.34	414.17	43.68	253.11	21.08	1	6252.60	2.56	0.61	5	2	27	80	54
637	70.12	67.37	37	11219.63	49.65	10778.95	25.94	0	0	204.78	17.04	685.76	8.17	370.59	48.44	244.26	23.95	1	7983.60	2.44	0.52	5	2	28	80	53
638	71.01	67.49	38	11362.14	35.29	10798.30	21.78	0	0	205.50	17.68	759.89	7.26	307.03	34.74	198.88	19.75	1	5660.90	3.80	0.49	5	2	29	80	52
639	70.86	67.08	39	11337.15	40.96	10732.47	15.12	0	0	455.21	12.40	501.72	8.60	761.50	47.08	399.97	17.53	1	7373.12	3.45	0.65	5	2	30	80	51
640	71.13	67.17	40	11380.56	44.82	10747.43	24.37	0	0	229.60	15.39	705.70	8.20	406.91	44.12	282.47	23.51	1	5613.47	2.42	0.54	5	2	31	80	50
641	71.45	66.51	41	11431.50	61.96	10641.46	23.73	0	0	180.52	20.23	778.53	7.99	371.98	64.94	165.73	21.32	1	7352.95	3.20	0.38	4	2	32	80	49
642	72.59	67.23	43	11614.80	86.87	10756.15	24.31	0	0	223.98	17.03	717.95	9.39	609.11	90.32	254.77	22.92	1	7234.38	3.14	0.48	5	2	33	80	48
643	72.32	66.82	44	11571.98	44.16	10691.36	27.29	0	0	173.93	14.15	739.24	7.34	376.06	47.56	264.58	25.91	1	6735.08	3.51	0.45	5	2	34	80	47
644	71.27	67.00	45	11403.11	57.27	10719.92	25.60	0	0	259.94	17.39	651.98	9.04	506.78	48.88	296.69	25.23	1	5168.10	3.10	0.56	5	2	35	80	46
645	70.25	67.18	46	11240.49	45.65	10748.37	25.60	0	0	214.53	16.22	677.65	7.99	369.51	43.70	263.45	24.09	1	6362.88	2.77	0.54	5	2	36	80	45
646	70.95	66.92	47	11352.12	37.06	10707.13	20.25	0	0	283.86	13.84	642.14	8.11	456.00	38.90	315.07	20.57	1	6778.33	3.00	0.63	5	2	37	80	44
647	69.56	66.80	48	11129.86	34.72	10688.63	32.25	0	0	256.73	13.36	591.29	7.95	396.07	31.65	415.73	36.99	1	6272.22	2.43	0.64	5	2	38	80	43
648	70.61	67.10	49	11297.03	55.62	10735.38	29.48	0	0	219.18	16.72	675.18	8.88	423.89	50.34	296.77	28.93	1	7279.75	3.44	0.56	5	2	39	80	42
649	71.52	66.95	51	11443.41	43.11	10711.74	23.64	0	0	258.71	13.90	647.35	7.22	492.01	35.61	331.74	24.35	1	6836.17	3.64	0.67	5	2	40	80	41
650	71.01	66.86	52	11362.38	37.97	10697.01	27.66	0	0	196.52	20.89	731.80	8.20	273.07	35.91	203.70	25.04	1	5950.70	2.99	0.41	5	2	41	80	40
651	70.84	66.68	53	11335.06	42.59	10669.24	26.73	0	0	234.69	14.90	660.54	8.49	419.31	44.49	312.85	27.16	1	8282.08	3.54	0.56	5	2	42	80	39
652	70.18	67.21	54	11229.43	33.83	10753.24	21.16	0	0	315.49	17.18	608.21	9.17	382.84	32.85	299.11	20.78	1	6984.17	2.67	0.64	5	2	43	80	38
653	71.29	67.22	55	11405.68	52.63	10755.21	26.52	0	0	245.14	16.06	660.97	8.37	477.92	44.13	312.53	26.51	1	6900.97	3.02	0.58	5	2	44	80	37
654	71.40	66.38	56	11423.38	42.53	10621.37	26.19	0	0	212.14	13.52	697.90	7.38	398.48	39.86	314.38	26.23	1	8786.97	3.07	0.59	5	2	45	80	36
655	71.96	67.12	57	11514.19	46.98	10738.81	24.25	0	0	231.88	17.12	706.97	8.71	396.75	47.35	257.14	22.83	1	7210.83	3.96	0.54	5	2	46	80	35
656	71.75	67.22	58	11479.51	74.79	10755.15	24.73	0	0	233.04	16.96	661.70	9.31	568.15	72.50	269.21	23.59	1	6658.80	3.29	0.50	5	2	47	80	34
657	72.69	66.94	59	11631.04	55.32	10709.68	22.01	0	0	297.72	15.81	636.21	8.74	635.86	49.79	319.84	22.47	1	6939.67	3.38	0.63	5	2	48	80	33
658	74.10	67.78	60	11856.11	118.73	10844.08	33.66	0	0	145.85	17.57	774.17	9.42	559.71	175.37	222.96	31.60	1	7846.75	2.69	0.29	5	2	49	80	32
659	72.78	67.20	62	11644.76	59.79	10751.46	22.57	0	0	205.85	15.90	787.80	8.31	477.90	74.23	231.35	21.25	1	8539.00	4.03	0.48	5	2	50	80	31
660	71.99	67.27	63	11518.11	43.43	10763.11	17.69	0	0	231.77	15.02	733.23	7.48	439.98	52.52	217.75	16.32	1	5469.33	3.24	0.57	4	2	51	80	30
661	72.12	67.15	64	11538.90	39.49	10743.47	24.65	0	0	261.17	20.50	721.88	10.17	360.34	42.10	248.39	23.09	1	6537.10	4.22	0.47	5	2	52	80	29
662	73.77	67.63	65	11803.71	68.54	10820.19	29.55	0	0	174.69	19.60	764.27	9.42	416.80	80.91	209.93	27.14	1	5926.72	3.43	0.32	4	2	53	80	28
663	74.99	68.31	67	11997.61	34.75	10930.31	29.12	0	0	191.76	17.68	755.02	7.96	288.26	33.71	248.33	26.98	1	7750.38	3.55	0.41	5	2	54	80	27
664	74.39	68.03	68	11902.10	45.47	10885.01	30.48	0	0	190.33	16.34	737.17	8.82	382.76	51.14	279.05	29.62	1	7619.17	3.50	0.38	5	2	55	80	26
665	74.26	67.70	70	11881.12	40.48	10832.29	25.96	0	0	214.00	24.56	796.08	8.84	270.80	37.61	176.42	23.31	1	6683.03	3.61	0.38	3	2	56	80	25
666	75.16	68.69	71	12025.88	30.76	10990.25	20.29	0	0	304.51	14.01	650.82	8.11	419.00	32.18	324.61	20.84	1	5745.72	2.68	0.65	5	2	57	80	24
667	74.60	67.87	72	11935.82	118.99	10859.62	23.83	0	0	233.80	16.13	719.27	10.08	764.76	191.21	272.55	23.30	1	7865.55	4.16	0.47	5	2	58	80	23
668	73.57	67.65	73	11770.94	44.91	10823.62	24.42	0	0	202.18	17.73	786.00	8.14	354.92	46.72	219.73	22.35	1	8445.78	3.12	0.44	4	2	59	80	22
669	72.89	67.42	74	11662.07	76.61	10787.78	18.15	0	0	214.60	13.58	740.48	7.44	618.20	95.75	228.89	16.82	1	7005.05	3.88	0.58	5	2	60	80	21
670	72.62	67.48	75	11619.79	177.62	10796.83	20.70	0	0	198.81	14.44	733.07	8.30	922.80	332.32	224.87	19.82	1	5257.25	3.27	0.53	5	2	61	80	20
671	71.46	66.81	76	11434.18	39.43	10688.94	25.51	0	0	230.09	15.22	719.75	8.54	399.24	43.06	300.24	25.26	1	7944.88	3.32	0.51	5	2	62	80	19
672	70.46	67.27	77	11273.64	37.66	10762.68	21.25	0	0	282.42	14.19	626.47	8.04	438.44	35.22	322.40	21.61	1	6147.95	2.19	0.65	5	2	63	80	18
673	70.97	67.36	78	11355.81	50.33	10777.13	23.03	0	0	222.58	15.20	685.36	8.17	442.66	51.96	265.64	21.80	1	6940.30	2.01	0.56	5	2	64	80	17
674	71.10	67.19	79	11375.53	51.71	10750.68	28.96	0	0	238.88	17.07	698.00	9.62	434.39	51.87	305.60	29.10	1	8528.78	3.21	0.49	5	2	65	80	16
675	71.09	67.20	80	11374.45	47.44	10752.67	25.79	0	0	232.60	17.07	706.39	8.91	397.45	46.86	274.05	24.61	1	6866.45	2.33	0.51	5	2	66	80	15
676	72.32	67.12	82	11570.85	62.49	10738.81	22.13	0	0	202.40	15.20	767.13	7.59	474.28	61.11	232.05	20.48	1	6742.12	3.31	0.54	5	2	67	80	14
677	70.96	67.19	83	11353.53	42.19	10749.78	34.97	0	0	275.42	17.33	666.91	10.72	417.96	43.25	388.40	38.87	1	8766.42	2.75	0.50	5	2	68	80	13
678	71.74	66.92	84	11478.22	48.73	10707.28	20.19	0	0	204.67	19.26	774.55	7.33	344.74	48.97	167.31	18.18	1	6863.75	3.10	0.48	5	2	69	80	12
679	71.58	66.80	85	11453.18	58.68	10687.53	35.20	0	0	182.89	17.06	742.57	9.54	410.03	63.65	294.47	34.59	1	7584.47	3.70	0.40	5	2	70	80	11
680	70.84	66.91	86	11334.26	45.31	10705.78	32.18	0	0	186.01	16.28	721.89	8.26	345.63	45.83	282.27	31.26	1	5724.97	2.94	0.47	5	2	71	80	10
681	71.19	67.05	87	11391.04	31.92	10728.34	21.21	0	0	217.02	12.57	726.16	6.84	384.92	35.17	286.22	20.73	1	6359.60	3.32	0.58	5	2	72	80	9
682	70.34	67.35	89	11254.73	39.59	10776.02	23.48	0	0	226.81	17.39	713.62	8.50	361.14	41.79	242.40	21.78	1	7029.35	2.46	0.52	5	2	73	80	8
683	71.37	67.33	91	11418.71	51.32	10772.73	15.59	0	0	263.28	12.70	663.79	7.05	573.04	54.14	256.95	14.70	1	6728.70	2.45	0.69	5	2	74	80	7
684	72.87	67.48	92	11658.69	98.08	10797.42	19.05	0	0	194.57	15.65	759.11	7.92	630.41	160.99	189.81	17.48	1	6601.42	4.38	0.51	5	2	75	80	6
685	71.44	67.09	93	11429.67	58.77	10733.65	23.83	0	0	183.95	14.20	709.61	7.01	439.98	55.07	241.93	22.16	1	5610.00	2.97	0.55	5	2	76	80	5
686	70.02	67.15	94	11203.46	28.37	10743.64	18.84	0	0	257.39	15.87	699.25	7.57	338.51	29.36	241.51	17.54	1	6837.17	3.62	0.61	5	2	77	80	4
687	71.08	66.98	95	11372.66	30.45	10716.70	23.59	0	0	262.45	12.94	645.90	7.47	387.22	30.18	350.69	25.01	1	7112.70	3.43	0.64	5	2	78	80	3
688	72.57	67.57	96	11611.90	116.19	10811.25	21.50	0	0	186.14	17.86	767.62	8.54	615.15	157.63	177.43	19.60	1	3860.28	3.38	0.44	5	2	79	80	2
689	74.53	67.48	97	11924.41	54.06	10796.17	34.90	0	0	145.08	22.81	764.45	8.02	264.73	49.71	172.84	31.26	1	5861.15	3.05	0.25	5	2	80	80	1
690	76.20	69.62	2	12191.56	39.34	11139.71	52.39	0	0	178.76	20.71	683.87	9.07	262.41	36.60	288.52	50.93	1	5110.85	4.03	0.52	5	3	1	1	1
691	92.88	106.13	2	14860.73	24.20	16980.30	26.78	0	0	219.29	11.71	421.08	6.35	334.14	25.01	337.81	27.08	1	3661.57	2.98	0.64	5	4	1	7	7
692	92.53	105.98	4	14804.15	21.69	16956.84	33.47	0	0	216.10	12.54	429.24	6.58	290.42	20.99	367.77	33.29	1	3215.05	2.26	0.60	5	4	2	7	6
693	92.92	106.49	7	14867.33	38.08	17038.83	36.14	0	0	160.41	17.56	462.91	7.58	269.23	35.93	250.84	34.86	1	3050.40	2.30	0.37	5	4	3	7	5
694	93.19	106.59	8	14909.77	34.68	17054.00	21.07	0	0	183.94	20.87	496.29	6.14	234.90	31.04	142.66	18.19	0	3671.93	2.18	0.42	4	4	4	7	4
695	92.85	106.41	10	14855.46	42.26	17026.05	31.15	0	0	129.28	19.19	522.63	5.88	219.72	37.68	162.27	27.53	0	3018.00	1.50	0.30	5	4	5	7	3
696	93.59	105.28	11	14974.99	31.67	16844.78	52.18	0	0	197.40	13.85	416.91	8.31	329.16	32.73	455.91	57.55	1	2203.88	2.38	0.48	5	4	6	7	2
697	93.06	106.28	13	14889.40	24.55	17004.40	33.94	0	0	185.69	11.07	423.75	6.15	313.97	24.76	377.25	35.29	1	2545.25	2.56	0.55	5	4	7	7	1
698	70.00	66.56	3	11200.36	52.10	10649.51	50.32	0	0	212.12	16.61	643.73	9.25	387.75	44.21	418.26	55.93	1	4821.95	3.60	0.48	5	5	1	11	11
699	71.11	67.32	4	11378.06	64.41	10771.41	20.42	0	0	234.47	23.65	755.24	9.61	420.31	74.06	159.35	18.40	1	7201.00	5.01	0.44	5	5	2	11	10
700	69.53	66.84	5	11124.78	36.04	10693.60	33.48	0	0	217.70	21.67	693.02	9.60	270.35	35.36	262.09	31.34	1	5921.08	3.27	0.43	5	5	3	11	9
701	71.13	66.77	6	11381.27	44.56	10683.41	36.58	0	0	207.84	16.41	719.62	9.13	358.93	43.75	344.86	38.45	1	6819.03	3.28	0.45	5	5	4	11	8
702	69.30	67.10	7	11087.25	36.67	10736.72	25.42	0	0	233.12	18.13	670.82	8.89	339.50	37.95	256.95	23.96	1	5602.83	3.77	0.49	5	5	5	11	7
703	70.51	67.49	9	11281.67	50.06	10797.78	25.66	0	0	227.07	21.46	733.46	9.75	360.86	52.04	214.08	23.43	1	7815.38	3.71	0.45	5	5	6	11	6
704	69.52	67.22	10	11123.89	37.94	10754.88	35.35	0	0	272.02	16.00	617.95	9.51	386.37	34.83	414.70	41.82	1	6032.00	2.25	0.60	5	5	7	11	5
705	70.74	66.61	11	11318.54	47.90	10657.31	24.26	0	0	235.07	16.16	697.31	7.81	402.82	42.14	267.00	23.53	1	6492.03	3.39	0.59	5	5	8	11	4
706	69.79	66.98	12	11166.62	41.16	10716.45	24.71	0	0	226.68	18.90	685.90	8.56	333.36	41.44	231.74	22.82	1	5446.28	2.94	0.49	5	5	9	11	3
707	69.77	67.22	13	11162.93	25.57	10755.76	19.11	0	0	262.99	13.76	669.54	6.95	334.04	25.96	283.78	18.39	1	5747.38	2.68	0.66	5	5	10	11	2
708	69.12	67.37	14	11058.52	29.53	10778.42	37.32	0	0	164.05	14.53	676.96	7.03	260.25	28.21	320.66	37.61	1	4915.53	2.53	0.45	5	5	11	11	1
709	87.68	98.68	3	14029.32	30.32	15789.48	28.17	0	0	187.24	15.42	558.37	7.07	285.39	29.04	262.33	27.18	1	2656.17	2.77	0.48	5	6	1	1	1
710	84.13	96.20	6	13460.29	49.71	15392.33	30.71	0	0	179.24	12.67	510.19	6.59	419.72	48.97	288.03	30.51	1	2834.83	2.08	0.56	5	7	1	3	3
711	84.72	96.06	7	13554.44	27.81	15369.87	42.66	0	0	168.18	25.56	591.44	7.11	141.03	24.37	215.78	38.00	0	5344.45	2.33	0.30	5	7	2	3	2
712	86.70	96.13	8	13872.16	31.74	15380.78	32.13	0	0	157.29	19.15	605.48	6.40	202.34	28.34	204.35	28.86	0	7007.85	2.46	0.37	5	7	3	3	1
713	88.12	99.18	7	14098.85	49.59	15869.10	42.27	0	0	154.10	25.78	584.40	9.01	228.82	45.19	196.55	37.87	0	2549.35	2.56	0.24	5	8	1	34	34
714	88.05	99.47	9	14088.08	41.49	15914.61	29.65	0	0	200.47	21.02	567.44	8.88	299.90	40.47	219.07	27.88	1	3960.50	3.84	0.40	5	8	2	34	33
715	87.27	99.16	10	13962.72	43.93	15865.84	35.09	0	0	163.56	19.55	617.49	8.41	283.52	41.87	230.65	32.24	1	4918.45	3.28	0.33	5	8	3	34	32
716	87.62	99.80	12	14019.28	33.71	15968.69	15.18	0	0	272.13	40.90	636.97	7.32	178.15	29.38	85.45	14.68	1	1719.00	3.45	0.36	4	8	4	34	31
717	88.42	100.09	13	14147.25	31.53	16013.81	23.06	0	0	277.14	33.39	576.67	9.25	202.05	27.80	148.25	20.69	0	2112.90	4.35	0.40	5	8	5	34	30
718	88.21	99.33	14	14113.45	62.59	15892.36	26.56	0	0	160.57	24.24	593.33	7.94	309.54	60.86	136.19	23.14	1	2936.80	3.17	0.29	5	8	6	34	29
719	88.16	99.37	16	14106.31	47.70	15898.64	24.53	0	0	162.25	12.78	545.60	6.39	408.50	54.06	239.20	23.88	1	4138.30	3.01	0.51	5	8	7	34	28
720	87.80	98.86	17	14047.44	24.90	15817.33	28.08	0	0	214.38	17.21	572.00	7.29	240.69	23.30	268.11	26.74	1	3845.60	3.69	0.52	5	8	8	34	27
721	88.16	98.69	18	14104.92	47.49	15789.86	24.24	0	0	232.61	15.52	548.59	8.65	436.97	50.20	284.82	23.47	1	4733.92	4.06	0.49	5	8	9	34	26
722	87.61	99.43	19	14017.06	69.89	15908.87	22.37	0	0	180.11	25.34	627.99	8.12	355.37	73.10	117.05	17.32	1	4754.47	3.62	0.32	5	8	10	34	25
723	86.80	98.22	21	13888.72	97.47	15714.67	27.18	0	0	172.40	11.14	568.00	6.95	718.57	124.95	302.10	27.68	1	4767.92	3.38	0.58	5	8	11	34	24
724	88.39	98.54	22	14141.71	40.69	15766.20	31.37	0	0	196.49	13.29	542.31	7.68	396.43	43.45	333.44	32.42	1	3136.30	3.79	0.48	5	8	12	34	23
725	88.34	98.70	24	14133.98	62.45	15791.76	29.35	0	0	151.00	15.81	592.21	7.72	411.76	73.40	221.80	27.53	1	2910.45	2.42	0.39	5	8	13	34	22
726	87.61	97.35	25	14017.11	44.37	15575.82	50.56	0	0	126.57	16.86	600.99	7.71	261.11	41.44	284.97	49.73	1	5760.58	3.88	0.28	5	8	14	34	21
727	87.97	98.46	26	14075.34	57.71	15753.44	23.36	0	0	219.90	12.81	532.28	7.91	563.19	84.25	299.58	23.76	1	4679.40	3.21	0.54	5	8	15	34	20
728	88.73	99.63	27	14197.59	21.75	15940.40	36.49	0	0	237.96	48.53	648.89	7.37	75.04	17.97	141.47	30.99	1	1685.67	4.51	0.25	5	8	16	34	19
729	87.72	99.60	29	14035.03	42.62	15935.72	25.23	0	0	191.04	27.41	622.66	7.65	228.15	37.84	133.92	21.27	1	2041.47	3.31	0.32	5	8	17	34	18
730	88.28	99.63	30	14125.14	22.70	15940.00	21.58	0	0	336.65	44.44	635.14	8.64	130.45	19.43	120.85	17.18	1	3843.60	4.96	0.40	4	8	18	34	17
731	88.35	100.02	31	14135.63	33.10	16003.78	19.56	0	0	274.24	28.21	584.14	8.72	248.07	29.85	148.04	17.72	0	2015.38	3.87	0.46	4	8	19	34	16
732	88.27	98.98	33	14123.63	42.01	15836.46	27.52	0	0	203.33	11.21	526.99	6.87	484.23	56.23	334.26	27.62	1	3091.72	2.74	0.61	5	8	20	34	15
733	88.14	99.45	34	14102.20	33.96	15912.42	29.64	0	0	219.82	27.79	579.97	8.82	207.74	30.26	181.59	26.35	0	2586.53	3.72	0.36	5	8	21	34	14
734	88.17	99.14	35	14107.02	27.79	15862.00	25.80	0	0	224.05	24.95	606.29	7.53	192.85	24.64	179.12	22.88	0	3554.35	3.02	0.43	5	8	22	34	13
735	88.19	99.95	36	14110.67	23.92	15992.64	18.90	0	0	308.85	39.65	618.70	7.94	145.20	21.02	119.39	18.96	1	1494.40	4.08	0.42	5	8	23	34	12
736	88.35	99.65	37	14136.76	25.05	15944.06	19.63	0	0	261.36	19.06	555.37	7.46	265.99	23.25	209.49	18.03	1	3254.25	5.47	0.58	5	8	24	34	11
737	88.39	99.62	38	14141.99	25.93	15938.48	23.95	0	0	238.41	19.02	561.89	7.67	253.30	23.85	231.53	22.44	1	2419.62	3.48	0.53	5	8	25	34	10
738	88.34	99.54	39	14134.29	23.69	15927.12	20.16	0	0	305.97	17.73	522.66	8.49	312.45	23.55	264.74	19.73	1	1328.97	4.29	0.63	5	8	26	34	9
739	87.93	99.55	40	14068.90	23.59	15927.98	25.62	0	0	254.05	32.38	611.00	7.54	143.24	21.19	154.45	22.18	0	1724.08	3.97	0.40	4	8	27	34	8
740	88.83	99.45	41	14212.43	25.08	15912.34	29.52	0	0	245.89	25.49	589.67	8.55	187.74	22.40	220.76	26.41	0	3573.62	3.23	0.44	5	8	28	34	7
741	88.55	99.68	42	14167.68	24.86	15948.89	21.35	0	0	257.72	16.20	525.87	7.64	304.20	24.40	261.38	20.63	1	2232.85	3.94	0.60	5	8	29	34	6
742	87.99	99.98	43	14078.51	36.75	15996.28	19.97	0	0	216.00	20.16	569.23	7.30	295.63	35.43	167.19	17.99	1	1753.55	4.05	0.48	4	8	30	34	5
743	88.29	99.52	44	14126.44	30.88	15923.22	29.65	0	0	206.73	18.85	543.44	8.03	263.67	28.78	247.76	28.45	1	1966.58	2.85	0.47	5	8	31	34	4
744	89.09	99.16	45	14254.36	29.25	15866.04	25.56	0	0	182.32	14.26	568.72	6.52	287.85	28.28	256.25	23.94	1	4847.25	3.93	0.49	5	8	32	34	3
745	90.29	98.16	46	14446.62	46.90	15705.85	38.99	0	0	137.21	16.83	565.07	7.70	294.73	45.49	249.84	36.36	1	4536.58	3.66	0.28	5	8	33	34	2
746	89.96	98.34	47	14393.60	30.32	15734.39	26.99	0	0	174.07	21.41	582.11	6.20	190.28	26.83	169.46	23.84	0	3007.08	2.69	0.38	3	8	34	34	1
747	72.48	67.08	8	11596.71	36.05	10732.75	22.02	0	0	207.19	12.78	735.70	6.84	391.70	38.91	277.39	21.41	1	4577.97	2.75	0.55	4	9	1	2	2
748	71.76	67.59	9	11482.38	67.30	10813.81	47.47	0	0	274.80	27.32	655.04	10.26	614.63	52.85	353.74	49.73	1	6645.90	4.22	0.58	5	9	2	2	1
749	83.04	96.45	9	13286.40	37.16	15431.50	29.19	0	0	200.83	11.00	516.06	6.60	417.14	37.45	368.93	31.05	1	5365.70	2.24	0.58	5	10	1	3	3
750	81.96	97.04	10	13114.01	36.84	15526.85	21.38	0	0	216.68	29.26	582.90	7.50	211.39	32.58	126.10	20.71	1	3879.65	2.53	0.36	4	10	2	3	2
751	82.83	97.41	12	13253.37	27.64	15585.23	27.74	0	0	184.49	14.83	570.40	6.74	268.09	26.13	269.84	26.13	1	3461.88	3.00	0.47	4	10	3	3	1
752	48.37	58.14	10	7739.68	55.19	9302.48	57.59	0	0	225.86	16.85	499.89	9.12	430.39	49.81	451.26	48.51	1	5215.90	1.18	0.60	5	11	1	1	1
753	75.96	68.81	12	12152.99	32.81	11010.18	87.49	0	0	188.90	16.74	659.57	9.04	262.80	33.08	539.86	93.13	1	5215.22	2.62	0.54	5	12	1	9	9
754	75.55	68.32	13	12088.66	25.25	10931.43	23.54	0	0	260.96	13.91	666.54	7.71	339.97	26.25	335.26	24.45	1	6406.78	3.22	0.59	5	12	2	9	8
755	75.39	69.36	14	12062.98	54.38	11096.86	33.94	0	0	190.70	16.17	666.90	9.24	435.32	67.16	295.04	34.43	1	6384.97	2.96	0.41	5	12	3	9	7
756	75.69	69.08	16	12109.74	34.24	11053.06	25.36	0	0	238.86	14.72	674.39	8.36	385.10	37.46	315.93	25.71	1	4700.67	2.87	0.50	5	12	4	9	6
757	74.99	68.43	17	11998.94	30.38	10948.67	22.88	0	0	269.07	13.07	644.35	7.84	424.90	36.11	336.40	23.70	1	6302.80	2.60	0.61	5	12	5	9	5
758	74.58	68.66	18	11932.66	94.58	10985.89	81.14	0	0	200.90	14.17	641.34	11.03	685.78	110.78	616.81	119.31	1	4757.55	3.00	0.34	5	12	6	9	4
759	74.43	68.41	20	11908.19	38.04	10946.36	32.11	0	0	256.93	14.27	650.75	8.21	402.44	34.56	384.17	33.99	1	6789.42	3.05	0.63	5	12	7	9	3
760	73.63	67.63	21	11780.32	78.63	10821.50	35.87	0	0	178.22	18.93	750.00	10.60	476.15	104.19	263.33	35.17	1	6024.97	3.05	0.34	5	12	8	9	2
761	71.97	66.95	22	11515.08	63.11	10711.87	25.85	0	0	214.93	14.98	691.74	8.72	514.10	69.31	287.90	25.45	1	6650.30	3.55	0.48	5	12	9	9	1
762	108.06	113.36	13	17290.24	13.37	18138.32	22.35	0	0	196.16	16.37	281.88	4.18	127.03	12.82	207.58	19.66	1	2262.92	6.55	0.60	4	13	1	12	12
763	107.76	114.19	14	17240.96	16.08	18270.52	13.11	0	0	196.69	14.83	284.30	3.45	164.30	14.07	134.57	11.71	0	1507.45	6.41	0.65	4	13	2	12	11
764	108.25	113.77	15	17319.65	17.38	18203.61	17.20	0	0	165.01	10.54	274.89	3.67	211.26	15.58	209.13	15.42	0	2155.42	6.65	0.66	3	13	3	12	10
765	107.91	113.94	16	17266.12	17.89	18230.70	17.47	0	0	172.49	13.18	268.63	3.79	180.78	15.83	176.59	15.46	0	712.38	4.44	0.62	3	13	4	12	9
766	107.75	113.89	17	17239.73	17.24	18222.14	15.42	0	0	177.54	14.86	281.13	3.50	158.74	15.09	142.61	13.81	0	897.05	5.25	0.60	3	13	5	12	8
767	108.00	113.94	18	17279.44	19.24	18230.15	14.14	0	0	209.08	17.81	286.34	4.20	174.67	16.87	130.56	13.27	1	1626.25	5.70	0.60	4	13	6	12	7
768	107.84	113.96	20	17254.85	19.45	18233.01	14.83	0	0	154.91	9.08	264.80	3.35	253.92	18.15	197.28	13.37	1	1798.35	4.88	0.69	3	13	7	12	6
769	107.90	113.95	22	17263.56	19.02	18231.96	14.26	0	0	217.73	18.25	284.25	4.36	175.37	16.69	133.28	13.25	1	2387.17	6.05	0.60	4	13	8	12	5
770	108.17	113.91	23	17306.67	14.54	18225.46	10.74	0	0	211.22	13.20	273.01	3.22	179.65	12.75	134.12	9.88	1	667.88	4.78	0.73	4	13	9	12	4
771	107.73	114.25	24	17236.76	19.07	18280.20	18.59	0	0	199.29	18.05	279.66	4.57	162.10	16.73	158.03	16.32	0	1306.25	5.04	0.56	4	13	10	12	3
772	107.80	114.05	25	17248.30	10.80	18248.79	9.66	0	0	232.00	18.06	289.10	2.88	111.99	10.00	107.56	10.65	1	1123.42	4.82	0.68	4	13	11	12	2
773	107.79	113.99	27	17246.48	19.96	18238.61	16.15	0	0	153.60	9.13	258.03	3.54	256.79	18.79	212.18	14.65	1	1609.73	4.66	0.67	4	13	12	12	1
774	84.89	96.57	14	13581.91	45.09	15451.65	25.67	0	0	181.29	14.80	544.23	7.31	384.74	49.63	241.99	24.92	1	4505.78	3.53	0.49	5	14	1	1	1
775	93.23	106.85	17	14916.26	18.86	17096.06	20.27	0	0	262.19	10.73	376.41	6.21	347.15	20.03	360.15	21.79	1	3294.65	2.59	0.67	5	15	1	1	1
776	82.35	96.80	19	13176.70	40.28	15487.68	35.57	0	0	166.24	21.09	583.42	8.06	242.78	37.84	218.89	32.17	0	6406.83	1.97	0.34	5	16	1	1	1
777	90.66	97.52	20	14504.98	36.57	15603.53	52.61	0	0	137.83	28.50	614.93	7.35	135.01	31.22	195.61	46.19	0	5387.03	1.58	0.19	5	17	1	1	1
778	80.86	55.39	21	12937.47	27.30	8862.09	45.65	0	0	144.80	21.52	624.26	6.36	142.87	24.66	237.05	40.78	0	1846.95	2.18	0.30	5	18	1	1	1
779	75.46	68.46	22	12073.96	21.11	10953.33	24.13	0	0	271.40	15.89	673.42	7.71	271.20	20.87	315.17	24.08	1	6699.35	3.68	0.63	5	19	1	31	31
780	76.31	69.49	23	12210.24	33.84	11119.05	69.79	0	0	181.23	30.52	731.68	10.55	156.32	30.13	297.86	68.55	1	6289.95	2.10	0.26	5	19	2	31	30
781	75.00	68.03	24	11999.23	34.13	10885.39	38.88	0	0	190.41	18.92	732.47	8.99	267.61	32.56	299.14	38.25	1	4851.40	2.97	0.39	5	19	3	31	29
782	75.36	68.68	25	12058.17	23.09	10989.59	28.12	0	0	253.28	13.63	669.81	7.42	308.90	23.45	366.68	30.02	1	5121.00	2.33	0.62	5	19	4	31	28
783	76.29	69.85	26	12206.35	21.56	11176.69	44.70	0	0	268.56	14.05	603.59	7.97	296.67	21.81	488.74	45.97	1	5027.33	2.57	0.64	5	19	5	31	27
784	75.37	68.93	28	12059.77	29.47	11029.29	35.55	0	0	257.06	30.19	744.04	10.66	195.31	26.41	233.67	32.44	0	7691.55	2.59	0.38	5	19	6	31	26
785	73.83	67.79	30	11812.61	55.39	10847.07	26.17	0	0	201.63	14.95	718.74	8.51	471.05	68.92	275.16	25.67	1	4714.95	2.85	0.43	5	19	7	31	25
786	75.56	68.77	31	12090.02	27.83	11003.98	38.27	0	0	232.73	14.23	681.07	7.81	326.87	28.48	383.35	36.89	1	6259.00	2.39	0.63	5	19	8	31	24
787	74.99	68.46	32	11998.50	44.80	10953.46	27.25	0	0	218.53	14.66	721.94	7.99	410.55	45.10	297.43	27.43	1	7122.70	2.22	0.56	5	19	9	31	23
788	74.26	68.16	33	11881.05	64.08	10905.25	26.28	0	0	209.35	16.67	730.03	9.18	477.68	71.61	260.81	24.95	1	6897.85	3.34	0.44	5	19	10	31	22
789	76.13	67.89	34	12180.35	40.42	10862.42	42.18	0	0	178.83	26.64	751.13	9.52	210.91	36.37	219.82	38.05	0	4594.40	1.63	0.29	5	19	11	31	21
790	75.78	68.88	35	12125.15	25.39	11020.07	30.63	0	0	278.61	12.40	623.75	7.65	394.18	28.34	420.24	30.44	1	6750.97	1.94	0.65	5	19	12	31	20
791	75.51	68.61	36	12081.24	29.28	10978.35	31.44	0	0	247.07	16.14	673.59	8.76	323.56	29.97	343.99	32.74	1	6376.55	3.41	0.54	5	19	13	31	19
792	75.61	69.29	37	12097.56	27.48	11085.70	21.08	0	0	254.29	15.24	678.25	7.28	329.23	28.03	261.04	20.88	1	6252.67	2.46	0.63	5	19	14	31	18
793	75.22	68.23	38	12034.73	80.14	10917.46	127.24	0	0	175.64	12.78	666.11	10.25	596.94	101.50	783.20	198.63	1	5453.70	2.23	0.31	5	19	15	31	17
794	74.47	67.68	39	11915.35	129.01	10829.23	79.07	0	0	175.31	13.25	699.37	10.32	768.10	213.57	577.42	85.02	1	9250.38	3.62	0.33	5	19	16	31	16
795	75.14	68.44	40	12021.60	36.12	10950.84	27.93	0	0	236.17	15.36	694.03	8.72	393.68	41.15	313.43	28.53	1	7600.83	2.82	0.51	5	19	17	31	15
796	74.84	67.99	41	11974.47	27.61	10878.95	27.20	0	0	269.89	16.60	705.59	9.12	333.29	28.63	332.22	28.16	1	5009.22	3.47	0.54	5	19	18	31	14
797	75.72	68.77	42	12115.58	34.29	11003.79	37.52	0	0	238.45	16.42	636.64	8.96	353.64	36.08	344.29	36.42	1	4542.83	2.31	0.52	5	19	19	31	13
798	75.05	67.52	43	12007.45	27.16	10802.64	29.75	0	0	249.55	17.38	710.28	8.48	276.30	27.32	323.65	30.03	1	7638.22	3.00	0.57	5	19	20	31	12
799	75.82	68.72	44	12130.63	21.36	10995.51	24.72	0	0	271.06	10.43	618.52	6.18	386.05	23.59	392.03	23.70	1	5430.10	2.29	0.75	5	19	21	31	11
800	73.96	68.45	45	11832.89	37.40	10951.79	37.49	0	0	206.71	31.66	787.54	9.74	188.81	33.24	189.40	33.26	0	7286.15	2.49	0.28	5	19	22	31	10
801	74.44	67.80	46	11909.62	40.28	10847.33	39.28	0	0	201.76	18.33	729.02	10.02	336.88	41.95	323.32	40.31	1	6543.17	3.78	0.35	5	19	23	31	9
802	74.71	67.83	47	11953.32	33.46	10852.44	49.49	0	0	176.01	16.32	741.76	8.63	277.44	32.91	376.00	53.86	1	7441.00	3.22	0.36	5	19	24	31	8
803	74.23	67.69	48	11876.68	39.40	10830.80	41.48	0	0	197.21	23.82	752.53	10.52	255.26	36.71	267.74	38.96	1	7132.65	3.97	0.29	5	19	25	31	7
804	74.40	67.51	50	11903.59	150.60	10801.05	25.79	0	0	138.51	15.16	771.66	7.65	665.73	228.59	187.58	23.62	1	6537.12	3.70	0.35	5	19	26	31	6
805	73.98	67.82	51	11836.28	43.32	10850.94	34.74	0	0	158.44	18.94	759.94	7.92	277.51	41.34	226.71	32.13	1	6569.70	3.17	0.37	5	19	27	31	5
806	75.14	68.03	52	12022.42	33.73	10884.94	28.09	0	0	219.59	18.59	713.04	8.79	304.48	33.29	259.68	26.58	1	6160.67	3.56	0.45	5	19	28	31	4
807	74.92	68.63	53	11987.00	52.74	10980.58	33.75	0	0	231.46	17.70	670.23	10.07	419.52	52.68	322.42	34.55	1	7326.90	2.87	0.45	5	19	29	31	3
808	74.82	68.56	54	11971.22	51.86	10970.22	27.84	0	0	246.01	15.22	659.85	9.56	508.00	68.09	329.97	28.87	1	7218.78	3.33	0.47	5	19	30	31	2
809	76.37	69.60	55	12219.14	27.99	11135.55	33.33	0	0	221.78	15.34	660.56	7.93	294.59	28.17	342.59	34.53	1	5981.40	2.46	0.58	5	19	31	31	1
810	74.13	67.29	23	11860.12	44.98	10767.17	51.94	0	0	133.86	17.87	786.09	8.48	263.99	42.57	299.81	50.83	1	5693.05	2.68	0.24	5	20	1	1	1
811	92.84	106.03	23	14854.92	18.91	16964.59	23.77	0	0	212.33	20.60	513.15	5.54	150.59	16.80	188.91	20.95	0	4078.03	2.68	0.51	3	21	1	20	20
812	92.78	106.13	25	14845.03	32.92	16980.58	23.97	0	0	169.07	11.29	449.56	5.90	354.21	34.83	280.95	23.18	1	4072.40	2.76	0.52	5	21	2	20	19
813	92.45	106.25	28	14791.51	24.67	17000.16	33.43	0	0	193.24	11.59	449.22	6.43	316.64	24.86	370.98	34.56	1	3342.47	2.45	0.57	5	21	3	20	18
814	93.14	106.33	29	14901.96	31.78	17013.25	28.85	0	0	194.22	11.47	418.50	6.68	385.39	35.75	341.33	29.76	1	890.05	2.01	0.54	5	21	4	20	17
815	92.78	105.69	30	14845.48	23.19	16910.06	36.61	0	0	185.52	17.38	495.37	6.79	193.75	20.93	289.81	35.69	1	4229.85	2.74	0.46	5	21	5	20	16
816	92.31	106.79	31	14770.16	17.95	17085.91	28.02	0	0	248.40	21.91	481.18	6.92	157.75	15.91	242.38	25.75	0	3942.72	2.99	0.54	5	21	6	20	15
817	93.11	106.47	32	14897.79	33.00	17035.88	30.28	0	0	191.76	15.57	458.55	7.53	306.28	32.84	278.41	30.01	1	4057.43	3.82	0.48	5	21	7	20	14
818	92.98	106.64	33	14877.48	50.69	17063.17	29.34	0	0	124.13	15.13	499.73	6.04	310.11	50.01	188.99	26.55	1	3514.47	2.58	0.35	5	21	8	20	13
819	92.79	106.83	34	14846.62	38.70	17093.13	24.48	0	0	213.51	10.84	395.15	6.45	482.36	51.29	318.71	24.28	1	2129.55	2.75	0.65	5	21	9	20	12
820	92.91	106.13	36	14866.04	31.00	16981.15	23.43	0	0	161.22	13.98	485.72	5.60	272.72	29.45	211.57	21.27	1	3755.47	2.79	0.48	5	21	10	20	11
821	93.34	106.43	37	14933.69	23.53	17028.19	25.97	0	0	213.08	11.09	399.66	6.24	341.27	24.68	349.16	27.01	1	1882.43	2.45	0.60	5	21	11	20	10
822	92.58	106.82	39	14813.34	27.32	17091.53	49.69	0	0	142.62	18.96	492.11	6.50	159.84	24.29	280.30	47.35	1	2784.90	2.35	0.34	5	21	12	20	9
823	93.53	106.28	42	14965.29	31.08	17004.29	30.02	0	0	152.10	15.84	481.87	6.07	232.54	28.17	224.71	27.19	0	3308.03	1.55	0.40	5	21	13	20	8
824	93.56	105.92	45	14968.94	23.64	16947.71	27.08	0	0	200.80	12.19	433.37	6.25	291.23	23.62	331.23	27.85	1	3521.32	2.29	0.58	5	21	14	20	7
825	92.52	106.38	46	14802.48	41.76	17020.77	33.49	0	0	129.52	15.93	503.62	6.33	263.24	38.67	213.16	30.35	1	4470.32	2.97	0.33	5	21	15	20	6
826	92.61	106.93	47	14817.70	27.03	17108.52	24.85	0	0	180.03	15.58	473.96	6.07	243.27	24.66	223.49	22.73	0	3839.57	2.53	0.50	5	21	16	20	5
827	93.63	106.03	49	14981.23	28.85	16965.59	41.25	0	0	153.83	21.24	507.25	6.65	161.77	25.56	230.06	37.12	0	4023.88	1.91	0.32	5	21	17	20	4
828	93.14	106.12	51	14901.89	28.56	16979.20	31.18	0	0	171.99	16.41	477.66	6.72	233.95	26.18	253.79	28.93	1	3219.55	2.57	0.43	5	21	18	20	3
829	93.37	106.44	52	14938.77	31.74	17030.75	49.49	0	0	173.63	26.02	476.44	8.44	164.44	28.17	246.81	46.91	0	4513.05	1.92	0.30	5	21	19	20	2
830	92.95	106.59	53	14871.98	32.99	17054.23	53.77	0	0	138.71	16.26	475.64	7.22	221.22	30.27	327.57	54.62	1	3233.25	2.51	0.35	5	21	20	20	1
831	82.59	97.35	24	13214.52	33.86	15575.98	23.58	0	0	202.67	10.26	527.47	6.01	426.92	37.23	328.75	24.19	1	5887.47	3.04	0.63	5	22	1	2	2
832	82.95	98.22	26	13271.29	33.43	15715.47	25.96	0	0	175.97	20.52	614.91	6.52	221.43	29.97	172.54	23.12	0	4011.28	2.31	0.40	5	22	2	2	1
833	73.06	67.40	27	11689.04	71.37	10783.91	25.15	0	0	184.96	16.12	755.93	8.14	472.88	73.80	227.89	23.17	1	7277.97	4.14	0.44	5	23	1	2	2
834	73.18	67.42	29	11709.18	48.02	10786.84	28.50	0	0	196.20	15.25	746.28	8.25	395.59	49.67	286.75	27.56	1	8368.00	3.02	0.46	5	23	2	2	1
835	80.36	55.99	27	12856.84	34.90	8958.39	38.23	0	0	145.87	15.35	620.52	6.98	260.24	32.62	279.82	36.80	1	4477.00	3.70	0.34	4	24	1	1	1
836	71.94	67.18	29	11510.40	42.67	10749.06	35.18	0	0	223.51	17.71	728.50	9.65	353.42	42.90	327.76	36.09	1	7892.97	3.40	0.47	5	25	1	1	1
837	111.93	118.10	31	17908.25	17.11	18895.62	18.23	0	0	198.32	18.88	265.81	4.22	139.63	15.47	148.14	16.18	0	1424.72	5.70	0.55	4	26	1	1	1
838	73.36	67.69	37	11738.35	60.82	10829.80	29.73	0	0	185.76	15.62	736.04	8.72	456.01	71.73	272.99	29.24	1	4932.97	2.92	0.43	5	27	1	1	1
839	63.84	98.84	38	10214.13	24.78	15814.15	24.79	0	0	151.96	13.49	405.28	4.84	216.97	22.31	216.35	22.52	0	2364.18	2.72	0.50	5	28	1	1	1
840	68.96	78.67	39	11033.50	88.11	12586.84	41.10	0	0	151.86	20.04	573.03	8.89	384.41	74.94	243.57	37.67	1	8063.22	2.61	0.40	5	29	1	1	1
841	82.08	97.98	41	13133.05	23.98	15676.31	18.98	0	0	202.13	13.71	551.85	5.56	270.56	22.75	218.95	17.34	1	3341.05	3.19	0.60	5	30	1	1	1
842	94.00	100.35	41	15039.94	12.85	16056.51	28.25	0	0	316.11	57.86	550.93	7.49	81.07	15.04	125.16	23.25	1	2219.50	2.45	0.31	5	31	1	1	1
843	69.38	67.71	42	11100.14	25.84	10833.05	47.82	0	0	243.33	11.36	611.41	7.12	345.42	24.62	566.33	66.09	1	6431.88	2.28	0.68	5	32	1	1	1
844	73.16	62.34	47	11704.98	28.59	9974.62	34.10	0	0	198.16	30.75	694.55	7.50	142.46	25.50	169.21	29.89	0	2757.58	1.70	0.30	5	33	1	1	1
845	83.10	55.69	47	13296.29	32.15	8911.18	33.00	0	0	179.47	27.00	578.12	7.19	164.79	28.39	169.07	29.02	0	1873.28	1.74	0.32	5	34	1	1	1
846	71.72	67.16	49	11475.63	84.78	10745.51	24.04	0	0	188.08	13.92	717.93	8.33	616.13	139.79	261.32	22.97	1	7036.62	3.29	0.43	5	35	1	1	1
847	76.34	69.38	49	12214.32	34.42	11101.43	34.41	0	0	231.05	15.47	652.14	8.69	352.02	35.54	353.44	35.67	1	6004.58	2.38	0.54	5	36	1	1	1
848	68.55	67.61	50	10967.75	54.93	10818.21	38.85	0	0	167.94	27.93	671.84	9.64	247.42	52.23	181.77	34.70	0	4039.92	1.43	0.30	5	37	1	1	1
849	83.07	95.91	51	13290.71	60.33	15345.30	42.16	0	0	116.37	16.44	561.31	7.55	320.27	60.75	235.30	39.07	1	2621.15	2.35	0.27	5	38	1	3	3
850	82.36	97.57	52	13176.80	28.71	15610.87	39.94	0	0	169.59	29.92	599.09	6.81	121.30	23.28	173.09	34.81	1	3217.22	3.21	0.26	5	38	2	3	2
851	82.60	96.94	53	13215.92	24.18	15510.94	22.32	0	0	194.95	10.81	531.43	5.53	313.18	24.54	307.32	22.22	1	4999.65	4.95	0.63	5	38	3	3	1
852	89.73	98.50	52	14356.59	35.82	15759.54	40.28	0	0	151.56	23.59	608.17	7.25	178.06	31.80	200.16	35.73	0	5109.60	2.18	0.27	4	39	1	75	75
853	90.17	98.07	53	14426.56	21.28	15691.23	16.70	0	0	222.20	13.86	561.54	5.42	263.34	19.79	209.02	15.18	1	3416.38	3.56	0.65	4	39	2	75	74
854	89.53	97.68	54	14324.96	35.98	15629.32	26.41	0	0	201.52	13.12	551.30	7.21	377.68	38.41	304.40	26.62	1	5628.22	3.77	0.52	5	39	3	75	73
855	90.06	98.05	55	14409.28	22.97	15687.74	19.06	0	0	262.73	15.11	549.01	7.13	304.21	22.71	259.42	18.01	1	5805.17	3.42	0.62	4	39	4	75	72
856	90.17	98.54	58	14427.90	27.55	15766.89	21.16	0	0	207.19	12.16	523.40	6.19	347.64	29.01	273.67	20.91	1	2266.00	3.17	0.60	5	39	5	75	71
857	90.22	98.28	59	14434.43	22.39	15724.29	32.21	0	0	227.41	25.57	602.32	7.62	154.10	19.90	221.19	28.64	0	5921.05	3.49	0.42	4	39	6	75	70
858	90.91	98.06	60	14545.65	36.23	15689.91	30.36	0	0	175.89	19.85	585.85	7.51	247.31	33.56	209.85	27.45	0	6112.95	2.39	0.37	4	39	7	75	69
859	90.34	98.23	61	14455.03	22.50	15716.81	22.12	0	0	283.03	22.87	592.19	8.16	216.48	20.22	212.82	19.89	0	6154.05	4.29	0.55	4	39	8	75	68
860	90.35	98.26	62	14456.00	19.51	15721.76	22.48	0	0	317.88	18.13	557.53	8.74	269.07	18.47	303.42	22.15	1	6790.83	5.40	0.60	4	39	9	75	67
861	90.42	98.05	63	14467.65	11.19	15687.22	13.75	0	0	378.96	24.43	626.38	5.61	130.94	9.22	163.53	12.07	1	7229.08	6.88	0.72	4	39	10	75	66
862	90.12	98.17	64	14419.44	28.17	15706.75	20.86	0	0	253.23	17.54	567.27	7.97	308.56	27.89	237.34	19.29	1	6327.88	5.08	0.55	5	39	11	75	65
863	90.10	98.06	65	14416.36	21.53	15690.36	16.82	0	0	297.77	21.78	590.70	7.19	227.54	19.37	178.49	15.02	0	4952.38	4.20	0.62	5	39	12	75	64
864	89.87	98.29	66	14379.84	24.40	15726.59	18.76	0	0	284.11	19.49	575.06	7.84	271.14	23.21	214.30	17.02	1	5887.97	4.97	0.60	5	39	13	75	63
865	90.46	98.40	67	14474.29	18.31	15744.73	27.63	0	0	247.76	24.29	593.90	6.86	143.14	15.73	217.04	24.44	0	4280.75	3.39	0.50	3	39	14	75	62
866	89.98	97.67	68	14396.39	29.49	15626.64	25.62	0	0	216.58	12.72	526.65	7.14	364.50	31.92	322.66	26.30	1	3788.88	3.83	0.55	5	39	15	75	61
867	90.51	97.97	69	14482.18	22.98	15674.67	14.73	0	0	280.20	12.14	516.62	6.19	364.59	24.15	265.46	14.09	1	4494.47	3.51	0.72	4	39	16	75	60
868	90.01	97.83	70	14401.36	20.88	15652.80	17.87	0	0	291.47	13.53	516.58	7.07	335.58	21.65	294.63	17.74	1	4100.30	3.91	0.67	4	39	17	75	59
869	89.96	98.27	71	14393.34	25.05	15723.54	30.99	0	0	223.54	24.24	589.64	7.90	179.15	22.35	221.16	27.70	0	4200.28	3.46	0.42	5	39	18	75	58
870	89.56	97.85	72	14330.33	21.49	15656.08	22.42	0	0	243.99	14.63	558.62	6.96	279.96	20.50	285.80	21.92	1	5599.90	5.77	0.59	4	39	19	75	57
871	89.99	98.34	73	14398.75	23.46	15734.52	20.38	0	0	242.75	21.46	615.05	6.69	205.09	20.92	178.45	18.10	0	4819.70	3.65	0.53	3	39	20	75	56
872	89.39	98.73	74	14302.86	23.51	15796.57	23.20	0	0	253.06	15.46	531.47	7.59	298.11	22.96	288.15	22.91	1	2684.92	4.27	0.59	5	39	21	75	55
873	89.53	98.99	75	14324.96	21.95	15839.16	27.54	0	0	239.02	17.07	550.84	7.66	242.08	20.24	293.78	26.86	1	3850.97	4.07	0.54	5	39	22	75	54
874	89.88	98.73	76	14380.36	29.91	15796.61	19.50	0	0	270.65	13.48	519.13	7.62	410.37	34.35	298.35	19.58	1	3922.00	2.96	0.62	5	39	23	75	53
875	89.78	98.89	77	14364.87	28.41	15823.11	36.88	0	0	210.02	22.09	573.22	8.77	211.52	25.75	267.95	34.90	1	2460.67	3.95	0.40	5	39	24	75	52
876	89.55	99.57	78	14328.29	20.01	15931.34	33.66	0	0	268.35	29.58	582.66	8.42	139.00	17.03	231.17	30.96	0	3183.67	3.83	0.45	5	39	25	75	51
877	89.10	100.26	79	14255.38	22.02	16041.87	19.58	0	0	247.30	29.19	591.59	6.11	144.12	19.62	127.21	16.95	1	2700.15	3.93	0.46	5	39	26	75	50
878	89.80	98.59	80	14367.65	22.66	15774.09	36.78	0	0	217.68	15.67	580.70	7.69	248.44	21.15	356.52	38.51	1	3489.30	3.12	0.50	4	39	27	75	49
879	89.30	99.90	81	14287.79	25.43	15984.04	24.27	0	0	281.11	34.83	628.71	8.48	158.00	22.24	151.17	21.53	0	1450.55	3.80	0.41	5	39	28	75	48
880	89.83	98.74	82	14372.60	21.15	15798.21	24.69	0	0	304.48	19.75	594.02	8.96	255.35	19.75	287.14	24.20	1	6030.12	5.19	0.58	5	39	29	75	47
881	89.58	98.95	83	14332.49	17.81	15832.37	14.91	0	0	354.95	17.44	554.58	7.57	280.83	16.90	237.23	13.84	1	3870.65	5.21	0.72	5	39	30	75	46
882	89.82	99.11	84	14370.68	17.79	15856.99	16.86	0	0	358.79	24.92	597.44	7.85	198.24	15.83	187.91	15.00	0	3702.08	5.40	0.65	4	39	31	75	45
883	89.73	99.21	85	14357.02	20.14	15873.70	15.79	0	0	357.99	20.03	590.33	8.35	277.82	19.03	221.54	14.41	1	6471.33	5.37	0.67	4	39	32	75	44
884	89.57	98.87	86	14330.78	26.51	15819.87	30.48	0	0	232.26	14.98	557.08	8.24	317.88	26.83	347.31	32.18	1	4875.47	5.80	0.49	5	39	33	75	43
885	89.56	99.32	87	14329.01	15.62	15891.01	23.58	0	0	306.41	22.80	591.39	7.41	162.68	13.86	244.38	21.28	0	4322.58	5.05	0.61	3	39	34	75	42
886	90.08	98.95	88	14412.80	30.21	15831.39	25.86	0	0	246.03	20.19	575.77	8.90	281.47	29.13	245.88	24.17	1	4535.12	5.06	0.48	4	39	35	75	41
887	89.42	99.81	89	14307.02	15.39	15969.01	20.70	0	0	294.19	24.14	614.20	6.42	143.75	13.24	194.18	18.22	0	1796.05	4.43	0.60	3	39	36	75	40
888	89.74	99.13	90	14359.08	22.48	15860.78	20.59	0	0	279.96	15.77	563.26	7.85	307.22	22.30	284.74	19.94	1	5959.10	4.60	0.60	4	39	37	75	39
889	89.75	98.95	91	14359.56	18.14	15832.07	23.22	0	0	300.40	17.97	559.98	8.00	238.68	16.73	294.65	22.69	1	3892.10	4.62	0.63	5	39	38	75	38
890	89.79	98.89	92	14365.63	16.79	15822.75	17.20	0	0	386.47	23.96	580.56	8.42	210.45	15.06	214.92	15.56	0	5693.83	5.00	0.68	4	39	39	75	37
891	89.44	98.96	93	14309.88	18.06	15833.07	23.11	0	0	315.83	15.40	528.67	8.16	290.83	17.58	348.60	24.42	1	3918.33	4.95	0.64	4	39	40	75	36
892	89.44	99.06	94	14309.66	20.90	15848.95	37.94	0	0	231.13	19.28	582.27	8.19	197.49	19.01	334.44	38.78	1	4168.42	3.63	0.49	4	39	41	75	35
893	89.28	97.89	95	14284.04	20.68	15661.74	145.38	0	0	172.24	11.65	573.96	7.14	247.12	19.49	861.92	301.04	1	4747.47	3.74	0.49	5	39	42	75	34
894	89.34	98.92	96	14294.54	18.59	15827.50	29.58	0	0	247.29	16.46	587.86	7.37	220.59	17.02	327.48	30.06	1	5081.97	4.92	0.59	5	39	43	75	33
895	89.01	99.21	97	14242.06	23.22	15873.63	34.63	0	0	279.43	20.24	569.35	10.06	252.92	21.95	352.56	36.76	1	5137.75	6.52	0.49	5	39	44	75	32
896	89.27	99.58	98	14282.69	24.87	15933.27	23.24	0	0	317.23	27.01	625.56	9.90	226.97	22.46	212.57	20.91	0	4755.17	3.75	0.51	3	39	45	75	31
897	89.36	99.52	99	14297.79	23.89	15922.47	27.91	0	0	294.14	23.51	589.94	10.01	234.68	21.89	271.21	26.17	1	3362.12	4.22	0.50	4	39	46	75	30
898	89.53	98.99	100	14324.62	18.64	15838.12	29.85	0	0	262.92	15.25	559.76	7.77	255.35	17.48	369.11	32.40	1	4591.35	4.49	0.59	5	39	47	75	29
899	90.15	98.76	101	14424.10	33.89	15802.35	38.70	0	0	202.79	15.53	564.12	8.01	306.71	34.12	341.57	39.28	1	2923.60	3.78	0.53	5	39	48	75	28
900	88.98	99.89	102	14237.24	15.80	15982.72	22.84	0	0	363.33	28.77	623.83	8.61	154.73	14.16	222.63	20.39	0	4061.30	5.75	0.60	3	39	49	75	27
901	89.19	99.59	103	14270.80	20.38	15933.79	25.09	0	0	312.14	21.17	597.53	9.27	236.15	18.78	285.88	23.96	1	5645.60	6.19	0.57	4	39	50	75	26
902	88.98	100.42	104	14236.26	14.14	16067.26	12.76	0	0	445.79	32.85	640.65	7.10	147.59	12.58	130.51	10.47	1	5080.03	7.42	0.67	4	39	51	75	25
903	88.90	100.50	105	14223.67	17.41	16079.73	16.35	0	0	414.57	40.77	635.22	8.17	136.41	15.73	122.42	12.72	1	4701.72	6.74	0.54	5	39	52	75	24
904	89.29	99.54	106	14287.02	22.32	15926.41	28.74	0	0	285.80	22.60	596.05	9.48	221.71	20.36	280.79	27.19	1	3636.25	4.48	0.51	4	39	53	75	23
905	89.10	99.49	107	14256.64	23.47	15918.48	25.50	0	0	300.27	22.61	589.28	9.67	243.64	21.73	263.95	23.76	1	6339.72	8.42	0.53	5	39	54	75	22
906	89.24	99.77	108	14277.98	24.03	15962.74	25.21	0	0	308.25	25.14	574.13	9.81	229.92	21.83	238.36	23.45	0	4481.62	4.53	0.54	5	39	55	75	21
907	89.37	99.83	109	14299.48	26.60	15973.45	25.32	0	0	301.83	27.89	613.93	9.93	221.66	24.49	212.62	22.93	0	3524.62	3.30	0.51	5	39	56	75	20
908	89.10	100.13	110	14256.69	16.77	16020.66	28.09	0	0	303.79	27.44	602.90	8.20	144.51	15.19	239.45	25.27	0	1932.35	3.91	0.53	4	39	57	75	19
909	89.39	99.34	111	14303.14	18.48	15894.52	21.39	0	0	310.03	20.55	585.27	8.07	217.89	16.73	250.78	19.63	1	4495.97	4.88	0.62	5	39	58	75	18
910	89.87	98.12	112	14379.54	28.29	15698.81	51.70	0	0	200.77	25.78	632.15	9.64	172.46	25.51	302.89	50.19	1	6263.08	3.85	0.32	5	39	59	75	17
911	89.89	97.11	113	14382.70	30.74	15537.14	37.45	0	0	167.50	16.94	610.81	7.38	237.37	28.62	284.54	35.91	1	6560.97	2.75	0.38	5	39	60	75	16
912	90.25	98.29	114	14439.55	22.36	15726.47	20.91	0	0	245.21	26.35	623.42	6.43	160.07	19.60	149.54	18.25	0	5899.78	3.90	0.48	5	39	61	75	15
913	90.53	98.05	115	14485.23	16.10	15687.44	20.20	0	0	283.57	27.13	596.70	6.03	124.86	12.78	161.44	17.71	1	2819.35	4.62	0.55	5	39	62	75	14
914	90.36	97.45	116	14456.89	21.51	15592.57	19.14	0	0	252.85	14.37	539.37	6.77	293.07	20.85	264.82	18.00	1	4594.20	3.26	0.62	5	39	63	75	13
915	90.02	96.89	117	14402.67	43.37	15501.60	31.83	0	0	181.08	13.37	534.32	7.45	375.96	43.53	325.65	32.55	1	3708.28	2.07	0.47	5	39	64	75	12
916	90.53	97.46	119	14485.24	22.62	15593.45	23.04	0	0	199.16	12.14	530.97	5.79	278.48	22.35	292.91	22.28	1	4315.35	2.34	0.60	5	39	65	75	11
917	89.36	97.69	120	14297.92	38.88	15629.62	27.63	0	0	188.13	14.34	542.67	7.42	350.10	40.09	283.29	26.59	1	3780.95	2.40	0.47	5	39	66	75	10
918	90.54	97.81	121	14486.88	41.95	15649.45	43.98	0	0	119.58	17.92	576.20	6.50	215.69	38.70	226.96	40.26	0	3270.95	1.44	0.26	4	39	67	75	9
919	91.09	97.72	122	14574.13	17.82	15635.93	22.08	0	0	221.75	22.30	574.78	5.35	137.83	16.21	169.33	19.33	0	2666.78	3.19	0.52	4	39	68	75	8
920	89.75	98.24	123	14359.87	91.66	15717.70	36.36	0	0	145.31	19.55	572.85	8.85	404.41	87.65	211.42	33.10	1	4159.72	2.71	0.28	5	39	69	75	7
921	90.26	97.40	124	14441.81	25.55	15583.64	21.99	0	0	194.16	11.66	526.47	5.98	324.19	26.03	287.37	21.29	1	1879.67	1.73	0.54	4	39	70	75	6
922	90.35	96.92	125	14456.78	26.39	15506.58	33.78	0	0	149.80	13.03	578.13	5.84	239.14	24.32	296.52	32.95	1	5408.75	2.93	0.44	4	39	71	75	5
923	90.61	96.79	128	14498.16	35.19	15486.98	24.44	0	0	191.56	18.52	541.86	7.08	272.03	33.91	197.59	22.02	1	4526.22	3.75	0.45	5	39	72	75	4
924	90.59	97.87	129	14494.10	22.12	15659.78	29.08	0	0	211.83	21.40	583.95	6.74	169.62	19.63	221.65	26.22	0	3330.75	3.01	0.47	4	39	73	75	3
925	90.06	96.92	130	14409.40	31.26	15506.98	24.89	0	0	207.78	14.21	545.24	7.37	340.23	32.62	284.13	24.20	1	4992.12	3.66	0.50	5	39	74	75	2
926	90.86	97.76	132	14537.79	29.18	15640.94	15.87	0	0	243.80	36.19	605.80	5.96	155.45	25.53	80.72	13.74	1	3221.33	4.54	0.39	5	39	75	75	1
927	72.99	67.67	55	11677.63	65.87	10826.72	25.31	0	0	199.08	14.75	721.15	8.71	528.43	91.61	273.36	24.34	1	6053.20	3.28	0.42	5	40	1	2	2
928	73.85	68.12	56	11815.36	77.90	10899.77	31.60	0	0	221.34	17.31	703.76	9.89	544.90	84.07	287.44	31.96	1	5780.83	2.58	0.47	5	40	2	2	1
929	71.99	63.29	58	11518.83	84.16	10126.40	52.05	0	0	135.64	42.15	727.31	10.89	208.10	74.34	128.16	44.82	1	2620.35	2.07	0.12	5	41	1	1	1
930	75.99	68.81	59	12158.63	30.24	11009.35	35.52	0	0	290.64	16.88	632.15	9.84	372.87	33.11	380.44	34.55	1	6288.47	3.45	0.57	5	42	1	120	120
931	75.89	68.50	60	12142.55	28.14	10960.59	47.43	0	0	255.21	14.43	657.53	8.69	327.63	27.97	496.86	57.23	1	6675.17	2.68	0.61	5	42	2	120	119
932	75.60	69.23	61	12095.71	26.97	11076.61	24.37	0	0	325.06	16.07	662.68	9.12	375.91	28.92	338.07	24.88	1	7611.22	2.79	0.66	5	42	3	120	118
933	76.05	69.13	62	12167.95	29.81	11061.58	40.10	0	0	271.37	20.68	705.48	10.85	299.61	29.41	349.64	40.57	1	8055.45	3.34	0.52	5	42	4	120	117
934	76.49	70.02	63	12239.17	24.77	11203.52	26.46	0	0	297.93	16.13	623.55	8.40	325.79	25.25	325.87	26.46	1	4009.42	2.62	0.68	5	42	5	120	116
935	75.52	68.34	64	12083.68	33.12	10934.22	35.27	0	0	268.97	18.54	692.22	10.30	340.80	34.30	350.96	36.40	1	7763.85	2.90	0.49	5	42	6	120	115
936	75.53	68.59	66	12084.71	29.36	10974.45	33.38	0	0	258.64	18.14	686.72	9.92	321.75	29.84	341.71	34.76	1	6442.08	3.80	0.47	5	42	7	120	114
937	76.17	69.34	69	12187.90	41.03	11093.64	39.08	0	0	205.72	13.24	641.64	7.65	429.58	49.56	361.85	35.19	1	6146.88	1.87	0.63	5	42	8	120	113
938	76.67	69.56	72	12266.63	16.58	11128.80	22.67	0	0	330.08	11.24	590.64	5.67	307.16	16.04	390.80	20.93	1	5163.10	2.23	0.86	5	42	9	120	112
939	76.46	69.29	73	12234.34	41.78	11086.71	39.03	0	0	232.01	20.84	677.02	10.76	329.55	42.70	308.09	39.45	1	6896.95	2.67	0.52	5	42	10	120	111
940	76.21	69.41	75	12194.02	37.77	11106.31	38.82	0	0	265.13	15.06	603.85	8.70	388.15	33.12	431.06	42.75	1	7049.10	2.58	0.67	5	42	11	120	110
941	75.04	68.80	76	12007.03	46.92	11007.54	27.25	0	0	248.52	16.89	686.10	9.48	423.94	48.11	302.97	27.32	1	5202.53	2.43	0.52	5	42	12	120	109
942	75.53	68.39	77	12084.37	32.05	10941.69	37.21	0	0	236.55	17.06	706.66	9.30	321.54	32.75	354.29	38.55	1	6100.47	3.30	0.50	5	42	13	120	108
943	75.21	68.01	78	12032.81	28.82	10881.67	43.37	0	0	193.14	17.86	764.76	8.68	246.56	26.89	344.30	45.31	1	6530.47	3.85	0.40	5	42	14	120	107
944	76.05	68.75	79	12168.27	24.68	10999.64	28.76	0	0	306.72	13.66	630.41	8.30	363.15	24.92	427.05	33.32	1	7491.50	3.39	0.67	5	42	15	120	106
945	75.87	68.91	80	12138.40	28.11	11025.89	42.68	0	0	284.76	14.97	636.44	9.29	346.78	27.76	497.47	55.95	1	6967.75	3.12	0.62	5	42	16	120	105
946	75.83	69.08	81	12132.06	39.86	11052.27	36.58	0	0	257.88	18.26	676.48	10.57	390.42	44.30	344.79	36.94	1	7412.88	3.18	0.50	5	42	17	120	104
947	75.87	69.12	82	12138.62	43.73	11059.15	39.02	0	0	231.03	16.40	669.94	9.25	381.37	42.80	359.39	39.47	1	5705.42	2.38	0.61	5	42	18	120	103
948	75.79	68.82	83	12127.00	42.61	11011.90	20.05	0	0	291.71	17.22	696.86	9.57	459.62	51.84	266.28	19.46	1	7548.65	2.77	0.59	5	42	19	120	102
949	76.23	70.14	84	12196.30	26.48	11222.87	33.40	0	0	278.53	14.79	609.94	7.45	336.62	26.73	364.05	28.98	1	5560.70	1.90	0.72	5	42	20	120	101
950	75.45	68.72	85	12071.32	36.83	10995.30	26.76	0	0	236.11	16.15	702.24	8.99	387.90	41.86	298.21	26.88	1	6030.92	2.88	0.48	5	42	21	120	100
951	76.36	69.25	86	12216.84	38.47	11079.86	34.75	0	0	235.40	14.59	644.90	8.77	404.11	41.17	372.66	36.00	1	6190.65	2.35	0.56	5	42	22	120	99
952	76.37	69.19	87	12218.55	27.12	11069.96	39.32	0	0	220.71	12.90	644.21	7.45	327.43	27.78	420.79	41.34	1	5439.10	1.96	0.59	5	42	23	120	98
953	75.97	68.80	88	12154.58	38.52	11008.62	32.87	0	0	256.29	14.90	636.07	8.99	438.59	46.53	358.69	32.06	1	5806.50	2.48	0.58	5	42	24	120	97
954	75.43	68.00	89	12068.81	35.74	10879.50	38.71	0	0	231.76	19.42	703.67	9.60	306.38	35.92	310.48	38.62	1	7375.53	3.12	0.49	5	42	25	120	96
955	75.97	69.21	90	12155.47	51.82	11073.45	31.26	0	0	215.40	17.42	704.76	10.17	431.65	62.15	302.93	31.16	1	6357.17	2.78	0.35	5	42	26	120	95
956	76.09	69.48	91	12175.04	37.61	11117.58	31.58	0	0	257.26	18.54	665.95	9.79	345.29	37.83	315.45	32.03	1	6225.90	3.42	0.53	5	42	27	120	94
957	76.37	68.76	92	12219.82	37.38	11001.83	55.25	0	0	201.08	18.01	684.05	9.38	299.86	37.58	377.02	53.02	1	5938.30	2.93	0.47	5	42	28	120	93
958	75.09	68.44	93	12014.85	37.62	10949.86	37.47	0	0	181.53	20.66	742.76	8.66	256.82	35.02	248.86	36.16	1	7246.90	3.79	0.40	5	42	29	120	92
959	75.24	68.24	94	12039.00	65.48	10918.20	62.11	0	0	204.88	11.82	667.65	9.25	620.91	109.31	589.99	78.58	1	4627.67	2.81	0.37	5	42	30	120	91
960	75.99	69.26	96	12158.55	32.96	11081.53	30.37	0	0	250.37	14.85	645.35	8.16	357.51	32.81	346.27	31.01	1	4989.00	2.67	0.61	5	42	31	120	90
961	75.91	69.20	98	12145.59	23.66	11071.79	30.42	0	0	247.85	14.39	650.56	7.67	308.19	23.70	351.42	31.00	1	6241.88	2.48	0.60	5	42	32	120	89
962	75.46	68.21	101	12073.70	40.95	10913.56	30.99	0	0	224.77	14.60	693.13	8.42	411.00	44.69	329.24	31.56	1	6945.17	2.92	0.53	5	42	33	120	88
963	76.10	69.15	102	12175.46	35.83	11064.49	37.58	0	0	242.33	19.33	660.72	10.34	335.46	37.07	323.76	38.05	1	5537.50	2.79	0.49	5	42	34	120	87
964	76.01	69.01	104	12161.88	55.85	11041.76	43.03	0	0	168.49	29.91	739.30	10.54	242.56	51.06	188.63	38.61	0	5261.22	1.63	0.22	5	42	35	120	86
965	75.32	67.81	106	12051.22	34.06	10849.03	43.56	0	0	217.19	13.84	679.16	8.07	360.53	35.25	412.49	42.50	1	6733.05	3.60	0.54	5	42	36	120	85
966	73.64	67.24	107	11782.81	70.40	10758.90	30.80	0	0	174.90	21.05	786.51	9.58	391.78	76.37	202.12	28.12	1	9506.25	4.76	0.31	5	42	37	120	84
967	72.28	67.16	108	11564.40	89.98	10745.24	23.06	0	0	156.43	17.32	792.78	7.31	474.85	99.92	163.34	20.90	1	7037.62	3.09	0.40	5	42	38	120	83
968	71.16	66.73	109	11386.05	35.21	10676.73	28.31	0	0	246.14	12.91	663.73	7.74	410.12	34.59	377.27	30.78	1	6554.45	1.88	0.60	5	42	39	120	82
969	72.95	66.48	110	11672.68	48.30	10636.68	21.99	0	0	219.88	14.26	711.95	8.16	475.08	62.39	271.12	21.04	1	5886.95	3.22	0.49	5	42	40	120	81
970	71.93	66.48	112	11509.20	48.43	10636.93	26.75	0	0	214.28	15.18	708.01	8.46	422.04	49.86	294.69	26.16	1	6588.15	4.15	0.53	5	42	41	120	80
971	73.10	66.83	113	11695.30	37.74	10692.33	28.12	0	0	252.48	13.80	723.92	8.48	450.49	46.16	349.33	28.76	1	8525.90	3.15	0.59	5	42	42	120	79
972	72.98	67.46	114	11677.15	49.12	10793.37	19.11	0	0	260.80	26.01	767.01	9.52	352.26	51.18	149.48	16.86	1	6697.58	4.86	0.46	5	42	43	120	78
973	74.67	67.85	115	11947.49	51.29	10855.55	35.68	0	0	206.46	18.87	728.35	10.44	386.44	56.02	298.85	35.62	1	6408.20	4.14	0.34	5	42	44	120	77
974	75.60	68.45	116	12096.09	38.15	10951.80	25.21	0	0	242.83	15.30	680.92	8.47	404.07	42.09	295.47	25.43	1	6073.92	2.12	0.56	5	42	45	120	76
975	75.38	69.21	117	12060.36	44.11	11072.91	31.47	0	0	388.26	13.55	497.43	9.16	661.48	48.08	519.22	29.04	1	5860.20	2.76	0.65	5	42	46	120	75
976	75.91	69.00	120	12146.04	26.86	11040.68	29.67	0	0	245.32	13.44	620.95	7.56	355.25	28.58	353.40	29.68	1	4749.00	2.23	0.63	5	42	47	120	74
977	76.48	69.73	121	12237.42	54.42	11157.05	35.78	0	0	213.45	15.01	635.29	9.01	488.70	73.81	328.13	34.91	1	5180.90	2.53	0.54	5	42	48	120	73
978	75.67	68.68	122	12107.25	49.59	10989.11	37.97	0	0	186.20	25.14	728.78	10.19	275.94	47.92	218.71	35.07	1	5754.85	3.65	0.35	5	42	49	120	72
979	75.75	68.61	125	12120.57	18.84	10977.23	25.11	0	0	274.11	13.94	672.65	7.21	283.28	18.53	349.49	26.21	1	4790.75	3.13	0.65	4	42	50	120	71
980	75.82	67.63	126	12131.37	64.12	10820.90	110.19	0	0	210.48	13.28	651.55	10.42	565.36	70.54	777.69	193.95	1	7814.67	3.48	0.40	5	42	51	120	70
981	74.77	67.50	127	11962.94	43.91	10800.57	38.60	0	0	177.46	19.63	757.43	9.10	297.79	43.39	263.73	37.70	1	6906.47	3.46	0.36	5	42	52	120	69
982	75.70	68.75	128	12111.70	33.34	11000.17	32.33	0	0	305.71	15.33	597.00	9.47	433.66	38.70	395.19	31.20	1	5936.83	3.30	0.63	5	42	53	120	68
983	75.69	68.03	129	12109.95	57.22	10885.08	41.87	0	0	151.15	22.40	754.27	9.40	288.13	55.96	221.44	38.30	1	7964.00	4.34	0.32	5	42	54	120	67
984	75.29	68.56	130	12046.95	54.88	10970.12	29.63	0	0	227.02	16.66	676.33	9.03	433.88	48.98	310.72	29.50	1	6094.75	3.29	0.51	5	42	55	120	66
985	76.90	68.99	131	12304.53	22.19	11038.86	42.83	0	0	196.07	21.41	725.62	7.49	158.72	19.99	294.49	41.17	1	4658.67	2.04	0.42	5	42	56	120	65
986	76.34	69.27	133	12215.02	28.84	11082.97	28.09	0	0	244.04	14.79	658.71	7.77	331.31	29.40	322.44	28.48	1	5700.88	2.43	0.62	5	42	57	120	64
987	75.74	68.40	134	12118.60	48.59	10943.61	31.45	0	0	196.65	15.73	687.87	7.97	371.24	46.45	286.65	31.36	1	6462.80	3.24	0.52	5	42	58	120	63
988	75.32	67.99	135	12050.42	37.04	10877.75	27.16	0	0	245.63	17.07	703.66	9.58	385.26	41.89	302.82	27.19	1	7078.80	4.25	0.46	5	42	59	120	62
989	75.98	69.00	136	12156.77	35.61	11039.55	31.84	0	0	196.94	24.87	726.13	8.45	218.28	32.09	195.78	28.51	0	6276.92	2.20	0.35	5	42	60	120	61
990	76.75	69.25	139	12279.91	36.06	11080.05	48.51	0	0	177.30	18.62	688.94	8.84	263.61	34.63	319.86	48.93	1	5455.90	2.63	0.38	5	42	61	120	60
991	75.98	68.69	141	12157.43	28.43	10990.59	23.08	0	0	278.09	14.99	642.63	8.49	378.00	31.41	319.19	23.64	1	5068.05	2.54	0.58	5	42	62	120	59
992	75.14	67.64	143	12022.39	23.32	10821.98	35.90	0	0	227.98	33.42	772.82	8.05	125.23	21.84	189.42	31.45	1	5253.40	4.17	0.34	5	42	63	120	58
993	74.49	67.78	144	11918.11	37.45	10845.58	15.76	0	0	256.14	31.04	774.15	7.51	239.41	33.26	102.56	14.67	1	6195.03	3.67	0.43	4	42	64	120	57
994	74.48	67.78	145	11917.31	48.52	10845.48	28.07	0	0	185.19	29.83	735.62	8.27	228.00	44.79	135.18	25.04	0	3546.47	2.01	0.29	5	42	65	120	56
995	75.51	67.73	146	12081.05	38.90	10836.72	26.06	0	0	210.69	19.40	720.62	8.69	319.80	38.95	223.62	23.92	1	6109.70	3.74	0.41	4	42	66	120	55
996	75.32	67.82	149	12050.73	46.75	10851.66	34.49	0	0	196.68	18.30	711.62	9.34	344.14	47.85	283.55	33.73	1	5694.40	3.23	0.39	5	42	67	120	54
997	75.80	67.69	151	12128.05	30.37	10830.22	28.78	0	0	218.62	24.74	750.83	8.21	207.41	27.35	197.31	25.67	0	4910.75	2.33	0.40	4	42	68	120	53
998	74.39	66.77	152	11902.05	33.12	10683.64	23.61	0	0	223.19	16.40	740.64	8.06	338.35	34.36	254.39	22.18	1	6468.40	4.62	0.48	5	42	69	120	52
999	73.14	66.71	153	11703.06	40.83	10673.99	20.52	0	0	210.43	22.34	770.75	7.47	287.33	39.07	150.33	18.25	1	8745.20	3.77	0.44	4	42	70	120	51
1000	72.34	66.65	154	11574.20	51.96	10664.04	23.21	0	0	239.36	13.52	635.46	7.89	516.50	52.39	306.90	23.50	1	6442.35	3.26	0.60	5	42	71	120	50
1001	73.91	67.02	155	11826.32	107.98	10723.64	23.26	0	0	172.35	14.24	683.31	7.75	647.98	138.42	224.10	21.64	1	3873.47	3.33	0.47	5	42	72	120	49
1002	74.83	67.11	156	11972.91	36.84	10737.83	42.19	0	0	185.95	19.50	739.86	8.80	269.05	35.21	283.29	42.18	1	8620.15	3.40	0.38	5	42	73	120	48
1003	73.79	66.32	157	11807.04	36.81	10610.60	25.40	0	0	215.60	24.37	772.23	8.30	248.52	34.14	174.80	22.70	0	8146.35	2.47	0.40	4	42	74	120	47
1004	75.26	67.43	158	12041.08	53.29	10788.18	35.93	0	0	161.38	20.36	747.02	8.88	318.60	53.19	220.63	34.02	1	7686.53	3.00	0.30	5	42	75	120	46
1005	75.37	67.47	159	12058.81	52.26	10795.48	28.58	0	0	181.57	19.61	745.55	8.87	354.54	55.39	209.81	26.16	1	8596.58	3.85	0.36	5	42	76	120	45
1006	75.24	67.55	160	12037.93	38.30	10807.91	21.61	0	0	231.65	20.15	721.07	8.46	327.98	38.72	195.70	19.64	1	5964.28	4.94	0.47	5	42	77	120	44
1007	74.97	67.04	161	11994.50	56.12	10726.63	25.60	0	0	165.29	25.27	762.95	7.70	278.01	52.71	132.44	24.22	1	6082.22	4.25	0.29	5	42	78	120	43
1008	73.69	66.82	162	11790.73	48.42	10691.04	72.42	0	0	147.38	23.70	743.89	10.52	235.88	44.35	310.15	72.53	1	5409.83	5.01	0.22	5	42	79	120	42
1009	72.14	66.56	163	11542.01	63.65	10649.06	23.40	0	0	225.25	18.44	690.91	9.07	453.01	63.73	225.28	21.49	1	7030.40	3.57	0.50	5	42	80	120	41
1010	71.91	66.79	164	11505.92	72.39	10686.56	27.76	0	0	205.99	17.49	651.60	8.79	488.41	64.05	257.86	26.05	1	4758.90	3.15	0.46	5	42	81	120	40
1011	70.70	66.28	166	11311.77	26.92	10604.53	32.21	0	0	249.22	19.08	678.52	9.09	261.86	26.69	319.09	32.31	1	8627.22	2.48	0.51	5	42	82	120	39
1012	71.73	66.12	169	11477.12	29.95	10578.49	23.76	0	0	237.45	12.57	660.37	7.19	376.33	31.14	337.25	24.77	1	6838.80	2.73	0.60	5	42	83	120	38
1013	73.29	66.80	170	11726.01	42.81	10687.77	22.16	0	0	207.37	15.83	730.04	7.70	384.02	46.48	230.06	20.49	1	7596.47	3.89	0.49	4	42	84	120	37
1014	71.52	67.19	171	11442.45	65.02	10750.78	28.80	0	0	198.42	24.26	695.90	10.09	360.30	67.23	184.75	26.08	1	6103.33	3.36	0.38	5	42	85	120	36
1015	72.99	66.27	174	11679.01	53.43	10602.92	40.05	0	0	224.85	14.84	646.77	8.63	469.85	46.28	394.71	41.95	1	6786.08	3.07	0.57	5	42	86	120	35
1016	73.21	67.33	175	11713.82	97.61	10773.41	29.15	0	0	189.52	27.19	724.75	10.32	402.63	93.48	157.53	26.01	1	7206.62	3.27	0.30	5	42	87	120	34
1017	72.63	66.19	176	11620.16	61.40	10590.51	23.40	0	0	245.72	14.98	631.17	8.70	557.87	60.40	299.75	23.17	1	6258.35	2.61	0.56	5	42	88	120	33
1018	72.71	66.66	177	11633.26	42.59	10665.06	27.61	0	0	270.87	16.92	627.77	9.93	429.55	46.01	324.99	28.41	1	5536.30	2.80	0.53	5	42	89	120	32
1019	70.97	66.70	179	11354.87	58.53	10671.79	36.29	0	0	185.37	20.44	672.82	9.70	345.44	58.23	252.89	34.62	1	5501.88	2.13	0.43	5	42	90	120	31
1020	70.59	66.72	180	11293.76	42.14	10674.97	27.93	0	0	213.89	13.23	621.39	7.33	401.39	38.20	338.37	29.04	1	6674.53	2.06	0.64	5	42	91	120	30
1021	72.05	66.16	181	11528.29	38.96	10585.93	34.27	0	0	204.91	13.96	670.17	8.06	366.90	38.74	366.56	37.35	1	8397.67	2.38	0.52	5	42	92	120	29
1022	72.48	66.79	182	11596.38	76.71	10687.14	20.58	0	0	223.00	16.99	659.95	8.28	548.56	77.02	213.01	19.03	1	4991.67	3.69	0.58	5	42	93	120	28
1023	70.83	66.23	184	11332.20	30.95	10596.53	39.28	0	0	229.06	16.43	638.78	9.10	305.05	31.40	389.63	44.49	1	6580.22	2.83	0.48	5	42	94	120	27
1024	71.01	66.74	185	11362.22	47.85	10678.65	21.23	0	0	222.89	17.72	654.58	7.89	375.70	47.30	208.99	19.31	1	4853.30	2.12	0.54	5	42	95	120	26
1025	72.76	66.08	186	11641.03	30.31	10572.38	26.10	0	0	220.79	14.91	700.40	7.48	314.16	30.66	296.66	25.58	1	8140.42	3.02	0.57	5	42	96	120	25
1026	74.55	66.65	187	11928.39	119.13	10664.58	24.32	0	0	196.69	17.53	717.11	9.16	675.36	133.68	218.42	22.43	1	9156.85	3.89	0.44	5	42	97	120	24
1027	75.84	67.70	188	12134.71	25.10	10831.21	28.52	0	0	252.26	18.11	722.62	8.54	269.66	24.14	297.00	28.30	1	7993.03	3.40	0.52	4	42	98	120	23
1028	76.38	68.54	189	12220.54	29.51	10966.17	21.03	0	0	280.53	12.30	636.87	7.38	428.93	32.38	342.64	21.92	1	4741.78	2.83	0.66	5	42	99	120	22
1029	75.18	67.39	190	12029.17	36.02	10782.23	22.97	0	0	216.60	30.45	769.69	7.42	195.97	31.56	121.11	18.33	1	6340.22	4.46	0.35	4	42	100	120	21
1030	76.18	67.14	191	12188.32	39.55	10742.49	53.23	0	0	187.80	12.56	663.65	7.95	385.15	40.87	473.15	57.86	1	6739.42	3.54	0.51	5	42	101	120	20
1031	77.04	68.93	192	12325.73	31.00	11028.83	34.16	0	0	264.03	15.73	606.53	9.13	373.65	34.04	366.90	33.88	1	4166.97	2.51	0.55	5	42	102	120	19
1032	76.88	68.05	193	12301.23	41.49	10888.36	55.50	0	0	213.81	17.71	658.03	9.57	363.57	44.74	390.76	47.45	1	5478.28	2.83	0.56	5	42	103	120	18
1033	75.98	67.24	194	12156.09	37.09	10757.77	26.69	0	0	219.57	26.12	760.64	8.74	239.88	33.80	174.31	23.84	0	7017.15	2.29	0.37	3	42	104	120	17
1034	74.46	66.34	195	11913.50	35.31	10614.91	49.80	0	0	161.89	15.62	763.29	8.54	289.10	34.39	376.22	55.42	1	6905.15	3.74	0.30	5	42	105	120	16
1035	74.48	66.28	196	11916.95	67.04	10604.74	30.16	0	0	177.57	15.09	744.05	8.71	480.17	79.73	280.74	29.19	1	6728.67	4.51	0.37	5	42	106	120	15
1036	74.29	66.06	198	11886.35	37.79	10569.05	33.19	0	0	169.92	23.09	786.12	7.67	215.46	33.77	189.40	29.64	0	6964.95	1.98	0.31	3	42	107	120	14
1037	73.97	66.38	199	11834.58	50.52	10621.32	22.10	0	0	184.04	11.57	717.14	6.54	496.16	67.18	266.87	22.07	1	6544.50	3.20	0.55	5	42	108	120	13
1038	73.50	66.26	200	11759.40	48.57	10601.06	25.32	0	0	206.81	15.34	718.31	8.35	423.17	53.97	269.80	24.16	1	5752.17	3.45	0.47	5	42	109	120	12
1039	73.40	66.03	201	11743.82	42.36	10564.11	19.34	0	0	229.25	13.26	700.33	7.33	458.75	49.82	264.10	18.53	1	5856.53	3.38	0.59	5	42	110	120	11
1040	74.20	66.48	203	11871.90	52.92	10636.98	24.07	0	0	206.35	14.85	719.33	8.35	465.56	65.05	266.81	22.91	1	6702.75	3.03	0.45	5	42	111	120	10
1041	72.71	66.29	204	11634.26	88.81	10605.97	31.55	0	0	157.92	24.02	727.70	9.31	377.01	90.90	161.76	28.34	1	5311.55	3.09	0.27	5	42	112	120	9
1042	73.55	66.29	205	11768.24	87.84	10606.72	27.14	0	0	184.19	17.04	701.56	8.63	526.39	85.21	232.41	25.07	1	5073.20	3.92	0.46	5	42	113	120	8
1043	72.76	66.18	206	11642.05	46.42	10588.59	33.01	0	0	182.95	19.57	719.54	8.73	303.89	46.52	241.59	30.43	1	6101.47	3.73	0.39	5	42	114	120	7
1044	71.27	66.48	207	11402.77	48.74	10637.56	28.15	0	0	222.93	14.74	608.36	7.28	435.88	40.26	310.00	28.35	1	5032.35	2.29	0.62	5	42	115	120	6
1045	72.57	66.11	208	11611.51	43.13	10576.90	22.95	0	0	232.48	14.25	687.39	8.15	442.92	48.35	292.09	22.57	1	7784.97	3.54	0.54	5	42	116	120	5
1046	71.00	65.98	210	11360.25	35.22	10556.43	40.02	0	0	231.77	13.28	629.07	8.00	387.11	35.33	424.63	40.55	1	6207.30	2.44	0.60	5	42	117	120	4
1047	71.58	66.50	211	11453.29	45.75	10639.61	25.47	0	0	242.53	14.34	621.03	7.87	446.72	41.90	312.33	25.82	1	5413.92	2.24	0.60	5	42	118	120	3
1048	72.42	65.65	212	11587.44	49.31	10503.86	22.94	0	0	183.38	15.74	707.93	7.30	385.33	52.84	211.17	20.99	1	5801.38	2.75	0.47	5	42	119	120	2
1049	73.25	66.50	213	11719.89	88.88	10639.92	24.08	0	0	173.92	17.98	708.07	7.92	483.79	88.57	182.51	21.83	1	4198.38	3.72	0.43	5	42	120	120	1
1050	81.73	53.94	59	13076.69	31.26	8630.66	33.77	0	0	157.34	16.30	595.76	6.70	236.09	28.60	252.92	31.40	1	2993.10	3.25	0.38	4	43	1	1	1
1051	93.53	105.65	60	14965.14	27.04	16904.03	28.19	0	0	174.63	12.48	465.20	6.10	283.32	26.85	303.85	27.72	1	2292.28	2.56	0.51	5	44	1	9	9
1052	93.31	106.07	61	14929.35	31.31	16971.05	40.99	0	0	191.89	13.17	425.05	7.59	342.97	32.93	383.88	41.60	1	4576.60	2.93	0.48	5	44	2	9	8
1053	93.86	106.10	62	15017.40	25.62	16975.49	33.43	0	0	201.23	13.04	436.72	6.82	303.20	25.32	343.19	33.68	1	3898.47	2.97	0.54	4	44	3	9	7
1054	94.10	106.15	63	15056.48	31.20	16984.56	36.39	0	0	171.00	18.38	463.26	7.53	227.09	28.53	262.23	33.94	1	3108.25	2.22	0.38	5	44	4	9	6
1055	93.34	105.87	64	14935.14	23.48	16938.73	37.16	0	0	166.35	12.19	470.31	6.14	254.11	22.01	362.49	39.75	1	3872.28	2.94	0.50	5	44	5	9	5
1056	93.46	106.33	66	14953.43	32.78	17013.05	37.32	0	0	174.50	12.77	441.45	7.16	338.97	34.24	351.25	38.59	1	3929.00	2.86	0.44	5	44	6	9	4
1057	93.38	105.62	68	14940.43	20.60	16899.30	35.71	0	0	189.97	12.82	455.82	6.29	241.67	19.10	366.37	37.81	1	3100.93	2.76	0.55	5	44	7	9	3
1058	93.06	106.23	69	14889.75	32.11	16997.35	28.14	0	0	150.17	13.22	479.71	5.92	280.98	30.81	250.77	26.15	1	4192.68	2.65	0.43	4	44	8	9	2
1059	93.52	106.31	71	14963.63	23.87	17010.04	26.48	0	0	200.80	11.47	419.98	6.08	319.95	24.11	325.62	27.02	1	3777.07	2.76	0.58	4	44	9	9	1
1060	71.17	66.88	61	11388.00	49.75	10701.38	33.37	0	0	270.85	15.29	628.91	8.59	513.95	43.16	373.47	32.75	1	8192.95	2.02	0.68	5	45	1	1	1
1061	82.52	96.26	61	13203.91	31.68	15401.79	24.19	0	0	197.78	27.94	576.59	6.60	172.42	27.67	131.45	21.08	1	3984.10	3.57	0.35	3	46	1	1	1
1062	69.67	67.04	65	11147.60	39.40	10725.65	28.86	0	0	255.96	15.78	607.85	8.50	376.20	35.23	343.92	30.16	1	6224.55	2.15	0.63	5	47	1	8	8
1063	70.83	66.62	66	11333.02	48.35	10659.90	23.47	0	0	249.08	16.24	653.26	8.89	449.04	51.63	274.45	23.13	1	5550.22	2.42	0.56	5	47	2	8	7
1064	71.57	66.83	67	11450.46	55.45	10692.50	27.59	0	0	237.11	15.38	666.29	8.84	487.99	52.18	318.73	28.11	1	8210.47	3.01	0.55	5	47	3	8	6
1065	69.65	67.04	68	11143.82	26.83	10726.82	20.03	0	0	249.40	14.37	649.03	7.03	325.85	27.26	270.29	19.10	1	7045.88	3.06	0.64	5	47	4	8	5
1066	70.79	67.23	70	11325.92	27.33	10757.58	21.44	0	0	277.41	16.48	682.29	8.10	318.44	27.61	280.59	20.51	1	6050.28	2.72	0.62	5	47	5	8	4
1067	72.17	67.15	71	11546.49	57.53	10743.68	26.82	0	0	181.93	25.78	794.44	8.71	300.28	55.91	147.84	24.24	1	7851.08	3.99	0.32	5	47	6	8	3
1068	70.43	67.13	72	11268.56	37.10	10740.59	24.32	0	0	253.71	13.76	663.34	7.74	406.85	34.62	335.40	25.20	1	7054.00	3.75	0.65	5	47	7	8	2
1069	70.86	67.60	73	11337.01	56.38	10815.24	24.98	0	0	219.09	20.61	736.26	9.29	380.96	57.10	208.43	22.74	1	8225.42	2.95	0.50	5	47	8	8	1
1070	83.05	97.27	65	13287.23	31.99	15563.34	20.33	0	0	182.64	11.56	525.62	5.84	363.39	34.37	254.53	19.09	1	2507.78	2.34	0.55	4	48	1	1	1
1071	71.81	66.94	69	11489.72	60.40	10710.59	29.95	0	0	216.46	18.35	709.16	10.04	437.71	64.24	274.87	29.02	1	6971.95	3.39	0.40	5	49	1	1	1
1072	79.82	54.45	69	12770.86	32.55	8712.69	36.11	0	0	133.53	12.38	592.26	5.81	273.40	30.91	289.14	35.86	1	2034.38	2.29	0.40	5	50	1	1	1
1073	80.73	95.96	70	12916.14	31.06	15353.05	35.75	0	0	168.82	14.01	515.31	6.37	272.20	30.76	295.42	35.65	1	3995.35	2.94	0.51	5	51	1	1	1
1074	82.66	97.48	72	13224.81	21.52	15596.22	29.34	0	0	170.14	9.52	543.89	5.14	299.46	21.18	362.34	30.81	1	4412.67	2.98	0.59	5	52	1	1	1
1075	74.66	68.22	74	11945.90	56.73	10914.86	21.92	0	0	231.87	14.59	720.10	8.15	523.22	73.21	260.01	21.97	1	7633.80	3.76	0.60	5	53	1	1	1
1076	68.78	71.05	74	11005.54	25.46	11368.71	38.03	0	0	196.41	16.65	606.64	7.26	234.79	23.30	304.44	37.89	1	247.92	1.04	0.50	5	54	1	1	1
1077	93.57	106.62	75	14971.63	21.29	17058.80	26.21	0	0	179.33	13.82	466.20	5.41	216.10	19.24	257.38	25.00	1	2867.12	3.25	0.55	5	55	1	6	6
1078	93.11	106.57	76	14897.16	26.34	17050.79	30.06	0	0	206.76	15.27	456.56	7.34	277.22	25.21	300.32	30.10	1	3775.62	3.00	0.53	5	55	2	6	5
1079	93.12	105.46	77	14899.20	23.83	16873.51	40.98	0	0	197.24	13.54	451.60	7.21	272.45	22.85	395.43	44.04	1	3003.60	1.99	0.51	5	55	3	6	4
1080	93.79	104.49	78	15006.96	26.87	16718.67	37.55	0	0	178.82	16.28	502.36	7.32	231.33	25.12	314.01	37.27	1	2699.93	1.72	0.44	5	55	4	6	3
1081	93.19	105.57	79	14910.83	38.77	16890.44	99.93	0	0	121.04	20.26	503.23	7.77	179.47	34.77	355.02	92.35	1	3096.35	3.29	0.33	5	55	5	6	2
1082	93.65	106.70	81	14984.79	29.54	17071.97	32.81	0	0	181.06	20.11	482.91	7.20	207.09	26.50	227.31	30.22	0	3867.25	1.96	0.41	5	55	6	6	1
1083	72.69	67.53	79	11630.40	150.42	10804.10	27.61	0	0	159.63	14.53	770.23	8.67	744.83	258.24	244.38	25.89	1	6835.30	3.43	0.37	5	56	1	1	1
1084	82.36	98.06	79	13176.84	21.04	15689.31	24.89	0	0	222.02	20.74	584.23	6.39	174.25	18.66	205.81	22.15	0	3653.92	3.79	0.51	4	57	1	2	2
1085	81.51	98.18	80	13041.68	24.96	15708.16	17.08	0	0	211.47	10.17	504.90	5.28	358.96	26.11	277.98	16.41	1	1344.38	2.81	0.68	5	57	2	2	1
1086	89.66	96.75	79	14345.67	35.81	15479.75	23.80	0	0	214.92	11.01	500.44	6.55	447.45	42.02	325.76	24.33	1	6486.30	3.53	0.63	5	58	1	1	1
1087	83.36	99.43	82	13338.35	82.87	15908.04	34.94	0	0	122.56	19.82	618.32	8.02	367.60	89.36	170.17	31.58	1	3157.90	2.41	0.23	5	59	1	2	2
1088	83.42	99.09	83	13347.90	31.50	15853.61	29.94	0	0	184.56	11.80	552.83	6.48	362.34	34.11	320.41	30.24	1	2534.97	2.57	0.55	5	59	2	2	1
1089	93.42	105.52	85	14946.63	26.38	16883.98	41.37	0	0	199.77	13.33	448.82	6.92	303.39	25.90	371.02	38.26	1	3639.32	2.93	0.57	5	60	1	1	1
1090	73.48	67.70	86	11757.12	50.40	10831.40	51.77	0	0	144.70	35.41	817.96	9.02	158.35	43.93	162.79	45.38	0	7160.88	1.93	0.15	5	61	1	3	3
1091	73.22	67.35	88	11714.58	187.34	10776.36	20.86	0	0	164.80	17.63	761.68	7.54	857.75	222.26	157.02	18.80	1	6474.95	3.67	0.47	5	61	2	3	2
1092	73.32	67.46	91	11730.64	47.89	10793.04	23.10	0	0	218.52	27.49	784.79	8.93	288.57	45.13	141.75	19.96	1	5629.08	3.66	0.36	4	61	3	3	1
1093	92.83	106.32	89	14852.45	34.81	17011.84	23.82	0	0	220.80	10.75	419.32	6.19	427.58	34.27	338.19	24.42	1	4881.62	2.52	0.66	5	62	1	1	1
1094	69.47	67.09	92	11115.91	27.12	10734.43	18.64	0	0	305.77	12.10	595.64	6.84	405.86	25.08	344.49	19.54	1	5988.15	2.39	0.77	5	63	1	1	1
1095	93.87	106.26	93	15019.80	32.48	17002.31	35.84	0	0	172.59	16.72	462.66	7.67	260.12	30.92	286.45	34.43	1	3332.35	2.52	0.38	5	64	1	21	21
1096	93.13	105.89	94	14901.28	23.27	16941.99	27.58	0	0	180.78	12.74	473.71	5.93	258.64	21.87	296.50	27.14	1	2259.70	1.75	0.53	4	64	2	21	20
1097	93.55	105.36	95	14968.30	23.64	16858.25	54.10	0	0	161.73	19.48	513.47	7.08	153.25	20.98	331.93	54.63	1	1725.53	2.33	0.37	5	64	3	21	19
1098	92.90	106.31	96	14864.51	45.13	17009.57	35.30	0	0	146.44	12.44	454.26	6.77	376.40	49.36	300.34	35.77	1	2048.15	1.62	0.52	5	64	4	21	18
1099	92.89	106.83	98	14862.29	18.82	17093.41	34.85	0	0	220.03	26.53	482.14	6.91	124.06	18.05	222.87	31.25	1	1669.45	2.13	0.42	4	64	5	21	17
1100	92.68	106.40	99	14829.40	33.64	17023.36	26.07	0	0	162.28	12.11	471.74	5.95	337.68	34.79	263.31	25.77	1	2298.55	1.74	0.50	5	64	6	21	16
1101	93.52	106.52	101	14962.89	27.40	17043.40	26.73	0	0	210.31	14.34	445.11	6.91	295.81	27.35	290.23	26.58	1	3454.70	3.12	0.59	5	64	7	21	15
1102	93.44	105.96	104	14950.76	24.21	16953.65	33.87	0	0	200.90	12.15	443.02	6.70	296.22	24.46	392.26	38.07	1	2716.30	2.25	0.57	5	64	8	21	14
1103	93.75	105.48	105	15000.08	18.29	16876.44	27.93	0	0	247.69	10.91	403.10	6.27	312.09	18.58	414.43	30.70	1	1894.12	1.67	0.68	5	64	9	21	13
1104	93.77	106.28	106	15003.17	25.07	17004.44	30.85	0	0	191.02	19.55	483.15	6.78	190.25	22.53	233.63	27.81	0	3556.38	1.75	0.44	4	64	10	21	12
1105	92.72	105.95	107	14834.72	27.15	16952.63	22.82	0	0	210.21	9.73	430.02	5.93	402.63	30.51	361.79	24.71	1	3436.07	2.34	0.60	5	64	11	21	11
1106	93.70	105.62	108	14991.70	30.86	16899.56	29.84	0	0	215.73	11.36	414.32	7.08	401.52	34.56	390.43	32.75	1	3395.85	2.09	0.55	5	64	12	21	10
1107	93.76	106.06	109	15001.30	35.40	16969.61	25.42	0	0	167.55	20.55	503.20	6.30	222.97	31.56	160.64	22.70	0	1964.75	1.61	0.38	3	64	13	21	9
1108	93.31	106.17	110	14929.74	19.14	16987.89	25.87	0	0	203.76	10.48	444.99	5.36	288.97	18.51	339.23	26.20	1	2397.78	1.93	0.66	5	64	14	21	8
1109	93.68	106.40	111	14988.53	23.35	17024.60	29.27	0	0	194.56	20.89	503.29	6.39	168.16	20.70	210.68	25.97	0	3770.78	1.95	0.44	5	64	15	21	7
1110	93.34	105.48	113	14934.12	20.35	16876.74	59.62	0	0	152.97	10.18	482.90	5.59	243.87	19.03	517.01	73.23	1	2774.35	2.55	0.54	5	64	16	21	6
1111	93.12	106.20	115	14899.94	24.92	16992.67	31.06	0	0	186.51	19.38	501.59	6.63	186.42	22.30	231.44	27.99	0	4348.03	2.11	0.43	4	64	17	21	5
1112	93.92	106.17	117	15027.67	22.98	16986.70	25.74	0	0	199.26	12.35	442.43	6.22	286.19	22.48	316.70	25.92	1	3135.57	2.28	0.56	5	64	18	21	4
1113	93.71	106.26	118	14994.24	24.77	17002.33	39.89	0	0	150.83	19.24	503.14	5.91	150.33	21.92	240.93	35.84	0	2973.30	1.54	0.36	5	64	19	21	3
1114	93.93	106.03	121	15029.26	25.15	16964.83	24.82	0	0	189.77	12.05	455.53	6.07	302.01	25.00	300.12	24.55	1	2779.60	2.44	0.56	5	64	20	21	2
1115	93.41	106.44	124	14945.75	31.24	17030.39	27.58	0	0	191.34	13.42	427.42	6.93	336.07	32.33	291.07	27.72	1	3240.70	2.59	0.52	5	64	21	21	1
1116	73.63	67.01	95	11781.11	35.97	10722.33	35.04	0	0	178.54	24.10	775.81	8.00	205.58	32.59	201.37	31.34	0	5938.17	2.17	0.33	5	65	1	41	41
1117	71.77	67.54	98	11483.24	57.76	10806.88	23.68	0	0	229.88	15.30	698.87	8.19	494.81	52.55	279.89	22.68	1	6104.05	3.77	0.55	5	65	2	41	40
1118	70.67	67.45	99	11306.68	68.66	10792.67	37.40	0	0	200.54	19.05	652.78	8.99	452.18	55.28	307.34	36.87	1	5718.92	3.82	0.50	5	65	3	41	39
1119	71.39	66.88	100	11422.65	41.55	10700.66	30.59	0	0	214.60	22.68	735.45	9.64	290.92	40.90	226.20	28.21	1	6525.78	3.99	0.40	5	65	4	41	38
1120	69.91	67.47	101	11185.68	31.28	10795.67	23.79	0	0	237.20	12.71	636.08	7.23	377.95	31.78	336.25	24.74	1	5608.55	2.71	0.59	5	65	5	41	37
1121	71.32	66.98	102	11411.03	36.17	10716.41	24.02	0	0	240.99	12.58	663.86	7.22	414.66	34.50	340.47	25.10	1	6570.88	3.45	0.62	5	65	6	41	36
1122	71.14	66.84	104	11383.12	43.75	10694.07	26.60	0	0	209.30	14.75	701.46	7.80	383.89	42.75	291.43	25.90	1	6305.15	3.05	0.55	5	65	7	41	35
1123	70.87	67.23	105	11339.43	56.41	10756.42	18.19	0	0	261.65	22.45	709.27	8.99	404.92	57.41	165.37	16.39	1	6836.05	4.31	0.54	5	65	8	41	34
1124	71.88	67.19	106	11501.48	54.93	10750.84	26.39	0	0	252.12	19.70	667.83	8.32	456.35	43.83	268.79	24.82	1	7430.25	2.56	0.61	5	65	9	41	33
1125	70.84	66.83	107	11334.84	40.50	10693.50	26.01	0	0	239.71	13.65	661.85	7.35	413.38	35.20	334.97	26.85	1	7906.62	2.33	0.65	5	65	10	41	32
1126	70.77	67.21	108	11322.68	33.25	10753.42	14.65	0	0	310.84	11.42	612.96	6.11	511.22	30.60	286.88	14.75	1	7763.88	2.38	0.82	5	65	11	41	31
1127	69.64	67.10	111	11142.89	42.58	10735.81	25.07	0	0	245.20	14.95	632.40	7.99	407.80	38.20	312.21	25.08	1	6670.78	2.22	0.63	5	65	12	41	30
1128	70.90	67.27	113	11344.09	43.05	10762.50	23.87	0	0	291.59	16.50	652.21	8.93	441.66	37.34	321.63	24.17	1	8832.00	3.03	0.63	5	65	13	41	29
1129	70.26	67.36	115	11240.91	27.70	10777.45	17.69	0	0	262.93	22.66	737.17	7.22	244.64	25.59	159.17	15.67	0	8077.97	2.87	0.55	5	65	14	41	28
1130	71.59	66.61	117	11454.11	29.76	10656.85	17.72	0	0	298.80	14.00	684.39	7.08	374.51	26.96	291.68	17.10	1	7917.92	3.68	0.73	5	65	15	41	27
1131	72.86	66.63	118	11657.05	73.84	10660.31	35.52	0	0	157.60	15.64	743.76	8.75	450.43	78.66	281.41	34.24	1	4425.88	3.89	0.36	5	65	16	41	26
1132	71.65	66.67	119	11464.00	25.14	10666.44	22.99	0	0	278.12	11.43	642.70	7.19	403.95	27.00	400.03	26.79	1	7076.33	3.83	0.64	5	65	17	41	25
1133	70.25	67.38	120	11240.20	37.25	10781.34	26.87	0	0	246.43	12.56	625.07	7.43	433.51	36.23	359.80	27.98	1	5381.55	2.79	0.63	5	65	18	41	24
1134	69.54	67.19	123	11125.76	21.59	10750.87	18.34	0	0	339.67	19.51	623.10	8.55	278.11	21.28	249.64	16.98	1	6863.35	3.54	0.67	5	65	19	41	23
1135	71.45	67.00	126	11431.90	49.04	10720.46	16.36	0	0	299.52	11.32	577.11	6.75	659.49	55.42	299.84	16.52	1	7108.08	2.41	0.79	5	65	20	41	22
1136	71.37	66.78	127	11419.73	47.26	10685.36	21.00	0	0	278.86	14.36	657.95	8.39	515.85	47.27	307.94	21.21	1	7529.33	2.83	0.63	5	65	21	41	21
1137	70.41	67.20	129	11265.63	31.03	10751.33	25.20	0	0	308.86	12.11	559.09	7.49	458.95	29.61	408.10	26.36	1	6502.88	2.51	0.73	5	65	22	41	20
1138	71.49	67.00	130	11439.18	50.63	10719.98	19.78	0	0	274.22	15.18	631.81	8.40	513.65	49.22	278.63	19.18	1	5686.20	2.41	0.64	5	65	23	41	19
1139	72.17	66.88	131	11546.84	73.03	10700.67	27.29	0	0	220.55	16.03	652.13	8.76	578.38	66.66	291.66	26.97	1	4569.67	2.32	0.55	5	65	24	41	18
1140	72.75	66.64	132	11640.44	57.97	10662.06	25.50	0	0	246.17	15.03	667.87	8.83	536.41	54.63	322.40	26.01	1	6882.30	3.32	0.52	5	65	25	41	17
1141	73.24	67.21	134	11718.22	101.36	10753.77	20.91	0	0	181.00	22.61	763.35	8.55	485.90	125.64	131.96	19.03	1	7354.33	3.88	0.38	5	65	26	41	16
1142	72.03	67.21	136	11524.64	37.57	10753.48	17.30	0	0	242.12	14.47	653.83	6.83	388.75	37.25	227.07	15.88	1	4866.47	2.66	0.64	5	65	27	41	15
1143	70.78	66.52	137	11324.02	24.33	10643.18	25.06	0	0	263.23	14.66	642.77	7.75	308.64	24.67	338.60	26.04	1	6527.20	2.67	0.63	5	65	28	41	14
1144	71.60	66.93	139	11456.51	33.42	10708.34	22.93	0	0	292.24	14.37	618.30	8.75	433.91	37.02	345.94	24.26	1	5823.38	2.92	0.59	5	65	29	41	13
1145	69.64	67.04	140	11142.52	22.81	10726.65	19.36	0	0	268.93	13.40	615.16	6.85	323.09	23.23	298.01	19.06	1	6047.20	2.29	0.68	5	65	30	41	12
1146	71.57	67.34	141	11451.44	36.54	10774.94	17.64	0	0	238.98	17.61	687.64	7.21	340.46	37.12	187.47	15.95	1	6752.53	3.07	0.58	5	65	31	41	11
1147	70.59	67.04	143	11293.97	34.17	10727.17	22.33	0	0	215.78	15.94	674.07	7.29	324.88	34.62	236.99	20.68	1	6135.78	2.98	0.55	5	65	32	41	10
1148	72.21	66.96	144	11553.11	61.99	10712.88	28.29	0	0	206.72	15.23	658.89	8.70	484.08	62.73	295.58	28.02	1	6391.22	4.08	0.50	5	65	33	41	9
1149	72.81	66.59	146	11650.04	58.54	10654.09	25.15	0	0	240.17	14.48	633.96	8.26	545.95	54.99	309.68	25.52	1	7246.83	3.03	0.59	5	65	34	41	8
1150	73.43	66.89	147	11749.16	58.89	10702.06	27.62	0	0	200.79	15.00	685.16	8.10	455.41	55.73	284.11	27.00	1	5623.47	3.18	0.52	5	65	35	41	7
1151	73.59	66.98	148	11775.07	36.28	10716.15	26.43	0	0	208.50	17.72	712.95	8.35	323.54	36.65	244.76	24.80	1	4306.65	2.71	0.45	5	65	36	41	6
1152	73.49	66.86	151	11758.67	76.07	10698.29	31.28	0	0	168.18	23.73	753.06	9.55	364.20	78.94	173.69	28.27	1	6558.80	3.41	0.28	5	65	37	41	5
1153	73.46	66.53	152	11753.03	84.76	10645.34	30.13	0	0	199.66	18.34	693.19	9.06	554.03	73.25	262.58	28.32	1	7997.60	4.71	0.54	5	65	38	41	4
1154	75.06	67.37	154	12009.92	30.78	10778.44	21.03	0	0	228.75	13.83	699.32	7.31	368.56	33.54	275.34	20.14	1	4938.40	3.32	0.54	5	65	39	41	3
1155	76.67	68.31	157	12267.75	33.08	10930.09	44.07	0	0	221.46	16.31	655.94	8.28	324.70	33.61	352.07	39.51	1	6137.28	2.56	0.55	5	65	40	41	2
1156	77.31	69.00	158	12369.86	30.54	11040.16	42.01	0	0	249.96	15.77	626.07	9.02	335.14	31.25	410.72	42.44	1	5248.30	2.83	0.55	5	65	41	41	1
1157	68.84	71.39	96	11014.15	24.12	11422.57	38.10	0	0	190.78	23.85	640.28	7.03	149.79	21.54	229.50	35.58	0	458.60	1.39	0.39	5	66	1	1	1
1158	82.72	97.97	96	13235.10	33.49	15674.88	59.86	0	0	148.16	13.31	568.26	7.73	294.23	32.97	442.30	72.91	1	3618.55	2.68	0.31	5	67	1	1	1
1159	70.46	67.00	97	11273.15	38.07	10719.77	29.78	0	0	204.75	16.84	686.35	8.50	331.27	39.06	280.69	28.82	1	7338.67	3.22	0.45	5	68	1	1	1
1160	69.19	78.62	99	11069.97	35.66	12579.31	17.23	0	0	209.95	13.81	605.13	5.76	339.17	34.42	204.04	15.56	1	5110.85	1.94	0.63	5	69	1	1	1
1161	85.25	103.84	99	13639.33	23.79	16613.84	22.93	0	0	255.78	25.98	579.79	7.42	180.87	21.01	174.35	20.29	0	2987.15	2.21	0.48	4	70	1	1	1
1162	74.24	67.34	101	11878.70	72.40	10774.55	30.40	0	0	161.67	18.24	772.44	8.84	421.49	82.75	213.93	27.92	1	7693.72	4.12	0.35	5	71	1	9	9
1163	73.69	67.34	103	11789.74	116.58	10774.85	25.42	0	0	226.70	17.95	696.47	10.55	706.69	218.27	248.49	25.16	1	5016.65	4.05	0.47	5	71	2	9	8
1164	72.93	67.06	106	11668.07	39.09	10729.50	22.74	0	0	221.26	16.00	741.54	8.15	383.32	43.48	249.15	21.42	1	6403.22	3.34	0.50	5	71	3	9	7
1165	74.15	67.41	109	11864.59	44.93	10785.90	34.68	0	0	176.04	20.94	805.12	8.99	285.90	43.59	229.22	31.69	1	9216.42	3.10	0.32	5	71	4	9	6
1166	75.29	68.16	111	12046.14	32.34	10906.28	21.40	0	0	291.99	27.52	755.99	9.80	264.19	29.82	177.05	19.22	1	7696.85	4.00	0.47	4	71	5	9	5
1167	75.38	67.54	112	12060.67	38.49	10807.02	49.69	0	0	181.98	16.07	726.86	9.20	315.26	39.36	399.65	57.68	1	5526.90	2.50	0.38	5	71	6	9	4
1168	74.62	67.96	113	11938.53	47.15	10874.22	26.73	0	0	280.38	16.37	675.37	9.65	487.85	57.62	310.60	26.87	1	6980.95	3.00	0.60	5	71	7	9	3
1169	73.05	67.29	116	11688.68	44.77	10767.13	23.59	0	0	230.62	12.68	703.73	7.67	499.97	59.26	309.57	24.09	1	7547.70	4.37	0.61	5	71	8	9	2
1170	73.99	67.32	117	11837.71	60.06	10771.78	25.68	0	0	239.99	18.35	729.98	10.06	487.72	78.22	255.43	25.51	1	6409.97	3.42	0.50	5	71	9	9	1
1171	84.00	98.00	101	13439.31	30.82	15679.59	50.62	0	0	162.61	12.64	575.84	6.99	303.13	30.68	404.65	51.05	1	4270.60	2.58	0.46	5	72	1	1	1
1172	89.09	100.50	101	14253.66	29.82	16080.69	30.68	0	0	263.68	33.01	608.84	10.02	184.16	26.46	189.54	27.19	0	2891.42	3.43	0.37	4	73	1	1	1
1173	72.11	78.26	108	11537.02	31.96	12521.70	18.96	0	0	290.84	15.16	614.49	6.70	353.77	26.75	275.52	18.25	1	7979.08	4.97	0.74	5	74	1	2	2
1174	72.52	78.16	110	11603.23	57.98	12505.66	21.24	0	0	287.98	21.10	637.13	8.63	482.23	47.60	222.50	20.50	1	9485.62	8.11	0.66	5	74	2	2	1
1175	75.89	68.05	109	12141.67	44.77	10887.81	51.68	0	0	237.79	19.26	691.00	10.91	351.51	44.02	397.93	52.29	1	8054.90	3.36	0.48	5	75	1	2	2
1176	76.75	69.69	110	12280.53	32.34	11149.70	29.35	0	0	292.25	15.42	603.88	8.88	410.37	36.56	347.44	28.15	1	5433.78	2.28	0.65	5	75	2	2	1
1177	83.98	98.13	109	13436.58	28.66	15701.51	39.87	0	0	154.19	21.71	622.67	6.51	157.73	25.62	218.61	35.51	0	3541.97	1.62	0.32	4	76	1	15	15
1178	83.79	97.52	110	13406.87	32.66	15603.83	48.85	0	0	156.32	19.11	598.57	7.78	209.25	29.59	290.75	48.21	1	4251.80	2.21	0.34	5	76	2	15	14
1179	83.47	98.51	112	13355.99	24.21	15762.21	29.58	0	0	226.40	11.15	512.17	6.61	348.47	25.33	400.90	32.29	1	1911.95	2.30	0.62	5	76	3	15	13
1180	83.33	98.43	113	13332.70	30.09	15748.36	32.08	0	0	188.97	23.19	622.34	7.46	189.94	26.78	202.50	28.55	0	4702.00	2.55	0.37	4	76	4	15	12
1181	83.55	98.34	114	13368.34	23.39	15734.12	24.25	0	0	234.60	12.27	520.52	6.67	337.99	24.34	327.31	24.82	1	3222.10	2.60	0.63	5	76	5	15	11
1182	83.92	98.42	116	13427.49	24.81	15746.53	21.29	0	0	213.56	12.02	537.19	6.00	327.44	25.34	280.81	21.24	1	1637.22	3.55	0.64	5	76	6	15	10
1183	84.82	99.93	117	13571.40	16.83	15989.54	19.59	0	0	258.48	22.89	581.88	5.71	146.71	14.91	170.49	17.23	0	1498.65	3.93	0.57	5	76	7	15	9
1184	84.44	100.04	118	13510.44	23.48	16005.69	22.95	0	0	210.14	21.84	591.34	6.03	174.27	20.68	170.39	20.28	0	2702.28	2.88	0.47	4	76	8	15	8
1185	85.12	99.60	119	13619.74	17.21	15936.48	28.34	0	0	255.75	28.73	606.71	6.92	121.83	16.53	195.54	24.83	1	2336.97	3.71	0.46	3	76	9	15	7
1186	84.77	99.61	120	13563.02	30.91	15937.27	27.10	0	0	222.18	21.52	576.48	8.40	247.80	28.36	218.60	24.53	0	1352.95	2.56	0.43	5	76	10	15	6
1187	84.39	98.96	121	13502.52	26.26	15833.75	20.13	0	0	225.77	13.98	543.13	6.72	322.10	26.51	254.93	19.07	1	3753.97	3.56	0.59	5	76	11	15	5
1188	84.98	99.12	122	13597.39	23.96	15858.91	27.89	0	0	204.68	24.14	607.67	6.52	156.95	21.29	182.43	24.57	0	3051.55	2.80	0.42	5	76	12	15	4
1189	84.68	99.80	123	13548.76	25.55	15968.17	13.90	0	0	268.83	33.72	620.98	6.00	160.14	22.18	91.14	13.40	1	4559.50	3.08	0.44	4	76	13	15	3
1190	83.47	98.52	125	13355.92	33.83	15762.48	30.39	0	0	157.87	12.98	547.84	6.39	314.98	33.79	277.97	30.12	1	1569.38	3.11	0.46	5	76	14	15	2
1191	83.24	97.95	126	13317.86	32.45	15672.37	26.10	0	0	155.38	11.18	560.31	5.68	330.72	33.38	282.11	25.29	1	4177.58	3.60	0.48	4	76	15	15	1
1192	87.48	96.16	110	13996.58	50.45	15385.26	29.36	0	0	223.15	16.29	521.90	8.95	454.29	64.25	277.44	29.56	1	5542.58	2.88	0.54	5	77	1	1	1
1193	76.43	69.00	114	12228.35	47.23	11039.64	64.99	0	0	175.16	22.21	683.54	10.78	275.42	46.66	335.35	64.50	1	4051.80	3.09	0.36	5	78	1	1	1
1194	89.44	103.91	116	14310.34	18.09	16625.94	22.14	0	0	216.01	13.56	487.65	5.62	226.22	16.48	270.16	21.04	1	837.85	2.12	0.62	4	79	1	2	2
1195	89.52	102.77	118	14323.65	34.84	16442.86	24.65	0	0	169.49	19.82	529.40	6.12	226.60	32.18	163.41	21.88	0	102.42	2.13	0.40	4	79	2	2	1
1196	68.43	69.82	118	10949.31	23.47	11171.99	55.68	0	0	216.93	22.12	623.27	8.54	178.67	21.05	340.70	53.63	1	1614.10	1.60	0.46	5	80	1	1	1
1197	72.78	67.39	121	11645.26	143.18	10782.77	20.99	0	0	200.25	15.18	717.04	8.62	803.08	225.82	222.14	19.45	1	5870.10	3.01	0.50	5	81	1	7	7
1198	73.21	66.87	122	11713.27	36.84	10698.61	24.72	0	0	234.60	15.45	708.81	8.47	388.48	40.73	289.83	24.45	1	6805.50	5.02	0.50	5	81	2	7	6
1199	73.69	66.91	124	11790.89	58.07	10705.63	34.03	0	0	183.03	19.35	729.24	10.02	390.76	65.96	254.10	32.44	1	6736.17	4.14	0.32	5	81	3	7	5
1200	71.80	66.69	125	11487.51	34.96	10669.70	21.31	0	0	248.87	12.29	648.41	7.34	439.52	37.48	330.06	22.03	1	7062.30	2.69	0.62	5	81	4	7	4
1201	73.66	66.42	126	11785.66	80.30	10626.59	56.82	0	0	140.71	14.33	721.71	8.72	493.73	109.45	346.78	53.76	1	6892.67	3.10	0.45	5	81	5	7	3
1202	73.84	67.21	129	11813.63	60.58	10753.29	29.15	0	0	167.37	16.24	749.26	8.43	424.02	72.44	239.94	27.22	1	6162.65	4.10	0.37	5	81	6	7	2
1203	73.33	67.14	130	11733.40	51.54	10742.13	30.70	0	0	163.84	21.38	774.13	8.28	300.09	49.74	184.38	27.77	1	7356.75	3.11	0.31	5	81	7	7	1
1204	74.04	78.57	122	11846.97	28.67	12571.01	15.37	0	0	441.31	21.15	640.98	7.78	402.22	22.58	257.19	14.14	1	10048.95	6.73	0.80	5	82	1	1	1
1205	89.55	101.83	126	14327.32	16.57	16293.26	18.70	0	0	265.35	23.42	549.82	5.63	143.53	14.14	162.85	16.41	0	1615.65	3.29	0.58	3	83	1	3	3
1206	89.27	101.69	127	14282.89	17.06	16270.72	17.99	0	0	308.53	34.58	589.85	6.25	114.94	14.51	120.52	14.91	1	1504.50	3.94	0.48	4	83	2	3	2
1207	88.89	101.79	128	14222.24	21.84	16285.67	23.89	0	0	200.94	24.25	573.80	5.54	140.25	19.63	152.62	20.94	0	-426.92	3.30	0.43	4	83	3	3	1
1208	93.64	106.36	129	14982.32	30.05	17016.93	25.53	0	0	178.26	11.99	444.59	6.07	336.06	31.04	280.57	25.57	1	3638.10	2.59	0.56	5	84	1	1	1
1209	70.19	67.58	133	11229.62	57.53	10812.66	32.69	0	0	182.86	28.83	714.48	9.84	274.53	54.52	161.23	29.08	1	4360.67	2.23	0.28	5	85	1	2	2
1210	70.89	66.94	135	11342.72	43.76	10709.82	23.06	0	0	244.47	14.81	638.27	8.33	440.34	45.93	293.05	22.78	1	6009.42	2.32	0.56	5	85	2	2	1
1211	88.77	96.29	133	14203.31	53.19	15405.87	28.34	0	0	153.59	14.85	561.04	7.27	389.14	59.93	231.01	26.74	1	4683.20	2.32	0.39	5	86	1	1	1
1212	88.93	101.47	133	14229.34	26.97	16234.88	44.84	0	0	177.92	28.92	564.11	7.53	130.79	25.37	211.09	40.73	1	281.92	1.74	0.28	3	87	1	7	7
1213	88.89	100.93	136	14221.87	23.26	16148.75	32.48	0	0	171.18	18.62	546.76	5.90	165.95	20.75	229.90	29.37	0	1553.22	2.46	0.45	5	87	2	7	6
1214	89.10	101.70	138	14256.20	23.14	16272.73	26.03	0	0	228.12	37.44	577.64	6.66	114.79	23.28	121.61	21.85	1	812.03	2.13	0.32	5	87	3	7	5
1215	89.07	101.90	139	14250.58	23.60	16303.32	19.76	0	0	211.96	23.31	555.72	5.55	165.54	20.73	139.48	17.85	0	-501.55	2.63	0.47	5	87	4	7	4
1216	88.87	101.64	142	14218.43	24.81	16263.00	22.21	0	0	195.63	22.51	572.35	5.57	165.95	21.81	148.19	19.25	0	1126.22	2.37	0.44	4	87	5	7	3
1217	89.25	102.18	143	14279.77	19.79	16349.02	18.39	0	0	236.41	23.62	546.42	5.43	152.41	17.31	141.97	16.29	0	1315.85	2.82	0.52	4	87	6	7	2
1218	89.29	102.59	144	14285.90	34.17	16413.90	22.94	0	0	231.58	34.02	574.64	7.12	175.56	29.66	97.72	15.17	1	493.75	2.49	0.35	5	87	7	7	1
1219	74.21	66.84	137	11874.24	53.60	10694.70	43.38	0	0	145.97	23.75	774.85	9.14	255.03	49.39	208.26	39.24	1	5429.62	3.18	0.21	4	88	1	3	3
1220	75.19	67.02	138	12030.65	99.87	10723.82	29.38	0	0	187.86	16.45	736.77	8.88	640.86	96.20	267.10	28.18	1	5142.00	3.38	0.43	5	88	2	3	2
1221	74.34	66.94	140	11894.01	58.03	10710.61	35.70	0	0	180.52	16.44	727.48	9.44	421.79	66.07	302.15	35.74	1	6711.95	3.80	0.37	5	88	3	3	1
1222	90.39	96.83	137	14462.06	46.19	15493.36	33.52	0	0	133.59	16.47	565.36	6.84	288.11	44.06	213.61	30.55	1	2985.45	2.65	0.32	5	89	1	2	2
1223	90.87	98.02	138	14539.14	27.81	15682.81	29.68	0	0	186.85	30.79	597.81	6.45	131.82	25.39	140.20	26.83	1	3935.55	3.21	0.29	3	89	2	2	1
1224	94.51	106.31	137	15121.97	33.30	17009.21	39.12	0	0	181.38	22.75	456.17	8.19	206.94	29.84	234.00	37.34	0	2773.18	2.04	0.35	5	90	1	1	1
1225	83.29	98.13	138	13327.10	45.85	15701.44	32.97	0	0	138.95	16.01	570.80	7.02	303.72	44.85	225.34	30.29	1	2072.28	2.85	0.35	5	91	1	1	1
1226	93.60	106.16	141	14976.20	25.81	16986.27	24.57	0	0	208.70	10.64	418.34	5.99	370.30	28.39	331.11	24.98	1	1935.57	2.24	0.64	5	92	1	1	1
1227	91.46	97.96	143	14633.97	42.96	15672.82	43.53	0	0	127.35	20.34	574.93	7.07	209.07	38.46	211.32	39.22	0	3629.80	1.73	0.27	5	93	1	8	8
1228	91.19	97.43	146	14590.60	38.32	15588.31	37.51	0	0	135.77	19.89	570.96	6.57	202.65	34.20	198.51	33.45	0	2661.42	1.49	0.28	3	93	2	8	7
1229	91.38	98.45	149	14620.68	29.82	15752.01	48.73	0	0	144.66	14.17	566.51	6.75	234.70	28.85	363.32	52.56	1	3619.25	3.66	0.41	5	93	3	8	6
1230	91.34	97.81	150	14614.58	41.23	15649.57	33.88	0	0	174.95	26.19	579.13	8.26	213.08	36.69	175.27	30.14	0	4565.47	2.85	0.28	4	93	4	8	5
1231	91.12	97.80	151	14579.41	34.50	15648.18	23.35	0	0	160.81	17.14	586.58	5.78	249.19	31.46	170.35	20.89	0	3422.22	2.33	0.43	4	93	5	8	4
1232	91.03	97.68	152	14564.02	26.77	15628.59	28.63	0	0	200.72	14.86	549.44	7.25	280.68	25.89	299.17	28.04	1	4351.35	4.14	0.48	4	93	6	8	3
1233	91.50	97.68	153	14640.30	27.64	15628.90	24.02	0	0	195.17	21.31	604.58	6.29	195.57	24.45	169.97	21.25	0	4600.15	2.85	0.44	4	93	7	8	2
1234	91.05	97.29	154	14568.18	28.45	15566.63	29.07	0	0	184.08	12.80	541.33	6.78	313.23	28.68	320.80	29.51	1	5286.92	3.72	0.46	4	93	8	8	1
1235	94.05	106.00	146	15048.67	24.43	16959.98	24.16	0	0	171.80	15.21	499.84	5.35	213.99	22.06	211.80	21.76	0	2720.80	1.71	0.51	5	94	1	10	10
1236	93.44	106.52	148	14950.65	39.61	17043.53	26.68	0	0	187.87	11.97	431.53	6.99	427.71	48.39	310.65	27.25	1	4934.18	3.12	0.52	5	94	2	10	9
1237	94.28	105.87	150	15085.32	39.85	16939.51	34.93	0	0	154.53	20.08	492.22	7.44	238.26	36.18	209.04	31.67	0	2389.05	1.57	0.31	4	94	3	10	8
1238	93.68	106.21	152	14988.97	27.86	16993.04	24.73	0	0	210.78	15.97	472.06	7.13	277.81	27.15	255.36	23.04	1	4428.50	2.93	0.52	5	94	4	10	7
1239	93.98	105.59	153	15037.46	30.57	16894.92	33.43	0	0	189.29	13.41	445.67	7.32	325.25	31.33	339.31	34.72	1	2406.40	2.51	0.48	5	94	5	10	6
1240	93.47	105.98	154	14955.74	18.89	16956.38	23.66	0	0	239.76	9.15	397.90	5.23	346.06	19.59	389.04	23.65	1	2925.57	2.05	0.76	5	94	6	10	5
1241	93.17	106.06	155	14907.05	33.50	16969.70	49.39	0	0	134.56	21.61	509.78	6.87	161.85	29.90	236.80	44.61	0	2100.78	1.49	0.26	4	94	7	10	4
1242	93.91	106.12	156	15026.09	24.52	16979.69	23.91	0	0	198.81	13.32	433.09	6.25	281.32	23.77	277.31	22.87	1	2678.28	2.01	0.56	5	94	8	10	3
1243	93.85	105.89	157	15015.94	29.60	16942.16	34.55	0	0	162.81	11.08	437.42	6.27	326.29	30.50	366.23	37.41	1	2884.22	1.67	0.48	5	94	9	10	2
1244	93.68	106.08	158	14989.15	34.56	16972.10	38.49	0	0	190.00	12.13	407.36	7.22	376.92	37.43	386.57	39.13	1	2502.25	1.67	0.53	5	94	10	10	1
1245	84.76	100.79	147	13561.23	26.46	16125.79	14.27	0	0	252.57	22.99	549.79	5.99	224.16	23.42	121.97	12.90	1	2177.28	2.96	0.55	4	95	1	1	1
1246	70.87	66.54	148	11338.99	39.11	10646.97	25.95	0	0	239.67	13.42	624.50	7.89	431.15	41.01	333.17	26.83	1	6613.95	3.01	0.64	5	96	1	2	2
1247	70.01	67.14	149	11201.89	37.40	10742.79	30.39	0	0	229.59	19.62	638.99	9.91	327.65	38.31	278.44	29.25	1	4803.40	2.58	0.43	5	96	2	2	1
1248	90.51	101.63	150	14481.64	35.84	16261.00	31.81	0	0	170.92	17.17	515.61	7.46	277.19	33.84	244.08	30.24	1	1486.88	2.06	0.38	4	97	1	1	1
1249	77.01	69.40	152	12320.88	36.32	11103.57	38.26	0	0	250.84	14.28	601.47	8.06	396.00	36.43	393.19	34.54	1	6569.72	2.35	0.64	5	98	1	2	2
1250	76.58	68.43	153	12252.73	34.26	10948.52	30.43	0	0	267.48	17.64	651.41	9.82	362.63	36.23	328.42	31.22	1	5315.38	2.93	0.51	5	98	2	2	1
1251	90.49	101.67	154	14478.65	24.95	16267.10	23.28	0	0	279.80	42.81	575.42	6.98	98.07	15.67	105.88	17.83	1	235.90	3.56	0.33	4	99	1	1	1
1252	72.33	66.32	157	11572.55	110.05	10610.99	47.38	0	0	172.62	12.38	655.23	8.84	737.69	139.18	427.18	51.67	1	8250.28	3.44	0.51	5	100	1	4	4
1253	70.84	66.88	158	11335.07	64.02	10700.63	33.55	0	0	196.20	21.02	662.55	8.99	344.99	55.81	241.62	31.07	1	6664.10	3.09	0.46	5	100	2	4	3
1254	70.89	66.77	159	11342.44	42.48	10682.52	19.96	0	0	308.44	14.39	566.25	8.17	520.44	38.58	320.01	20.37	1	5770.28	2.08	0.69	5	100	3	4	2
1255	72.12	67.24	160	11539.06	42.64	10758.97	18.69	0	0	292.18	13.70	590.74	7.76	511.54	44.98	288.05	18.88	1	6252.70	3.08	0.72	5	100	4	4	1
1256	91.31	99.43	157	14608.84	24.79	15908.92	45.92	0	0	129.98	13.64	567.97	5.27	184.46	22.38	310.01	45.73	1	3759.10	2.45	0.42	4	101	1	1	1
1257	74.95	66.98	161	11992.76	126.83	10716.95	24.28	0	0	151.85	19.39	743.69	7.34	554.64	117.00	150.49	22.14	1	6082.22	4.25	0.41	5	102	1	1	1
1258	90.71	97.91	161	14514.06	30.04	15665.06	26.68	0	0	208.62	17.90	585.49	7.61	266.38	28.84	242.85	24.64	1	6380.25	3.83	0.48	5	103	1	182	182
1259	91.53	98.79	162	14644.08	17.13	15805.93	95.63	0	0	142.76	15.27	582.71	5.55	118.86	13.32	513.47	123.61	1	2729.10	3.02	0.45	5	103	2	182	181
1260	91.06	98.05	163	14569.68	20.40	15688.50	34.33	0	0	197.90	15.42	557.06	6.63	206.31	18.63	326.59	34.73	1	3258.08	3.36	0.52	5	103	3	182	180
1261	90.68	98.47	165	14509.29	37.52	15754.66	25.78	0	0	187.25	14.46	550.45	7.26	347.12	39.17	263.63	24.28	1	4075.42	2.95	0.46	4	103	4	182	179
1262	90.86	98.21	166	14536.96	17.99	15713.99	38.08	0	0	207.56	18.73	592.66	6.71	156.07	16.24	315.18	37.47	1	4973.08	3.02	0.50	4	103	5	182	178
1263	90.97	98.83	167	14555.03	21.62	15813.38	22.89	0	0	201.31	15.81	587.13	5.75	214.14	19.52	225.47	20.92	0	3913.97	2.51	0.56	4	103	6	182	177
1264	90.62	97.34	168	14499.41	19.16	15574.52	23.18	0	0	231.28	12.06	556.71	5.98	278.34	18.85	323.91	23.62	1	5350.35	2.92	0.68	5	103	7	182	176
1265	90.78	98.57	169	14525.31	16.80	15770.43	17.72	0	0	268.92	14.49	552.36	6.04	241.45	15.74	256.65	16.38	1	4139.83	3.94	0.69	5	103	8	182	175
1266	90.69	98.22	171	14510.49	17.73	15714.49	30.45	0	0	233.61	30.40	611.42	6.07	91.01	13.44	179.27	26.47	1	4342.45	4.20	0.42	5	103	9	182	174
1267	90.78	98.00	173	14525.49	24.58	15680.78	28.19	0	0	262.40	12.91	488.32	7.89	362.12	26.47	402.69	32.50	1	5102.65	4.07	0.54	5	103	10	182	173
1268	90.85	97.93	174	14536.35	19.84	15668.28	16.83	0	0	280.09	14.00	551.17	6.59	299.67	19.63	263.12	15.92	1	5300.65	3.98	0.69	4	103	11	182	172
1269	91.05	98.35	175	14568.26	21.57	15735.32	16.95	0	0	304.67	17.23	564.65	7.60	291.41	20.91	235.95	15.58	1	6653.28	5.42	0.66	5	103	12	182	171
1270	90.50	98.28	176	14480.78	25.47	15724.25	22.95	0	0	217.43	15.42	587.39	6.95	279.45	24.20	254.01	21.38	1	5142.08	4.02	0.53	4	103	13	182	170
1271	90.52	98.03	177	14482.51	27.23	15685.56	23.97	0	0	263.02	18.62	562.61	8.80	297.53	26.52	264.57	22.78	1	4564.92	5.32	0.53	5	103	14	182	169
1272	90.84	98.07	178	14533.85	19.12	15690.76	19.62	0	0	292.12	24.54	614.63	7.04	175.78	16.91	180.28	17.35	0	5016.83	4.75	0.57	3	103	15	182	168
1273	90.54	98.55	179	14487.12	16.00	15768.79	23.96	0	0	253.26	15.98	601.18	6.42	199.06	14.50	290.94	22.87	1	6029.12	3.65	0.64	4	103	16	182	167
1274	90.66	98.18	180	14505.00	29.86	15708.44	24.37	0	0	232.09	17.91	587.69	8.21	297.92	29.06	248.46	22.71	1	4267.92	4.04	0.50	5	103	17	182	166
1275	90.72	98.38	181	14514.92	23.37	15740.89	23.57	0	0	272.54	18.33	554.83	8.29	266.03	22.54	273.29	22.24	1	4200.80	4.62	0.57	5	103	18	182	165
1276	90.35	98.56	182	14455.38	25.45	15768.87	25.81	0	0	244.14	20.94	614.70	8.21	231.49	23.13	234.73	23.47	0	4519.22	3.02	0.49	4	103	19	182	164
1277	90.62	98.66	183	14499.85	18.39	15785.93	18.02	0	0	322.91	22.77	612.22	7.50	202.18	16.40	198.18	16.07	0	4570.75	4.72	0.63	3	103	20	182	163
1278	90.45	98.37	184	14472.61	24.47	15739.44	24.95	0	0	261.98	18.23	589.89	8.56	275.17	23.22	279.79	23.81	1	4793.85	5.20	0.52	5	103	21	182	162
1279	90.54	98.17	185	14486.03	28.66	15707.05	20.26	0	0	270.22	16.02	563.69	8.30	357.99	30.83	269.99	19.37	1	6224.47	4.44	0.56	5	103	22	182	161
1280	90.65	98.11	186	14504.63	20.34	15698.32	18.49	0	0	271.49	18.14	610.69	6.85	236.79	18.46	215.54	16.73	0	5461.72	3.98	0.62	4	103	23	182	160
1281	91.26	97.83	187	14601.42	20.42	15653.04	19.57	0	0	272.87	16.43	581.30	7.19	264.36	19.12	253.98	18.23	1	5631.60	5.99	0.62	4	103	24	182	159
1282	90.59	98.55	188	14494.20	20.84	15768.68	24.75	0	0	277.57	18.04	568.93	8.05	251.55	19.28	283.19	24.38	1	3354.40	4.44	0.59	4	103	25	182	158
1283	90.95	98.77	189	14551.75	17.77	15803.01	22.18	0	0	283.25	19.37	603.20	7.26	202.57	16.07	251.10	20.32	1	5352.12	4.46	0.62	5	103	26	182	157
1284	90.58	97.61	190	14492.14	26.40	15617.03	34.46	0	0	207.70	15.80	575.22	7.87	265.63	25.86	339.71	35.81	1	5284.12	4.78	0.48	5	103	27	182	156
1285	91.16	97.94	191	14586.17	23.84	15670.88	20.76	0	0	287.94	25.27	621.45	8.10	210.23	21.26	183.29	18.50	0	6137.50	3.73	0.53	5	103	28	182	155
1286	90.94	98.07	192	14550.47	19.40	15690.88	18.36	0	0	286.62	14.96	558.82	7.02	285.28	18.85	273.46	17.54	1	5414.70	4.34	0.67	5	103	29	182	154
1287	91.09	98.10	193	14575.12	28.15	15695.59	19.72	0	0	252.09	16.18	585.28	7.63	327.93	28.69	242.39	18.38	1	6000.88	5.53	0.57	4	103	30	182	153
1288	91.19	97.97	194	14590.71	23.77	15674.62	23.85	0	0	290.44	13.38	517.92	8.14	377.80	26.59	375.49	26.37	1	6054.08	3.92	0.58	5	103	31	182	152
1289	90.99	98.02	195	14558.19	19.82	15682.91	19.61	0	0	313.39	17.99	582.90	8.05	267.47	18.83	265.17	18.56	1	6398.53	5.61	0.64	5	103	32	182	151
1290	91.27	97.94	196	14602.51	20.69	15670.44	23.40	0	0	267.14	19.85	587.16	7.62	217.40	18.71	243.38	21.61	0	6105.95	3.92	0.57	5	103	33	182	150
1291	90.86	97.74	197	14536.81	21.43	15638.57	43.82	0	0	205.16	19.70	632.75	7.66	174.86	19.34	328.26	44.25	1	7043.35	3.80	0.46	5	103	34	182	149
1292	90.89	98.25	198	14542.79	15.78	15720.23	18.60	0	0	296.70	17.42	614.12	6.60	209.61	14.26	245.88	17.00	0	6878.53	4.06	0.68	3	103	35	182	148
1293	91.25	97.80	199	14599.74	23.23	15648.30	23.74	0	0	248.28	21.40	612.82	7.51	209.34	20.83	213.85	21.32	0	5462.58	3.03	0.52	5	103	36	182	147
1294	91.05	97.62	200	14567.84	18.08	15618.44	20.71	0	0	264.98	14.83	555.99	6.73	252.92	16.96	286.85	19.86	1	5205.92	4.13	0.64	4	103	37	182	146
1295	90.77	98.36	201	14523.06	19.01	15738.13	18.42	0	0	291.55	11.18	507.19	6.54	358.83	20.35	359.01	19.97	1	3238.58	3.25	0.69	5	103	38	182	145
1296	91.52	97.80	202	14643.23	28.48	15647.68	21.32	0	0	237.32	24.49	621.26	7.32	213.28	25.25	159.86	18.94	0	4610.05	2.93	0.46	4	103	39	182	144
1297	90.85	98.09	203	14535.59	20.95	15694.84	23.16	0	0	267.90	17.68	569.49	7.67	246.55	19.67	271.46	21.92	1	4500.62	5.68	0.59	5	103	40	182	143
1298	91.38	97.90	204	14620.52	21.25	15664.31	15.52	0	0	288.05	17.02	595.62	6.79	277.28	19.97	205.81	14.09	1	5689.45	4.53	0.67	5	103	41	182	142
1299	90.55	98.41	205	14487.85	38.96	15744.89	29.36	0	0	193.30	15.42	578.04	8.32	361.80	42.30	290.04	28.62	1	4961.83	4.08	0.39	5	103	42	182	141
1300	90.53	98.15	206	14484.48	27.04	15703.58	23.86	0	0	264.33	20.95	607.14	8.83	265.57	25.21	235.73	21.94	1	5258.90	4.20	0.51	5	103	43	182	140
1301	90.50	97.97	207	14480.29	23.52	15675.28	27.80	0	0	269.48	15.76	550.09	8.65	312.51	23.62	350.55	29.52	1	5521.85	4.72	0.53	5	103	44	182	139
1302	91.31	97.53	208	14609.77	21.35	15605.03	18.23	0	0	277.14	20.05	610.92	7.04	228.90	19.22	195.93	16.33	0	6036.35	3.84	0.60	4	103	45	182	138
1303	91.22	97.77	209	14594.47	24.48	15643.76	22.59	0	0	244.13	15.83	571.95	7.54	292.04	23.77	272.64	21.49	1	5705.15	3.82	0.55	4	103	46	182	137
1304	91.22	97.94	210	14595.19	43.02	15670.79	27.55	0	0	197.15	15.63	562.71	7.93	360.01	43.92	270.47	26.30	1	5541.50	4.09	0.48	5	103	47	182	136
1305	91.53	97.50	211	14644.20	15.82	15599.85	14.88	0	0	274.35	17.36	630.33	5.30	193.38	14.03	181.85	13.19	0	7708.92	4.04	0.69	3	103	48	182	135
1306	90.87	97.76	212	14538.58	24.53	15642.12	24.19	0	0	254.05	12.86	533.64	7.36	353.88	26.13	348.17	25.52	1	4310.83	3.70	0.59	4	103	49	182	134
1307	90.44	98.61	213	14471.06	23.34	15776.89	23.32	0	0	228.02	13.79	555.59	6.77	298.84	22.80	289.29	23.18	1	2486.25	3.20	0.59	5	103	50	182	133
1308	91.09	98.02	214	14575.03	25.84	15683.38	17.51	0	0	271.82	14.67	548.02	7.32	351.57	27.35	255.69	16.58	1	4518.97	4.57	0.64	5	103	51	182	132
1309	91.05	98.12	215	14567.89	23.75	15699.14	19.42	0	0	269.62	16.25	541.89	7.53	300.42	23.35	252.99	18.19	1	4665.17	5.24	0.61	5	103	52	182	131
1310	90.79	98.31	216	14526.64	19.92	15728.87	20.46	0	0	286.37	16.94	551.98	7.52	259.54	18.99	269.53	19.24	1	3448.65	3.61	0.63	4	103	53	182	130
1311	90.47	97.56	217	14475.88	24.19	15609.06	29.82	0	0	242.72	15.97	577.40	8.13	287.42	23.35	326.80	30.54	1	4492.47	3.70	0.53	5	103	54	182	129
1312	90.88	98.33	218	14540.09	16.91	15733.07	18.03	0	0	354.12	27.47	598.40	7.66	168.26	14.95	179.27	15.89	0	5812.60	5.21	0.62	3	103	55	182	128
1313	90.90	98.11	219	14543.78	13.36	15697.03	17.17	0	0	322.03	13.51	563.07	6.24	248.75	12.58	307.42	17.08	1	5930.67	5.23	0.77	5	103	56	182	127
1314	90.71	98.69	220	14513.96	19.13	15790.60	26.43	0	0	263.91	25.62	623.73	7.37	152.08	16.87	210.03	23.38	0	4862.72	4.09	0.50	4	103	57	182	126
1315	91.08	98.27	221	14572.87	22.50	15723.28	17.07	0	0	304.60	22.14	588.69	7.61	238.94	20.43	182.65	15.28	0	5817.83	4.06	0.61	3	103	58	182	125
1316	90.79	98.71	222	14526.51	29.27	15793.55	27.28	0	0	207.81	19.56	599.01	7.58	241.94	26.74	224.41	25.20	0	5200.33	3.06	0.45	5	103	59	182	124
1317	90.94	98.33	223	14549.70	21.68	15732.68	19.47	0	0	299.09	21.86	576.07	7.91	229.50	19.77	207.38	17.49	0	4409.12	3.74	0.59	4	103	60	182	123
1318	91.86	97.62	224	14697.32	21.57	15619.08	25.03	0	0	236.03	12.14	535.63	6.78	317.73	22.01	361.43	27.18	1	4425.55	3.29	0.59	4	103	61	182	122
1319	91.03	97.76	225	14565.52	19.91	15641.33	23.63	0	0	296.43	21.64	584.23	8.36	212.88	18.07	251.16	21.71	1	6012.35	5.70	0.58	5	103	62	182	121
1320	91.35	97.97	226	14616.15	17.15	15675.81	19.51	0	0	317.67	21.51	600.05	7.44	196.88	15.35	222.96	17.65	0	5756.50	4.63	0.64	4	103	63	182	120
1321	90.89	98.18	227	14541.85	17.20	15709.15	21.26	0	0	356.00	26.82	615.01	8.62	177.02	15.33	218.32	19.00	0	6245.92	4.99	0.61	3	103	64	182	119
1322	91.00	97.69	228	14559.41	16.89	15630.48	19.10	0	0	298.54	18.11	587.93	6.97	217.04	15.36	244.84	17.44	0	4651.28	3.95	0.66	3	103	65	182	118
1323	91.01	98.29	229	14560.91	18.20	15725.74	26.13	0	0	260.37	19.95	600.01	7.27	185.34	16.38	262.97	24.10	1	5380.05	4.78	0.57	4	103	66	182	117
1324	90.70	98.21	230	14511.78	35.98	15713.25	27.02	0	0	259.10	18.99	557.68	10.00	351.37	37.85	288.12	26.27	1	7135.90	4.78	0.46	4	103	67	182	116
1325	91.26	98.36	231	14601.73	26.47	15738.20	17.48	0	0	268.11	18.03	590.25	7.45	299.68	25.66	204.45	15.88	1	6013.65	4.58	0.60	5	103	68	182	115
1326	90.92	98.33	232	14546.57	20.65	15732.50	20.13	0	0	331.78	17.50	517.85	8.75	299.01	20.48	296.47	19.67	1	6797.35	4.94	0.63	5	103	69	182	114
1327	91.23	98.09	233	14597.23	18.14	15693.98	24.58	0	0	233.54	13.17	551.20	6.36	253.98	17.00	326.80	25.06	1	4366.10	4.33	0.62	4	103	70	182	113
1328	90.82	98.62	234	14531.20	20.23	15779.54	22.43	0	0	289.25	17.34	535.38	7.89	263.50	19.00	281.17	22.02	1	3736.53	3.44	0.63	5	103	71	182	112
1329	90.82	98.35	235	14530.85	23.36	15736.15	19.12	0	0	262.70	17.92	574.60	7.26	264.86	21.80	219.66	17.37	1	7260.55	6.15	0.60	5	103	72	182	111
1330	90.73	97.60	236	14516.49	26.45	15616.08	34.28	0	0	222.83	16.46	569.97	8.45	275.89	25.93	346.82	36.13	1	5525.78	4.38	0.47	5	103	73	182	110
1331	90.84	98.14	237	14534.20	15.96	15702.18	15.29	0	0	303.89	11.46	522.75	6.00	317.55	16.22	311.25	15.33	1	4064.45	3.89	0.75	4	103	74	182	109
1332	91.18	98.18	238	14589.26	14.82	15708.92	13.74	0	0	353.73	15.05	556.11	6.64	270.69	14.00	252.72	12.79	1	5237.20	5.40	0.76	4	103	75	182	108
1333	91.18	98.42	239	14588.64	17.96	15747.17	19.03	0	0	303.21	17.82	570.80	7.38	238.85	16.50	252.61	17.54	1	5614.75	4.53	0.66	5	103	76	182	107
1334	90.92	97.80	240	14547.20	16.64	15648.66	17.30	0	0	329.25	15.34	537.26	7.17	275.42	16.02	283.01	16.87	1	4005.72	4.23	0.72	4	103	77	182	106
1335	91.21	98.15	241	14592.96	18.88	15703.72	17.11	0	0	304.45	18.99	594.56	7.10	235.13	17.15	213.75	15.46	0	7288.78	4.63	0.66	4	103	78	182	105
1336	91.09	97.83	242	14574.34	20.34	15652.14	21.04	0	0	271.24	13.36	560.86	7.06	315.40	20.53	319.78	21.45	1	6650.65	5.82	0.64	4	103	79	182	104
1337	91.00	97.85	243	14559.27	15.63	15656.34	13.45	0	0	371.38	16.87	584.91	7.02	265.26	14.74	231.78	12.33	1	6003.83	5.45	0.76	3	103	80	182	103
1338	91.26	98.29	244	14602.29	11.97	15726.36	11.48	0	0	440.39	17.69	564.40	6.74	232.05	10.87	222.88	10.39	0	5697.12	6.08	0.82	3	103	81	182	102
1339	91.29	98.08	245	14606.26	13.35	15693.41	13.92	0	0	407.19	21.22	607.99	7.09	198.71	11.92	206.97	12.46	0	6492.10	5.79	0.76	3	103	82	182	101
1340	91.29	98.34	246	14607.00	13.69	15734.37	17.03	0	0	398.35	24.87	615.30	7.65	169.71	12.15	210.93	15.13	0	6035.78	5.16	0.70	3	103	83	182	100
1341	91.33	98.22	247	14612.25	15.40	15715.60	14.40	0	0	357.75	16.38	562.63	7.02	262.26	14.36	246.13	13.30	1	5066.10	5.31	0.75	4	103	84	182	99
1342	91.17	97.93	248	14587.16	17.02	15668.66	17.07	0	0	363.32	18.61	584.91	8.09	259.12	15.90	258.17	16.10	1	7440.72	5.84	0.70	4	103	85	182	98
1343	91.08	97.90	249	14572.17	15.41	15663.21	18.35	0	0	349.08	18.38	585.59	7.66	229.18	14.14	269.11	17.27	1	5789.25	4.38	0.70	4	103	86	182	97
1344	91.25	97.75	250	14599.26	19.36	15639.90	20.66	0	0	346.89	22.77	606.90	9.10	230.47	17.64	245.18	18.96	0	6007.75	5.38	0.61	3	103	87	182	96
1345	91.16	97.66	251	14585.84	16.81	15625.00	29.91	0	0	283.53	20.56	609.16	8.06	181.95	15.21	311.17	29.34	1	5466.35	3.33	0.58	4	103	88	182	95
1346	90.87	97.41	252	14538.85	22.25	15585.81	22.91	0	0	249.06	14.07	566.92	7.22	300.36	22.17	312.55	22.90	1	6788.30	4.38	0.60	5	103	89	182	94
1347	91.17	98.10	253	14586.70	15.57	15695.40	15.45	0	0	405.65	16.38	531.94	8.17	298.09	15.30	295.57	15.16	1	5413.60	6.24	0.74	5	103	90	182	93
1348	91.34	98.17	254	14614.28	20.08	15707.62	16.67	0	0	323.69	20.69	593.14	7.67	243.86	18.27	203.33	15.02	0	4410.88	4.31	0.65	4	103	91	182	92
1349	91.35	97.83	255	14615.46	18.11	15653.26	21.39	0	0	236.84	12.93	570.91	6.04	260.60	16.96	296.03	21.10	1	5392.20	5.19	0.65	4	103	92	182	91
1350	90.86	98.57	256	14538.13	16.23	15771.11	14.70	0	0	418.24	31.38	629.52	7.85	166.44	14.27	150.37	12.72	0	4068.28	4.71	0.65	4	103	93	182	90
1351	90.87	97.49	257	14538.60	21.63	15598.58	19.84	0	0	321.43	16.81	561.24	8.55	311.86	21.80	295.73	19.37	1	7521.53	5.50	0.64	5	103	94	182	89
1352	91.27	97.62	258	14603.49	19.89	15619.52	21.85	0	0	303.13	18.36	591.77	8.35	257.65	18.59	280.58	20.82	1	4540.72	4.11	0.61	4	103	95	182	88
1353	91.23	98.14	259	14597.35	20.36	15702.26	14.42	0	0	352.95	17.96	586.21	7.85	304.66	19.95	223.30	13.24	1	7389.50	5.89	0.70	4	103	96	182	87
1354	91.34	97.80	260	14614.48	21.18	15648.42	24.66	0	0	298.57	23.70	593.93	8.86	208.16	19.09	241.07	22.48	0	3701.90	4.41	0.54	5	103	97	182	86
1355	91.38	97.77	261	14620.90	23.20	15643.87	33.41	0	0	235.86	22.04	620.05	8.47	194.21	20.94	274.70	31.32	1	4809.88	5.25	0.45	3	103	98	182	85
1356	91.51	97.91	262	14641.23	17.21	15666.06	24.13	0	0	363.00	22.80	609.67	9.59	215.52	15.67	292.59	23.32	1	7217.80	6.04	0.62	4	103	99	182	84
1357	91.26	98.55	263	14602.09	18.92	15768.75	16.17	0	0	426.72	28.52	612.07	9.53	219.26	16.93	187.70	14.43	0	6319.38	6.45	0.65	4	103	100	182	83
1358	90.85	98.49	264	14535.97	11.33	15757.81	10.89	0	0	595.47	27.92	620.96	8.28	186.80	10.04	179.54	9.64	0	8262.55	8.31	0.81	4	103	101	182	82
1359	90.83	98.64	265	14532.16	10.89	15781.81	11.35	0	0	534.10	27.10	632.65	7.32	165.49	9.61	172.44	9.98	0	5508.75	6.58	0.79	4	103	102	182	81
1360	90.93	98.51	266	14548.89	16.33	15761.92	14.57	0	0	426.31	22.87	618.09	8.50	235.45	14.98	211.77	13.11	0	7124.20	5.77	0.72	3	103	103	182	80
1361	90.92	98.25	267	14546.50	13.39	15720.49	11.93	0	0	417.19	17.51	584.60	6.88	247.44	12.35	222.18	10.83	0	7044.30	7.43	0.80	3	103	104	182	79
1362	90.70	98.83	268	14512.04	12.86	15812.60	11.32	0	0	485.24	21.55	585.04	7.49	224.75	11.56	197.76	10.18	0	6174.40	8.07	0.80	4	103	105	182	78
1363	90.82	98.64	269	14531.97	13.55	15781.78	14.82	0	0	466.89	23.32	589.50	8.53	210.53	12.30	230.64	13.38	0	6993.22	5.31	0.75	3	103	106	182	77
1364	91.03	98.69	270	14565.13	14.06	15791.00	13.33	0	0	514.51	28.16	602.06	8.90	198.78	12.53	188.58	11.85	0	5891.45	7.70	0.75	2	103	107	182	76
1365	91.12	98.66	271	14578.79	12.54	15785.23	16.65	0	0	466.51	26.41	603.34	8.54	171.85	11.19	227.53	14.89	0	3758.65	5.92	0.73	3	103	108	182	75
1366	91.11	98.53	272	14577.96	9.66	15764.65	10.61	0	0	598.27	26.40	611.54	7.53	169.13	8.55	185.57	9.36	0	6378.95	9.45	0.83	3	103	109	182	74
1367	91.23	98.50	273	14596.97	14.78	15760.61	20.63	0	0	362.10	21.30	609.09	8.18	196.50	13.35	270.58	19.18	1	5753.67	6.87	0.68	3	103	110	182	73
1368	90.95	98.71	274	14551.76	10.77	15793.52	12.00	0	0	539.16	22.42	586.20	7.87	201.07	9.68	223.93	10.79	0	6790.65	8.09	0.82	3	103	111	182	72
1369	90.88	99.10	275	14541.23	14.64	15856.51	12.55	0	0	467.18	22.05	570.94	8.19	240.30	13.36	207.14	11.32	0	6587.92	7.02	0.77	4	103	112	182	71
1370	91.04	98.51	276	14566.58	15.29	15761.19	14.47	0	0	435.50	18.91	572.49	8.52	272.57	14.57	261.30	13.51	1	7612.22	7.93	0.75	4	103	113	182	70
1371	90.95	98.79	277	14551.22	13.74	15806.32	11.87	0	0	479.62	23.09	592.72	7.80	220.56	12.40	191.37	10.60	0	4557.05	8.03	0.78	3	103	114	182	69
1372	90.76	99.16	278	14522.31	15.61	15864.99	15.47	0	0	460.68	26.30	582.92	9.21	212.39	14.01	210.42	13.89	0	5590.65	5.87	0.71	3	103	115	182	68
1373	90.90	98.79	279	14543.32	12.10	15806.69	12.31	0	0	483.29	25.10	605.05	7.36	179.97	10.71	183.09	10.89	0	5449.08	7.84	0.78	3	103	116	182	67
1374	91.25	98.53	280	14600.39	13.49	15765.52	19.14	0	0	371.39	19.84	582.02	7.73	197.73	12.20	276.05	17.92	1	5496.10	6.73	0.71	3	103	117	182	66
1375	91.09	98.91	281	14574.19	14.15	15825.64	13.56	0	0	390.10	23.89	597.75	6.69	178.35	12.50	170.97	11.99	0	4975.45	6.41	0.72	3	103	118	182	65
1376	91.26	98.62	282	14601.86	15.46	15779.20	19.00	0	0	339.40	22.67	588.62	7.39	179.47	13.78	220.16	16.96	0	5943.75	5.94	0.66	4	103	119	182	64
1377	91.39	98.65	283	14622.24	10.94	15784.05	24.15	0	0	310.15	13.57	579.28	6.16	198.49	10.00	389.12	27.18	1	4665.45	5.35	0.77	4	103	120	182	63
1378	91.52	98.27	284	14642.92	16.04	15722.66	15.81	0	0	325.90	16.54	571.35	6.84	246.95	14.73	243.43	14.53	0	6361.15	4.29	0.72	4	103	121	182	62
1379	91.41	98.28	285	14626.02	16.53	15725.17	20.48	0	0	293.44	17.87	593.68	7.05	212.47	14.97	260.43	18.95	1	6990.95	5.53	0.65	4	103	122	182	61
1380	91.25	98.68	286	14599.34	14.95	15788.04	16.78	0	0	388.28	22.39	589.38	7.93	201.63	13.42	225.88	15.10	0	5325.67	6.32	0.70	3	103	123	182	60
1381	91.60	98.40	287	14655.91	15.31	15744.28	16.12	0	0	334.63	19.13	574.86	6.80	208.18	13.73	219.10	14.48	0	3914.83	4.41	0.71	3	103	124	182	59
1382	91.36	98.16	288	14618.05	12.09	15705.60	14.13	0	0	407.79	18.17	564.39	6.93	211.90	10.91	245.93	12.95	0	4644.17	7.34	0.79	3	103	125	182	58
1383	91.57	98.16	289	14651.90	12.87	15706.04	15.79	0	0	381.24	17.33	563.75	7.11	222.06	11.71	268.30	14.81	1	5274.53	6.55	0.76	4	103	126	182	57
1384	91.40	98.45	290	14623.60	18.00	15752.58	27.41	0	0	276.70	20.11	605.08	7.93	194.16	16.29	288.93	26.07	1	4565.00	5.73	0.57	4	103	127	182	56
1385	91.23	98.34	291	14597.57	23.94	15734.98	69.40	0	0	167.93	18.26	612.57	7.74	173.25	21.71	414.72	77.22	1	5737.42	7.28	0.38	4	103	128	182	55
1386	91.31	98.74	292	14609.15	20.36	15798.89	22.18	0	0	256.04	18.46	573.85	7.01	220.28	18.38	236.77	20.60	0	4383.65	3.73	0.59	4	103	129	182	54
1387	91.42	97.85	293	14626.91	12.75	15656.11	22.38	0	0	274.68	13.16	578.53	5.88	210.55	11.66	343.23	23.24	1	6278.85	5.54	0.73	4	103	130	182	53
1388	91.67	97.59	294	14667.34	14.98	15615.00	42.44	0	0	241.17	17.26	602.12	7.13	165.29	13.55	407.19	49.19	1	5632.62	5.26	0.59	4	103	131	182	52
1389	91.77	97.20	295	14683.05	23.24	15552.70	30.67	0	0	233.72	15.87	545.80	7.91	265.49	22.49	337.92	31.81	1	5172.90	3.61	0.52	4	103	132	182	51
1390	91.76	97.53	296	14681.93	18.85	15604.72	21.99	0	0	286.95	18.53	571.20	7.59	226.92	17.47	264.65	20.43	1	5755.90	5.18	0.61	4	103	133	182	50
1391	91.60	97.82	297	14655.51	20.91	15651.85	27.22	0	0	305.18	31.15	623.17	9.05	158.05	18.38	205.79	24.11	0	6647.50	5.34	0.48	3	103	134	182	49
1392	91.67	97.45	298	14667.23	17.84	15591.37	31.56	0	0	236.12	19.32	611.02	7.09	170.36	16.03	293.63	30.07	1	6561.92	6.12	0.54	4	103	135	182	48
1393	91.76	97.74	299	14681.50	24.68	15637.61	19.33	0	0	295.25	20.81	592.23	8.28	266.05	23.51	214.73	17.51	1	7028.90	4.84	0.59	4	103	136	182	47
1394	91.58	97.76	300	14652.68	21.94	15641.09	20.35	0	0	288.13	19.47	580.73	8.01	253.24	20.23	235.55	18.63	1	5179.65	4.59	0.59	3	103	137	182	46
1395	91.45	97.59	301	14631.40	21.77	15615.09	25.43	0	0	256.37	17.05	561.62	7.96	257.86	20.35	295.60	24.70	1	5975.47	5.40	0.55	4	103	138	182	45
1396	91.72	97.88	302	14674.78	17.15	15661.35	21.35	0	0	313.04	16.26	553.21	7.80	260.05	16.11	312.28	21.32	1	6128.47	6.97	0.65	4	103	139	182	44
1397	91.58	97.35	303	14653.24	21.07	15576.46	25.00	0	0	256.10	17.01	596.47	7.75	249.81	19.55	290.92	24.11	1	6675.35	5.43	0.55	4	103	140	182	43
1398	91.65	97.12	304	14663.20	18.05	15539.91	22.50	0	0	255.15	13.92	565.52	6.64	260.45	16.92	309.68	22.52	1	5701.28	5.68	0.64	4	103	141	182	42
1399	91.63	96.49	305	14661.49	27.57	15438.86	34.28	0	0	182.67	20.87	611.14	7.20	187.53	24.68	232.55	30.83	0	5800.22	3.04	0.39	5	103	142	182	41
1400	92.13	96.26	306	14740.03	41.84	15400.86	36.66	0	0	157.05	20.30	576.95	8.03	250.93	38.62	221.70	33.28	1	4247.78	4.22	0.31	5	103	143	182	40
1401	91.20	96.93	307	14591.98	26.04	15508.86	30.52	0	0	191.78	14.35	557.81	6.98	272.56	24.80	308.39	30.50	1	4299.90	4.78	0.48	5	103	144	182	39
1402	92.61	96.69	309	14817.47	36.24	15470.57	32.53	0	0	161.69	15.58	551.04	7.12	282.12	35.64	264.17	30.49	1	5070.70	4.20	0.42	5	103	145	182	38
1403	92.16	97.11	310	14745.47	22.78	15537.63	28.55	0	0	171.90	14.59	595.27	5.69	209.82	20.63	259.63	26.52	1	5404.17	3.89	0.50	4	103	146	182	37
1404	91.92	96.52	312	14706.78	19.90	15442.56	21.33	0	0	225.42	14.61	555.63	6.08	238.94	18.46	256.72	19.71	1	5529.83	5.09	0.61	5	103	147	182	36
1405	92.37	97.27	313	14778.54	12.82	15563.41	22.26	0	0	311.61	22.71	584.66	6.45	134.44	10.92	234.57	19.85	0	5000.05	5.80	0.64	4	103	148	182	35
1406	91.88	96.92	314	14700.99	13.75	15508.00	20.16	0	0	321.58	16.21	553.62	6.86	214.06	12.62	302.61	19.73	1	6703.33	5.55	0.72	4	103	149	182	34
1407	91.90	97.00	315	14703.48	18.66	15520.74	24.69	0	0	219.34	19.22	602.82	5.90	165.02	16.62	217.42	22.08	0	6204.72	3.74	0.54	3	103	150	182	33
1408	92.41	96.82	316	14786.32	27.79	15490.50	19.03	0	0	265.28	24.97	591.77	7.64	228.09	24.77	156.66	16.96	0	5018.67	4.38	0.51	3	103	151	182	32
1409	91.78	96.23	317	14685.39	27.28	15397.08	28.54	0	0	208.25	15.24	563.22	7.59	290.19	26.53	301.39	28.13	1	6167.47	4.23	0.48	5	103	152	182	31
1410	92.18	96.30	318	14748.41	15.17	15407.25	14.34	0	0	326.07	18.25	568.41	6.15	210.16	13.58	198.82	12.81	0	6609.05	5.84	0.73	4	103	153	182	30
1411	91.75	96.57	319	14679.65	30.85	15450.63	23.35	0	0	212.09	20.99	616.84	7.29	241.08	27.93	183.49	20.91	0	6911.92	2.89	0.45	4	103	154	182	29
1412	92.65	96.55	320	14824.17	20.38	15448.16	20.50	0	0	238.88	18.90	585.98	6.23	199.62	18.17	200.81	18.27	0	4871.30	3.02	0.58	3	103	155	182	28
1413	91.59	96.52	321	14653.63	14.04	15443.55	21.75	0	0	271.25	13.56	560.10	6.12	222.10	12.87	327.36	22.05	1	5613.80	4.64	0.70	4	103	156	182	27
1414	90.72	95.40	324	14515.31	84.77	15263.84	16.20	0	0	191.91	13.48	564.90	6.63	618.85	125.27	183.56	14.81	1	5181.33	5.54	0.57	5	103	157	182	26
1415	92.18	96.52	325	14748.60	39.90	15443.21	28.52	0	0	178.93	20.31	580.60	7.79	270.35	37.29	196.54	25.74	1	4954.17	3.76	0.36	4	103	158	182	25
1416	91.52	96.88	326	14643.18	21.20	15501.28	17.16	0	0	250.60	16.36	605.34	6.21	252.07	19.40	205.23	15.51	1	6409.75	5.17	0.63	3	103	159	182	24
1417	92.04	96.21	327	14726.93	17.29	15393.79	25.59	0	0	229.81	13.68	572.05	6.22	229.09	15.99	323.25	25.81	1	6437.97	4.47	0.62	4	103	160	182	23
1418	92.25	97.32	328	14759.53	22.19	15571.38	46.49	0	0	198.85	21.20	574.69	7.92	163.03	19.98	324.57	46.45	1	4396.85	3.54	0.41	5	103	161	182	22
1419	91.67	96.16	329	14667.72	34.07	15385.23	23.68	0	0	209.83	16.14	553.10	7.44	322.08	34.53	240.61	22.22	1	5102.83	3.75	0.50	5	103	162	182	21
1420	91.99	95.86	331	14718.11	39.84	15338.09	22.42	0	0	197.46	12.67	533.05	7.03	421.62	47.00	276.39	21.66	1	5969.62	4.79	0.53	5	103	163	182	20
1421	91.53	96.50	332	14644.22	31.82	15440.34	41.73	0	0	173.99	12.81	540.79	7.41	318.11	32.64	402.44	48.74	1	5293.70	3.86	0.44	5	103	164	182	19
1422	92.03	96.91	333	14724.94	17.79	15505.99	30.36	0	0	254.62	17.96	573.55	7.49	198.51	16.19	320.69	30.39	1	5074.40	4.58	0.57	4	103	165	182	18
1423	91.77	96.70	334	14682.67	29.39	15472.71	41.49	0	0	169.77	16.43	597.55	7.69	240.03	27.25	323.76	41.94	1	6208.03	4.77	0.37	4	103	166	182	17
1424	92.09	96.77	335	14734.05	16.83	15483.48	23.79	0	0	248.73	19.99	591.66	6.26	162.37	15.03	228.66	21.28	0	5456.88	3.57	0.58	3	103	167	182	16
1425	92.09	96.38	336	14734.89	24.42	15421.14	31.01	0	0	227.53	18.27	561.52	8.19	239.07	22.64	297.07	30.08	1	5274.70	4.48	0.47	4	103	168	182	15
1426	92.28	96.49	337	14765.31	23.27	15438.82	26.21	0	0	230.99	20.56	590.25	7.38	203.39	20.90	228.72	23.61	0	6093.55	3.80	0.50	3	103	169	182	14
1427	91.81	97.31	339	14689.98	20.01	15570.33	61.41	0	0	151.78	17.85	586.89	6.26	134.11	18.30	371.07	66.26	1	4786.10	3.04	0.39	5	103	170	182	13
1428	91.56	95.90	340	14649.98	35.79	15343.40	27.18	0	0	192.69	18.01	579.74	7.61	283.75	35.12	227.79	24.88	1	6045.20	4.93	0.44	5	103	171	182	12
1429	92.42	96.45	342	14787.92	30.98	15431.57	36.88	0	0	184.12	18.95	567.08	8.02	232.48	29.25	277.67	34.77	1	3786.78	4.26	0.38	4	103	172	182	11
1430	92.42	96.98	344	14786.61	24.33	15517.36	39.81	0	0	171.28	20.32	598.40	6.66	159.13	21.57	256.48	36.68	1	4788.67	4.20	0.38	4	103	173	182	10
1431	92.64	96.62	345	14822.74	25.81	15458.92	39.44	0	0	152.13	18.91	599.33	6.11	160.96	22.92	244.76	35.56	0	5910.20	2.27	0.36	3	103	174	182	9
1432	92.18	96.81	346	14749.24	19.22	15489.08	56.29	0	0	198.84	17.48	591.55	7.54	173.16	17.48	427.38	67.24	1	5721.08	5.18	0.48	4	103	175	182	8
1433	92.33	96.76	347	14773.18	24.75	15481.55	44.40	0	0	153.53	17.66	598.30	6.41	168.07	22.22	293.01	42.37	1	4448.12	4.12	0.38	5	103	176	182	7
1434	93.64	96.55	349	14981.68	30.05	15447.31	22.80	0	0	222.60	13.12	495.54	6.40	319.19	28.84	296.92	22.09	1	5779.85	4.44	0.65	5	103	177	182	6
1435	92.50	97.71	352	14800.24	21.27	15633.13	39.46	0	0	172.54	16.60	571.43	6.16	172.69	19.09	301.00	38.71	1	5309.22	4.06	0.46	4	103	178	182	5
1436	91.63	98.93	353	14661.58	15.54	15828.54	22.64	0	0	264.30	19.90	572.57	6.19	159.80	13.75	231.03	20.46	0	3091.10	3.61	0.62	5	103	179	182	4
1437	92.21	98.04	354	14753.92	43.64	15686.32	30.19	0	0	195.93	13.96	536.20	7.68	411.25	49.54	295.21	30.48	1	3835.42	3.53	0.50	4	103	180	182	3
1438	91.57	97.70	355	14651.91	36.26	15631.96	42.43	0	0	186.93	19.61	568.84	9.40	271.08	34.28	301.70	42.36	1	5947.38	7.47	0.38	5	103	181	182	2
1439	91.47	97.94	356	14635.29	24.21	15669.91	30.31	0	0	224.62	23.41	576.20	7.71	180.21	21.57	224.34	27.38	0	2628.60	3.10	0.44	5	103	182	182	1
1440	69.60	78.78	162	11136.41	49.51	12604.31	38.94	0	0	149.26	16.78	595.18	8.11	314.00	50.08	270.63	36.89	1	5469.97	3.01	0.36	5	104	1	1	1
1441	76.46	68.32	162	12233.92	28.24	10930.46	47.71	0	0	217.07	32.23	709.01	9.56	146.61	24.46	238.57	45.22	0	6819.55	3.06	0.31	4	105	1	22	22
1442	77.47	69.48	163	12395.86	39.91	11116.02	39.10	0	0	192.78	18.84	650.66	9.15	298.39	39.96	293.72	39.04	1	5012.15	2.87	0.43	5	105	2	22	21
1443	77.12	70.01	164	12339.00	43.27	11200.92	47.82	0	0	176.78	30.90	709.40	10.22	192.05	38.62	211.77	42.88	0	4008.45	1.86	0.26	5	105	3	22	20
1444	77.28	69.10	165	12364.25	28.56	11055.30	54.92	0	0	195.13	24.73	703.58	9.66	176.85	25.80	321.56	54.85	1	4737.17	2.86	0.33	5	105	4	22	19
1445	77.33	69.67	166	12372.24	20.86	11147.81	27.42	0	0	267.36	13.78	636.50	7.35	294.11	21.05	370.69	29.34	1	4745.67	2.33	0.67	5	105	5	22	18
1446	76.90	68.55	168	12303.84	33.15	10968.21	42.84	0	0	174.61	19.17	731.50	8.28	235.53	30.74	288.17	42.24	1	6537.25	2.84	0.39	5	105	6	22	17
1447	75.81	68.21	169	12130.34	38.82	10912.85	33.04	0	0	184.24	15.15	714.65	8.21	345.29	40.78	310.51	33.12	1	4873.17	2.22	0.40	5	105	7	22	16
1448	76.70	68.95	170	12271.41	38.49	11032.79	43.07	0	0	200.49	17.49	661.03	9.07	322.28	39.15	325.85	42.83	1	6222.35	2.49	0.51	5	105	8	22	15
1449	75.26	67.79	171	12042.02	47.19	10847.10	28.86	0	0	202.55	18.20	712.13	9.25	378.06	52.33	252.15	27.62	1	4491.50	3.41	0.41	5	105	9	22	14
1450	75.04	67.10	172	12006.60	53.40	10735.43	31.55	0	0	177.15	17.38	727.24	8.95	383.40	59.11	254.64	29.82	1	7269.55	4.26	0.36	5	105	10	22	13
1451	75.21	67.65	173	12033.85	70.87	10824.02	24.60	0	0	205.24	17.13	720.48	9.20	514.48	98.88	233.41	23.45	1	5964.05	3.19	0.44	5	105	11	22	12
1452	76.53	67.53	174	12245.32	32.09	10804.27	50.45	0	0	221.79	14.49	665.21	8.42	346.50	33.42	448.61	47.26	1	5321.42	2.77	0.53	5	105	12	22	11
1453	76.11	68.25	175	12178.17	53.76	10920.31	42.39	0	0	217.05	20.68	688.81	11.04	366.17	54.32	311.74	42.87	1	6949.20	4.04	0.38	5	105	13	22	10
1454	77.33	68.10	176	12372.53	34.17	10896.52	55.32	0	0	200.94	14.18	666.71	8.14	359.01	36.85	456.34	48.31	1	7128.55	3.11	0.52	5	105	14	22	9
1455	77.58	69.16	177	12413.44	28.94	11066.17	35.60	0	0	216.30	18.58	662.91	8.48	263.00	26.98	291.52	35.66	1	5429.08	2.04	0.51	5	105	15	22	8
1456	77.32	69.59	179	12371.35	25.08	11134.63	25.99	0	0	293.43	13.19	599.60	7.55	394.42	28.69	355.39	24.50	1	3674.22	2.19	0.71	5	105	16	22	7
1457	76.25	68.19	180	12200.52	38.02	10910.51	37.56	0	0	196.07	15.71	715.38	8.61	351.98	40.45	324.69	38.17	1	6888.42	3.11	0.47	5	105	17	22	6
1458	77.70	69.11	181	12431.23	26.68	11058.11	44.10	0	0	240.09	18.17	636.79	9.24	269.36	25.93	374.81	44.62	1	5291.25	2.66	0.52	5	105	18	22	5
1459	76.88	69.05	182	12301.08	46.40	11048.20	34.63	0	0	179.70	22.46	710.29	9.26	281.74	44.62	217.19	31.60	1	5767.17	3.56	0.36	5	105	19	22	4
1460	77.21	69.55	183	12354.35	28.90	11128.77	47.03	0	0	211.77	27.77	721.31	9.65	171.62	25.86	266.80	45.06	1	4922.80	3.24	0.38	5	105	20	22	3
1461	76.89	68.66	186	12303.18	20.74	10985.09	35.17	0	0	271.47	13.15	659.46	8.00	324.62	21.39	460.72	42.05	1	7951.22	2.96	0.59	5	105	21	22	2
1462	75.73	67.47	187	12117.23	53.24	10794.67	31.91	0	0	183.65	15.06	722.26	8.46	427.64	61.49	290.36	32.13	1	8459.60	3.89	0.45	5	105	22	22	1
1463	76.48	77.52	163	12236.81	40.19	12402.74	40.19	0	0	257.08	61.12	672.95	10.44	92.19	23.75	119.56	30.49	1	5949.75	3.57	0.17	5	106	1	1	1
1464	84.41	98.03	164	13505.29	34.49	15685.50	31.51	0	0	182.06	14.79	560.39	7.47	311.92	34.91	297.08	31.07	1	4324.25	3.75	0.43	4	107	1	3	3
1465	86.04	99.04	165	13766.20	59.96	15845.82	26.36	0	0	181.28	13.14	540.16	7.31	504.09	80.65	264.13	26.65	1	2002.35	2.04	0.52	5	107	2	3	2
1466	85.89	99.23	166	13741.88	50.65	15876.87	40.30	0	0	165.48	16.85	568.87	8.83	362.06	54.53	286.63	40.66	1	2671.25	2.49	0.39	5	107	3	3	1
1467	93.06	106.77	164	14889.80	25.70	17083.67	32.93	0	0	166.86	26.32	497.95	5.88	128.50	24.30	161.47	28.80	1	2719.75	2.10	0.31	4	108	1	4	4
1468	94.11	105.89	166	15057.03	26.86	16941.97	50.05	0	0	147.03	17.65	487.01	6.70	175.16	24.23	308.60	49.28	1	3608.15	2.28	0.37	5	108	2	4	3
1469	94.39	105.91	168	15102.44	37.06	16945.87	30.24	0	0	169.37	27.97	520.68	6.91	173.02	32.45	142.01	27.26	0	2842.20	1.96	0.29	5	108	3	4	2
1470	94.56	105.96	171	15129.56	27.86	16954.09	35.41	0	0	202.12	32.81	496.62	7.55	128.77	22.66	167.06	31.03	1	3432.80	2.60	0.29	4	108	4	4	1
1471	80.29	54.86	165	12846.54	53.61	8778.18	44.45	0	0	140.35	16.83	591.00	8.33	314.64	54.25	286.84	42.97	1	2389.60	3.05	0.31	5	109	1	2	2
1472	81.20	54.31	166	12992.64	26.64	8689.83	33.16	0	0	166.24	13.43	589.81	6.30	258.65	24.97	304.48	33.14	1	2187.97	2.82	0.46	4	109	2	2	1
1473	47.90	58.73	166	7664.69	33.75	9396.14	24.26	0	0	319.65	15.80	566.64	7.95	396.53	28.24	335.98	24.58	1	9668.22	1.91	0.75	5	110	1	1	1
1474	74.43	66.67	166	11909.04	43.48	10667.93	37.65	0	0	158.91	25.68	804.51	8.14	208.22	38.67	180.36	33.48	0	7624.17	1.71	0.25	3	111	1	3	3
1475	74.22	66.86	167	11875.29	50.63	10697.64	35.20	0	0	153.96	18.45	753.67	8.34	318.93	50.73	230.66	32.79	1	6152.42	3.05	0.30	5	111	2	3	2
1476	72.89	65.92	168	11661.93	57.85	10547.84	23.05	0	0	199.81	13.29	709.56	7.32	516.46	77.36	255.40	23.21	1	7596.60	3.41	0.56	5	111	3	3	1
1477	72.82	65.92	168	11651.65	51.32	10546.76	29.87	0	0	210.02	14.33	690.35	7.82	436.17	44.97	326.46	30.56	1	7596.60	3.41	0.63	5	112	1	1	1
1478	84.34	96.85	168	13494.58	39.44	15495.71	31.78	0	0	159.45	18.11	599.23	7.22	262.76	37.71	218.79	28.85	1	4470.75	3.68	0.38	5	113	1	5	5
1479	84.48	97.75	169	13516.45	34.53	15640.35	33.58	0	0	166.35	14.83	565.96	7.16	288.01	34.38	291.56	32.53	1	3004.35	3.44	0.44	5	113	2	5	4
1480	86.10	97.76	170	13775.60	32.70	15640.81	21.35	0	0	216.14	33.66	633.02	6.72	161.90	28.58	104.67	18.71	1	3919.30	3.01	0.32	3	113	3	5	3
1481	84.27	97.34	171	13483.50	49.29	15574.64	19.19	0	0	164.76	11.53	578.17	5.76	447.78	58.15	218.20	17.67	1	4797.70	3.69	0.54	5	113	4	5	2
1482	83.25	97.42	173	13319.55	50.07	15587.80	36.56	0	0	138.83	16.65	558.38	7.41	308.97	49.93	235.77	34.68	1	4418.17	4.01	0.37	5	113	5	5	1
1483	72.59	77.97	170	11614.79	38.96	12474.55	16.16	0	0	288.68	15.30	613.66	6.43	452.75	31.49	241.66	14.97	1	7346.88	4.42	0.75	5	114	1	1	1
1484	76.32	68.05	172	12211.48	39.02	10887.38	40.53	0	0	238.93	18.16	653.50	9.98	349.42	40.08	349.14	40.63	1	6027.10	4.08	0.48	5	115	1	1	1
1485	69.53	76.78	173	11125.55	45.32	12285.29	30.41	0	0	229.06	16.34	558.16	8.71	377.59	41.47	321.94	30.76	1	7064.03	2.74	0.53	5	116	1	2	2
1486	71.01	77.88	176	11361.19	50.29	12461.59	21.56	0	0	215.94	16.95	608.79	6.77	367.54	42.46	213.83	19.57	1	7318.70	3.36	0.58	5	116	2	2	1
1487	81.03	53.15	176	12964.00	38.26	8503.74	36.18	0	0	168.73	27.61	589.45	7.77	180.47	33.81	170.67	31.98	0	3945.88	2.82	0.27	4	117	1	1	1
1488	94.01	105.95	176	15041.52	29.16	16952.71	24.61	0	0	171.40	16.59	477.16	5.87	232.86	26.53	197.67	22.12	0	3253.55	1.84	0.46	3	118	1	1	1
1489	74.58	64.70	177	11932.19	40.88	10351.42	44.04	0	0	164.81	17.82	726.72	8.65	292.86	39.54	293.45	44.27	1	7135.47	3.26	0.36	5	119	1	6	6
1490	73.97	65.00	179	11835.64	24.71	10399.80	31.94	0	0	270.57	17.07	674.63	8.70	298.15	24.34	333.87	31.85	1	6410.22	3.61	0.58	5	119	2	6	5
1491	74.14	66.71	182	11862.33	53.68	10673.88	31.32	0	0	176.58	18.16	726.16	8.97	369.26	57.84	241.63	29.11	1	6857.50	4.27	0.35	5	119	3	6	4
1492	75.56	66.75	183	12088.84	28.77	10680.24	35.60	0	0	197.92	26.64	787.07	7.92	165.12	25.40	204.23	31.54	0	8317.12	2.48	0.34	4	119	4	6	3
1493	76.20	67.59	184	12192.78	75.22	10814.91	36.44	0	0	142.38	18.01	737.91	9.06	410.32	87.93	230.07	33.73	1	5777.95	2.26	0.25	5	119	5	6	2
1494	75.63	66.86	185	12101.09	26.23	10697.85	24.65	0	0	246.92	12.08	673.12	7.36	389.35	30.03	366.47	26.79	1	7115.42	3.45	0.55	5	119	6	6	1
1495	75.55	67.28	178	12087.28	52.99	10764.74	28.41	0	0	212.65	12.33	683.61	7.98	543.51	79.09	343.21	29.35	1	7159.12	2.65	0.51	5	120	1	2	2
1496	75.14	67.28	179	12021.61	49.55	10765.41	33.59	0	0	175.87	34.12	802.67	8.72	196.52	43.56	132.84	29.14	1	7690.30	3.86	0.22	5	120	2	2	1
1497	93.93	105.99	180	15028.44	20.65	16958.64	28.02	0	0	234.15	9.14	387.30	5.68	378.05	22.81	437.96	28.77	1	3932.32	2.45	0.70	5	121	1	4	4
1498	94.59	105.12	181	15133.65	29.73	16818.62	47.20	0	0	179.83	12.66	445.68	7.15	310.81	30.17	417.32	48.87	1	4532.22	2.71	0.55	5	121	2	4	3
1499	93.10	105.57	182	14895.39	81.39	16891.12	69.30	0	0	96.87	18.26	505.14	9.11	325.16	82.82	278.17	68.52	1	4097.95	2.66	0.20	5	121	3	4	2
1500	93.82	106.23	183	15011.21	42.37	16996.69	57.91	0	0	139.00	19.08	480.29	8.42	241.54	39.02	297.15	57.92	1	4408.47	2.89	0.29	5	121	4	4	1
1501	80.77	97.52	181	12922.78	18.74	15603.63	67.88	0	0	161.73	25.34	554.96	6.69	93.23	17.04	324.04	67.14	1	2624.10	2.71	0.31	5	122	1	1	1
1502	85.29	97.70	182	13646.46	44.94	15632.04	27.42	0	0	157.88	12.59	578.57	6.70	387.64	49.25	271.72	26.17	1	4381.47	1.86	0.44	5	123	1	1	1
1503	94.05	105.74	187	15048.06	41.71	16918.88	22.55	0	0	181.77	9.75	437.31	6.01	489.78	55.31	317.99	23.15	1	4279.32	2.49	0.54	5	124	1	14	14
1504	94.43	105.79	189	15108.26	32.53	16925.74	26.96	0	0	201.54	11.86	429.80	7.05	396.86	37.70	339.82	28.28	1	4086.00	2.56	0.49	5	124	2	14	13
1505	94.85	105.68	191	15175.43	34.82	16908.61	31.95	0	0	169.78	14.66	450.25	7.13	303.93	34.66	280.82	31.38	1	2870.25	2.53	0.46	5	124	3	14	12
1506	94.82	105.99	192	15171.93	24.03	16957.86	27.93	0	0	217.77	21.75	486.45	7.16	186.63	21.43	216.24	25.09	0	3585.68	2.48	0.46	5	124	4	14	11
1507	94.31	106.37	193	15090.17	27.96	17019.83	29.33	0	0	222.97	16.23	428.78	7.94	296.82	27.24	293.33	29.45	1	3331.82	2.85	0.52	5	124	5	14	10
1508	94.08	106.35	194	15052.20	33.89	17016.20	38.33	0	0	157.57	18.89	498.06	7.41	220.69	30.85	248.73	35.12	0	3320.38	1.75	0.34	5	124	6	14	9
1509	94.24	105.78	196	15078.10	44.38	16924.14	13.47	0	0	200.63	31.15	527.81	5.68	231.28	39.36	71.79	12.00	1	3200.38	2.88	0.36	5	124	7	14	8
1510	93.54	106.35	197	14966.61	27.77	17016.61	27.77	0	0	175.60	17.37	493.27	6.33	218.46	24.98	218.45	25.00	0	3720.53	1.73	0.45	5	124	8	14	7
1511	94.65	105.30	198	15143.49	28.05	16848.07	33.33	0	0	172.34	18.15	481.45	6.77	206.64	25.62	245.67	30.37	0	1798.20	1.66	0.41	5	124	9	14	6
1512	94.14	105.31	200	15062.55	25.34	16849.84	27.27	0	0	227.33	12.99	417.65	7.06	333.60	26.20	333.19	27.92	1	2303.82	2.39	0.61	5	124	10	14	5
1513	94.48	105.38	201	15117.00	18.92	16860.55	31.77	0	0	188.60	15.16	479.67	5.90	184.45	17.09	300.34	30.67	1	2371.07	2.14	0.53	4	124	11	14	4
1514	93.99	106.15	203	15039.12	26.19	16983.74	27.87	0	0	215.12	19.22	472.87	7.57	228.31	23.96	242.64	25.56	0	4292.25	2.57	0.48	5	124	12	14	3
1515	94.55	105.73	205	15127.41	23.09	16916.00	27.43	0	0	193.24	19.74	476.95	6.08	175.00	20.47	206.84	24.65	0	2204.62	1.99	0.47	5	124	13	14	2
1516	94.15	105.61	208	15064.20	21.80	16897.10	32.26	0	0	143.16	12.57	492.52	4.90	194.50	19.72	282.26	30.43	1	4153.35	3.06	0.48	4	124	14	14	1
1517	71.37	66.78	189	11418.65	37.77	10685.35	22.60	0	0	235.58	12.10	608.16	6.87	432.80	35.88	325.09	23.17	1	4775.88	1.71	0.65	5	125	1	6	6
1518	70.42	66.49	190	11267.01	36.85	10638.23	37.24	0	0	258.65	14.63	584.82	7.96	386.06	34.28	386.72	34.10	1	5325.65	3.15	0.67	5	125	2	6	5
1519	72.33	66.30	193	11572.23	44.24	10608.30	19.45	0	0	278.70	12.03	616.41	7.24	558.82	46.48	319.61	19.87	1	6524.60	2.98	0.70	5	125	3	6	4
1520	72.39	66.60	194	11582.34	67.73	10656.26	22.05	0	0	203.39	13.88	680.71	7.83	554.11	89.94	252.03	21.44	1	6361.72	2.12	0.52	5	125	4	6	3
1521	71.79	66.23	195	11485.85	43.10	10596.11	30.45	0	0	227.20	14.18	651.38	7.88	403.69	37.79	358.37	32.68	1	6938.75	2.22	0.59	5	125	5	6	2
1522	72.10	66.31	197	11535.79	75.61	10609.49	23.45	0	0	228.78	22.86	680.31	8.86	437.15	63.48	184.41	21.08	1	5763.60	2.15	0.48	5	125	6	6	1
1523	73.85	66.43	191	11816.09	26.75	10629.34	29.60	0	0	185.03	13.07	719.63	6.75	294.43	26.25	321.20	30.00	1	5954.75	4.29	0.49	5	126	1	40	40
1524	73.42	66.34	192	11747.86	85.52	10614.12	27.17	0	0	187.54	15.05	700.62	8.52	575.53	89.28	268.60	25.88	1	5287.75	2.93	0.46	5	126	2	40	39
1525	74.75	67.02	193	11960.16	63.95	10723.99	34.46	0	0	165.03	22.56	756.74	9.55	335.80	65.39	198.32	31.35	1	6150.47	3.45	0.29	5	126	3	40	38
1526	76.10	67.40	196	12176.70	71.00	10783.80	81.34	0	0	120.34	13.28	713.83	7.83	403.55	72.78	428.08	73.84	1	7274.10	2.73	0.46	5	126	4	40	37
1527	76.57	68.67	197	12251.03	28.83	10987.02	30.82	0	0	228.10	16.44	695.85	8.29	297.01	28.85	315.04	31.19	1	6583.58	2.86	0.53	5	126	5	40	36
1528	77.65	69.36	198	12424.23	18.85	11097.66	21.47	0	0	318.81	12.72	606.33	7.21	340.78	19.63	365.36	22.38	1	7297.20	2.37	0.74	5	126	6	40	35
1529	77.22	69.02	200	12355.11	47.48	11042.65	29.59	0	0	217.12	14.41	641.02	8.44	464.40	61.14	307.80	29.89	1	6041.47	2.36	0.52	5	126	7	40	34
1530	77.47	67.95	201	12395.38	33.77	10872.14	45.60	0	0	223.62	13.79	636.64	7.90	392.17	38.61	434.59	38.68	1	6026.03	2.28	0.60	5	126	8	40	33
1531	76.56	67.76	202	12249.54	19.14	10842.06	26.58	0	0	211.98	10.27	692.36	5.61	295.64	19.24	382.19	29.06	1	6638.67	2.85	0.66	5	126	9	40	32
1532	76.94	68.90	204	12310.89	40.06	11023.47	27.93	0	0	233.88	14.15	639.92	8.22	408.92	40.09	340.23	29.19	1	6950.95	3.20	0.54	5	126	10	40	31
1533	77.67	68.44	205	12426.64	21.51	10951.12	34.24	0	0	295.76	15.01	607.04	8.75	315.32	21.95	431.30	38.07	1	6302.75	3.07	0.61	5	126	11	40	30
1534	76.49	68.41	206	12238.19	57.77	10946.36	29.42	0	0	218.93	17.59	644.50	9.99	468.05	75.65	276.89	29.52	1	5663.75	3.00	0.42	5	126	12	40	29
1535	76.43	68.05	207	12229.44	36.13	10887.53	23.38	0	0	215.87	16.11	702.38	7.64	337.41	36.95	245.67	21.82	1	5881.60	2.76	0.53	5	126	13	40	28
1536	76.61	68.00	208	12257.70	26.39	10880.80	26.98	0	0	268.08	22.59	701.78	9.18	240.42	24.92	248.53	25.01	0	4410.67	2.41	0.51	5	126	14	40	27
1537	76.99	68.62	209	12318.77	34.50	10978.47	35.02	0	0	254.22	14.25	605.61	7.99	384.65	34.41	375.42	32.86	1	4539.35	2.48	0.63	5	126	15	40	26
1538	77.14	69.15	210	12342.11	48.22	11063.63	31.48	0	0	188.67	26.28	716.91	9.34	265.63	44.71	176.17	28.26	1	5058.00	3.08	0.31	5	126	16	40	25
1539	77.46	68.42	211	12394.01	26.25	10947.88	33.15	0	0	232.74	14.02	644.24	7.72	315.27	26.73	372.49	34.86	1	5319.90	2.83	0.57	5	126	17	40	24
1540	77.27	68.78	213	12362.63	35.04	11005.31	38.99	0	0	220.07	15.50	624.52	8.23	338.17	35.61	347.10	37.76	1	3925.10	2.84	0.60	5	126	18	40	23
1541	76.07	67.28	214	12171.65	76.58	10765.03	26.46	0	0	210.03	15.91	698.25	9.65	569.37	111.90	279.08	25.64	1	6400.28	4.72	0.40	5	126	19	40	22
1542	75.52	67.46	215	12083.02	42.76	10793.89	30.39	0	0	198.75	16.72	696.22	8.42	353.39	44.48	271.27	30.04	1	5804.58	4.85	0.45	5	126	20	40	21
1543	75.25	66.72	216	12039.91	155.30	10675.70	18.21	0	0	202.76	11.26	674.56	6.99	1034.60	266.47	259.76	17.75	1	6677.88	3.34	0.60	5	126	21	40	20
1544	74.15	66.51	217	11863.97	103.99	10641.85	30.46	0	0	185.04	24.21	718.24	9.48	461.12	87.62	183.48	27.41	1	6672.83	3.70	0.35	5	126	22	40	19
1545	73.65	66.11	218	11784.35	58.85	10577.11	21.39	0	0	217.69	13.18	660.11	7.30	541.41	56.73	277.44	20.64	1	5856.90	3.36	0.61	5	126	23	40	18
1546	72.53	66.81	219	11605.51	55.52	10688.99	20.05	0	0	234.61	15.22	651.07	8.22	501.62	66.70	243.45	19.07	1	5471.53	3.10	0.59	5	126	24	40	17
1547	73.28	66.07	220	11724.70	127.51	10570.74	53.50	0	0	162.69	10.85	659.92	8.49	847.17	182.63	507.09	73.66	1	5664.17	3.68	0.33	5	126	25	40	16
1548	71.34	66.16	221	11414.30	36.55	10585.01	48.37	0	0	209.41	14.15	629.55	8.44	340.57	35.08	463.09	61.82	1	6552.15	2.76	0.53	5	126	26	40	15
1549	71.72	66.73	222	11474.92	61.67	10676.73	31.64	0	0	186.93	16.85	648.02	8.15	396.34	54.45	267.57	30.47	1	5076.33	2.98	0.54	5	126	27	40	14
1550	72.41	66.50	223	11585.21	52.19	10640.78	19.52	0	0	242.03	13.19	642.67	7.24	530.52	52.40	271.28	19.32	1	4845.05	2.55	0.66	5	126	28	40	13
1551	71.01	66.60	224	11362.04	28.05	10656.59	21.11	0	0	303.39	12.91	563.62	7.58	408.70	28.29	351.44	22.16	1	6581.22	2.36	0.70	5	126	29	40	12
1552	71.57	66.49	225	11450.61	28.15	10638.08	25.75	0	0	260.59	12.64	601.23	7.53	388.95	30.12	366.97	27.24	1	7152.72	3.23	0.64	5	126	30	40	11
1553	73.25	66.60	226	11720.67	101.28	10656.39	22.30	0	0	168.10	18.96	702.81	7.58	498.21	101.84	154.04	19.87	1	4304.15	2.47	0.41	5	126	31	40	10
1554	74.28	66.03	227	11884.51	52.13	10565.27	25.02	0	0	190.15	26.53	742.37	8.51	284.50	48.89	140.68	23.09	1	5865.90	4.68	0.32	4	126	32	40	9
1555	74.64	67.17	228	11942.52	48.51	10747.25	28.45	0	0	174.34	23.05	726.37	8.19	280.76	45.44	167.92	25.57	1	4914.55	3.95	0.33	5	126	33	40	8
1556	74.35	66.27	229	11896.08	103.66	10603.10	27.71	0	0	170.64	19.90	724.39	8.87	495.82	102.06	186.51	25.16	1	5828.65	3.05	0.42	5	126	34	40	7
1557	75.17	66.63	231	12027.84	30.52	10660.90	25.41	0	0	225.92	13.18	649.93	7.41	372.18	33.16	321.40	26.06	1	4428.42	3.46	0.55	5	126	35	40	6
1558	73.37	66.00	233	11739.56	55.64	10559.71	22.97	0	0	159.31	12.85	704.36	6.62	453.51	70.64	227.43	21.42	1	5508.83	3.15	0.46	5	126	36	40	5
1559	71.56	66.29	235	11450.03	63.14	10605.92	36.41	0	0	169.34	18.73	636.72	8.55	339.88	57.92	255.57	33.70	1	6123.58	2.40	0.50	5	126	37	40	4
1560	72.11	65.76	237	11537.32	35.53	10522.29	30.80	0	0	210.47	13.86	620.76	7.52	346.50	35.00	338.85	31.94	1	4387.53	2.94	0.57	5	126	38	40	3
1561	71.92	66.44	239	11506.94	45.23	10630.42	27.96	0	0	245.07	19.75	626.52	9.67	362.42	45.34	260.65	27.38	1	6681.47	3.11	0.51	5	126	39	40	2
1562	73.15	65.59	241	11704.05	61.49	10493.81	30.06	0	0	214.64	17.13	650.31	8.40	450.87	51.69	283.69	29.65	1	7780.28	2.87	0.54	5	126	40	40	1
1563	85.70	97.19	193	13711.67	60.07	15550.59	42.70	0	0	147.45	13.54	572.63	8.05	440.70	74.75	324.93	43.56	1	3965.88	2.59	0.35	5	127	1	1	1
1564	77.81	69.17	194	12450.15	26.93	11066.86	38.02	0	0	270.52	14.50	605.15	8.05	359.23	28.65	413.00	33.10	1	7459.28	3.25	0.64	5	128	1	2	2
1565	77.15	68.72	195	12344.01	41.39	10995.78	32.81	0	0	253.13	15.02	627.10	8.61	427.96	43.32	345.43	31.62	1	4750.38	1.95	0.62	5	128	2	2	1
1566	83.92	97.86	200	13426.79	27.79	15658.03	26.26	0	0	157.36	19.18	601.30	5.24	175.91	24.52	166.21	23.19	0	3469.05	2.04	0.40	3	129	1	1	1
1567	81.91	98.20	202	13105.61	42.90	15712.45	47.55	0	0	141.81	23.92	587.14	8.20	197.45	38.42	218.57	42.67	0	3627.50	1.64	0.24	5	130	1	1	1
1568	71.52	66.43	203	11443.19	44.19	10629.03	23.64	0	0	268.47	13.22	608.41	7.85	507.08	42.54	338.68	24.42	1	6799.30	2.56	0.65	5	131	1	2	2
1569	70.44	67.28	206	11270.24	59.71	10764.78	38.23	0	0	217.17	19.58	585.88	8.80	396.29	48.21	302.42	38.22	1	6023.55	2.04	0.54	5	131	2	2	1
1570	74.28	67.07	207	11884.88	66.18	10730.73	23.54	0	0	224.60	21.34	707.05	9.97	442.87	77.26	196.24	21.53	1	6151.62	4.96	0.44	5	132	1	1	1
1571	46.03	58.17	210	7364.53	63.16	9306.75	45.45	0	0	258.65	31.50	694.80	11.29	342.74	49.63	288.54	43.90	1	13402.25	4.74	0.55	5	133	1	1	1
1572	73.79	77.39	210	11807.05	24.17	12381.79	16.46	0	0	352.45	18.27	634.10	8.88	338.59	25.01	251.10	15.34	1	6443.65	5.22	0.66	4	134	1	1	1
1573	94.45	105.20	212	15111.24	38.32	16832.51	35.62	0	0	143.32	18.74	502.96	6.87	227.93	34.57	212.07	32.10	0	2689.32	1.74	0.31	4	135	1	3	3
1574	94.72	105.45	213	15155.94	28.58	16871.27	27.23	0	0	195.63	26.04	515.23	6.66	165.24	25.08	157.26	23.73	0	3306.10	1.89	0.37	3	135	2	3	2
1575	94.80	105.31	214	15167.47	26.21	16848.86	45.43	0	0	154.60	16.29	502.52	6.79	195.86	23.83	323.04	45.54	1	3934.38	2.61	0.38	4	135	3	3	1
1576	70.43	76.75	213	11268.49	35.54	12280.33	25.80	0	0	249.19	13.96	592.35	7.33	378.39	33.03	318.44	26.04	1	7370.97	4.53	0.67	5	136	1	3	3
1577	70.23	76.72	215	11237.04	26.67	12274.64	27.98	0	0	233.47	11.20	575.09	6.55	352.21	25.89	407.14	32.75	1	7428.65	3.10	0.67	5	136	2	3	2
1578	70.28	76.53	216	11244.48	45.47	12244.71	25.38	0	0	225.71	19.58	599.53	8.51	327.28	43.68	227.96	23.05	1	7237.33	3.13	0.53	5	136	3	3	1
1579	73.13	76.75	217	11700.89	76.19	12279.67	17.16	0	0	299.34	30.76	654.61	8.54	503.13	60.96	134.50	15.22	1	7750.88	4.90	0.55	5	137	1	3	3
1580	72.60	76.83	219	11615.63	35.97	12293.50	23.60	0	0	296.08	21.39	637.19	7.50	296.66	28.65	255.61	21.61	1	7470.90	4.83	0.66	5	137	2	3	2
1581	70.66	76.68	220	11305.12	30.72	12268.11	33.77	0	0	228.69	13.27	578.65	6.82	316.24	28.22	379.57	35.04	1	8563.12	3.09	0.68	5	137	3	3	1
1582	77.58	68.44	217	12413.17	32.91	10950.03	31.80	0	0	235.67	15.69	628.73	8.71	349.96	34.43	337.17	32.79	1	5186.17	3.07	0.53	5	138	1	5	5
1583	76.55	68.02	218	12248.75	50.97	10883.40	32.62	0	0	209.15	15.12	653.07	8.66	445.23	58.45	308.92	32.88	1	5359.38	2.45	0.48	5	138	2	5	4
1584	76.24	67.29	219	12198.79	33.08	10766.62	35.42	0	0	171.69	13.85	718.85	7.12	313.54	33.08	311.38	35.91	1	5449.42	3.22	0.45	5	138	3	5	3
1585	75.78	67.09	220	12124.06	75.80	10734.79	23.62	0	0	193.26	16.26	705.53	8.62	524.35	100.29	224.10	21.94	1	6831.30	3.90	0.44	5	138	4	5	2
1586	74.24	66.67	223	11878.11	40.22	10666.83	25.30	0	0	195.18	23.26	766.11	7.87	259.50	36.86	165.07	22.58	1	4843.85	2.84	0.37	4	138	5	5	1
1587	82.70	98.26	219	13231.81	33.91	15722.35	44.78	0	0	183.70	23.08	571.83	8.87	210.87	30.55	260.41	43.82	1	4339.08	4.21	0.35	5	139	1	1	1
1588	83.39	54.33	219	13342.60	43.37	8692.94	45.41	0	0	127.78	15.31	557.44	7.14	269.64	42.91	292.84	43.87	1	3886.85	1.86	0.36	5	140	1	1	1
1589	94.47	105.27	219	15115.25	28.57	16842.88	31.55	0	0	236.35	11.30	396.40	7.09	398.74	31.02	420.43	33.78	1	3071.80	1.88	0.62	5	141	1	1	1
1590	77.53	68.53	221	12405.50	25.60	10965.24	26.05	0	0	262.83	13.60	616.63	7.71	349.44	26.75	353.87	27.31	1	4314.30	2.84	0.62	5	142	1	11	11
1591	77.58	69.02	222	12413.50	35.66	11043.99	21.49	0	0	254.55	47.74	750.13	8.69	151.11	30.72	103.11	25.04	1	4522.03	2.86	0.27	5	142	2	11	10
1592	78.24	69.17	223	12518.66	35.13	11067.36	28.92	0	0	225.98	26.38	700.41	9.25	233.15	31.71	192.61	25.92	0	4927.78	2.03	0.38	5	142	3	11	9
1593	77.95	69.08	224	12471.89	30.25	11052.47	26.29	0	0	233.39	10.94	604.51	6.32	398.67	30.14	363.80	26.52	1	4909.08	1.81	0.70	5	142	4	11	8
1594	76.65	67.67	225	12264.38	70.71	10826.41	30.23	0	0	197.12	16.12	662.44	9.48	511.96	89.99	283.91	30.10	1	6373.85	3.88	0.36	5	142	5	11	7
1595	77.42	68.24	226	12387.80	37.99	10918.07	34.93	0	0	181.60	12.16	646.40	7.02	380.98	40.25	352.65	35.82	1	5913.22	2.24	0.53	5	142	6	11	6
1596	76.94	67.56	227	12310.52	34.20	10810.23	45.06	0	0	223.93	16.21	642.16	8.94	345.04	35.82	375.00	41.99	1	5821.00	3.19	0.51	5	142	7	11	5
1597	76.51	67.12	230	12241.51	47.73	10739.34	33.81	0	0	170.49	16.71	684.67	8.40	342.60	49.31	269.92	32.22	1	4813.05	4.47	0.39	5	142	8	11	4
1598	77.55	68.16	232	12407.56	39.14	10906.26	51.86	0	0	157.83	17.19	659.26	8.25	270.37	38.27	323.91	52.13	1	5976.30	2.97	0.49	5	142	9	11	3
1599	77.59	67.76	233	12414.38	24.18	10841.79	31.76	0	0	213.90	22.36	710.42	7.56	179.65	21.60	235.02	28.63	0	5341.62	2.17	0.43	4	142	10	11	2
1600	77.45	68.39	234	12391.50	30.82	10941.97	24.38	0	0	230.49	11.66	613.62	6.79	401.85	33.33	338.42	25.14	1	5238.45	2.37	0.63	5	142	11	11	1
1601	71.43	77.34	224	11429.02	46.25	12374.86	27.42	0	0	244.54	14.26	573.99	8.34	459.74	43.94	339.45	28.52	1	7820.50	3.09	0.64	5	143	1	1	1
1602	94.46	105.22	224	15113.17	27.03	16835.22	34.01	0	0	207.33	12.25	429.38	7.10	344.86	28.55	379.75	35.23	1	3564.78	2.46	0.53	5	144	1	1	1
1603	94.76	105.00	228	15162.17	35.80	16799.30	41.14	0	0	130.92	23.22	524.46	6.17	155.64	31.54	178.82	36.24	0	2390.65	1.41	0.24	3	145	1	1	1
1604	72.09	65.74	231	11533.74	59.65	10517.83	32.36	0	0	166.71	15.01	651.57	7.84	404.99	59.06	274.54	31.55	1	5780.22	2.78	0.44	5	146	1	2	2
1605	72.34	66.16	232	11573.93	52.04	10585.48	41.69	0	0	152.77	18.54	684.16	9.00	315.09	52.63	268.82	39.57	1	5554.20	3.02	0.34	5	146	2	2	1
1606	94.48	105.61	232	15116.81	17.95	16898.22	32.33	0	0	234.28	24.90	481.46	6.72	126.46	14.46	229.83	29.54	1	3667.55	3.35	0.47	4	147	1	6	6
1607	94.87	105.25	233	15178.66	26.87	16839.75	32.05	0	0	188.90	12.63	446.96	6.91	306.85	27.06	356.08	34.42	1	2731.20	2.15	0.48	5	147	2	6	5
1608	94.69	104.42	236	15151.04	20.72	16707.43	39.96	0	0	198.85	12.45	455.46	6.47	256.32	19.99	411.73	43.25	1	4548.60	2.18	0.58	5	147	3	6	4
1609	94.93	104.59	238	15189.47	27.20	16733.69	42.84	0	0	185.47	12.65	439.83	6.60	301.64	26.93	377.00	39.97	1	3564.75	1.89	0.62	5	147	4	6	3
1610	93.92	106.01	239	15026.97	34.18	16961.76	26.02	0	0	159.79	15.18	470.71	6.13	274.63	32.55	214.47	23.71	1	1906.95	1.93	0.44	5	147	5	6	2
1611	94.77	105.73	241	15162.90	21.92	16916.29	42.33	0	0	186.78	26.40	472.24	6.87	120.21	19.57	228.76	38.32	1	3526.72	2.56	0.35	5	147	6	6	1
1612	73.85	77.27	233	11816.30	31.90	12363.51	24.33	0	0	222.33	17.11	656.46	7.97	309.88	31.89	248.99	22.62	1	6475.90	3.83	0.50	5	148	1	1	1
1613	76.60	65.85	235	12256.58	29.59	10535.75	146.00	0	0	140.21	27.07	754.29	8.45	104.35	21.25	433.12	142.60	1	5636.62	4.58	0.23	5	149	1	1	1
1614	76.82	67.80	239	12290.75	39.41	10847.42	30.95	0	0	232.64	13.58	643.80	8.01	439.83	46.78	340.08	30.28	1	5586.42	2.62	0.58	5	150	1	6	6
1615	75.48	66.79	240	12076.07	39.21	10686.39	21.96	0	0	210.39	23.59	726.46	7.73	268.42	36.05	152.32	19.66	1	5237.58	4.75	0.41	4	150	2	6	5
1616	76.96	66.91	242	12313.45	32.26	10705.58	45.15	0	0	215.40	13.78	657.42	8.36	365.40	35.00	429.44	45.35	1	6134.20	3.14	0.48	5	150	3	6	4
1617	76.14	67.23	244	12182.38	74.10	10756.00	42.49	0	0	143.35	22.40	734.52	10.17	347.41	77.53	215.20	38.95	1	5315.47	3.32	0.23	5	150	4	6	3
1618	76.34	66.93	245	12214.02	40.67	10709.49	29.02	0	0	182.77	21.21	716.00	8.09	270.30	37.84	195.46	26.25	1	4406.30	4.79	0.36	5	150	5	6	2
1619	77.72	67.85	246	12435.62	38.45	10855.90	38.74	0	0	230.18	14.35	615.66	8.73	413.05	43.62	387.18	38.00	1	5531.35	2.87	0.54	5	150	6	6	1
1620	71.17	66.01	242	11387.11	42.14	10562.16	32.31	0	0	195.99	14.98	625.62	7.93	349.43	41.13	317.73	32.59	1	4257.00	2.19	0.52	5	151	1	1	1
1621	73.30	77.09	242	11728.64	30.49	12334.74	14.11	0	0	358.35	15.92	607.08	6.55	429.30	24.35	251.99	13.09	1	7163.83	6.46	0.81	5	152	1	1	1
1622	84.54	96.19	242	13527.03	39.99	15390.59	36.71	0	0	169.88	11.59	524.81	6.76	409.49	47.17	345.23	35.93	1	3824.78	2.10	0.52	5	153	1	1	1
1623	94.85	105.47	245	15175.36	25.89	16875.87	32.55	0	0	178.79	13.97	446.01	6.44	256.78	24.56	302.38	32.60	1	2166.03	2.21	0.51	5	154	1	1	1
1624	73.62	66.37	246	11778.84	70.96	10618.84	23.52	0	0	180.66	13.33	675.90	7.05	534.41	68.43	252.86	22.02	1	4292.30	2.47	0.53	5	155	1	3	3
1625	75.32	66.24	247	12050.57	37.42	10598.71	31.82	0	0	190.11	14.88	700.96	8.27	356.63	40.31	314.96	32.17	1	7858.45	3.75	0.39	5	155	2	3	2
1626	75.12	66.68	248	12019.86	28.13	10668.64	29.36	0	0	200.48	30.32	763.81	6.94	143.68	25.09	149.17	25.48	0	5049.83	2.21	0.33	5	155	3	3	1
1627	84.60	54.01	246	13536.26	37.26	8641.38	50.71	0	0	154.00	35.13	575.33	7.88	120.40	29.40	169.78	44.35	1	2638.97	3.12	0.18	4	156	1	1	1
1628	86.17	99.50	247	13787.94	26.92	15920.77	19.14	0	0	239.16	27.38	597.10	6.42	179.58	23.58	123.51	15.06	1	2092.40	1.72	0.45	4	157	1	1	1
1629	71.79	66.17	248	11485.69	65.13	10587.68	36.42	0	0	168.52	20.97	665.89	9.66	348.32	65.88	229.65	33.45	1	5178.58	2.75	0.32	5	158	1	45	45
1630	72.80	65.95	249	11648.60	39.24	10552.77	26.43	0	0	216.90	19.17	670.26	8.40	307.43	39.27	233.31	24.39	1	6195.83	3.53	0.49	5	158	2	45	44
1631	72.43	65.88	250	11588.33	61.99	10540.20	23.13	0	0	202.19	13.73	643.87	7.43	511.61	61.01	265.42	22.26	1	4994.88	2.85	0.60	5	158	3	45	43
1632	72.37	65.80	252	11579.97	66.79	10528.08	35.83	0	0	168.26	16.37	659.70	8.61	407.26	62.81	285.30	34.58	1	5574.38	2.50	0.46	5	158	4	45	42
1633	72.24	65.94	253	11558.65	46.79	10550.33	23.28	0	0	206.49	14.10	659.60	7.21	409.66	45.06	264.17	22.20	1	6035.47	3.72	0.62	5	158	5	45	41
1634	71.34	66.25	254	11415.04	41.34	10599.63	27.06	0	0	248.18	13.36	579.60	7.73	447.55	39.69	342.22	27.64	1	4900.28	2.36	0.64	5	158	6	45	40
1635	71.49	66.29	256	11437.72	32.99	10606.30	18.08	0	0	234.13	12.93	622.93	6.75	396.71	35.70	258.91	17.04	1	4799.00	2.87	0.62	5	158	7	45	39
1636	71.78	65.59	257	11484.47	22.13	10494.01	17.69	0	0	277.25	15.82	647.45	6.78	278.15	22.01	242.62	16.20	1	7419.90	3.32	0.68	5	158	8	45	38
1637	71.04	65.92	258	11365.61	28.63	10546.61	28.59	0	0	242.86	12.59	594.19	7.34	357.90	28.54	386.80	31.82	1	6287.03	2.67	0.62	5	158	9	45	37
1638	71.52	65.55	259	11443.92	34.09	10488.08	26.22	0	0	248.33	12.72	594.65	7.81	429.69	38.11	360.58	27.78	1	5130.10	2.61	0.58	5	158	10	45	36
1639	71.86	65.55	260	11497.82	36.71	10487.56	39.18	0	0	201.29	16.06	624.52	8.53	316.50	37.05	345.58	40.62	1	5141.88	2.42	0.47	5	158	11	45	35
1640	73.27	65.97	261	11723.77	42.16	10555.25	23.62	0	0	196.50	11.11	645.20	6.32	440.21	40.94	315.90	23.91	1	5010.90	1.89	0.60	5	158	12	45	34
1641	73.13	65.99	262	11700.99	69.97	10559.00	26.23	0	0	184.69	14.00	652.85	7.86	517.65	74.06	270.86	25.29	1	6539.35	2.93	0.48	5	158	13	45	33
1642	72.60	65.92	263	11615.72	52.47	10547.93	19.15	0	0	214.26	13.75	632.43	6.66	465.48	48.26	233.95	17.81	1	5547.97	2.49	0.64	5	158	14	45	32
1643	73.74	66.05	264	11797.91	57.93	10567.92	27.19	0	0	221.38	15.30	645.98	8.43	480.55	52.55	302.63	27.00	1	6979.78	3.90	0.54	5	158	15	45	31
1644	75.56	65.96	265	12089.38	65.23	10553.23	31.29	0	0	219.60	15.95	655.98	10.03	522.12	80.24	327.55	32.40	1	6917.75	3.62	0.40	5	158	16	45	30
1645	74.54	65.73	266	11927.08	121.49	10517.06	22.06	0	0	199.84	17.93	714.33	9.22	659.13	175.41	195.89	20.25	1	5742.03	5.15	0.45	5	158	17	45	29
1646	75.34	65.90	268	12053.68	49.56	10543.81	40.51	0	0	155.09	16.14	699.29	8.51	342.63	51.60	297.89	40.21	1	5285.62	3.17	0.36	5	158	18	45	28
1647	74.54	65.57	271	11926.15	45.11	10490.51	37.85	0	0	156.61	15.90	720.83	8.36	336.82	46.91	292.71	36.95	1	5635.70	3.55	0.30	5	158	19	45	27
1648	75.36	65.65	272	12056.96	88.81	10504.43	35.44	0	0	152.18	14.86	705.21	8.94	529.12	115.52	287.93	34.62	1	4252.38	3.57	0.27	5	158	20	45	26
1649	75.75	66.09	274	12120.64	40.95	10574.81	22.32	0	0	196.13	13.80	691.39	7.11	396.58	45.46	251.10	21.03	1	4445.38	3.00	0.50	4	158	21	45	25
1650	77.09	67.15	277	12333.96	32.04	10744.04	26.40	0	0	218.17	20.58	700.41	8.26	262.28	29.92	219.03	24.02	1	4407.85	2.79	0.44	4	158	22	45	24
1651	78.02	68.01	278	12483.74	28.92	10882.18	40.04	0	0	215.56	14.60	640.59	8.10	321.85	29.44	377.35	40.16	1	5915.83	2.64	0.52	5	158	23	45	23
1652	77.43	67.47	281	12388.86	34.03	10795.22	28.57	0	0	173.53	12.38	667.30	6.33	334.90	34.85	294.53	28.63	1	5193.55	2.33	0.52	5	158	24	45	22
1653	77.26	65.67	283	12360.87	27.09	10507.67	63.36	0	0	229.83	16.18	668.84	8.60	301.50	26.73	534.76	54.75	1	7582.50	3.29	0.52	5	158	25	45	21
1654	75.99	66.56	284	12158.56	113.55	10648.93	21.16	0	0	231.53	14.60	648.17	9.00	785.30	221.98	261.91	20.88	1	5478.62	3.70	0.53	5	158	26	45	20
1655	74.28	65.71	285	11884.76	105.95	10513.45	26.91	0	0	168.02	24.10	758.88	9.73	467.86	136.15	148.10	24.15	1	7611.95	3.86	0.28	5	158	27	45	19
1656	75.19	66.08	286	12030.24	128.94	10573.27	36.52	0	0	165.81	16.93	717.80	9.73	634.89	167.80	261.37	36.84	1	6845.33	3.13	0.35	5	158	28	45	18
1657	76.55	66.39	287	12247.63	67.65	10621.88	38.16	0	0	177.37	20.62	701.20	10.66	387.46	72.06	259.45	35.88	1	6772.75	3.35	0.29	5	158	29	45	17
1658	75.63	66.74	288	12100.89	39.42	10677.81	20.76	0	0	210.25	34.43	776.67	6.95	186.03	34.32	92.74	17.46	1	6423.92	3.59	0.31	4	158	30	45	16
1659	75.69	65.70	289	12110.23	35.40	10512.42	29.82	0	0	218.37	19.65	734.11	9.14	302.21	34.67	255.92	28.61	1	5750.85	4.13	0.43	5	158	31	45	15
1660	76.87	66.75	290	12298.91	34.13	10680.49	35.99	0	0	204.71	24.91	747.32	9.17	217.78	31.04	228.25	33.11	0	7061.95	2.31	0.36	5	158	32	45	14
1661	77.98	67.94	291	12476.15	28.53	10870.57	31.63	0	0	250.73	14.53	636.51	8.17	357.46	30.48	353.05	31.40	1	6321.47	2.78	0.59	5	158	33	45	13
1662	78.17	67.62	292	12507.37	39.84	10819.56	44.39	0	0	193.93	26.45	717.89	10.46	228.16	36.25	248.23	42.06	0	6950.00	2.05	0.33	5	158	34	45	12
1663	78.12	67.60	293	12499.00	47.06	10816.48	53.22	0	0	149.28	23.04	701.56	9.57	238.29	43.23	261.15	51.18	1	4287.45	3.01	0.26	5	158	35	45	11
1664	77.07	65.94	294	12331.91	54.54	10550.24	65.91	0	0	170.42	16.96	693.71	9.78	357.40	54.93	406.10	65.70	1	6987.28	3.16	0.37	5	158	36	45	10
1665	75.43	65.52	297	12069.25	119.03	10482.92	16.89	0	0	202.99	14.07	716.86	7.17	784.61	153.74	195.11	15.49	1	5582.83	2.99	0.58	5	158	37	45	9
1666	76.41	66.05	300	12225.20	61.68	10567.59	35.94	0	0	175.16	17.32	694.69	8.83	403.76	65.98	261.59	36.09	1	5680.62	3.51	0.42	5	158	38	45	8
1667	77.20	66.05	301	12352.77	33.07	10568.25	57.59	0	0	173.41	19.16	713.26	8.77	234.31	30.38	340.72	57.33	1	7601.97	3.07	0.36	5	158	39	45	7
1668	77.42	67.08	302	12387.82	47.64	10732.54	35.51	0	0	199.29	14.31	648.93	8.62	445.30	60.00	335.82	35.96	1	6988.45	3.17	0.48	5	158	40	45	6
1669	77.65	67.25	303	12424.26	40.18	10759.38	42.93	0	0	188.08	16.09	660.85	8.82	338.42	41.66	342.59	43.85	1	6455.50	3.28	0.42	5	158	41	45	5
1670	76.69	66.52	304	12269.69	51.53	10642.65	28.70	0	0	197.76	28.75	732.66	9.29	265.70	48.71	152.97	25.21	1	5030.65	4.65	0.32	5	158	42	45	4
1671	78.48	67.18	306	12557.58	30.28	10749.04	42.75	0	0	218.86	15.18	627.99	8.47	315.95	30.84	394.83	44.18	1	5731.28	3.22	0.50	5	158	43	45	3
1672	78.23	67.88	307	12516.76	35.08	10860.47	34.86	0	0	190.45	14.84	655.27	7.80	315.31	35.56	330.82	35.83	1	4739.83	3.39	0.48	5	158	44	45	2
1673	78.58	67.91	309	12572.01	67.33	10866.10	58.99	0	0	163.47	21.44	636.81	10.87	318.87	64.15	330.26	60.28	1	3951.80	3.03	0.37	5	158	45	45	1
1674	79.01	69.39	249	12641.69	27.18	11102.03	37.62	0	0	249.92	13.26	558.31	7.84	339.29	27.26	442.44	41.77	1	4248.62	2.38	0.63	5	159	1	1	1
1675	68.61	79.73	250	10976.89	57.27	12757.41	38.01	0	0	169.60	15.97	521.40	8.13	360.40	51.93	307.63	37.53	1	2223.70	1.01	0.47	5	160	1	1	1
1676	77.11	68.33	251	12337.45	31.23	10932.69	32.06	0	0	217.75	18.04	658.99	8.55	290.16	30.24	282.63	32.03	1	5240.78	3.41	0.47	5	161	1	2	2
1677	77.52	67.76	253	12402.93	29.22	10842.01	26.53	0	0	217.79	16.23	661.27	7.56	289.90	29.03	272.31	25.64	1	4590.10	2.67	0.53	5	161	2	2	1
1678	85.67	98.62	251	13706.40	31.51	15779.31	24.89	0	0	191.67	15.69	551.00	6.90	295.82	30.47	235.72	23.55	1	578.40	1.37	0.49	5	162	1	1	1
1679	94.95	104.30	254	15191.75	30.14	16687.97	35.41	0	0	151.13	15.41	495.77	6.45	230.89	27.81	269.37	33.16	1	2493.88	1.63	0.39	5	163	1	1	1
1680	73.85	65.47	255	11816.42	57.40	10474.72	32.48	0	0	187.33	12.92	678.37	7.90	488.32	63.34	335.95	33.64	1	6877.78	2.86	0.54	5	164	1	2	2
1681	74.98	66.71	258	11996.64	80.08	10674.10	24.06	0	0	138.80	23.63	760.38	6.94	338.34	81.15	105.39	20.03	1	5685.75	2.68	0.27	5	164	2	2	1
1682	77.32	68.03	257	12371.45	52.05	10884.18	37.32	0	0	187.58	16.33	647.15	8.69	389.34	54.51	295.65	37.54	1	5099.55	3.00	0.49	5	165	1	8	8
1683	77.67	68.74	259	12427.14	26.21	10998.05	26.81	0	0	233.47	12.11	611.36	6.47	355.44	27.52	328.42	26.03	1	3706.42	2.21	0.67	5	165	2	8	7
1684	77.38	67.27	261	12381.45	23.80	10762.51	39.14	0	0	229.19	17.57	675.64	8.36	244.24	22.00	344.70	39.79	1	5791.55	3.02	0.51	5	165	3	8	6
1685	77.07	68.33	262	12330.63	69.19	10933.24	54.53	0	0	132.95	21.05	698.12	9.36	299.39	68.97	256.08	53.30	1	5706.22	3.93	0.36	5	165	4	8	5
1686	78.38	68.05	263	12540.50	32.95	10888.29	43.97	0	0	235.86	13.96	591.70	8.13	396.50	37.96	435.30	37.83	1	4852.00	2.40	0.58	5	165	5	8	4
1687	78.59	69.12	265	12575.12	28.56	11059.65	24.01	0	0	276.64	16.18	589.74	8.24	344.96	29.58	289.58	24.17	1	4581.97	2.27	0.62	5	165	6	8	3
1688	78.16	68.56	266	12505.58	36.05	10969.14	36.45	0	0	205.28	20.76	665.54	9.50	276.63	34.31	271.72	35.69	1	3428.60	2.53	0.43	5	165	7	8	2
1689	78.46	68.93	268	12552.81	45.34	11028.97	55.59	0	0	152.19	28.13	666.45	9.76	190.76	40.57	231.98	50.61	0	3381.55	1.48	0.23	5	165	8	8	1
1690	87.14	98.71	258	13942.51	39.64	15793.45	35.06	0	0	190.86	22.11	572.57	9.12	262.67	37.50	234.32	32.75	1	2728.88	2.61	0.37	5	166	1	1	1
1691	75.75	66.53	262	12120.28	33.89	10644.26	33.61	0	0	164.61	21.37	754.12	7.10	202.43	30.26	200.82	29.98	0	5588.40	2.05	0.34	4	167	1	2	2
1692	75.36	66.08	263	12058.33	68.27	10572.45	23.21	0	0	171.17	14.49	707.08	7.38	485.79	83.29	218.04	21.46	1	5805.05	3.21	0.46	5	167	2	2	1
1693	72.47	65.45	267	11594.41	52.58	10471.37	36.50	0	0	183.60	16.01	642.48	8.43	363.26	48.83	318.18	36.63	1	5576.38	3.10	0.45	5	168	1	15	15
1694	71.94	66.09	268	11510.14	55.10	10573.72	22.51	0	0	194.46	17.27	647.50	7.56	387.11	55.21	198.37	20.44	1	5616.78	3.03	0.50	5	168	2	15	14
1695	72.91	66.05	269	11665.88	290.26	10568.10	34.60	0	0	151.95	14.86	625.89	9.56	1145.77	467.50	284.58	34.03	1	4565.12	3.55	0.45	5	168	3	15	13
1696	73.00	65.53	270	11680.45	48.11	10484.12	28.58	0	0	207.60	15.24	658.09	8.45	406.68	48.53	301.95	28.19	1	5781.75	3.06	0.49	5	168	4	15	12
1697	72.15	65.65	272	11543.48	34.37	10504.23	26.81	0	0	240.94	12.37	584.39	7.33	409.04	33.84	365.96	28.62	1	4854.08	2.34	0.62	5	168	5	15	11
1698	72.20	65.59	273	11551.91	25.26	10495.18	18.70	0	0	248.38	10.08	585.76	5.57	383.01	24.47	331.14	19.23	1	4202.08	2.25	0.75	5	168	6	15	10
1699	73.04	65.71	274	11686.64	47.53	10513.33	28.76	0	0	236.68	17.44	628.40	9.39	399.23	47.40	293.79	28.60	1	4909.10	3.05	0.52	5	168	7	15	9
1700	73.56	64.37	275	11770.13	40.57	10298.91	24.40	0	0	196.17	28.41	732.94	7.47	215.03	35.73	127.27	20.25	1	6018.95	3.71	0.33	5	168	8	15	8
1701	72.57	66.05	276	11610.64	30.80	10568.63	14.68	0	0	284.79	13.01	633.12	6.86	428.32	33.95	253.41	13.87	1	5683.35	3.14	0.72	5	168	9	15	7
1702	71.52	65.68	277	11443.99	38.71	10508.86	24.36	0	0	258.41	14.90	585.32	7.90	395.58	35.39	311.25	24.55	1	4871.58	2.53	0.64	5	168	10	15	6
1703	73.17	65.68	278	11707.60	51.05	10509.14	17.65	0	0	256.67	13.30	629.91	7.39	541.04	54.65	263.36	17.19	1	5011.03	3.65	0.65	5	168	11	15	5
1704	74.28	64.93	279	11884.36	26.63	10388.69	42.53	0	0	198.97	25.60	736.22	8.40	160.72	23.73	253.54	38.94	1	6256.12	3.10	0.34	4	168	12	15	4
1705	74.39	64.98	280	11901.76	60.65	10397.36	35.34	0	0	206.32	16.03	654.22	8.46	470.38	50.18	339.73	36.78	1	6174.50	2.51	0.54	5	168	13	15	3
1706	73.28	65.55	281	11724.67	45.21	10488.79	28.52	0	0	187.38	23.45	708.06	8.43	271.40	43.08	177.68	25.56	1	5801.38	2.79	0.36	5	168	14	15	2
1707	74.02	65.09	283	11842.53	30.13	10415.11	25.40	0	0	265.61	12.10	641.01	7.06	407.52	30.30	363.07	25.68	1	7103.22	4.86	0.70	5	168	15	15	1
1708	86.77	99.53	269	13883.95	45.62	15925.45	44.83	0	0	201.40	56.06	617.11	9.73	123.73	40.07	97.17	28.15	1	3276.22	3.70	0.14	5	169	1	1	1
1709	72.72	76.38	270	11634.58	52.45	12220.86	19.05	0	0	261.36	24.07	623.54	8.12	330.19	46.67	159.46	16.83	1	6582.88	4.39	0.54	5	170	1	1	1
1710	94.65	103.90	270	15143.47	30.48	16624.54	43.15	0	0	157.90	19.66	515.84	7.31	191.21	27.43	264.49	40.51	1	1113.62	1.30	0.34	5	171	1	4	4
1711	95.42	104.19	271	15266.59	29.53	16670.90	37.31	0	0	165.27	18.61	483.40	7.12	204.98	26.65	256.30	34.42	1	1328.55	1.11	0.38	5	171	2	4	3
1712	95.52	105.73	274	15282.77	44.17	16916.93	37.28	0	0	155.31	26.57	468.96	7.87	199.57	39.09	168.39	33.01	0	2788.45	1.75	0.24	5	171	3	4	2
1713	95.13	104.72	277	15220.23	30.38	16755.91	27.75	0	0	169.64	12.57	447.71	6.26	312.70	30.40	285.34	27.37	1	2545.30	1.84	0.51	5	171	4	4	1
1714	78.58	67.83	272	12572.57	23.81	10853.17	43.04	0	0	244.35	13.85	595.02	7.85	309.18	24.13	448.20	42.85	1	3035.78	2.51	0.60	5	172	1	4	4
1715	78.16	68.00	273	12505.23	39.37	10880.70	51.06	0	0	164.50	15.77	649.21	8.45	292.60	39.82	378.38	56.20	1	4899.12	2.74	0.41	5	172	2	4	3
1716	78.71	68.56	274	12593.51	42.04	10969.76	88.53	0	0	150.14	25.25	648.80	9.75	193.75	37.68	320.03	83.09	1	3972.03	2.23	0.34	5	172	3	4	2
1717	78.05	67.42	276	12487.41	50.69	10786.43	62.05	0	0	129.21	20.04	707.25	9.05	254.85	47.44	291.31	61.83	1	5339.62	2.90	0.33	5	172	4	4	1
1718	82.85	99.17	276	13255.96	53.68	15866.49	22.09	0	0	160.41	16.26	543.92	6.65	374.63	58.39	171.83	20.04	1	2975.85	2.62	0.44	5	173	1	1	1
1719	74.48	61.99	280	11916.87	14.56	9918.41	70.04	0	0	199.55	44.70	720.53	8.89	14.26	66.33	267.88	65.24	1	3882.28	2.25	0.24	4	174	1	1	1
1720	75.07	65.54	280	12011.07	83.19	10486.10	35.96	0	0	161.56	14.33	697.23	8.86	544.86	117.44	304.13	36.62	1	5738.62	2.64	0.34	5	175	1	1	1
1721	73.79	65.95	287	11806.66	100.83	10551.72	28.73	0	0	171.41	18.88	673.09	9.32	515.35	115.31	206.15	26.43	1	4235.17	3.05	0.41	5	176	1	7	7
1722	73.66	64.98	289	11785.79	74.21	10397.35	41.08	0	0	154.45	18.71	713.14	8.70	358.76	66.49	261.44	38.67	1	6489.72	4.22	0.45	5	176	2	7	6
1723	72.11	65.30	290	11537.61	41.50	10447.29	29.99	0	0	227.38	12.96	620.72	7.69	436.14	41.58	356.38	30.95	1	7613.30	2.25	0.65	5	176	3	7	5
1724	73.43	65.32	291	11748.87	48.35	10451.52	21.48	0	0	248.35	12.02	618.02	7.12	549.16	49.16	316.29	21.92	1	5880.72	2.23	0.67	5	176	4	7	4
1725	74.30	65.07	293	11888.52	33.85	10410.80	61.95	0	0	175.07	15.29	687.29	7.62	299.40	33.05	413.27	52.13	1	6183.75	2.67	0.50	5	176	5	7	3
1726	74.10	65.30	294	11855.60	69.27	10447.66	33.09	0	0	168.93	18.58	726.97	8.90	387.11	67.94	236.01	30.46	1	7032.30	3.14	0.40	5	176	6	7	2
1727	72.21	65.44	295	11553.56	33.52	10470.54	25.07	0	0	237.87	12.54	620.86	6.96	388.62	32.41	334.14	25.73	1	8082.38	2.86	0.67	5	176	7	7	1
1728	78.36	68.20	287	12536.85	24.58	10912.63	34.02	0	0	249.66	15.39	632.94	7.98	289.96	24.66	363.66	34.68	1	7466.50	4.09	0.61	5	177	1	2	2
1729	79.12	69.32	288	12659.52	37.90	11091.54	47.83	0	0	225.64	15.51	569.41	8.51	359.64	38.26	403.99	42.61	1	5347.00	1.53	0.59	5	177	2	2	1
1730	74.89	76.71	290	11982.84	174.72	12273.06	62.89	0	0	148.40	29.39	602.10	13.23	585.71	146.50	257.18	58.85	1	9573.75	5.36	0.37	5	178	1	1	1
1731	75.83	65.67	293	12132.14	157.63	10507.43	18.21	0	0	265.66	14.80	621.75	8.79	1235.71	232.93	263.35	17.87	1	6423.25	3.13	0.63	5	179	1	1	1
1732	95.41	103.82	293	15265.13	27.17	16610.67	82.27	0	0	143.91	18.05	465.59	7.09	168.26	24.36	392.67	79.06	1	2018.38	1.65	0.36	5	180	1	2	2
1733	94.89	103.77	294	15183.08	31.86	16603.17	43.80	0	0	165.96	19.75	475.92	7.88	209.31	29.01	277.74	42.13	1	1747.47	2.40	0.35	5	180	2	2	1
1734	81.98	54.41	294	13116.77	30.78	8705.87	60.28	0	0	132.15	19.31	602.84	7.12	164.97	27.80	310.70	58.88	1	2369.30	2.70	0.28	5	181	1	1	1
1735	78.09	68.39	295	12493.75	44.48	10942.08	37.42	0	0	200.90	16.49	633.40	8.25	380.94	49.00	282.44	35.56	1	5122.05	2.80	0.55	5	182	1	3	3
1736	77.43	67.50	298	12388.71	30.74	10800.48	32.28	0	0	204.54	33.19	731.63	7.73	144.66	26.28	152.24	27.86	0	2353.35	1.71	0.29	4	182	2	3	2
1737	77.65	67.05	299	12424.50	39.65	10728.55	31.48	0	0	194.95	22.75	716.83	8.77	257.62	37.69	210.70	28.49	1	4644.28	2.66	0.36	5	182	3	3	1
1738	74.01	63.98	298	11841.93	45.62	10236.44	27.38	0	0	186.50	21.00	729.04	8.34	304.01	44.63	190.73	24.79	1	7423.67	5.40	0.37	5	183	1	4	4
1739	72.69	65.16	299	11630.72	38.85	10425.69	38.09	0	0	180.09	16.15	678.21	8.37	308.95	39.38	321.91	38.61	1	6825.72	3.28	0.43	5	183	2	4	3
1740	73.24	65.73	300	11718.17	40.99	10516.37	15.38	0	0	237.43	10.62	632.73	5.83	513.60	42.13	265.90	14.96	1	3546.17	2.29	0.72	5	183	3	4	2
1741	73.07	65.21	301	11690.91	43.18	10433.55	20.67	0	0	240.49	12.37	626.61	7.32	486.98	45.24	310.66	20.77	1	7486.03	2.98	0.61	5	183	4	4	1
1742	44.13	57.79	301	7061.18	38.37	9246.65	18.32	0	0	533.87	23.23	565.56	9.51	751.08	32.01	311.25	18.56	1	12678.70	4.45	0.75	5	184	1	1	1
1743	72.48	76.92	303	11597.49	67.93	12307.25	26.88	0	0	204.35	21.51	605.97	7.73	386.52	54.50	201.57	24.16	1	7848.95	4.16	0.51	5	185	1	1	1
1744	94.75	105.01	304	15160.60	19.46	16801.19	29.50	0	0	227.40	30.14	510.21	6.48	112.49	17.04	171.30	25.78	1	3979.03	3.20	0.40	5	186	1	1	1
1745	74.92	65.09	305	11987.93	120.59	10414.98	19.66	0	0	171.68	16.24	714.54	7.33	633.23	151.24	163.97	17.89	1	6561.30	3.84	0.46	4	187	1	1	1
1746	72.07	65.78	306	11530.45	34.22	10524.15	21.84	0	0	231.87	12.39	590.80	6.79	396.84	33.99	306.44	21.93	1	4540.83	2.12	0.64	5	188	1	5	5
1747	72.38	65.63	309	11581.47	41.19	10500.28	23.93	0	0	254.95	13.81	579.40	7.84	444.18	39.17	322.56	24.48	1	4019.95	1.81	0.63	5	188	2	5	4
1748	73.65	64.94	310	11784.46	60.02	10391.17	29.11	0	0	220.06	16.45	659.10	8.95	461.68	54.67	297.97	28.81	1	8739.22	3.70	0.53	5	188	3	5	3
1749	72.61	64.99	311	11617.09	64.29	10398.69	38.04	0	0	134.92	12.72	675.32	7.39	433.19	71.00	309.47	38.34	1	6340.12	2.54	0.39	5	188	4	5	2
1750	73.26	63.18	312	11721.76	33.86	10108.38	96.71	0	0	155.47	38.28	731.03	10.36	104.24	29.23	290.97	92.38	1	6798.78	3.24	0.16	5	188	5	5	1
1751	72.15	76.23	309	11543.89	27.51	12197.51	22.04	0	0	315.08	13.91	555.44	6.94	362.53	22.92	354.99	23.14	1	10643.15	4.98	0.78	5	189	1	1	1
1752	76.45	65.75	309	12231.40	44.18	10519.43	25.09	0	0	185.11	25.93	752.41	7.62	242.88	39.57	138.54	22.20	0	4916.62	2.07	0.33	4	190	1	37	37
1753	75.84	65.35	311	12134.39	21.63	10455.81	29.19	0	0	180.59	15.70	726.20	5.83	194.02	19.54	259.67	26.85	1	5991.83	2.75	0.50	3	190	2	37	36
1754	76.07	66.37	312	12171.54	41.72	10619.23	23.27	0	0	235.08	15.88	676.38	8.43	419.93	49.23	261.21	23.10	1	6280.88	3.13	0.55	5	190	3	37	35
1755	76.27	66.17	314	12203.76	44.12	10586.68	28.59	0	0	218.78	29.82	776.36	9.80	249.51	40.02	162.96	25.58	0	8194.90	2.59	0.32	5	190	4	37	34
1756	75.16	65.35	315	12025.42	54.28	10456.53	29.63	0	0	193.91	15.57	705.05	9.09	449.78	68.15	292.56	29.11	1	6213.42	3.86	0.35	5	190	5	37	33
1757	75.24	65.14	317	12038.34	29.38	10421.84	48.50	0	0	159.23	20.85	773.28	7.62	175.18	26.42	282.11	45.81	1	6970.15	3.90	0.31	4	190	6	37	32
1758	74.63	64.96	318	11940.34	48.49	10394.26	21.11	0	0	221.97	11.70	649.01	7.18	527.49	58.94	308.64	21.33	1	5107.03	3.19	0.57	5	190	7	37	31
1759	74.47	65.17	320	11914.67	55.72	10427.55	26.23	0	0	200.81	16.25	677.44	8.73	437.96	63.15	256.77	24.79	1	4919.28	3.31	0.44	5	190	8	37	30
1760	75.38	65.46	321	12060.46	46.24	10472.98	26.59	0	0	161.31	18.72	765.43	7.19	302.15	44.71	179.45	23.99	1	7064.10	3.79	0.36	4	190	9	37	29
1761	74.10	64.56	323	11855.34	71.66	10329.45	24.96	0	0	221.56	16.94	671.45	8.65	539.54	64.00	259.92	23.43	1	7777.62	2.98	0.51	5	190	10	37	28
1762	74.96	65.07	324	11993.94	42.95	10410.63	29.46	0	0	232.68	13.88	652.89	8.53	440.36	44.58	362.55	31.98	1	6433.25	2.55	0.51	5	190	11	37	27
1763	73.33	65.08	326	11732.01	42.64	10412.84	22.02	0	0	283.40	14.57	604.96	7.80	495.76	35.95	326.24	22.52	1	6653.42	2.59	0.68	5	190	12	37	26
1764	74.47	65.42	327	11915.67	88.33	10467.79	19.14	0	0	249.63	14.29	630.27	8.22	740.39	108.02	257.35	18.93	1	6216.20	2.49	0.63	5	190	13	37	25
1765	73.26	64.97	328	11722.18	38.26	10394.62	26.53	0	0	249.66	12.56	650.47	7.26	444.71	37.26	345.58	26.59	1	6753.88	3.23	0.70	5	190	14	37	24
1766	74.22	64.50	330	11875.06	31.97	10320.54	20.77	0	0	219.45	18.49	738.29	7.16	284.48	30.86	192.92	18.74	1	8446.38	3.76	0.51	4	190	15	37	23
1767	73.09	65.15	331	11695.10	24.01	10424.28	17.65	0	0	286.16	11.28	615.26	6.37	382.22	23.71	335.75	18.32	1	6514.05	2.20	0.75	5	190	16	37	22
1768	74.72	65.01	332	11954.64	108.77	10401.59	25.81	0	0	219.38	16.35	668.80	9.67	730.47	124.73	275.06	25.07	1	9179.67	4.22	0.46	5	190	17	37	21
1769	75.27	64.80	335	12042.97	62.66	10368.58	48.16	0	0	121.73	19.15	760.99	8.47	297.12	61.84	238.47	45.09	1	6149.03	2.92	0.21	5	190	18	37	20
1770	75.77	64.82	338	12123.68	66.12	10370.90	31.85	0	0	207.48	14.48	696.02	8.61	535.76	62.04	337.91	33.23	1	8090.03	4.29	0.53	5	190	19	37	19
1771	76.40	65.98	339	12224.08	56.83	10556.53	34.97	0	0	162.55	19.04	726.07	9.18	356.85	60.71	236.15	32.67	1	5811.28	2.99	0.30	5	190	20	37	18
1772	76.99	66.34	340	12318.12	37.77	10614.17	37.84	0	0	233.03	26.41	703.63	11.07	257.97	35.34	249.96	36.82	1	7280.62	3.18	0.37	5	190	21	37	17
1773	76.68	65.76	341	12268.44	31.96	10521.16	35.22	0	0	224.25	16.95	702.84	9.10	314.12	32.47	339.77	36.66	1	8414.00	3.10	0.44	5	190	22	37	16
1774	77.21	66.43	342	12352.89	35.55	10628.72	32.88	0	0	237.12	22.51	705.70	10.26	288.84	34.22	260.65	32.21	1	6114.20	3.17	0.42	5	190	23	37	15
1775	76.34	65.77	343	12213.96	46.99	10523.19	24.27	0	0	231.06	13.05	651.76	8.25	514.58	66.69	325.06	25.13	1	6840.15	3.33	0.49	5	190	24	37	14
1776	76.61	65.43	344	12258.28	37.80	10469.45	28.90	0	0	243.49	15.00	662.81	9.02	424.51	45.93	336.01	29.94	1	6663.55	4.85	0.51	5	190	25	37	13
1777	77.42	66.15	345	12387.53	45.90	10583.45	29.49	0	0	194.91	15.45	706.51	8.74	408.29	54.17	292.75	29.05	1	6388.58	2.52	0.38	5	190	26	37	12
1778	76.36	65.73	346	12216.92	35.01	10517.01	28.32	0	0	243.27	25.97	760.07	9.97	254.34	32.14	207.29	25.59	1	6784.00	4.29	0.39	4	190	27	37	11
1779	76.14	64.83	347	12181.65	49.84	10372.86	31.72	0	0	162.19	21.62	765.28	8.23	284.90	47.35	186.16	28.62	1	7972.15	4.20	0.30	4	190	28	37	10
1780	76.55	65.36	348	12247.47	36.84	10457.06	34.35	0	0	200.55	16.39	715.44	8.65	339.52	38.38	304.21	34.82	1	6883.72	3.10	0.43	5	190	29	37	9
1781	77.41	66.54	350	12384.90	51.93	10646.69	52.23	0	0	140.95	16.97	718.23	8.67	310.04	52.53	315.10	52.92	1	5545.92	3.11	0.35	5	190	30	37	8
1782	77.56	66.00	351	12410.30	38.69	10560.34	27.50	0	0	194.25	14.71	666.01	7.68	357.26	40.62	282.04	26.71	1	4424.95	2.33	0.45	4	190	31	37	7
1783	78.35	66.80	352	12535.37	34.65	10688.06	34.03	0	0	225.93	16.53	654.35	9.02	332.12	35.49	339.87	35.43	1	5203.67	2.93	0.52	5	190	32	37	6
1784	77.77	66.49	354	12442.80	29.35	10637.99	26.74	0	0	245.66	22.63	707.34	8.91	244.99	27.45	226.97	24.24	0	6327.47	2.34	0.46	5	190	33	37	5
1785	76.16	66.17	355	12185.39	69.03	10587.73	27.76	0	0	192.06	24.81	738.97	10.09	377.05	75.39	169.38	25.16	1	7833.12	4.50	0.31	5	190	34	37	4
1786	76.27	65.32	356	12203.15	43.46	10451.46	36.94	0	0	191.53	14.25	689.27	8.13	383.29	45.25	342.56	37.96	1	7107.05	4.63	0.47	5	190	35	37	3
1787	77.10	65.83	358	12335.60	36.64	10533.14	34.68	0	0	214.26	22.75	736.98	10.03	267.80	34.62	255.26	32.35	1	7812.70	3.33	0.35	4	190	36	37	2
1788	75.63	65.55	359	12100.87	80.71	10487.34	22.61	0	0	224.61	14.05	673.82	8.70	659.71	142.73	278.91	22.63	1	5747.83	2.96	0.54	5	190	37	37	1
1789	95.16	103.88	309	15225.42	23.67	16620.41	54.72	0	0	171.53	13.34	436.63	6.61	238.95	21.95	420.90	54.04	1	2720.78	2.24	0.53	5	191	1	1	1
1790	72.68	65.60	313	11628.09	36.84	10496.36	19.55	0	0	254.84	16.89	646.33	7.89	368.46	37.97	228.98	18.43	1	4652.25	2.43	0.63	5	192	1	1	1
1791	75.83	65.17	314	12133.51	123.40	10427.03	17.77	0	0	341.22	12.55	534.80	8.22	1517.72	192.71	345.02	18.24	1	5390.78	2.86	0.68	5	193	1	1	1
1792	77.53	66.75	316	12405.40	40.38	10679.71	30.07	0	0	229.10	15.28	638.10	8.96	404.05	44.34	332.94	31.22	1	4819.53	3.27	0.46	5	194	1	3	3
1793	78.51	67.30	317	12561.18	33.63	10767.84	61.23	0	0	178.43	13.76	650.69	8.23	318.23	34.46	476.39	69.13	1	5893.22	1.87	0.44	5	194	2	3	2
1794	78.91	67.74	318	12626.02	68.03	10837.96	49.04	0	0	169.98	16.96	609.65	9.03	399.26	57.07	360.79	52.76	1	3791.15	1.54	0.46	5	194	3	3	1
1795	72.00	64.83	317	11519.23	63.37	10372.64	33.36	0	0	189.99	16.23	624.04	8.22	430.63	54.00	296.22	32.93	1	6965.83	2.66	0.55	5	195	1	5	5
1796	71.87	65.30	318	11498.73	64.82	10447.29	28.74	0	0	194.50	14.72	600.12	7.58	489.29	57.77	278.44	28.73	1	4901.85	2.31	0.63	5	195	2	5	4
1797	71.59	65.31	319	11454.97	31.59	10449.31	20.93	0	0	282.87	11.67	564.59	6.96	446.81	28.94	371.09	23.08	1	5378.80	1.96	0.70	5	195	3	5	3
1798	73.33	65.40	322	11733.50	64.08	10463.39	20.00	0	0	233.30	16.34	673.00	8.23	509.80	64.17	225.84	18.41	1	6207.78	3.14	0.58	5	195	4	5	2
1799	72.98	64.63	325	11676.81	38.74	10341.15	27.01	0	0	249.24	14.86	631.38	8.48	404.88	39.20	329.03	27.81	1	6222.75	2.90	0.58	5	195	5	5	1
1800	94.23	106.21	318	15077.16	38.91	16994.37	20.40	0	0	217.06	29.16	460.26	7.45	223.39	34.40	118.30	18.52	1	3512.15	3.14	0.38	5	196	1	1	1
1801	77.24	66.24	319	12358.38	30.74	10597.99	28.80	0	0	220.18	13.19	661.24	7.49	373.28	33.94	333.52	29.44	1	5964.03	2.70	0.55	5	197	1	1	1
1802	78.85	68.63	322	12616.03	44.85	10980.66	32.32	0	0	223.83	16.77	603.22	9.02	373.00	43.76	315.44	32.76	1	3572.38	2.58	0.53	5	198	1	1	1
1803	77.45	65.95	323	12391.30	24.35	10551.96	53.71	0	0	209.46	14.46	679.33	7.70	265.61	24.05	457.48	55.04	1	6619.72	2.69	0.54	5	199	1	14	14
1804	78.67	66.49	324	12587.16	27.04	10637.62	26.06	0	0	246.62	11.24	611.31	6.39	363.99	25.71	384.05	27.88	1	4451.33	2.00	0.71	5	199	2	14	13
1805	77.67	66.64	325	12427.37	27.16	10662.04	35.24	0	0	216.15	15.53	672.88	8.06	286.59	26.91	348.70	36.81	1	5400.55	3.46	0.50	5	199	3	14	12
1806	78.32	67.25	326	12531.61	22.22	10760.07	27.23	0	0	308.81	14.04	611.71	8.41	362.29	24.19	392.66	28.54	1	5400.42	2.48	0.63	5	199	4	14	11
1807	76.98	66.19	327	12317.30	30.11	10590.03	27.36	0	0	208.32	14.89	704.34	7.67	318.58	30.54	297.13	26.89	1	7996.35	3.33	0.47	5	199	5	14	10
1808	76.02	65.51	328	12163.13	73.85	10482.11	33.57	0	0	158.78	20.79	753.89	9.57	391.29	82.51	203.44	30.72	1	7261.80	3.17	0.27	5	199	6	14	9
1809	77.68	66.36	331	12428.66	26.81	10616.81	15.96	0	0	268.48	28.05	760.85	6.48	195.60	23.41	109.29	12.23	1	4478.78	3.22	0.50	5	199	7	14	8
1810	76.72	65.80	332	12275.18	43.60	10528.07	34.77	0	0	192.12	17.73	713.78	9.19	341.70	45.37	288.36	34.30	1	6438.45	3.04	0.37	5	199	8	14	7
1811	76.76	66.57	333	12281.08	30.70	10651.60	33.90	0	0	196.68	19.65	723.22	8.03	237.85	28.63	257.06	32.52	1	5486.15	2.75	0.42	4	199	9	14	6
1812	77.59	66.89	334	12413.62	25.71	10703.11	25.69	0	0	261.70	16.09	672.93	8.29	308.55	25.99	314.59	25.92	1	7256.42	3.19	0.58	5	199	10	14	5
1813	78.53	67.60	335	12565.39	22.37	10816.26	23.24	0	0	290.67	11.91	571.72	7.21	376.69	23.98	388.84	25.36	1	4048.92	2.04	0.67	5	199	11	14	4
1814	78.37	66.30	337	12539.68	28.11	10607.81	35.96	0	0	208.72	11.70	637.24	6.91	347.75	29.10	411.56	38.34	1	5804.15	2.27	0.62	5	199	12	14	3
1815	77.87	66.59	338	12458.57	36.16	10654.06	38.66	0	0	232.09	15.63	633.79	8.88	344.90	35.58	387.97	41.84	1	4955.25	2.67	0.56	5	199	13	14	2
1816	77.62	65.83	339	12419.40	37.81	10532.90	66.45	0	0	213.46	14.60	638.67	8.01	344.16	35.85	558.91	59.68	1	4497.92	2.44	0.62	5	199	14	14	1
1817	95.46	104.14	324	15274.04	33.66	16662.78	33.17	0	0	182.79	13.00	422.72	6.81	333.64	34.48	319.53	33.45	1	4546.90	2.84	0.57	5	200	1	3	3
1818	95.21	104.59	325	15232.97	41.07	16734.86	43.30	0	0	130.22	24.42	490.53	6.80	168.95	36.26	178.11	38.16	0	2520.72	1.41	0.22	3	200	2	3	2
1819	95.68	104.56	328	15308.99	20.32	16729.93	37.87	0	0	186.19	18.83	455.06	6.29	156.17	18.05	276.17	36.45	1	2453.55	2.11	0.47	5	200	3	3	1
1820	73.33	76.47	325	11732.18	204.94	12235.88	71.46	0	0	146.12	20.45	583.78	13.16	782.27	221.61	364.55	76.06	1	9377.62	5.74	0.35	5	201	1	1	1
1821	79.22	54.82	325	12674.68	52.12	8771.05	26.24	0	0	147.19	18.57	612.95	6.68	304.01	51.08	162.42	23.59	1	-372.15	1.62	0.35	5	202	1	1	1
1822	81.36	54.83	325	13017.54	83.62	8772.85	22.50	0	0	122.26	12.73	602.28	5.50	473.80	94.48	169.79	20.39	1	2181.35	1.96	0.43	5	203	1	1	1
1823	78.06	66.56	330	12489.84	29.23	10649.13	32.78	0	0	216.53	22.15	698.96	8.54	222.87	26.55	243.85	31.04	0	5820.00	1.92	0.44	5	204	1	1	1
1824	95.47	103.97	332	15274.99	28.88	16635.97	39.69	0	0	172.88	23.99	467.66	7.31	160.91	25.48	220.35	35.56	0	2915.35	1.95	0.32	4	205	1	2	2
1825	95.38	103.96	334	15260.60	35.52	16633.06	39.63	0	0	138.17	18.83	469.08	6.66	202.78	31.84	225.01	35.95	0	1463.35	1.22	0.31	5	205	2	2	1
1826	106.65	55.07	332	17064.34	8.84	8810.99	9.72	0	0	308.44	16.46	293.16	3.37	124.70	7.27	140.60	8.74	1	2343.80	8.57	0.80	4	206	1	2	2
1827	106.00	54.94	334	16959.63	19.24	8789.74	11.48	0	0	175.97	9.57	284.46	3.28	269.37	17.97	164.38	10.31	1	1862.75	5.10	0.74	4	206	2	2	1
1828	72.62	64.92	333	11619.58	31.47	10386.96	17.53	0	0	291.06	11.03	579.09	6.46	477.65	29.11	342.09	18.38	1	5834.00	2.43	0.74	5	207	1	83	83
1829	72.23	64.89	334	11556.77	32.96	10382.48	28.53	0	0	274.31	14.14	592.60	8.43	392.87	31.88	387.52	31.76	1	6892.10	2.08	0.63	5	207	2	83	82
1830	71.70	65.42	335	11471.29	33.46	10466.83	22.66	0	0	236.29	17.05	647.63	7.93	322.21	33.81	246.79	20.94	1	5634.60	2.64	0.55	5	207	3	83	81
1831	71.80	65.38	336	11487.32	44.04	10460.45	21.34	0	0	244.72	14.52	600.78	7.82	449.68	47.36	268.77	21.23	1	5061.90	2.27	0.62	5	207	4	83	80
1832	72.68	64.96	337	11628.94	107.36	10394.20	60.69	0	0	188.75	14.92	570.57	10.41	697.21	119.90	462.98	63.09	1	5646.92	3.06	0.52	5	207	5	83	79
1833	71.25	65.24	339	11399.40	29.69	10439.08	23.81	0	0	256.40	11.64	564.29	6.58	395.77	28.55	352.04	24.35	1	5008.70	1.96	0.72	5	207	6	83	78
1834	72.96	64.97	342	11672.82	49.75	10395.52	23.96	0	0	241.20	16.08	640.93	8.87	448.00	51.78	279.15	23.28	1	8107.40	3.26	0.57	5	207	7	83	77
1835	72.20	65.19	344	11552.15	70.49	10430.10	48.35	0	0	135.45	25.72	695.47	10.06	279.82	67.72	199.39	43.70	1	4917.55	2.68	0.25	5	207	8	83	76
1836	73.94	64.75	345	11830.41	60.70	10359.41	22.82	0	0	262.78	14.98	620.42	8.62	594.25	58.24	304.88	23.02	1	7538.15	3.10	0.61	5	207	9	83	75
1837	73.24	65.66	346	11718.60	48.34	10505.51	17.48	0	0	269.53	15.05	629.19	7.76	490.53	48.66	243.05	16.69	1	5465.33	2.93	0.66	5	207	10	83	74
1838	73.08	65.07	347	11692.22	70.67	10411.97	24.82	0	0	224.29	18.57	648.86	9.61	487.81	73.69	236.55	23.13	1	6790.03	2.83	0.48	5	207	11	83	73
1839	72.38	64.74	348	11580.51	38.36	10357.65	28.00	0	0	252.13	14.56	589.68	8.24	398.09	36.08	348.00	29.37	1	5425.28	2.15	0.60	5	207	12	83	72
1840	72.08	64.71	350	11532.77	26.07	10353.06	25.41	0	0	233.28	11.75	604.91	6.44	337.22	25.84	356.90	26.83	1	5369.28	2.32	0.69	5	207	13	83	71
1841	73.51	64.47	351	11761.30	33.77	10314.99	26.19	0	0	199.54	14.22	689.85	7.31	335.97	34.77	287.35	25.29	1	6039.72	3.20	0.49	4	207	14	83	70
1842	72.64	64.86	352	11621.91	54.46	10377.13	33.51	0	0	265.98	16.42	586.60	9.42	497.93	50.86	346.72	32.87	1	6460.12	3.50	0.60	5	207	15	83	69
1843	73.19	65.06	353	11710.47	56.69	10409.01	28.26	0	0	190.39	14.63	657.66	7.98	437.29	55.83	284.91	27.48	1	5762.40	2.63	0.51	5	207	16	83	68
1844	73.14	65.32	354	11702.33	37.63	10450.43	31.22	0	0	248.35	14.05	618.73	8.25	405.94	37.02	369.03	32.45	1	8403.50	2.50	0.66	5	207	17	83	67
1845	72.61	65.30	355	11618.08	41.54	10448.18	17.65	0	0	224.57	11.95	617.62	6.07	448.53	37.83	260.39	16.56	1	6026.78	2.37	0.69	5	207	18	83	66
1846	71.09	65.82	357	11375.14	25.74	10530.71	21.85	0	0	267.37	21.43	639.36	8.13	247.58	23.86	212.19	19.90	0	4309.95	2.72	0.55	5	207	19	83	65
1847	71.23	65.20	360	11397.55	30.44	10432.32	28.04	0	0	262.22	12.85	566.47	7.32	380.35	29.31	373.37	28.76	1	7422.03	1.92	0.72	5	207	20	83	64
1848	72.38	64.93	361	11580.55	46.92	10388.34	23.11	0	0	244.98	17.12	633.65	8.43	397.83	43.94	256.18	21.84	1	6315.17	2.62	0.56	5	207	21	83	63
1849	73.53	64.87	362	11765.23	40.55	10379.94	16.32	0	0	262.27	10.83	614.47	6.30	544.98	40.19	302.72	16.36	1	6775.10	2.05	0.73	5	207	22	83	62
1850	75.03	65.35	363	12004.70	48.73	10455.94	24.66	0	0	201.54	18.77	724.34	8.61	370.40	52.61	209.74	22.57	1	7046.45	4.58	0.43	5	207	23	83	61
1851	75.77	65.67	364	12123.17	76.98	10507.51	38.57	0	0	136.48	16.97	743.28	8.97	422.92	92.30	248.01	36.15	1	6980.00	3.43	0.25	5	207	24	83	60
1852	75.87	65.16	365	12139.02	98.12	10425.86	19.95	0	0	238.80	16.89	689.63	8.42	800.41	100.48	230.72	18.55	1	8719.83	3.18	0.57	5	207	25	83	59
1853	76.53	66.17	367	12244.33	57.63	10586.85	25.28	0	0	227.28	26.97	760.18	10.22	336.01	58.28	166.49	22.77	1	6285.00	4.35	0.38	5	207	26	83	58
1854	77.97	66.65	368	12474.53	27.39	10663.58	27.67	0	0	200.43	13.83	701.61	6.93	302.54	27.17	299.50	27.69	1	6171.72	2.89	0.54	5	207	27	83	57
1855	77.34	66.38	369	12374.55	35.30	10620.40	27.98	0	0	211.08	13.63	683.35	7.72	369.82	36.89	330.47	28.85	1	6082.12	2.80	0.49	5	207	28	83	56
1856	78.24	66.78	370	12517.66	37.09	10684.76	52.61	0	0	190.84	18.00	668.20	8.78	281.53	37.01	347.79	50.72	1	6016.08	3.08	0.56	5	207	29	83	55
1857	77.69	67.21	371	12429.88	35.47	10753.19	35.66	0	0	233.30	16.66	673.69	9.27	353.74	37.38	340.32	36.33	1	6479.72	4.12	0.54	5	207	30	83	54
1858	78.12	67.19	372	12499.00	24.66	10751.10	28.66	0	0	289.67	14.28	616.17	8.39	339.55	25.04	406.53	33.45	1	6837.10	3.43	0.64	5	207	31	83	53
1859	77.02	66.29	373	12322.75	36.73	10607.06	33.03	0	0	201.33	17.43	705.46	9.02	320.95	37.36	297.12	32.41	1	6081.17	3.90	0.38	5	207	32	83	52
1860	77.48	66.66	374	12397.18	54.38	10666.26	67.76	0	0	235.12	11.88	585.25	9.45	591.88	73.86	674.01	107.03	1	3764.40	2.50	0.41	5	207	33	83	51
1861	77.98	67.63	375	12476.90	29.17	10820.98	30.13	0	0	194.60	17.03	695.62	7.39	258.45	27.41	261.90	29.03	1	3646.55	2.34	0.51	5	207	34	83	50
1862	76.65	66.26	376	12263.57	42.48	10600.99	46.86	0	0	168.37	21.00	716.30	9.66	260.99	41.05	290.23	45.19	1	4842.45	4.00	0.29	5	207	35	83	49
1863	77.46	67.23	377	12392.88	29.22	10756.83	42.32	0	0	208.10	14.42	675.48	8.35	310.14	29.83	421.10	50.75	1	5526.15	2.28	0.46	5	207	36	83	48
1864	78.18	67.15	378	12509.49	31.40	10744.08	26.64	0	0	232.74	28.02	746.28	8.44	201.57	27.85	171.16	23.65	0	4750.47	2.28	0.39	5	207	37	83	47
1865	77.29	66.56	379	12365.64	27.28	10650.26	28.30	0	0	214.41	14.81	697.25	7.49	304.68	26.95	302.97	28.49	1	5377.00	2.13	0.51	5	207	38	83	46
1866	77.98	67.34	380	12476.48	28.26	10773.87	30.65	0	0	240.26	15.61	650.81	8.38	326.04	28.92	330.58	31.35	1	5410.60	2.13	0.55	5	207	39	83	45
1867	77.98	67.44	382	12476.02	28.97	10789.60	41.02	0	0	236.75	17.57	661.58	8.50	295.24	28.26	331.84	37.85	1	6294.50	2.94	0.59	5	207	40	83	44
1868	77.20	66.05	383	12351.80	38.39	10567.45	32.52	0	0	225.87	16.19	680.42	9.08	358.57	39.29	338.44	33.90	1	4649.97	2.83	0.48	5	207	41	83	43
1869	77.37	66.98	384	12378.61	36.93	10717.08	36.22	0	0	212.39	42.92	780.94	9.29	139.82	31.44	139.05	32.88	0	6463.65	2.25	0.22	4	207	42	83	42
1870	77.72	66.13	385	12435.17	21.21	10581.32	32.37	0	0	270.98	14.71	649.26	8.37	298.20	21.33	413.29	38.11	1	6123.45	2.86	0.59	5	207	43	83	41
1871	78.12	67.73	386	12499.08	23.17	10836.27	28.31	0	0	282.38	12.27	579.80	6.86	350.96	23.39	392.80	27.07	1	4557.20	2.41	0.74	5	207	44	83	40
1872	77.55	66.94	387	12408.74	29.52	10710.28	32.16	0	0	208.57	15.82	685.50	7.97	290.68	29.46	318.49	32.53	1	4528.20	2.63	0.50	5	207	45	83	39
1873	76.81	65.71	388	12289.77	49.50	10512.92	44.44	0	0	180.18	17.22	715.16	9.91	369.83	53.66	339.89	46.43	1	7509.30	4.04	0.31	5	207	46	83	38
1874	77.17	66.43	389	12346.72	38.88	10628.66	31.46	0	0	165.16	14.48	713.33	7.16	332.34	39.91	269.73	31.17	1	5894.10	3.13	0.44	5	207	47	83	37
1875	77.54	66.58	390	12406.26	23.24	10652.23	31.72	0	0	237.75	13.95	648.96	7.50	294.89	23.33	372.49	33.79	1	6776.70	3.04	0.60	5	207	48	83	36
1876	77.32	65.29	391	12370.73	46.69	10446.42	59.08	0	0	128.17	22.58	753.89	8.76	207.31	42.22	259.70	54.58	1	5947.45	3.72	0.19	4	207	49	83	35
1877	76.61	65.93	392	12257.16	47.01	10549.47	46.94	0	0	161.67	19.85	727.13	9.57	287.13	46.55	292.22	45.97	1	7679.47	3.29	0.29	5	207	50	83	34
1878	76.16	64.90	393	12185.37	54.41	10384.11	23.97	0	0	222.07	12.25	668.04	7.59	545.73	58.85	327.39	24.78	1	7530.28	3.50	0.55	5	207	51	83	33
1879	77.47	65.72	394	12394.98	31.30	10514.94	30.60	0	0	228.81	15.40	665.10	8.51	332.59	32.27	342.09	32.11	1	5517.85	2.13	0.49	5	207	52	83	32
1880	77.32	65.69	395	12371.70	39.82	10511.08	43.79	0	0	195.21	16.59	692.01	9.24	328.87	40.73	363.60	46.66	1	7217.97	2.70	0.38	4	207	53	83	31
1881	76.69	65.40	396	12270.61	57.56	10463.40	31.88	0	0	190.94	16.13	710.47	9.54	454.26	73.56	298.91	31.58	1	7582.20	4.69	0.32	5	207	54	83	30
1882	76.75	66.40	398	12280.11	58.05	10624.02	31.18	0	0	195.05	13.86	694.58	7.96	471.89	57.65	314.81	31.76	1	6657.05	3.09	0.50	5	207	55	83	29
1883	77.19	66.55	399	12350.19	43.21	10647.58	33.62	0	0	233.82	16.57	689.21	9.53	392.88	44.73	338.66	34.85	1	5967.80	3.08	0.52	5	207	56	83	28
1884	77.74	65.96	400	12438.79	32.89	10553.73	41.67	0	0	261.61	15.58	663.97	8.81	345.03	31.75	422.26	41.91	1	7399.53	3.11	0.60	5	207	57	83	27
1885	78.39	66.33	401	12542.37	22.75	10612.97	24.44	0	0	300.54	19.71	687.71	8.96	260.19	22.34	288.28	23.44	1	6266.70	2.94	0.60	5	207	58	83	26
1886	78.25	66.52	402	12519.37	34.49	10642.62	40.59	0	0	245.78	18.38	652.92	10.15	321.86	35.07	371.50	42.99	1	6007.90	2.97	0.52	5	207	59	83	25
1887	78.34	65.37	403	12534.90	21.49	10459.05	45.52	0	0	342.99	11.50	554.06	7.52	422.19	23.42	770.37	46.59	1	5624.90	2.42	0.71	5	207	60	83	24
1888	76.72	66.09	404	12275.55	29.12	10575.18	25.62	0	0	274.38	15.25	673.40	8.89	371.59	31.52	345.69	27.12	1	7329.58	3.80	0.52	5	207	61	83	23
1889	78.15	66.12	405	12504.28	35.28	10579.57	49.18	0	0	265.74	16.31	609.87	9.33	374.30	35.98	461.71	43.15	1	7308.12	3.41	0.60	5	207	62	83	22
1890	77.58	66.78	406	12412.69	29.75	10684.50	21.04	0	0	271.40	12.72	626.85	7.57	418.99	33.41	333.05	21.88	1	4885.47	2.39	0.63	5	207	63	83	21
1891	77.12	65.03	407	12339.24	27.33	10404.11	71.89	0	0	245.24	13.50	642.49	8.74	337.98	27.80	652.63	91.27	1	7215.88	3.94	0.57	5	207	64	83	20
1892	76.51	65.02	408	12242.33	44.73	10403.25	37.94	0	0	202.96	18.05	704.99	10.32	371.09	49.49	325.37	39.06	1	8209.85	4.50	0.32	5	207	65	83	19
1893	77.44	65.24	409	12389.96	25.08	10438.51	60.06	0	0	236.18	15.70	646.14	9.05	282.12	25.17	515.72	69.52	1	4290.40	2.63	0.54	5	207	66	83	18
1894	76.84	65.57	410	12294.36	39.87	10491.48	30.66	0	0	221.54	13.00	669.06	7.69	412.96	39.19	363.60	32.47	1	5267.40	2.79	0.61	5	207	67	83	17
1895	77.01	65.48	411	12322.24	30.70	10476.37	41.60	0	0	209.75	26.40	740.88	9.64	190.19	27.63	255.77	38.06	1	6583.15	3.44	0.34	5	207	68	83	16
1896	77.28	65.32	412	12364.24	40.87	10451.67	39.16	0	0	151.62	23.05	760.44	7.77	208.45	36.53	199.84	34.98	0	7019.90	2.21	0.27	4	207	69	83	15
1897	75.73	65.07	414	12116.73	38.66	10410.83	25.39	0	0	215.18	20.77	718.85	8.68	304.30	37.73	206.83	23.14	1	5805.10	3.83	0.42	5	207	70	83	14
1898	73.94	64.36	415	11829.79	48.67	10297.50	28.14	0	0	251.84	14.14	621.21	8.07	498.62	43.21	347.23	29.02	1	6613.92	3.10	0.63	5	207	71	83	13
1899	72.29	64.79	416	11567.05	42.92	10365.80	18.71	0	0	250.11	15.98	629.76	7.43	399.39	40.71	227.67	17.38	1	4955.72	2.86	0.64	5	207	72	83	12
1900	72.31	64.17	417	11569.02	39.51	10267.07	23.68	0	0	213.78	12.69	623.20	6.89	400.36	37.63	305.68	23.49	1	4821.42	1.74	0.59	5	207	73	83	11
1901	72.81	64.58	418	11649.47	36.56	10333.45	29.24	0	0	209.47	16.98	665.97	8.28	312.83	36.87	280.88	27.88	1	4187.62	3.51	0.48	5	207	74	83	10
1902	73.77	64.29	419	11803.86	55.75	10287.05	36.29	0	0	237.24	15.11	594.95	9.07	499.88	50.90	378.87	37.87	1	5376.25	2.96	0.60	5	207	75	83	9
1903	72.33	64.76	420	11573.18	48.11	10362.34	34.09	0	0	196.44	15.25	625.77	8.23	376.39	45.57	322.69	34.72	1	4029.67	3.09	0.49	5	207	76	83	8
1904	72.93	64.27	422	11668.26	34.00	10283.20	16.00	0	0	265.53	13.18	612.68	6.04	394.92	29.07	252.01	14.80	1	5202.88	2.83	0.75	5	207	77	83	7
1905	74.35	64.38	423	11895.31	40.70	10301.47	20.91	0	0	217.26	16.70	686.25	7.69	366.01	43.01	215.00	19.14	1	5791.72	3.86	0.52	5	207	78	83	6
1906	72.48	64.53	424	11596.92	53.55	10324.58	28.16	0	0	215.31	15.95	604.07	8.28	421.61	49.48	282.97	27.91	1	4702.80	2.81	0.57	5	207	79	83	5
1907	72.77	64.34	426	11642.59	83.61	10294.53	28.27	0	0	165.98	14.63	646.82	7.87	530.11	97.93	244.59	27.75	1	6393.12	4.40	0.46	5	207	80	83	4
1908	72.47	63.90	427	11595.69	34.53	10224.54	30.15	0	0	197.68	15.43	637.92	7.84	319.96	35.16	295.19	29.75	1	4344.78	3.03	0.47	5	207	81	83	3
1909	72.17	64.10	428	11546.59	42.35	10256.72	21.88	0	0	216.59	13.18	623.21	6.98	418.15	41.52	277.10	21.22	1	4785.35	2.40	0.59	5	207	82	83	2
1910	72.28	64.75	429	11564.34	46.27	10360.17	25.81	0	0	250.22	15.51	607.38	8.73	439.91	44.86	310.87	26.09	1	4581.58	2.45	0.61	5	207	83	83	1
1911	46.99	57.05	334	7519.00	66.58	9128.60	33.74	0	0	208.92	21.09	613.07	8.40	439.17	52.72	265.78	31.72	1	12171.90	4.12	0.58	5	208	1	1	1
1912	84.89	97.59	334	13582.39	35.83	15614.10	32.70	0	0	157.96	15.07	527.27	6.91	288.88	34.61	261.27	31.71	1	119.40	1.90	0.41	5	209	1	1	1
1913	77.00	66.24	336	12319.93	35.57	10597.79	39.52	0	0	227.62	22.03	687.98	10.41	282.60	34.29	291.40	39.66	1	6592.00	4.14	0.40	5	210	1	1	1
1914	83.01	95.93	336	13282.08	26.05	15348.06	30.06	0	0	172.23	9.78	517.48	5.77	343.65	27.52	381.99	33.65	1	4647.83	4.13	0.52	5	211	1	1	1
1915	74.34	64.51	340	11893.78	39.07	10320.96	20.47	0	0	234.45	12.79	674.50	6.92	423.36	37.18	291.75	19.88	1	7394.62	3.73	0.64	5	212	1	2	2
1916	75.38	63.25	342	12060.29	26.15	10120.23	36.07	0	0	231.07	15.89	675.78	7.91	292.96	25.27	331.62	34.95	1	8088.58	3.51	0.58	5	212	2	2	1
1917	74.55	75.98	342	11928.41	221.46	12157.56	76.42	0	0	124.08	29.19	638.77	14.22	570.95	191.96	259.00	72.39	1	9975.55	8.38	0.33	5	213	1	2	2
1918	74.64	76.09	343	11942.22	21.39	12174.05	10.93	0	0	487.08	19.86	605.31	8.77	353.69	21.89	210.24	10.01	1	11307.67	8.24	0.80	4	213	2	2	1
1919	79.20	67.71	346	12672.48	29.65	10834.05	38.74	0	0	283.78	15.51	576.45	9.00	359.79	30.31	420.88	37.20	1	6495.12	2.46	0.65	5	214	1	2	2
1920	78.58	67.53	349	12573.19	29.46	10804.31	32.50	0	0	262.23	12.03	573.87	7.35	420.24	33.07	418.96	30.18	1	2457.53	2.03	0.66	5	214	2	2	1
1921	91.28	98.30	349	14604.17	18.88	15728.06	26.25	0	0	260.74	27.36	585.52	7.09	138.38	16.49	192.65	23.06	0	2850.05	4.43	0.48	3	215	1	3	3
1922	91.31	99.18	350	14609.04	30.33	15868.65	25.57	0	0	220.01	24.39	565.07	7.75	211.75	27.00	178.67	22.76	0	3376.28	3.15	0.42	4	215	2	3	2
1923	91.00	99.34	351	14560.70	44.85	15893.65	27.28	0	0	156.27	20.32	573.05	6.85	263.23	41.61	163.11	24.32	1	1945.85	3.21	0.34	5	215	3	3	1
1924	82.46	53.02	351	13194.25	21.97	8483.99	11.03	0	0	327.36	48.76	617.02	5.85	98.36	13.99	82.65	12.91	1	2611.15	3.90	0.40	5	216	1	1	1
1925	76.41	76.12	352	12225.30	112.68	12178.74	51.97	0	0	268.83	24.14	563.05	13.94	904.93	107.90	414.75	60.70	1	8159.25	5.02	0.52	5	217	1	1	1
1926	76.43	65.82	353	12229.42	43.20	10530.98	25.68	0	0	210.75	22.23	714.68	8.92	310.05	42.34	191.09	23.32	1	5233.22	4.13	0.40	5	218	1	1	1
1927	73.04	75.79	354	11685.74	190.31	12125.84	66.68	0	0	132.93	29.52	644.29	13.86	493.65	165.81	235.79	62.46	1	10091.55	10.35	0.35	5	219	1	3	3
1928	73.23	76.04	357	11717.43	28.73	12165.68	16.76	0	0	336.00	14.93	578.52	6.82	377.82	23.64	288.76	16.21	1	10853.45	5.21	0.79	5	219	2	3	2
1929	74.78	75.62	358	11964.56	188.67	12099.49	53.43	0	0	142.54	31.61	629.00	11.78	577.46	156.30	195.88	48.37	1	8931.58	5.46	0.36	5	219	3	3	1
1930	83.46	95.99	357	13353.72	38.14	15358.73	28.20	0	0	179.83	13.11	517.83	7.07	363.37	40.25	298.02	27.92	1	3736.62	3.11	0.45	4	220	1	1	1
1931	73.65	64.99	358	11783.30	34.09	10398.04	22.71	0	0	228.01	16.18	689.36	7.67	332.89	34.67	250.09	21.30	1	7735.38	3.27	0.55	5	221	1	1	1
1932	79.51	67.62	358	12722.25	39.52	10818.76	79.24	0	0	217.26	50.39	716.53	12.38	89.52	22.88	250.28	73.17	1	4682.20	3.44	0.18	5	222	1	8	8
1933	77.69	66.81	360	12430.41	26.08	10690.19	26.85	0	0	215.87	16.02	695.80	7.27	268.15	25.21	276.52	25.94	1	5798.08	2.62	0.54	5	222	2	8	7
1934	77.46	66.79	361	12393.65	32.39	10686.58	23.54	0	0	275.35	14.66	647.59	8.53	402.88	35.17	328.71	24.32	1	6663.58	3.07	0.58	5	222	3	8	6
1935	77.85	66.48	362	12456.21	28.01	10636.95	27.89	0	0	295.30	16.20	635.26	9.43	366.69	30.30	356.05	29.26	1	7663.45	3.31	0.56	5	222	4	8	5
1936	76.99	66.42	363	12317.66	44.44	10626.44	41.84	0	0	182.38	15.92	696.18	8.44	334.41	44.25	334.74	42.81	1	6890.70	3.44	0.50	5	222	5	8	4
1937	78.20	66.81	364	12512.31	30.36	10689.54	26.84	0	0	291.95	15.37	614.39	9.05	379.16	31.35	364.74	28.89	1	6130.08	3.15	0.60	5	222	6	8	3
1938	77.00	65.85	365	12319.54	48.75	10536.65	22.77	0	0	239.10	16.16	730.19	9.03	463.99	61.47	265.21	22.06	1	8036.55	3.85	0.50	5	222	7	8	2
1939	77.69	66.44	366	12430.41	23.44	10630.88	30.31	0	0	313.27	15.62	646.08	9.21	341.80	24.52	402.30	32.83	1	5882.22	3.81	0.60	5	222	8	8	1
1940	91.34	98.87	360	14614.56	27.20	15819.11	24.33	0	0	209.41	20.52	554.19	6.86	215.19	24.31	192.47	21.79	0	2435.92	2.91	0.47	4	223	1	7	7
1941	91.45	98.76	361	14632.55	21.09	15801.86	24.46	0	0	251.91	22.27	564.30	7.22	184.98	18.77	213.28	22.10	0	2576.45	3.95	0.53	3	223	2	7	6
1942	92.42	97.39	363	14787.24	26.32	15581.75	29.74	0	0	161.98	14.34	568.15	5.97	233.11	24.05	261.43	27.62	1	4346.62	3.00	0.45	4	223	3	7	5
1943	91.46	98.44	364	14633.88	27.04	15749.68	40.55	0	0	176.73	15.18	576.91	7.20	247.97	25.05	331.29	41.35	1	3750.47	3.26	0.49	5	223	4	7	4
1944	91.54	97.77	365	14646.26	29.32	15642.61	78.01	0	0	129.36	19.23	606.08	7.24	154.07	26.06	363.72	82.00	1	5022.50	3.62	0.27	5	223	5	7	3
1945	92.68	96.13	367	14828.22	35.34	15381.23	26.25	0	0	209.50	27.60	579.08	7.87	206.21	31.69	154.32	23.38	0	4277.97	2.61	0.36	4	223	6	7	2
1946	91.18	95.22	369	14588.75	31.89	15235.77	27.16	0	0	172.99	10.85	521.67	6.17	371.65	35.15	324.35	27.96	1	2054.17	1.53	0.51	5	223	7	7	1
1947	83.45	95.53	362	13351.35	33.66	15284.44	31.04	0	0	151.76	21.82	596.48	6.07	180.54	29.66	166.45	27.30	0	3319.08	2.22	0.32	3	224	1	1	1
1948	95.61	104.41	362	15297.82	37.30	16705.18	42.50	0	0	139.81	20.56	483.43	7.17	197.13	33.40	224.25	38.16	0	3092.82	1.33	0.28	5	225	1	1	1
1949	87.44	94.24	363	13990.50	67.13	15079.10	22.84	0	0	149.45	11.58	541.50	6.28	522.81	96.27	234.77	21.67	1	2519.17	2.29	0.48	5	226	1	1	1
1950	47.94	57.13	364	7669.93	29.82	9140.47	18.02	0	0	312.16	14.14	598.03	6.87	382.27	25.07	303.65	17.71	1	10670.78	3.55	0.77	5	227	1	1	1
1951	72.13	64.92	366	11540.55	25.76	10387.49	29.02	0	0	270.12	11.87	599.48	7.32	372.41	25.38	440.35	35.59	1	6584.67	2.02	0.69	5	228	1	4	4
1952	72.97	65.10	368	11674.54	47.05	10415.64	33.10	0	0	205.59	12.67	619.67	7.28	445.81	40.50	380.41	36.45	1	3737.28	1.86	0.60	5	228	2	4	3
1953	71.42	65.56	369	11428.00	31.59	10489.81	27.71	0	0	245.59	14.26	595.32	6.58	329.65	29.66	296.35	26.52	1	3715.88	1.96	0.71	5	228	3	4	2
1954	73.31	64.94	370	11730.24	44.50	10390.86	24.51	0	0	247.58	14.40	625.64	8.24	448.57	43.03	317.93	24.90	1	7507.65	2.76	0.58	5	228	4	4	1
1955	91.70	95.30	366	14672.34	34.96	15248.54	30.81	0	0	171.21	13.87	569.62	6.95	318.07	35.46	287.97	30.45	1	4727.35	2.97	0.48	5	229	1	1	1
1956	91.32	99.89	367	14611.27	25.48	15982.53	32.20	0	0	177.16	12.90	522.03	5.94	271.44	23.94	295.69	32.00	1	1609.05	2.25	0.56	5	230	1	128	128
1957	92.12	99.86	368	14738.54	28.46	15977.64	43.58	0	0	142.16	17.24	547.50	6.33	183.16	25.59	272.25	41.27	1	2240.70	2.42	0.36	5	230	2	128	127
1958	92.39	100.15	369	14782.20	33.22	16023.92	15.64	0	0	223.70	20.00	555.18	6.31	283.33	31.03	137.02	14.31	1	3147.25	3.76	0.53	5	230	3	128	126
1959	91.97	99.40	371	14714.44	30.94	15904.34	29.87	0	0	172.77	17.11	551.66	6.87	242.68	28.55	235.70	27.23	0	1979.22	1.98	0.41	4	230	4	128	125
1960	91.82	99.32	372	14691.30	35.87	15890.98	29.97	0	0	171.57	14.55	520.34	6.96	319.70	36.06	263.33	29.72	1	2718.03	2.28	0.45	5	230	5	128	124
1961	91.57	100.44	374	14650.85	32.15	16070.24	25.89	0	0	190.84	24.30	552.81	6.82	194.67	28.35	156.61	22.67	0	2912.10	2.85	0.37	4	230	6	128	123
1962	92.21	99.76	375	14753.69	40.47	15962.24	26.64	0	0	145.11	17.70	559.06	6.02	255.51	37.01	169.86	23.83	1	3833.80	3.14	0.36	5	230	7	128	122
1963	92.21	99.45	377	14753.18	20.35	15911.62	20.04	0	0	260.92	28.69	590.18	6.27	142.17	17.90	138.59	16.84	0	4103.45	4.28	0.48	4	230	8	128	121
1964	91.20	99.61	378	14592.03	22.84	15938.34	18.49	0	0	317.11	36.02	623.22	7.64	153.60	19.96	120.13	14.64	1	5024.88	5.03	0.47	5	230	9	128	120
1965	92.12	99.61	379	14739.06	16.80	15937.94	19.96	0	0	277.04	33.73	592.74	6.00	112.36	16.92	123.90	16.02	1	2575.65	4.52	0.46	5	230	10	128	119
1966	91.56	99.68	381	14649.56	24.42	15948.39	21.78	0	0	254.19	24.57	585.02	7.35	195.25	21.63	174.10	19.28	0	4993.38	4.10	0.50	3	230	11	128	118
1967	91.30	99.83	382	14608.64	30.82	15972.65	18.86	0	0	239.38	30.43	582.82	7.01	187.72	26.96	117.41	17.80	1	3078.45	3.63	0.40	3	230	12	128	117
1968	90.92	99.04	383	14547.69	28.13	15846.19	23.44	0	0	213.70	16.67	548.62	7.15	277.54	26.78	235.28	21.65	1	2559.60	2.68	0.52	5	230	13	128	116
1969	91.17	99.63	384	14586.64	28.46	15940.73	17.24	0	0	204.99	17.91	565.09	5.62	248.22	26.20	152.77	15.19	0	2012.50	2.40	0.54	5	230	14	128	115
1970	90.96	99.89	385	14554.01	22.58	15983.10	13.24	0	0	268.18	17.38	546.88	5.80	265.99	20.96	159.09	11.89	1	3244.70	3.27	0.67	4	230	15	128	114
1971	90.26	99.88	386	14441.16	40.32	15981.28	19.26	0	0	210.63	17.19	539.63	7.23	358.06	42.80	186.17	17.52	1	2109.30	3.28	0.51	4	230	16	128	113
1972	90.84	99.67	387	14534.37	25.69	15946.49	16.75	0	0	276.60	15.33	508.99	7.21	342.75	26.73	236.07	15.87	1	2837.80	3.74	0.65	4	230	17	128	112
1973	91.19	99.62	388	14590.42	24.96	15939.37	21.39	0	0	230.89	27.18	585.87	6.42	162.85	21.88	138.62	18.19	0	3110.03	2.38	0.43	3	230	18	128	111
1974	90.67	99.69	389	14507.15	27.53	15950.05	17.55	0	0	267.28	26.79	582.95	7.18	211.39	24.27	134.12	15.13	1	3746.25	3.65	0.50	5	230	19	128	110
1975	90.73	99.95	390	14516.26	18.51	15991.53	15.60	0	0	293.66	23.60	582.97	6.12	177.64	16.26	150.13	13.93	0	2357.92	3.59	0.61	4	230	20	128	109
1976	90.97	100.13	391	14555.78	23.45	16020.13	11.68	0	0	271.04	14.92	522.91	5.56	315.82	23.21	166.17	10.54	1	1385.60	5.07	0.72	5	230	21	128	108
1977	90.95	99.78	392	14551.52	25.91	15965.32	15.53	0	0	227.77	19.85	585.24	5.62	228.44	23.26	138.08	13.84	0	1552.92	2.72	0.56	4	230	22	128	107
1978	90.79	99.81	393	14526.47	19.10	15970.08	17.17	0	0	289.31	16.07	522.70	6.81	266.89	17.89	240.12	16.06	1	3679.70	3.00	0.67	4	230	23	128	106
1979	91.17	100.11	394	14586.63	25.95	16017.58	18.36	0	0	258.66	22.22	555.54	7.11	233.14	23.32	165.78	16.39	0	2119.12	3.29	0.54	4	230	24	128	105
1980	91.21	99.66	395	14593.65	17.96	15945.33	12.04	0	0	338.55	25.22	579.36	5.93	184.54	15.70	120.89	9.85	1	3005.08	4.53	0.66	4	230	25	128	104
1981	91.01	99.85	396	14561.04	21.39	15976.11	23.27	0	0	256.28	16.17	515.20	7.39	263.57	20.27	281.68	22.58	1	3295.88	3.15	0.59	4	230	26	128	103
1982	90.92	99.67	397	14546.55	24.25	15947.86	14.25	0	0	287.61	26.33	574.75	6.35	202.71	21.29	115.65	11.58	1	2257.47	3.49	0.56	4	230	27	128	102
1983	91.01	99.81	398	14560.81	16.10	15970.39	13.44	0	0	347.46	24.21	571.47	6.25	178.06	14.16	148.83	11.90	0	3076.45	4.06	0.68	4	230	28	128	101
1984	91.03	99.70	399	14564.15	22.22	15951.22	19.24	0	0	298.04	17.54	513.11	7.90	288.56	21.55	252.20	18.37	1	3478.17	3.45	0.63	4	230	29	128	100
1985	90.78	99.55	400	14524.32	23.14	15928.01	16.17	0	0	335.98	34.37	582.72	7.38	171.34	20.13	107.48	11.35	1	2293.47	4.01	0.51	4	230	30	128	99
1986	90.62	99.42	401	14499.00	30.64	15907.23	22.07	0	0	240.47	28.72	567.13	7.64	197.38	26.95	141.34	18.88	0	2320.15	2.79	0.41	4	230	31	128	98
1987	91.34	98.34	403	14614.52	22.82	15734.81	26.43	0	0	237.35	17.61	554.37	7.34	240.68	20.87	263.16	25.92	1	3470.83	4.39	0.59	5	230	32	128	97
1988	91.03	99.26	404	14565.30	20.28	15881.28	13.39	0	0	325.67	24.28	576.95	6.58	209.48	17.95	138.53	11.78	0	2205.22	3.08	0.64	4	230	33	128	96
1989	90.48	99.55	405	14477.53	18.06	15928.02	15.10	0	0	357.53	31.35	601.74	7.00	157.29	15.63	129.05	12.27	1	3967.88	4.06	0.59	5	230	34	128	95
1990	90.59	100.24	406	14494.31	18.15	16037.90	12.25	0	0	310.77	21.00	537.96	5.70	207.05	15.99	139.97	10.84	0	2384.33	3.90	0.68	4	230	35	128	94
1991	90.15	100.32	407	14423.63	29.29	16050.83	20.86	0	0	214.88	17.43	517.31	6.80	274.02	27.90	201.32	18.84	1	585.78	3.85	0.53	4	230	36	128	93
1992	89.95	100.29	408	14392.00	39.62	16045.66	27.37	0	0	181.05	21.07	522.86	7.61	261.14	36.74	183.39	24.59	1	43.55	2.08	0.37	5	230	37	128	92
1993	90.44	100.49	409	14470.70	44.79	16078.10	19.80	0	0	214.86	26.87	524.48	7.42	270.11	40.90	110.55	14.28	1	661.65	2.64	0.39	4	230	38	128	91
1994	90.03	100.28	410	14404.34	22.41	16044.52	15.66	0	0	239.60	17.09	514.99	5.67	241.78	20.39	170.52	13.98	0	-454.53	2.62	0.63	3	230	39	128	90
1995	90.43	100.44	411	14468.93	17.10	16070.31	11.59	0	0	313.55	20.00	515.05	5.39	206.17	15.06	138.58	9.83	0	-72.10	3.70	0.71	3	230	40	128	89
1996	89.92	100.36	412	14387.50	27.02	16057.41	16.48	0	0	275.25	28.08	525.66	6.93	202.70	23.74	120.26	13.32	1	223.00	3.01	0.50	4	230	41	128	88
1997	89.85	100.13	413	14376.59	20.33	16021.06	19.21	0	0	267.98	22.66	522.17	6.61	185.78	17.99	175.51	17.01	0	-777.30	3.33	0.57	4	230	42	128	87
1998	90.11	99.31	415	14417.94	31.61	15890.35	35.11	0	0	228.39	26.53	552.19	9.88	211.95	28.55	234.98	31.83	0	2503.40	2.88	0.36	5	230	43	128	86
1999	90.17	99.82	416	14427.22	35.19	15971.70	20.16	0	0	259.91	37.77	583.78	8.39	187.94	30.78	110.91	19.36	1	893.45	3.57	0.35	4	230	44	128	85
[truncated: 51,761 more rows]
