# Supplementary material for: Single-lipid tracking reveals heterogeneities in the nanoscale dynamics of colloid-supported lipid bilayers
Source: Soft Matter. 2025 Mar 26;21(16):3058–66. doi: 10.1039/d4sm01299b (PMC11957375; doi:10.1039/d4sm01299b)
Supplement: SM-021-D4SM01299B-s001 [file SM-021-D4SM01299B-s001.zip › RAW_DOM_tracks/DPPC_Heating_DOM/S01R09_PSF@1p2_SNR@8_link@2_gap@2_Results_40 DEG-3000-end.csv]

	X_(px)	Y_(px)	Frame_Number	X_(nm)	X_loc_error(nm)	Y_(nm)	Y_loc_error(nm)	Z_(nm)	Z_loc_error(nm)	Amplitude_fit	Amp_error	BGfit	BGfit_error	SD_X_(nm)	SD_X_error(nm)	SD_Y_(nm)	SD_Y_error(nm)	False_positive	IntegratedInt	SNR	R2_fit	Iterations_fit	Track_ID	Particle_ID	Track_Length	Reverse_numbering
1	50.01	83.25	1	8001.62	30.85	13320.20	19.74	0	0	417.98	35.91	800.39	13.08	273.39	29.04	179.32	17.74	1	7125.12	0.72	0.53	5	1	1	34	34
2	49.84	82.83	2	7974.88	13.33	13252.15	12.68	0	0	545.12	14.06	593.46	8.00	348.20	13.57	361.09	13.71	1	5741.20	0.64	0.86	5	1	2	34	33
3	50.05	82.43	3	8008.30	19.96	13188.57	13.26	0	0	471.93	15.04	605.42	8.41	391.85	19.88	318.78	13.40	1	6608.20	0.58	0.81	5	1	3	34	32
4	51.22	82.47	4	8194.98	54.65	13195.40	19.84	0	0	375.08	26.75	770.67	12.81	445.45	53.53	218.75	18.15	1	12594.95	0.90	0.62	5	1	4	34	31
5	49.80	82.58	5	7967.92	18.75	13212.05	16.54	0	0	478.68	19.11	652.62	10.03	324.43	19.02	317.15	16.62	1	8880.55	0.86	0.77	5	1	5	34	30
6	50.25	82.35	6	8040.41	35.98	13175.64	22.55	0	0	391.06	33.42	811.49	14.05	309.67	35.80	207.47	20.49	1	8161.57	0.75	0.54	5	1	6	34	29
7	51.34	82.50	7	8214.87	38.83	13200.77	20.04	0	0	404.25	22.13	737.91	11.80	419.58	36.85	285.29	19.29	1	15125.40	1.03	0.68	5	1	7	34	28
8	51.09	82.58	8	8174.51	43.16	13213.43	16.61	0	0	413.14	27.34	786.54	11.90	395.72	42.29	196.20	15.05	1	16744.95	1.06	0.66	5	1	8	34	27
9	51.09	82.30	9	8174.15	32.47	13167.93	22.42	0	0	378.54	18.77	700.50	10.66	403.30	32.21	329.96	23.10	1	11743.62	0.66	0.71	5	1	9	34	26
10	50.13	82.04	11	8020.03	22.24	13126.45	16.48	0	0	490.44	19.34	620.53	10.30	357.60	21.82	314.29	16.58	1	9920.12	0.67	0.77	5	1	10	34	25
11	50.07	82.42	12	8011.87	18.29	13186.64	16.38	0	0	476.90	16.51	620.41	9.14	343.73	18.14	351.46	17.42	1	7573.10	0.44	0.80	5	1	11	34	24
12	50.09	82.28	13	8014.83	27.56	13164.99	20.35	0	0	364.26	20.58	712.97	9.95	319.78	27.27	279.05	19.36	1	4288.48	0.55	0.66	5	1	12	34	23
13	51.81	82.41	14	8289.62	50.78	13184.95	20.88	0	0	346.07	20.18	727.58	10.80	497.12	45.96	281.61	20.05	1	13842.88	0.68	0.65	5	1	13	34	22
14	49.98	82.46	15	7996.15	31.58	13193.49	33.70	0	0	323.59	22.40	698.27	12.06	311.50	31.79	358.83	36.24	1	8552.00	0.60	0.61	5	1	14	34	21
15	49.80	82.50	16	7967.72	17.50	13199.50	19.06	0	0	459.66	16.62	627.26	9.53	333.99	17.85	381.72	21.42	1	8436.48	0.58	0.77	5	1	15	34	20
16	49.66	82.63	17	7945.67	17.51	13220.06	13.84	0	0	498.87	17.73	622.33	9.34	341.10	17.98	301.70	13.62	1	7691.25	0.68	0.79	5	1	16	34	19
17	49.56	82.79	18	7929.49	15.93	13245.95	12.28	0	0	608.77	21.39	642.82	10.52	322.62	16.21	273.26	11.69	1	10535.50	1.13	0.81	5	1	17	34	18
18	50.15	82.36	19	8023.72	31.09	13178.06	16.78	0	0	428.00	32.27	791.81	12.15	305.14	30.51	174.00	15.09	1	8834.05	1.14	0.60	5	1	18	34	17
19	50.29	82.18	20	8046.39	22.70	13149.39	19.34	0	0	383.80	15.63	658.17	8.55	348.34	21.82	349.98	20.46	1	4826.35	0.49	0.75	5	1	19	34	16
20	50.78	82.50	21	8125.34	31.26	13199.45	21.52	0	0	425.81	24.15	732.58	12.89	365.49	32.06	295.23	21.00	1	10259.95	0.78	0.64	5	1	20	34	15
21	49.55	82.57	22	7927.97	26.59	13211.15	29.35	0	0	386.89	45.15	842.50	13.57	176.12	23.54	194.40	26.00	0	4015.90	0.72	0.41	5	1	21	34	14
22	49.96	82.75	23	7992.93	20.72	13239.33	16.75	0	0	511.59	21.27	668.13	11.05	332.34	20.78	308.65	16.63	1	7147.00	0.83	0.76	5	1	22	34	13
23	50.02	82.89	24	8003.79	23.99	13261.75	16.21	0	0	563.91	37.18	818.55	14.20	277.01	22.74	192.31	14.63	1	5135.12	1.16	0.65	5	1	23	34	12
24	51.34	82.48	25	8213.91	26.09	13196.08	14.82	0	0	450.11	16.77	727.60	9.23	416.55	24.79	306.82	14.69	1	16086.30	1.14	0.79	5	1	24	34	11
25	50.98	82.02	26	8156.01	29.10	13122.96	15.10	0	0	451.74	19.54	692.76	10.34	413.88	29.52	271.26	14.51	1	12151.50	0.96	0.74	5	1	25	34	10
26	49.52	82.82	27	7922.92	13.60	13250.99	12.20	0	0	552.01	19.72	685.31	8.90	281.91	13.44	262.97	11.63	1	6322.73	1.02	0.83	5	1	26	34	9
27	49.56	82.43	28	7929.35	20.35	13188.02	15.21	0	0	533.92	33.60	805.71	12.10	250.25	18.53	188.32	13.66	1	7105.25	1.45	0.67	5	1	27	34	8
28	49.91	82.37	29	7985.92	23.17	13179.91	16.22	0	0	466.00	32.80	801.91	11.51	253.34	21.28	179.40	14.53	1	7644.07	1.08	0.63	5	1	28	34	7
29	50.18	82.47	30	8029.38	27.51	13195.64	23.28	0	0	362.95	26.30	773.04	11.92	287.78	26.88	252.60	21.60	1	7792.62	0.98	0.56	5	1	29	34	6
30	49.93	82.02	31	7989.25	20.60	13123.37	15.77	0	0	477.84	17.49	596.61	9.63	365.76	20.77	323.45	16.09	1	4303.85	0.90	0.78	5	1	30	34	5
31	49.76	82.36	32	7961.85	18.05	13177.29	18.00	0	0	497.11	18.81	616.49	10.44	330.99	18.42	353.68	19.23	1	5174.23	0.83	0.76	5	1	31	34	4
32	50.09	82.51	33	8014.64	23.51	13201.46	18.19	0	0	436.96	19.79	675.20	10.26	336.78	23.24	308.05	17.99	1	8031.30	1.43	0.73	5	1	32	34	3
33	50.45	82.46	34	8071.49	31.90	13194.31	36.10	0	0	303.31	29.55	785.66	13.22	250.63	30.72	286.97	34.52	1	6804.20	1.31	0.44	5	1	33	34	2
34	50.54	82.27	35	8086.45	28.68	13163.72	20.03	0	0	391.87	25.81	743.87	11.69	311.79	28.85	238.99	18.44	1	12836.93	1.14	0.61	5	1	34	34	1
35	55.74	83.15	1	8917.70	14.35	13304.31	9.63	0	0	1867.66	59.89	873.26	26.46	311.67	14.39	233.91	8.94	1	38876.45	22.45	0.87	5	2	1	9424	9424
36	56.33	83.06	2	9012.39	16.83	13289.69	11.22	0	0	1606.41	65.26	978.72	27.72	304.55	16.71	216.50	10.27	1	34443.50	20.47	0.80	4	2	2	9424	9423
37	56.26	83.34	3	9001.00	20.92	13335.09	12.28	0	0	1437.81	60.13	947.70	29.13	364.01	22.60	233.42	11.36	1	34301.65	17.85	0.75	5	2	3	9424	9422
38	56.39	83.30	4	9022.06	20.91	13328.40	12.50	0	0	1561.93	60.86	886.46	28.89	361.88	21.60	242.32	12.20	1	34849.20	17.54	0.81	5	2	4	9424	9421
39	55.76	82.87	5	8922.10	15.61	13258.63	9.32	0	0	1578.58	48.65	880.77	22.61	341.17	15.79	237.29	8.61	1	32911.55	17.30	0.87	5	2	5	9424	9420
40	55.99	83.26	6	8958.81	22.18	13321.55	12.42	0	0	1682.69	65.65	915.65	30.30	361.31	21.92	238.83	12.09	1	35402.02	20.63	0.82	5	2	6	9424	9419
41	56.21	83.28	7	8993.96	18.80	13324.41	9.13	0	0	1628.77	50.61	858.69	23.45	387.16	19.29	224.20	8.78	1	34857.80	17.58	0.88	5	2	7	9424	9418
42	55.24	83.05	8	8837.70	11.89	13287.60	8.43	0	0	1789.16	53.22	885.70	22.81	297.91	11.70	222.55	7.73	1	32436.62	15.34	0.88	5	2	8	9424	9417
43	56.16	82.96	9	8985.24	13.11	13273.43	7.82	0	0	1683.10	45.82	902.72	21.21	346.89	13.67	226.42	7.24	1	34642.80	21.47	0.89	5	2	9	9424	9416
44	56.06	83.13	10	8969.84	11.92	13300.54	7.08	0	0	1928.68	48.00	889.43	22.25	347.33	12.46	225.12	6.53	1	38976.75	20.45	0.90	5	2	10	9424	9415
45	55.54	82.96	11	8885.70	12.22	13274.11	6.91	0	0	1982.55	54.02	880.19	22.15	317.44	12.26	198.74	6.27	1	35888.20	22.83	0.91	5	2	11	9424	9414
46	55.57	82.97	12	8890.93	8.36	13275.59	5.71	0	0	2135.79	45.77	864.71	18.28	284.12	8.22	208.19	5.18	1	37502.77	25.91	0.94	5	2	12	9424	9413
47	56.50	82.93	13	9040.51	9.74	13268.96	6.80	0	0	1954.09	54.16	1027.22	20.49	271.01	9.05	191.73	6.14	1	34065.52	19.92	0.91	4	2	13	9424	9412
48	56.52	83.20	14	9042.80	12.71	13312.59	6.19	0	0	1805.33	44.38	979.57	19.14	354.79	13.14	198.07	5.63	1	36170.32	15.76	0.92	5	2	14	9424	9411
49	56.45	83.44	15	9031.35	24.72	13350.72	9.37	0	0	1567.55	58.84	995.55	26.87	418.25	26.87	196.73	8.54	1	34489.90	16.52	0.83	5	2	15	9424	9410
50	55.44	82.84	16	8870.87	12.92	13254.80	8.97	0	0	1748.88	54.79	852.97	23.46	300.87	12.84	223.72	8.27	1	28502.38	9.50	0.87	5	2	16	9424	9409
51	55.69	82.99	17	8910.43	18.83	13277.66	11.03	0	0	1563.05	65.57	951.49	28.60	334.25	19.26	207.41	10.10	1	33340.93	17.30	0.78	5	2	17	9424	9408
52	55.30	82.74	18	8847.63	15.09	13239.06	11.84	0	0	1510.79	56.41	854.84	25.45	300.38	14.97	245.96	11.20	1	27307.40	9.87	0.82	5	2	18	9424	9407
53	55.27	82.96	19	8842.69	12.75	13273.14	11.10	0	0	1624.40	62.77	916.88	24.79	252.45	12.02	224.01	10.15	1	31079.32	10.25	0.83	5	2	19	9424	9406
54	56.45	83.13	20	9031.66	19.86	13300.02	10.98	0	0	1494.68	56.76	944.25	26.52	360.36	20.76	227.13	10.20	1	36388.27	16.32	0.81	5	2	20	9424	9405
55	56.40	82.85	21	9023.24	23.20	13255.23	14.60	0	0	1418.13	77.97	1057.00	33.57	318.55	23.13	209.43	13.34	1	33301.50	14.10	0.68	4	2	21	9424	9404
56	55.78	83.04	22	8925.36	15.36	13286.72	11.68	0	0	1693.34	67.78	991.07	29.45	294.05	14.84	228.88	10.79	1	36107.82	19.85	0.80	5	2	22	9424	9403
57	55.88	83.08	23	8940.13	12.62	13293.26	9.66	0	0	1615.48	47.46	907.16	23.01	323.65	12.80	258.54	9.13	1	36577.55	13.79	0.86	5	2	23	9424	9402
58	56.26	83.20	24	9001.20	16.93	13311.73	10.33	0	0	1506.98	51.55	942.75	24.48	352.03	17.73	236.78	9.71	1	33360.68	15.13	0.83	5	2	24	9424	9401
59	55.54	82.69	25	8886.92	15.75	13231.20	11.27	0	0	1258.22	46.80	948.62	20.94	305.08	15.78	238.14	10.36	1	31168.15	12.78	0.82	5	2	25	9424	9400
60	55.83	82.62	26	8932.91	15.63	13219.74	12.49	0	0	1274.94	52.92	958.41	23.35	289.34	15.06	236.94	11.49	1	30107.62	12.00	0.78	5	2	26	9424	9399
61	56.09	82.78	27	8974.92	14.16	13244.01	9.87	0	0	1339.02	46.81	948.90	20.32	303.68	13.96	222.22	9.03	1	28838.32	12.13	0.84	5	2	27	9424	9398
62	56.16	82.94	28	8985.77	15.13	13270.90	9.64	0	0	1299.11	49.38	991.54	19.85	297.27	14.78	198.90	8.74	1	27061.80	14.27	0.83	5	2	28	9424	9397
63	55.88	82.60	29	8940.99	17.51	13215.70	11.67	0	0	1408.83	67.77	994.93	25.82	278.32	16.53	189.74	10.53	1	26417.30	15.50	0.76	5	2	29	9424	9396
64	56.35	82.90	30	9015.34	19.11	13263.43	7.67	0	0	1108.43	31.78	958.59	15.71	442.57	23.73	213.67	7.08	1	28167.95	14.18	0.87	4	2	30	9424	9395
65	56.39	82.89	31	9022.14	17.73	13262.87	10.98	0	0	1289.87	49.44	905.64	22.32	330.55	18.08	225.55	10.10	1	26082.57	12.72	0.81	5	2	31	9424	9394
66	56.91	83.02	32	9106.05	12.26	13282.51	6.80	0	0	1414.36	42.65	981.20	16.21	305.12	11.95	176.56	6.14	1	24232.68	18.73	0.89	4	2	32	9424	9393
67	56.44	82.70	33	9030.82	24.66	13232.77	11.64	0	0	941.26	32.92	868.72	15.78	412.11	22.84	248.45	11.39	1	24536.20	10.87	0.85	5	2	33	9424	9392
68	57.07	83.24	34	9130.94	24.15	13317.62	14.04	0	0	1166.65	58.56	982.81	27.10	350.57	25.40	221.60	12.91	1	26389.68	11.28	0.70	5	2	34	9424	9391
69	56.70	83.29	35	9071.86	21.84	13327.04	9.72	0	0	1302.48	53.09	1019.62	22.65	369.03	23.13	187.81	8.83	1	29139.00	19.92	0.81	5	2	35	9424	9390
70	56.36	82.71	36	9017.61	16.27	13234.37	9.97	0	0	1594.09	59.99	914.07	25.34	313.72	16.29	208.13	9.06	1	26446.57	15.89	0.83	5	2	36	9424	9389
71	55.96	82.89	37	8953.29	11.29	13262.04	6.79	0	0	1766.37	52.53	996.36	19.56	287.55	10.78	178.55	6.12	1	30857.85	15.09	0.90	4	2	37	9424	9388
72	55.33	82.60	38	8852.41	11.07	13215.53	9.44	0	0	1497.94	58.50	1054.09	19.55	219.58	9.90	187.46	8.42	0	24341.98	9.96	0.85	3	2	38	9424	9387
73	55.69	82.76	39	8910.96	13.43	13240.92	9.10	0	0	1448.18	57.76	1012.79	20.45	259.61	12.33	177.82	8.17	1	27677.02	18.98	0.83	5	2	39	9424	9386
74	55.82	82.65	40	8930.51	14.67	13224.43	10.88	0	0	1384.75	56.20	949.86	22.75	277.88	13.87	210.35	9.87	1	25107.65	15.36	0.81	5	2	40	9424	9385
75	55.47	82.68	41	8875.00	8.85	13229.49	7.46	0	0	1350.23	36.54	926.91	13.96	247.55	8.42	215.36	6.73	0	22634.55	8.05	0.91	4	2	41	9424	9384
76	56.22	82.69	42	8995.52	19.20	13230.24	10.71	0	0	1368.15	62.96	1041.59	24.82	313.38	18.93	182.71	9.69	1	28337.90	14.81	0.78	5	2	42	9424	9383
77	56.08	82.61	43	8972.41	12.64	13218.27	6.91	0	0	1462.64	39.34	918.70	17.09	340.84	13.04	202.81	6.30	1	27592.82	16.61	0.90	5	2	43	9424	9382
78	55.49	82.48	44	8878.68	10.60	13196.36	8.33	0	0	1472.03	44.85	906.74	17.53	260.54	10.22	213.93	7.52	1	25141.77	12.50	0.89	5	2	44	9424	9381
79	55.61	82.57	45	8897.16	10.28	13210.53	7.45	0	0	1425.80	43.53	956.77	16.10	260.20	9.45	190.49	6.71	1	25626.50	13.91	0.89	5	2	45	9424	9380
80	55.46	82.25	46	8873.45	8.96	13160.33	7.45	0	0	1385.37	37.10	906.83	14.40	252.65	8.55	217.50	6.74	1	23333.32	7.65	0.91	4	2	46	9424	9379
81	55.24	82.28	47	8837.79	14.20	13165.58	11.12	0	0	1396.00	69.34	1013.98	22.19	221.08	12.68	173.51	9.90	0	22963.82	8.27	0.78	3	2	47	9424	9378
82	55.68	82.46	48	8908.74	13.39	13193.22	11.11	0	0	1262.08	54.30	1045.88	19.94	241.45	12.16	201.24	9.99	0	28551.75	10.74	0.80	5	2	48	9424	9377
83	57.09	83.03	49	9134.55	28.84	13285.10	16.15	0	0	906.14	52.09	1015.82	24.41	362.03	30.90	222.39	14.92	1	23677.20	11.14	0.66	5	2	49	9424	9376
84	56.80	82.79	50	9087.60	23.62	13245.87	11.29	0	0	1104.85	41.03	901.48	19.34	385.84	22.74	235.89	10.56	1	27336.98	10.44	0.83	5	2	50	9424	9375
85	56.43	82.59	51	9029.47	16.56	13214.56	9.25	0	0	1310.22	43.81	916.00	19.82	346.09	17.08	218.18	8.45	1	25910.20	11.85	0.85	5	2	51	9424	9374
86	56.09	82.09	52	8974.99	23.22	13134.20	15.22	0	0	1035.43	52.84	938.13	24.54	333.91	23.84	234.51	14.19	1	27563.45	15.80	0.70	5	2	52	9424	9373
87	56.30	82.15	53	9007.21	13.61	13144.66	9.70	0	0	1403.56	49.48	932.71	20.50	288.08	13.28	215.73	8.82	1	28073.85	17.04	0.85	5	2	53	9424	9372
88	56.13	82.30	54	8980.16	15.51	13167.99	11.11	0	0	1106.98	42.11	941.32	18.68	305.24	15.36	230.14	10.19	1	25793.38	14.19	0.81	5	2	54	9424	9371
89	55.79	82.38	55	8926.47	15.25	13180.29	11.13	0	0	1308.60	52.66	924.10	22.20	290.22	14.64	217.44	10.14	1	25157.20	13.49	0.80	5	2	55	9424	9370
90	55.89	82.46	56	8942.86	11.36	13193.87	9.10	0	0	1319.12	41.02	946.67	17.55	280.83	10.84	230.00	8.32	1	28947.57	10.80	0.87	5	2	56	9424	9369
91	56.25	82.40	57	8999.68	10.93	13183.81	7.78	0	0	1310.13	37.35	947.04	15.43	287.26	10.64	214.09	7.06	1	29356.73	11.15	0.89	5	2	57	9424	9368
92	55.87	82.46	58	8938.87	21.11	13193.00	11.77	0	0	1150.07	55.94	988.77	22.91	322.96	21.17	190.29	10.67	1	28595.45	12.66	0.75	5	2	58	9424	9367
93	55.47	82.60	59	8874.64	11.89	13215.96	8.80	0	0	1486.22	52.31	948.24	19.12	253.87	11.32	194.92	7.89	1	24376.57	13.18	0.87	5	2	59	9424	9366
94	56.55	82.37	60	9047.76	15.84	13179.59	6.88	0	0	1337.55	35.83	939.74	16.31	391.69	17.01	202.62	6.28	1	28466.85	14.61	0.90	5	2	60	9424	9365
95	56.26	82.63	61	9001.38	16.15	13221.19	9.97	0	0	1389.37	46.56	900.74	22.03	345.08	16.79	235.40	9.20	1	27780.98	12.19	0.83	5	2	61	9424	9364
96	56.30	82.52	62	9008.54	19.62	13203.99	11.69	0	0	1181.99	46.94	935.42	22.20	350.17	20.48	232.86	10.76	1	26749.45	13.47	0.79	5	2	62	9424	9363
97	55.73	82.60	63	8916.20	12.38	13215.65	10.34	0	0	1446.97	44.59	805.51	19.80	287.86	12.34	255.73	9.92	1	27529.25	14.53	0.88	5	2	63	9424	9362
98	56.05	82.37	64	8968.61	16.08	13178.84	9.61	0	0	1269.22	42.93	923.65	19.89	345.50	16.76	224.88	8.82	1	28036.48	11.24	0.84	5	2	64	9424	9361
99	56.35	82.38	65	9015.31	10.55	13180.25	6.83	0	0	1560.28	40.59	945.95	17.11	308.04	10.35	206.81	6.22	1	30514.15	13.11	0.91	4	2	65	9424	9360
100	55.97	82.63	66	8954.61	16.86	13220.79	9.48	0	0	1411.95	48.30	900.75	20.76	325.16	16.72	216.77	8.60	1	26888.02	13.67	0.86	5	2	66	9424	9359
101	55.98	82.35	67	8956.87	12.92	13176.18	8.80	0	0	1483.85	52.37	928.96	20.30	279.07	12.27	195.24	7.95	1	27595.02	17.88	0.86	5	2	67	9424	9358
102	56.22	82.11	68	8994.78	7.89	13137.25	5.88	0	0	1541.73	34.04	905.27	13.43	270.92	7.53	208.51	5.33	1	25481.48	11.85	0.94	4	2	68	9424	9357
103	55.95	82.15	69	8952.51	12.12	13143.96	7.80	0	0	1274.42	37.14	908.60	15.86	311.89	12.01	210.84	7.12	1	25569.50	10.60	0.88	5	2	69	9424	9356
104	56.18	82.15	70	8988.51	8.88	13144.21	5.74	0	0	1453.80	35.18	948.35	13.11	276.94	8.48	185.34	5.17	1	24791.68	15.52	0.93	4	2	70	9424	9355
105	55.67	82.32	71	8907.10	14.74	13170.80	10.50	0	0	1267.77	46.23	939.21	20.56	308.04	14.51	227.31	9.64	1	29045.45	14.49	0.82	5	2	71	9424	9354
106	55.89	82.37	72	8942.86	15.89	13179.29	8.98	0	0	1455.71	54.70	982.15	21.99	315.95	15.77	187.69	8.13	1	29769.45	17.30	0.84	5	2	72	9424	9353
107	56.00	82.26	73	8960.15	12.09	13162.35	8.14	0	0	1455.10	40.70	877.88	18.52	322.12	12.21	229.85	7.49	1	29631.60	14.56	0.88	5	2	73	9424	9352
108	55.84	82.42	74	8934.56	12.75	13187.19	10.64	0	0	1592.46	61.12	967.23	24.22	257.26	11.82	216.95	9.64	1	31244.32	19.43	0.83	5	2	74	9424	9351
109	55.67	82.29	75	8906.77	8.64	13165.60	6.75	0	0	2081.22	60.94	984.39	20.23	228.32	7.74	178.97	6.03	0	32035.40	21.41	0.91	4	2	75	9424	9350
110	55.89	82.18	76	8942.81	10.44	13149.49	6.98	0	0	1674.39	51.26	956.44	18.12	261.87	9.65	177.67	6.27	1	26562.23	15.81	0.90	4	2	76	9424	9349
111	56.17	82.02	77	8987.31	16.32	13122.60	10.30	0	0	1270.78	53.78	939.22	20.79	289.03	15.78	190.56	9.31	1	25070.20	11.71	0.81	5	2	77	9424	9348
112	55.96	81.95	78	8952.84	19.47	13111.37	11.32	0	0	1256.11	61.09	980.06	23.53	301.05	18.93	182.28	10.22	1	25657.93	12.65	0.76	5	2	78	9424	9347
113	56.24	82.14	79	8999.07	8.55	13141.89	5.50	0	0	1661.64	37.22	886.72	14.37	285.39	8.27	192.23	4.97	1	27430.80	19.89	0.94	4	2	79	9424	9346
114	55.81	82.22	80	8928.87	6.73	13154.47	5.53	0	0	2025.15	42.85	889.25	16.00	246.34	6.15	204.01	4.99	0	28707.23	19.36	0.94	4	2	80	9424	9345
115	56.04	82.11	81	8966.78	6.58	13136.96	4.98	0	0	2043.31	40.14	869.95	15.01	257.07	6.12	197.99	4.49	1	28314.18	23.23	0.95	4	2	81	9424	9344
116	56.11	82.00	82	8977.97	8.33	13119.25	5.60	0	0	1821.79	38.12	853.75	15.85	298.74	8.16	209.93	5.10	1	28463.93	18.03	0.94	5	2	82	9424	9343
117	55.82	82.21	83	8931.90	8.57	13153.29	6.50	0	0	2130.23	56.47	954.09	20.42	249.64	7.84	190.95	5.84	1	33282.90	24.50	0.92	5	2	83	9424	9342
118	56.09	82.18	84	8974.15	10.54	13149.46	7.08	0	0	1946.72	53.88	913.41	21.47	287.56	10.16	200.40	6.41	1	32362.38	21.42	0.90	4	2	84	9424	9341
119	55.77	82.29	85	8922.65	12.04	13165.73	9.07	0	0	1814.71	63.50	1000.25	24.59	265.48	11.19	202.78	8.20	1	33259.12	22.71	0.86	5	2	85	9424	9340
120	55.95	82.34	86	8952.01	11.57	13174.71	7.63	0	0	1941.93	55.04	893.88	23.47	307.38	11.41	212.13	6.96	1	34817.45	20.40	0.89	5	2	86	9424	9339
121	56.06	82.25	87	8969.28	14.27	13159.25	9.28	0	0	1736.60	60.62	919.21	25.52	306.00	14.07	209.05	8.44	1	32155.40	17.60	0.85	5	2	87	9424	9338
122	55.49	81.76	88	8879.18	19.02	13081.07	18.36	0	0	1441.53	103.36	1115.30	34.44	205.72	16.97	198.56	16.39	0	29768.00	11.58	0.62	5	2	88	9424	9337
123	57.37	82.35	89	9178.91	22.65	13176.49	15.66	0	0	1296.35	59.66	863.45	28.39	339.22	23.08	255.25	15.37	1	30631.52	14.82	0.76	5	2	89	9424	9336
124	56.85	82.30	90	9096.31	19.47	13168.60	10.31	0	0	1460.52	48.22	872.72	23.73	378.71	19.80	245.52	9.56	1	31658.05	13.92	0.84	5	2	90	9424	9335
125	56.27	81.91	91	9002.93	16.21	13105.12	10.05	0	0	1772.03	69.46	954.38	28.40	304.68	16.03	201.24	9.12	1	31767.30	19.41	0.82	5	2	91	9424	9334
126	56.06	82.21	92	8969.21	11.84	13152.99	8.02	0	0	2125.62	65.74	934.32	26.53	289.56	11.43	203.38	7.27	1	36273.73	22.10	0.88	5	2	92	9424	9333
127	55.98	82.37	93	8956.90	9.41	13179.24	7.16	0	0	2149.84	54.68	899.43	22.95	282.80	9.02	221.33	6.53	1	36797.80	21.75	0.91	4	2	93	9424	9332
128	55.76	81.90	94	8922.33	10.54	13104.79	8.11	0	0	1641.01	43.40	832.18	19.66	304.44	10.35	240.21	7.59	1	29800.38	14.64	0.89	5	2	94	9424	9331
129	56.06	82.13	95	8970.09	10.14	13141.27	7.25	0	0	1910.62	49.90	893.36	21.08	293.57	9.87	217.99	6.62	1	35505.45	18.93	0.91	5	2	95	9424	9330
130	56.00	82.16	96	8959.46	9.82	13146.32	7.39	0	0	1990.27	53.06	889.58	21.95	281.41	9.39	217.34	6.73	1	33798.05	19.11	0.90	5	2	96	9424	9329
131	56.40	82.07	97	9023.83	8.46	13130.98	6.18	0	0	1914.79	40.76	828.85	17.50	293.28	8.35	227.75	5.67	1	29985.25	17.70	0.94	5	2	97	9424	9328
132	56.70	82.21	98	9072.08	10.92	13153.58	6.49	0	0	1681.92	38.03	916.21	17.57	343.94	11.31	226.75	5.97	1	33690.20	19.54	0.92	4	2	98	9424	9327
133	57.22	82.62	99	9155.23	21.93	13219.22	9.92	0	0	1616.14	57.80	847.08	28.11	418.29	25.96	218.95	9.31	1	31453.23	15.42	0.83	5	2	99	9424	9326
134	56.28	82.12	100	9005.32	16.28	13139.28	8.65	0	0	1695.63	61.73	991.51	24.70	323.12	16.38	186.34	7.83	1	32516.50	14.44	0.85	5	2	100	9424	9325
135	56.36	81.95	101	9017.27	18.47	13112.66	11.12	0	0	1548.05	66.20	953.32	27.57	313.40	18.47	204.07	10.11	1	29977.90	18.46	0.80	5	2	101	9424	9324
136	56.14	82.05	102	8983.02	15.40	13128.06	8.98	0	0	1693.00	54.95	881.71	24.85	342.88	15.96	218.29	8.25	1	33239.82	16.97	0.86	5	2	102	9424	9323
137	56.33	82.00	103	9013.56	17.61	13119.51	9.28	0	0	1609.89	59.24	957.09	25.13	339.36	18.05	198.26	8.44	1	32211.32	14.78	0.84	5	2	103	9424	9322
138	56.06	81.89	104	8970.05	12.37	13102.34	7.95	0	0	1912.46	57.02	926.58	24.15	309.76	12.26	209.75	7.25	1	35269.45	16.97	0.88	5	2	104	9424	9321
139	56.38	82.18	105	9020.28	12.43	13148.49	7.25	0	0	1921.72	46.41	823.59	22.31	358.89	13.05	237.06	6.72	1	36827.35	20.55	0.91	5	2	105	9424	9320
140	56.20	82.05	106	8992.14	11.27	13128.77	8.09	0	0	2133.86	63.34	901.25	26.01	285.74	10.92	213.55	7.36	1	35887.77	20.37	0.89	5	2	106	9424	9319
141	56.01	82.23	107	8960.94	12.18	13157.02	9.48	0	0	1902.50	60.97	878.72	26.58	289.64	11.80	232.69	8.71	1	34802.70	20.28	0.86	5	2	107	9424	9318
142	56.56	82.31	108	9049.16	11.56	13170.38	7.46	0	0	2207.85	57.13	821.98	25.31	317.02	11.65	226.53	6.82	1	39978.23	22.53	0.91	5	2	108	9424	9317
143	56.65	82.24	109	9063.73	10.89	13158.23	6.16	0	0	1992.57	43.99	865.26	19.61	337.98	11.06	219.19	5.62	1	37523.93	20.28	0.93	5	2	109	9424	9316
144	56.33	82.26	110	9013.08	16.44	13162.18	7.40	0	0	1708.87	44.64	946.62	21.54	402.92	17.38	223.48	6.80	1	36326.65	17.14	0.90	5	2	110	9424	9315
145	56.27	82.23	111	9002.54	9.77	13156.39	6.34	0	0	2115.88	47.14	852.69	21.00	320.30	9.86	224.11	5.81	1	37878.23	19.14	0.93	5	2	111	9424	9314
146	56.34	82.05	112	9014.14	12.12	13128.56	7.43	0	0	2067.88	56.59	879.16	24.44	320.50	12.22	213.33	6.79	1	36008.18	23.92	0.90	5	2	112	9424	9313
147	56.29	81.81	113	9007.11	12.47	13090.16	6.82	0	0	1810.77	44.22	887.25	20.47	358.39	13.12	220.76	6.27	1	33469.15	18.76	0.91	5	2	113	9424	9312
148	56.14	81.69	114	8982.02	11.02	13070.24	6.67	0	0	1883.76	45.77	872.29	20.37	331.26	11.25	216.70	6.10	1	33385.00	21.24	0.91	5	2	114	9424	9311
149	56.28	81.89	115	9004.26	11.76	13102.48	6.71	0	0	1890.62	47.80	904.58	20.82	334.22	12.02	209.02	6.12	1	32176.55	18.99	0.91	5	2	115	9424	9310
150	56.11	81.80	116	8977.73	10.91	13088.69	7.33	0	0	1967.61	55.36	953.73	22.48	291.99	10.59	204.57	6.65	1	36291.38	23.52	0.90	5	2	116	9424	9309
151	55.78	81.98	117	8924.57	10.93	13117.20	7.76	0	0	2245.73	71.21	982.27	26.57	265.62	10.14	191.10	7.00	1	36118.68	19.36	0.88	5	2	117	9424	9308
152	55.95	81.74	118	8951.92	11.26	13078.69	7.42	0	0	1887.14	55.52	960.11	22.12	290.51	10.83	197.78	6.72	1	33066.32	17.34	0.89	5	2	118	9424	9307
153	55.94	81.86	119	8950.33	11.76	13097.84	7.29	0	0	1984.48	61.99	964.13	23.32	285.79	11.20	182.40	6.57	1	32350.25	19.60	0.89	5	2	119	9424	9306
154	55.69	82.02	120	8910.34	7.72	13123.61	5.79	0	0	2320.34	55.10	926.53	19.94	251.47	7.05	190.08	5.21	1	34342.55	20.59	0.93	5	2	120	9424	9305
155	55.88	81.73	121	8941.41	10.62	13076.33	7.60	0	0	1929.32	60.27	1008.10	22.25	261.59	9.84	189.89	6.84	1	32768.57	19.89	0.89	5	2	121	9424	9304
156	55.63	82.04	122	8900.25	14.75	13126.37	10.24	0	0	1971.27	88.21	1003.40	30.93	254.65	13.46	178.23	9.19	1	33435.75	17.92	0.80	5	2	122	9424	9303
157	55.90	81.69	123	8943.77	16.02	13070.40	10.62	0	0	1397.92	52.85	899.84	23.48	318.02	16.04	221.79	9.73	1	26890.85	18.31	0.81	5	2	123	9424	9302
158	56.16	81.99	124	8985.62	11.82	13117.77	7.61	0	0	1692.61	47.04	930.75	20.31	314.42	11.81	215.38	6.97	1	30627.88	14.33	0.89	4	2	124	9424	9301
159	56.19	81.93	125	8990.76	12.85	13109.25	9.16	0	0	1495.18	47.87	953.04	20.65	299.90	12.66	224.40	8.44	1	28887.60	13.80	0.86	4	2	125	9424	9300
160	55.97	81.67	126	8955.36	11.18	13067.09	7.69	0	0	1435.54	43.01	972.22	17.12	284.06	10.68	201.18	6.96	1	28921.98	13.61	0.89	5	2	126	9424	9299
161	55.77	81.47	127	8922.56	11.76	13035.19	8.12	0	0	1354.79	37.69	923.62	17.18	319.19	11.79	230.91	7.47	1	30656.52	13.53	0.88	5	2	127	9424	9298
162	55.94	81.50	128	8950.78	13.16	13039.80	8.28	0	0	1418.15	42.19	913.78	18.94	328.54	13.39	220.13	7.58	1	30943.85	14.71	0.87	5	2	128	9424	9297
163	56.19	81.88	129	8989.76	10.43	13100.49	6.81	0	0	1618.82	36.83	838.89	17.08	333.78	10.70	234.87	6.36	1	28167.10	11.92	0.92	5	2	129	9424	9296
164	56.31	81.86	130	9009.49	13.88	13097.41	8.58	0	0	1663.82	48.65	861.61	22.42	339.47	14.30	230.32	7.99	1	29907.68	13.38	0.88	5	2	130	9424	9295
165	56.37	81.75	131	9019.91	9.62	13080.12	7.32	0	0	1881.91	48.28	928.97	20.12	279.97	9.37	223.79	6.67	1	32084.07	16.27	0.91	5	2	131	9424	9294
166	56.22	81.93	132	8995.50	13.84	13109.12	8.15	0	0	1751.57	52.67	904.80	23.14	332.92	14.13	213.36	7.48	1	32959.65	14.88	0.88	5	2	132	9424	9293
167	56.22	81.55	133	8994.60	12.89	13047.64	8.76	0	0	1631.19	54.35	984.99	22.09	289.64	12.54	206.38	7.94	1	33580.32	15.29	0.86	5	2	133	9424	9292
168	57.10	81.88	134	9136.62	10.79	13100.51	6.92	0	0	1616.63	40.82	901.64	17.79	319.94	10.82	215.62	6.37	1	30227.32	11.82	0.91	4	2	134	9424	9291
169	57.10	81.91	135	9136.31	11.40	13105.69	8.07	0	0	1894.77	56.87	924.67	23.38	289.74	10.96	210.66	7.37	1	32803.93	19.55	0.88	5	2	135	9424	9290
170	56.76	81.98	136	9082.37	17.02	13116.81	9.35	0	0	1434.83	47.06	914.70	22.12	364.35	18.08	224.96	8.65	1	30912.50	19.12	0.85	5	2	136	9424	9289
171	57.07	81.88	137	9130.65	13.13	13101.51	8.49	0	0	1716.51	52.61	927.49	23.06	320.19	13.18	217.81	7.82	1	33741.50	17.33	0.87	5	2	137	9424	9288
172	57.09	81.97	138	9135.08	14.38	13114.64	8.44	0	0	1749.07	52.61	927.70	24.23	349.32	15.10	221.60	7.80	1	33799.65	19.70	0.87	5	2	138	9424	9287
173	57.32	82.02	139	9171.56	16.82	13123.86	12.96	0	0	1560.45	74.99	1027.05	29.95	270.48	15.71	211.13	11.79	1	33721.62	19.64	0.76	5	2	139	9424	9286
174	56.41	81.98	140	9025.71	16.73	13117.09	6.65	0	0	1738.97	49.01	957.44	20.90	387.30	17.57	185.17	6.03	1	33171.23	20.47	0.90	5	2	140	9424	9285
175	56.73	81.98	141	9076.74	19.56	13117.40	8.50	0	0	1312.43	40.98	937.72	19.72	414.05	22.05	215.57	7.84	1	29654.85	24.81	0.86	5	2	141	9424	9284
176	57.17	82.00	142	9146.75	17.64	13120.79	10.18	0	0	1525.03	57.10	938.09	25.77	346.04	18.41	214.87	9.36	1	32357.85	21.03	0.82	5	2	142	9424	9283
177	57.33	82.19	143	9172.14	21.21	13149.76	10.84	0	0	1414.86	62.21	1000.12	26.83	352.62	22.34	194.85	9.88	1	29504.15	22.37	0.78	5	2	143	9424	9282
178	57.49	82.33	144	9198.62	19.30	13173.29	10.66	0	0	1290.85	58.06	997.25	23.48	321.87	19.26	186.40	9.66	1	27578.00	14.70	0.78	5	2	144	9424	9281
179	56.77	81.90	145	9082.59	18.40	13104.54	8.33	0	0	1381.81	39.11	896.34	19.83	426.61	21.23	232.96	7.80	1	31946.30	14.13	0.87	5	2	145	9424	9280
180	55.93	81.71	146	8949.23	11.39	13074.16	7.13	0	0	1790.16	52.06	960.19	20.59	296.26	11.02	192.27	6.45	1	33043.02	18.20	0.89	5	2	146	9424	9279
181	56.15	81.67	147	8983.36	12.33	13067.80	7.56	0	0	1960.95	55.50	875.04	23.95	320.62	12.41	210.47	6.89	1	32764.57	16.90	0.89	5	2	147	9424	9278
182	56.10	81.76	148	8976.20	11.19	13081.50	7.68	0	0	1942.37	54.33	903.74	23.09	300.27	10.98	216.00	7.00	1	34285.80	14.67	0.89	5	2	148	9424	9277
183	55.49	81.69	149	8878.92	14.06	13070.72	9.77	0	0	1725.44	58.42	882.33	25.34	301.33	14.01	226.73	8.92	1	31648.00	12.09	0.85	5	2	149	9424	9276
184	55.95	81.41	150	8951.81	12.87	13025.97	7.58	0	0	1544.88	39.84	861.89	19.21	360.66	13.77	233.62	7.01	1	32089.45	14.44	0.89	5	2	150	9424	9275
185	55.88	81.51	151	8940.21	13.12	13042.03	8.76	0	0	1688.96	55.50	923.60	23.37	302.37	12.81	209.92	7.97	1	29456.48	15.45	0.86	5	2	151	9424	9274
186	56.32	81.58	152	9010.89	8.38	13052.22	5.17	0	0	1901.48	39.38	941.10	15.69	298.12	8.24	195.66	4.67	1	32414.07	19.01	0.94	4	2	152	9424	9273
187	56.29	81.78	153	9006.17	12.89	13084.13	7.26	0	0	1814.15	53.23	939.92	21.79	318.73	12.92	194.37	6.58	1	34557.40	19.01	0.89	5	2	153	9424	9272
188	56.28	81.40	154	9004.42	14.18	13024.27	8.69	0	0	1732.85	57.86	952.10	24.69	319.45	14.16	205.25	7.92	1	33025.30	15.32	0.85	4	2	154	9424	9271
189	55.76	81.46	155	8921.07	9.43	13033.96	7.66	0	0	2174.88	60.41	952.45	24.15	262.78	8.76	215.87	6.94	1	37997.90	21.84	0.90	5	2	155	9424	9270
190	56.11	81.60	156	8977.37	10.40	13056.76	6.06	0	0	2016.86	50.80	1033.02	20.31	309.80	10.23	188.73	5.48	1	35457.55	17.21	0.92	4	2	156	9424	9269
191	56.04	81.62	157	8965.64	10.93	13059.77	7.40	0	0	2236.36	64.37	946.97	25.80	287.64	10.51	201.65	6.70	1	36560.25	21.18	0.89	5	2	157	9424	9268
192	55.93	81.66	158	8949.37	13.97	13066.36	9.42	0	0	1989.51	70.80	923.01	29.41	297.48	13.58	208.20	8.57	1	34800.07	22.39	0.84	5	2	158	9424	9267
193	55.74	81.55	159	8918.61	10.65	13048.10	7.02	0	0	2112.37	63.72	1011.69	23.38	271.31	9.91	181.73	6.32	1	35630.43	25.36	0.89	5	2	159	9424	9266
194	55.69	81.66	160	8910.57	11.94	13064.87	8.36	0	0	2172.46	70.72	970.31	28.12	281.77	11.28	201.33	7.57	1	36560.85	19.52	0.87	5	2	160	9424	9265
195	56.25	81.81	161	9000.49	16.25	13089.73	7.99	0	0	1761.33	48.09	911.46	22.87	384.51	16.77	228.94	7.45	1	34458.77	13.76	0.89	5	2	161	9424	9264
196	56.49	81.78	162	9038.69	26.73	13085.13	11.62	0	0	1646.93	66.69	941.88	32.81	422.25	29.47	225.79	10.87	1	35095.80	16.70	0.79	5	2	162	9424	9263
197	56.70	81.84	163	9072.23	16.11	13093.77	9.79	0	0	1756.45	62.56	986.84	27.33	326.83	16.34	215.64	9.01	1	36320.35	20.64	0.84	5	2	163	9424	9262
198	57.05	81.69	164	9128.03	16.83	13070.59	10.90	0	0	1715.43	67.70	992.32	29.38	318.83	16.86	216.39	10.11	1	35198.60	17.99	0.81	5	2	164	9424	9261
199	56.82	82.04	165	9091.91	13.92	13126.19	8.10	0	0	2104.40	71.47	1073.60	27.95	303.65	13.67	186.75	7.32	1	39855.73	26.20	0.87	5	2	165	9424	9260
200	56.56	81.86	166	9050.16	13.39	13096.91	7.36	0	0	2075.69	54.31	906.96	24.76	350.49	13.77	221.35	6.75	1	43714.73	18.54	0.90	5	2	166	9424	9259
201	56.75	81.99	167	9080.60	19.30	13118.08	9.64	0	0	2153.92	76.16	981.74	35.43	377.03	20.80	215.49	8.88	1	45696.77	18.39	0.83	5	2	167	9424	9258
202	56.03	81.85	168	8964.46	13.22	13096.06	7.46	0	0	2289.31	68.80	993.56	28.57	324.47	13.32	195.25	6.77	1	42657.98	21.35	0.88	5	2	168	9424	9257
203	55.70	81.71	169	8911.33	12.31	13073.27	8.01	0	0	2251.80	70.50	942.02	27.39	282.18	12.15	199.96	7.22	1	43755.00	17.26	0.89	5	2	169	9424	9256
204	55.91	81.54	170	8944.91	16.55	13046.62	10.10	0	0	2082.48	85.28	1025.55	34.35	304.48	16.18	193.72	9.15	1	40010.23	22.12	0.81	5	2	170	9424	9255
205	55.58	81.69	171	8893.00	11.40	13069.93	7.59	0	0	2317.96	73.81	1040.92	27.71	275.37	10.64	186.33	6.84	1	42205.12	19.52	0.88	5	2	171	9424	9254
206	55.92	81.50	172	8946.56	13.04	13040.56	7.94	0	0	1802.11	52.58	952.14	23.39	331.21	13.30	215.15	7.26	1	38448.68	20.41	0.88	5	2	172	9424	9253
207	55.81	81.37	173	8929.79	9.97	13019.62	6.47	0	0	1947.91	43.98	839.27	20.13	329.88	10.16	226.84	5.95	1	35511.75	20.71	0.92	5	2	173	9424	9252
208	55.75	81.41	174	8919.95	9.36	13025.11	6.94	0	0	2051.73	48.98	870.59	21.60	299.78	9.12	229.19	6.36	1	36164.48	17.69	0.91	5	2	174	9424	9251
209	55.52	81.62	175	8882.99	9.21	13059.27	6.47	0	0	2411.78	61.46	988.48	24.13	278.19	8.64	198.90	5.85	1	40387.25	25.50	0.92	5	2	175	9424	9250
210	55.59	81.61	176	8894.42	8.28	13057.09	5.93	0	0	2608.01	58.22	917.19	23.78	285.23	7.86	208.42	5.38	1	41926.45	24.97	0.93	4	2	176	9424	9249
211	55.28	81.70	177	8844.28	7.15	13072.19	6.28	0	0	2411.41	50.46	867.23	20.56	260.60	6.80	232.27	5.85	1	37103.88	17.79	0.94	5	2	177	9424	9248
212	55.16	81.67	178	8824.92	5.67	13066.44	5.55	0	0	2724.55	55.14	944.35	19.62	216.93	5.15	213.21	4.98	0	35566.40	17.63	0.95	4	2	178	9424	9247
213	55.58	81.55	179	8892.21	4.82	13047.53	4.00	0	0	2867.53	46.63	967.77	16.18	229.71	4.33	191.31	3.58	0	37480.48	20.64	0.97	4	2	179	9424	9246
214	55.36	81.65	180	8858.06	5.44	13064.66	4.84	0	0	2929.66	57.81	984.00	19.20	213.73	4.86	190.19	4.32	0	35590.50	21.77	0.96	3	2	180	9424	9245
215	55.43	81.66	181	8868.01	7.28	13065.11	6.03	0	0	2465.87	59.19	1009.39	21.08	235.18	6.57	195.55	5.41	0	35213.45	18.53	0.93	4	2	181	9424	9244
216	55.45	81.50	182	8872.11	12.13	13040.73	8.06	0	0	1782.18	52.12	926.00	22.86	314.69	12.04	217.63	7.37	1	30356.12	11.31	0.88	4	2	182	9424	9243
217	55.60	81.38	183	8895.90	15.68	13021.57	9.96	0	0	1525.36	58.02	998.70	24.59	312.27	15.47	206.34	9.07	1	34394.00	17.18	0.82	5	2	183	9424	9242
218	55.66	81.62	184	8906.22	11.48	13058.99	8.16	0	0	1753.05	46.22	885.33	20.93	308.14	11.54	243.13	7.52	1	33387.15	21.18	0.90	5	2	184	9424	9241
219	55.86	81.50	185	8936.85	13.14	13040.66	9.93	0	0	1620.93	48.35	819.19	23.95	330.79	13.49	263.29	9.36	1	32499.77	13.06	0.84	4	2	185	9424	9240
220	55.93	81.64	186	8948.33	15.69	13061.61	10.05	0	0	1700.60	61.16	939.80	27.37	325.13	15.88	220.73	9.20	1	33036.23	14.68	0.82	5	2	186	9424	9239
221	55.80	81.76	187	8927.45	12.50	13080.86	9.14	0	0	1713.64	59.27	1023.11	23.76	277.85	11.80	207.09	8.29	1	32428.43	20.19	0.85	5	2	187	9424	9238
222	55.59	81.46	188	8894.04	8.05	13033.41	6.22	0	0	1903.95	44.27	966.30	17.58	267.92	7.49	209.41	5.63	1	34489.68	19.62	0.93	4	2	188	9424	9237
223	55.70	81.53	189	8912.78	12.36	13044.58	7.90	0	0	1749.06	49.51	924.25	22.29	327.64	12.54	220.92	7.24	1	33658.75	16.02	0.88	5	2	189	9424	9236
224	55.67	81.37	190	8907.72	13.37	13019.58	9.14	0	0	1670.53	46.74	877.92	22.46	330.92	13.59	256.54	8.52	1	34636.38	12.90	0.88	5	2	190	9424	9235
225	55.29	81.50	191	8846.55	9.08	13039.76	7.58	0	0	2372.31	65.35	928.78	25.29	251.56	8.56	215.16	6.84	1	38093.32	20.63	0.91	5	2	191	9424	9234
226	55.58	81.71	192	8893.10	7.93	13074.17	5.66	0	0	2291.74	51.48	1002.55	19.87	272.26	7.39	197.07	5.11	1	39500.10	22.49	0.93	4	2	192	9424	9233
227	55.67	81.55	193	8907.39	13.52	13047.26	8.43	0	0	2067.38	60.82	873.42	26.87	319.85	13.61	225.13	7.69	1	38235.95	16.11	0.88	5	2	193	9424	9232
228	55.67	81.61	194	8907.86	10.45	13057.40	6.93	0	0	2227.34	57.54	928.52	23.32	289.32	10.35	210.12	6.27	1	39594.12	26.48	0.92	5	2	194	9424	9231
229	55.61	81.40	195	8897.23	8.71	13024.74	6.28	0	0	2149.97	50.85	952.35	20.70	283.42	8.25	208.37	5.70	1	37901.90	22.92	0.92	4	2	195	9424	9230
230	55.36	81.46	196	8858.18	6.93	13033.59	5.58	0	0	2316.39	47.25	914.92	18.41	257.26	6.60	213.90	5.04	1	36924.52	20.37	0.95	4	2	196	9424	9229
231	55.88	81.76	197	8940.14	10.32	13081.41	6.70	0	0	1970.61	46.77	892.74	21.03	324.93	10.43	222.99	6.15	1	35645.45	21.12	0.91	4	2	197	9424	9228
232	55.87	81.53	198	8939.11	10.81	13045.41	7.76	0	0	1729.11	45.50	921.19	20.57	310.94	10.73	232.98	7.14	1	34294.80	14.60	0.89	4	2	198	9424	9227
233	55.43	81.51	199	8868.71	14.58	13041.21	10.23	0	0	1702.04	63.79	971.20	26.25	287.10	14.31	214.15	9.28	1	31640.35	15.68	0.84	5	2	199	9424	9226
234	56.68	82.10	200	9068.71	29.58	13135.90	14.98	0	0	1363.26	80.91	1029.40	34.87	350.16	30.69	198.69	13.63	1	31861.85	19.14	0.68	5	2	200	9424	9225
235	56.44	81.81	201	9030.70	15.96	13090.27	10.04	0	0	1493.59	52.77	945.98	23.04	319.40	16.08	222.20	9.28	1	29719.68	21.25	0.84	5	2	201	9424	9224
236	56.03	81.57	202	8964.02	16.41	13050.53	13.17	0	0	1642.18	73.28	927.54	31.46	281.23	15.75	232.01	12.05	1	31435.55	18.33	0.76	5	2	202	9424	9223
237	56.17	81.45	203	8987.55	12.16	13032.59	8.01	0	0	1568.64	45.26	996.76	19.98	317.29	12.15	219.15	7.32	1	34048.70	13.73	0.88	4	2	203	9424	9222
238	56.21	81.67	204	8993.93	11.22	13066.97	8.04	0	0	1667.91	41.60	859.68	20.12	329.60	11.50	254.45	7.51	1	31615.75	18.07	0.89	5	2	204	9424	9221
239	55.95	81.58	205	8952.50	14.89	13052.23	9.53	0	0	1985.55	71.72	970.09	30.32	309.54	14.71	207.74	8.67	1	36148.40	23.31	0.84	5	2	205	9424	9220
240	55.53	81.54	206	8885.60	13.64	13046.38	8.88	0	0	1865.48	65.42	986.93	25.51	283.86	13.37	198.16	8.01	1	35820.62	17.96	0.86	5	2	206	9424	9219
241	55.07	81.85	207	8810.84	8.37	13096.08	7.54	0	0	2156.15	61.73	974.36	21.99	226.17	7.61	204.93	6.77	0	34998.05	15.88	0.91	5	2	207	9424	9218
242	55.28	81.56	208	8844.54	7.17	13049.67	5.12	0	0	2214.81	44.16	931.56	17.09	271.17	6.86	201.05	4.62	1	34944.38	15.80	0.95	4	2	208	9424	9217
243	55.66	81.50	209	8906.20	11.51	13040.38	7.02	0	0	1725.54	47.47	980.02	19.91	315.77	11.42	200.92	6.38	1	32961.80	20.56	0.90	5	2	209	9424	9216
244	55.59	81.31	210	8893.77	13.18	13009.24	7.74	0	0	1556.46	43.26	914.31	20.02	349.87	13.88	220.98	7.12	1	33380.68	17.37	0.88	5	2	210	9424	9215
245	55.29	81.52	211	8846.14	9.31	13043.70	5.92	0	0	1787.45	41.52	932.11	16.73	296.69	9.14	199.86	5.36	1	30917.05	14.97	0.93	5	2	211	9424	9214
246	55.84	81.64	212	8934.99	12.33	13062.87	6.75	0	0	1920.34	59.46	1038.27	22.03	300.26	11.91	170.58	6.07	1	33348.27	25.92	0.89	5	2	212	9424	9213
247	56.52	81.57	213	9043.63	15.31	13051.32	7.73	0	0	1561.11	43.22	943.45	20.21	372.26	16.07	220.35	7.08	1	31156.32	17.60	0.89	5	2	213	9424	9212
248	55.91	81.93	214	8945.45	15.17	13108.53	8.39	0	0	1715.09	52.32	884.25	22.45	329.75	15.10	214.60	7.66	1	34957.02	19.66	0.88	5	2	214	9424	9211
249	55.63	81.60	215	8900.64	19.48	13056.64	10.98	0	0	1291.93	53.08	932.66	22.83	328.36	19.67	209.80	9.97	1	30087.12	14.31	0.81	5	2	215	9424	9210
250	55.85	81.81	216	8936.56	37.90	13088.87	12.57	0	0	1038.35	41.23	932.32	22.16	528.35	40.32	247.90	11.97	1	27302.60	13.22	0.79	5	2	216	9424	9209
251	55.76	81.57	217	8921.49	30.65	13051.67	11.57	0	0	1009.17	38.81	946.36	17.19	468.79	25.68	234.35	10.94	1	27284.35	14.12	0.85	5	2	217	9424	9208
252	55.07	81.65	218	8810.64	13.89	13063.55	10.19	0	0	1583.30	67.93	992.66	24.00	248.64	12.81	184.96	9.13	0	28166.05	10.22	0.82	5	2	218	9424	9207
253	55.17	81.66	219	8827.19	15.16	13065.96	10.85	0	0	1459.61	59.47	954.57	24.00	281.19	14.59	208.87	9.83	1	28773.65	12.51	0.81	5	2	219	9424	9206
254	55.67	81.25	220	8906.60	12.43	12999.68	8.12	0	0	1470.73	41.00	865.51	18.08	313.07	12.49	228.73	7.43	1	32406.40	15.21	0.89	5	2	220	9424	9205
255	56.30	81.17	221	9008.03	14.53	12986.96	7.41	0	0	1369.80	31.05	811.52	15.23	385.54	13.79	254.90	6.92	1	30622.77	16.34	0.92	5	2	221	9424	9204
256	56.34	81.44	222	9014.81	13.81	13029.91	7.32	0	0	1533.10	37.71	871.23	18.60	383.01	14.92	236.16	6.77	1	33601.90	15.67	0.90	5	2	222	9424	9203
257	55.81	81.49	223	8929.49	14.77	13037.65	9.66	0	0	1512.99	54.29	969.86	23.33	310.93	14.59	212.32	8.81	1	31929.85	18.80	0.83	5	2	223	9424	9202
258	55.52	81.69	224	8883.05	15.45	13070.07	8.87	0	0	1419.18	45.23	928.08	20.26	338.08	15.79	219.21	8.11	1	31093.12	14.91	0.87	5	2	224	9424	9201
259	56.05	81.55	225	8967.78	14.84	13048.43	8.37	0	0	1436.71	40.21	925.81	18.31	340.92	14.62	234.01	7.65	1	31348.88	17.48	0.89	5	2	225	9424	9200
260	56.31	81.67	226	9009.88	22.48	13066.57	12.45	0	0	1370.12	52.96	960.02	26.25	381.22	23.37	249.13	11.93	1	33327.68	13.93	0.80	5	2	226	9424	9199
261	56.59	81.59	227	9054.28	20.40	13053.62	11.49	0	0	1449.84	58.27	991.37	28.01	368.44	22.23	227.56	10.60	1	34065.40	10.47	0.77	4	2	227	9424	9198
262	56.57	81.80	228	9051.52	17.39	13087.39	11.29	0	0	1537.52	56.99	952.58	26.41	333.57	17.79	237.85	10.60	1	31399.38	11.62	0.82	5	2	228	9424	9197
263	55.59	81.66	229	8893.85	16.60	13065.17	8.82	0	0	1707.20	53.09	882.39	24.24	360.63	17.15	221.45	8.23	1	33995.02	17.66	0.87	5	2	229	9424	9196
264	55.13	81.70	230	8821.42	14.37	13072.80	9.43	0	0	1770.76	65.83	984.41	26.24	290.50	13.92	198.79	8.53	1	32285.12	13.95	0.84	5	2	230	9424	9195
265	55.08	81.68	231	8813.06	14.51	13068.46	8.73	0	0	1752.90	58.20	943.85	24.97	322.43	14.62	207.17	7.95	1	34030.48	14.22	0.86	5	2	231	9424	9194
266	55.36	81.62	232	8857.49	10.18	13059.66	6.01	0	0	2154.21	57.45	955.84	20.91	282.83	9.85	175.91	5.39	1	32510.02	18.07	0.92	5	2	232	9424	9193
267	55.67	81.65	233	8906.75	14.87	13064.32	8.26	0	0	1755.41	56.72	957.71	23.41	319.28	14.91	200.27	7.47	1	33371.80	16.46	0.88	5	2	233	9424	9192
268	56.50	81.87	234	9040.75	17.72	13098.62	10.74	0	0	1346.47	47.53	920.04	22.45	348.63	18.30	238.10	10.05	1	28872.75	11.44	0.83	5	2	234	9424	9191
269	56.07	81.61	235	8970.53	13.75	13057.97	7.12	0	0	1457.14	40.28	972.51	17.95	358.28	14.60	203.86	6.50	1	30484.70	14.53	0.89	4	2	235	9424	9190
270	55.90	81.88	236	8944.01	19.50	13100.95	9.15	0	0	1655.68	52.65	890.80	24.87	386.59	19.70	225.97	8.42	1	35292.40	20.33	0.86	5	2	236	9424	9189
271	56.22	81.86	237	8995.77	13.82	13097.75	7.12	0	0	1563.22	39.75	920.44	17.95	358.08	14.01	219.16	6.56	1	32267.48	20.55	0.91	5	2	237	9424	9188
272	56.33	82.06	238	9013.04	21.00	13130.24	11.44	0	0	1435.94	64.01	966.86	26.61	324.98	21.11	200.88	10.37	1	29882.80	18.67	0.79	5	2	238	9424	9187
273	55.82	81.60	239	8930.83	17.00	13056.19	8.00	0	0	1569.56	46.08	890.12	20.97	373.31	17.27	213.97	7.29	1	31640.62	18.33	0.88	5	2	239	9424	9186
274	55.73	81.57	240	8917.33	13.23	13051.26	8.44	0	0	1905.57	64.49	997.90	25.90	297.58	12.77	195.78	7.65	1	36254.55	23.39	0.86	5	2	240	9424	9185
275	55.96	81.64	241	8952.84	13.79	13062.57	7.02	0	0	1862.73	47.33	900.65	20.98	350.23	13.70	216.38	6.39	1	35593.40	23.90	0.91	5	2	241	9424	9184
276	55.86	81.45	242	8937.79	12.56	13032.22	8.68	0	0	1692.23	54.86	954.06	22.87	295.04	12.15	210.49	7.89	1	32533.27	19.67	0.86	4	2	242	9424	9183
277	56.11	81.87	243	8977.75	38.34	13099.33	31.72	0	0	963.64	53.91	836.18	20.92	445.72	30.45	334.24	26.51	1	30671.02	13.91	0.80	5	2	243	9424	9182
278	55.19	81.43	244	8830.37	8.25	13029.60	4.66	0	0	1945.46	39.04	893.48	15.05	303.92	8.10	181.74	4.20	1	30443.25	14.61	0.95	4	2	244	9424	9181
279	54.72	81.45	245	8754.65	8.75	13032.25	6.76	0	0	1924.83	52.18	960.01	19.12	249.76	7.99	194.44	6.08	1	31938.15	15.49	0.91	5	2	245	9424	9180
280	54.83	81.35	246	8772.94	7.51	13015.26	5.03	0	0	2000.80	41.79	935.70	15.76	275.36	7.04	188.11	4.53	1	32859.18	18.46	0.95	5	2	246	9424	9179
281	55.20	81.59	247	8831.55	12.08	13054.86	7.60	0	0	1993.79	67.30	1020.21	24.00	270.33	11.44	175.50	6.81	1	33440.45	19.18	0.88	5	2	247	9424	9178
282	55.47	81.45	248	8875.36	12.10	13031.95	7.54	0	0	1756.77	55.20	964.23	21.54	294.06	11.58	188.12	6.82	1	28909.25	15.39	0.88	3	2	248	9424	9177
283	55.63	81.66	249	8900.19	9.40	13065.17	6.53	0	0	1620.92	39.38	957.23	16.50	296.04	9.06	211.38	5.94	1	31344.70	16.74	0.92	4	2	249	9424	9176
284	55.34	81.68	250	8854.68	10.36	13068.37	7.67	0	0	1654.90	47.64	916.50	18.78	270.60	9.96	208.68	6.94	1	26159.27	18.15	0.90	5	2	250	9424	9175
285	55.74	81.92	251	8918.32	15.91	13107.90	9.89	0	0	1469.37	51.10	919.10	22.97	331.07	16.24	223.58	9.13	1	27906.55	17.27	0.84	5	2	251	9424	9174
286	55.41	81.74	252	8866.30	17.42	13078.84	11.69	0	0	1414.30	55.32	876.75	25.25	320.87	17.64	235.42	10.77	1	28542.93	12.60	0.80	5	2	252	9424	9173
287	55.38	81.51	253	8860.60	17.66	13041.91	11.33	0	0	1192.92	51.41	957.31	21.18	300.20	17.47	206.42	10.27	1	26769.62	14.82	0.79	5	2	253	9424	9172
288	56.37	81.81	254	9018.53	23.08	13090.19	12.86	0	0	1086.29	46.66	915.45	22.25	361.35	23.82	235.74	11.88	1	27185.43	11.63	0.76	5	2	254	9424	9171
289	54.99	81.83	255	8798.40	17.93	13093.02	12.39	0	0	1106.05	51.29	961.89	21.21	293.12	17.36	209.83	11.27	1	26176.95	13.55	0.76	5	2	255	9424	9170
290	55.32	81.91	256	8851.41	24.27	13106.19	13.45	0	0	1147.80	57.15	934.18	25.38	345.16	25.09	212.47	12.34	1	25235.95	13.50	0.73	5	2	256	9424	9169
291	55.70	82.16	257	8911.45	31.87	13145.63	15.01	0	0	952.34	46.61	929.59	23.00	424.53	36.27	232.11	14.75	1	24596.73	11.30	0.74	5	2	257	9424	9168
292	56.19	82.01	258	8990.80	22.46	13121.88	11.32	0	0	1121.39	49.68	988.54	22.14	365.11	24.17	202.16	10.36	1	26823.38	12.85	0.77	5	2	258	9424	9167
293	55.26	81.60	259	8842.10	10.79	13056.11	7.23	0	0	1357.68	34.81	883.36	15.23	310.03	10.77	222.25	6.61	1	23884.60	13.73	0.91	5	2	259	9424	9166
294	55.02	81.79	260	8802.55	11.56	13086.79	7.97	0	0	1522.50	47.49	956.26	18.75	281.77	11.03	200.13	7.21	1	28387.12	15.05	0.88	5	2	260	9424	9165
295	55.10	81.76	261	8816.33	11.61	13081.74	7.39	0	0	1705.31	55.91	995.53	19.92	268.88	10.91	175.77	6.63	1	28912.77	16.76	0.88	5	2	261	9424	9164
296	54.83	81.49	262	8772.68	12.94	13037.71	6.95	0	0	1565.49	46.44	924.75	18.68	324.38	12.98	184.04	6.29	1	27489.48	15.25	0.89	5	2	262	9424	9163
297	54.90	81.52	263	8784.66	12.20	13043.44	7.58	0	0	1741.86	55.42	930.57	21.36	290.99	11.70	186.65	6.85	1	30789.52	15.62	0.88	5	2	263	9424	9162
298	55.13	81.59	264	8821.60	8.58	13055.00	6.05	0	0	1693.78	37.97	891.69	15.67	288.71	8.32	211.90	5.49	1	29110.70	16.05	0.93	5	2	264	9424	9161
299	54.98	82.01	265	8796.23	14.26	13121.43	8.39	0	0	1611.84	53.76	914.97	22.27	318.10	14.23	197.79	7.63	1	29423.23	14.45	0.86	5	2	265	9424	9160
300	55.16	81.77	266	8825.35	17.52	13083.61	8.54	0	0	1604.85	59.52	952.80	24.05	339.51	17.97	180.85	7.73	1	30794.55	16.32	0.84	5	2	266	9424	9159
301	55.00	81.79	267	8800.37	13.10	13086.55	7.87	0	0	1741.61	56.34	970.59	22.42	303.61	12.81	190.88	7.12	1	32947.98	17.04	0.87	5	2	267	9424	9158
302	56.08	81.93	268	8972.18	17.62	13109.34	8.90	0	0	1605.32	55.72	946.98	24.69	361.12	18.71	202.45	8.13	1	34103.52	20.38	0.84	5	2	268	9424	9157
303	55.59	81.97	269	8894.89	23.08	13115.99	8.83	0	0	1414.03	46.39	952.11	22.62	443.15	26.46	213.07	8.14	1	31913.57	16.70	0.85	5	2	269	9424	9156
304	55.73	82.17	270	8916.99	16.83	13146.80	7.97	0	0	1551.88	44.80	919.29	21.43	394.52	18.52	218.92	7.34	1	31664.57	18.83	0.87	5	2	270	9424	9155
305	55.55	81.96	271	8887.79	15.05	13112.91	8.62	0	0	1488.90	43.62	876.78	20.40	352.54	15.54	231.28	7.97	1	31988.60	16.15	0.88	5	2	271	9424	9154
306	55.02	81.92	272	8802.44	12.40	13107.65	7.55	0	0	1535.71	41.55	895.26	17.32	305.83	12.28	217.60	6.86	1	33104.05	14.90	0.91	5	2	272	9424	9153
307	55.24	82.03	273	8838.30	15.95	13125.09	9.43	0	0	1462.66	47.94	914.96	22.23	347.60	16.61	226.95	8.71	1	32618.98	17.18	0.85	5	2	273	9424	9152
308	54.94	81.79	274	8790.66	8.32	13085.87	5.83	0	0	1651.02	34.95	874.41	14.85	298.06	8.10	216.61	5.32	1	30166.15	15.21	0.93	5	2	274	9424	9151
309	55.43	81.71	275	8869.52	14.22	13073.63	7.16	0	0	1366.62	33.05	865.05	16.35	392.71	15.38	234.66	6.63	1	30288.57	10.00	0.90	5	2	275	9424	9150
310	55.21	81.73	276	8833.54	11.23	13077.17	7.39	0	0	1941.76	55.98	934.68	22.45	291.32	10.93	200.91	6.69	1	34602.77	21.92	0.90	5	2	276	9424	9149
311	55.38	82.01	277	8861.00	10.18	13122.25	5.75	0	0	1974.67	44.95	941.40	18.58	321.01	10.24	198.10	5.22	1	36975.38	19.20	0.93	5	2	277	9424	9148
312	54.46	81.91	278	8713.09	11.58	13105.85	7.49	0	0	2137.69	71.83	1041.91	25.35	265.48	10.66	173.79	6.73	1	34655.80	15.37	0.88	5	2	278	9424	9147
313	54.36	81.99	279	8697.35	7.16	13117.83	5.27	0	0	2355.49	47.87	880.22	18.31	265.36	6.85	202.70	4.77	1	34928.82	15.08	0.95	4	2	279	9424	9146
314	54.62	81.67	280	8738.52	11.53	13066.57	7.01	0	0	1863.54	54.95	965.95	21.43	297.64	11.09	186.44	6.34	1	33422.18	17.93	0.89	5	2	280	9424	9145
315	54.62	81.89	281	8739.84	12.86	13102.52	7.92	0	0	1695.94	53.61	933.56	21.94	308.39	12.59	197.04	7.20	1	30254.93	19.58	0.87	5	2	281	9424	9144
316	54.23	81.54	282	8676.39	8.58	13046.65	5.87	0	0	2056.72	51.46	908.08	18.45	260.24	8.07	182.99	5.27	1	29289.20	13.53	0.93	5	2	282	9424	9143
317	54.12	81.58	283	8658.91	10.75	13052.45	7.46	0	0	1991.80	61.12	926.76	22.73	266.67	10.12	189.87	6.71	1	29419.35	13.81	0.89	5	2	283	9424	9142
318	54.46	81.73	284	8713.27	8.02	13076.88	5.68	0	0	1982.47	46.04	940.09	17.25	266.40	7.41	190.96	5.12	1	30698.30	15.69	0.93	4	2	284	9424	9141
319	54.47	81.99	285	8715.40	9.62	13117.94	6.86	0	0	2293.74	62.90	925.98	23.32	262.11	9.23	195.10	6.17	1	34653.00	15.49	0.91	5	2	285	9424	9140
320	54.72	82.12	286	8754.76	11.55	13139.06	8.02	0	0	1925.36	50.92	870.63	22.62	306.65	11.58	237.31	7.38	1	37917.90	23.14	0.90	5	2	286	9424	9139
321	54.22	81.80	287	8675.46	10.77	13087.88	7.43	0	0	1966.29	63.12	970.70	22.19	255.35	10.08	180.18	6.65	1	32431.62	22.93	0.89	5	2	287	9424	9138
322	54.58	82.04	288	8732.76	11.21	13125.78	8.02	0	0	1896.43	64.26	1019.78	23.05	255.63	10.24	184.41	7.21	1	35557.52	23.06	0.87	5	2	288	9424	9137
323	54.28	82.04	289	8685.54	8.87	13126.08	6.54	0	0	2111.87	59.56	955.19	20.23	240.18	8.21	180.49	5.85	0	31756.85	15.96	0.91	5	2	289	9424	9136
324	55.24	82.20	290	8839.12	14.35	13151.72	7.72	0	0	1803.27	51.28	914.15	23.32	356.20	15.07	214.42	7.07	1	36742.68	24.99	0.88	5	2	290	9424	9135
325	54.68	82.06	291	8748.51	15.10	13129.77	10.24	0	0	1926.39	69.09	879.75	29.36	298.91	15.06	223.48	9.36	1	37126.73	20.23	0.84	5	2	291	9424	9134
326	54.55	81.83	292	8727.67	11.56	13092.77	7.63	0	0	2047.05	61.72	917.52	23.86	280.32	11.31	197.90	6.88	1	35245.75	23.31	0.89	5	2	292	9424	9133
327	54.53	81.80	293	8724.08	10.78	13087.44	7.39	0	0	2095.20	63.06	945.84	23.30	265.62	10.41	191.70	6.64	1	33856.35	22.27	0.90	5	2	293	9424	9132
328	54.52	82.30	294	8723.99	11.50	13168.76	8.44	0	0	2056.58	61.02	871.70	25.47	284.27	11.33	222.97	7.67	1	36608.52	22.31	0.89	5	2	294	9424	9131
329	55.08	82.15	295	8812.05	11.37	13144.31	6.95	0	0	2184.55	57.15	916.55	24.58	321.25	11.44	209.18	6.34	1	39155.40	22.31	0.90	4	2	295	9424	9130
330	55.42	82.34	296	8867.44	18.38	13173.91	8.27	0	0	1688.45	53.50	982.58	24.23	382.39	19.30	205.53	7.54	1	34511.57	13.46	0.87	5	2	296	9424	9129
331	55.49	82.14	297	8878.14	11.26	13142.19	6.30	0	0	1827.98	42.95	956.34	19.47	352.30	11.89	212.32	5.78	1	37181.68	18.95	0.92	4	2	297	9424	9128
332	55.85	82.40	298	8935.90	21.44	13183.78	10.79	0	0	1421.09	55.59	997.46	26.34	380.69	23.38	218.72	9.90	1	33027.35	13.29	0.79	5	2	298	9424	9127
333	55.52	82.29	299	8883.74	26.53	13166.14	11.52	0	0	1467.48	60.46	969.96	29.03	414.24	28.92	219.53	10.74	1	33175.00	12.07	0.79	5	2	299	9424	9126
334	55.18	82.09	300	8829.55	12.39	13133.66	7.80	0	0	1895.34	60.21	946.06	23.51	291.59	12.02	192.23	7.05	1	33981.57	26.11	0.88	5	2	300	9424	9125
335	55.23	82.11	301	8836.59	13.76	13137.15	8.95	0	0	1655.49	56.44	936.15	23.15	299.81	13.53	205.74	8.16	1	32509.75	20.30	0.86	5	2	301	9424	9124
336	55.19	82.06	302	8830.48	14.95	13130.15	7.90	0	0	1498.03	45.51	975.90	20.28	357.26	15.88	205.64	7.25	1	32473.73	15.39	0.87	4	2	302	9424	9123
337	55.39	82.05	303	8862.32	17.56	13127.33	7.80	0	0	1498.69	43.85	936.61	21.04	413.17	20.70	212.11	7.20	1	32700.60	14.47	0.87	4	2	303	9424	9122
338	54.72	82.25	304	8754.92	13.33	13159.90	8.55	0	0	1581.46	46.94	873.64	20.51	312.74	13.37	225.97	7.81	1	33197.40	20.63	0.89	5	2	304	9424	9121
339	54.96	82.20	305	8793.99	19.31	13151.76	10.32	0	0	1338.41	45.20	809.81	21.51	365.16	19.26	239.57	9.53	1	31921.55	12.55	0.84	5	2	305	9424	9120
340	55.10	82.15	306	8816.77	17.49	13144.44	8.80	0	0	1291.70	44.23	949.10	19.55	362.25	18.58	202.67	8.06	1	29425.12	13.17	0.85	5	2	306	9424	9119
341	54.90	82.08	307	8783.86	10.26	13133.26	5.90	0	0	1819.46	43.85	898.44	16.70	292.84	10.16	190.77	5.30	1	32135.95	19.15	0.93	5	2	307	9424	9118
342	54.65	82.24	308	8743.94	13.25	13158.54	8.43	0	0	1718.61	52.14	892.10	22.23	308.15	13.26	217.94	7.67	1	33431.77	16.09	0.88	5	2	308	9424	9117
343	55.21	82.28	309	8834.34	14.07	13164.89	7.94	0	0	1584.16	47.44	946.56	20.84	338.23	14.46	209.00	7.24	1	33517.52	19.11	0.88	5	2	309	9424	9116
344	54.85	82.26	310	8775.67	19.22	13161.89	9.75	0	0	1780.45	75.09	1018.99	30.40	335.43	19.62	181.77	8.83	1	37573.95	19.23	0.80	5	2	310	9424	9115
345	55.04	82.46	311	8806.07	17.32	13194.29	10.02	0	0	1915.44	73.87	945.93	31.85	329.95	17.61	204.93	9.13	1	35930.30	19.04	0.82	5	2	311	9424	9114
346	55.51	82.49	312	8881.91	18.34	13197.91	8.95	0	0	1901.26	67.82	1023.14	29.15	352.96	18.92	197.32	8.13	1	38585.77	15.95	0.84	5	2	312	9424	9113
347	55.34	82.34	313	8854.11	9.32	13175.13	5.29	0	0	2015.78	44.78	1030.39	18.00	315.77	9.22	187.26	4.80	1	39322.18	21.67	0.93	4	2	313	9424	9112
348	54.57	82.29	314	8731.14	9.73	13166.97	5.93	0	0	2244.90	51.37	886.41	20.94	303.77	9.69	202.85	5.36	1	41359.60	22.03	0.93	5	2	314	9424	9111
349	54.63	82.34	315	8741.01	13.05	13174.85	8.19	0	0	2408.89	84.39	1003.97	31.87	285.15	12.33	182.86	7.38	1	40462.65	26.18	0.86	5	2	315	9424	9110
350	54.63	82.15	316	8741.10	13.72	13144.39	7.95	0	0	2222.30	73.74	973.48	29.41	312.14	13.49	188.07	7.21	1	39495.05	20.57	0.87	5	2	316	9424	9109
351	54.48	82.25	317	8717.29	9.22	13159.63	6.77	0	0	2225.36	52.91	897.97	22.17	285.51	9.07	223.27	6.16	1	40032.65	16.11	0.92	5	2	317	9424	9108
352	54.37	82.35	318	8699.33	8.23	13175.51	5.57	0	0	2490.63	55.07	928.86	21.25	277.35	7.96	197.10	5.02	1	40846.12	18.31	0.94	5	2	318	9424	9107
353	54.47	82.44	319	8715.21	8.81	13190.83	6.19	0	0	2468.57	59.79	931.48	22.91	270.43	8.53	199.77	5.57	1	39763.77	18.10	0.93	5	2	319	9424	9106
354	54.72	82.48	320	8755.85	14.52	13196.42	9.10	0	0	2049.08	68.50	939.44	28.63	304.25	14.50	213.17	8.24	1	40923.98	21.17	0.86	5	2	320	9424	9105
355	54.80	82.53	321	8768.07	19.82	13204.00	10.84	0	0	1779.14	76.19	1001.20	32.91	340.92	20.48	199.82	9.87	1	36022.98	17.62	0.78	5	2	321	9424	9104
356	54.89	82.48	322	8782.86	13.00	13197.37	7.72	0	0	2128.59	64.25	987.42	27.16	321.21	13.03	201.49	7.02	1	42446.60	22.15	0.88	5	2	322	9424	9103
357	54.98	82.38	323	8797.38	9.72	13181.30	6.22	0	0	2052.89	49.65	936.15	20.42	302.47	9.51	201.98	5.64	1	36245.93	25.03	0.92	4	2	323	9424	9102
358	54.86	82.56	324	8777.00	10.90	13210.36	6.49	0	0	2030.28	47.84	875.66	20.30	314.19	10.87	215.56	5.88	1	34347.77	17.30	0.93	5	2	324	9424	9101
359	54.87	82.50	325	8778.89	20.42	13200.43	11.07	0	0	1659.81	61.63	850.01	30.89	388.26	22.93	237.58	10.27	1	34647.30	18.42	0.79	5	2	325	9424	9100
360	55.25	82.55	326	8839.21	16.92	13208.16	9.18	0	0	1602.80	57.64	1000.49	25.20	345.74	17.63	201.72	8.37	1	35271.27	18.19	0.83	4	2	326	9424	9099
361	55.65	82.68	327	8904.53	40.52	13228.69	24.89	0	0	960.65	54.62	941.21	27.45	416.68	38.22	283.93	24.48	1	29623.07	10.32	0.73	5	2	327	9424	9098
362	54.74	83.07	328	8758.04	35.01	13290.88	13.04	0	0	1203.75	51.58	932.78	23.63	481.67	29.46	240.97	12.09	1	34956.55	18.98	0.80	5	2	328	9424	9097
363	54.53	82.51	329	8724.66	11.34	13201.02	6.63	0	0	2111.49	55.85	893.78	22.46	306.52	11.29	196.23	5.99	1	38062.93	21.70	0.91	5	2	329	9424	9096
364	54.38	82.31	330	8701.42	17.16	13169.21	10.48	0	0	1687.24	65.86	939.34	28.19	317.25	17.25	211.17	9.54	1	32946.90	12.31	0.82	5	2	330	9424	9095
365	54.40	82.40	331	8704.07	9.64	13183.57	5.89	0	0	1774.35	39.93	876.06	16.66	310.26	9.62	205.61	5.34	1	30604.32	11.90	0.93	5	2	331	9424	9094
366	54.39	82.40	332	8702.79	9.02	13184.24	5.88	0	0	1968.19	45.40	938.00	18.52	298.29	8.70	200.38	5.34	1	33376.38	14.32	0.93	4	2	332	9424	9093
367	54.58	82.50	333	8733.38	11.49	13200.50	7.11	0	0	1715.36	46.73	950.65	19.95	318.30	11.45	205.82	6.48	1	32687.10	15.38	0.90	4	2	333	9424	9092
368	54.93	82.54	334	8789.51	15.03	13205.88	8.95	0	0	1776.85	57.36	899.18	26.16	341.88	15.60	219.52	8.20	1	34211.60	18.42	0.85	4	2	334	9424	9091
369	54.25	82.36	335	8680.79	7.73	13177.60	5.37	0	0	1964.27	42.28	900.38	16.07	271.03	7.38	195.07	4.84	1	31161.10	16.09	0.94	4	2	335	9424	9090
370	53.89	82.34	336	8622.71	7.89	13175.09	7.07	0	0	1906.82	50.86	944.27	18.40	229.42	7.15	206.35	6.35	0	29960.57	13.83	0.92	5	2	336	9424	9089
371	54.08	82.41	337	8652.21	11.24	13185.64	8.07	0	0	2010.98	67.23	917.78	24.46	257.45	10.46	188.37	7.25	1	30229.20	16.08	0.88	5	2	337	9424	9088
372	54.17	82.53	338	8667.22	16.21	13204.65	10.51	0	0	1673.22	77.39	1074.67	27.81	268.81	15.07	177.18	9.43	1	30602.23	11.91	0.79	5	2	338	9424	9087
373	54.94	82.47	339	8789.68	15.44	13195.35	9.12	0	0	1659.57	56.61	936.83	25.01	334.03	15.81	211.30	8.33	1	34192.80	13.29	0.84	4	2	339	9424	9086
374	54.61	82.61	340	8737.19	9.18	13216.95	5.36	0	0	2165.54	50.07	947.88	19.34	301.36	8.87	181.68	4.84	1	37831.98	21.94	0.93	4	2	340	9424	9085
375	54.59	82.63	341	8734.07	10.89	13221.10	6.50	0	0	2088.53	52.87	909.19	21.51	305.95	10.86	201.01	5.87	1	38326.50	18.24	0.92	5	2	341	9424	9084
376	54.32	82.52	342	8691.21	10.88	13203.04	7.19	0	0	1941.68	55.81	937.22	21.67	282.16	10.53	195.87	6.49	1	33501.60	12.95	0.90	5	2	342	9424	9083
377	54.75	82.67	343	8759.30	12.01	13226.74	7.22	0	0	1837.54	53.83	966.20	21.87	309.51	11.79	193.66	6.55	1	34261.68	17.46	0.89	4	2	343	9424	9082
378	55.10	82.94	344	8816.44	33.80	13269.93	13.47	0	0	1128.67	50.64	987.92	25.73	450.02	35.55	235.96	12.60	1	33820.38	14.37	0.75	5	2	344	9424	9081
379	54.90	83.07	345	8783.80	30.60	13291.38	8.93	0	0	1411.52	47.95	980.72	23.25	504.54	32.14	207.24	8.19	1	34884.15	16.26	0.85	5	2	345	9424	9080
380	55.35	83.12	346	8856.03	19.73	13298.71	9.02	0	0	1654.07	55.74	966.03	26.73	406.24	22.96	213.15	8.31	1	38245.45	15.47	0.83	5	2	346	9424	9079
381	55.74	83.29	347	8918.78	16.01	13325.96	9.02	0	0	1853.17	65.79	996.07	27.69	326.30	16.20	199.75	8.19	1	36077.75	16.74	0.85	5	2	347	9424	9078
382	55.80	83.08	348	8928.16	13.08	13292.76	7.87	0	0	1798.34	55.69	1012.91	22.91	311.22	13.00	199.64	7.15	1	34951.80	17.68	0.88	5	2	348	9424	9077
383	56.02	83.07	349	8963.47	10.31	13291.62	6.76	0	0	1852.78	48.08	959.61	19.78	299.69	10.05	204.51	6.15	1	32815.38	17.26	0.91	5	2	349	9424	9076
384	55.20	82.92	350	8831.47	17.26	13267.75	7.85	0	0	1626.96	48.45	942.18	22.88	401.83	19.82	209.51	7.22	1	34032.85	16.90	0.87	4	2	350	9424	9075
385	55.28	82.91	351	8845.24	13.45	13265.64	6.82	0	0	1706.56	43.35	943.22	20.23	378.22	14.86	213.18	6.28	1	36425.45	15.50	0.90	4	2	351	9424	9074
386	55.27	82.89	352	8842.64	12.90	13263.10	8.19	0	0	1593.20	44.49	959.75	20.81	342.77	13.43	231.27	7.64	1	35519.12	18.87	0.88	4	2	352	9424	9073
387	54.78	82.54	353	8765.58	10.00	13205.96	5.33	0	0	1706.82	37.61	991.02	15.43	328.40	10.13	189.96	4.83	1	35048.95	19.59	0.94	4	2	353	9424	9072
388	54.39	82.41	354	8703.02	7.99	13184.94	5.47	0	0	1879.77	37.56	897.31	15.70	294.45	7.88	215.09	4.97	1	34203.02	15.81	0.94	5	2	354	9424	9071
389	54.54	82.70	355	8726.42	10.42	13231.78	7.82	0	0	1916.11	59.28	1048.33	22.41	260.56	9.59	197.46	7.05	1	36742.35	20.25	0.89	5	2	355	9424	9070
390	54.56	82.58	356	8728.91	13.25	13212.10	8.05	0	0	1664.41	54.42	1032.15	22.06	307.41	12.94	193.62	7.30	1	36817.65	16.68	0.87	5	2	356	9424	9069
391	54.38	82.93	357	8700.10	12.11	13269.27	7.31	0	0	1738.55	47.04	884.62	20.23	321.98	12.22	212.20	6.69	1	33556.95	15.59	0.90	5	2	357	9424	9068
392	54.06	82.67	358	8650.26	10.79	13226.62	7.52	0	0	1808.90	50.44	915.82	20.96	292.42	10.47	211.90	6.84	1	32453.32	12.95	0.90	5	2	358	9424	9067
393	54.09	82.99	359	8654.93	18.10	13277.81	10.04	0	0	1542.29	66.13	942.12	25.96	312.45	17.93	183.68	9.08	1	29464.60	16.07	0.81	5	2	359	9424	9066
394	54.41	83.04	360	8704.95	12.86	13286.69	7.70	0	0	1707.10	52.03	932.46	21.05	306.33	12.78	198.11	6.98	1	31588.40	13.68	0.89	5	2	360	9424	9065
395	54.83	83.16	361	8772.73	16.93	13306.03	8.06	0	0	1905.64	56.34	856.04	25.48	369.76	17.14	213.99	7.36	1	38814.35	21.42	0.88	5	2	361	9424	9064
396	54.40	83.18	362	8703.62	20.20	13308.15	9.53	0	0	1918.71	77.10	935.10	31.76	349.55	20.83	185.99	8.64	1	35870.85	16.51	0.82	5	2	362	9424	9063
397	54.85	82.92	363	8776.56	16.24	13267.47	8.84	0	0	2098.20	70.25	935.41	29.46	325.48	16.21	206.34	8.02	1	36958.75	24.12	0.87	5	2	363	9424	9062
398	54.80	82.94	364	8767.62	11.54	13269.82	6.18	0	0	2092.84	48.73	928.58	20.77	332.98	11.57	207.85	5.62	1	39796.73	23.09	0.93	5	2	364	9424	9061
399	54.65	82.91	365	8743.80	12.65	13265.29	5.88	0	0	2191.97	53.99	945.89	22.14	346.71	12.84	186.94	5.32	1	41962.50	19.37	0.92	5	2	365	9424	9060
400	54.83	83.07	366	8772.80	18.18	13291.66	7.68	0	0	1885.24	61.01	972.54	26.71	391.62	20.42	187.67	7.00	1	39341.10	18.98	0.87	5	2	366	9424	9059
401	54.77	83.23	367	8763.57	17.07	13316.29	7.41	0	0	1892.20	55.94	977.04	25.67	400.47	19.55	199.03	6.78	1	41869.27	19.31	0.88	4	2	367	9424	9058
402	54.53	83.11	368	8725.40	11.57	13298.02	6.17	0	0	1933.72	47.73	934.10	19.75	328.09	11.69	196.09	5.59	1	38596.43	17.96	0.92	5	2	368	9424	9057
403	54.41	82.93	369	8705.33	13.78	13269.56	8.50	0	0	1840.52	60.84	934.71	24.77	303.38	13.66	201.66	7.71	1	33743.27	15.04	0.87	5	2	369	9424	9056
404	53.98	82.84	370	8636.73	11.32	13254.92	7.84	0	0	1929.33	63.77	976.27	23.18	262.54	10.53	184.97	7.05	1	30618.70	15.03	0.88	5	2	370	9424	9055
405	54.16	83.16	371	8665.82	11.92	13306.22	7.63	0	0	1981.27	61.08	922.76	23.93	290.06	11.55	193.77	6.89	1	34590.30	16.83	0.89	5	2	371	9424	9054
406	54.18	82.88	372	8668.50	12.00	13260.24	8.64	0	0	1866.33	61.32	917.54	24.30	276.55	11.49	205.93	7.83	1	32437.25	16.14	0.87	5	2	372	9424	9053
407	54.33	82.91	373	8692.18	10.46	13265.90	7.07	0	0	1846.81	51.98	948.90	20.03	277.92	10.10	196.54	6.38	1	33514.48	19.47	0.90	5	2	373	9424	9052
408	54.33	82.95	374	8693.50	12.01	13272.42	7.54	0	0	1674.62	55.61	1028.67	20.30	277.46	11.23	177.32	6.79	1	31233.05	19.03	0.88	4	2	374	9424	9051
409	53.95	83.07	375	8631.94	11.95	13291.27	8.66	0	0	1704.85	57.37	948.03	22.32	272.15	11.25	201.24	7.83	1	31558.25	17.93	0.87	5	2	375	9424	9050
410	53.87	83.22	376	8619.61	10.77	13314.42	8.47	0	0	1982.94	65.47	970.52	24.46	251.96	9.91	200.23	7.63	1	34329.75	22.85	0.87	5	2	376	9424	9049
411	53.87	83.07	377	8619.88	10.17	13290.56	6.88	0	0	2110.17	60.46	957.98	22.57	272.17	9.53	187.47	6.20	1	35893.45	18.30	0.90	5	2	377	9424	9048
412	53.67	83.04	378	8586.54	14.05	13286.57	9.66	0	0	1801.31	69.77	1005.87	27.02	278.79	13.20	195.10	8.74	1	36215.12	21.00	0.83	5	2	378	9424	9047
413	53.64	83.07	379	8582.79	11.92	13290.40	8.59	0	0	2064.72	69.37	949.97	27.03	273.57	11.14	200.17	7.78	1	35411.23	20.65	0.86	5	2	379	9424	9046
414	53.92	83.25	380	8627.56	8.32	13320.66	6.01	0	0	2536.87	63.69	974.69	22.98	255.19	7.67	186.75	5.40	1	38493.57	23.94	0.93	5	2	380	9424	9045
415	53.89	83.17	381	8622.06	10.82	13307.27	7.16	0	0	2257.85	65.24	951.89	25.49	285.45	10.31	194.21	6.48	1	36788.93	22.39	0.90	5	2	381	9424	9044
416	54.21	83.02	382	8673.18	14.48	13282.85	5.58	0	0	1770.70	40.86	978.32	17.66	395.49	14.88	189.54	5.07	1	35607.75	17.94	0.93	5	2	382	9424	9043
417	54.21	83.01	383	8672.95	11.09	13281.50	7.06	0	0	2005.41	50.96	897.14	22.34	320.08	11.17	218.59	6.48	1	37297.10	18.67	0.91	5	2	383	9424	9042
418	54.10	83.15	384	8656.25	12.00	13303.65	7.29	0	0	2244.15	66.31	948.55	26.52	302.97	11.77	193.56	6.60	1	38499.27	24.01	0.89	5	2	384	9424	9041
419	54.07	83.05	385	8650.97	8.09	13288.60	5.38	0	0	2636.56	59.22	955.59	22.08	274.02	7.66	187.16	4.85	1	41724.12	26.32	0.94	4	2	385	9424	9040
420	54.27	83.16	386	8683.69	11.60	13306.03	6.79	0	0	2104.70	59.54	1005.06	23.78	309.53	11.37	188.58	6.15	1	39336.40	21.03	0.90	4	2	386	9424	9039
421	54.55	83.24	387	8728.18	17.05	13318.55	8.75	0	0	1949.67	60.55	930.01	28.52	372.88	18.02	222.69	8.04	1	40532.57	19.58	0.86	5	2	387	9424	9038
422	54.31	83.34	388	8689.16	8.46	13334.34	5.42	0	0	2509.59	50.09	881.17	21.41	310.41	8.44	213.59	4.93	1	42422.43	18.00	0.94	5	2	388	9424	9037
423	54.05	83.33	389	8647.30	9.58	13332.30	6.29	0	0	2605.49	63.14	915.36	25.87	297.62	9.34	203.77	5.70	1	42735.68	29.04	0.92	5	2	389	9424	9036
424	54.58	83.21	390	8733.17	13.14	13314.07	7.52	0	0	2297.28	69.80	1010.36	29.07	324.23	13.19	194.95	6.84	1	40589.25	21.25	0.88	4	2	390	9424	9035
425	54.35	83.34	391	8696.06	15.39	13334.96	8.16	0	0	2156.53	69.73	949.70	29.61	337.52	15.74	198.40	7.41	1	41582.12	27.55	0.87	5	2	391	9424	9034
426	54.18	83.31	392	8669.31	13.02	13329.26	7.23	0	0	2372.47	68.95	947.02	28.71	326.08	13.16	195.74	6.57	1	43968.12	26.06	0.89	5	2	392	9424	9033
427	53.98	83.36	393	8636.12	11.36	13337.27	7.07	0	0	2274.35	66.04	1012.01	25.97	295.43	10.99	190.92	6.39	1	41570.82	26.77	0.90	5	2	393	9424	9032
428	54.30	83.37	394	8687.79	10.41	13339.02	6.11	0	0	2312.26	55.58	969.04	23.02	315.30	10.42	199.71	5.54	1	41563.82	23.06	0.92	5	2	394	9424	9031
429	54.09	83.33	395	8653.65	11.47	13332.26	7.02	0	0	2604.18	74.18	962.15	29.62	301.11	11.22	193.45	6.36	1	45087.98	23.09	0.90	5	2	395	9424	9030
430	54.24	83.50	396	8678.03	15.67	13359.86	8.40	0	0	2258.69	69.24	953.45	31.87	359.95	16.55	216.64	7.69	1	47136.93	26.88	0.87	5	2	396	9424	9029
431	54.41	83.46	397	8706.36	10.73	13352.95	6.49	0	0	2613.54	61.40	946.00	27.08	326.33	10.89	217.72	5.92	1	50380.70	23.28	0.92	5	2	397	9424	9028
432	54.31	83.43	398	8689.20	10.41	13348.75	6.55	0	0	2416.96	56.13	920.00	25.06	324.60	10.55	222.43	5.99	1	46242.40	22.74	0.92	5	2	398	9424	9027
433	53.74	83.13	399	8598.66	10.62	13300.60	6.85	0	0	2372.21	58.79	894.25	25.85	322.30	10.67	217.34	6.31	1	43941.48	23.08	0.91	5	2	399	9424	9026
434	53.85	83.40	400	8616.77	9.72	13343.27	6.24	0	0	2513.27	61.27	994.31	25.14	301.83	9.47	201.15	5.66	1	48230.50	24.20	0.92	5	2	400	9424	9025
435	53.99	83.28	401	8638.37	10.44	13324.74	6.99	0	0	2474.17	63.26	888.28	27.15	306.90	10.29	215.14	6.37	1	44515.07	24.63	0.91	5	2	401	9424	9024
436	54.27	83.23	402	8682.49	9.29	13316.19	6.22	0	0	2573.00	59.90	961.30	24.81	296.49	9.13	209.87	5.65	1	45875.75	22.85	0.93	5	2	402	9424	9023
437	53.82	83.43	403	8611.32	12.46	13349.08	7.46	0	0	2494.51	79.83	1041.06	30.61	295.42	11.98	182.59	6.73	1	45226.10	25.56	0.88	5	2	403	9424	9022
438	54.32	83.32	404	8691.85	9.83	13331.27	6.50	0	0	2590.64	64.39	943.46	26.16	292.92	9.64	205.23	5.89	1	42201.77	24.20	0.92	5	2	404	9424	9021
439	54.06	83.45	405	8649.61	11.96	13351.92	7.16	0	0	2309.95	66.19	988.01	27.08	310.58	11.83	196.42	6.49	1	44266.98	25.99	0.90	5	2	405	9424	9020
440	54.27	83.33	406	8683.18	10.02	13332.54	5.63	0	0	2355.21	52.45	924.08	21.99	325.50	10.13	198.95	5.11	1	42835.62	22.46	0.93	5	2	406	9424	9019
441	53.88	83.21	407	8620.03	11.44	13312.91	7.16	0	0	2434.44	74.83	1010.95	28.05	283.58	10.85	182.07	6.45	1	42179.65	29.58	0.89	5	2	407	9424	9018
442	54.39	83.40	408	8701.73	12.64	13344.05	6.13	0	0	2248.18	53.52	928.89	23.78	364.86	13.28	203.12	5.59	1	45013.62	23.69	0.92	5	2	408	9424	9017
443	53.89	83.37	409	8622.08	10.53	13339.13	6.92	0	0	2400.09	71.29	1039.84	26.15	271.44	9.85	181.88	6.22	1	43132.10	23.89	0.90	5	2	409	9424	9016
444	54.15	83.63	410	8664.56	18.39	13380.89	9.69	0	0	2187.31	82.32	994.19	36.12	349.37	19.17	203.20	8.83	1	44957.88	25.23	0.82	5	2	410	9424	9015
445	54.09	83.56	411	8655.18	20.64	13369.99	7.08	0	0	1865.83	49.39	994.05	23.86	459.35	21.80	210.88	6.48	1	40509.55	15.62	0.90	5	2	411	9424	9014
446	54.53	83.94	412	8724.55	22.96	13429.70	9.53	0	0	1845.47	62.86	982.45	28.02	394.38	21.09	217.97	8.72	1	43887.77	17.76	0.86	5	2	412	9424	9013
447	53.72	83.39	413	8594.83	12.62	13342.56	7.52	0	0	2246.68	64.19	910.87	26.46	308.00	12.60	206.15	6.80	1	43390.15	21.32	0.90	5	2	413	9424	9012
448	54.56	83.46	414	8730.24	15.79	13352.90	8.12	0	0	2237.07	72.77	987.21	31.78	354.95	16.72	197.44	7.40	1	42384.98	17.76	0.86	4	2	414	9424	9011
449	54.55	83.66	415	8728.74	10.62	13385.07	6.28	0	0	2180.35	52.50	983.36	22.78	329.97	10.78	206.02	5.73	1	40786.50	19.20	0.92	4	2	415	9424	9010
450	54.17	83.58	416	8667.09	15.13	13372.47	8.94	0	0	2208.00	79.97	987.11	32.32	308.87	14.98	193.80	8.10	1	40264.30	25.87	0.85	5	2	416	9424	9009
451	54.37	83.78	417	8698.73	15.90	13404.02	8.90	0	0	2098.52	72.55	982.93	30.76	328.63	16.13	202.31	8.08	1	39813.52	19.80	0.85	5	2	417	9424	9008
452	54.59	83.62	418	8733.70	15.26	13378.66	8.31	0	0	1989.68	59.41	938.16	26.93	349.20	15.65	219.21	7.59	1	38963.90	17.08	0.88	5	2	418	9424	9007
453	54.22	83.43	419	8675.59	17.57	13348.41	9.66	0	0	2121.25	78.03	945.93	34.28	342.12	18.13	207.10	8.80	1	41691.85	25.00	0.83	5	2	419	9424	9006
454	54.07	83.43	420	8651.76	7.48	13348.72	4.90	0	0	2481.03	48.10	940.73	19.19	291.10	7.24	198.37	4.44	1	43046.25	23.77	0.95	4	2	420	9424	9005
455	54.12	83.32	421	8658.99	7.78	13331.92	6.18	0	0	2436.10	55.25	956.22	21.83	262.77	7.34	213.34	5.60	1	41666.32	27.15	0.93	5	2	421	9424	9004
456	54.39	83.67	422	8703.15	9.65	13387.90	5.81	0	0	2185.92	50.40	994.25	20.98	315.96	9.57	198.42	5.28	1	40930.45	26.78	0.93	4	2	422	9424	9003
457	54.84	83.70	423	8774.55	8.61	13391.93	6.10	0	0	2442.89	61.05	1034.10	22.54	262.47	8.10	190.54	5.49	1	40167.93	27.84	0.93	4	2	423	9424	9002
458	54.42	83.65	424	8707.06	17.05	13383.22	10.35	0	0	1948.44	81.38	1064.40	33.18	309.33	16.71	194.77	9.39	1	37519.50	22.69	0.80	4	2	424	9424	9001
459	54.65	83.91	425	8744.35	16.72	13425.06	9.97	0	0	1836.85	66.20	935.07	29.25	331.98	17.05	217.27	9.17	1	34292.15	16.52	0.84	5	2	425	9424	9000
460	54.04	83.37	426	8645.84	11.99	13338.97	6.57	0	0	1859.34	43.74	879.24	18.93	330.55	11.81	218.28	5.96	1	37617.93	17.82	0.93	5	2	426	9424	8999
461	53.83	83.69	427	8613.01	10.77	13390.90	7.13	0	0	2049.99	50.20	888.20	23.14	328.92	10.97	230.43	6.57	1	34452.38	17.91	0.90	5	2	427	9424	8998
462	53.62	83.72	428	8578.56	8.87	13394.56	5.86	0	0	2504.03	61.82	986.60	23.19	276.26	8.29	185.58	5.28	1	39770.93	27.54	0.93	5	2	428	9424	8997
463	53.77	83.78	429	8603.88	8.83	13405.26	5.41	0	0	2421.81	53.92	954.98	21.39	300.72	8.55	190.64	4.90	1	40429.05	28.95	0.94	5	2	429	9424	8996
464	53.81	83.78	430	8608.97	11.76	13404.50	7.07	0	0	2206.61	63.10	971.98	25.66	309.81	11.56	194.18	6.41	1	40817.75	24.12	0.89	5	2	430	9424	8995
465	54.19	83.65	431	8670.20	16.24	13383.44	9.98	0	0	1787.76	64.32	931.12	28.68	329.03	16.54	218.81	9.12	1	37421.90	20.47	0.83	5	2	431	9424	8994
466	54.32	84.00	432	8690.66	17.17	13440.32	10.01	0	0	1881.14	60.41	834.87	30.66	383.05	19.22	247.11	9.45	1	38071.82	17.56	0.82	5	2	432	9424	8993
467	54.23	83.63	433	8677.15	17.61	13380.19	10.49	0	0	1842.63	69.25	903.33	31.91	345.70	18.41	221.28	9.63	1	37354.85	21.48	0.80	4	2	433	9424	8992
468	54.12	83.52	434	8659.76	13.25	13362.80	8.24	0	0	1837.83	56.32	900.94	24.37	319.05	13.30	211.96	7.51	1	33809.02	16.07	0.87	5	2	434	9424	8991
469	54.45	83.94	435	8712.55	15.28	13429.80	9.44	0	0	2122.36	76.07	939.51	31.27	305.28	15.23	206.14	8.58	1	38245.62	26.30	0.85	5	2	435	9424	8990
470	54.83	84.18	436	8772.79	14.64	13468.50	7.94	0	0	2015.31	66.09	949.36	27.00	325.30	14.77	190.25	7.20	1	34625.82	17.04	0.87	5	2	436	9424	8989
471	54.28	83.81	437	8684.21	14.82	13408.85	8.32	0	0	1853.46	59.07	897.51	25.51	333.92	15.14	205.68	7.58	1	34027.90	16.46	0.87	5	2	437	9424	8988
472	54.52	84.00	438	8723.28	17.35	13439.60	7.77	0	0	1915.02	59.85	917.83	26.09	373.43	18.23	195.65	7.08	1	35103.88	15.62	0.87	5	2	438	9424	8987
473	54.37	84.15	439	8699.49	13.79	13464.41	8.39	0	0	1978.18	62.19	930.67	27.24	328.64	13.98	210.68	7.67	1	37049.85	16.59	0.86	4	2	439	9424	8986
474	54.12	84.17	440	8659.33	17.02	13467.53	6.90	0	0	2013.77	54.35	946.70	24.20	394.23	17.27	200.50	6.28	1	39556.50	17.77	0.90	5	2	440	9424	8985
475	54.41	83.85	441	8706.13	18.81	13415.48	9.56	0	0	1905.10	72.61	956.21	30.91	344.81	19.33	197.23	8.69	1	37600.77	20.03	0.83	5	2	441	9424	8984
476	54.58	84.14	442	8733.46	14.73	13462.88	7.99	0	0	1765.80	49.20	906.12	22.71	358.32	15.21	224.92	7.41	1	37688.40	15.16	0.89	5	2	442	9424	8983
477	55.28	84.28	443	8845.35	23.57	13484.73	12.68	0	0	1300.66	49.18	869.96	21.80	362.20	20.85	248.60	12.35	1	33272.77	11.66	0.85	5	2	443	9424	8982
478	54.23	83.86	444	8677.47	11.59	13417.57	6.86	0	0	2048.57	59.07	984.27	22.85	297.85	11.34	186.17	6.19	1	36572.52	16.05	0.90	4	2	444	9424	8981
479	54.43	84.07	445	8708.71	17.77	13450.55	8.30	0	0	1828.15	57.62	941.21	26.17	379.86	18.90	207.55	7.61	1	37632.45	15.62	0.87	5	2	445	9424	8980
480	54.18	84.17	446	8668.77	14.07	13466.59	8.02	0	0	1746.40	52.57	933.75	23.14	337.72	14.46	210.15	7.33	1	36881.23	21.51	0.88	5	2	446	9424	8979
481	53.63	84.02	447	8580.52	10.61	13443.77	6.87	0	0	1938.21	50.64	892.12	20.30	291.60	10.51	205.68	6.23	1	36499.38	18.11	0.91	5	2	447	9424	8978
482	54.40	83.98	448	8703.35	18.22	13436.05	9.22	0	0	1643.32	56.53	949.57	25.59	364.47	19.15	211.31	8.45	1	34443.40	18.31	0.84	5	2	448	9424	8977
483	55.23	84.31	449	8837.14	21.13	13489.13	12.51	0	0	1299.96	57.28	989.22	26.84	351.96	22.33	225.18	11.51	1	32744.88	13.57	0.74	5	2	449	9424	8976
484	54.83	84.04	450	8772.71	24.48	13446.54	11.21	0	0	1322.89	48.84	893.53	21.55	381.96	21.22	235.97	10.33	1	34504.60	13.17	0.85	5	2	450	9424	8975
485	54.94	84.21	451	8790.60	16.03	13473.31	8.46	0	0	1667.48	47.53	871.24	23.70	390.86	17.89	235.91	7.86	1	35071.07	12.65	0.86	4	2	451	9424	8974
486	54.61	84.27	452	8737.64	20.94	13483.50	10.57	0	0	1700.99	65.52	964.96	30.43	371.88	22.21	216.79	9.68	1	38042.70	12.91	0.80	5	2	452	9424	8973
487	55.09	84.40	453	8813.86	19.52	13503.79	11.70	0	0	1491.23	49.28	852.97	24.64	376.88	19.66	264.42	11.53	1	35573.70	12.00	0.85	5	2	453	9424	8972
488	54.70	84.47	454	8751.44	12.01	13514.99	5.95	0	0	1867.00	42.15	959.45	19.10	368.18	12.75	208.03	5.43	1	39393.82	15.89	0.92	5	2	454	9424	8971
489	54.50	84.11	455	8720.55	16.89	13456.94	9.22	0	0	1751.57	56.95	974.00	26.17	356.48	17.52	222.62	8.52	1	36015.25	12.73	0.86	5	2	455	9424	8970
490	53.99	84.25	456	8639.12	11.90	13479.93	6.91	0	0	1797.79	43.83	931.05	18.95	321.82	11.79	221.65	6.29	1	40023.88	18.80	0.92	4	2	456	9424	8969
491	54.00	84.20	457	8639.74	10.75	13472.43	5.65	0	0	2178.54	46.86	903.74	19.49	326.79	10.61	205.03	5.11	1	39945.35	21.48	0.94	5	2	457	9424	8968
492	53.95	84.14	458	8631.73	13.53	13462.75	7.14	0	0	1855.16	46.49	875.81	20.91	349.42	13.46	222.99	6.53	1	38762.48	18.87	0.91	5	2	458	9424	8967
493	53.73	84.27	459	8597.03	17.34	13482.85	8.83	0	0	1959.57	67.46	947.15	28.56	339.31	17.48	200.97	8.00	1	40316.98	22.16	0.86	5	2	459	9424	8966
494	54.46	84.14	460	8714.00	17.48	13462.27	7.75	0	0	1797.44	49.64	925.52	24.17	411.52	19.18	221.92	7.14	1	41803.32	15.11	0.88	5	2	460	9424	8965
495	53.57	83.88	461	8571.32	14.77	13421.36	8.21	0	0	2091.30	69.77	923.99	27.93	312.88	14.76	192.67	7.42	1	37587.55	18.44	0.87	5	2	461	9424	8964
496	53.34	84.01	462	8534.56	10.69	13442.06	6.91	0	0	2168.00	62.42	988.64	23.32	277.13	10.30	187.47	6.22	1	35400.15	14.01	0.90	5	2	462	9424	8963
497	53.83	84.04	463	8612.58	13.93	13446.62	7.25	0	0	1934.30	53.51	896.70	22.63	335.59	13.94	204.89	6.59	1	36548.68	16.47	0.90	5	2	463	9424	8962
498	53.61	84.17	464	8578.36	11.87	13467.43	6.60	0	0	2256.36	67.67	997.49	25.22	300.17	11.42	172.12	5.95	1	37025.43	23.58	0.90	5	2	464	9424	8961
499	54.08	84.19	465	8652.21	14.77	13469.75	8.77	0	0	1832.06	60.77	935.43	26.32	327.37	14.98	208.50	8.00	1	35876.85	15.88	0.86	5	2	465	9424	8960
500	54.34	84.33	466	8694.20	14.32	13492.43	7.06	0	0	1829.35	49.55	896.97	22.79	377.86	15.81	206.94	6.47	1	35023.60	16.96	0.89	4	2	466	9424	8959
501	53.86	84.11	467	8617.92	16.67	13457.29	8.26	0	0	1980.67	70.45	979.45	28.85	342.71	17.22	182.81	7.49	1	35867.98	17.10	0.85	5	2	467	9424	8958
502	54.02	84.21	468	8643.33	15.90	13474.29	7.51	0	0	1947.36	56.62	861.03	23.93	348.65	15.64	201.55	6.79	1	38159.12	17.05	0.90	5	2	468	9424	8957
503	53.62	84.03	469	8579.83	12.03	13445.12	6.65	0	0	1972.03	50.47	899.89	21.21	326.16	12.12	203.67	6.04	1	38777.70	17.86	0.91	5	2	469	9424	8956
504	54.00	84.08	470	8640.80	11.07	13453.35	6.22	0	0	2002.21	50.02	945.34	20.80	326.69	11.18	195.65	5.66	1	37320.55	18.93	0.92	4	2	470	9424	8955
505	54.00	84.19	471	8640.62	9.78	13470.04	5.78	0	0	2108.69	47.23	907.46	20.06	323.27	9.84	203.20	5.26	1	38668.27	21.42	0.93	5	2	471	9424	8954
506	53.71	84.05	472	8593.42	10.02	13448.03	6.79	0	0	2228.58	61.82	997.14	23.59	277.49	9.40	191.46	6.14	1	39687.48	25.91	0.91	4	2	472	9424	8953
507	53.56	84.17	473	8570.40	7.65	13467.13	5.40	0	0	2227.47	45.14	887.55	17.87	276.92	7.49	208.52	4.88	1	37460.60	21.14	0.95	5	2	473	9424	8952
508	54.23	84.32	474	8677.47	9.79	13490.68	5.49	0	0	2318.71	51.24	935.57	21.17	322.33	9.86	195.22	4.98	1	39131.70	26.21	0.93	4	2	474	9424	8951
509	53.91	84.35	475	8624.99	11.57	13495.80	6.33	0	0	2192.11	49.96	852.78	21.86	335.00	11.53	217.52	5.76	1	42005.85	22.44	0.93	5	2	475	9424	8950
510	54.45	84.38	476	8712.27	9.54	13500.42	5.07	0	0	2049.96	44.54	1000.35	17.99	327.65	9.61	183.55	4.59	1	39451.77	25.56	0.94	4	2	476	9424	8949
511	54.19	84.07	477	8670.25	9.03	13451.55	5.21	0	0	2059.31	41.01	939.55	17.64	329.59	9.18	206.10	4.75	1	39436.15	20.35	0.94	4	2	477	9424	8948
512	54.10	84.31	478	8655.39	12.59	13488.93	7.45	0	0	2152.90	60.69	950.13	26.32	327.78	12.78	208.46	6.79	1	39332.65	24.53	0.89	5	2	478	9424	8947
513	53.84	84.25	479	8614.30	9.90	13480.17	6.19	0	0	2345.77	49.83	842.05	21.91	317.16	9.91	228.07	5.65	1	42450.77	30.22	0.94	5	2	479	9424	8946
514	53.55	84.39	480	8568.35	10.24	13502.65	6.62	0	0	2406.51	61.84	908.45	24.56	289.16	10.09	201.62	5.97	1	39430.62	25.71	0.92	5	2	480	9424	8945
515	53.83	84.60	481	8612.74	10.01	13536.65	6.52	0	0	2514.51	65.13	953.17	26.12	294.13	9.64	197.42	5.90	1	38902.05	27.66	0.91	4	2	481	9424	8944
516	53.90	84.31	482	8623.31	9.55	13489.72	6.44	0	0	2483.42	64.86	963.86	25.00	279.33	9.03	192.93	5.81	1	38644.27	26.44	0.91	5	2	482	9424	8943
517	53.98	84.24	483	8636.86	8.89	13477.98	5.68	0	0	2170.12	47.43	987.78	19.69	305.21	8.74	204.22	5.16	1	37726.40	19.74	0.93	4	2	483	9424	8942
518	53.47	84.26	484	8555.54	8.59	13480.93	6.03	0	0	2576.37	66.35	1026.86	23.78	257.65	7.86	182.51	5.42	1	40281.02	22.26	0.92	4	2	484	9424	8941
519	53.38	84.61	485	8541.32	9.22	13537.63	6.79	0	0	2554.16	71.00	1019.14	26.07	256.47	8.45	190.61	6.11	1	37751.65	21.06	0.91	4	2	485	9424	8940
520	53.23	84.24	486	8517.18	8.07	13478.49	6.27	0	0	2789.81	67.91	912.91	25.35	253.01	7.56	201.05	5.64	1	40193.50	29.09	0.93	4	2	486	9424	8939
521	53.30	84.02	487	8528.60	9.70	13443.16	6.60	0	0	2232.49	55.80	884.03	22.55	288.95	9.47	206.81	6.00	1	36922.85	17.08	0.92	5	2	487	9424	8938
522	53.48	84.54	488	8556.23	9.41	13527.14	6.94	0	0	2513.48	70.77	1021.63	26.25	258.43	8.63	192.41	6.25	1	36177.43	22.37	0.90	4	2	488	9424	8937
523	53.61	84.21	489	8578.09	6.38	13473.88	4.49	0	0	2357.02	42.98	962.82	16.27	269.70	5.92	192.37	4.05	1	38767.85	26.77	0.96	4	2	489	9424	8936
524	53.43	84.43	490	8548.79	8.40	13508.80	5.59	0	0	2603.91	65.45	1021.61	22.72	257.86	7.68	172.91	5.00	1	36606.48	22.03	0.93	4	2	490	9424	8935
525	53.85	84.14	491	8616.30	7.93	13463.01	5.96	0	0	2089.89	47.47	918.48	18.61	268.86	7.42	205.47	5.40	1	35501.65	23.91	0.93	4	2	491	9424	8934
526	53.63	84.27	492	8580.25	7.41	13482.45	4.50	0	0	2235.02	43.98	938.90	16.46	287.62	7.01	179.00	4.06	1	35101.25	28.82	0.95	4	2	492	9424	8933
527	53.83	84.33	493	8613.18	7.61	13492.58	5.13	0	0	2222.82	48.23	941.52	17.78	269.08	7.08	184.73	4.62	1	34823.20	31.06	0.94	4	2	493	9424	8932
528	53.14	84.23	494	8501.76	5.57	13477.52	4.77	0	0	2367.34	42.74	891.70	15.67	237.69	5.12	205.73	4.29	0	33829.00	19.93	0.96	4	2	494	9424	8931
529	53.23	84.28	495	8516.30	11.05	13484.77	7.41	0	0	1946.04	54.70	907.17	22.39	293.46	10.80	206.99	6.72	1	34360.32	17.03	0.90	5	2	495	9424	8930
530	53.27	84.20	496	8523.64	9.32	13471.71	6.84	0	0	2278.52	60.98	905.30	23.15	263.71	8.85	199.77	6.17	1	34254.52	16.91	0.91	5	2	496	9424	8929
531	53.23	84.49	497	8516.88	6.69	13517.93	5.17	0	0	2280.59	43.40	910.29	17.23	267.06	6.37	212.66	4.67	1	38509.07	17.77	0.95	5	2	497	9424	8928
532	53.28	84.12	498	8524.05	7.09	13459.55	6.01	0	0	2320.39	52.36	917.34	19.35	240.75	6.59	207.50	5.41	0	34984.15	18.14	0.94	4	2	498	9424	8927
533	53.67	84.27	499	8587.43	8.27	13482.99	6.14	0	0	2136.59	54.11	992.10	19.60	252.49	7.55	189.06	5.52	1	36140.82	27.51	0.92	4	2	499	9424	8926
534	53.46	84.23	500	8553.91	9.16	13476.44	6.57	0	0	1841.63	41.49	844.54	17.99	297.25	9.10	229.03	6.01	1	30800.57	14.20	0.93	4	2	500	9424	8925
535	53.29	84.34	501	8526.46	8.70	13494.78	5.96	0	0	1898.65	42.40	921.89	17.36	290.16	8.50	209.30	5.40	1	34358.05	18.49	0.93	4	2	501	9424	8924
536	53.64	84.35	502	8582.48	15.34	13496.03	9.69	0	0	1523.20	43.86	809.09	22.21	360.49	15.88	264.73	9.14	1	32684.12	16.61	0.86	5	2	502	9424	8923
537	53.38	84.23	503	8540.71	8.96	13477.26	6.33	0	0	1711.34	37.49	882.53	16.11	300.61	8.89	225.30	5.86	1	30017.00	12.92	0.93	5	2	503	9424	8922
538	53.37	84.60	504	8538.54	8.80	13535.77	7.83	0	0	1908.26	52.78	914.67	20.32	243.14	8.28	221.04	7.07	0	29864.35	14.97	0.91	4	2	504	9424	8921
539	54.00	84.73	505	8639.70	11.15	13557.37	6.93	0	0	1676.93	43.76	898.56	18.78	318.14	11.16	209.17	6.31	1	29851.60	18.50	0.90	4	2	505	9424	8920
540	54.01	84.44	506	8641.86	16.83	13510.55	11.11	0	0	1355.78	50.70	891.83	23.70	332.57	17.26	235.13	10.24	1	28677.73	18.06	0.80	5	2	506	9424	8919
541	54.10	84.54	507	8655.97	17.62	13526.91	10.31	0	0	1462.64	52.19	871.96	24.69	354.69	18.60	229.11	9.49	1	28526.52	16.84	0.82	5	2	507	9424	8918
542	53.55	84.27	508	8568.53	11.21	13483.33	7.45	0	0	1673.98	46.61	893.89	19.02	291.89	11.09	209.76	6.75	1	32925.20	17.44	0.90	5	2	508	9424	8917
543	53.95	84.67	509	8632.58	21.98	13547.67	8.46	0	0	1398.08	38.98	921.65	19.68	460.75	22.57	236.18	8.02	1	33239.82	15.17	0.89	5	2	509	9424	8916
544	53.78	84.61	510	8605.35	36.53	13538.08	13.27	0	0	1247.53	53.18	913.32	24.79	502.09	31.26	242.77	12.64	1	32570.95	14.67	0.81	5	2	510	9424	8915
545	53.85	84.28	511	8616.52	11.06	13485.56	7.55	0	0	1544.60	39.57	906.84	18.21	323.88	11.18	232.97	6.96	1	33071.07	15.10	0.90	5	2	511	9424	8914
546	53.86	84.46	512	8617.61	11.47	13513.97	8.58	0	0	1932.20	64.87	1006.05	24.78	263.18	10.66	199.71	7.74	1	35809.80	31.53	0.87	5	2	512	9424	8913
547	53.67	84.16	513	8587.90	13.64	13464.85	7.35	0	0	1623.97	45.37	929.99	19.39	333.88	13.78	206.13	6.67	1	34099.38	17.20	0.90	5	2	513	9424	8912
548	53.48	84.31	514	8556.52	9.47	13489.67	6.99	0	0	1625.21	36.87	856.74	16.65	303.71	9.48	242.27	6.45	1	32327.82	14.30	0.92	5	2	514	9424	8911
549	53.58	84.47	515	8573.21	12.92	13514.66	8.86	0	0	1770.97	62.05	990.55	24.53	283.33	12.21	198.19	8.02	1	32271.57	16.77	0.85	5	2	515	9424	8910
550	53.85	84.32	516	8616.37	10.11	13490.77	5.86	0	0	1688.08	34.82	942.50	16.22	351.53	10.61	224.71	5.38	1	36381.95	18.00	0.93	4	2	516	9424	8909
551	53.72	84.39	517	8594.44	11.75	13502.75	7.71	0	0	1914.32	58.04	981.88	23.50	295.53	11.31	199.66	6.99	1	35686.68	18.30	0.88	5	2	517	9424	8908
552	53.51	84.50	518	8561.60	9.25	13519.29	7.30	0	0	2091.22	55.38	984.11	22.49	270.37	8.63	216.05	6.62	1	39121.12	17.93	0.90	4	2	518	9424	8907
553	54.33	84.31	519	8692.78	15.55	13488.87	8.94	0	0	1539.09	45.43	904.24	22.21	366.56	16.52	239.82	8.29	1	35354.90	17.64	0.86	5	2	519	9424	8906
554	54.14	84.34	520	8662.61	20.29	13494.01	12.88	0	0	1527.32	62.26	911.88	30.28	356.63	21.47	245.77	12.32	1	36647.23	16.48	0.77	5	2	520	9424	8905
555	53.63	84.21	521	8580.17	12.00	13472.97	9.11	0	0	1827.27	55.56	858.38	23.84	286.17	11.90	234.65	8.34	1	35890.02	18.96	0.88	5	2	521	9424	8904
556	53.39	84.19	522	8542.81	8.81	13470.44	7.71	0	0	1780.42	42.18	863.00	18.79	279.05	8.63	254.67	7.18	1	33688.30	13.35	0.92	5	2	522	9424	8903
557	53.69	84.47	523	8589.70	10.52	13514.41	8.94	0	0	1948.28	66.07	1010.80	24.53	240.82	9.56	205.54	8.05	0	34571.52	17.72	0.87	5	2	523	9424	8902
558	53.70	84.27	524	8592.04	11.34	13483.71	8.49	0	0	1653.49	41.34	804.74	19.83	317.60	11.47	265.58	7.98	1	35236.50	15.47	0.90	5	2	524	9424	8901
559	53.61	84.29	525	8577.56	12.40	13486.21	8.73	0	0	1571.02	41.85	828.14	20.06	326.65	12.60	257.26	8.16	1	36063.88	14.83	0.89	5	2	525	9424	8900
560	53.92	84.36	526	8627.18	11.23	13497.15	7.09	0	0	1705.26	46.83	968.54	19.48	307.82	11.05	202.98	6.44	1	37107.77	18.03	0.90	4	2	526	9424	8899
561	54.34	84.46	527	8693.85	14.44	13513.64	9.76	0	0	1729.07	60.04	946.90	25.96	305.39	14.37	221.04	8.89	1	35651.07	19.80	0.84	5	2	527	9424	8898
562	54.29	84.55	528	8686.34	9.40	13528.32	6.54	0	0	2001.56	45.44	880.55	19.97	305.78	9.36	226.97	5.98	1	35063.65	21.91	0.92	4	2	528	9424	8897
563	53.64	84.40	529	8582.06	10.14	13504.63	6.89	0	0	1891.03	51.78	996.77	20.44	284.16	9.59	197.28	6.24	1	34910.30	20.68	0.90	4	2	529	9424	8896
564	53.88	84.32	530	8620.27	12.90	13490.90	9.89	0	0	1916.75	67.51	944.78	28.23	281.23	12.29	220.65	9.02	1	36346.90	19.65	0.84	5	2	530	9424	8895
565	53.24	84.28	531	8518.33	12.67	13484.01	8.83	0	0	1800.74	56.99	939.29	24.29	298.04	12.47	219.34	8.05	1	34799.65	12.66	0.87	5	2	531	9424	8894
566	53.79	84.54	532	8606.16	13.54	13526.89	9.79	0	0	1714.73	58.44	947.15	25.72	302.75	13.25	226.48	8.96	1	34345.25	20.28	0.84	5	2	532	9424	8893
567	53.64	84.23	533	8582.48	9.43	13476.43	7.14	0	0	1841.92	48.32	964.51	19.72	277.54	8.88	213.57	6.49	1	36137.00	19.81	0.91	4	2	533	9424	8892
568	53.36	84.53	534	8536.83	9.31	13525.54	6.64	0	0	1811.48	42.86	848.54	18.09	291.60	9.15	220.37	6.04	1	30028.05	10.67	0.92	4	2	534	9424	8891
569	53.26	84.54	535	8520.91	9.55	13526.04	8.78	0	0	1618.56	44.84	874.76	18.72	263.19	9.10	242.32	8.35	1	28993.43	9.93	0.90	5	2	535	9424	8890
570	52.94	84.58	536	8471.01	8.52	13533.27	7.94	0	0	1919.18	55.65	916.31	20.11	228.01	7.72	211.44	7.28	0	30399.30	12.19	0.90	4	2	536	9424	8889
571	53.24	84.39	537	8518.05	15.66	13501.97	14.76	0	0	1616.59	96.49	1156.02	31.25	203.17	13.95	191.61	13.14	0	32885.12	10.63	0.71	4	2	537	9424	8888
572	53.89	84.50	538	8622.96	13.69	13519.97	10.66	0	0	1614.72	57.66	946.76	25.49	293.20	13.28	235.15	9.79	1	35483.50	16.53	0.82	5	2	538	9424	8887
573	53.92	84.59	539	8627.98	15.58	13534.43	11.59	0	0	1544.85	64.49	1044.45	26.99	285.24	14.93	218.23	10.55	1	36195.73	17.44	0.79	5	2	539	9424	8886
574	53.58	84.46	540	8572.73	8.43	13513.06	6.37	0	0	2049.96	51.65	1011.00	19.46	258.89	7.75	197.30	5.74	1	37876.50	20.40	0.92	4	2	540	9424	8885
575	53.57	84.40	541	8571.72	11.78	13504.36	7.91	0	0	1791.59	47.22	859.93	21.40	317.00	11.89	236.20	7.27	1	35984.27	20.69	0.90	5	2	541	9424	8884
576	53.61	84.26	542	8577.64	14.67	13481.58	11.09	0	0	1657.51	57.79	893.61	26.31	301.96	14.70	249.52	10.28	1	36203.93	14.36	0.83	5	2	542	9424	8883
577	53.83	84.76	543	8612.43	25.07	13561.94	11.56	0	0	1633.08	62.97	967.01	29.73	393.70	24.29	232.71	10.80	1	38159.35	19.45	0.82	5	2	543	9424	8882
578	54.13	84.89	544	8661.16	16.29	13583.03	8.14	0	0	1863.09	54.41	978.17	24.49	361.28	16.37	217.90	7.48	1	40674.60	19.56	0.89	5	2	544	9424	8881
579	54.20	84.74	545	8671.99	14.52	13558.74	9.50	0	0	2259.85	75.88	953.72	33.66	318.12	14.60	223.00	8.70	1	43786.98	18.89	0.85	5	2	545	9424	8880
580	53.86	84.63	546	8617.12	14.95	13541.28	8.48	0	0	2173.67	73.39	1043.02	30.66	324.08	15.07	197.50	7.70	1	42338.15	22.40	0.86	4	2	546	9424	8879
581	54.23	84.55	547	8676.76	18.49	13528.53	8.77	0	0	1832.53	66.36	1016.80	28.32	358.48	19.42	190.86	7.97	1	39563.90	18.29	0.84	5	2	547	9424	8878
582	54.28	84.74	548	8685.12	14.51	13557.89	8.65	0	0	1984.90	64.78	951.40	27.80	322.58	14.65	208.68	7.88	1	38726.18	19.75	0.86	5	2	548	9424	8877
583	54.31	84.80	549	8689.68	16.34	13567.34	8.15	0	0	1889.88	51.88	899.83	24.98	386.80	17.02	232.27	7.63	1	40245.30	19.91	0.89	5	2	549	9424	8876
584	54.48	84.91	550	8717.26	13.75	13585.10	7.52	0	0	2161.69	61.90	914.82	26.70	336.24	14.02	206.40	6.85	1	41281.82	24.22	0.89	4	2	550	9424	8875
585	54.39	85.10	551	8702.72	20.75	13615.43	8.04	0	0	1852.20	58.50	992.49	26.85	416.03	22.33	200.52	7.34	1	42758.55	22.31	0.87	5	2	551	9424	8874
586	54.47	84.49	552	8715.13	18.05	13517.93	8.86	0	0	1820.01	57.60	880.16	27.32	382.48	19.22	221.28	8.12	1	37227.93	15.68	0.86	5	2	552	9424	8873
587	54.48	84.66	553	8716.95	20.04	13545.16	10.18	0	0	1790.74	63.92	889.14	30.47	378.00	21.24	225.41	9.36	1	36677.00	17.15	0.82	5	2	553	9424	8872
588	54.26	84.74	554	8681.47	13.59	13557.71	8.12	0	0	1964.47	57.66	988.01	26.31	342.65	14.13	219.14	7.45	1	43413.70	18.37	0.87	4	2	554	9424	8871
589	54.34	84.59	555	8694.86	20.35	13535.07	11.13	0	0	1693.86	60.66	862.15	30.73	386.97	22.12	246.66	10.37	1	38203.30	14.16	0.80	5	2	555	9424	8870
590	53.62	84.66	556	8578.42	13.66	13546.33	9.70	0	0	1889.63	70.52	1035.52	28.24	281.67	12.90	203.78	8.79	1	39346.82	21.86	0.83	5	2	556	9424	8869
591	53.36	84.74	557	8536.90	9.45	13558.96	7.55	0	0	2725.64	92.70	1121.71	29.04	214.86	8.41	171.85	6.71	0	36693.98	17.03	0.88	4	2	557	9424	8868
592	53.61	84.63	558	8576.89	14.86	13540.54	10.86	0	0	1976.85	77.76	1033.81	32.80	290.43	14.23	217.22	9.90	1	41942.75	22.35	0.81	5	2	558	9424	8867
593	54.20	84.64	559	8671.68	9.12	13542.62	5.72	0	0	2284.16	48.30	952.51	20.86	317.05	9.15	212.96	5.21	1	43064.80	19.71	0.94	4	2	559	9424	8866
594	54.32	84.86	560	8690.67	15.17	13578.06	7.75	0	0	2066.89	57.46	936.93	26.13	362.79	15.56	218.35	7.14	1	42764.07	19.86	0.89	5	2	560	9424	8865
595	54.27	84.85	561	8683.12	15.47	13576.55	8.32	0	0	1981.85	65.01	991.66	27.70	337.27	15.84	199.56	7.57	1	39667.57	18.28	0.86	5	2	561	9424	8864
596	54.46	84.73	562	8714.21	21.43	13556.42	10.72	0	0	1858.31	71.13	898.52	33.55	377.63	22.73	221.34	9.84	1	39368.88	22.30	0.80	5	2	562	9424	8863
597	53.78	84.98	563	8605.29	11.14	13596.35	7.40	0	0	2413.43	70.05	931.42	28.13	292.66	10.69	199.85	6.72	1	43312.73	22.50	0.89	5	2	563	9424	8862
598	53.98	84.65	564	8636.51	12.05	13544.69	6.67	0	0	2105.61	54.51	921.83	23.73	340.20	12.43	203.49	6.08	1	38045.88	16.09	0.91	5	2	564	9424	8861
599	53.75	84.71	565	8599.90	12.96	13554.21	7.82	0	0	2183.23	66.12	943.11	28.13	321.15	12.98	203.59	7.12	1	41796.02	23.29	0.88	5	2	565	9424	8860
600	54.28	84.88	566	8684.72	12.63	13580.16	7.16	0	0	2198.42	59.07	878.43	25.75	336.74	12.94	209.50	6.56	1	39359.10	16.61	0.90	4	2	566	9424	8859
601	53.68	84.61	567	8589.43	10.68	13537.31	6.47	0	0	2279.39	60.03	900.26	23.05	288.96	10.55	191.85	5.82	1	38073.65	20.04	0.92	5	2	567	9424	8858
602	53.91	84.81	568	8625.04	8.65	13569.34	6.00	0	0	2305.31	52.61	913.64	21.42	288.87	8.30	206.36	5.45	1	37276.93	23.96	0.93	4	2	568	9424	8857
603	54.04	85.00	569	8646.89	12.48	13599.99	6.82	0	0	2267.24	63.42	943.86	26.12	327.61	12.62	191.85	6.20	1	40110.68	24.10	0.90	5	2	569	9424	8856
604	53.98	84.98	570	8636.23	14.37	13597.14	8.31	0	0	2306.87	79.64	962.96	31.80	310.93	14.18	189.00	7.53	1	42042.18	20.17	0.86	5	2	570	9424	8855
605	53.71	84.78	571	8592.89	13.13	13564.60	8.41	0	0	2090.55	66.61	926.42	28.05	311.83	12.95	207.30	7.72	1	40416.12	16.84	0.87	5	2	571	9424	8854
606	53.62	84.90	572	8579.64	9.65	13583.86	6.86	0	0	2313.01	55.95	835.17	23.23	288.30	9.56	221.31	6.28	1	41484.80	18.04	0.92	4	2	572	9424	8853
607	54.23	84.71	573	8676.56	11.86	13554.35	6.95	0	0	2205.14	61.47	949.86	25.06	312.14	11.80	195.70	6.30	1	40041.98	23.62	0.90	5	2	573	9424	8852
608	54.14	84.84	574	8662.96	17.89	13573.81	6.99	0	0	1838.78	49.59	951.52	22.62	410.08	18.39	203.65	6.38	1	36509.02	16.37	0.90	5	2	574	9424	8851
609	53.47	84.65	575	8555.19	10.56	13543.41	7.46	0	0	2208.99	62.29	885.85	24.66	277.19	10.29	206.99	6.74	1	37937.40	12.92	0.90	5	2	575	9424	8850
610	53.86	84.76	576	8617.66	13.63	13561.26	7.79	0	0	2195.84	69.21	915.65	28.66	322.28	13.66	194.41	7.07	1	39430.88	20.15	0.87	5	2	576	9424	8849
611	53.89	84.83	577	8622.60	12.80	13573.18	7.63	0	0	2153.80	65.23	909.23	27.07	316.28	12.73	198.27	6.94	1	40962.68	20.15	0.88	5	2	577	9424	8848
612	54.31	84.67	578	8690.22	9.62	13547.41	5.79	0	0	2243.82	51.74	862.86	20.95	305.74	9.53	197.08	5.24	1	35081.57	17.68	0.93	4	2	578	9424	8847
613	54.28	84.90	579	8684.91	8.84	13584.46	5.73	0	0	2283.52	47.48	802.44	20.47	311.90	8.84	216.65	5.24	1	36838.90	21.60	0.94	4	2	579	9424	8846
614	53.90	84.83	580	8623.48	10.16	13572.23	6.06	0	0	2370.67	60.82	886.23	23.61	298.96	9.83	185.23	5.48	1	37803.50	24.62	0.92	5	2	580	9424	8845
615	54.01	84.81	581	8641.66	7.80	13569.22	5.37	0	0	2225.49	50.59	938.07	18.34	262.55	7.26	184.09	4.82	1	35941.07	24.95	0.94	5	2	581	9424	8844
616	53.73	84.88	582	8597.21	9.19	13580.08	6.39	0	0	2514.77	70.43	962.15	24.58	253.22	8.39	177.73	5.73	1	36132.02	24.17	0.91	5	2	582	9424	8843
617	54.05	84.88	583	8647.62	11.51	13580.58	6.58	0	0	2132.16	56.66	901.70	23.32	320.10	11.52	194.55	5.97	1	37196.38	19.85	0.91	5	2	583	9424	8842
618	54.03	84.99	584	8644.37	11.80	13598.95	7.04	0	0	2229.33	63.99	896.68	25.65	307.20	11.61	192.38	6.38	1	37909.32	22.49	0.90	5	2	584	9424	8841
619	54.02	84.80	585	8642.92	9.31	13567.49	6.13	0	0	2429.28	63.05	897.42	23.35	273.34	8.78	184.40	5.52	1	36724.48	24.51	0.92	5	2	585	9424	8840
620	54.05	84.56	586	8647.87	8.24	13529.02	5.10	0	0	2264.53	47.90	900.65	18.63	293.32	7.97	188.79	4.60	1	34109.98	20.51	0.94	4	2	586	9424	8839
621	54.20	84.61	587	8672.29	10.50	13537.66	6.79	0	0	2159.46	61.30	895.28	23.04	278.39	10.05	186.80	6.11	1	32988.57	18.91	0.90	4	2	587	9424	8838
622	54.08	84.85	588	8652.93	11.65	13576.43	7.84	0	0	1996.90	58.43	870.52	24.41	299.23	11.40	210.52	7.14	1	33510.98	18.60	0.89	5	2	588	9424	8837
623	53.89	84.86	589	8621.93	15.85	13577.92	10.20	0	0	1859.00	73.07	904.59	30.29	304.56	15.51	203.91	9.27	1	34825.05	17.46	0.81	5	2	589	9424	8836
624	54.38	84.93	590	8701.02	14.64	13589.57	7.29	0	0	1906.56	54.68	872.01	24.45	368.43	15.89	201.33	6.67	1	34370.32	15.44	0.88	4	2	590	9424	8835
625	53.96	84.68	591	8633.48	15.83	13549.20	8.45	0	0	1908.84	68.24	978.98	27.64	326.67	15.96	185.69	7.65	1	37458.98	20.32	0.85	5	2	591	9424	8834
626	53.94	84.72	592	8630.46	11.95	13555.55	7.52	0	0	2091.82	60.58	910.66	25.36	309.87	11.80	204.37	6.84	1	37639.50	22.13	0.89	5	2	592	9424	8833
627	53.96	84.67	593	8633.07	14.34	13547.43	9.85	0	0	1847.90	65.48	934.63	28.34	305.43	14.12	219.00	8.99	1	35759.18	17.05	0.84	5	2	593	9424	8832
628	54.02	84.90	594	8643.53	13.79	13583.38	8.18	0	0	1939.72	58.34	873.41	25.99	336.16	14.17	214.79	7.50	1	35806.35	15.97	0.87	5	2	594	9424	8831
629	53.92	84.68	595	8627.78	12.57	13549.04	9.28	0	0	1772.35	57.85	880.55	24.87	293.40	12.18	223.75	8.48	1	33650.38	17.29	0.86	5	2	595	9424	8830
630	53.42	84.95	596	8547.97	8.72	13592.52	6.63	0	0	2076.59	55.42	880.36	19.87	247.31	8.23	193.53	5.95	0	27992.98	12.30	0.92	4	2	596	9424	8829
631	53.93	84.98	597	8629.14	12.60	13596.69	7.42	0	0	1779.13	55.00	892.10	21.75	306.17	12.34	188.20	6.71	1	29644.88	14.68	0.89	5	2	597	9424	8828
632	54.22	84.84	598	8675.01	15.06	13573.64	7.78	0	0	1656.69	53.18	910.47	22.06	336.91	15.41	190.49	7.06	1	30730.30	14.61	0.87	5	2	598	9424	8827
633	54.19	84.75	599	8670.94	14.32	13560.55	8.42	0	0	1723.81	57.25	910.48	23.76	316.54	14.32	199.30	7.64	1	35239.10	16.77	0.86	5	2	599	9424	8826
634	54.22	84.83	600	8675.13	11.68	13572.51	7.26	0	0	1740.19	48.96	924.67	20.19	306.62	11.56	202.57	6.59	1	33199.60	15.79	0.90	5	2	600	9424	8825
635	54.38	85.02	601	8700.40	10.47	13603.32	6.77	0	0	1665.63	39.46	851.94	17.48	319.53	10.57	224.50	6.24	1	31375.02	13.09	0.92	5	2	601	9424	8824
636	54.54	85.01	602	8725.60	17.38	13600.82	8.56	0	0	1648.25	55.61	902.32	23.89	352.14	17.87	199.20	7.79	1	33136.10	20.62	0.86	5	2	602	9424	8823
637	55.14	84.94	603	8822.00	12.48	13591.02	7.86	0	0	1731.97	52.67	905.10	21.87	309.20	12.28	202.98	7.16	1	31871.15	18.98	0.88	5	2	603	9424	8822
638	54.94	84.93	604	8791.15	18.58	13588.61	7.13	0	0	1674.48	47.71	870.47	22.39	431.86	22.21	198.84	6.53	1	33964.68	15.23	0.88	5	2	604	9424	8821
639	54.41	84.72	605	8705.24	27.27	13555.38	13.21	0	0	1603.01	83.45	959.89	36.51	360.53	28.47	199.86	12.03	1	33814.48	16.50	0.72	5	2	605	9424	8820
640	54.40	84.96	606	8704.10	15.10	13593.84	8.90	0	0	1988.35	68.08	896.05	28.48	317.32	15.16	204.08	8.09	1	37451.30	19.08	0.86	5	2	606	9424	8819
641	54.55	84.74	607	8728.45	10.84	13558.00	5.69	0	0	1924.66	46.61	915.08	19.04	332.87	11.02	185.03	5.16	1	34415.23	23.27	0.92	4	2	607	9424	8818
642	54.49	84.75	608	8717.65	12.70	13560.59	6.87	0	0	1771.79	46.35	894.05	20.86	355.50	13.48	207.99	6.29	1	34486.02	16.35	0.90	4	2	608	9424	8817
643	53.82	84.99	609	8611.93	10.52	13597.97	7.65	0	0	2166.53	64.59	913.55	25.06	271.48	9.85	200.67	6.93	1	35202.10	21.72	0.89	5	2	609	9424	8816
644	54.22	84.95	610	8674.55	11.64	13591.90	7.80	0	0	2106.36	57.17	792.66	25.35	315.95	11.69	225.83	7.20	1	36425.57	19.44	0.89	5	2	610	9424	8815
645	54.34	84.97	611	8694.76	11.10	13595.28	6.67	0	0	2089.89	53.55	898.61	22.36	314.54	11.11	204.41	6.07	1	37451.38	20.31	0.91	5	2	611	9424	8814
646	54.49	84.58	612	8719.19	13.01	13532.64	9.34	0	0	2128.72	82.45	1034.56	30.24	259.69	11.95	188.18	8.40	1	36277.98	18.79	0.84	5	2	612	9424	8813
647	54.69	84.72	613	8750.78	12.17	13554.68	6.84	0	0	1910.49	47.03	878.90	21.19	349.35	12.64	217.80	6.35	1	36859.82	22.71	0.91	5	2	613	9424	8812
648	54.54	84.83	614	8727.03	10.16	13573.53	6.11	0	0	2125.63	50.89	849.96	20.58	303.92	10.11	200.00	5.53	1	34451.45	24.37	0.93	4	2	614	9424	8811
649	54.27	84.78	615	8683.72	10.06	13564.05	7.29	0	0	1997.88	51.98	842.51	21.84	289.22	9.83	219.86	6.64	1	35046.82	20.98	0.91	5	2	615	9424	8810
650	54.37	84.86	616	8698.72	8.21	13577.97	5.60	0	0	2202.03	53.35	939.28	18.69	255.81	7.76	180.02	5.01	1	33500.32	20.89	0.93	4	2	616	9424	8809
651	54.73	84.84	617	8757.00	10.48	13573.65	6.59	0	0	1873.73	46.38	888.43	19.99	318.83	10.46	209.83	6.02	1	34542.43	20.22	0.91	4	2	617	9424	8808
652	54.85	84.86	618	8775.83	11.56	13576.92	7.02	0	0	1909.24	53.50	927.63	21.92	310.40	11.38	196.81	6.37	1	32905.10	22.36	0.90	4	2	618	9424	8807
653	54.51	84.85	619	8720.95	11.44	13575.98	6.99	0	0	1908.43	49.21	882.64	21.03	316.27	11.50	212.92	6.37	1	33767.85	17.85	0.91	4	2	619	9424	8806
654	53.82	84.63	620	8611.24	10.70	13541.38	8.31	0	0	2062.06	65.27	914.99	25.25	261.08	9.92	205.34	7.51	1	32821.45	20.92	0.88	5	2	620	9424	8805
655	53.34	84.67	621	8534.39	7.70	13547.81	6.27	0	0	2165.61	51.50	884.54	19.19	246.64	7.23	205.77	5.64	0	32025.35	12.99	0.93	5	2	621	9424	8804
656	54.03	84.83	622	8645.51	9.00	13573.14	5.73	0	0	2387.19	56.52	890.48	21.70	287.61	8.64	189.37	5.18	1	36596.98	25.37	0.93	5	2	622	9424	8803
657	54.46	84.99	623	8713.38	11.00	13598.68	6.51	0	0	2113.69	51.58	876.25	21.99	321.37	11.09	209.47	5.94	1	37861.32	18.41	0.92	5	2	623	9424	8802
658	54.28	84.94	624	8685.01	13.83	13590.83	8.24	0	0	2201.56	69.08	837.77	29.23	320.26	13.91	206.16	7.51	1	37119.38	26.64	0.87	5	2	624	9424	8801
659	55.11	85.07	625	8817.14	19.00	13611.20	8.86	0	0	1756.35	57.24	869.42	25.78	372.00	19.09	213.11	8.10	1	36419.10	18.04	0.87	5	2	625	9424	8800
660	54.52	84.92	626	8723.44	12.79	13587.07	6.75	0	0	2017.83	55.66	898.77	22.66	325.69	12.90	191.81	6.11	1	34141.18	21.36	0.91	5	2	626	9424	8799
661	54.29	84.70	627	8686.44	10.05	13552.26	5.95	0	0	1993.72	50.58	924.00	19.24	293.17	9.80	183.50	5.36	1	33079.80	15.54	0.92	5	2	627	9424	8798
662	54.00	84.85	628	8639.59	10.48	13575.22	6.99	0	0	2253.58	64.84	896.52	24.61	277.31	9.92	189.92	6.30	1	35090.18	24.39	0.90	5	2	628	9424	8797
663	53.96	84.68	629	8633.23	8.98	13548.59	6.61	0	0	2213.88	60.12	926.90	21.87	254.35	8.29	189.89	5.94	1	33028.12	19.98	0.91	5	2	629	9424	8796
664	54.05	84.83	630	8648.49	12.82	13572.04	7.49	0	0	2079.52	68.36	957.87	25.63	293.12	12.37	178.16	6.75	1	36227.70	24.05	0.88	5	2	630	9424	8795
665	54.10	84.87	631	8655.40	13.04	13579.68	8.72	0	0	2145.39	78.36	966.70	29.06	271.47	12.32	186.44	7.85	1	34144.95	19.32	0.85	5	2	631	9424	8794
666	54.59	84.83	632	8734.54	15.65	13572.30	6.03	0	0	1887.02	45.54	926.56	20.90	418.63	17.39	197.39	5.51	1	37049.65	18.51	0.92	4	2	632	9424	8793
667	54.71	84.91	633	8753.08	13.35	13584.92	6.21	0	0	2039.49	53.10	912.96	21.62	344.22	13.48	186.43	5.61	1	36343.85	20.51	0.92	5	2	633	9424	8792
668	54.86	84.76	634	8776.89	15.64	13561.97	8.51	0	0	1969.08	60.88	896.51	26.58	336.11	15.65	215.50	7.74	1	38594.85	22.70	0.88	5	2	634	9424	8791
669	54.47	84.79	635	8715.45	9.40	13566.90	6.06	0	0	2257.06	52.91	879.12	21.23	292.60	9.26	202.63	5.49	1	35484.68	22.12	0.93	5	2	635	9424	8790
670	54.19	84.81	636	8669.97	11.80	13570.09	7.45	0	0	2146.52	58.94	844.16	25.24	316.56	11.83	212.82	6.85	1	37531.52	20.22	0.90	5	2	636	9424	8789
671	54.25	84.55	637	8679.35	10.47	13528.10	6.19	0	0	1987.95	48.13	894.38	20.05	316.11	10.48	200.84	5.61	1	35040.32	19.35	0.92	5	2	637	9424	8788
672	54.23	84.53	638	8677.06	14.23	13525.47	8.19	0	0	1808.56	59.21	935.54	24.41	317.46	14.24	196.64	7.43	1	32025.65	17.90	0.87	5	2	638	9424	8787
673	53.92	84.44	639	8627.82	7.46	13509.87	5.40	0	0	2265.15	46.90	869.00	18.59	275.97	7.05	204.36	4.89	1	36168.90	20.68	0.94	4	2	639	9424	8786
674	53.93	84.80	640	8629.38	8.46	13568.75	7.08	0	0	2286.63	54.62	810.00	22.89	272.73	8.00	230.88	6.58	1	38626.85	25.96	0.92	5	2	640	9424	8785
675	54.28	84.55	641	8685.15	8.54	13528.12	6.02	0	0	2256.43	54.18	946.26	20.93	273.81	7.99	196.34	5.44	1	34716.85	26.15	0.93	3	2	641	9424	8784
676	54.31	84.47	642	8688.88	9.45	13515.64	6.28	0	0	1947.19	45.74	907.85	19.44	305.94	9.25	210.78	5.72	1	34372.73	17.58	0.92	4	2	642	9424	8783
677	54.53	84.54	643	8725.10	9.68	13527.12	6.37	0	0	1892.06	42.95	863.72	19.26	322.18	9.73	222.07	5.84	1	32999.02	21.01	0.92	4	2	643	9424	8782
678	54.33	84.41	644	8693.19	12.38	13505.14	7.81	0	0	1873.17	58.37	896.47	23.13	293.44	12.13	196.47	7.06	1	31933.65	20.63	0.88	5	2	644	9424	8781
679	54.24	84.65	645	8677.76	7.65	13544.71	5.76	0	0	2334.52	51.60	883.10	19.83	263.04	7.25	203.83	5.20	1	34465.18	23.66	0.94	5	2	645	9424	8780
680	54.35	84.48	646	8696.46	10.82	13517.42	8.68	0	0	1773.84	53.58	956.50	22.58	276.99	10.20	225.88	7.92	1	33424.45	17.33	0.87	4	2	646	9424	8779
681	54.33	84.52	647	8692.23	12.52	13522.63	8.44	0	0	1772.13	55.60	896.84	23.06	295.11	12.31	211.19	7.66	1	33228.93	14.79	0.88	5	2	647	9424	8778
682	54.54	84.33	648	8727.10	16.75	13493.18	10.75	0	0	1679.02	61.02	851.45	27.28	325.13	16.96	229.89	10.07	1	34202.18	20.75	0.83	5	2	648	9424	8777
683	54.61	84.45	649	8737.34	15.07	13512.50	8.48	0	0	1845.05	55.68	842.65	25.14	342.60	15.38	221.09	7.74	1	34593.65	22.15	0.88	5	2	649	9424	8776
684	54.15	84.35	650	8663.47	10.84	13495.63	7.84	0	0	1672.35	43.57	820.00	19.81	310.33	10.82	237.43	7.23	1	32409.77	15.84	0.90	5	2	650	9424	8775
685	54.48	84.40	651	8716.92	12.21	13503.38	7.83	0	0	1713.20	51.52	946.89	21.63	308.42	11.97	205.06	7.13	1	32849.48	14.19	0.88	5	2	651	9424	8774
686	54.06	84.59	652	8649.35	9.46	13534.14	6.48	0	0	2146.48	53.37	873.35	21.58	287.94	9.12	204.58	5.87	1	34562.85	17.45	0.92	5	2	652	9424	8773
687	54.30	84.37	653	8687.62	7.57	13498.80	5.18	0	0	1983.68	39.01	910.90	16.10	294.20	7.28	206.97	4.70	1	32475.85	15.92	0.94	4	2	653	9424	8772
688	54.30	84.10	654	8688.36	7.91	13456.77	5.89	0	0	1928.89	40.19	854.62	16.79	284.34	7.71	221.71	5.38	1	33746.60	15.37	0.94	4	2	654	9424	8771
689	54.20	84.43	655	8671.37	9.49	13508.63	6.57	0	0	2440.06	71.27	953.98	24.28	248.14	8.79	175.04	5.87	0	36928.30	20.82	0.91	5	2	655	9424	8770
690	54.92	84.66	656	8787.73	11.52	13545.46	7.22	0	0	2303.05	64.23	899.68	26.88	310.27	11.38	203.73	6.56	1	38946.18	26.69	0.90	5	2	656	9424	8769
691	54.91	84.62	657	8786.23	9.30	13539.11	6.30	0	0	1908.71	41.77	865.91	18.83	318.79	9.33	227.31	5.78	1	35998.05	23.50	0.92	4	2	657	9424	8768
692	54.89	84.64	658	8781.64	11.39	13543.05	5.88	0	0	1935.19	41.83	931.13	19.46	370.73	12.26	215.50	5.39	1	40062.25	19.81	0.93	4	2	658	9424	8767
693	54.37	84.75	659	8699.44	9.66	13559.97	7.07	0	0	2291.67	63.36	893.46	23.80	263.24	9.23	199.35	6.41	1	38453.90	19.03	0.91	5	2	659	9424	8766
694	54.05	84.48	660	8648.22	10.39	13516.90	7.48	0	0	2107.90	63.42	918.89	23.81	264.19	9.74	194.10	6.73	1	35845.35	17.79	0.89	5	2	660	9424	8765
695	53.97	84.51	661	8635.76	9.52	13522.04	6.97	0	0	2238.14	64.11	928.53	23.37	255.49	8.80	189.82	6.26	1	33275.50	15.86	0.90	5	2	661	9424	8764
696	54.77	84.62	662	8763.26	12.39	13539.72	7.47	0	0	1840.84	54.13	958.26	22.65	316.76	12.31	199.99	6.79	1	36979.25	21.93	0.89	5	2	662	9424	8763
697	55.04	84.42	663	8806.92	10.43	13507.66	6.63	0	0	1997.29	50.63	918.57	21.20	307.81	10.30	205.63	6.02	1	38572.70	21.65	0.91	5	2	663	9424	8762
698	55.40	84.62	664	8864.12	9.27	13539.74	5.14	0	0	2048.68	39.43	853.41	17.34	339.50	9.50	210.20	4.68	1	35499.05	17.68	0.95	4	2	664	9424	8761
699	55.37	84.49	665	8859.37	10.42	13519.16	6.65	0	0	1991.87	48.54	910.38	20.80	310.95	10.42	214.61	6.05	1	37256.75	27.43	0.92	4	2	665	9424	8760
700	54.92	84.56	666	8787.62	12.15	13529.33	7.26	0	0	2019.73	55.97	871.19	24.15	325.70	12.27	206.62	6.61	1	35351.32	21.64	0.89	4	2	666	9424	8759
701	54.42	84.67	667	8707.11	10.86	13546.52	6.80	0	0	2224.92	64.02	898.70	23.79	279.13	10.52	184.52	6.11	1	34228.73	22.82	0.91	5	2	667	9424	8758
702	54.47	84.47	668	8715.42	9.47	13514.86	5.62	0	0	2070.86	46.53	869.82	18.66	304.03	9.40	195.95	5.08	1	35119.80	18.59	0.94	5	2	668	9424	8757
703	54.51	84.44	669	8721.81	13.63	13509.65	7.75	0	0	1992.84	68.62	969.71	25.99	300.55	13.13	176.27	6.99	1	33727.93	23.59	0.86	5	2	669	9424	8756
704	54.76	84.50	670	8761.15	13.06	13519.73	7.08	0	0	1859.17	49.68	852.58	21.22	331.13	13.13	207.74	6.42	1	36532.65	20.15	0.91	5	2	670	9424	8755
705	54.24	84.52	671	8678.61	15.50	13523.37	9.44	0	0	1959.31	75.25	908.20	29.80	298.91	15.20	192.67	8.53	1	33977.45	18.73	0.83	5	2	671	9424	8754
706	54.36	84.65	672	8698.37	8.83	13543.83	6.56	0	0	2388.84	61.54	884.84	23.06	258.85	8.40	198.97	5.90	1	34319.10	17.81	0.92	4	2	672	9424	8753
707	54.87	84.13	673	8778.55	10.76	13460.81	7.69	0	0	1870.65	56.71	924.80	21.93	272.62	10.10	198.38	6.95	1	34368.97	22.81	0.89	5	2	673	9424	8752
708	54.78	84.69	674	8764.38	14.67	13550.76	8.44	0	0	1750.51	57.26	886.74	24.76	333.08	14.97	203.68	7.69	1	31406.00	18.51	0.86	5	2	674	9424	8751
709	54.89	84.48	675	8782.86	16.07	13516.08	8.57	0	0	1512.18	53.03	913.42	22.28	336.86	16.47	192.52	7.79	1	30517.82	18.75	0.85	5	2	675	9424	8750
710	54.67	84.26	676	8747.77	11.30	13481.77	7.54	0	0	1720.78	48.68	874.43	20.55	304.03	11.02	209.73	6.87	1	31582.85	23.11	0.89	5	2	676	9424	8749
711	54.26	84.41	677	8682.28	7.58	13505.71	5.79	0	0	2177.12	50.66	871.22	18.35	248.48	7.08	194.07	5.20	0	33216.70	17.75	0.94	5	2	677	9424	8748
712	54.57	84.36	678	8731.32	11.42	13498.07	7.89	0	0	2058.32	63.99	930.77	25.32	282.43	10.78	199.05	7.15	1	36334.98	23.49	0.88	5	2	678	9424	8747
713	54.56	84.36	679	8729.02	8.08	13498.35	5.64	0	0	2048.65	44.71	877.54	17.26	272.57	7.88	201.88	5.08	1	34949.77	21.33	0.94	5	2	679	9424	8746
714	54.61	84.04	680	8737.22	10.94	13446.65	6.95	0	0	1944.26	54.38	926.98	20.80	283.17	10.74	194.14	6.27	1	36253.90	18.74	0.91	5	2	680	9424	8745
715	54.94	84.35	681	8789.60	16.02	13496.39	7.88	0	0	1822.37	61.28	949.14	25.36	346.05	16.64	184.61	7.15	1	34721.02	22.28	0.86	5	2	681	9424	8744
716	54.67	84.29	682	8747.40	19.14	13485.69	9.33	0	0	1857.35	64.61	850.68	30.57	389.02	21.58	213.42	8.57	1	36453.38	15.60	0.83	5	2	682	9424	8743
717	54.63	84.62	683	8740.46	11.59	13539.37	6.66	0	0	2198.23	60.35	890.39	23.45	299.80	11.49	189.52	6.00	1	37480.55	18.91	0.91	5	2	683	9424	8742
718	55.00	84.53	684	8799.71	8.41	13525.53	4.64	0	0	2293.61	43.20	914.05	18.00	328.46	8.51	193.78	4.21	1	40613.50	23.33	0.95	4	2	684	9424	8741
719	55.14	84.48	685	8823.11	8.34	13517.19	4.51	0	0	2151.52	38.43	864.23	16.41	337.60	8.56	198.75	4.10	1	36867.77	20.13	0.95	4	2	685	9424	8740
720	54.79	84.65	686	8766.80	9.27	13543.75	5.35	0	0	2325.36	56.48	952.64	20.71	290.19	8.83	172.09	4.81	1	37931.70	22.95	0.93	5	2	686	9424	8739
721	54.87	84.20	687	8778.46	11.17	13471.99	6.59	0	0	2015.23	58.57	935.40	21.89	291.42	10.68	177.37	5.94	1	34715.53	23.98	0.90	4	2	687	9424	8738
722	54.30	84.27	688	8687.69	13.54	13482.87	9.11	0	0	1630.30	56.87	896.80	22.92	288.90	13.20	204.75	8.25	1	28693.15	16.00	0.86	5	2	688	9424	8737
723	55.10	84.18	689	8816.11	11.87	13468.82	6.18	0	0	1608.39	38.80	867.05	17.02	352.35	12.44	202.06	5.63	1	31623.50	17.87	0.92	4	2	689	9424	8736
724	54.77	84.22	690	8762.62	12.73	13475.35	7.82	0	0	1773.85	58.21	922.75	22.60	294.93	12.22	186.77	7.07	1	31678.10	22.76	0.87	5	2	690	9424	8735
725	55.18	84.31	691	8828.52	15.21	13490.08	7.60	0	0	1674.07	51.93	879.96	22.08	349.20	15.81	192.93	6.90	1	30939.35	15.63	0.88	5	2	691	9424	8734
726	54.58	84.04	692	8733.27	10.14	13447.10	7.44	0	0	1779.89	50.76	892.38	20.04	274.32	9.48	204.32	6.75	1	29420.20	22.19	0.90	4	2	692	9424	8733
727	54.70	84.26	693	8752.32	10.67	13481.38	6.84	0	0	1894.33	53.19	909.85	20.79	290.33	10.18	191.03	6.19	1	31216.27	22.23	0.90	4	2	693	9424	8732
728	54.90	84.22	694	8784.04	16.00	13474.43	8.61	0	0	1560.94	51.08	846.09	22.93	354.52	16.90	208.30	7.88	1	29518.18	17.48	0.85	5	2	694	9424	8731
729	54.79	84.33	695	8766.34	12.38	13493.10	7.01	0	0	1890.36	56.18	906.94	22.32	313.02	12.21	185.18	6.34	1	34135.78	19.26	0.89	5	2	695	9424	8730
730	54.82	84.52	696	8771.16	13.03	13522.77	8.48	0	0	1890.07	62.00	883.95	25.60	301.27	12.67	203.31	7.70	1	32948.60	19.43	0.86	5	2	696	9424	8729
731	54.90	84.21	697	8783.89	17.61	13473.31	11.24	0	0	1576.92	69.63	928.71	28.21	301.49	17.15	199.58	10.25	1	30558.30	17.82	0.78	5	2	697	9424	8728
732	55.00	84.30	698	8799.71	13.99	13488.50	7.69	0	0	2115.97	73.59	953.62	27.50	301.28	13.60	173.02	6.92	1	35920.95	20.49	0.87	5	2	698	9424	8727
733	54.99	84.35	699	8798.61	9.47	13496.21	5.99	0	0	2077.62	51.38	903.61	19.94	289.73	9.10	189.71	5.41	1	33424.93	20.62	0.92	4	2	699	9424	8726
734	55.37	84.39	700	8859.96	12.84	13502.30	7.50	0	0	1682.94	46.70	897.89	21.07	342.84	13.34	214.19	6.87	1	31641.23	16.16	0.88	4	2	700	9424	8725
735	54.86	84.39	701	8777.67	12.87	13502.00	7.21	0	0	1726.35	49.70	909.38	19.66	305.34	12.78	195.49	6.49	1	31839.75	18.36	0.90	5	2	701	9424	8724
736	54.63	84.01	702	8740.38	10.11	13441.61	7.89	0	0	1876.60	63.48	993.78	21.36	231.45	9.08	181.21	7.06	0	31429.57	18.47	0.88	5	2	702	9424	8723
737	54.91	84.27	703	8785.98	12.26	13483.38	7.64	0	0	1723.74	54.88	927.26	21.27	292.00	11.78	188.06	6.90	1	30193.50	15.29	0.88	5	2	703	9424	8722
738	55.25	84.28	704	8839.98	11.48	13485.29	7.12	0	0	1732.73	51.24	924.41	19.68	289.13	11.14	188.29	6.42	1	28535.07	18.81	0.90	4	2	704	9424	8721
739	55.53	84.44	705	8884.15	13.37	13510.61	7.33	0	0	1640.32	41.90	851.05	20.37	376.93	14.80	228.56	6.77	1	33089.98	12.41	0.89	4	2	705	9424	8720
740	55.28	84.06	706	8844.56	13.46	13449.89	8.53	0	0	1860.32	63.46	881.67	25.00	292.97	13.15	195.76	7.72	1	30925.75	16.75	0.86	5	2	706	9424	8719
741	55.35	83.96	707	8855.49	10.24	13433.42	6.36	0	0	1755.30	40.10	848.35	17.61	323.55	10.36	218.67	5.84	1	32044.98	16.89	0.93	5	2	707	9424	8718
742	55.02	84.01	708	8803.16	8.47	13441.91	5.55	0	0	1912.40	44.28	894.58	16.67	278.14	8.03	187.43	5.01	1	30996.00	20.83	0.93	5	2	708	9424	8717
743	55.33	84.24	709	8853.21	17.51	13479.19	8.30	0	0	1600.01	54.56	896.50	23.21	357.12	18.27	191.43	7.53	1	32237.30	20.05	0.86	5	2	709	9424	8716
744	55.14	84.28	710	8821.69	13.13	13484.95	7.55	0	0	1867.33	53.02	880.89	23.30	335.90	13.47	209.70	6.89	1	34213.02	15.92	0.89	5	2	710	9424	8715
745	54.87	84.08	711	8779.89	11.24	13452.19	8.06	0	0	1836.74	62.76	978.66	22.30	253.43	10.31	183.81	7.24	1	32500.40	16.68	0.87	5	2	711	9424	8714
746	55.60	84.03	712	8895.72	14.21	13445.48	8.28	0	0	1524.01	43.77	874.80	19.88	340.87	14.50	226.10	7.64	1	29253.60	16.11	0.88	5	2	712	9424	8713
747	55.47	84.26	713	8875.59	19.76	13482.17	9.85	0	0	1456.23	53.39	877.21	24.17	364.69	20.56	211.58	8.99	1	27620.00	15.14	0.83	5	2	713	9424	8712
748	55.45	84.20	714	8871.56	16.23	13472.21	10.15	0	0	1605.87	54.57	804.95	25.42	337.39	16.65	235.26	9.36	1	30427.65	21.60	0.84	5	2	714	9424	8711
749	56.06	84.11	715	8969.77	13.43	13457.61	10.29	0	0	1448.37	49.14	902.22	22.09	300.97	13.18	238.50	9.53	1	30018.77	24.88	0.84	5	2	715	9424	8710
750	55.84	84.17	716	8934.20	23.41	13466.79	12.62	0	0	1328.32	54.47	856.60	27.67	393.06	26.04	244.28	11.80	1	32303.58	14.71	0.75	5	2	716	9424	8709
751	55.56	84.03	717	8889.26	25.60	13445.14	13.00	0	0	1345.14	53.65	793.44	28.15	414.40	27.88	256.51	12.32	1	30414.23	14.19	0.76	5	2	717	9424	8708
752	54.97	84.11	718	8795.46	13.00	13457.25	8.81	0	0	1502.11	51.78	915.19	20.61	286.67	12.46	200.34	7.98	1	29191.20	20.99	0.86	5	2	718	9424	8707
753	55.30	83.87	719	8847.82	15.17	13419.44	10.03	0	0	1463.68	57.99	948.34	23.26	292.62	14.54	198.59	9.10	1	27857.85	18.94	0.82	5	2	719	9424	8706
754	55.21	83.98	720	8833.19	16.89	13437.03	8.54	0	0	1295.07	44.65	895.84	19.32	355.77	17.87	195.58	7.79	1	25194.38	13.98	0.85	4	2	720	9424	8705
755	55.58	84.17	721	8892.54	22.19	13467.75	10.42	0	0	1415.52	56.94	859.51	25.10	368.78	23.04	203.27	9.53	1	28721.00	16.87	0.81	5	2	721	9424	8704
756	55.15	84.00	722	8824.56	17.90	13439.87	9.57	0	0	1545.06	56.70	828.85	24.95	349.17	18.66	205.59	8.75	1	27737.32	15.82	0.83	5	2	722	9424	8703
757	55.63	84.04	723	8901.48	20.27	13446.26	10.28	0	0	1499.77	57.78	856.70	25.52	354.54	20.76	209.48	9.40	1	30760.53	19.74	0.82	5	2	723	9424	8702
758	55.56	83.81	724	8888.96	12.57	13409.34	8.19	0	0	1519.35	49.44	880.03	19.88	295.30	12.07	197.63	7.43	1	24409.73	15.33	0.87	4	2	724	9424	8701
759	55.08	83.80	725	8812.65	6.48	13407.96	4.74	0	0	2138.34	41.55	858.54	15.12	255.46	6.02	190.15	4.26	1	28828.02	21.80	0.95	5	2	725	9424	8700
760	54.99	83.66	726	8797.70	6.80	13385.33	5.15	0	0	2122.38	44.91	875.84	16.09	247.60	6.25	189.66	4.62	0	29584.18	20.56	0.95	4	2	726	9424	8699
761	55.27	83.75	727	8843.76	9.00	13400.61	6.10	0	0	1643.63	36.90	813.22	15.46	297.47	8.85	213.56	5.55	1	26436.57	17.63	0.93	4	2	727	9424	8698
762	55.41	83.97	728	8865.34	13.34	13435.25	8.42	0	0	1699.32	49.87	809.80	22.29	325.56	13.53	225.19	7.76	1	32290.38	16.44	0.88	5	2	728	9424	8697
763	55.58	83.91	729	8892.95	22.40	13425.03	9.09	0	0	1434.75	50.98	869.53	23.54	410.65	24.65	202.14	8.32	1	28806.40	15.84	0.83	4	2	729	9424	8696
764	55.64	83.94	730	8901.93	28.64	13431.18	12.82	0	0	1138.12	60.90	929.25	26.61	380.37	31.69	189.66	11.69	1	27284.58	13.82	0.70	5	2	730	9424	8695
765	55.44	83.83	731	8870.52	15.84	13413.58	8.93	0	0	1389.20	49.02	908.84	20.98	334.37	16.18	199.79	8.14	1	27891.45	17.98	0.84	4	2	731	9424	8694
766	55.57	84.09	732	8891.28	17.93	13454.80	8.79	0	0	1600.72	52.25	852.85	23.60	368.30	18.64	211.56	8.07	1	31779.28	16.77	0.86	5	2	732	9424	8693
767	55.79	84.07	733	8926.63	16.97	13451.39	8.23	0	0	1626.74	50.06	870.60	22.11	360.87	17.18	209.33	7.52	1	32064.30	14.64	0.88	5	2	733	9424	8692
768	54.97	83.92	734	8794.87	13.31	13427.46	9.25	0	0	1787.73	62.63	860.43	25.43	288.90	12.80	206.88	8.43	1	30274.07	17.20	0.85	5	2	734	9424	8691
769	55.28	83.92	735	8844.86	11.72	13427.18	6.56	0	0	1724.10	46.21	864.97	18.72	317.67	11.73	191.93	5.94	1	27844.43	16.22	0.91	5	2	735	9424	8690
770	55.49	83.77	736	8878.05	13.52	13403.51	7.81	0	0	1722.19	53.88	899.26	22.56	324.34	13.58	196.62	7.10	1	30338.25	19.52	0.87	4	2	736	9424	8689
771	55.50	83.76	737	8879.58	10.43	13401.56	6.91	0	0	1792.08	50.25	934.35	19.61	285.32	9.86	193.10	6.25	1	30147.15	19.94	0.90	4	2	737	9424	8688
772	55.48	83.59	738	8876.33	9.07	13373.77	5.71	0	0	1759.90	40.13	862.64	15.74	290.32	8.91	195.92	5.15	1	27415.85	16.97	0.93	4	2	738	9424	8687
773	55.51	83.66	739	8881.42	16.10	13385.77	8.65	0	0	1507.89	53.86	930.59	22.49	335.00	16.44	190.86	7.86	1	27692.62	16.83	0.84	4	2	739	9424	8686
774	55.07	83.80	740	8810.72	8.21	13407.69	7.00	0	0	1837.68	47.30	880.49	18.00	246.10	7.60	212.22	6.32	0	28750.20	17.49	0.92	4	2	740	9424	8685
775	54.94	83.57	741	8790.14	11.28	13371.91	8.40	0	0	1698.91	52.84	899.42	21.45	277.72	10.70	211.85	7.62	1	27330.52	15.98	0.88	5	2	741	9424	8684
776	54.95	83.63	742	8792.31	8.01	13380.85	6.82	0	0	1763.66	46.29	916.08	16.82	236.30	7.30	202.51	6.13	0	27148.23	18.83	0.92	5	2	742	9424	8683
777	55.19	83.54	743	8829.87	7.12	13365.78	5.38	0	0	1953.90	40.35	846.38	15.51	262.63	6.72	203.69	4.85	1	27838.02	21.81	0.95	5	2	743	9424	8682
778	55.12	83.75	744	8819.25	7.98	13400.27	5.95	0	0	1879.02	45.29	941.25	16.54	253.72	7.43	192.51	5.35	1	29993.93	16.53	0.93	4	2	744	9424	8681
779	55.13	83.52	745	8821.01	9.06	13362.91	7.17	0	0	2000.93	56.65	894.99	20.67	245.79	8.38	197.49	6.44	0	28356.57	19.98	0.91	5	2	745	9424	8680
780	55.37	83.53	746	8859.85	9.13	13365.11	6.27	0	0	1964.82	49.15	883.59	18.75	272.79	8.79	196.06	5.65	1	29548.95	16.64	0.92	5	2	746	9424	8679
781	55.56	83.74	747	8890.02	11.28	13398.89	7.75	0	0	1822.51	55.32	950.61	22.06	285.43	10.69	200.22	7.02	1	31646.77	18.93	0.88	4	2	747	9424	8678
782	55.83	83.47	748	8932.68	15.21	13355.64	8.19	0	0	1844.14	52.44	846.89	23.47	352.01	15.31	222.58	7.69	1	35698.85	21.27	0.89	5	2	748	9424	8677
783	55.67	83.67	749	8907.60	7.98	13386.51	5.35	0	0	2091.95	43.40	913.17	17.69	294.07	7.67	202.68	4.86	1	34497.55	18.88	0.94	4	2	749	9424	8676
784	55.75	83.54	750	8920.49	8.32	13365.77	6.04	0	0	2095.62	47.89	882.35	19.31	279.93	7.87	207.33	5.48	1	33095.52	22.00	0.93	4	2	750	9424	8675
785	55.98	83.60	751	8957.47	13.51	13376.37	8.55	0	0	1570.11	48.30	885.51	21.56	325.93	13.69	219.60	7.82	1	31343.78	16.06	0.86	4	2	751	9424	8674
786	55.79	83.57	752	8925.70	10.53	13370.43	7.05	0	0	1612.53	45.02	912.06	17.92	288.31	10.05	198.09	6.38	1	27378.02	15.10	0.90	4	2	752	9424	8673
787	55.55	83.35	753	8888.38	8.39	13335.54	5.37	0	0	1645.59	38.60	943.98	14.11	274.92	7.82	178.60	4.83	1	27969.48	19.70	0.93	4	2	753	9424	8672
788	55.45	83.57	754	8872.63	8.88	13371.48	6.09	0	0	1602.90	34.79	833.34	14.82	298.65	8.82	220.46	5.54	1	25150.85	14.58	0.93	5	2	754	9424	8671
789	55.53	83.40	755	8884.82	9.55	13344.05	6.34	0	0	1496.36	34.83	833.86	15.10	311.72	9.43	214.88	5.79	1	25545.38	15.27	0.92	4	2	755	9424	8670
790	55.98	83.33	756	8957.40	11.99	13332.33	7.17	0	0	1242.87	34.08	944.58	14.63	324.01	12.08	205.98	6.53	1	27109.73	14.56	0.90	4	2	756	9424	8669
791	56.10	83.74	757	8976.76	13.96	13398.26	9.71	0	0	1144.02	33.54	851.46	16.97	350.61	14.77	262.14	9.18	1	24879.80	11.86	0.84	4	2	757	9424	8668
792	55.33	83.49	758	8852.88	10.95	13357.68	7.60	0	0	1591.09	45.90	908.45	18.42	283.14	10.65	206.59	6.88	1	27361.10	11.90	0.90	5	2	758	9424	8667
793	55.58	83.27	759	8893.57	19.08	13323.31	9.73	0	0	1312.92	48.35	909.20	21.32	352.21	19.58	207.72	8.86	1	29332.38	13.36	0.83	5	2	759	9424	8666
794	56.10	83.31	760	8975.34	12.11	13330.13	8.51	0	0	1536.69	55.44	981.13	19.94	258.13	11.18	183.94	7.64	1	27715.45	19.09	0.86	4	2	760	9424	8665
795	55.36	83.37	761	8857.55	12.60	13339.36	9.68	0	0	1487.66	53.60	896.05	20.94	263.78	12.05	210.26	8.74	1	27555.38	13.64	0.85	5	2	761	9424	8664
796	54.95	83.45	762	8791.81	8.49	13351.55	6.89	0	0	1614.01	43.83	875.08	15.90	241.59	7.76	197.69	6.19	0	24939.95	14.56	0.91	5	2	762	9424	8663
797	55.26	83.52	763	8841.76	16.60	13362.58	10.16	0	0	1352.36	54.08	875.05	22.08	305.69	16.43	199.40	9.20	1	22658.95	15.14	0.82	5	2	763	9424	8662
798	55.44	83.57	764	8871.04	10.99	13371.00	7.08	0	0	1646.41	42.98	815.55	18.15	305.20	10.94	213.04	6.43	1	24955.65	12.48	0.91	5	2	764	9424	8661
799	55.72	83.51	765	8915.24	10.70	13362.25	6.48	0	0	1572.58	43.14	928.20	16.39	289.67	10.40	184.72	5.84	1	25641.05	16.01	0.91	4	2	765	9424	8660
800	55.19	83.54	766	8830.07	11.42	13366.40	8.12	0	0	1630.85	47.33	836.61	20.14	294.80	11.18	219.97	7.39	1	26681.70	16.35	0.89	5	2	766	9424	8659
801	55.36	83.34	767	8857.92	11.66	13334.08	8.63	0	0	1524.93	48.41	871.36	19.46	275.16	11.29	212.89	7.81	1	26401.10	14.09	0.88	5	2	767	9424	8658
802	55.17	83.23	768	8826.46	10.38	13316.85	8.00	0	0	1797.88	53.08	868.79	20.89	268.01	9.85	211.27	7.31	1	30488.12	16.66	0.89	5	2	768	9424	8657
803	55.31	83.35	769	8848.95	6.39	13335.99	4.83	0	0	2129.25	42.17	918.07	14.99	245.98	5.97	190.05	4.33	0	31705.65	14.85	0.95	4	2	769	9424	8656
804	55.35	83.29	770	8855.45	8.24	13325.74	6.55	0	0	2039.19	49.41	865.00	19.13	257.76	7.84	211.38	5.92	1	30781.43	13.79	0.93	5	2	770	9424	8655
805	55.97	83.36	771	8955.11	15.37	13337.62	9.91	0	0	1390.57	50.99	947.71	22.00	313.89	15.30	212.91	9.03	1	31249.10	16.36	0.83	5	2	771	9424	8654
806	56.34	83.21	772	9015.09	15.00	13314.34	9.02	0	0	1350.89	36.57	809.04	18.74	380.55	16.19	259.31	8.67	1	30361.67	15.04	0.87	5	2	772	9424	8653
807	55.60	83.24	773	8896.07	12.95	13318.46	8.68	0	0	1317.25	36.17	837.83	17.64	349.75	13.67	247.35	8.27	1	27858.27	13.78	0.87	5	2	773	9424	8652
808	55.43	83.06	774	8869.05	12.68	13289.80	7.88	0	0	1379.31	35.95	806.50	16.94	342.74	13.08	237.97	7.32	1	24680.55	10.57	0.90	5	2	774	9424	8651
809	55.61	82.86	775	8896.80	11.90	13257.74	7.11	0	0	1420.17	39.84	845.24	15.94	301.88	11.82	198.17	6.42	1	25889.32	12.83	0.90	5	2	775	9424	8650
810	55.39	83.49	776	8862.29	9.78	13358.66	6.47	0	0	1873.69	47.31	857.63	18.75	286.50	9.56	200.80	5.85	1	30445.62	16.98	0.92	5	2	776	9424	8649
811	55.71	83.33	777	8913.24	10.91	13333.18	7.24	0	0	1851.44	50.57	903.57	21.29	303.75	10.64	208.75	6.59	1	33561.55	22.97	0.90	5	2	777	9424	8648
812	55.42	83.15	778	8867.16	7.45	13304.31	5.02	0	0	1989.79	39.24	866.70	15.26	280.00	7.25	198.95	4.53	1	31896.00	12.72	0.95	4	2	778	9424	8647
813	55.45	83.08	779	8872.26	10.14	13293.44	6.14	0	0	1921.64	43.25	832.30	18.64	321.76	10.24	213.88	5.62	1	31677.93	11.94	0.93	5	2	779	9424	8646
814	55.78	83.11	780	8924.79	15.48	13297.09	8.24	0	0	1788.31	55.62	852.55	23.77	334.76	15.55	207.47	7.49	1	34191.32	18.70	0.88	5	2	780	9424	8645
815	56.28	83.32	781	9004.29	13.63	13331.07	7.57	0	0	1726.37	50.10	947.21	20.97	322.46	13.67	204.44	6.86	1	33995.77	19.20	0.89	5	2	781	9424	8644
816	55.62	83.21	782	8898.99	8.23	13313.26	5.22	0	0	2329.38	50.31	875.42	18.76	277.10	8.06	188.76	4.69	1	34712.85	19.63	0.94	4	2	782	9424	8643
817	55.40	83.41	783	8864.12	9.09	13346.21	5.33	0	0	2173.22	48.40	869.66	18.74	297.97	8.95	187.15	4.80	1	33448.73	17.27	0.94	4	2	783	9424	8642
818	55.70	83.30	784	8911.72	7.85	13327.94	4.88	0	0	1841.82	30.69	797.21	14.34	348.04	8.24	229.97	4.60	1	31754.02	15.56	0.95	4	2	784	9424	8641
819	55.23	83.13	785	8836.42	6.74	13300.16	5.34	0	0	2183.98	45.37	855.57	16.74	248.37	6.29	200.63	4.81	0	31321.45	16.96	0.95	4	2	785	9424	8640
820	55.13	83.18	786	8821.31	6.76	13308.21	4.55	0	0	2471.81	50.89	884.17	17.27	250.93	6.25	172.08	4.07	1	31866.20	22.04	0.95	4	2	786	9424	8639
821	55.39	83.26	787	8862.44	8.43	13321.46	5.48	0	0	2206.40	48.22	860.90	18.81	285.30	8.22	196.33	4.95	1	31450.70	17.90	0.94	5	2	787	9424	8638
822	55.22	83.22	788	8834.96	7.92	13314.46	5.93	0	0	2584.21	64.73	901.69	22.42	242.12	7.32	184.21	5.31	0	33694.60	16.69	0.93	4	2	788	9424	8637
823	55.37	83.24	789	8859.98	8.32	13318.13	6.41	0	0	2280.20	57.05	886.46	21.59	257.50	7.65	200.02	5.78	1	33474.80	21.70	0.92	4	2	789	9424	8636
824	55.36	83.14	790	8858.32	8.57	13301.77	6.20	0	0	2135.09	57.19	942.86	19.89	247.43	7.78	180.06	5.56	0	30270.45	16.00	0.92	4	2	790	9424	8635
825	54.98	83.26	791	8796.66	8.15	13321.86	6.56	0	0	2192.16	59.72	921.54	20.43	230.97	7.38	187.01	5.86	0	31185.30	16.35	0.92	5	2	791	9424	8634
826	55.24	82.97	792	8838.94	7.85	13275.81	5.21	0	0	1881.02	39.18	869.98	15.19	282.64	7.58	195.68	4.71	1	31485.85	14.56	0.94	5	2	792	9424	8633
827	55.35	82.96	793	8856.62	12.67	13273.83	6.83	0	0	1760.28	51.54	866.80	20.07	313.16	12.62	182.52	6.16	1	29371.98	12.73	0.90	5	2	793	9424	8632
828	55.98	82.87	794	8957.53	12.89	13258.60	6.40	0	0	1660.94	40.19	851.70	17.15	343.55	12.73	206.65	5.81	1	31119.23	15.77	0.92	5	2	794	9424	8631
829	55.18	82.93	795	8828.85	10.26	13268.80	7.13	0	0	1874.10	57.20	923.69	20.26	256.30	9.59	181.90	6.39	1	29770.80	15.86	0.90	5	2	795	9424	8630
830	55.19	82.78	796	8829.69	6.43	13244.59	4.64	0	0	2098.82	42.37	915.42	14.48	243.69	5.93	178.78	4.15	0	29164.88	15.14	0.95	4	2	796	9424	8629
831	55.21	82.87	797	8834.16	6.52	13259.64	5.92	0	0	1940.06	41.17	870.25	15.44	236.88	6.03	217.03	5.39	0	30299.23	16.05	0.94	4	2	797	9424	8628
832	54.90	82.96	798	8783.95	7.22	13274.22	5.79	0	0	1940.35	42.76	891.30	16.19	253.30	6.66	205.02	5.24	1	28886.45	12.63	0.94	4	2	798	9424	8627
833	55.16	82.84	799	8826.39	7.82	13253.91	5.62	0	0	1851.54	35.92	828.47	15.73	301.50	7.71	227.90	5.16	1	31878.65	12.01	0.94	4	2	799	9424	8626
834	54.85	82.99	800	8775.98	10.13	13278.06	7.71	0	0	1794.61	50.13	861.08	20.56	278.80	9.60	216.22	7.05	1	30170.30	12.30	0.90	5	2	800	9424	8625
835	55.07	82.83	801	8810.43	6.98	13252.79	5.66	0	0	2118.94	47.45	902.20	17.07	240.23	6.40	196.91	5.08	0	31199.65	16.94	0.94	4	2	801	9424	8624
836	55.08	82.69	802	8813.04	6.96	13230.49	6.09	0	0	1878.94	40.99	852.03	15.85	246.20	6.45	217.93	5.50	0	26802.35	15.96	0.94	4	2	802	9424	8623
837	55.77	82.68	803	8923.40	13.38	13228.12	7.25	0	0	1449.48	38.34	840.10	16.86	339.40	13.48	214.94	6.60	1	28366.58	16.11	0.91	5	2	803	9424	8622
838	55.34	82.45	804	8853.75	8.01	13192.46	6.03	0	0	1584.05	36.63	883.00	14.32	267.47	7.44	204.13	5.45	1	24756.27	11.15	0.93	4	2	804	9424	8621
839	55.04	82.59	805	8806.67	6.86	13213.62	5.06	0	0	1737.55	35.54	912.39	13.12	257.44	6.38	192.98	4.55	1	27924.68	16.68	0.95	4	2	805	9424	8620
840	55.41	82.69	806	8864.92	8.66	13229.81	6.27	0	0	2021.06	54.96	964.02	19.04	246.28	7.85	179.40	5.62	0	28984.62	14.20	0.92	4	2	806	9424	8619
841	55.68	82.99	807	8909.19	15.05	13277.74	8.80	0	0	1694.05	61.71	908.02	24.77	311.71	14.79	189.64	7.98	1	31474.55	17.39	0.84	5	2	807	9424	8618
842	55.41	82.69	808	8865.13	9.43	13231.18	6.28	0	0	1494.14	34.51	817.72	14.26	298.87	9.32	212.08	5.77	1	25128.02	9.04	0.93	5	2	808	9424	8617
843	55.48	82.81	809	8877.05	13.13	13249.26	7.71	0	0	1537.24	46.00	862.10	19.03	313.75	13.14	202.14	6.99	1	28504.82	12.23	0.89	5	2	809	9424	8616
844	55.27	82.78	810	8842.56	12.55	13244.67	8.28	0	0	1549.82	47.72	846.73	20.00	301.55	12.39	211.26	7.53	1	27358.55	11.13	0.88	5	2	810	9424	8615
845	55.52	82.77	811	8883.84	9.40	13243.68	6.76	0	0	1909.40	51.81	891.45	19.67	267.43	8.71	194.65	6.10	1	30082.45	21.70	0.91	5	2	811	9424	8614
846	55.88	82.90	812	8940.62	12.43	13263.82	6.75	0	0	1732.61	48.34	870.70	19.94	329.65	12.59	190.34	6.13	1	29315.40	15.62	0.90	5	2	812	9424	8613
847	56.02	82.84	813	8962.41	11.91	13254.23	7.08	0	0	1419.45	44.95	981.87	16.44	284.79	11.34	174.65	6.37	1	26262.82	13.64	0.89	4	2	813	9424	8612
848	55.73	82.77	814	8917.20	17.52	13243.17	10.42	0	0	1390.30	63.47	953.63	23.88	292.15	16.72	178.57	9.39	1	27893.88	16.45	0.79	5	2	814	9424	8611
849	56.22	82.67	815	8995.97	13.19	13227.31	6.08	0	0	1344.92	32.49	869.32	14.49	376.74	14.20	198.86	5.55	1	25973.75	13.00	0.92	5	2	815	9424	8610
850	56.40	82.53	816	9024.50	9.51	13204.17	5.50	0	0	1562.02	32.72	855.25	13.97	324.47	9.61	206.47	5.00	1	25561.23	14.27	0.94	5	2	816	9424	8609
851	55.81	82.83	817	8930.16	10.16	13253.49	6.84	0	0	1613.19	41.22	869.10	17.35	301.97	9.90	210.49	6.23	1	28826.07	17.31	0.91	5	2	817	9424	8608
852	55.69	82.82	818	8910.56	8.25	13251.63	5.47	0	0	1928.31	42.94	865.48	16.58	284.06	7.80	192.08	4.95	1	28028.35	17.15	0.94	5	2	818	9424	8607
853	55.69	82.79	819	8910.74	13.74	13246.67	7.93	0	0	1743.90	59.19	924.40	23.12	306.13	13.38	183.19	7.17	1	29978.30	15.73	0.86	5	2	819	9424	8606
854	55.60	82.86	820	8896.42	8.99	13257.97	6.87	0	0	1899.50	50.23	854.19	19.28	263.13	8.31	202.81	6.24	1	28039.00	18.16	0.91	5	2	820	9424	8605
855	55.87	82.62	821	8939.13	7.98	13219.89	5.70	0	0	1901.39	46.57	917.10	16.38	251.09	7.30	181.26	5.11	1	27398.73	20.00	0.93	5	2	821	9424	8604
856	55.74	82.70	822	8919.06	7.02	13232.52	5.36	0	0	1901.67	40.83	880.25	15.06	252.95	6.43	194.73	4.82	1	27169.82	18.08	0.94	4	2	822	9424	8603
857	55.72	82.62	823	8915.29	9.14	13219.07	6.25	0	0	1503.67	35.16	864.17	14.74	298.33	8.85	210.24	5.69	1	26786.52	14.75	0.92	4	2	823	9424	8602
858	56.19	82.69	824	8990.91	12.11	13230.41	7.52	0	0	1530.29	39.65	809.63	18.37	338.39	12.49	229.47	6.92	1	27696.35	15.80	0.90	5	2	824	9424	8601
859	56.67	82.67	825	9066.63	10.16	13226.96	5.58	0	0	1460.05	30.72	878.38	13.53	342.20	10.47	209.04	5.09	1	27393.80	18.78	0.94	5	2	825	9424	8600
860	56.05	82.66	826	8967.22	8.08	13225.73	5.30	0	0	1845.99	38.26	833.86	15.44	294.01	7.83	200.57	4.80	1	29857.03	17.45	0.94	5	2	826	9424	8599
861	56.11	82.81	827	8977.55	13.14	13249.76	7.48	0	0	1464.13	41.36	826.47	18.04	337.97	13.51	208.41	6.88	1	27250.83	18.93	0.89	5	2	827	9424	8598
862	56.09	82.60	828	8974.69	16.05	13216.15	9.05	0	0	1402.76	47.83	855.10	21.19	341.44	16.60	209.70	8.26	1	25663.57	14.50	0.84	5	2	828	9424	8597
863	55.73	82.59	829	8916.74	7.73	13214.85	6.34	0	0	1632.32	39.59	887.77	14.84	247.15	7.06	204.05	5.71	0	26240.42	16.11	0.93	4	2	829	9424	8596
864	55.32	82.63	830	8851.06	9.47	13220.71	8.28	0	0	1577.91	46.27	834.62	17.97	246.97	8.92	220.78	7.49	0	23275.45	11.11	0.89	5	2	830	9424	8595
865	55.47	82.38	831	8874.65	10.25	13181.00	8.43	0	0	1867.87	65.23	914.91	22.24	227.49	9.19	187.44	7.53	0	26121.82	13.23	0.87	5	2	831	9424	8594
866	55.79	82.68	832	8926.96	10.12	13228.31	6.43	0	0	1900.88	52.29	884.33	19.58	281.23	9.54	182.58	5.79	1	28725.28	21.36	0.91	4	2	832	9424	8593
867	55.91	82.43	833	8944.99	7.74	13189.31	5.60	0	0	1652.11	35.26	835.04	14.08	277.90	7.33	205.66	5.07	1	25535.32	16.74	0.94	4	2	833	9424	8592
868	55.94	82.63	834	8949.79	11.79	13221.16	8.35	0	0	1652.38	50.04	847.06	21.24	295.85	11.46	217.00	7.61	1	28358.25	17.94	0.88	5	2	834	9424	8591
869	55.76	82.70	835	8921.01	9.67	13232.48	6.30	0	0	2086.05	58.40	894.61	20.74	265.48	8.93	175.45	5.65	1	30685.25	25.57	0.91	5	2	835	9424	8590
870	55.85	82.46	836	8935.21	8.51	13193.13	5.68	0	0	1855.31	40.63	810.21	16.65	295.64	8.23	203.87	5.16	1	29679.88	22.74	0.93	5	2	836	9424	8589
871	56.06	82.47	837	8969.76	12.51	13195.25	6.85	0	0	1615.15	44.19	846.82	18.71	333.79	12.77	197.18	6.22	1	29984.22	19.04	0.90	5	2	837	9424	8588
872	56.10	82.36	838	8976.75	15.61	13177.63	8.99	0	0	1576.02	57.83	909.31	23.48	314.50	15.53	192.33	8.14	1	29348.32	18.94	0.84	5	2	838	9424	8587
873	56.06	82.31	839	8968.89	8.66	13169.91	5.00	0	0	1787.44	37.75	870.29	14.82	305.79	8.50	185.79	4.52	1	27939.20	20.26	0.94	4	2	839	9424	8586
874	55.97	82.26	840	8954.81	12.74	13161.77	7.44	0	0	1581.01	48.35	854.17	19.49	311.33	12.59	191.08	6.74	1	27757.47	19.07	0.88	5	2	840	9424	8585
875	55.81	82.61	841	8928.99	8.98	13216.90	6.90	0	0	1698.57	43.53	863.27	17.40	270.10	8.41	210.93	6.25	1	30223.70	19.27	0.91	5	2	841	9424	8584
876	55.96	82.34	842	8952.82	11.92	13174.97	7.85	0	0	1738.69	55.36	872.13	21.54	284.70	11.37	193.07	7.09	1	29161.67	20.42	0.88	5	2	842	9424	8583
877	56.47	82.37	843	9035.20	11.36	13179.21	7.43	0	0	1536.16	37.74	801.44	17.16	328.55	11.55	234.55	7.01	1	29782.33	19.28	0.91	5	2	843	9424	8582
878	56.40	82.36	844	9023.60	9.28	13177.36	5.08	0	0	1607.11	32.97	864.32	13.98	336.08	9.51	195.42	4.62	1	28354.35	20.38	0.94	4	2	844	9424	8581
879	56.04	82.26	845	8966.92	11.02	13160.89	6.47	0	0	1600.89	39.61	802.83	17.07	327.94	11.18	206.07	5.89	1	27209.95	14.15	0.91	5	2	845	9424	8580
880	56.30	82.43	846	9007.59	12.22	13188.88	7.92	0	0	1407.96	40.71	854.36	17.49	309.91	12.19	215.46	7.21	1	25799.52	19.06	0.89	5	2	846	9424	8579
881	56.43	82.20	847	9028.97	9.35	13152.17	6.33	0	0	1525.74	36.08	867.06	15.09	301.90	9.08	209.91	5.81	1	28612.03	15.69	0.92	4	2	847	9424	8578
882	56.08	82.42	848	8973.55	9.99	13187.03	6.68	0	0	1769.94	49.00	897.85	18.41	274.07	9.46	188.50	6.01	1	28744.12	20.02	0.91	5	2	848	9424	8577
883	56.42	82.46	849	9026.48	11.41	13193.23	6.21	0	0	1567.04	33.69	755.84	16.00	365.36	12.02	228.40	5.71	1	26187.80	16.15	0.93	5	2	849	9424	8576
884	56.75	82.22	850	9080.53	6.48	13154.50	4.66	0	0	1665.96	29.10	851.29	11.89	284.79	6.17	209.32	4.23	1	27359.05	21.06	0.96	4	2	850	9424	8575
885	56.59	82.47	851	9054.81	13.49	13195.55	7.45	0	0	1575.71	40.14	784.69	18.93	358.87	13.95	230.74	6.85	1	28242.68	16.89	0.90	5	2	851	9424	8574
886	56.75	82.44	852	9080.07	15.93	13191.16	7.90	0	0	1459.79	41.78	817.97	19.06	365.40	16.26	217.00	7.21	1	27113.02	20.87	0.89	5	2	852	9424	8573
887	55.79	82.42	853	8927.18	14.09	13187.09	8.99	0	0	1306.03	42.51	842.96	17.77	301.16	14.05	216.19	8.14	1	26142.12	14.00	0.87	5	2	853	9424	8572
888	55.60	82.27	854	8895.68	12.32	13163.30	7.40	0	0	1472.27	48.00	908.76	17.90	288.58	11.67	177.55	6.67	1	25601.08	20.56	0.88	5	2	854	9424	8571
889	56.13	81.95	855	8980.61	7.42	13111.27	5.95	0	0	1358.57	28.32	831.20	11.64	271.65	7.07	223.30	5.44	1	24351.05	14.98	0.94	4	2	855	9424	8570
890	56.40	82.03	856	9023.64	11.71	13125.12	6.93	0	0	1413.54	41.69	917.34	16.21	301.62	11.32	184.28	6.27	1	24413.12	14.94	0.89	4	2	856	9424	8569
891	56.07	82.05	857	8971.24	8.99	13128.55	4.93	0	0	1438.51	28.63	827.48	11.95	330.37	9.13	194.83	4.48	1	24313.57	13.06	0.95	5	2	857	9424	8568
892	55.68	81.98	858	8909.50	9.91	13117.28	6.32	0	0	1372.12	36.43	884.34	13.89	285.63	9.38	186.38	5.71	1	25126.10	14.15	0.91	4	2	858	9424	8567
893	55.74	81.82	859	8918.29	7.61	13091.01	6.23	0	0	1751.12	45.05	888.78	15.43	229.08	6.84	188.13	5.57	0	25438.45	17.46	0.93	4	2	859	9424	8566
894	55.47	82.22	860	8875.70	4.82	13155.74	4.63	0	0	2002.46	36.69	919.69	12.07	204.02	4.30	195.92	4.13	0	26105.15	14.79	0.96	3	2	860	9424	8565
895	55.23	82.59	861	8836.05	9.63	13214.17	8.46	0	0	1721.40	54.55	903.62	19.95	233.97	8.88	208.11	7.60	0	22498.10	11.54	0.88	5	2	861	9424	8564
896	55.39	82.11	862	8862.82	9.94	13137.87	8.59	0	0	1781.98	59.64	935.31	21.23	230.60	8.96	199.67	7.72	0	27161.98	15.20	0.88	5	2	862	9424	8563
897	55.29	81.91	863	8846.47	8.13	13106.03	6.68	0	0	1789.68	48.62	897.86	16.69	229.65	7.47	191.18	5.98	0	26494.85	14.47	0.92	4	2	863	9424	8562
898	56.04	82.12	864	8966.09	10.33	13138.50	7.09	0	0	1394.43	36.23	889.97	15.31	299.57	10.10	214.41	6.47	1	28671.17	15.84	0.91	5	2	864	9424	8561
899	56.34	82.23	865	9014.89	17.36	13156.73	9.98	0	0	1418.49	48.64	853.74	22.66	355.09	18.15	228.18	9.32	1	26323.12	14.01	0.84	5	2	865	9424	8560
900	56.87	82.28	866	9099.81	16.97	13165.54	11.04	0	0	1176.15	49.45	938.93	20.51	301.58	16.67	206.34	10.03	1	25758.58	16.51	0.80	5	2	866	9424	8559
901	56.16	82.19	867	8985.53	10.10	13149.78	7.65	0	0	1575.99	42.00	835.71	17.85	286.57	9.80	225.49	7.00	1	27672.72	22.82	0.90	5	2	867	9424	8558
902	55.88	82.36	868	8940.73	12.43	13177.28	7.24	0	0	1507.00	40.67	830.35	16.92	312.15	12.38	209.70	6.55	1	25939.77	15.14	0.91	5	2	868	9424	8557
903	55.80	82.21	869	8927.98	8.18	13154.39	6.84	0	0	1733.81	46.89	894.28	16.70	234.53	7.41	196.84	6.14	0	25100.12	18.78	0.92	5	2	869	9424	8556
904	55.67	81.88	870	8906.59	6.61	13100.83	5.14	0	0	1638.42	31.25	826.40	12.37	268.30	6.16	210.41	4.68	1	26553.33	15.63	0.95	4	2	870	9424	8555
905	55.57	82.05	871	8890.55	6.25	13128.29	4.69	0	0	1760.92	33.31	865.85	12.29	255.72	5.72	193.30	4.22	1	25977.72	18.81	0.95	4	2	871	9424	8554
906	55.95	81.79	872	8951.90	12.06	13087.11	7.48	0	0	1230.03	32.15	802.56	14.85	339.58	12.48	226.57	6.89	1	21833.50	12.54	0.89	5	2	872	9424	8553
907	55.94	81.90	873	8950.93	9.16	13103.63	6.65	0	0	1549.39	40.08	864.43	15.58	271.53	8.62	201.23	6.02	1	25147.10	16.68	0.92	5	2	873	9424	8552
908	55.95	81.75	874	8952.47	7.79	13079.82	5.31	0	0	1833.27	42.13	849.87	15.01	259.92	7.21	180.13	4.77	1	24467.22	16.60	0.94	4	2	874	9424	8551
909	55.76	82.09	875	8921.46	9.13	13134.60	6.00	0	0	1569.64	38.55	862.34	14.90	284.48	8.65	191.16	5.42	1	22296.62	19.20	0.92	4	2	875	9424	8550
910	55.67	82.15	876	8906.59	12.86	13143.97	10.15	0	0	1356.93	49.53	872.27	20.12	272.64	12.05	217.33	9.32	1	21770.75	15.13	0.84	5	2	876	9424	8549
911	55.79	81.84	877	8927.01	11.88	13095.09	7.83	0	0	1450.96	44.85	836.75	18.00	292.91	11.41	198.76	7.10	1	23527.42	17.10	0.88	5	2	877	9424	8548
912	56.08	81.83	878	8972.87	16.60	13092.40	8.47	0	0	1111.84	31.61	823.98	14.73	365.59	16.27	233.16	7.79	1	25255.33	11.70	0.89	5	2	878	9424	8547
913	55.75	81.72	879	8920.38	11.84	13074.48	6.63	0	0	1240.93	33.94	858.95	13.15	301.68	11.76	189.25	5.97	1	21815.82	12.81	0.91	5	2	879	9424	8546
914	55.69	82.24	880	8910.30	11.28	13159.01	7.57	0	0	1550.71	52.25	969.50	18.26	258.04	10.33	174.93	6.79	1	26369.18	19.55	0.88	4	2	880	9424	8545
915	55.79	81.85	881	8926.01	8.74	13096.60	5.76	0	0	1735.41	44.35	877.63	15.67	262.91	8.06	175.65	5.17	1	24691.97	17.10	0.92	4	2	881	9424	8544
916	55.95	81.90	882	8951.74	4.88	13103.96	3.88	0	0	1996.18	34.22	908.76	10.96	219.77	4.37	175.28	3.45	0	25490.17	18.07	0.97	4	2	882	9424	8543
917	55.09	81.86	883	8815.14	7.55	13097.33	6.00	0	0	1978.62	51.72	896.97	16.81	222.63	6.81	178.08	5.35	0	23717.43	11.18	0.93	4	2	883	9424	8542
918	55.40	82.10	884	8864.00	8.30	13135.44	6.48	0	0	1814.72	44.93	848.65	17.28	259.68	7.65	204.49	5.86	1	24007.80	11.28	0.92	5	2	884	9424	8541
919	55.64	81.93	885	8902.44	9.41	13109.50	6.10	0	0	1627.26	41.20	876.05	15.79	284.69	8.89	188.65	5.52	1	25628.32	17.67	0.92	4	2	885	9424	8540
920	55.87	81.84	886	8938.73	8.38	13094.17	5.42	0	0	1604.50	37.39	894.20	13.78	275.04	7.86	181.68	4.88	1	23956.43	14.75	0.93	4	2	886	9424	8539
921	56.27	81.98	887	9003.93	17.19	13116.32	8.62	0	0	1011.30	32.65	873.11	15.19	379.71	19.04	211.98	7.94	1	23343.75	11.19	0.85	4	2	887	9424	8538
922	56.39	82.05	888	9022.18	10.55	13127.69	6.51	0	0	1400.39	36.25	838.45	14.45	298.40	10.41	197.02	5.89	1	24429.22	18.81	0.92	5	2	888	9424	8537
923	56.04	81.81	889	8966.08	12.10	13088.93	8.98	0	0	1143.59	42.18	887.29	15.24	251.96	11.18	189.88	8.07	1	20308.12	13.24	0.85	5	2	889	9424	8536
924	56.17	81.66	890	8986.42	12.41	13066.12	8.97	0	0	903.93	26.74	829.06	12.23	312.21	12.43	239.12	8.27	1	19475.65	10.06	0.87	5	2	890	9424	8535
925	56.22	81.41	891	8994.55	31.22	13025.05	18.37	0	0	613.97	35.56	883.72	17.62	376.01	33.77	246.02	17.68	1	19791.00	9.15	0.64	5	2	891	9424	8534
926	55.48	81.38	892	8876.23	15.70	13020.84	14.03	0	0	791.72	35.31	814.61	15.03	264.59	15.25	246.30	12.89	1	15359.47	7.08	0.77	5	2	892	9424	8533
927	56.18	81.81	893	8989.08	11.85	13089.24	8.87	0	0	1034.62	31.31	802.09	13.51	294.35	11.61	229.01	8.24	1	19814.45	10.50	0.88	5	2	893	9424	8532
928	56.06	81.58	894	8969.64	10.55	13053.14	9.67	0	0	1098.93	37.08	881.15	14.44	242.01	9.75	223.96	8.76	0	19877.28	12.28	0.86	4	2	894	9424	8531
929	56.22	81.44	895	8994.47	14.39	13031.19	8.39	0	0	1027.69	30.88	791.63	14.09	343.60	14.91	220.57	7.68	1	20567.92	9.42	0.87	5	2	895	9424	8530
930	56.02	81.69	896	8963.35	14.02	13070.71	9.12	0	0	1025.95	34.40	854.67	14.85	312.57	13.95	214.21	8.32	1	19852.33	11.34	0.85	5	2	896	9424	8529
931	55.76	81.54	897	8921.36	10.34	13047.08	8.58	0	0	1209.88	38.53	840.69	14.84	251.62	9.49	210.44	7.75	1	18523.40	11.84	0.88	5	2	897	9424	8528
932	56.05	81.87	898	8967.47	17.21	13099.96	10.21	0	0	1097.86	41.51	819.39	18.26	333.72	17.61	212.63	9.39	1	20595.92	12.69	0.82	5	2	898	9424	8527
933	56.64	81.99	899	9062.07	16.76	13117.98	9.15	0	0	1011.80	31.46	815.85	15.12	371.25	17.82	232.19	8.51	1	21380.60	14.09	0.86	5	2	899	9424	8526
934	56.15	82.02	900	8983.45	14.12	13123.35	8.83	0	0	1067.52	38.11	930.17	15.20	299.48	13.68	194.07	8.01	1	21264.58	12.77	0.85	4	2	900	9424	8525
935	56.85	82.28	901	9095.70	20.55	13165.52	9.63	0	0	1092.65	39.56	863.24	18.51	389.73	22.67	210.83	8.83	1	24626.10	12.18	0.82	5	2	901	9424	8524
936	56.85	82.25	902	9096.03	31.98	13160.63	16.62	0	0	1049.54	53.67	824.69	27.35	417.96	36.80	245.86	16.41	1	24135.35	15.02	0.70	5	2	902	9424	8523
937	57.09	82.05	903	9133.66	12.85	13127.22	9.07	0	0	1258.43	37.95	813.77	17.48	320.17	12.94	237.07	8.43	1	24562.47	12.96	0.86	5	2	903	9424	8522
938	56.76	82.10	904	9082.36	15.28	13135.22	8.84	0	0	1120.58	38.17	863.11	16.24	325.79	15.46	204.23	8.05	1	22893.53	13.77	0.85	4	2	904	9424	8521
939	56.54	81.90	905	9046.45	33.42	13103.46	14.20	0	0	794.08	44.08	881.57	19.94	393.79	35.58	201.49	12.96	1	19289.62	10.62	0.69	5	2	905	9424	8520
940	56.53	82.11	906	9044.03	13.29	13138.19	8.60	0	0	1130.46	40.74	939.74	15.46	283.04	12.52	186.56	7.76	1	22280.35	13.04	0.85	4	2	906	9424	8519
941	56.21	81.91	907	8994.35	13.15	13105.86	7.43	0	0	1211.29	40.56	861.85	14.86	292.02	12.74	173.34	6.68	1	19807.38	13.35	0.88	5	2	907	9424	8518
942	56.16	81.53	908	8986.16	16.16	13044.50	8.08	0	0	1069.97	32.66	799.03	14.94	370.61	17.34	209.39	7.39	1	19100.23	9.43	0.87	5	2	908	9424	8517
943	55.87	81.96	909	8939.77	15.34	13112.85	9.56	0	0	1141.50	43.68	847.31	17.61	302.85	14.95	196.17	8.68	1	19155.15	11.25	0.83	5	2	909	9424	8516
944	56.16	81.78	910	8985.82	16.17	13085.15	10.34	0	0	1030.40	40.57	932.72	17.11	309.79	15.93	206.70	9.41	1	23485.50	11.43	0.81	4	2	910	9424	8515
945	56.35	82.06	911	9015.66	13.83	13128.90	8.73	0	0	1181.87	38.92	872.63	16.67	317.12	13.76	208.77	7.97	1	21831.88	14.15	0.86	4	2	911	9424	8514
946	55.71	81.94	912	8913.13	14.68	13111.19	7.58	0	0	1261.56	37.70	821.79	15.72	333.86	14.79	198.47	6.87	1	24018.38	15.12	0.89	5	2	912	9424	8513
947	55.82	81.78	913	8931.96	15.53	13084.31	9.18	0	0	1200.70	43.24	893.08	18.25	322.23	15.57	200.73	8.35	1	22460.90	12.91	0.84	5	2	913	9424	8512
948	56.40	82.18	914	9024.32	19.34	13148.85	8.41	0	0	1187.47	37.84	876.95	17.42	394.34	20.47	207.97	7.69	1	25844.83	15.78	0.86	5	2	914	9424	8511
949	56.47	81.83	915	9034.51	14.96	13092.95	7.69	0	0	1274.95	39.79	879.43	16.53	335.73	15.22	193.44	6.97	1	24228.92	13.19	0.88	4	2	915	9424	8510
950	55.92	81.99	916	8947.52	15.91	13118.42	7.85	0	0	1167.01	34.26	829.49	15.94	382.03	17.58	211.92	7.22	1	24411.15	11.78	0.87	4	2	916	9424	8509
951	55.36	81.59	917	8857.60	17.49	13053.68	9.88	0	0	1048.90	42.23	890.43	17.06	314.23	17.47	192.47	8.94	1	21788.55	7.43	0.82	5	2	917	9424	8508
952	54.78	81.58	918	8764.54	11.47	13053.16	7.64	0	0	1199.82	38.71	897.86	14.40	272.76	10.71	185.01	6.88	1	20624.57	7.84	0.88	4	2	918	9424	8507
953	55.76	81.36	919	8921.41	17.20	13018.16	9.28	0	0	1036.12	32.81	832.10	16.27	386.01	19.30	233.50	8.59	1	24119.75	9.71	0.84	5	2	919	9424	8506
954	55.42	81.51	920	8867.64	14.68	13041.73	10.14	0	0	1083.06	36.31	880.23	16.64	329.55	14.94	234.04	9.70	1	22023.00	8.01	0.84	5	2	920	9424	8505
955	55.25	81.61	921	8839.32	13.25	13057.67	8.15	0	0	1164.45	31.87	797.95	15.07	355.00	14.07	232.72	7.73	1	20828.65	9.52	0.88	5	2	921	9424	8504
956	55.30	81.80	922	8847.38	10.51	13087.84	7.96	0	0	1376.26	36.94	850.20	16.27	299.82	10.22	231.93	7.43	1	25411.10	11.37	0.89	5	2	922	9424	8503
957	55.53	81.87	923	8884.93	10.32	13099.27	6.51	0	0	1458.88	34.87	868.48	15.37	325.05	10.41	214.91	5.96	1	25597.95	14.47	0.91	4	2	923	9424	8502
958	55.27	81.88	924	8843.98	9.08	13100.92	6.53	0	0	1546.34	35.85	859.38	15.38	299.49	8.82	220.83	6.02	1	27011.95	14.42	0.92	4	2	924	9424	8501
959	55.43	81.74	925	8869.18	8.56	13077.99	6.41	0	0	1699.84	46.07	958.62	16.15	244.49	7.75	184.11	5.75	0	25170.90	11.90	0.92	4	2	925	9424	8500
960	55.13	81.68	926	8820.15	6.24	13068.20	5.90	0	0	1746.64	41.12	976.05	13.50	205.42	5.58	194.30	5.26	0	24406.02	14.09	0.94	3	2	926	9424	8499
961	55.44	81.84	927	8869.80	10.28	13094.21	8.16	0	0	1445.62	46.88	959.62	17.10	245.91	9.35	196.02	7.34	0	24614.00	10.43	0.88	4	2	927	9424	8498
962	55.43	81.81	928	8868.45	11.82	13089.82	9.06	0	0	1345.40	46.30	887.40	17.51	258.61	11.29	205.12	8.21	1	24017.40	13.56	0.87	5	2	928	9424	8497
963	55.44	81.67	929	8869.91	11.03	13067.13	9.20	0	0	1132.77	42.75	956.86	14.62	226.54	9.89	189.26	8.22	0	19366.52	9.25	0.85	4	2	929	9424	8496
964	55.37	81.48	930	8859.57	8.83	13037.49	6.65	0	0	1446.02	39.97	867.85	13.98	242.90	8.26	187.30	5.95	0	18478.23	9.42	0.91	4	2	930	9424	8495
965	55.29	81.30	931	8846.08	7.44	13008.39	5.47	0	0	1314.15	28.60	843.29	10.66	259.28	7.04	196.28	4.92	1	18519.48	9.25	0.94	4	2	931	9424	8494
966	55.28	81.57	932	8844.87	8.57	13051.52	5.79	0	0	1535.54	39.40	868.03	13.57	253.41	8.02	175.56	5.17	1	20277.45	14.19	0.93	5	2	932	9424	8493
967	55.58	81.77	933	8893.21	11.72	13082.46	7.39	0	0	1286.72	39.02	841.84	15.27	295.17	11.24	190.81	6.70	1	21413.58	11.75	0.89	5	2	933	9424	8492
968	55.97	81.70	934	8955.69	10.34	13071.21	7.02	0	0	1360.72	39.99	892.71	14.81	269.13	9.69	186.60	6.32	1	21792.73	15.68	0.90	5	2	934	9424	8491
969	55.93	81.81	935	8948.90	15.48	13089.46	8.90	0	0	1164.28	38.64	839.94	17.10	341.99	16.03	211.14	8.20	1	22695.18	12.03	0.85	5	2	935	9424	8490
970	55.80	81.62	936	8928.01	14.87	13059.43	8.72	0	0	1192.36	36.86	808.84	17.23	352.44	15.72	223.91	8.02	1	23577.25	12.48	0.86	5	2	936	9424	8489
971	55.58	81.37	937	8892.48	14.92	13019.37	9.39	0	0	1108.34	39.26	870.38	16.92	318.20	14.87	209.24	8.57	1	24037.10	13.47	0.84	5	2	937	9424	8488
972	56.00	81.84	938	8960.11	17.06	13094.99	9.52	0	0	1239.02	42.81	787.21	19.58	356.01	18.05	217.35	8.81	1	22655.53	11.75	0.84	5	2	938	9424	8487
973	55.95	81.59	939	8952.68	7.87	13055.07	4.58	0	0	1572.05	32.90	951.97	11.84	283.78	7.49	170.54	4.10	1	24367.57	14.85	0.95	4	2	939	9424	8486
974	55.56	81.63	940	8889.26	11.48	13060.45	7.78	0	0	1395.53	43.57	914.16	17.04	282.62	10.83	195.16	7.03	1	26391.12	15.43	0.88	5	2	940	9424	8485
975	55.55	81.85	941	8887.31	10.51	13095.72	8.66	0	0	1345.08	37.12	797.53	16.06	280.54	10.36	243.74	8.10	1	27043.58	14.41	0.90	5	2	941	9424	8484
976	55.78	81.49	942	8925.37	14.28	13037.98	9.60	0	0	1243.95	44.40	902.08	18.86	303.90	13.96	211.82	8.74	1	25069.68	16.72	0.84	5	2	942	9424	8483
977	55.94	81.87	943	8950.82	8.66	13099.01	5.53	0	0	1510.52	31.51	886.39	13.38	311.63	8.58	208.82	5.05	1	26826.40	17.92	0.94	4	2	943	9424	8482
978	55.36	81.84	944	8857.57	11.74	13094.59	7.81	0	0	1422.29	44.88	864.65	17.04	277.54	11.34	193.29	7.05	1	22700.75	10.57	0.89	5	2	944	9424	8481
979	55.03	81.48	945	8805.35	10.63	13037.24	8.38	0	0	1349.95	45.92	939.31	16.32	240.99	9.74	191.87	7.51	0	24551.10	10.05	0.87	4	2	945	9424	8480
980	55.34	81.65	946	8854.87	11.38	13064.67	7.81	0	0	1530.26	45.83	854.50	18.25	282.95	11.06	204.28	7.06	1	22610.57	13.90	0.89	5	2	946	9424	8479
981	55.36	81.42	947	8857.02	7.73	13026.80	4.90	0	0	1490.07	32.38	891.86	11.69	273.15	7.19	175.96	4.40	1	22235.10	13.98	0.94	3	2	947	9424	8478
982	54.97	81.57	948	8795.19	8.78	13051.48	6.56	0	0	1709.59	46.89	873.75	16.59	246.64	8.05	186.21	5.88	0	23152.75	13.83	0.91	5	2	948	9424	8477
983	55.50	81.75	949	8879.73	12.58	13080.30	7.23	0	0	1472.85	43.06	865.90	17.23	308.25	12.53	193.66	6.53	1	22429.90	11.31	0.90	5	2	949	9424	8476
984	55.68	81.96	950	8908.56	11.09	13112.88	7.27	0	0	1555.45	44.49	885.51	17.10	279.55	10.91	198.39	6.55	1	25985.30	19.29	0.90	4	2	950	9424	8475
985	56.00	81.67	951	8960.01	14.83	13067.21	8.79	0	0	1310.86	46.89	934.17	18.98	309.72	14.63	193.10	7.97	1	24753.50	16.32	0.85	4	2	951	9424	8474
986	55.92	81.60	952	8947.20	12.36	13056.19	7.91	0	0	1357.83	35.89	814.26	17.13	344.21	12.91	237.31	7.32	1	25910.25	16.55	0.88	5	2	952	9424	8473
987	56.19	81.60	953	8990.35	13.38	13055.57	8.33	0	0	1308.83	34.97	751.21	17.25	357.41	14.17	247.19	7.76	1	22101.43	12.85	0.88	4	2	953	9424	8472
988	55.81	81.48	954	8929.32	10.67	13036.04	8.21	0	0	1424.29	47.20	932.51	17.17	248.88	9.75	193.03	7.37	0	24074.75	16.09	0.88	5	2	954	9424	8471
989	55.22	81.43	955	8834.88	9.41	13028.06	6.53	0	0	1552.70	43.99	916.44	15.54	255.87	8.62	179.46	5.85	1	22179.00	12.11	0.91	3	2	955	9424	8470
990	55.26	81.49	956	8841.58	7.62	13038.11	5.22	0	0	1741.58	41.04	876.38	13.77	246.22	7.07	172.11	4.65	0	23067.23	15.84	0.94	4	2	956	9424	8469
991	55.70	81.54	957	8911.52	5.84	13046.10	3.95	0	0	1699.66	28.79	889.13	10.46	265.74	5.40	181.94	3.55	1	25134.18	23.24	0.96	3	2	957	9424	8468
992	55.66	81.65	958	8905.60	8.18	13063.35	6.13	0	0	1551.42	36.10	863.07	14.30	271.50	7.64	206.43	5.55	1	23457.25	16.61	0.93	4	2	958	9424	8467
993	55.70	81.60	959	8912.42	9.08	13055.79	5.22	0	0	1796.32	42.81	939.51	15.64	290.12	8.63	170.99	4.69	1	29328.00	19.31	0.93	4	2	959	9424	8466
994	56.00	81.78	960	8960.43	25.98	13084.26	11.00	0	0	1152.82	42.38	825.58	20.85	426.19	26.33	233.51	10.32	1	24196.50	13.69	0.82	5	2	960	9424	8465
995	55.41	81.79	961	8865.10	8.87	13086.39	6.65	0	0	1670.77	42.38	830.46	16.25	262.88	8.50	204.86	6.00	1	24417.82	15.17	0.92	5	2	961	9424	8464
996	55.42	81.75	962	8866.54	9.64	13080.02	6.53	0	0	1524.41	38.98	856.78	15.20	279.61	9.37	199.78	5.89	1	22937.90	13.17	0.92	5	2	962	9424	8463
997	55.77	81.65	963	8922.44	14.85	13063.50	8.61	0	0	1297.76	38.18	842.38	17.45	339.94	15.01	229.99	7.89	1	26447.22	13.20	0.88	5	2	963	9424	8462
998	55.83	81.59	964	8933.07	10.58	13054.35	6.35	0	0	1475.25	37.07	865.47	15.44	316.07	10.51	199.00	5.77	1	26410.72	16.50	0.91	5	2	964	9424	8461
999	55.79	81.71	965	8926.97	12.21	13073.29	7.07	0	0	1438.07	38.56	851.78	15.95	312.68	12.19	206.34	6.40	1	26536.62	16.94	0.91	5	2	965	9424	8460
1000	54.99	81.59	966	8798.52	14.73	13054.82	11.43	0	0	1353.95	60.12	912.15	22.67	255.35	13.66	201.13	10.30	1	25196.30	16.13	0.79	5	2	966	9424	8459
1001	55.73	81.44	967	8916.05	12.46	13029.93	7.12	0	0	1504.68	40.39	817.43	17.01	319.67	12.49	207.93	6.45	1	27255.42	19.61	0.91	5	2	967	9424	8458
1002	55.01	81.49	968	8801.31	8.17	13038.75	5.66	0	0	2039.49	52.58	919.88	17.50	243.56	7.46	170.32	5.04	0	27988.15	23.41	0.93	5	2	968	9424	8457
1003	54.98	81.80	969	8796.21	8.36	13087.81	6.78	0	0	2079.84	55.96	855.92	19.99	240.21	7.64	195.85	6.11	0	28090.57	17.47	0.92	5	2	969	9424	8456
1004	55.26	81.62	970	8842.39	7.77	13059.98	5.16	0	0	2090.34	45.78	876.81	16.69	267.74	7.38	183.93	4.64	1	31743.15	17.09	0.94	4	2	970	9424	8455
1005	55.43	81.60	971	8868.01	5.67	13056.64	3.82	0	0	2028.72	33.47	884.61	11.79	257.96	5.39	180.42	3.42	1	28170.07	17.55	0.97	4	2	971	9424	8454
1006	55.52	81.80	972	8883.03	9.52	13087.39	5.85	0	0	1831.03	42.91	850.04	16.86	294.21	9.39	195.16	5.28	1	30673.00	18.69	0.93	5	2	972	9424	8453
1007	56.48	82.05	973	9036.95	14.19	13127.91	6.04	0	0	1687.26	40.50	845.91	18.06	389.33	15.08	198.09	5.51	1	31431.30	18.50	0.92	5	2	973	9424	8452
1008	55.73	81.78	974	8916.26	12.27	13085.35	6.31	0	0	1798.90	43.89	820.46	18.68	339.29	12.38	202.76	5.73	1	33122.22	22.35	0.92	5	2	974	9424	8451
1009	55.56	81.86	975	8889.43	10.67	13098.10	6.57	0	0	1836.95	44.25	779.44	18.78	314.23	10.70	213.58	6.02	1	32337.53	19.55	0.92	5	2	975	9424	8450
1010	55.70	81.73	976	8911.24	12.10	13076.30	7.06	0	0	1760.53	46.00	838.24	19.62	320.43	12.16	211.93	6.41	1	31063.82	18.14	0.91	5	2	976	9424	8449
1011	55.82	81.75	977	8930.47	15.60	13079.79	9.37	0	0	1635.64	62.00	939.41	25.22	310.00	15.34	194.25	8.50	1	29730.52	16.53	0.83	4	2	977	9424	8448
1012	55.60	81.83	978	8895.85	8.88	13092.77	6.15	0	0	1735.87	36.12	812.43	15.88	304.98	8.89	231.73	5.64	1	31641.50	18.08	0.94	4	2	978	9424	8447
1013	55.18	81.42	979	8829.02	10.35	13026.49	7.28	0	0	1615.45	44.43	858.15	17.95	283.73	10.00	207.65	6.60	1	29771.83	15.30	0.90	5	2	979	9424	8446
1014	54.66	81.66	980	8746.23	10.76	13065.06	9.08	0	0	1796.34	63.63	892.01	22.71	235.90	9.72	198.83	8.23	0	28728.27	19.33	0.86	5	2	980	9424	8445
1015	54.96	81.64	981	8793.47	12.42	13062.74	9.15	0	0	1581.26	57.02	907.79	21.72	264.48	11.60	198.32	8.25	1	25333.98	13.97	0.85	5	2	981	9424	8444
1016	55.19	81.96	982	8830.06	9.50	13113.77	7.02	0	0	1616.68	41.50	828.29	16.91	279.97	9.15	214.29	6.40	1	26981.83	17.08	0.91	4	2	982	9424	8443
1017	54.73	81.46	983	8756.66	7.86	13034.20	7.06	0	0	1896.87	55.92	890.65	17.93	206.41	7.00	185.50	6.28	0	25097.57	24.41	0.91	4	2	983	9424	8442
1018	54.92	81.59	984	8787.66	5.75	13054.42	5.11	0	0	1747.25	34.55	890.95	12.18	225.18	5.19	201.12	4.58	0	25040.52	16.32	0.95	4	2	984	9424	8441
1019	55.20	81.59	985	8831.71	8.65	13054.16	6.68	0	0	1636.83	47.17	922.44	15.85	232.12	7.79	179.92	5.96	0	24362.00	17.02	0.91	3	2	985	9424	8440
1020	55.16	81.57	986	8825.24	6.34	13051.21	4.46	0	0	1639.87	32.44	887.02	11.08	246.99	5.77	175.23	3.98	0	21941.82	14.30	0.95	3	2	986	9424	8439
1021	55.23	81.36	987	8836.01	13.49	13017.51	8.68	0	0	1128.50	37.89	872.69	15.47	298.52	13.24	202.89	7.87	1	21332.88	9.23	0.86	4	2	987	9424	8438
1022	54.93	81.61	988	8788.66	7.47	13057.36	6.00	0	0	1648.77	41.07	877.93	14.10	231.79	6.76	187.09	5.36	0	23063.77	14.96	0.93	4	2	988	9424	8437
1023	55.88	81.89	989	8940.55	14.47	13101.85	9.64	0	0	1329.45	52.27	970.61	20.11	281.09	13.70	191.81	8.70	1	26191.40	16.70	0.83	5	2	989	9424	8436
1024	55.82	81.72	990	8931.74	15.29	13075.39	8.54	0	0	1346.85	41.33	821.72	18.83	354.83	16.07	218.49	7.94	1	24146.97	19.11	0.87	5	2	990	9424	8435
1025	55.29	81.55	991	8846.64	10.22	13047.64	5.84	0	0	1431.65	37.61	924.25	14.01	295.40	9.78	173.93	5.26	1	23570.43	14.03	0.92	4	2	991	9424	8434
1026	55.16	81.50	992	8825.39	7.25	13039.22	4.95	0	0	1742.50	37.70	909.16	13.30	257.74	6.66	178.17	4.44	1	26159.65	18.55	0.94	3	2	992	9424	8433
1027	55.17	81.84	993	8826.45	8.96	13093.86	6.87	0	0	1660.71	43.90	843.12	16.60	258.95	8.41	202.62	6.22	1	24601.12	16.83	0.92	5	2	993	9424	8432
1028	55.14	81.98	994	8822.78	7.59	13116.89	5.56	0	0	1653.63	40.16	881.52	13.57	240.04	6.97	178.02	4.97	0	23542.90	14.09	0.93	4	2	994	9424	8431
1029	55.79	81.76	995	8926.55	15.09	13081.35	8.51	0	0	1012.69	33.28	892.96	14.53	339.20	15.56	204.47	7.76	1	23395.15	14.36	0.86	5	2	995	9424	8430
1030	55.62	81.81	996	8899.00	52.70	13088.87	10.68	0	0	722.64	29.26	910.90	15.70	647.15	78.68	210.90	9.86	1	20645.47	12.60	0.77	5	2	996	9424	8429
1031	56.10	81.87	997	8976.24	19.28	13099.46	10.42	0	0	948.20	35.43	899.60	16.72	369.65	20.92	221.26	9.61	1	21662.65	10.42	0.80	4	2	997	9424	8428
1032	56.43	82.06	998	9029.08	27.58	13129.92	13.50	0	0	901.58	33.50	804.41	16.31	427.97	25.07	260.40	13.47	1	24847.22	14.61	0.84	5	2	998	9424	8427
1033	55.19	81.54	999	8829.89	9.64	13045.70	6.33	0	0	1215.58	30.14	859.64	12.07	291.22	9.37	200.08	5.72	1	21790.10	13.18	0.92	4	2	999	9424	8426
1034	55.18	81.45	1000	8829.17	11.79	13031.62	8.69	0	0	1210.04	37.53	825.51	15.44	286.65	11.42	217.48	8.09	1	22092.62	11.44	0.88	5	2	1000	9424	8425
1035	55.08	81.70	1001	8813.53	11.07	13072.66	7.95	0	0	1382.48	41.89	851.68	16.68	277.86	10.57	205.67	7.20	1	22847.00	20.89	0.89	5	2	1001	9424	8424
1036	55.72	81.90	1002	8915.91	20.91	13103.88	10.77	0	0	1228.41	45.50	871.53	22.06	386.09	22.78	229.44	10.04	1	29139.95	16.43	0.80	5	2	1002	9424	8423
1037	55.68	81.78	1003	8908.21	14.90	13085.46	7.91	0	0	1399.71	45.53	913.91	19.13	338.75	15.32	191.70	7.19	1	28088.83	18.29	0.86	5	2	1003	9424	8422
1038	55.04	81.59	1004	8806.04	12.26	13054.65	9.89	0	0	1347.37	44.37	848.15	19.34	284.29	11.83	236.23	9.08	1	25180.38	12.16	0.85	5	2	1004	9424	8421
1039	55.37	81.63	1005	8858.84	11.34	13061.55	7.84	0	0	1333.30	33.21	764.10	15.44	327.84	11.55	243.61	7.47	1	23248.23	11.75	0.91	5	2	1005	9424	8420
1040	55.48	81.72	1006	8876.46	9.83	13074.53	7.08	0	0	1258.08	27.70	814.70	13.11	320.39	9.97	252.95	6.60	1	26550.22	14.96	0.92	5	2	1006	9424	8419
1041	54.83	81.61	1007	8772.57	13.15	13056.89	10.36	0	0	1494.99	54.01	879.13	22.83	280.16	12.50	225.36	9.45	1	28534.57	15.67	0.83	5	2	1007	9424	8418
1042	55.11	81.91	1008	8817.43	8.58	13105.61	6.22	0	0	1892.25	45.53	895.06	17.70	271.42	8.13	202.25	5.63	1	32293.20	20.81	0.93	4	2	1008	9424	8417
1043	54.91	81.60	1009	8785.56	9.69	13055.27	6.24	0	0	1923.63	50.86	904.83	19.09	279.41	9.15	184.54	5.62	1	28939.70	19.44	0.92	4	2	1009	9424	8416
1044	54.74	81.69	1010	8758.93	7.36	13070.02	5.92	0	0	2144.28	52.45	932.07	18.14	233.01	6.63	188.07	5.30	0	32181.20	19.23	0.93	4	2	1010	9424	8415
1045	54.48	81.97	1011	8717.48	9.78	13115.76	7.23	0	0	1956.40	58.50	915.91	21.12	253.05	8.92	188.32	6.50	1	29051.30	17.76	0.90	5	2	1011	9424	8414
1046	54.64	81.74	1012	8742.91	9.88	13077.96	7.43	0	0	1888.52	55.89	863.51	20.92	258.23	9.08	195.96	6.69	1	29497.22	18.73	0.90	5	2	1012	9424	8413
1047	55.07	81.75	1013	8810.84	12.40	13080.71	7.06	0	0	1517.23	39.48	848.97	17.79	345.23	12.90	214.47	6.46	1	28789.32	15.17	0.90	5	2	1013	9424	8412
1048	55.35	81.73	1014	8856.32	10.28	13076.83	6.62	0	0	1700.35	45.66	897.46	18.04	292.56	9.83	193.21	5.99	1	29966.60	18.61	0.91	4	2	1014	9424	8411
1049	55.05	82.14	1015	8808.76	7.49	13143.19	5.60	0	0	1955.01	41.28	825.66	16.31	271.02	7.08	207.77	5.08	1	28558.50	20.64	0.94	5	2	1015	9424	8410
1050	54.96	82.00	1016	8794.03	10.52	13120.44	6.40	0	0	1571.62	39.05	841.07	16.36	315.96	10.47	202.63	5.83	1	29640.28	15.25	0.92	5	2	1016	9424	8409
1051	54.79	81.56	1017	8765.86	13.49	13049.75	8.49	0	0	1374.39	48.09	875.49	18.85	293.38	12.94	190.27	7.68	1	23952.38	17.72	0.86	5	2	1017	9424	8408
1052	54.64	81.58	1018	8742.76	12.94	13052.26	8.90	0	0	1500.81	56.65	945.22	20.67	264.36	11.94	183.91	8.00	1	26893.35	17.65	0.85	5	2	1018	9424	8407
1053	54.82	81.77	1019	8771.57	12.04	13082.55	9.78	0	0	1510.15	49.97	848.27	21.20	280.37	11.44	230.26	9.11	1	26756.65	15.58	0.86	5	2	1019	9424	8406
1054	54.94	82.02	1020	8791.19	14.22	13123.09	8.63	0	0	1677.95	58.18	893.74	23.59	307.78	13.97	195.45	7.83	1	30601.38	17.74	0.85	5	2	1020	9424	8405
1055	54.54	81.87	1021	8726.53	9.18	13099.72	6.99	0	0	1694.91	42.85	859.69	17.07	269.01	8.93	216.33	6.34	1	31368.78	15.19	0.92	5	2	1021	9424	8404
1056	54.55	81.68	1022	8728.58	10.11	13069.51	7.86	0	0	1966.69	60.26	901.50	22.75	255.62	9.27	200.27	7.09	1	31856.70	20.32	0.89	5	2	1022	9424	8403
1057	54.70	81.90	1023	8752.55	9.99	13103.70	7.20	0	0	1915.65	54.40	862.21	20.93	271.21	9.32	198.29	6.53	1	28270.90	18.70	0.90	5	2	1023	9424	8402
1058	55.05	81.72	1024	8807.31	9.01	13075.40	5.96	0	0	1834.24	46.38	927.84	17.13	272.21	8.46	183.97	5.36	1	29036.42	18.40	0.92	4	2	1024	9424	8401
1059	55.38	81.80	1025	8861.30	8.25	13088.64	4.88	0	0	1874.13	39.64	894.11	14.74	287.48	8.03	180.30	4.39	1	28790.95	21.75	0.95	5	2	1025	9424	8400
1060	55.16	81.80	1026	8825.68	10.76	13087.71	7.24	0	0	1633.48	47.12	933.00	18.34	281.48	10.33	196.38	6.54	1	31023.20	17.90	0.90	5	2	1026	9424	8399
1061	55.55	81.98	1027	8887.68	22.03	13116.54	9.12	0	0	1352.56	44.19	868.98	21.73	430.00	24.71	220.82	8.44	1	29499.98	16.48	0.85	5	2	1027	9424	8398
1062	55.48	81.99	1028	8876.13	12.86	13118.93	7.98	0	0	1622.56	49.96	952.93	21.06	315.75	12.74	204.05	7.28	1	32849.55	16.06	0.87	4	2	1028	9424	8397
1063	55.64	82.01	1029	8902.19	16.00	13122.39	8.55	0	0	1455.65	43.39	889.70	21.08	383.39	17.90	227.59	7.95	1	31955.25	16.64	0.86	4	2	1029	9424	8396
1064	55.62	82.03	1030	8899.10	11.39	13124.17	6.10	0	0	1707.60	41.36	914.88	17.38	333.59	11.59	197.84	5.54	1	31583.12	17.40	0.92	5	2	1030	9424	8395
1065	54.57	82.14	1031	8731.49	13.11	13142.90	10.25	0	0	1604.57	64.31	960.24	24.10	253.57	12.00	199.66	9.25	1	31964.35	18.01	0.82	5	2	1031	9424	8394
1066	54.75	82.14	1032	8760.44	10.94	13142.89	7.86	0	0	1821.81	59.66	922.63	21.69	257.84	10.06	187.17	7.07	1	30275.02	17.89	0.88	5	2	1032	9424	8393
1067	55.00	81.93	1033	8799.49	14.61	13108.68	7.62	0	0	1519.92	49.85	931.38	19.97	327.63	14.75	182.62	6.90	1	29703.98	16.89	0.87	5	2	1033	9424	8392
1068	54.93	81.75	1034	8788.30	13.62	13079.92	8.22	0	0	1449.46	48.44	914.60	19.51	306.23	13.35	193.17	7.45	1	29807.42	16.43	0.86	5	2	1034	9424	8391
1069	55.76	82.36	1035	8921.59	24.08	13176.93	11.16	0	0	1464.40	58.24	861.83	28.50	405.96	26.99	222.91	10.28	1	30476.05	13.00	0.78	5	2	1035	9424	8390
1070	56.85	82.34	1036	9095.85	16.15	13175.05	18.03	0	0	1481.97	72.27	876.84	31.43	255.69	15.23	271.67	17.80	1	28405.98	13.14	0.75	5	2	1036	9424	8389
1071	56.02	82.06	1037	8963.34	17.44	13129.50	7.73	0	0	1567.26	45.94	881.81	20.11	372.03	17.20	206.03	7.04	1	32792.45	14.21	0.89	5	2	1037	9424	8388
1072	55.46	82.20	1038	8873.50	12.51	13151.69	6.90	0	0	1484.04	38.87	875.88	16.83	335.63	12.76	207.25	6.28	1	28809.43	16.17	0.91	5	2	1038	9424	8387
1073	55.42	82.13	1039	8867.89	11.39	13140.68	6.41	0	0	1676.94	43.99	903.34	18.18	325.33	11.45	192.28	5.82	1	29795.32	15.98	0.91	4	2	1039	9424	8386
1074	55.19	81.87	1040	8830.89	8.88	13099.07	5.07	0	0	1891.24	44.41	911.92	15.79	283.21	8.51	168.44	4.55	1	29174.07	17.67	0.94	4	2	1040	9424	8385
1075	54.96	81.69	1041	8793.75	12.48	13070.81	6.64	0	0	1733.28	46.34	880.09	19.73	340.83	12.87	195.80	6.04	1	32474.00	16.69	0.90	5	2	1041	9424	8384
1076	55.48	81.97	1042	8877.59	19.02	13114.49	8.49	0	0	1556.89	49.74	843.34	23.02	392.92	20.38	209.63	7.78	1	30754.12	15.03	0.86	5	2	1042	9424	8383
1077	54.97	82.14	1043	8794.89	14.44	13141.88	7.88	0	0	1604.90	51.27	912.33	21.47	332.31	14.70	194.31	7.16	1	30855.57	16.61	0.87	5	2	1043	9424	8382
1078	54.97	82.00	1044	8795.46	14.52	13120.24	8.83	0	0	1465.66	45.14	861.48	20.91	344.84	15.13	226.35	8.17	1	29231.43	13.88	0.86	5	2	1044	9424	8381
1079	55.18	82.03	1045	8828.67	10.98	13125.37	7.13	0	0	1543.18	38.19	838.14	17.24	325.26	11.14	226.97	6.58	1	29300.72	16.82	0.91	4	2	1045	9424	8380
1080	55.05	81.79	1046	8807.96	9.78	13086.20	5.29	0	0	1631.69	32.72	847.08	14.62	351.39	10.26	208.57	4.84	1	30371.92	18.66	0.94	5	2	1046	9424	8379
1081	54.63	81.89	1047	8741.37	9.21	13102.68	6.06	0	0	1643.83	41.15	919.97	15.76	282.17	8.67	189.35	5.47	1	30581.88	18.96	0.92	4	2	1047	9424	8378
1082	54.84	81.69	1048	8774.37	7.88	13069.76	5.53	0	0	1804.48	44.55	934.90	15.13	246.00	7.16	174.16	4.94	0	28153.72	16.32	0.93	4	2	1048	9424	8377
1083	54.86	81.96	1049	8777.46	11.96	13112.80	7.60	0	0	1420.42	37.07	795.01	17.20	339.35	12.38	229.64	7.06	1	27066.60	12.32	0.89	5	2	1049	9424	8376
1084	55.39	81.86	1050	8862.43	25.13	13097.71	12.56	0	0	1076.69	44.26	847.45	22.51	405.38	27.73	242.05	11.73	1	25917.83	13.90	0.76	5	2	1050	9424	8375
1085	55.42	82.05	1051	8867.38	16.54	13127.75	8.28	0	0	1222.45	35.67	836.65	16.95	382.48	17.69	223.75	7.66	1	25835.57	12.68	0.87	5	2	1051	9424	8374
1086	54.65	82.10	1052	8744.35	11.36	13135.55	6.89	0	0	1327.90	34.20	877.36	14.95	329.95	11.54	210.85	6.33	1	26314.30	11.17	0.90	5	2	1052	9424	8373
1087	54.41	81.89	1053	8706.14	8.74	13102.12	5.64	0	0	1563.21	35.82	882.36	13.70	282.02	8.50	192.45	5.08	1	24170.43	11.68	0.94	4	2	1053	9424	8372
1088	54.50	82.06	1054	8719.97	11.69	13129.41	7.45	0	0	1438.01	41.65	899.74	17.26	306.79	11.42	202.35	6.78	1	26124.15	13.42	0.89	5	2	1054	9424	8371
1089	54.47	82.01	1055	8715.42	14.24	13121.90	7.46	0	0	1330.58	42.58	885.93	17.23	331.39	14.44	183.49	6.77	1	22951.23	9.33	0.87	5	2	1055	9424	8370
1090	54.34	81.90	1056	8694.04	12.54	13103.52	8.14	0	0	1355.38	47.36	888.97	17.14	269.16	11.98	181.75	7.31	1	21253.88	9.43	0.87	5	2	1056	9424	8369
1091	54.63	81.98	1057	8741.18	13.88	13116.64	8.64	0	0	1329.15	46.09	899.01	18.63	304.11	13.50	195.65	7.85	1	26247.47	13.29	0.85	5	2	1057	9424	8368
1092	55.09	82.07	1058	8814.42	19.68	13130.50	7.35	0	0	1068.73	28.50	845.05	13.77	441.82	20.49	216.94	6.76	1	22519.35	10.66	0.89	5	2	1058	9424	8367
1093	55.30	82.20	1059	8848.53	18.63	13151.48	8.57	0	0	1146.13	35.87	869.97	17.52	410.74	21.84	218.28	7.91	1	24459.75	10.19	0.85	5	2	1059	9424	8366
1094	54.92	82.20	1060	8786.95	11.76	13152.58	8.78	0	0	1386.92	46.15	909.59	18.24	271.31	11.06	206.66	7.96	1	29020.50	17.12	0.87	5	2	1060	9424	8365
1095	55.61	82.02	1061	8896.86	11.06	13122.83	5.98	0	0	1147.14	24.16	858.85	11.61	377.38	12.23	225.42	5.56	1	24928.75	15.57	0.92	4	2	1061	9424	8364
1096	55.05	82.25	1062	8807.64	13.21	13159.65	8.26	0	0	1414.63	47.87	918.98	18.77	293.85	12.78	191.35	7.47	1	27841.00	21.26	0.87	5	2	1062	9424	8363
1097	54.81	82.02	1063	8768.84	9.32	13123.79	6.67	0	0	1506.92	43.51	890.69	15.15	249.16	8.50	179.83	5.98	0	23080.73	16.58	0.91	5	2	1063	9424	8362
1098	55.08	82.31	1064	8813.48	15.16	13170.37	7.03	0	0	1104.66	32.12	876.20	13.95	370.42	16.38	191.02	6.40	1	25291.20	15.53	0.89	4	2	1064	9424	8361
1099	54.32	82.18	1065	8691.64	10.52	13148.47	7.48	0	0	1387.28	40.53	829.82	15.59	270.72	10.09	200.18	6.75	1	22669.90	10.53	0.90	5	2	1065	9424	8360
1100	54.37	82.28	1066	8699.76	10.75	13164.25	7.17	0	0	1382.58	38.72	845.13	15.28	284.64	10.47	200.39	6.48	1	24054.97	11.58	0.90	5	2	1066	9424	8359
1101	54.43	82.06	1067	8708.37	12.57	13129.01	7.54	0	0	1095.88	29.50	813.57	13.14	331.49	12.80	220.43	6.92	1	20409.98	7.77	0.90	5	2	1067	9424	8358
1102	54.06	82.11	1068	8650.17	11.14	13136.83	8.67	0	0	1425.63	47.64	892.75	18.01	256.13	10.38	202.46	7.82	1	25766.75	14.37	0.87	5	2	1068	9424	8357
1103	54.91	82.38	1069	8786.24	16.13	13180.80	9.54	0	0	1138.76	37.66	847.46	17.85	354.79	17.10	228.81	8.79	1	24867.18	11.17	0.84	5	2	1069	9424	8356
1104	55.19	82.13	1070	8830.99	17.98	13140.04	9.62	0	0	1017.09	37.71	901.63	16.44	346.65	18.66	204.32	8.81	1	22920.08	9.47	0.83	5	2	1070	9424	8355
1105	54.82	82.38	1071	8770.48	19.79	13180.76	11.10	0	0	1055.27	46.64	917.68	19.81	332.01	20.15	198.13	10.10	1	24781.42	9.90	0.77	5	2	1071	9424	8354
1106	54.74	82.68	1072	8758.83	14.39	13229.47	7.58	0	0	1542.64	48.10	911.06	19.12	316.89	14.36	189.98	6.84	1	25907.65	12.73	0.89	5	2	1072	9424	8353
1107	55.20	82.34	1073	8832.76	22.07	13174.73	8.87	0	0	1102.42	34.99	804.28	17.68	446.09	26.26	222.68	8.19	1	22684.80	12.14	0.84	5	2	1073	9424	8352
1108	54.97	82.76	1074	8796.00	11.63	13240.95	8.51	0	0	1500.37	47.31	875.11	19.31	281.58	11.10	211.76	7.73	1	26237.62	16.53	0.87	4	2	1074	9424	8351
1109	54.91	82.43	1075	8785.28	10.95	13188.12	6.89	0	0	1563.28	43.16	925.60	17.37	299.75	10.64	195.80	6.24	1	31021.92	19.47	0.90	5	2	1075	9424	8350
1110	54.80	82.53	1076	8768.64	13.52	13204.50	8.08	0	0	1587.94	55.97	907.07	21.10	291.50	12.91	179.39	7.28	1	25514.12	15.90	0.86	5	2	1076	9424	8349
1111	55.17	82.34	1077	8826.71	17.95	13174.80	9.83	0	0	1111.90	37.64	845.10	18.41	378.57	19.84	231.18	9.09	1	24740.00	14.06	0.82	4	2	1077	9424	8348
1112	55.21	82.34	1078	8833.28	13.05	13173.87	7.02	0	0	1127.46	29.85	884.98	13.33	350.80	13.63	209.34	6.41	1	24004.52	12.14	0.90	5	2	1078	9424	8347
1113	54.54	82.00	1079	8726.73	19.06	13119.88	9.02	0	0	1098.90	38.88	836.50	16.97	363.56	19.76	200.39	8.22	1	24481.25	14.64	0.85	5	2	1079	9424	8346
1114	54.72	81.99	1080	8755.61	15.03	13118.63	8.31	0	0	1058.76	31.89	839.09	14.01	337.96	15.18	216.09	7.60	1	21993.32	11.83	0.88	5	2	1080	9424	8345
1115	55.13	82.10	1081	8820.90	20.69	13136.39	11.39	0	0	939.83	35.66	890.46	17.65	381.06	22.66	238.01	10.62	1	24257.67	11.97	0.79	5	2	1081	9424	8344
1116	54.80	82.34	1082	8768.41	16.66	13174.54	9.34	0	0	1081.36	37.91	874.82	16.01	322.46	16.66	208.67	8.47	1	22831.22	11.98	0.86	5	2	1082	9424	8343
1117	55.58	82.44	1083	8893.16	24.56	13189.88	16.79	0	0	764.19	32.29	840.01	15.89	351.62	22.98	289.27	16.69	1	22787.80	7.19	0.79	5	2	1083	9424	8342
1118	55.38	82.70	1084	8860.52	19.05	13231.37	11.58	0	0	1001.32	40.57	891.83	19.00	347.78	20.00	226.66	10.66	1	23077.65	12.81	0.77	4	2	1084	9424	8341
1119	55.25	82.73	1085	8839.97	14.49	13237.20	7.31	0	0	1327.81	35.16	853.21	15.75	360.84	14.74	215.67	6.76	1	27723.25	13.55	0.90	5	2	1085	9424	8340
1120	54.77	82.95	1086	8763.65	20.47	13271.81	8.90	0	0	1253.07	37.88	858.31	17.94	404.39	19.69	229.94	8.24	1	27873.58	13.62	0.88	5	2	1086	9424	8339
1121	55.35	82.95	1087	8855.67	20.53	13271.94	9.86	0	0	1236.18	47.80	899.26	20.56	355.74	20.98	199.88	8.97	1	24948.93	13.53	0.83	5	2	1087	9424	8338
1122	54.94	82.64	1088	8790.75	13.32	13221.73	6.00	0	0	1438.58	32.95	816.50	14.47	368.96	13.28	205.01	5.44	1	26563.70	12.75	0.93	5	2	1088	9424	8337
1123	54.48	82.40	1089	8717.50	7.94	13183.37	5.16	0	0	1741.19	39.67	937.57	14.24	268.24	7.33	176.70	4.63	1	28502.43	13.43	0.94	4	2	1089	9424	8336
1124	53.94	82.64	1090	8630.64	12.29	13222.39	8.25	0	0	1623.25	55.31	896.85	20.92	275.41	11.58	189.27	7.44	1	25897.55	15.49	0.87	5	2	1090	9424	8335
1125	53.96	82.71	1091	8634.24	6.20	13233.03	5.07	0	0	2069.74	43.14	914.54	14.81	229.74	5.61	188.89	4.53	0	27614.80	18.83	0.95	4	2	1091	9424	8334
1126	54.06	82.58	1092	8649.74	8.36	13212.43	6.56	0	0	1756.88	46.66	911.82	16.65	242.33	7.67	192.32	5.88	0	25802.82	14.01	0.92	5	2	1092	9424	8333
1127	54.37	82.81	1093	8698.46	14.84	13248.99	8.24	0	0	1571.22	51.68	888.10	21.40	323.52	14.96	196.73	7.47	1	27942.65	13.55	0.87	5	2	1093	9424	8332
1128	54.48	82.68	1094	8717.20	14.76	13228.06	8.68	0	0	1476.46	52.85	915.07	20.59	298.51	14.58	189.69	7.82	1	26483.10	13.65	0.86	5	2	1094	9424	8331
1129	54.61	82.55	1095	8737.40	12.87	13207.78	6.95	0	0	1506.93	37.29	790.04	16.69	353.00	13.20	218.44	6.51	1	26986.25	17.35	0.92	5	2	1095	9424	8330
1130	54.40	82.62	1096	8704.68	9.33	13219.35	6.58	0	0	1757.60	46.38	939.47	17.80	272.43	8.69	194.94	5.94	1	28725.48	15.76	0.91	4	2	1096	9424	8329
1131	54.40	82.50	1097	8704.60	9.15	13200.03	6.32	0	0	1869.98	46.88	877.76	17.90	272.32	8.83	196.96	5.69	1	27626.75	16.54	0.92	4	2	1097	9424	8328
1132	54.30	82.67	1098	8688.23	9.17	13226.87	5.09	0	0	1687.47	36.40	928.08	14.60	318.87	9.12	185.35	4.61	1	29652.23	14.55	0.94	4	2	1098	9424	8327
1133	54.57	82.31	1099	8731.85	10.08	13170.11	6.14	0	0	1491.91	36.56	864.73	14.42	295.59	9.97	196.05	5.54	1	28210.35	17.01	0.93	5	2	1099	9424	8326
1134	54.16	82.76	1100	8666.38	8.43	13241.06	5.65	0	0	1697.24	39.66	900.61	14.86	273.00	8.01	188.87	5.09	1	29394.92	15.02	0.93	5	2	1100	9424	8325
1135	54.28	82.48	1101	8685.26	11.06	13196.77	6.99	0	0	1538.32	42.00	880.36	17.05	299.38	10.89	200.97	6.33	1	28859.72	17.01	0.91	5	2	1101	9424	8324
1136	54.27	82.55	1102	8683.57	13.30	13208.54	7.50	0	0	1424.90	39.99	809.14	17.66	339.09	13.68	210.77	6.84	1	24385.00	15.23	0.89	5	2	1102	9424	8323
1137	54.02	82.70	1103	8643.49	12.38	13232.44	7.11	0	0	1381.21	40.14	864.33	16.34	316.19	12.32	192.13	6.44	1	24166.38	12.75	0.89	5	2	1103	9424	8322
1138	53.87	82.62	1104	8619.56	13.60	13219.45	8.13	0	0	1229.12	35.11	812.99	15.32	320.93	13.59	223.07	7.40	1	23836.32	9.74	0.89	5	2	1104	9424	8321
1139	54.05	82.59	1105	8647.73	14.08	13214.94	7.22	0	0	1254.29	40.49	863.14	15.70	321.09	14.08	175.30	6.51	1	22229.10	15.89	0.88	5	2	1105	9424	8320
1140	54.20	82.54	1106	8671.56	18.10	13206.87	9.46	0	0	1284.90	56.77	934.43	21.04	307.72	17.65	167.47	8.49	1	21723.20	11.63	0.80	5	2	1106	9424	8319
1141	53.80	82.53	1107	8607.30	14.55	13205.22	8.18	0	0	1249.83	40.84	848.27	16.25	306.80	14.48	195.64	7.38	1	22713.25	10.84	0.88	5	2	1107	9424	8318
1142	53.92	82.69	1108	8627.20	11.27	13230.95	6.20	0	0	1338.87	37.16	890.39	14.06	304.69	10.99	174.81	5.58	1	22891.42	13.78	0.91	5	2	1108	9424	8317
1143	54.02	82.84	1109	8643.33	10.52	13254.63	7.14	0	0	1516.09	47.39	895.25	16.67	257.75	9.74	178.06	6.41	1	24476.12	16.11	0.89	5	2	1109	9424	8316
1144	54.05	82.96	1110	8647.24	9.47	13274.26	6.87	0	0	1573.02	41.40	784.43	16.26	274.43	8.98	204.07	6.23	1	22816.78	14.24	0.91	5	2	1110	9424	8315
1145	53.91	82.95	1111	8625.34	37.95	13272.25	13.75	0	0	955.83	48.43	886.70	18.31	504.16	30.50	218.97	12.56	1	24356.38	13.46	0.79	5	2	1111	9424	8314
1146	54.15	82.79	1112	8663.60	15.42	13247.12	9.53	0	0	1135.84	37.70	835.88	17.16	337.70	15.88	225.43	8.87	1	22801.80	10.68	0.85	5	2	1112	9424	8313
1147	54.21	82.87	1113	8673.09	9.79	13259.41	5.98	0	0	1358.21	31.38	846.84	13.28	318.35	9.77	203.90	5.45	1	23236.05	14.48	0.92	4	2	1113	9424	8312
1148	53.71	82.83	1114	8593.23	11.54	13253.48	8.27	0	0	1388.28	45.41	885.74	17.44	272.01	10.78	197.44	7.49	1	24678.22	17.06	0.87	5	2	1114	9424	8311
1149	53.86	82.82	1115	8617.21	13.17	13251.87	10.37	0	0	1232.15	43.34	819.99	18.62	287.30	12.64	230.27	9.64	1	22524.62	12.97	0.84	5	2	1115	9424	8310
1150	54.91	82.71	1116	8786.10	10.24	13234.08	6.66	0	0	1358.96	39.70	911.11	14.27	268.28	9.54	177.91	5.98	1	22707.15	19.72	0.90	5	2	1116	9424	8309
1151	54.47	82.79	1117	8715.61	8.43	13246.92	5.08	0	0	1567.23	35.61	848.24	12.63	273.79	8.14	174.10	4.55	1	21968.43	12.83	0.94	4	2	1117	9424	8308
1152	54.58	83.25	1118	8732.50	41.77	13320.18	12.44	0	0	940.71	44.84	924.40	20.99	491.34	40.42	205.50	11.35	1	24132.60	14.40	0.75	5	2	1118	9424	8307
1153	55.14	82.45	1119	8823.00	20.16	13192.29	8.52	0	0	936.51	30.61	886.65	13.34	377.19	19.52	203.68	7.72	1	24021.88	11.34	0.87	5	2	1119	9424	8306
1154	54.18	82.75	1120	8668.05	13.37	13240.46	8.64	0	0	1298.74	45.96	868.45	17.68	284.13	12.87	191.03	7.79	1	21185.45	13.48	0.86	5	2	1120	9424	8305
1155	54.14	82.77	1121	8661.76	11.88	13243.46	6.66	0	0	1330.97	35.47	864.43	14.80	325.87	12.00	196.59	6.05	1	24197.07	11.33	0.91	5	2	1121	9424	8304
1156	54.18	82.75	1122	8669.30	16.51	13239.31	8.87	0	0	1107.04	37.68	874.21	16.41	346.97	17.14	204.79	8.14	1	23834.65	11.07	0.86	5	2	1122	9424	8303
1157	54.98	82.56	1123	8797.59	13.70	13209.69	7.92	0	0	1203.48	35.33	883.47	15.83	341.23	14.18	213.31	7.24	1	24604.80	14.19	0.88	5	2	1123	9424	8302
1158	54.44	82.68	1124	8711.02	15.55	13228.22	8.71	0	0	1258.78	43.60	940.45	18.61	334.24	15.88	198.38	7.93	1	26517.60	10.23	0.85	4	2	1124	9424	8301
1159	54.84	82.82	1125	8774.83	11.60	13251.03	6.84	0	0	1457.34	37.21	891.71	16.49	336.15	11.91	211.74	6.26	1	28993.18	15.98	0.90	4	2	1125	9424	8300
1160	54.53	82.32	1126	8724.68	10.32	13171.21	7.79	0	0	1431.66	50.73	990.16	16.23	225.16	9.21	170.38	6.93	0	26900.35	16.12	0.87	4	2	1126	9424	8299
1161	54.48	82.84	1127	8716.96	12.44	13253.72	6.96	0	0	1398.87	40.97	928.42	15.92	305.32	12.34	185.77	6.27	1	25245.12	12.09	0.90	5	2	1127	9424	8298
1162	53.87	82.95	1128	8618.71	14.60	13271.86	10.65	0	0	1379.40	58.76	965.78	22.08	263.84	13.56	195.12	9.61	1	28671.70	14.10	0.81	5	2	1128	9424	8297
1163	54.01	82.89	1129	8641.89	12.90	13262.99	9.09	0	0	1513.27	52.65	899.23	20.97	282.30	12.33	204.43	8.27	1	25107.57	13.37	0.86	5	2	1129	9424	8296
1164	54.10	83.15	1130	8656.78	12.96	13304.14	7.48	0	0	1637.43	52.98	897.74	20.23	299.13	12.63	181.02	6.75	1	28618.90	16.42	0.88	5	2	1130	9424	8295
1165	54.35	83.11	1131	8695.75	15.57	13297.05	8.59	0	0	1435.93	51.86	908.29	20.46	312.37	15.50	186.30	7.76	1	26028.75	13.92	0.85	5	2	1131	9424	8294
1166	54.21	82.98	1132	8672.91	10.12	13277.34	6.65	0	0	1424.37	34.07	854.64	14.76	312.36	10.10	218.38	6.10	1	25867.73	13.51	0.92	5	2	1132	9424	8293
1167	55.09	83.19	1133	8814.54	23.62	13310.38	9.38	0	0	1173.01	44.84	940.97	20.59	417.09	27.62	194.88	8.58	1	28501.52	13.91	0.82	5	2	1133	9424	8292
1168	55.50	83.30	1134	8879.56	20.78	13327.53	7.53	0	0	1140.84	33.48	881.15	16.41	460.04	26.68	205.20	6.93	1	25899.38	15.34	0.87	5	2	1134	9424	8291
1169	55.18	83.27	1135	8828.13	22.65	13323.29	7.95	0	0	1375.69	42.98	860.05	19.26	426.53	22.12	199.19	7.22	1	30229.75	17.00	0.88	5	2	1135	9424	8290
1170	55.01	83.02	1136	8801.15	18.47	13283.29	8.49	0	0	1371.70	42.53	833.55	19.10	373.41	18.27	214.20	7.76	1	29477.45	13.28	0.88	5	2	1136	9424	8289
1171	53.77	82.96	1137	8603.74	10.24	13273.57	6.42	0	0	1559.31	39.42	836.10	15.27	286.37	10.14	198.18	5.79	1	30837.80	14.37	0.92	5	2	1137	9424	8288
1172	53.95	82.94	1138	8632.12	16.50	13270.66	8.91	0	0	1374.29	42.99	811.79	19.11	343.32	16.40	222.45	8.19	1	30462.07	10.36	0.87	5	2	1138	9424	8287
1173	54.05	82.89	1139	8648.62	12.26	13261.84	8.24	0	0	1468.62	46.11	877.58	18.81	294.49	11.90	205.82	7.52	1	27550.62	14.97	0.88	5	2	1139	9424	8286
1174	54.41	82.89	1140	8705.16	10.60	13261.75	7.72	0	0	1375.01	38.71	881.03	15.72	280.00	10.33	214.64	7.01	1	26729.60	14.74	0.90	5	2	1140	9424	8285
1175	54.18	83.05	1141	8668.99	8.66	13288.10	5.98	0	0	1354.05	29.89	833.40	12.41	293.98	8.46	212.43	5.45	1	23523.30	13.78	0.93	5	2	1141	9424	8284
1176	54.16	83.03	1142	8665.31	10.25	13285.24	5.80	0	0	1422.71	34.51	837.33	13.68	311.57	10.16	187.53	5.25	1	22845.60	13.60	0.93	5	2	1142	9424	8283
1177	54.47	82.83	1143	8715.95	17.68	13252.74	7.81	0	0	1258.64	40.39	853.52	18.01	388.75	19.89	193.03	7.13	1	23574.97	11.26	0.86	4	2	1143	9424	8282
1178	53.94	83.22	1144	8630.17	12.36	13315.07	7.13	0	0	1348.95	35.39	819.59	15.99	344.66	12.87	215.06	6.54	1	27162.90	14.62	0.90	5	2	1144	9424	8281
1179	54.49	83.04	1145	8719.09	13.69	13285.96	6.71	0	0	1300.58	29.72	800.59	14.54	395.70	14.74	231.32	6.24	1	28638.05	11.97	0.91	5	2	1145	9424	8280
1180	54.57	82.87	1146	8731.19	13.78	13259.95	8.77	0	0	1047.07	32.94	917.27	14.80	328.95	13.99	220.36	8.06	1	25252.47	17.14	0.86	5	2	1146	9424	8279
1181	54.01	83.15	1147	8641.08	11.91	13304.20	7.85	0	0	1370.16	41.82	886.00	16.95	294.75	11.54	201.89	7.12	1	25892.38	13.86	0.88	5	2	1147	9424	8278
1182	54.81	83.11	1148	8769.59	12.40	13297.32	6.96	0	0	1448.91	42.90	936.62	16.78	308.77	12.26	184.26	6.29	1	27892.72	20.98	0.89	4	2	1148	9424	8277
1183	55.04	83.74	1149	8805.78	11.86	13398.75	6.38	0	0	1574.93	39.33	865.05	17.14	345.70	12.34	201.71	5.82	1	27405.27	15.96	0.91	4	2	1149	9424	8276
1184	55.21	83.54	1150	8834.06	15.54	13366.15	8.66	0	0	1343.45	42.87	903.67	19.67	355.39	16.49	215.15	7.93	1	29716.30	17.15	0.85	5	2	1150	9424	8275
1185	54.74	83.28	1151	8759.03	21.86	13324.08	9.64	0	0	1299.87	43.78	849.70	21.29	409.09	22.94	225.76	8.87	1	31913.10	12.42	0.84	5	2	1151	9424	8274
1186	54.36	83.50	1152	8698.23	14.62	13359.21	6.79	0	0	1576.08	44.58	853.12	18.83	357.77	15.23	188.83	6.16	1	26935.27	17.71	0.90	5	2	1152	9424	8273
1187	54.02	83.25	1153	8643.76	19.07	13319.45	10.78	0	0	1384.02	55.67	871.20	24.92	344.72	19.83	211.92	9.86	1	28683.45	17.65	0.80	5	2	1153	9424	8272
1188	54.63	83.54	1154	8741.20	18.50	13366.19	8.73	0	0	1481.07	46.97	839.74	21.93	382.65	19.34	217.14	7.99	1	29833.55	17.02	0.86	5	2	1154	9424	8271
1189	54.19	83.07	1155	8669.80	18.74	13291.30	9.90	0	0	1317.90	53.04	932.79	22.44	342.16	19.38	193.94	9.02	1	29344.17	13.35	0.81	4	2	1155	9424	8270
1190	54.58	83.45	1156	8732.02	28.04	13352.68	11.08	0	0	1253.76	54.12	934.04	25.02	413.98	30.28	202.39	10.11	1	29791.70	12.55	0.78	5	2	1156	9424	8269
1191	54.41	83.34	1157	8705.12	11.48	13334.45	6.79	0	0	1768.23	48.01	874.00	19.36	306.67	11.41	196.00	6.14	1	31669.30	16.78	0.91	5	2	1157	9424	8268
1192	54.08	83.38	1158	8652.91	11.29	13341.18	6.58	0	0	1738.18	46.33	904.24	18.90	313.94	11.22	194.02	5.97	1	32726.15	17.91	0.91	5	2	1158	9424	8267
1193	54.77	83.29	1159	8763.37	10.70	13325.82	6.48	0	0	1879.89	51.47	926.91	19.96	296.77	10.30	185.39	5.85	1	30456.93	17.63	0.91	4	2	1159	9424	8266
1194	55.02	83.20	1160	8803.77	18.27	13311.33	8.85	0	0	1459.22	46.47	873.00	22.48	396.09	20.56	220.87	8.16	1	32591.85	16.32	0.85	4	2	1160	9424	8265
1195	54.81	83.51	1161	8769.86	11.70	13361.25	7.54	0	0	1678.70	47.43	937.73	20.03	306.90	11.59	210.04	6.86	1	32244.00	16.35	0.89	4	2	1161	9424	8264
1196	54.15	83.36	1162	8663.61	9.20	13336.96	6.48	0	0	1761.11	42.54	898.55	17.44	287.19	8.90	210.54	5.88	1	32448.15	17.89	0.92	5	2	1162	9424	8263
1197	54.67	83.36	1163	8747.48	30.98	13337.42	17.82	0	0	1048.02	43.64	862.26	18.45	438.83	25.41	266.72	16.93	1	35899.62	12.91	0.85	5	2	1163	9424	8262
1198	53.40	83.09	1164	8543.23	9.42	13294.99	5.80	0	0	1733.32	43.34	901.51	15.91	279.12	9.11	180.97	5.21	1	29001.18	11.06	0.93	5	2	1164	9424	8261
1199	53.82	83.54	1165	8611.71	13.74	13366.61	8.44	0	0	1635.92	54.53	929.12	22.55	310.55	13.54	199.12	7.66	1	30534.48	17.80	0.86	5	2	1165	9424	8260
1200	53.28	83.03	1166	8524.73	11.15	13284.82	7.45	0	0	1603.73	49.42	854.79	18.40	272.22	10.66	188.82	6.71	1	25911.85	10.37	0.89	5	2	1166	9424	8259
1201	53.90	83.12	1167	8623.50	13.07	13299.85	7.81	0	0	1663.33	49.38	838.60	21.35	327.25	13.24	207.39	7.13	1	31981.15	17.63	0.88	5	2	1167	9424	8258
1202	54.22	83.38	1168	8675.51	7.83	13341.32	4.61	0	0	1742.79	29.99	831.03	13.12	330.01	7.98	211.29	4.21	1	32473.85	18.00	0.96	4	2	1168	9424	8257
1203	53.92	83.49	1169	8627.40	10.70	13358.85	7.30	0	0	1836.39	49.15	866.29	20.97	302.40	10.47	214.89	6.66	1	33451.80	24.21	0.90	5	2	1169	9424	8256
1204	53.96	83.46	1170	8634.18	8.99	13353.21	5.68	0	0	1618.35	35.41	892.22	14.80	308.53	8.87	204.26	5.16	1	30758.77	15.70	0.93	5	2	1170	9424	8255
1205	53.92	83.34	1171	8627.93	10.02	13334.01	5.83	0	0	1782.16	44.19	886.99	17.24	303.83	9.77	184.23	5.27	1	30772.88	20.27	0.92	5	2	1171	9424	8254
1206	53.77	83.45	1172	8603.62	7.73	13352.08	5.81	0	0	2172.30	53.66	939.22	18.62	241.84	7.00	182.93	5.20	0	34357.47	23.22	0.93	5	2	1172	9424	8253
1207	53.44	83.77	1173	8550.54	8.47	13403.79	5.59	0	0	1955.50	45.06	889.16	16.81	273.04	8.19	189.46	5.03	1	29075.73	12.23	0.94	5	2	1173	9424	8252
1208	54.04	83.50	1174	8646.34	9.30	13360.23	5.23	0	0	1871.78	39.66	879.19	16.43	323.64	9.36	194.25	4.75	1	31052.93	19.65	0.94	5	2	1174	9424	8251
1209	54.39	83.43	1175	8702.96	8.74	13349.39	5.52	0	0	1723.55	38.32	922.79	15.41	299.54	8.44	195.04	5.01	1	31144.12	22.50	0.93	4	2	1175	9424	8250
1210	54.12	83.41	1176	8659.05	9.76	13345.35	6.86	0	0	1865.06	52.46	898.08	19.47	264.53	9.17	190.53	6.17	1	32460.50	28.62	0.91	5	2	1176	9424	8249
1211	54.12	83.48	1177	8659.88	13.95	13356.05	8.24	0	0	1476.74	46.27	949.11	20.15	330.37	14.19	207.57	7.51	1	31810.82	15.77	0.87	4	2	1177	9424	8248
1212	53.61	83.38	1178	8577.94	9.60	13340.29	7.61	0	0	1980.44	58.80	968.28	21.95	250.54	8.76	200.05	6.86	1	34305.45	20.46	0.89	4	2	1178	9424	8247
1213	53.81	83.25	1179	8609.71	7.30	13320.27	5.73	0	0	1920.56	41.03	901.03	16.16	263.93	6.79	210.01	5.19	1	30999.43	21.36	0.94	4	2	1179	9424	8246
1214	54.52	83.39	1180	8723.66	9.34	13341.76	5.55	0	0	1723.95	37.31	896.15	15.90	324.05	9.38	202.31	5.06	1	32993.85	19.38	0.93	4	2	1180	9424	8245
1215	53.92	83.25	1181	8627.83	14.37	13320.75	9.08	0	0	1708.94	62.72	950.01	24.95	296.26	13.90	194.08	8.22	1	33660.70	16.86	0.84	5	2	1181	9424	8244
1216	54.09	83.61	1182	8653.66	10.80	13377.11	7.17	0	0	2157.08	60.75	920.55	24.25	289.23	10.42	199.58	6.49	1	35941.52	18.78	0.90	5	2	1182	9424	8243
1217	54.50	83.58	1183	8719.70	14.22	13373.39	6.86	0	0	1696.75	44.80	880.58	19.93	365.15	14.83	204.54	6.25	1	32042.77	18.76	0.90	5	2	1183	9424	8242
1218	54.40	83.96	1184	8703.69	24.78	13432.99	8.95	0	0	1496.72	52.82	986.65	24.57	435.63	27.19	199.91	8.18	1	33359.50	17.27	0.84	5	2	1184	9424	8241
1219	54.52	83.96	1185	8723.73	11.88	13433.28	6.71	0	0	2039.54	55.44	947.95	23.10	327.15	11.98	194.35	6.10	1	37540.38	21.27	0.90	4	2	1185	9424	8240
1220	54.41	83.75	1186	8705.53	21.52	13400.00	10.42	0	0	1669.25	61.96	887.76	29.65	388.87	23.20	222.22	9.59	1	34070.60	16.57	0.81	5	2	1186	9424	8239
1221	54.06	83.66	1187	8649.63	18.60	13385.74	9.33	0	0	1820.84	65.63	893.43	29.52	365.86	19.91	204.84	8.53	1	35446.52	19.02	0.83	5	2	1187	9424	8238
1222	53.62	83.80	1188	8578.64	13.66	13407.69	9.18	0	0	2077.40	72.63	946.83	30.10	298.37	13.20	206.38	8.35	1	40102.77	19.74	0.85	5	2	1188	9424	8237
1223	54.13	83.90	1189	8661.01	9.91	13424.16	6.14	0	0	2208.46	49.86	897.15	21.76	322.99	10.01	214.26	5.62	1	41559.88	19.68	0.93	4	2	1189	9424	8236
1224	53.98	83.69	1190	8636.58	7.32	13390.80	4.88	0	0	2344.77	45.58	905.22	17.97	286.07	7.01	196.86	4.42	1	38118.60	24.08	0.95	4	2	1190	9424	8235
1225	54.03	83.70	1191	8644.37	13.61	13392.27	7.65	0	0	2152.62	57.51	852.21	25.28	331.12	13.44	223.96	6.97	1	41614.68	22.23	0.91	5	2	1191	9424	8234
1226	53.72	83.62	1192	8594.58	10.32	13379.29	6.87	0	0	2317.41	60.51	913.13	25.25	300.96	10.02	207.08	6.25	1	39391.57	23.89	0.91	5	2	1192	9424	8233
1227	53.59	83.59	1193	8573.91	12.65	13374.76	8.22	0	0	2219.12	70.23	931.73	29.24	304.20	12.32	204.36	7.47	1	37691.82	21.59	0.87	5	2	1193	9424	8232
1228	53.30	83.82	1194	8528.22	10.49	13411.47	8.02	0	0	2598.64	81.73	963.62	30.67	258.04	9.65	198.72	7.26	1	40286.88	18.76	0.88	5	2	1194	9424	8231
1229	53.30	83.89	1195	8528.09	6.05	13422.51	4.51	0	0	2593.78	47.89	936.30	17.14	249.50	5.67	190.27	4.05	0	37986.07	19.51	0.96	4	2	1195	9424	8230
1230	53.62	83.57	1196	8579.65	6.84	13370.68	5.91	0	0	2301.60	48.52	909.10	19.17	252.06	6.28	219.40	5.36	1	35434.35	22.36	0.94	4	2	1196	9424	8229
1231	53.59	83.66	1197	8574.91	7.41	13386.10	5.15	0	0	2179.99	40.66	849.00	16.76	287.91	7.33	216.33	4.67	1	35650.55	17.83	0.95	4	2	1197	9424	8228
1232	53.50	83.67	1198	8560.61	8.15	13387.64	5.79	0	0	2426.19	61.61	975.77	21.29	248.13	7.39	177.42	5.19	0	36090.15	23.93	0.93	4	2	1198	9424	8227
1233	53.53	83.41	1199	8564.24	13.32	13345.78	9.21	0	0	2000.77	73.38	954.34	28.68	279.48	12.52	196.60	8.32	1	34978.23	19.82	0.84	5	2	1199	9424	8226
1234	53.86	83.85	1200	8617.39	12.52	13416.18	9.20	0	0	1938.41	60.42	878.78	27.01	305.29	12.32	232.55	8.49	1	36797.07	18.78	0.86	5	2	1200	9424	8225
1235	53.96	83.91	1201	8632.88	16.15	13425.22	7.28	0	0	1801.63	49.00	925.73	21.54	370.81	15.88	208.82	6.64	1	34548.57	19.61	0.90	5	2	1201	9424	8224
1236	54.53	83.98	1202	8725.25	12.13	13437.25	7.52	0	0	1808.09	48.25	882.19	21.26	323.68	12.27	221.09	6.90	1	33398.23	16.62	0.90	5	2	1202	9424	8223
1237	54.36	84.04	1203	8696.98	18.38	13445.99	7.18	0	0	1768.14	50.11	915.01	22.78	411.03	19.58	199.48	6.56	1	35942.35	20.85	0.89	5	2	1203	9424	8222
1238	53.63	83.86	1204	8581.21	17.15	13417.80	10.92	0	0	1824.42	75.03	913.23	30.62	297.54	17.04	207.91	9.90	1	36456.40	17.70	0.81	5	2	1204	9424	8221
1239	54.19	83.97	1205	8669.96	17.74	13434.74	8.26	0	0	1674.88	45.17	862.61	22.60	411.30	18.45	240.30	7.73	1	36682.10	14.29	0.89	5	2	1205	9424	8220
1240	54.31	83.81	1206	8689.72	8.27	13410.18	5.20	0	0	2034.93	37.86	867.50	16.72	322.26	8.36	220.19	4.76	1	36798.93	18.15	0.95	4	2	1206	9424	8219
1241	53.50	83.93	1207	8560.54	8.74	13428.43	5.78	0	0	2399.81	53.72	851.53	21.17	285.71	8.57	201.99	5.24	1	36180.82	22.07	0.94	5	2	1207	9424	8218
1242	53.41	84.02	1208	8544.99	8.75	13443.36	6.69	0	0	2343.16	57.59	845.57	22.70	267.10	8.42	212.68	6.07	1	35557.88	14.99	0.92	5	2	1208	9424	8217
1243	53.32	83.97	1209	8530.74	8.58	13435.43	6.25	0	0	2203.36	55.16	955.09	20.77	264.50	7.93	194.86	5.64	1	32941.00	15.18	0.92	4	2	1209	9424	8216
1244	53.37	83.75	1210	8538.97	6.73	13400.05	4.97	0	0	2406.27	50.15	915.27	17.52	245.13	6.30	185.74	4.45	0	33868.25	19.70	0.95	4	2	1210	9424	8215
1245	53.61	83.82	1211	8577.83	9.94	13411.46	7.86	0	0	1961.20	58.35	949.25	22.55	258.83	9.15	206.58	7.11	1	33061.88	18.55	0.89	5	2	1211	9424	8214
1246	53.53	83.82	1212	8564.08	8.26	13411.52	5.89	0	0	1788.09	37.93	833.77	15.63	285.25	8.14	217.54	5.35	1	31770.75	18.46	0.94	5	2	1212	9424	8213
1247	53.74	83.85	1213	8598.14	10.62	13416.41	5.73	0	0	1723.83	35.28	847.21	15.87	347.62	10.77	219.87	5.24	1	31458.45	14.90	0.94	5	2	1213	9424	8212
1248	53.72	83.80	1214	8594.54	10.19	13408.08	6.12	0	0	1656.29	35.45	826.81	15.73	326.95	10.27	224.27	5.59	1	33172.60	18.16	0.93	5	2	1214	9424	8211
1249	53.72	83.92	1215	8594.71	13.80	13427.92	7.89	0	0	1651.00	53.17	952.46	21.86	321.07	13.78	192.80	7.17	1	33132.35	19.31	0.87	5	2	1215	9424	8210
1250	53.33	83.73	1216	8532.89	10.84	13396.88	7.51	0	0	1706.56	46.80	852.34	19.52	292.95	10.65	215.02	6.83	1	28744.23	12.40	0.90	5	2	1216	9424	8209
1251	53.50	83.81	1217	8559.93	15.15	13410.34	10.39	0	0	1528.53	63.04	955.07	24.79	282.47	14.30	197.37	9.40	1	28253.98	12.22	0.81	5	2	1217	9424	8208
1252	53.63	84.04	1218	8580.22	11.92	13447.17	7.74	0	0	1949.12	58.91	888.15	24.10	300.64	11.55	201.29	7.04	1	35607.52	21.26	0.88	5	2	1218	9424	8207
1253	53.98	84.12	1219	8636.57	14.90	13458.76	8.78	0	0	1692.19	58.38	917.76	24.49	320.79	14.94	200.30	7.99	1	35464.03	17.31	0.85	5	2	1219	9424	8206
1254	54.71	84.28	1220	8752.94	18.08	13484.14	9.62	0	0	1512.14	49.86	892.98	24.20	377.77	19.48	231.28	8.89	1	33429.35	16.01	0.83	4	2	1220	9424	8205
1255	55.06	84.59	1221	8810.32	19.87	13534.05	12.20	0	0	1637.86	68.06	865.47	31.63	349.25	20.85	229.14	11.54	1	32540.82	15.45	0.78	5	2	1221	9424	8204
1256	54.56	84.26	1222	8729.68	17.49	13480.80	9.31	0	0	1786.47	61.69	890.90	27.08	347.45	17.92	210.99	8.57	1	34937.38	18.18	0.85	5	2	1222	9424	8203
1257	54.14	84.07	1223	8661.65	14.03	13450.69	7.94	0	0	1760.92	56.15	950.05	23.18	322.68	14.12	195.60	7.22	1	35725.75	21.38	0.87	5	2	1223	9424	8202
1258	54.06	84.02	1224	8649.77	16.22	13443.68	8.57	0	0	1475.98	47.56	937.72	21.59	361.81	17.33	210.37	7.87	1	32118.57	14.78	0.85	4	2	1224	9424	8201
1259	54.19	84.00	1225	8669.77	18.64	13439.89	8.92	0	0	1386.74	40.99	877.88	20.14	398.75	19.23	236.97	8.31	1	31335.77	14.57	0.87	5	2	1225	9424	8200
1260	54.70	84.10	1226	8751.31	26.61	13456.34	12.30	0	0	1203.00	52.09	922.49	26.14	420.21	31.76	226.57	11.42	1	31145.65	14.24	0.74	5	2	1226	9424	8199
1261	54.28	84.06	1227	8684.79	25.82	13449.62	13.81	0	0	1099.65	41.04	867.29	19.28	399.41	22.75	263.51	13.76	1	27512.00	14.77	0.85	5	2	1227	9424	8198
1262	53.51	84.13	1228	8561.77	11.52	13460.67	8.32	0	0	1891.32	62.71	936.83	23.84	268.42	10.69	195.93	7.53	1	34109.62	19.57	0.87	5	2	1228	9424	8197
1263	53.87	84.22	1229	8619.93	21.34	13474.61	8.33	0	0	1579.10	51.42	937.13	22.57	396.04	20.80	199.98	7.56	1	31431.88	17.53	0.87	5	2	1229	9424	8196
1264	53.66	84.29	1230	8585.46	25.89	13486.29	8.27	0	0	1506.39	45.63	902.86	21.97	482.78	25.32	215.11	7.57	1	34267.95	18.95	0.87	5	2	1230	9424	8195
1265	54.04	84.05	1231	8647.14	9.61	13447.46	5.71	0	0	1979.89	44.57	863.28	18.49	316.80	9.59	199.42	5.20	1	33725.82	18.98	0.93	5	2	1231	9424	8194
1266	53.21	83.86	1232	8513.34	9.34	13417.20	5.51	0	0	2016.35	48.21	870.62	18.08	291.14	9.05	180.04	4.96	1	31582.93	15.39	0.93	5	2	1232	9424	8193
1267	53.17	83.94	1233	8507.53	8.65	13431.17	5.98	0	0	2075.93	49.52	844.32	18.99	274.44	8.24	196.11	5.40	1	31299.20	16.15	0.93	5	2	1233	9424	8192
1268	53.77	84.15	1234	8603.30	12.83	13463.38	7.07	0	0	1644.25	46.03	895.21	19.77	338.61	13.20	199.42	6.45	1	31927.45	20.90	0.89	5	2	1234	9424	8191
1269	53.54	84.32	1235	8566.79	9.68	13491.64	6.20	0	0	2105.56	55.91	923.31	20.88	279.75	9.07	182.36	5.58	1	34451.62	21.80	0.92	5	2	1235	9424	8190
1270	53.40	84.11	1236	8543.56	244.98	13456.82	102.43	0	0	434.14	102.01	896.22	50.27	719.33	218.24	312.02	103.51	1	33066.75	14.77	0.32	5	2	1236	9424	8189
1271	53.79	84.01	1237	8606.47	6.60	13442.37	4.40	0	0	2204.97	42.15	917.04	15.13	265.37	6.11	179.32	3.95	1	33310.07	27.97	0.96	4	2	1237	9424	8188
1272	54.71	84.16	1238	8753.04	10.44	13465.62	6.80	0	0	1849.62	51.64	918.76	19.61	279.68	10.06	190.33	6.12	1	31466.10	20.65	0.91	4	2	1238	9424	8187
1273	53.86	84.06	1239	8617.55	8.52	13450.22	5.40	0	0	2240.07	50.08	905.16	19.39	289.92	8.15	189.13	4.88	1	35225.38	21.37	0.94	4	2	1239	9424	8186
1274	53.54	84.15	1240	8566.90	10.52	13463.92	6.48	0	0	2184.78	58.28	870.26	22.21	286.61	10.33	189.70	5.83	1	38524.88	22.32	0.92	5	2	1240	9424	8185
1275	53.80	84.50	1241	8608.39	13.97	13520.22	7.25	0	0	2127.95	62.30	856.05	25.19	322.84	13.94	193.54	6.54	1	37253.95	27.06	0.90	5	2	1241	9424	8184
1276	53.89	84.25	1242	8621.96	8.65	13479.25	5.57	0	0	2469.96	57.62	919.02	21.89	282.61	8.20	186.63	5.02	1	38225.52	23.80	0.93	4	2	1242	9424	8183
1277	53.60	84.39	1243	8576.25	10.36	13503.16	6.35	0	0	2184.22	54.91	858.59	21.75	295.42	10.26	197.67	5.73	1	39378.97	25.87	0.92	5	2	1243	9424	8182
1278	53.50	84.27	1244	8560.24	8.87	13483.93	6.19	0	0	2209.75	53.31	844.54	20.51	272.09	8.61	200.71	5.58	1	36891.17	24.99	0.93	5	2	1244	9424	8181
1279	53.81	84.22	1245	8609.40	9.48	13475.53	6.07	0	0	1974.12	47.41	893.82	19.23	299.65	9.19	198.62	5.51	1	34454.40	22.48	0.92	4	2	1245	9424	8180
1280	53.88	84.26	1246	8620.20	9.79	13480.94	6.05	0	0	1912.35	46.08	880.91	18.81	306.30	9.59	197.41	5.49	1	32673.35	18.19	0.92	4	2	1246	9424	8179
1281	53.74	84.17	1247	8599.00	13.10	13466.44	8.02	0	0	1755.19	58.17	947.31	22.99	300.12	12.68	189.76	7.26	1	34466.57	18.39	0.87	4	2	1247	9424	8178
1282	53.19	84.32	1248	8511.08	9.43	13490.58	8.42	0	0	2056.20	66.06	919.40	23.46	226.43	8.62	203.97	7.55	0	32674.05	16.67	0.89	5	2	1248	9424	8177
1283	53.36	84.27	1249	8537.86	9.39	13482.71	7.17	0	0	1898.96	48.38	878.20	19.87	276.19	9.11	220.56	6.51	1	34497.30	16.92	0.91	5	2	1249	9424	8176
1284	53.29	84.23	1250	8526.93	7.66	13476.55	6.30	0	0	2074.66	49.69	912.84	18.41	244.45	7.16	205.14	5.67	0	33746.30	21.57	0.93	4	2	1250	9424	8175
1285	53.21	84.24	1251	8513.61	8.28	13477.88	6.80	0	0	2326.06	68.98	1086.34	22.08	215.91	7.39	177.55	6.05	0	37061.05	20.51	0.91	4	2	1251	9424	8174
1286	53.69	84.22	1252	8590.50	7.73	13475.05	5.62	0	0	2154.86	46.76	900.82	17.57	261.03	7.53	202.05	5.05	1	35821.43	21.81	0.94	5	2	1252	9424	8173
1287	53.34	84.41	1253	8534.90	7.38	13504.93	6.11	0	0	2264.84	49.85	859.98	19.49	254.92	7.01	216.98	5.52	1	36990.68	21.44	0.94	5	2	1253	9424	8172
1288	53.03	84.40	1254	8484.73	9.84	13504.48	7.60	0	0	2138.95	68.14	945.82	23.58	238.06	8.98	185.51	6.80	0	33661.75	21.05	0.89	5	2	1254	9424	8171
1289	53.20	84.47	1255	8512.46	7.47	13514.54	5.49	0	0	2245.74	51.87	964.80	18.43	249.78	6.82	185.04	4.92	1	35903.65	21.95	0.94	3	2	1255	9424	8170
1290	53.19	84.34	1256	8510.03	8.25	13494.74	6.00	0	0	1952.80	43.29	867.48	17.63	281.08	7.95	212.21	5.44	1	33991.75	20.99	0.93	5	2	1256	9424	8169
1291	53.07	84.33	1257	8491.18	8.02	13492.57	6.58	0	0	2186.67	53.16	849.75	20.56	253.86	7.47	211.65	5.95	1	32434.93	25.65	0.92	5	2	1257	9424	8168
1292	53.14	84.58	1258	8502.58	6.84	13532.19	5.31	0	0	2257.39	46.89	906.43	17.45	252.27	6.37	199.57	4.78	1	34256.32	19.04	0.95	4	2	1258	9424	8167
1293	53.70	84.53	1259	8591.98	9.24	13524.39	6.09	0	0	1927.15	45.69	880.86	18.68	297.14	8.91	201.99	5.53	1	31746.55	20.49	0.92	4	2	1259	9424	8166
1294	53.73	84.54	1260	8597.22	11.13	13526.23	6.86	0	0	1902.42	51.43	905.55	21.34	311.10	10.96	199.80	6.24	1	33679.73	21.45	0.90	5	2	1260	9424	8165
1295	53.30	84.58	1261	8527.57	9.49	13532.41	6.37	0	0	2034.26	54.21	908.52	19.93	268.01	9.04	186.48	5.72	1	32498.98	17.07	0.92	5	2	1261	9424	8164
1296	53.52	84.62	1262	8563.16	12.58	13539.32	8.40	0	0	1912.02	68.30	993.01	25.24	271.28	11.68	183.69	7.56	1	33799.20	21.71	0.86	5	2	1262	9424	8163
1297	53.59	84.48	1263	8575.12	14.58	13516.56	8.35	0	0	1820.68	56.10	866.21	24.39	329.14	14.75	212.91	7.59	1	36162.07	18.23	0.88	5	2	1263	9424	8162
1298	53.47	84.02	1264	8555.52	12.78	13443.66	8.15	0	0	1674.52	46.83	850.10	21.06	325.15	12.96	228.70	7.53	1	35772.75	13.92	0.89	5	2	1264	9424	8161
1299	53.37	84.51	1265	8539.21	10.08	13520.92	7.50	0	0	1869.17	48.52	897.03	20.70	288.41	9.90	226.92	6.84	1	34471.27	15.09	0.91	5	2	1265	9424	8160
1300	53.33	84.15	1266	8533.55	7.89	13464.03	6.32	0	0	2161.09	49.37	839.65	19.52	261.66	7.53	216.49	5.74	1	34103.77	20.80	0.93	5	2	1266	9424	8159
1301	53.39	84.24	1267	8541.80	5.91	13477.93	4.26	0	0	2026.15	33.79	904.60	12.86	265.96	5.66	199.77	3.84	1	35333.92	17.00	0.96	4	2	1267	9424	8158
1302	53.29	84.34	1268	8527.17	9.03	13493.78	5.98	0	0	1956.72	45.06	863.86	18.20	291.43	8.83	203.79	5.42	1	34442.35	14.61	0.93	5	2	1268	9424	8157
1303	53.65	84.61	1269	8583.66	10.06	13537.52	6.55	0	0	2132.98	59.33	931.24	22.20	277.61	9.42	184.00	5.90	1	33746.73	21.53	0.91	4	2	1269	9424	8156
1304	53.22	84.53	1270	8514.61	6.23	13524.46	4.53	0	0	2203.66	37.45	838.57	14.99	277.00	5.99	208.81	4.10	1	32184.25	18.22	0.96	5	2	1270	9424	8155
1305	53.16	84.54	1271	8506.16	7.65	13526.45	5.81	0	0	2319.25	50.14	834.64	19.91	269.35	7.27	210.64	5.26	1	33924.65	16.02	0.94	5	2	1271	9424	8154
1306	53.08	84.60	1272	8492.61	9.04	13535.37	7.11	0	0	2279.57	62.36	889.56	23.55	253.95	8.42	203.06	6.41	1	34444.07	17.50	0.91	5	2	1272	9424	8153
1307	53.37	84.51	1273	8539.68	9.75	13522.11	6.13	0	0	2216.94	59.44	959.10	21.89	278.87	9.13	178.56	5.51	1	33048.75	17.25	0.91	4	2	1273	9424	8152
1308	53.38	84.48	1274	8541.31	7.06	13517.29	5.70	0	0	2126.15	44.00	841.42	17.23	258.03	6.74	215.49	5.15	1	33752.68	18.01	0.94	4	2	1274	9424	8151
1309	53.24	84.68	1275	8517.66	5.49	13548.63	4.57	0	0	2421.76	44.54	907.87	15.42	229.67	5.04	193.10	4.08	0	33498.30	19.19	0.96	4	2	1275	9424	8150
1310	53.34	84.22	1276	8534.70	9.15	13474.44	6.89	0	0	1881.79	44.86	813.94	19.05	286.30	8.95	226.73	6.29	1	33549.62	15.88	0.92	5	2	1276	9424	8149
1311	53.42	84.43	1277	8547.44	9.09	13508.29	6.96	0	0	2283.81	65.59	969.73	23.38	245.12	8.24	188.70	6.25	0	34492.20	15.91	0.91	4	2	1277	9424	8148
1312	53.56	84.62	1278	8569.36	8.87	13539.24	6.36	0	0	2293.70	60.53	966.03	22.18	259.79	8.15	187.86	5.72	1	37264.07	24.71	0.92	5	2	1278	9424	8147
1313	53.78	84.76	1279	8604.24	8.63	13561.31	5.24	0	0	2077.82	41.44	871.39	17.87	323.86	8.68	207.23	4.78	1	37262.27	18.75	0.94	4	2	1279	9424	8146
1314	53.09	84.75	1280	8495.17	8.26	13560.52	7.13	0	0	2186.94	58.00	901.24	21.65	240.23	7.61	209.78	6.43	0	33575.12	17.37	0.91	5	2	1280	9424	8145
1315	53.09	84.21	1281	8495.06	9.11	13474.26	7.82	0	0	1756.30	48.62	866.51	19.23	253.45	8.51	220.97	7.10	1	30498.55	14.41	0.90	5	2	1281	9424	8144
1316	53.61	84.66	1282	8578.02	10.66	13546.16	6.85	0	0	2109.53	56.66	851.56	22.21	286.58	10.51	199.31	6.17	1	33884.02	24.50	0.91	5	2	1282	9424	8143
1317	54.22	84.66	1283	8674.88	11.29	13545.58	7.08	0	0	1869.85	47.69	861.29	21.09	323.51	11.43	218.80	6.47	1	32264.90	16.19	0.91	4	2	1283	9424	8142
1318	54.04	84.71	1284	8646.66	14.11	13552.92	7.66	0	0	1682.00	50.18	936.61	21.92	344.71	14.66	202.79	6.99	1	33318.88	17.12	0.88	4	2	1284	9424	8141
1319	53.61	84.95	1285	8576.94	126.13	13591.92	35.15	0	0	702.60	82.58	950.92	40.67	623.76	116.34	239.58	32.95	1	34025.65	21.83	0.55	5	2	1285	9424	8140
1320	53.90	84.41	1286	8624.06	11.44	13506.24	8.16	0	0	1478.29	42.24	869.72	18.54	303.59	11.23	225.25	7.47	1	28684.25	14.87	0.88	5	2	1286	9424	8139
1321	53.62	84.57	1287	8578.46	15.61	13530.47	10.25	0	0	1316.44	48.11	913.04	21.55	322.37	15.70	221.67	9.39	1	28440.12	13.36	0.82	5	2	1287	9424	8138
1322	53.86	84.52	1288	8617.03	13.95	13523.73	8.55	0	0	1341.57	45.50	891.56	18.74	309.66	13.73	198.28	7.76	1	27902.05	16.23	0.86	5	2	1288	9424	8137
1323	53.71	84.62	1289	8594.29	9.23	13539.04	6.52	0	0	1471.79	35.89	929.20	14.84	290.03	8.83	210.05	5.92	1	28885.07	16.20	0.92	4	2	1289	9424	8136
1324	53.14	84.46	1290	8502.97	7.75	13514.08	6.61	0	0	1710.46	42.07	894.82	15.79	242.57	7.17	209.90	5.96	0	27748.48	14.09	0.93	4	2	1290	9424	8135
1325	52.94	84.51	1291	8471.19	8.54	13520.88	7.24	0	0	1947.23	53.81	895.65	19.78	239.13	7.80	204.13	6.51	0	31669.55	13.80	0.91	5	2	1291	9424	8134
1326	53.17	85.00	1292	8507.30	7.75	13599.25	6.44	0	0	2406.78	64.08	881.59	21.53	224.26	7.04	187.85	5.76	0	30844.05	22.46	0.92	5	2	1292	9424	8133
1327	53.78	84.51	1293	8604.94	9.93	13521.24	6.63	0	0	1570.54	38.58	888.20	16.49	306.59	9.74	212.68	6.04	1	28674.75	16.94	0.91	4	2	1293	9424	8132
1328	53.74	84.62	1294	8598.12	11.70	13538.56	7.72	0	0	1786.14	55.40	914.66	21.87	288.42	11.15	195.18	6.99	1	31998.55	20.43	0.88	5	2	1294	9424	8131
1329	53.49	84.41	1295	8558.85	7.58	13504.95	6.12	0	0	2122.60	55.87	995.18	18.41	222.85	6.77	180.38	5.46	0	31177.95	15.56	0.92	4	2	1295	9424	8130
1330	53.06	84.51	1296	8488.81	5.92	13521.60	4.61	0	0	2424.87	48.27	933.26	16.07	229.35	5.37	179.90	4.11	0	30517.95	18.83	0.96	4	2	1296	9424	8129
1331	53.01	84.73	1297	8481.96	6.75	13557.03	5.82	0	0	2298.38	51.80	895.51	18.36	231.60	6.13	200.41	5.26	0	32184.75	18.67	0.94	5	2	1297	9424	8128
1332	53.52	84.59	1298	8563.15	9.29	13534.18	6.58	0	0	2163.06	61.59	982.12	21.65	252.23	8.46	179.90	5.90	1	34632.82	24.11	0.91	5	2	1298	9424	8127
1333	53.97	84.53	1299	8634.62	13.13	13525.14	8.86	0	0	1747.57	54.22	862.12	24.28	317.00	13.15	225.64	8.12	1	34660.90	16.92	0.86	5	2	1299	9424	8126
1334	54.57	84.64	1300	8731.06	11.95	13542.03	6.89	0	0	1567.22	40.64	914.00	18.13	341.82	12.39	210.40	6.31	1	31826.73	15.74	0.90	4	2	1300	9424	8125
1335	54.63	84.96	1301	8741.41	16.37	13593.74	8.21	0	0	1741.75	51.38	884.28	24.10	378.22	17.51	219.44	7.57	1	36109.75	21.52	0.87	5	2	1301	9424	8124
1336	54.19	85.07	1302	8670.95	23.93	13611.54	10.37	0	0	1708.82	65.76	941.32	30.25	393.54	24.57	211.59	9.48	1	37449.27	19.31	0.82	5	2	1302	9424	8123
1337	55.23	85.36	1303	8837.33	22.84	13656.89	13.82	0	0	1589.07	102.28	1073.00	35.69	271.81	21.22	167.20	12.36	1	32377.15	19.55	0.67	5	2	1303	9424	8122
1338	54.47	84.98	1304	8715.56	16.75	13597.07	7.06	0	0	1553.07	39.11	822.77	19.12	423.53	18.43	221.34	6.53	1	33280.45	14.30	0.90	5	2	1304	9424	8121
1339	54.71	85.06	1305	8753.39	17.87	13609.13	9.03	0	0	1537.99	48.18	885.75	23.39	388.37	19.49	228.01	8.36	1	33202.88	14.04	0.85	5	2	1305	9424	8120
1340	53.97	84.89	1306	8635.65	25.11	13582.86	12.04	0	0	1459.74	68.73	946.14	31.02	376.26	27.40	202.53	11.02	1	35047.75	16.92	0.75	5	2	1306	9424	8119
1341	53.54	84.39	1307	8565.63	16.96	13502.33	9.90	0	0	1337.80	50.83	888.38	21.25	316.42	17.02	204.48	8.97	1	30665.38	15.48	0.83	5	2	1307	9424	8118
1342	54.16	84.75	1308	8664.94	15.83	13560.41	8.49	0	0	1599.70	53.53	902.24	23.01	340.88	16.31	199.97	7.73	1	31900.20	17.36	0.86	5	2	1308	9424	8117
1343	54.19	84.67	1309	8670.14	11.10	13547.18	5.14	0	0	1632.22	35.19	935.74	15.14	368.34	11.99	188.31	4.68	1	31124.32	18.47	0.94	4	2	1309	9424	8116
1344	53.89	84.61	1310	8622.98	15.24	13537.23	8.85	0	0	1599.48	47.96	825.70	21.77	336.49	15.24	231.35	8.09	1	34097.98	17.87	0.88	5	2	1310	9424	8115
1345	54.04	84.88	1311	8646.58	13.34	13580.94	8.03	0	0	1650.33	51.54	877.15	21.62	316.99	13.32	202.40	7.31	1	30588.30	17.46	0.87	5	2	1311	9424	8114
1346	53.71	84.67	1312	8593.96	13.91	13547.88	9.87	0	0	1477.27	61.29	960.79	22.23	258.83	12.78	185.58	8.87	1	28498.10	17.17	0.82	5	2	1312	9424	8113
1347	53.91	84.87	1313	8625.74	11.88	13578.93	7.45	0	0	1529.66	43.61	872.72	18.38	312.73	11.77	205.65	6.78	1	29627.23	14.72	0.89	4	2	1313	9424	8112
1348	53.76	84.87	1314	8600.98	12.90	13579.40	7.24	0	0	1466.98	44.71	910.20	17.95	317.33	12.79	186.74	6.56	1	26834.35	16.26	0.88	5	2	1314	9424	8111
1349	53.57	84.66	1315	8571.52	13.60	13546.01	8.54	0	0	1495.22	53.45	877.65	19.85	277.65	13.28	186.36	7.67	1	27222.83	13.24	0.86	5	2	1315	9424	8110
1350	53.58	84.72	1316	8572.42	9.42	13554.69	6.53	0	0	1722.64	42.98	850.07	16.82	276.44	9.22	204.67	5.89	1	30463.40	21.15	0.92	5	2	1316	9424	8109
1351	53.33	84.81	1317	8532.76	8.82	13569.65	6.64	0	0	1854.03	45.44	834.70	17.96	271.05	8.48	211.52	6.06	1	30447.23	12.37	0.92	4	2	1317	9424	8108
1352	53.03	84.75	1318	8484.55	7.19	13560.01	6.17	0	0	1950.05	49.29	907.65	16.53	219.90	6.48	189.51	5.51	0	26811.25	15.58	0.93	4	2	1318	9424	8107
1353	53.58	84.61	1319	8573.19	9.46	13537.82	6.98	0	0	1729.78	50.23	916.07	18.08	251.95	8.62	187.27	6.27	1	26700.60	19.18	0.90	4	2	1319	9424	8106
1354	53.17	84.69	1320	8506.67	6.51	13549.70	5.98	0	0	2093.16	45.89	826.80	16.81	229.26	5.96	212.66	5.38	0	29323.55	15.31	0.94	4	2	1320	9424	8105
1355	53.70	84.66	1321	8592.35	11.48	13545.33	8.35	0	0	1694.82	54.48	891.66	21.53	275.02	10.76	203.43	7.56	1	30107.20	20.58	0.87	4	2	1321	9424	8104
1356	54.07	84.54	1322	8650.55	12.16	13526.85	5.91	0	0	1450.60	36.03	927.96	15.19	353.22	12.77	187.54	5.37	1	28319.77	17.44	0.92	4	2	1322	9424	8103
1357	54.08	84.74	1323	8653.13	9.26	13558.94	6.68	0	0	1737.36	47.71	879.39	17.45	258.04	8.63	189.86	6.01	1	26713.27	15.44	0.91	4	2	1323	9424	8102
1358	54.11	84.71	1324	8657.08	9.89	13554.21	6.64	0	0	1515.46	38.82	862.78	15.82	293.54	9.54	203.61	6.03	1	25871.92	17.80	0.91	4	2	1324	9424	8101
1359	53.61	84.80	1325	8576.99	8.41	13568.21	5.41	0	0	1788.33	41.11	854.72	15.45	280.62	7.90	184.03	4.88	1	27267.85	19.20	0.93	4	2	1325	9424	8100
1360	53.80	84.72	1326	8607.32	15.07	13554.54	8.45	0	0	1377.68	46.36	848.16	18.50	308.18	15.00	196.23	7.62	1	25066.97	16.07	0.87	5	2	1326	9424	8099
1361	53.64	84.61	1327	8582.92	14.39	13537.86	7.01	0	0	1278.62	40.12	880.83	15.23	318.29	14.37	174.40	6.30	1	23332.23	12.70	0.89	5	2	1327	9424	8098
1362	53.86	84.82	1328	8618.19	10.41	13570.44	6.40	0	0	1454.27	37.23	868.26	15.15	306.59	10.20	196.33	5.80	1	25826.70	14.93	0.91	4	2	1328	9424	8097
1363	53.94	84.56	1329	8631.09	11.13	13529.77	6.55	0	0	1509.42	41.67	863.86	16.34	303.12	10.86	185.98	5.92	1	25255.38	16.72	0.91	5	2	1329	9424	8096
1364	53.91	85.00	1330	8626.08	11.82	13599.45	6.14	0	0	1516.74	40.92	883.78	16.10	324.25	11.85	178.56	5.55	1	27355.60	18.58	0.91	4	2	1330	9424	8095
1365	53.74	85.01	1331	8598.64	9.55	13601.23	6.31	0	0	1495.31	31.54	771.80	14.86	337.50	9.86	236.32	5.88	1	27578.40	14.87	0.92	5	2	1331	9424	8094
1366	54.67	84.71	1332	8747.70	11.34	13553.85	6.78	0	0	1325.39	31.36	850.87	14.79	352.75	12.01	227.40	6.25	1	26834.75	15.22	0.91	4	2	1332	9424	8093
1367	54.25	84.73	1333	8679.76	18.43	13557.29	9.79	0	0	1219.68	49.46	942.64	20.61	336.18	18.87	190.16	8.89	1	26088.28	11.97	0.81	4	2	1333	9424	8092
1368	54.17	84.80	1334	8666.72	12.29	13568.62	8.73	0	0	1357.04	39.02	820.25	17.95	316.72	12.37	239.32	8.08	1	26108.82	14.39	0.87	5	2	1334	9424	8091
1369	54.78	84.84	1335	8764.41	22.79	13574.27	11.19	0	0	1075.29	41.18	888.02	20.50	402.11	25.48	232.01	10.38	1	26149.20	14.73	0.78	5	2	1335	9424	8090
1370	54.80	85.21	1336	8767.87	17.30	13633.89	8.48	0	0	1285.63	41.49	904.46	18.89	372.91	18.58	207.72	7.75	1	29110.78	19.60	0.86	5	2	1336	9424	8089
1371	54.67	85.11	1337	8747.37	33.39	13616.99	11.21	0	0	1012.36	40.05	904.41	21.01	501.43	41.92	225.72	10.41	1	27950.58	17.70	0.78	5	2	1337	9424	8088
1372	55.03	85.09	1338	8804.98	15.31	13614.31	8.81	0	0	1310.32	42.95	899.48	19.15	341.76	15.86	212.33	8.07	1	27679.02	14.30	0.85	5	2	1338	9424	8087
1373	55.24	85.28	1339	8838.85	15.22	13644.16	7.76	0	0	1542.48	51.00	944.68	20.97	339.15	15.64	184.88	7.04	1	31519.23	16.92	0.87	5	2	1339	9424	8086
1374	54.42	85.29	1340	8707.34	17.35	13646.01	6.95	0	0	1437.36	39.56	903.62	17.95	405.14	18.56	198.86	6.33	1	29698.18	15.06	0.90	5	2	1340	9424	8085
1375	55.03	85.19	1341	8804.89	37.20	13630.30	19.30	0	0	1075.46	55.83	810.53	26.12	413.51	31.64	269.15	19.17	1	31487.53	17.94	0.76	5	2	1341	9424	8084
1376	53.92	84.67	1342	8627.46	10.71	13546.52	7.34	0	0	1740.87	56.65	942.04	19.60	252.99	9.83	175.56	6.57	1	29024.05	18.98	0.89	5	2	1342	9424	8083
1377	53.25	84.80	1343	8519.36	9.21	13567.22	7.55	0	0	1983.53	62.22	935.58	21.05	227.52	8.28	186.76	6.76	0	28622.18	15.13	0.89	4	2	1343	9424	8082
1378	53.81	84.66	1344	8610.26	13.32	13546.19	7.84	0	0	1640.69	56.79	954.94	21.27	292.13	12.73	177.26	7.06	1	29677.45	18.94	0.87	5	2	1344	9424	8081
1379	53.56	84.62	1345	8570.37	12.13	13539.60	8.52	0	0	1417.19	43.08	812.28	18.00	289.74	12.00	219.89	7.74	1	28326.18	14.45	0.88	5	2	1345	9424	8080
1380	53.61	84.84	1346	8577.63	13.13	13573.78	8.99	0	0	1664.66	53.43	807.95	22.39	294.23	13.04	219.39	8.18	1	31949.92	17.27	0.87	5	2	1346	9424	8079
1381	53.82	85.02	1347	8611.12	11.80	13603.84	7.34	0	0	1830.55	53.63	874.88	21.74	304.60	11.52	196.79	6.67	1	32420.45	23.62	0.89	5	2	1347	9424	8078
1382	54.32	84.92	1348	8690.49	14.97	13587.68	8.86	0	0	1517.25	47.35	853.97	21.53	341.64	15.44	223.16	8.18	1	31267.62	15.16	0.86	5	2	1348	9424	8077
1383	54.71	84.84	1349	8753.79	20.79	13575.03	10.61	0	0	1426.96	53.96	894.45	25.40	378.13	22.38	221.10	9.84	1	31574.43	13.46	0.81	5	2	1349	9424	8076
1384	54.90	85.20	1350	8784.75	19.19	13631.91	10.70	0	0	1502.35	57.72	898.44	26.77	357.42	20.31	220.44	9.83	1	32005.02	26.21	0.80	5	2	1350	9424	8075
1385	53.80	84.77	1351	8608.06	10.73	13563.44	7.18	0	0	1624.26	46.52	926.16	18.35	286.32	10.21	196.54	6.50	1	29813.93	15.34	0.90	5	2	1351	9424	8074
1386	53.72	84.72	1352	8595.75	16.38	13554.62	12.04	0	0	1368.07	61.04	923.35	25.02	282.39	15.53	211.87	10.94	1	29615.65	16.22	0.77	5	2	1352	9424	8073
1387	54.65	84.73	1353	8744.58	10.51	13557.27	6.63	0	0	1265.94	30.23	875.08	13.59	329.93	10.70	219.50	6.08	1	25912.82	15.68	0.91	4	2	1353	9424	8072
1388	54.91	84.69	1354	8786.37	14.12	13549.69	9.25	0	0	1161.30	40.09	917.17	17.06	308.14	13.91	210.93	8.42	1	25291.20	13.94	0.84	5	2	1354	9424	8071
1389	54.88	84.95	1355	8780.05	14.88	13592.65	9.57	0	0	1364.31	52.70	920.64	20.81	292.76	14.31	194.17	8.66	1	26501.53	19.46	0.83	5	2	1355	9424	8070
1390	53.81	84.37	1356	8609.51	14.12	13499.56	10.65	0	0	1284.51	54.38	918.07	20.35	257.43	13.01	196.45	9.60	1	26285.97	14.45	0.81	5	2	1356	9424	8069
1391	53.56	84.65	1357	8569.74	13.83	13543.96	10.07	0	0	1197.83	41.41	833.23	17.71	290.89	13.72	228.52	9.18	1	25401.45	14.28	0.85	5	2	1357	9424	8068
1392	53.37	85.13	1358	8538.88	11.08	13620.89	9.26	0	0	1538.78	54.43	849.62	19.82	239.22	10.36	204.13	8.33	0	23487.62	10.75	0.86	5	2	1358	9424	8067
1393	53.26	84.78	1359	8521.24	9.48	13564.04	6.76	0	0	1608.51	44.68	846.59	16.31	259.09	8.94	189.77	6.07	1	23081.02	11.76	0.91	4	2	1359	9424	8066
1394	53.38	84.95	1360	8540.93	12.65	13592.53	10.56	0	0	1648.20	72.38	931.45	24.28	223.31	11.33	186.55	9.44	0	23845.98	10.83	0.81	4	2	1360	9424	8065
1395	53.62	84.71	1361	8579.21	13.67	13553.76	10.26	0	0	1515.06	66.29	941.79	22.97	241.86	12.36	182.35	9.19	0	27291.17	12.82	0.81	5	2	1361	9424	8064
1396	53.79	85.00	1362	8606.18	11.35	13599.29	8.50	0	0	1597.70	51.01	872.31	20.31	273.87	10.66	208.27	7.72	1	28237.43	17.33	0.87	5	2	1362	9424	8063
1397	53.83	84.88	1363	8612.30	8.20	13581.00	7.10	0	0	1754.63	44.36	836.95	17.35	251.51	7.55	218.61	6.49	1	27264.12	14.13	0.92	5	2	1363	9424	8062
1398	53.85	84.85	1364	8615.78	9.65	13576.00	6.83	0	0	1700.26	44.77	850.59	17.74	280.86	9.15	202.98	6.22	1	27980.38	16.27	0.91	5	2	1364	9424	8061
1399	54.03	84.61	1365	8645.26	7.21	13537.10	4.57	0	0	1755.41	32.60	869.49	12.83	292.75	6.97	192.72	4.13	1	27027.10	12.87	0.95	5	2	1365	9424	8060
1400	53.95	84.64	1366	8631.30	9.71	13541.87	7.04	0	0	1724.95	49.99	929.89	18.29	257.73	8.99	189.48	6.33	1	27729.98	15.29	0.90	5	2	1366	9424	8059
1401	53.78	84.87	1367	8604.61	8.10	13578.90	6.59	0	0	1773.51	43.74	875.64	16.75	254.35	7.45	208.46	5.99	1	29043.40	16.56	0.92	5	2	1367	9424	8058
1402	54.38	84.73	1368	8700.78	11.86	13557.23	6.86	0	0	1471.22	37.94	854.55	16.41	328.57	12.04	209.27	6.24	1	27352.98	14.59	0.91	5	2	1368	9424	8057
1403	55.12	85.10	1369	8819.02	21.54	13616.08	10.25	0	0	1387.91	50.38	859.33	23.35	377.85	21.75	221.45	9.40	1	29745.78	19.56	0.83	5	2	1369	9424	8056
1404	54.74	84.98	1370	8757.83	21.69	13596.30	10.60	0	0	1321.28	53.11	903.07	23.28	357.10	22.04	206.67	9.66	1	29153.20	16.74	0.81	5	2	1370	9424	8055
1405	55.44	85.17	1371	8870.97	13.23	13626.69	8.23	0	0	1434.31	39.64	811.82	18.28	334.28	13.49	234.14	7.59	1	27444.85	13.67	0.89	5	2	1371	9424	8054
1406	55.32	85.07	1372	8851.87	11.42	13611.89	7.76	0	0	1488.10	43.07	934.02	18.05	300.99	11.09	210.49	7.10	1	29352.23	15.70	0.89	4	2	1372	9424	8053
1407	55.58	84.96	1373	8892.88	12.04	13593.07	9.12	0	0	1486.95	46.84	873.93	20.28	293.85	11.59	227.22	8.42	1	27677.58	15.75	0.86	4	2	1373	9424	8052
1408	55.23	85.36	1374	8836.93	20.67	13658.34	10.84	0	0	1308.00	48.29	848.48	22.83	366.92	21.10	231.21	9.96	1	29504.50	16.87	0.81	5	2	1374	9424	8051
1409	54.17	85.03	1375	8667.46	13.83	13604.17	8.55	0	0	1470.28	46.59	843.52	20.12	320.63	13.92	212.22	7.82	1	27643.38	17.01	0.87	5	2	1375	9424	8050
1410	53.70	84.63	1376	8592.12	13.14	13541.24	9.48	0	0	1311.20	54.57	979.88	18.66	244.01	11.90	177.07	8.48	0	26553.42	11.04	0.83	5	2	1376	9424	8049
1411	54.33	84.87	1377	8693.34	14.65	13578.91	8.61	0	0	1605.06	58.48	902.18	22.40	295.91	14.36	184.75	7.76	1	26929.70	16.94	0.85	5	2	1377	9424	8048
1412	54.89	85.06	1378	8782.34	10.27	13610.09	5.59	0	0	1560.40	31.76	810.48	14.74	363.74	11.04	217.57	5.15	1	29380.40	17.60	0.93	4	2	1378	9424	8047
1413	54.38	85.01	1379	8700.74	14.19	13601.30	8.30	0	0	1473.23	48.13	890.42	19.76	314.00	14.19	199.32	7.54	1	29163.75	13.77	0.87	5	2	1379	9424	8046
1414	53.94	84.74	1380	8629.63	9.18	13558.26	6.30	0	0	1665.29	44.71	914.94	16.17	262.48	8.52	183.08	5.66	1	28516.82	14.10	0.92	5	2	1380	9424	8045
1415	54.27	85.00	1381	8683.38	8.99	13599.98	5.71	0	0	1844.92	44.78	870.29	16.58	277.52	8.62	183.83	5.14	1	29203.12	18.12	0.93	4	2	1381	9424	8044
1416	54.49	84.87	1382	8718.55	11.74	13579.09	7.21	0	0	1639.40	42.32	833.33	18.47	323.10	11.87	218.75	6.63	1	29414.70	12.95	0.91	5	2	1382	9424	8043
1417	55.07	85.01	1383	8811.26	21.71	13602.06	9.27	0	0	1365.05	46.51	859.18	21.39	395.87	21.89	213.23	8.49	1	30499.10	14.76	0.85	5	2	1383	9424	8042
1418	55.99	85.40	1384	8958.22	19.61	13664.47	11.02	0	0	1295.10	54.05	928.24	23.94	342.34	20.31	208.68	10.06	1	27400.30	9.55	0.79	5	2	1384	9424	8041
1419	54.92	84.88	1385	8786.97	25.17	13581.13	12.36	0	0	1388.27	58.49	869.19	27.67	378.70	25.31	230.22	11.39	1	31490.43	14.03	0.78	5	2	1385	9424	8040
1420	54.90	85.00	1386	8784.61	19.23	13599.72	9.97	0	0	1490.41	58.26	895.61	25.63	355.86	20.34	201.53	9.12	1	29951.30	17.28	0.81	5	2	1386	9424	8039
1421	54.92	84.96	1387	8787.47	24.17	13593.53	12.73	0	0	1410.94	67.85	885.78	30.73	361.66	25.83	209.49	11.68	1	31109.83	18.55	0.73	5	2	1387	9424	8038
1422	54.83	84.68	1388	8773.58	21.33	13549.12	10.18	0	0	1210.28	46.96	879.14	21.85	386.85	23.83	208.38	9.33	1	26784.12	13.93	0.80	4	2	1388	9424	8037
1423	55.13	85.15	1389	8820.29	22.42	13624.08	11.34	0	0	1413.47	59.76	882.22	27.82	376.91	24.61	212.92	10.42	1	30660.25	19.93	0.77	5	2	1389	9424	8036
1424	55.10	84.77	1390	8816.31	18.55	13563.11	6.90	0	0	1542.79	42.76	854.90	18.62	403.11	18.18	194.69	6.26	1	30300.20	14.79	0.90	5	2	1390	9424	8035
1425	54.15	84.87	1391	8663.65	12.17	13578.72	8.55	0	0	1756.80	54.48	855.26	22.93	294.82	11.89	216.43	7.79	1	31330.98	16.01	0.87	5	2	1391	9424	8034
1426	54.84	85.06	1392	8774.12	22.24	13610.17	9.29	0	0	1274.55	40.48	827.19	19.48	417.45	21.75	229.30	8.58	1	28510.85	13.74	0.86	5	2	1392	9424	8033
1427	55.25	84.92	1393	8839.41	19.57	13587.92	11.56	0	0	1335.18	52.25	905.06	25.18	363.72	21.12	233.59	10.81	1	31619.10	18.07	0.78	5	2	1393	9424	8032
1428	55.40	84.89	1394	8864.45	15.91	13582.53	9.04	0	0	1414.52	42.79	875.74	20.17	356.99	16.42	234.19	8.43	1	32118.88	18.57	0.87	5	2	1394	9424	8031
1429	54.83	84.69	1395	8772.13	13.93	13549.80	7.61	0	0	1524.14	40.37	847.49	18.38	347.73	14.03	225.56	6.96	1	34103.67	18.94	0.90	5	2	1395	9424	8030
1430	54.42	84.78	1396	8707.98	9.70	13564.46	6.00	0	0	1696.94	40.02	920.35	16.11	299.57	9.59	199.52	5.43	1	32251.02	15.91	0.93	5	2	1396	9424	8029
1431	54.38	84.27	1397	8700.08	17.38	13482.97	10.33	0	0	1331.51	49.34	891.36	22.09	334.11	17.77	219.63	9.44	1	30341.77	12.95	0.82	5	2	1397	9424	8028
1432	54.75	84.68	1398	8760.08	17.10	13548.56	10.09	0	0	1553.21	55.29	912.26	24.43	327.78	17.21	222.36	9.20	1	35813.32	15.59	0.84	5	2	1398	9424	8027
1433	55.33	85.07	1399	8853.01	20.29	13611.20	10.52	0	0	1551.91	56.54	857.12	26.57	369.23	20.95	227.13	9.70	1	33476.68	15.76	0.82	5	2	1399	9424	8026
1434	55.43	85.00	1400	8868.86	22.59	13600.68	13.13	0	0	1443.39	63.17	899.91	29.83	353.22	23.31	235.63	12.19	1	33657.35	26.44	0.77	5	2	1400	9424	8025
1435	54.48	84.95	1401	8716.81	14.97	13591.95	8.94	0	0	1797.55	58.11	870.16	25.45	327.71	15.18	217.02	8.20	1	34186.57	15.60	0.86	5	2	1401	9424	8024
1436	54.35	84.99	1402	8696.75	10.81	13597.74	6.64	0	0	2342.34	63.43	901.17	24.72	293.97	10.59	191.99	6.00	1	37276.55	18.66	0.91	5	2	1402	9424	8023
1437	54.26	84.79	1403	8680.98	13.52	13565.90	8.14	0	0	2038.27	70.00	1010.10	26.77	292.39	13.16	185.33	7.33	1	37147.15	16.87	0.87	5	2	1403	9424	8022
1438	54.67	84.62	1404	8747.92	15.48	13539.95	7.98	0	0	2016.20	62.09	900.89	26.59	341.03	15.68	203.14	7.24	1	38448.73	19.76	0.88	5	2	1404	9424	8021
1439	54.55	84.72	1405	8727.69	16.33	13555.91	8.14	0	0	1879.57	58.55	905.72	25.81	356.42	16.85	205.50	7.41	1	38306.12	16.57	0.87	5	2	1405	9424	8020
1440	54.85	84.76	1406	8775.37	19.47	13561.78	8.67	0	0	1874.22	63.55	930.11	27.63	369.10	19.63	200.19	7.87	1	37376.65	20.92	0.86	5	2	1406	9424	8019
1441	55.12	84.61	1407	8818.54	13.13	13537.64	7.22	0	0	1882.45	50.83	879.62	23.04	353.53	13.86	211.72	6.61	1	34425.77	18.19	0.89	4	2	1407	9424	8018
1442	54.87	84.71	1408	8779.14	11.94	13552.96	7.59	0	0	1833.25	51.27	966.71	22.39	319.95	11.97	214.04	6.93	1	38258.32	20.14	0.89	5	2	1408	9424	8017
1443	54.32	84.64	1409	8690.85	11.01	13542.65	6.63	0	0	2123.47	59.93	955.32	22.65	288.92	10.71	183.78	5.97	1	34931.32	14.18	0.91	5	2	1409	9424	8016
1444	54.33	84.53	1410	8692.71	9.65	13524.36	7.51	0	0	1906.53	51.49	929.51	20.78	269.56	9.28	217.81	6.80	1	34801.88	15.74	0.91	5	2	1410	9424	8015
1445	54.29	84.45	1411	8686.40	13.06	13511.84	8.15	0	0	1713.22	52.91	911.49	22.25	310.01	13.02	207.54	7.40	1	33705.07	14.57	0.88	5	2	1411	9424	8014
1446	54.76	84.56	1412	8761.48	11.20	13529.42	6.49	0	0	1822.33	39.83	821.33	18.46	344.13	11.35	233.44	5.95	1	37168.47	18.30	0.93	5	2	1412	9424	8013
1447	54.66	84.65	1413	8745.96	7.93	13544.31	5.24	0	0	1966.37	39.39	1002.98	15.99	292.75	7.78	205.02	4.74	1	39373.18	21.80	0.95	4	2	1413	9424	8012
1448	54.71	84.35	1414	8753.16	20.49	13496.64	9.02	0	0	1548.37	58.39	973.22	25.64	384.02	22.80	189.43	8.22	1	35158.88	13.85	0.82	5	2	1414	9424	8011
1449	54.74	84.80	1415	8757.82	12.81	13567.31	6.67	0	0	1766.90	42.28	896.84	19.16	355.59	13.03	218.86	6.09	1	37045.82	17.01	0.92	5	2	1415	9424	8010
1450	55.24	84.69	1416	8837.86	18.01	13550.82	8.90	0	0	1634.83	52.16	913.16	24.96	386.66	19.68	221.24	8.19	1	35283.25	12.46	0.85	5	2	1416	9424	8009
1451	54.81	84.67	1417	8769.18	12.69	13547.34	7.30	0	0	1751.46	52.37	998.11	21.41	317.91	12.62	191.91	6.62	1	35095.43	13.23	0.89	4	2	1417	9424	8008
1452	55.01	84.55	1418	8801.60	9.53	13528.04	5.54	0	0	1759.96	39.48	962.15	16.17	315.85	9.49	194.09	5.02	1	34493.18	15.19	0.93	4	2	1418	9424	8007
1453	55.50	84.71	1419	8879.73	13.64	13553.75	7.24	0	0	1648.18	43.92	905.44	19.76	352.34	14.09	214.12	6.61	1	33758.60	12.21	0.90	5	2	1419	9424	8006
1454	55.04	84.88	1420	8806.01	17.99	13581.10	8.20	0	0	1553.79	45.51	895.47	22.51	416.21	21.00	222.91	7.59	1	32457.65	13.25	0.86	4	2	1420	9424	8005
1455	54.60	84.61	1421	8735.90	20.92	13537.77	10.88	0	0	1404.50	60.64	939.32	25.39	334.13	21.17	197.52	9.85	1	30839.12	13.83	0.80	5	2	1421	9424	8004
1456	54.65	84.61	1422	8743.96	12.84	13538.35	7.60	0	0	1572.10	40.16	832.89	18.71	343.44	13.11	234.24	6.98	1	33227.50	17.57	0.90	5	2	1422	9424	8003
1457	54.93	84.83	1423	8789.16	22.08	13573.09	10.17	0	0	1602.34	53.04	758.24	26.27	411.05	22.48	239.66	9.56	1	34318.52	15.07	0.84	5	2	1423	9424	8002
1458	54.90	84.92	1424	8784.20	27.57	13587.15	9.60	0	0	1490.50	56.71	964.74	25.35	428.78	27.36	197.42	8.74	1	34562.70	17.78	0.83	5	2	1424	9424	8001
1459	55.38	85.03	1425	8861.30	24.85	13604.68	11.87	0	0	1556.82	70.58	965.23	31.29	365.73	25.66	205.69	10.83	1	36100.05	20.06	0.77	5	2	1425	9424	8000
1460	55.36	84.89	1426	8858.13	14.72	13583.00	7.97	0	0	1869.77	53.84	866.70	24.03	347.40	15.02	216.99	7.33	1	36041.12	18.84	0.89	5	2	1426	9424	7999
1461	54.71	84.50	1427	8753.26	13.70	13520.17	7.52	0	0	1932.55	55.02	880.67	23.44	329.01	13.79	207.17	6.82	1	36035.57	19.65	0.90	5	2	1427	9424	7998
1462	54.99	84.44	1428	8798.40	21.10	13509.82	8.47	0	0	1461.15	48.37	922.24	22.92	424.45	24.80	203.46	7.76	1	34764.38	21.54	0.85	5	2	1428	9424	7997
1463	54.33	84.56	1429	8693.50	11.58	13530.27	7.68	0	0	2027.02	61.24	894.80	24.12	285.10	11.27	198.97	6.93	1	32894.55	16.85	0.89	5	2	1429	9424	7996
1464	53.97	84.80	1430	8635.33	11.52	13567.76	7.69	0	0	2098.31	64.76	926.94	25.30	283.95	10.99	195.23	6.95	1	37101.43	17.32	0.88	5	2	1430	9424	7995
1465	54.88	84.48	1431	8780.34	16.62	13516.25	8.98	0	0	1929.46	72.58	959.96	29.66	327.31	16.77	187.76	8.14	1	38116.77	24.48	0.83	5	2	1431	9424	7994
1466	54.14	84.68	1432	8662.82	10.37	13548.85	7.46	0	0	2426.11	76.17	972.40	27.13	252.71	9.64	185.22	6.69	1	37995.77	19.54	0.89	5	2	1432	9424	7993
1467	54.22	84.63	1433	8675.21	11.78	13541.24	7.94	0	0	2089.49	66.59	928.83	25.66	278.33	11.30	195.00	7.16	1	34677.10	15.46	0.88	5	2	1433	9424	7992
1468	54.22	84.74	1434	8675.46	8.19	13558.60	6.02	0	0	2223.93	57.24	931.96	19.75	243.46	7.58	182.05	5.39	0	32903.60	15.10	0.93	5	2	1434	9424	7991
1469	54.58	84.65	1435	8732.52	12.17	13543.29	8.10	0	0	1932.26	64.65	959.08	24.71	279.55	11.43	189.52	7.32	1	33987.70	22.78	0.87	5	2	1435	9424	7990
1470	54.77	84.38	1436	8763.54	12.12	13500.60	6.47	0	0	1859.19	47.60	846.98	19.50	322.20	12.12	197.76	5.85	1	36781.92	19.53	0.92	5	2	1436	9424	7989
1471	55.09	84.65	1437	8813.87	7.88	13543.80	5.51	0	0	2064.61	44.18	916.61	17.44	279.49	7.53	201.63	4.98	1	36375.42	22.35	0.94	4	2	1437	9424	7988
1472	54.51	84.49	1438	8721.15	7.93	13518.45	5.42	0	0	2268.06	52.89	985.58	19.06	262.32	7.29	181.25	4.87	1	37644.92	24.43	0.94	4	2	1438	9424	7987
1473	54.00	84.77	1439	8640.00	6.60	13562.55	5.64	0	0	2640.34	60.83	935.73	20.54	221.64	5.95	190.13	5.04	0	35441.88	20.50	0.94	4	2	1439	9424	7986
1474	54.01	84.66	1440	8641.80	8.07	13545.06	6.31	0	0	2553.00	63.34	875.10	23.45	250.59	7.46	198.47	5.68	1	36493.50	20.57	0.93	5	2	1440	9424	7985
1475	54.06	84.58	1441	8649.38	11.16	13532.25	7.91	0	0	2196.15	66.67	862.78	26.54	279.49	10.65	204.22	7.16	1	33833.38	18.27	0.88	5	2	1441	9424	7984
1476	54.10	84.45	1442	8655.38	9.00	13511.66	6.99	0	0	2217.16	62.46	905.37	22.51	245.58	8.30	193.42	6.28	0	34305.95	18.74	0.91	5	2	1442	9424	7983
1477	54.15	84.25	1443	8663.21	7.82	13479.56	4.98	0	0	2074.16	42.65	858.70	16.39	285.94	7.52	189.49	4.49	1	34074.75	16.09	0.95	5	2	1443	9424	7982
1478	54.26	84.36	1444	8681.57	8.02	13497.61	5.72	0	0	2034.65	47.60	942.54	17.76	264.40	7.43	190.89	5.15	1	33019.32	17.53	0.93	4	2	1444	9424	7981
1479	54.34	84.38	1445	8695.14	8.04	13501.06	5.76	0	0	2089.84	47.03	887.36	18.02	268.49	7.70	199.99	5.19	1	33418.55	17.53	0.94	5	2	1445	9424	7980
1480	54.64	84.37	1446	8742.05	8.88	13498.90	5.86	0	0	1955.88	43.88	881.39	18.26	301.74	8.63	205.64	5.33	1	36256.80	18.09	0.93	4	2	1446	9424	7979
1481	54.46	84.69	1447	8713.94	10.56	13549.88	7.03	0	0	2205.66	59.24	877.99	23.79	288.36	10.37	205.17	6.36	1	36511.00	18.07	0.91	5	2	1447	9424	7978
1482	54.55	84.57	1448	8728.57	10.07	13530.93	7.18	0	0	2321.52	65.06	950.13	25.63	277.01	9.45	200.74	6.50	1	40381.98	22.05	0.90	4	2	1448	9424	7977
1483	54.46	84.56	1449	8713.10	9.99	13529.84	6.47	0	0	2553.43	70.98	1002.55	26.30	276.26	9.33	181.77	5.82	1	39142.43	21.31	0.91	5	2	1449	9424	7976
1484	54.70	84.55	1450	8751.53	9.88	13528.74	6.39	0	0	2428.46	59.95	875.32	24.91	304.06	9.63	203.79	5.81	1	40101.35	21.30	0.92	5	2	1450	9424	7975
1485	54.66	84.32	1451	8745.71	9.51	13491.69	5.84	0	0	2368.07	55.13	881.40	21.55	291.59	9.41	196.16	5.26	1	42124.73	22.57	0.93	5	2	1451	9424	7974
1486	54.67	84.44	1452	8747.75	11.86	13510.06	7.19	0	0	2625.49	83.34	996.72	30.88	285.57	11.21	177.06	6.47	1	43103.12	26.19	0.88	5	2	1452	9424	7973
1487	54.68	84.62	1453	8748.92	11.69	13538.69	7.34	0	0	3049.06	103.27	1050.44	35.79	265.31	10.76	168.58	6.56	1	47604.30	32.16	0.88	5	2	1453	9424	7972
1488	54.52	84.71	1454	8723.41	11.40	13553.07	7.17	0	0	2850.56	80.95	872.98	31.90	291.49	11.23	197.45	6.47	1	45737.32	27.58	0.90	5	2	1454	9424	7971
1489	55.28	84.57	1455	8845.41	9.71	13531.47	5.07	0	0	2621.79	54.98	922.35	22.62	331.84	9.87	189.97	4.59	1	46530.98	25.26	0.94	4	2	1455	9424	7970
1490	55.04	84.19	1456	8807.07	10.76	13470.35	6.34	0	0	2623.09	70.11	928.59	27.35	301.47	10.50	185.98	5.73	1	43422.98	20.84	0.91	5	2	1456	9424	7969
1491	54.84	84.37	1457	8774.68	12.38	13498.47	6.60	0	0	2243.69	53.25	850.33	23.68	344.66	12.43	217.95	6.01	1	45163.45	19.76	0.92	5	2	1457	9424	7968
1492	54.79	84.42	1458	8767.01	14.56	13506.42	9.22	0	0	2236.85	84.65	994.69	33.23	292.90	13.97	191.02	8.34	1	43600.33	33.56	0.84	5	2	1458	9424	7967
1493	54.82	84.32	1459	8771.53	10.37	13490.96	6.54	0	0	2465.83	66.53	953.12	25.99	292.28	9.94	189.98	5.91	1	43279.45	23.07	0.91	5	2	1459	9424	7966
1494	54.86	84.38	1460	8778.28	6.58	13501.54	4.57	0	0	2731.52	50.90	984.87	19.26	270.94	6.16	191.76	4.12	1	45150.88	28.79	0.96	4	2	1460	9424	7965
1495	54.62	84.56	1461	8739.06	6.88	13530.04	4.90	0	0	2956.83	57.82	969.50	22.22	271.19	6.40	196.02	4.42	1	47160.65	29.14	0.95	4	2	1461	9424	7964
1496	54.59	84.29	1462	8735.10	10.08	13485.99	6.86	0	0	2684.84	76.12	968.98	28.75	273.64	9.40	189.16	6.19	1	44600.33	23.74	0.90	5	2	1462	9424	7963
1497	55.30	84.29	1463	8848.17	7.71	13486.40	4.86	0	0	2438.57	46.79	911.04	18.76	296.84	7.57	198.47	4.39	1	40987.00	26.29	0.95	4	2	1463	9424	7962
1498	54.97	84.70	1464	8795.95	15.38	13551.83	7.79	0	0	2185.89	62.83	865.30	27.33	345.37	15.23	212.05	7.07	1	41140.93	23.37	0.89	5	2	1464	9424	7961
1499	55.41	84.44	1465	8864.83	15.67	13511.17	8.34	0	0	2153.33	66.49	868.13	29.97	353.11	16.28	213.15	7.62	1	42488.17	25.09	0.87	5	2	1465	9424	7960
1500	55.38	84.69	1466	8861.14	16.64	13549.87	8.65	0	0	1973.66	64.27	868.32	28.76	355.30	17.33	209.58	7.90	1	38223.43	18.93	0.86	5	2	1466	9424	7959
1501	54.99	84.49	1467	8798.08	10.18	13518.79	6.00	0	0	2316.05	57.94	916.53	22.93	304.92	9.97	188.24	5.43	1	39523.12	22.09	0.92	4	2	1467	9424	7958
1502	54.80	84.53	1468	8767.33	8.81	13524.93	6.78	0	0	2364.19	59.22	884.50	23.81	271.09	8.26	212.15	6.15	1	40768.05	28.42	0.92	4	2	1468	9424	7957
1503	54.62	84.04	1469	8739.74	12.79	13447.13	8.96	0	0	1926.90	65.93	912.80	26.66	287.06	12.16	205.32	8.16	1	36548.90	17.08	0.85	5	2	1469	9424	7956
1504	54.64	84.33	1470	8741.62	10.15	13492.79	6.69	0	0	2390.91	67.86	931.25	25.27	274.80	9.47	184.17	6.03	1	39475.83	26.74	0.90	5	2	1470	9424	7955
1505	54.54	84.41	1471	8726.88	9.08	13505.70	6.90	0	0	2669.93	75.73	979.27	27.23	248.02	8.26	189.46	6.20	0	44642.25	24.53	0.91	5	2	1471	9424	7954
1506	54.33	84.14	1472	8692.56	7.42	13462.47	5.44	0	0	2590.89	58.80	913.26	20.76	248.51	6.95	186.78	4.88	0	39041.85	17.02	0.94	5	2	1472	9424	7953
1507	54.44	84.24	1473	8711.02	10.65	13479.01	7.29	0	0	2365.18	66.28	906.60	27.00	291.30	10.18	204.18	6.62	1	39212.52	16.61	0.90	5	2	1473	9424	7952
1508	55.10	84.11	1474	8816.16	13.40	13457.31	7.42	0	0	2311.74	63.43	822.92	28.67	351.07	14.05	213.66	6.80	1	40317.20	19.36	0.89	5	2	1474	9424	7951
1509	55.08	84.04	1475	8812.12	10.69	13446.34	6.78	0	0	2336.67	57.04	809.37	25.17	323.69	10.80	218.60	6.24	1	40768.52	18.13	0.91	5	2	1475	9424	7950
1510	54.74	84.18	1476	8758.21	7.87	13468.77	6.23	0	0	2842.88	70.67	933.92	25.67	245.18	7.16	195.27	5.60	0	42203.27	22.12	0.93	4	2	1476	9424	7949
1511	54.43	83.92	1477	8708.10	10.85	13427.43	8.37	0	0	2493.39	89.07	1043.28	30.35	235.30	9.76	182.05	7.49	0	36561.18	16.09	0.87	5	2	1477	9424	7948
1512	55.00	84.15	1478	8800.63	10.50	13463.42	7.00	0	0	2356.91	60.94	849.09	25.91	305.39	10.34	213.10	6.39	1	41394.53	25.17	0.91	5	2	1478	9424	7947
1513	55.42	83.97	1479	8867.80	14.15	13435.57	8.42	0	0	1899.92	58.14	869.64	25.50	328.92	14.37	216.13	7.72	1	38321.42	16.18	0.87	5	2	1479	9424	7946
1514	55.38	84.08	1480	8860.18	17.15	13452.08	7.89	0	0	1856.05	54.26	836.21	25.44	392.62	18.61	213.22	7.24	1	38917.12	19.61	0.88	5	2	1480	9424	7945
1515	55.25	84.11	1481	8839.55	12.67	13457.95	6.98	0	0	1977.59	50.92	859.40	22.93	349.57	13.20	213.96	6.40	1	39148.83	21.41	0.90	5	2	1481	9424	7944
1516	55.43	84.01	1482	8869.11	9.80	13441.32	5.76	0	0	2400.41	49.59	802.31	22.12	335.35	10.02	219.34	5.30	1	43307.33	20.36	0.94	5	2	1482	9424	7943
1517	55.55	84.08	1483	8887.59	14.06	13453.37	7.33	0	0	2154.39	60.62	857.94	26.15	344.18	14.38	204.49	6.69	1	40478.67	19.45	0.90	5	2	1483	9424	7942
1518	55.50	84.33	1484	8880.39	15.43	13493.55	8.83	0	0	2408.21	78.93	839.16	34.39	330.93	15.68	211.91	8.04	1	43009.57	28.67	0.86	5	2	1484	9424	7941
1519	55.14	84.12	1485	8823.17	16.68	13458.91	9.84	0	0	2044.34	72.65	915.01	32.62	340.02	17.21	218.04	9.08	1	42419.88	20.00	0.83	5	2	1485	9424	7940
1520	55.36	84.34	1486	8858.15	13.76	13494.58	7.32	0	0	2158.93	57.69	849.95	26.39	358.37	14.42	216.25	6.69	1	42505.93	21.83	0.90	5	2	1486	9424	7939
1521	54.81	83.82	1487	8769.67	11.43	13410.44	7.35	0	0	2280.72	66.33	899.59	26.68	298.63	11.07	198.17	6.69	1	40736.90	21.56	0.89	5	2	1487	9424	7938
1522	54.77	83.88	1488	8763.10	10.61	13420.83	7.22	0	0	2116.50	55.91	852.62	23.96	305.30	10.40	215.31	6.61	1	39081.88	18.43	0.90	5	2	1488	9424	7937
1523	54.78	83.91	1489	8765.58	10.21	13425.81	6.59	0	0	2600.74	73.37	951.55	27.24	277.32	9.58	182.56	5.94	1	40778.75	21.16	0.91	5	2	1489	9424	7936
1524	55.14	84.18	1490	8823.13	10.37	13469.38	6.62	0	0	2341.65	58.04	859.39	24.62	310.36	10.30	210.08	6.03	1	41747.90	18.86	0.92	5	2	1490	9424	7935
1525	54.97	84.07	1491	8795.80	9.02	13451.67	6.45	0	0	2517.90	61.58	894.81	24.72	281.53	8.61	206.52	5.85	1	42424.07	25.41	0.92	5	2	1491	9424	7934
1526	54.93	84.06	1492	8788.02	9.15	13448.83	6.70	0	0	3063.23	85.30	925.57	30.67	252.97	8.41	187.63	6.02	1	45628.62	31.45	0.91	5	2	1492	9424	7933
1527	55.26	84.04	1493	8842.15	9.80	13446.20	5.56	0	0	2555.03	54.38	866.18	23.39	331.73	9.98	205.71	5.08	1	47207.17	23.84	0.94	5	2	1493	9424	7932
1528	55.51	84.10	1494	8882.18	7.51	13456.31	5.27	0	0	2558.21	44.06	812.20	20.69	328.93	7.65	240.48	4.94	1	46946.32	23.56	0.95	4	2	1494	9424	7931
1529	55.25	84.12	1495	8840.20	9.64	13458.66	6.12	0	0	2612.18	57.10	836.75	25.23	321.86	9.74	220.32	5.61	1	45525.43	26.16	0.93	5	2	1495	9424	7930
1530	54.94	83.88	1496	8789.76	10.20	13420.67	6.56	0	0	2736.78	72.87	960.59	28.58	290.53	9.79	193.05	5.93	1	47710.05	25.72	0.91	5	2	1496	9424	7929
1531	55.28	83.74	1497	8844.91	7.92	13397.77	5.28	0	0	2879.25	62.27	956.06	23.52	275.10	7.60	190.96	4.76	1	45782.80	29.54	0.94	5	2	1497	9424	7928
1532	55.32	84.05	1498	8850.89	12.30	13447.30	7.37	0	0	2605.94	71.94	899.56	30.86	322.25	12.41	209.82	6.72	1	49813.33	27.54	0.90	5	2	1498	9424	7927
1533	55.14	83.89	1499	8821.99	10.05	13422.53	6.79	0	0	2725.96	68.45	899.59	28.73	299.60	9.86	212.52	6.19	1	46357.60	22.62	0.91	5	2	1499	9424	7926
1534	55.18	83.99	1500	8828.26	9.76	13438.87	6.61	0	0	2697.70	68.89	934.36	27.53	287.43	9.45	202.76	6.00	1	48005.65	32.21	0.92	5	2	1500	9424	7925
1535	55.27	83.92	1501	8843.77	8.59	13427.76	6.12	0	0	2557.27	57.26	889.43	23.51	286.92	8.36	214.05	5.59	1	46663.42	21.34	0.93	5	2	1501	9424	7924
1536	54.95	84.05	1502	8791.39	13.22	13447.30	8.34	0	0	2493.99	81.97	921.88	33.38	303.00	12.92	199.22	7.57	1	45444.52	28.24	0.87	5	2	1502	9424	7923
1537	55.18	83.94	1503	8828.37	7.35	13430.15	4.86	0	0	2601.29	49.25	858.28	19.69	291.03	7.14	201.14	4.41	1	43044.12	20.84	0.95	5	2	1503	9424	7922
1538	55.36	83.96	1504	8857.44	9.95	13433.98	6.66	0	0	2650.87	62.83	820.82	27.05	307.19	9.92	220.33	6.11	1	44805.68	19.28	0.92	5	2	1504	9424	7921
1539	55.12	83.85	1505	8819.96	10.88	13415.45	6.35	0	0	2512.95	60.04	856.43	23.94	299.49	10.70	206.77	5.72	1	47518.03	18.52	0.93	5	2	1505	9424	7920
1540	55.26	83.59	1506	8841.42	8.78	13374.88	6.11	0	0	2354.22	54.79	910.23	21.96	282.84	8.50	205.92	5.53	1	43841.28	23.60	0.93	5	2	1506	9424	7919
1541	55.28	83.80	1507	8845.00	7.98	13408.64	4.93	0	0	2756.07	59.71	947.34	21.62	275.90	7.64	177.64	4.43	1	44483.07	22.66	0.94	5	2	1507	9424	7918
1542	55.36	83.61	1508	8857.97	8.37	13377.79	5.18	0	0	2754.86	60.35	934.27	23.22	291.70	7.98	185.09	4.68	1	44852.82	27.58	0.94	4	2	1508	9424	7917
1543	55.91	83.79	1509	8946.00	9.46	13406.32	5.31	0	0	2400.69	50.33	872.80	21.45	332.82	9.64	199.50	4.83	1	41892.65	21.37	0.94	4	2	1509	9424	7916
1544	55.64	83.81	1510	8901.99	11.15	13410.14	6.53	0	0	2342.47	58.97	929.12	25.49	330.81	11.33	204.76	5.96	1	44813.92	24.64	0.91	4	2	1510	9424	7915
1545	55.58	83.67	1511	8892.66	8.18	13387.34	5.93	0	0	2869.45	72.28	1002.66	25.64	250.98	7.44	183.46	5.32	1	44450.45	33.42	0.93	4	2	1511	9424	7914
1546	55.37	83.74	1512	8859.73	8.95	13398.89	5.56	0	0	2677.80	65.38	996.57	24.09	280.98	8.41	177.81	5.00	1	42959.40	25.00	0.93	4	2	1512	9424	7913
1547	55.26	83.63	1513	8841.61	7.77	13381.36	5.67	0	0	2541.54	59.04	989.31	21.39	254.35	7.29	190.22	5.09	1	42827.65	24.21	0.94	5	2	1513	9424	7912
1548	55.27	83.71	1514	8843.28	11.79	13393.51	7.06	0	0	2463.37	70.70	919.25	28.13	302.63	11.62	192.71	6.38	1	42736.38	18.49	0.90	5	2	1514	9424	7911
1549	54.98	83.78	1515	8796.91	7.99	13405.04	5.82	0	0	2755.97	64.97	925.21	23.96	260.21	7.42	192.59	5.26	1	42478.02	25.18	0.93	5	2	1515	9424	7910
1550	54.79	83.72	1516	8766.38	7.19	13394.82	5.84	0	0	3033.19	70.96	938.76	25.31	237.98	6.52	194.42	5.24	0	43140.75	22.45	0.94	5	2	1516	9424	7909
1551	54.86	83.81	1517	8778.37	7.12	13409.10	5.57	0	0	2999.73	62.29	860.58	24.35	264.64	6.64	209.30	5.08	1	46152.38	26.22	0.94	5	2	1517	9424	7908
1552	55.16	83.42	1518	8825.96	8.79	13347.22	5.30	0	0	2825.62	63.00	895.05	24.30	294.40	8.54	186.24	4.78	1	44171.10	22.39	0.94	5	2	1518	9424	7907
1553	55.51	83.61	1519	8881.84	9.56	13377.48	5.18	0	0	2419.27	46.49	835.33	20.64	344.60	9.81	212.40	4.73	1	46832.30	20.38	0.95	5	2	1519	9424	7906
1554	55.73	83.60	1520	8917.55	7.60	13376.06	4.41	0	0	2506.70	46.10	924.40	18.47	311.45	7.47	188.31	3.99	1	42418.80	25.73	0.95	4	2	1520	9424	7905
1555	55.89	83.52	1521	8942.78	11.50	13363.87	6.42	0	0	2296.45	56.61	932.13	24.90	342.22	11.91	205.77	5.86	1	45684.35	25.17	0.91	4	2	1521	9424	7904
1556	55.48	83.58	1522	8877.58	11.01	13372.87	7.79	0	0	2533.55	79.15	1012.81	30.37	271.79	10.25	195.13	7.04	1	40669.75	19.79	0.88	5	2	1522	9424	7903
1557	55.93	83.69	1523	8949.00	12.36	13391.00	7.82	0	0	2048.47	58.23	933.77	25.77	324.05	12.48	217.11	7.15	1	41849.00	23.53	0.88	5	2	1523	9424	7902
1558	56.10	83.75	1524	8976.23	13.20	13399.43	6.72	0	0	2199.72	52.84	862.85	25.30	382.88	14.50	222.08	6.19	1	44582.23	21.85	0.91	4	2	1524	9424	7901
1559	55.13	83.60	1525	8821.15	11.09	13376.22	8.07	0	0	2410.99	72.03	900.01	29.35	281.32	10.66	211.92	7.32	1	41301.93	21.62	0.89	5	2	1525	9424	7900
1560	55.16	83.59	1526	8826.33	8.88	13374.22	6.49	0	0	2745.38	66.43	872.08	26.77	278.04	8.52	210.14	5.87	1	45019.48	25.11	0.92	5	2	1526	9424	7899
1561	55.09	83.69	1527	8814.30	11.89	13391.17	8.67	0	0	2791.68	95.20	943.46	36.36	266.32	11.20	198.70	7.82	1	45190.57	26.01	0.87	5	2	1527	9424	7898
1562	55.31	83.48	1528	8849.94	10.54	13356.05	6.72	0	0	2849.58	79.43	896.73	30.13	281.77	10.18	188.52	6.05	1	46152.10	24.19	0.91	5	2	1528	9424	7897
1563	55.09	83.82	1529	8814.69	7.75	13411.44	5.71	0	0	3204.26	78.89	940.04	27.04	241.93	7.11	180.46	5.11	0	44357.20	21.59	0.93	5	2	1529	9424	7896
1564	55.46	83.56	1530	8872.84	11.19	13369.37	6.28	0	0	2467.58	61.43	846.84	25.39	320.22	11.25	197.96	5.69	1	40930.75	17.81	0.92	5	2	1530	9424	7895
1565	55.39	83.67	1531	8862.32	9.15	13386.46	5.61	0	0	2490.79	55.57	869.75	22.25	299.69	9.03	197.06	5.07	1	40468.75	19.99	0.94	5	2	1531	9424	7894
1566	54.85	83.82	1532	8776.33	6.19	13411.39	5.66	0	0	3543.24	85.86	984.42	26.39	197.63	5.50	180.65	5.02	0	42832.98	28.20	0.94	4	2	1532	9424	7893
1567	55.12	83.56	1533	8819.58	8.91	13368.87	6.05	0	0	2588.77	64.31	900.34	24.21	272.38	8.45	190.27	5.45	1	39681.40	20.14	0.92	5	2	1533	9424	7892
1568	55.08	83.41	1534	8813.19	9.57	13345.45	6.18	0	0	2354.36	56.53	877.66	23.09	298.87	9.34	202.08	5.60	1	40218.12	14.71	0.92	5	2	1534	9424	7891
1569	55.49	83.35	1535	8877.80	10.26	13336.79	6.09	0	0	2268.04	55.74	923.20	22.95	315.12	10.14	195.06	5.53	1	37944.90	16.90	0.92	4	2	1535	9424	7890
1570	55.30	83.35	1536	8848.41	9.14	13336.25	5.44	0	0	2431.90	55.47	880.88	21.41	295.82	8.95	186.55	4.90	1	38271.70	17.68	0.94	4	2	1536	9424	7889
1571	55.25	83.57	1537	8839.74	8.11	13370.84	5.35	0	0	2771.20	59.94	880.03	23.12	281.23	7.82	193.70	4.83	1	42454.43	21.24	0.94	5	2	1537	9424	7888
1572	55.29	83.14	1538	8846.08	11.16	13303.14	7.58	0	0	2268.16	63.12	852.26	26.42	297.31	10.99	213.70	6.90	1	42101.35	17.43	0.90	5	2	1538	9424	7887
1573	54.94	83.47	1539	8790.74	11.93	13355.98	9.31	0	0	2476.47	91.53	982.30	33.62	249.04	10.97	196.41	8.37	0	44330.77	20.65	0.85	5	2	1539	9424	7886
1574	55.41	83.33	1540	8866.37	10.01	13333.48	6.52	0	0	2243.31	56.39	949.94	23.41	303.29	9.74	203.94	5.92	1	41037.20	22.76	0.91	4	2	1540	9424	7885
1575	54.90	83.32	1541	8784.56	10.68	13331.75	7.43	0	0	2590.51	77.23	924.89	29.68	274.42	10.05	194.90	6.70	1	42158.07	19.83	0.89	5	2	1541	9424	7884
1576	55.24	83.33	1542	8838.48	10.02	13332.45	6.56	0	0	2720.43	74.06	955.40	27.86	276.68	9.59	188.39	5.91	1	44730.10	22.29	0.91	5	2	1542	9424	7883
1577	55.80	83.64	1543	8928.20	12.18	13382.28	6.56	0	0	2633.24	68.10	864.24	29.63	345.52	12.68	200.40	5.98	1	46393.55	24.05	0.91	5	2	1543	9424	7882
1578	55.38	83.47	1544	8860.81	9.84	13355.18	6.64	0	0	2843.10	76.92	924.60	28.90	271.72	9.46	191.71	5.97	1	45431.00	20.08	0.91	5	2	1544	9424	7881
1579	55.86	83.45	1545	8938.37	13.80	13351.76	7.85	0	0	2220.49	59.89	811.53	27.15	339.34	13.84	228.53	7.18	1	44561.55	22.22	0.90	5	2	1545	9424	7880
1580	55.95	83.58	1546	8952.57	16.45	13372.70	8.73	0	0	1954.79	54.65	781.42	25.97	373.43	16.43	240.20	8.32	1	41750.03	16.25	0.89	5	2	1546	9424	7879
1581	55.56	83.41	1547	8888.92	16.45	13346.32	9.69	0	0	2136.42	84.52	960.21	34.48	313.92	16.23	192.65	8.79	1	41043.30	24.00	0.82	5	2	1547	9424	7878
1582	55.08	83.32	1548	8813.35	7.91	13331.37	6.74	0	0	2530.08	63.66	871.22	23.85	242.57	7.30	209.08	6.07	0	39696.73	15.36	0.92	5	2	1548	9424	7877
1583	55.23	83.21	1549	8836.14	9.74	13313.88	6.50	0	0	2157.21	59.26	964.49	21.99	272.37	9.09	184.86	5.86	1	36880.50	15.54	0.91	4	2	1549	9424	7876
1584	55.08	83.04	1550	8813.52	5.39	13286.60	4.41	0	0	2675.12	45.28	842.01	16.74	245.43	4.98	202.96	3.97	0	38934.15	18.86	0.96	4	2	1550	9424	7875
1585	55.20	83.19	1551	8831.26	5.85	13310.42	4.51	0	0	2696.31	49.23	889.40	17.65	245.45	5.42	192.65	4.05	0	41955.35	19.29	0.96	4	2	1551	9424	7874
1586	55.87	82.94	1552	8938.53	12.33	13270.13	6.26	0	0	2416.21	60.45	840.39	24.62	328.36	12.27	195.20	5.65	1	43509.47	22.40	0.92	5	2	1552	9424	7873
1587	56.12	83.13	1553	8979.69	15.54	13301.53	7.25	0	0	2153.35	57.25	823.06	25.21	363.09	15.10	213.09	6.60	1	43344.72	17.75	0.91	5	2	1553	9424	7872
1588	56.19	83.52	1554	8990.89	16.94	13362.75	9.47	0	0	2139.23	71.46	832.51	32.67	359.06	17.88	220.65	8.94	1	39542.57	17.48	0.85	5	2	1554	9424	7871
1589	56.12	83.43	1555	8979.31	12.96	13348.15	7.26	0	0	2265.28	61.45	864.68	27.47	344.63	13.45	211.57	6.64	1	43374.38	21.84	0.89	4	2	1555	9424	7870
1590	56.06	83.50	1556	8970.09	13.11	13360.40	7.15	0	0	2512.34	71.40	868.87	30.42	336.13	13.43	198.18	6.50	1	44152.05	20.88	0.89	4	2	1556	9424	7869
1591	55.94	83.22	1557	8949.85	11.91	13315.13	6.82	0	0	2635.15	72.82	845.38	29.81	320.51	11.91	193.76	6.21	1	43649.20	20.99	0.90	5	2	1557	9424	7868
1592	55.78	83.40	1558	8925.11	10.47	13344.57	6.17	0	0	2239.09	51.75	800.64	22.94	336.08	10.75	211.04	5.64	1	39825.12	21.76	0.92	5	2	1558	9424	7867
1593	55.50	83.28	1559	8879.84	8.43	13325.14	6.54	0	0	2642.66	64.21	841.39	24.81	259.80	8.12	210.50	5.90	1	39399.70	18.11	0.93	5	2	1559	9424	7866
1594	55.70	83.12	1560	8911.34	8.62	13299.54	6.32	0	0	2585.56	67.79	931.17	24.51	254.23	7.89	187.81	5.68	1	41856.83	21.36	0.92	4	2	1560	9424	7865
1595	55.56	83.01	1561	8889.70	12.71	13281.02	7.31	0	0	2150.93	60.20	812.57	25.20	319.86	12.78	204.86	6.65	1	39335.20	22.82	0.90	5	2	1561	9424	7864
1596	55.76	83.15	1562	8921.51	8.86	13303.44	5.88	0	0	2543.00	62.06	894.50	23.54	278.30	8.33	188.43	5.31	1	39633.38	23.78	0.93	4	2	1562	9424	7863
1597	56.20	83.29	1563	8991.41	12.50	13326.82	5.56	0	0	2179.12	51.72	869.52	22.17	374.44	13.64	185.26	5.06	1	39023.05	21.50	0.92	4	2	1563	9424	7862
1598	56.95	83.46	1564	9111.84	13.72	13353.46	8.01	0	0	1871.15	59.89	950.39	24.78	317.47	13.70	196.83	7.27	1	36735.17	23.85	0.87	5	2	1564	9424	7861
1599	57.39	83.69	1565	9182.05	19.51	13389.85	11.75	0	0	1896.13	80.08	863.06	34.50	322.89	19.66	216.86	10.86	1	38424.88	21.06	0.80	5	2	1565	9424	7860
1600	56.61	83.37	1566	9057.99	18.07	13339.23	9.15	0	0	2039.00	68.98	862.84	31.62	367.00	19.06	213.53	8.36	1	39460.30	18.65	0.84	4	2	1566	9424	7859
1601	56.39	83.11	1567	9022.12	13.35	13297.58	7.38	0	0	2100.42	57.60	810.04	25.50	342.79	13.74	211.90	6.74	1	36366.95	16.53	0.90	5	2	1567	9424	7858
1602	56.24	83.61	1568	8998.75	29.32	13376.92	12.17	0	0	1591.98	66.58	870.99	32.63	431.63	31.21	226.78	11.48	1	35817.15	18.94	0.78	5	2	1568	9424	7857
1603	56.14	83.33	1569	8981.68	17.01	13332.16	7.21	0	0	1795.86	50.24	916.91	22.29	384.34	17.22	201.93	6.55	1	37539.33	22.26	0.90	5	2	1569	9424	7856
1604	56.16	83.24	1570	8984.81	23.10	13318.72	9.46	0	0	1781.97	59.70	832.26	29.01	423.20	24.04	222.66	8.70	1	38426.72	17.08	0.84	5	2	1570	9424	7855
1605	56.15	83.35	1571	8984.20	13.26	13335.98	6.86	0	0	2003.81	55.16	902.26	23.88	350.69	13.91	196.79	6.25	1	38015.55	19.29	0.90	4	2	1571	9424	7854
1606	56.93	83.22	1572	9109.11	16.59	13314.68	10.09	0	0	1739.71	65.04	873.05	28.49	326.79	16.82	212.82	9.22	1	33434.15	17.32	0.82	5	2	1572	9424	7853
1607	55.89	83.12	1573	8943.15	18.60	13299.36	7.97	0	0	1745.23	48.99	834.08	22.98	401.46	18.26	222.56	7.31	1	33549.83	16.56	0.89	5	2	1573	9424	7852
1608	56.04	83.01	1574	8966.30	14.15	13281.26	6.74	0	0	1884.69	50.11	873.98	20.86	343.99	14.00	197.89	6.10	1	33733.38	19.66	0.91	5	2	1574	9424	7851
1609	56.02	83.11	1575	8962.44	10.35	13297.17	6.72	0	0	1939.90	41.27	713.52	20.38	353.73	10.97	249.56	6.31	1	36105.15	16.52	0.92	5	2	1575	9424	7850
1610	55.84	83.02	1576	8934.85	8.75	13282.61	6.71	0	0	2406.53	62.60	837.25	23.80	259.65	8.10	201.48	6.07	1	34558.15	24.23	0.92	5	2	1576	9424	7849
1611	55.73	82.84	1577	8917.51	6.60	13254.01	4.61	0	0	2111.78	41.65	917.88	14.90	258.07	6.06	182.13	4.14	1	32588.35	19.21	0.95	4	2	1577	9424	7848
1612	55.30	82.78	1578	8848.20	5.94	13244.74	4.63	0	0	2027.91	33.99	758.89	13.48	268.05	5.69	215.07	4.24	1	28595.92	15.32	0.96	4	2	1578	9424	7847
1613	55.84	82.74	1579	8933.92	9.31	13239.03	6.48	0	0	1883.27	47.90	891.53	18.88	280.43	8.81	199.59	5.86	1	31969.17	23.28	0.92	5	2	1579	9424	7846
1614	55.62	82.64	1580	8898.77	16.54	13222.71	10.58	0	0	1686.95	74.08	934.27	28.67	288.27	15.71	188.78	9.56	1	30623.00	19.07	0.79	5	2	1580	9424	7845
1615	55.75	82.85	1581	8920.55	11.74	13256.14	7.90	0	0	1979.54	59.38	817.35	24.47	298.28	11.36	206.43	7.22	1	33396.38	18.92	0.88	5	2	1581	9424	7844
1616	55.84	83.05	1582	8935.11	15.73	13287.36	9.36	0	0	1864.28	66.97	882.28	28.69	326.35	15.89	205.32	8.56	1	34197.75	22.27	0.84	5	2	1582	9424	7843
1617	56.16	82.97	1583	8985.69	10.43	13274.84	6.30	0	0	1834.09	41.90	788.93	18.65	332.57	10.67	217.43	5.79	1	31089.85	17.12	0.92	4	2	1583	9424	7842
1618	55.99	82.68	1584	8958.53	10.27	13228.77	6.95	0	0	1948.35	50.84	832.85	21.17	297.47	10.00	209.36	6.32	1	31456.25	18.26	0.91	5	2	1584	9424	7841
1619	55.76	82.59	1585	8922.35	8.59	13214.14	5.81	0	0	1755.44	35.95	793.42	15.14	295.18	8.56	222.33	5.28	1	30020.67	18.10	0.94	5	2	1585	9424	7840
1620	56.17	82.75	1586	8987.69	14.52	13239.44	10.11	0	0	1632.87	54.89	832.51	25.24	319.15	14.65	237.32	9.34	1	30757.45	13.22	0.84	5	2	1586	9424	7839
1621	55.78	82.85	1587	8924.76	13.44	13255.60	9.13	0	0	1576.80	47.26	788.87	21.13	310.75	13.48	238.51	8.41	1	31481.25	13.79	0.88	5	2	1587	9424	7838
1622	56.30	82.98	1588	9007.62	12.07	13277.30	6.88	0	0	2024.60	53.93	840.15	22.82	326.70	12.22	202.96	6.27	1	35376.88	18.39	0.91	4	2	1588	9424	7837
1623	55.88	82.90	1589	8940.93	10.16	13264.38	7.31	0	0	2143.83	60.85	875.10	23.74	274.62	9.56	201.36	6.63	1	35109.62	17.50	0.90	5	2	1589	9424	7836
1624	55.96	82.73	1590	8953.21	8.38	13237.15	5.33	0	0	2225.77	48.55	895.35	18.98	290.97	8.05	191.42	4.82	1	36452.20	19.26	0.94	4	2	1590	9424	7835
1625	56.02	82.93	1591	8963.06	7.56	13269.42	5.15	0	0	2718.26	58.44	867.48	21.60	268.59	7.09	186.93	4.63	1	38661.30	23.15	0.94	4	2	1591	9424	7834
1626	55.74	82.86	1592	8918.19	14.69	13257.40	9.00	0	0	2019.71	67.88	824.67	28.05	305.14	14.66	209.51	8.16	1	34939.85	16.96	0.87	5	2	1592	9424	7833
1627	56.17	82.63	1593	8987.28	11.51	13220.62	6.55	0	0	1981.56	50.98	861.83	21.53	326.37	11.65	200.28	5.95	1	34851.55	15.53	0.91	5	2	1593	9424	7832
1628	55.68	82.57	1594	8908.24	5.57	13211.81	3.92	0	0	2598.61	43.73	896.82	15.55	255.33	5.09	181.48	3.52	1	38332.83	23.03	0.97	4	2	1594	9424	7831
1629	55.54	82.56	1595	8886.19	6.95	13210.09	4.71	0	0	2386.77	48.15	928.11	17.51	265.73	6.41	181.98	4.23	1	37201.15	23.24	0.95	4	2	1595	9424	7830
1630	55.17	82.45	1596	8827.16	9.59	13192.63	7.50	0	0	2534.89	82.99	962.70	27.31	226.56	8.61	177.75	6.69	0	35174.50	14.66	0.89	3	2	1596	9424	7829
1631	55.31	82.49	1597	8849.08	7.79	13197.92	5.66	0	0	2288.18	49.64	806.47	19.34	270.37	7.46	204.16	5.11	1	34867.93	13.81	0.94	4	2	1597	9424	7828
1632	55.85	82.76	1598	8936.51	11.61	13242.06	7.66	0	0	2052.63	55.35	797.98	24.63	322.72	11.69	223.00	7.13	1	37241.33	16.71	0.89	5	2	1598	9424	7827
1633	55.93	82.59	1599	8948.99	11.34	13214.35	8.71	0	0	2128.45	64.14	808.81	27.59	287.86	10.93	227.51	7.97	1	38106.05	22.17	0.87	5	2	1599	9424	7826
1634	55.84	82.50	1600	8934.52	15.15	13200.78	10.31	0	0	1908.33	74.60	895.11	30.84	295.14	14.64	207.28	9.36	1	36689.22	19.74	0.81	5	2	1600	9424	7825
1635	55.44	82.60	1601	8870.10	9.67	13216.24	6.57	0	0	2077.36	54.95	832.60	20.76	271.94	9.34	193.98	5.91	1	29981.48	12.16	0.92	5	2	1601	9424	7824
1636	56.09	82.64	1602	8973.96	13.64	13222.42	7.64	0	0	1941.92	52.80	731.70	24.71	358.81	14.48	222.70	7.02	1	33554.17	16.61	0.89	4	2	1602	9424	7823
1637	55.75	82.54	1603	8919.69	8.81	13206.37	5.66	0	0	2442.19	62.43	926.79	21.91	264.74	8.12	172.43	5.07	1	35836.47	25.21	0.93	5	2	1603	9424	7822
1638	55.97	82.72	1604	8955.68	10.27	13234.71	6.03	0	0	2203.38	57.48	905.34	21.92	296.57	9.93	181.05	5.44	1	36866.55	24.05	0.92	5	2	1604	9424	7821
1639	56.28	82.48	1605	9004.75	13.55	13196.88	7.10	0	0	2056.38	59.64	840.55	24.82	334.37	13.81	192.56	6.44	1	36655.38	18.08	0.89	5	2	1605	9424	7820
1640	56.32	82.65	1606	9011.23	10.87	13224.30	7.06	0	0	2325.22	63.69	827.90	26.30	302.10	10.56	202.75	6.42	1	38570.97	24.18	0.90	4	2	1606	9424	7819
1641	56.42	82.65	1607	9027.67	7.73	13223.42	4.57	0	0	2266.30	38.93	795.08	16.66	321.87	7.80	209.08	4.15	1	37766.70	20.58	0.96	4	2	1607	9424	7818
1642	56.36	82.64	1608	9017.07	6.60	13223.15	4.32	0	0	2651.66	44.24	820.87	17.83	292.07	6.47	203.19	3.91	1	40388.33	24.76	0.96	4	2	1608	9424	7817
1643	56.46	82.78	1609	9033.90	10.96	13244.48	6.78	0	0	2477.75	63.35	797.38	26.50	308.99	10.95	208.16	6.16	1	41136.12	26.65	0.91	5	2	1609	9424	7816
1644	56.33	82.60	1610	9013.37	14.24	13216.39	7.40	0	0	2191.56	65.39	858.57	27.53	338.49	14.58	194.98	6.71	1	38145.17	21.17	0.89	5	2	1610	9424	7815
1645	55.97	82.44	1611	8954.53	9.92	13190.46	6.31	0	0	2449.26	65.25	911.93	24.68	282.86	9.43	185.27	5.69	1	39502.62	22.03	0.91	5	2	1611	9424	7814
1646	55.86	82.37	1612	8937.91	8.63	13179.41	5.90	0	0	2683.51	63.19	826.54	24.66	280.43	8.17	196.16	5.33	1	41221.78	27.02	0.93	5	2	1612	9424	7813
1647	55.60	82.55	1613	8896.10	10.27	13208.12	7.36	0	0	2999.99	91.34	933.28	33.62	260.59	9.44	188.73	6.63	1	44498.17	32.42	0.89	5	2	1613	9424	7812
1648	56.12	82.70	1614	8979.87	11.92	13232.31	6.66	0	0	2239.57	59.23	871.86	24.97	328.97	12.09	198.23	6.05	1	39597.22	23.63	0.91	5	2	1614	9424	7811
1649	55.75	82.41	1615	8919.21	11.18	13185.15	7.95	0	0	2259.90	76.08	1003.18	27.31	256.16	10.25	183.97	7.14	1	41633.42	24.40	0.87	5	2	1615	9424	7810
1650	55.64	82.34	1616	8901.68	9.50	13173.92	6.59	0	0	1987.05	50.43	847.31	19.49	272.96	9.30	202.99	5.94	1	35230.47	21.88	0.92	5	2	1616	9424	7809
1651	56.55	82.23	1617	9047.61	15.48	13156.92	8.67	0	0	1503.31	43.31	812.46	20.61	364.50	16.13	235.21	8.15	1	29840.38	15.13	0.88	5	2	1617	9424	7808
1652	57.09	82.53	1618	9134.35	14.95	13205.38	10.02	0	0	1561.56	55.81	876.39	24.49	311.90	14.90	221.18	9.16	1	29767.20	17.75	0.83	4	2	1618	9424	7807
1653	56.85	82.43	1619	9095.28	19.68	13189.43	10.70	0	0	1218.35	42.05	864.74	21.51	393.12	21.92	246.73	9.98	1	30552.75	15.35	0.80	5	2	1619	9424	7806
1654	56.19	82.31	1620	8991.07	14.09	13169.51	9.27	0	0	1524.81	54.01	873.61	22.15	296.89	13.80	205.39	8.40	1	28936.03	20.20	0.85	5	2	1620	9424	7805
1655	56.03	82.23	1621	8965.34	8.58	13156.87	5.65	0	0	1751.18	37.73	869.44	15.61	299.75	8.39	206.12	5.14	1	31466.95	22.11	0.94	4	2	1621	9424	7804
1656	56.05	82.32	1622	8967.63	8.30	13171.32	5.44	0	0	1967.93	40.92	850.11	16.92	300.16	8.12	205.61	4.94	1	36045.20	20.66	0.94	5	2	1622	9424	7803
1657	56.00	82.15	1623	8960.50	10.08	13143.85	6.60	0	0	1859.76	51.39	933.44	19.32	277.62	9.54	186.77	5.95	1	32668.88	24.25	0.91	4	2	1623	9424	7802
1658	55.74	82.44	1624	8918.90	8.34	13190.53	5.82	0	0	2121.69	44.69	781.40	19.21	301.67	8.12	217.64	5.31	1	34557.70	19.91	0.93	5	2	1624	9424	7801
1659	55.80	82.15	1625	8927.73	3.84	13144.10	3.06	0	0	2656.00	32.50	804.16	11.74	243.11	3.50	195.13	2.75	0	33532.45	23.18	0.98	4	2	1625	9424	7800
1660	55.71	82.24	1626	8913.37	5.51	13157.75	4.09	0	0	2526.96	42.06	831.00	15.47	255.98	5.06	191.82	3.68	1	36163.50	29.69	0.96	4	2	1626	9424	7799
1661	55.33	82.34	1627	8853.06	7.63	13174.98	6.96	0	0	2420.50	68.28	965.88	22.49	209.67	6.81	191.20	6.20	0	34967.05	20.36	0.91	3	2	1627	9424	7798
1662	55.45	82.18	1628	8872.13	8.30	13149.52	7.05	0	0	2042.45	53.16	841.17	20.35	247.75	7.58	211.44	6.38	0	29099.35	18.22	0.91	4	2	1628	9424	7797
1663	55.48	82.17	1629	8876.49	8.49	13147.90	6.16	0	0	1611.89	36.94	842.29	14.58	274.77	8.26	209.76	5.61	1	29269.15	13.47	0.93	4	2	1629	9424	7796
1664	55.28	82.10	1630	8844.39	9.60	13135.27	8.38	0	0	1582.33	48.81	857.18	18.10	238.85	8.92	211.32	7.59	0	25547.67	10.83	0.89	5	2	1630	9424	7795
1665	55.36	81.99	1631	8857.09	13.59	13118.14	8.52	0	0	1561.00	53.15	814.29	20.97	294.03	13.33	195.93	7.71	1	27364.53	14.43	0.87	5	2	1631	9424	7794
1666	56.11	82.11	1632	8978.01	8.54	13137.26	5.51	0	0	1923.83	42.28	786.28	16.76	292.09	8.28	196.44	4.99	1	28727.53	24.64	0.94	4	2	1632	9424	7793
1667	55.80	82.16	1633	8927.30	8.33	13145.63	5.57	0	0	1834.64	42.55	833.34	16.02	275.39	7.81	187.81	5.02	1	29249.38	19.55	0.93	4	2	1633	9424	7792
1668	55.45	82.25	1634	8871.87	6.65	13159.43	4.99	0	0	2203.97	47.21	874.35	16.24	240.32	6.00	181.18	4.47	0	28111.05	20.39	0.95	4	2	1634	9424	7791
1669	55.55	82.25	1635	8888.09	6.23	13159.73	4.83	0	0	2186.48	46.75	850.66	15.23	225.56	5.57	175.28	4.31	0	25965.20	27.23	0.95	4	2	1635	9424	7790
1670	55.70	82.14	1636	8911.65	8.56	13141.69	5.54	0	0	1787.73	40.60	838.50	15.81	288.38	8.15	191.11	5.01	1	29810.35	21.22	0.93	4	2	1636	9424	7789
1671	55.93	81.97	1637	8949.26	9.49	13115.75	5.85	0	0	1655.72	39.47	785.88	15.68	300.27	9.22	192.33	5.30	1	26491.38	17.70	0.93	5	2	1637	9424	7788
1672	55.62	82.17	1638	8899.30	11.44	13146.48	6.63	0	0	1495.42	41.39	814.43	15.84	295.22	11.32	187.23	5.97	1	25757.55	16.43	0.91	4	2	1638	9424	7787
1673	55.91	82.45	1639	8945.35	7.90	13191.22	5.43	0	0	1851.66	41.44	865.39	15.55	270.42	7.39	189.48	4.89	1	29548.65	18.80	0.94	4	2	1639	9424	7786
1674	56.18	82.19	1640	8989.01	8.63	13149.86	6.11	0	0	1572.70	35.08	845.22	14.61	290.72	8.41	214.90	5.56	1	27629.50	19.13	0.93	4	2	1640	9424	7785
1675	56.03	82.20	1641	8965.05	11.68	13151.30	7.25	0	0	1559.12	41.22	785.07	18.23	326.61	11.85	216.31	6.63	1	28822.08	19.38	0.90	5	2	1641	9424	7784
1676	56.28	82.06	1642	9005.20	11.81	13129.50	8.41	0	0	1616.43	47.56	800.37	20.41	298.14	11.65	223.99	7.74	1	29030.60	25.94	0.88	5	2	1642	9424	7783
1677	56.16	82.26	1643	8985.48	11.48	13161.75	6.90	0	0	1485.30	35.25	758.82	16.55	348.16	12.00	229.88	6.36	1	28820.95	18.14	0.91	5	2	1643	9424	7782
1678	56.35	82.33	1644	9015.22	11.59	13172.99	6.77	0	0	1473.00	37.92	818.88	16.21	323.96	11.71	206.97	6.16	1	27242.08	15.13	0.91	5	2	1644	9424	7781
1679	56.03	82.30	1645	8965.33	9.49	13167.28	6.62	0	0	1532.10	34.73	770.84	15.63	313.54	9.48	230.38	6.08	1	28452.40	16.71	0.92	5	2	1645	9424	7780
1680	55.55	82.22	1646	8888.00	12.21	13155.10	10.93	0	0	1606.63	67.74	868.58	23.78	224.91	10.96	201.18	9.87	0	24540.25	19.55	0.82	5	2	1646	9424	7779
1681	56.10	82.22	1647	8975.31	11.69	13155.75	7.95	0	0	1648.13	50.96	798.66	20.32	285.75	11.25	201.65	7.20	1	27758.20	17.13	0.88	5	2	1647	9424	7778
1682	56.19	82.39	1648	8990.30	13.29	13182.38	7.18	0	0	1416.48	40.29	824.37	17.18	336.80	13.61	198.90	6.53	1	28995.62	15.53	0.89	5	2	1648	9424	7777
1683	55.68	82.30	1649	8908.15	12.89	13167.26	9.08	0	0	1631.93	56.91	804.32	22.90	283.99	12.22	204.16	8.23	1	27650.20	19.63	0.85	5	2	1649	9424	7776
1684	55.44	82.30	1650	8869.73	17.80	13168.52	13.00	0	0	1363.07	66.96	870.57	26.99	279.36	16.77	207.56	11.79	1	25803.12	12.34	0.74	5	2	1650	9424	7775
1685	55.33	82.16	1651	8852.89	12.29	13145.78	9.34	0	0	1480.45	50.22	801.63	20.22	272.61	11.85	215.52	8.48	1	26077.08	18.04	0.86	5	2	1651	9424	7774
1686	55.58	82.10	1652	8893.31	10.25	13136.72	8.45	0	0	1391.62	39.82	767.55	16.32	265.72	10.01	230.74	7.72	1	28689.70	20.29	0.90	5	2	1652	9424	7773
1687	56.53	82.69	1653	9045.43	20.21	13231.15	8.64	0	0	1467.34	46.21	760.25	21.91	412.66	21.95	215.39	8.03	1	25817.33	15.20	0.87	5	2	1653	9424	7772
1688	56.18	82.24	1654	8988.98	12.88	13158.73	8.11	0	0	1510.79	39.77	739.61	19.33	351.40	13.54	243.86	7.55	1	30236.03	19.78	0.88	5	2	1654	9424	7771
1689	56.35	82.16	1655	9015.82	16.84	13145.20	8.68	0	0	1525.63	50.50	844.38	22.41	355.08	17.56	206.78	7.93	1	31114.90	20.12	0.86	5	2	1655	9424	7770
1690	56.34	82.10	1656	9014.75	21.64	13136.43	11.31	0	0	1242.16	51.92	853.99	23.47	360.16	22.71	213.02	10.40	1	28500.80	16.23	0.79	5	2	1656	9424	7769
1691	56.46	82.19	1657	9034.02	20.57	13150.48	9.17	0	0	1332.92	44.01	798.87	21.73	424.37	24.79	220.76	8.56	1	27920.72	14.00	0.84	4	2	1657	9424	7768
1692	55.87	82.22	1658	8938.63	14.25	13154.90	9.73	0	0	1227.10	39.89	781.46	17.38	302.02	14.23	234.15	8.91	1	26093.05	18.78	0.87	5	2	1658	9424	7767
1693	56.00	82.06	1659	8959.36	12.91	13130.32	9.13	0	0	1402.60	48.00	802.29	19.58	286.88	12.40	209.22	8.30	1	25575.30	14.19	0.86	5	2	1659	9424	7766
1694	55.77	82.07	1660	8922.43	11.56	13131.67	8.63	0	0	1295.81	35.14	730.39	15.78	299.80	11.58	248.25	8.02	1	24906.53	12.15	0.90	5	2	1660	9424	7765
1695	56.37	82.02	1661	9018.69	12.00	13123.22	7.95	0	0	1392.56	33.49	709.87	16.71	352.17	12.55	259.35	7.54	1	27307.83	15.18	0.90	5	2	1661	9424	7764
1696	56.21	82.32	1662	8993.80	18.07	13171.43	10.11	0	0	1259.30	43.40	801.80	20.96	368.21	19.35	232.58	9.34	1	25604.22	13.29	0.83	5	2	1662	9424	7763
1697	56.42	82.01	1663	9026.81	14.82	13121.64	8.56	0	0	1146.13	31.43	765.99	15.54	370.90	15.71	245.74	8.04	1	25656.15	12.21	0.88	5	2	1663	9424	7762
1698	55.78	82.05	1664	8925.42	13.62	13128.74	9.52	0	0	1353.73	50.79	831.90	19.86	278.70	12.84	198.58	8.62	1	24964.40	15.99	0.84	5	2	1664	9424	7761
1699	55.31	82.21	1665	8848.97	6.06	13153.41	5.62	0	0	1630.81	34.74	813.55	12.12	219.28	5.54	205.15	5.04	0	21090.47	10.95	0.95	4	2	1665	9424	7760
1700	55.89	81.92	1666	8941.95	13.84	13107.99	9.86	0	0	1232.12	46.36	833.19	18.58	281.55	13.15	205.46	8.96	1	24467.85	17.79	0.83	5	2	1666	9424	7759
1701	56.28	82.21	1667	9004.40	22.91	13153.08	12.19	0	0	1009.24	49.05	849.85	20.76	336.90	23.44	197.37	11.08	1	22679.42	13.45	0.75	5	2	1667	9424	7758
1702	57.39	82.43	1668	9181.94	28.92	13188.22	14.03	0	0	871.75	46.32	868.25	21.68	386.20	32.45	210.01	12.87	1	22775.72	18.35	0.68	5	2	1668	9424	7757
1703	56.83	81.82	1669	9092.78	18.49	13091.77	13.02	0	0	921.73	44.75	863.74	18.51	291.00	17.77	210.64	11.85	1	21325.78	14.11	0.74	5	2	1669	9424	7756
1704	56.95	82.20	1670	9112.55	20.46	13151.83	11.67	0	0	1000.34	48.65	885.58	19.45	312.50	20.26	188.36	10.57	1	23239.45	23.15	0.75	5	2	1670	9424	7755
1705	57.37	82.11	1671	9179.10	17.65	13136.92	13.25	0	0	974.44	46.57	849.85	19.43	284.56	16.78	217.68	12.10	1	20943.78	14.76	0.74	5	2	1671	9424	7754
1706	56.67	81.77	1672	9067.54	19.90	13083.68	13.17	0	0	900.35	40.52	820.00	18.80	331.65	20.35	231.65	12.16	1	21046.50	12.71	0.73	4	2	1672	9424	7753
1707	55.92	81.50	1673	8947.58	10.35	13039.26	6.97	0	0	1059.24	27.21	782.11	11.61	304.38	10.16	213.77	6.35	1	20225.78	10.55	0.91	4	2	1673	9424	7752
1708	55.78	81.76	1674	8924.93	9.45	13080.84	8.47	0	0	1276.77	36.02	774.23	15.01	260.40	8.80	235.22	7.76	1	20748.12	12.96	0.89	5	2	1674	9424	7751
1709	55.58	82.00	1675	8892.70	11.50	13120.18	10.27	0	0	1229.66	41.53	770.72	16.87	255.02	11.14	236.86	9.44	1	23953.28	13.12	0.86	5	2	1675	9424	7750
1710	56.17	81.76	1676	8987.18	14.91	13080.83	11.20	0	0	1171.12	45.86	798.37	19.49	287.42	14.49	224.74	10.23	1	21695.03	12.52	0.81	5	2	1676	9424	7749
1711	55.84	82.10	1677	8934.41	37.17	13136.56	12.15	0	0	942.69	35.98	803.85	19.66	536.29	39.73	251.61	11.46	1	24517.12	10.94	0.77	5	2	1677	9424	7748
1712	56.19	81.93	1678	8990.25	20.69	13109.53	13.24	0	0	925.16	37.72	752.19	18.89	361.19	22.03	254.89	12.57	1	20200.45	8.52	0.76	5	2	1678	9424	7747
1713	56.08	81.86	1679	8972.65	13.61	13097.41	9.90	0	0	1113.49	37.86	772.99	16.64	301.34	13.39	229.06	9.10	1	19192.62	10.95	0.84	5	2	1679	9424	7746
1714	56.13	81.61	1680	8981.10	6.60	13057.50	5.23	0	0	1492.80	33.61	821.96	11.10	225.97	5.99	180.30	4.66	0	21693.30	18.37	0.94	4	2	1680	9424	7745
1715	55.94	81.53	1681	8949.89	11.94	13044.89	8.48	0	0	1195.40	38.05	820.80	15.56	286.04	11.44	209.09	7.69	1	20663.55	14.23	0.87	5	2	1681	9424	7744
1716	55.85	82.00	1682	8935.90	15.89	13120.33	10.80	0	0	938.03	37.04	819.18	15.82	304.91	15.57	215.08	9.89	1	20843.53	11.79	0.81	5	2	1682	9424	7743
1717	56.55	81.95	1683	9048.25	17.83	13112.15	9.24	0	0	1055.77	33.49	785.29	16.00	376.17	18.74	229.41	8.55	1	23866.03	13.98	0.85	5	2	1683	9424	7742
1718	56.33	81.77	1684	9013.31	18.38	13083.83	7.74	0	0	918.05	25.19	774.14	11.52	396.66	17.31	220.51	7.06	1	19843.03	9.68	0.90	5	2	1684	9424	7741
1719	56.87	82.24	1685	9098.76	17.22	13158.69	8.67	0	0	1094.56	33.46	786.25	16.23	389.00	19.04	225.17	8.00	1	23214.53	15.58	0.86	5	2	1685	9424	7740
1720	56.20	82.18	1686	8992.03	11.73	13148.11	6.34	0	0	1295.47	32.09	793.66	13.83	340.11	12.07	201.53	5.77	1	25223.50	12.57	0.92	5	2	1686	9424	7739
1721	56.11	82.17	1687	8977.89	10.27	13147.32	5.82	0	0	1481.37	32.32	752.31	14.33	341.12	10.61	210.68	5.32	1	26232.25	17.31	0.93	5	2	1687	9424	7738
1722	55.65	81.94	1688	8903.89	8.03	13110.95	6.48	0	0	1369.99	34.65	840.37	12.77	246.32	7.31	199.58	5.84	0	23210.03	17.22	0.92	4	2	1688	9424	7737
1723	55.72	82.00	1689	8915.05	8.66	13120.62	6.74	0	0	1572.45	44.31	827.92	15.36	237.89	7.82	185.82	6.04	0	23855.40	16.89	0.91	4	2	1689	9424	7736
1724	56.56	81.95	1690	9050.03	13.34	13112.53	7.93	0	0	1288.71	38.21	822.81	16.90	335.70	13.69	211.43	7.28	1	25650.95	19.94	0.87	4	2	1690	9424	7735
1725	55.42	82.15	1691	8867.27	8.61	13144.02	5.75	0	0	1668.21	43.69	817.86	14.58	248.04	8.09	170.73	5.14	0	21264.67	14.65	0.93	5	2	1691	9424	7734
1726	55.92	81.80	1692	8947.33	15.33	13088.25	9.18	0	0	1158.92	43.65	836.15	17.47	306.02	15.02	191.34	8.32	1	19383.80	13.31	0.83	5	2	1692	9424	7733
1727	55.88	81.68	1693	8941.11	14.83	13069.51	9.34	0	0	1190.18	40.88	802.87	17.95	322.62	14.92	214.64	8.53	1	20961.35	14.35	0.84	5	2	1693	9424	7732
1728	55.90	81.61	1694	8944.05	11.69	13058.09	7.58	0	0	1197.24	38.23	848.58	14.39	279.36	11.04	185.46	6.83	1	20882.83	18.04	0.88	4	2	1694	9424	7731
1729	55.41	81.71	1695	8865.12	8.74	13072.85	6.25	0	0	1314.65	32.77	810.51	12.25	263.21	8.37	195.67	5.62	1	18674.40	10.31	0.93	4	2	1695	9424	7730
1730	55.42	81.75	1696	8867.41	13.31	13079.55	9.31	0	0	1176.93	36.05	758.03	16.46	314.84	13.42	239.24	8.59	1	21891.67	10.22	0.86	5	2	1696	9424	7729
1731	55.40	81.47	1697	8863.45	18.41	13034.63	9.91	0	0	1144.50	50.78	857.62	18.94	301.48	18.13	174.36	8.89	1	22003.80	11.49	0.81	5	2	1697	9424	7728
1732	56.48	81.65	1698	9036.29	21.41	13064.20	10.03	0	0	1120.40	38.33	789.53	17.22	370.11	19.69	228.88	9.15	1	20468.10	13.66	0.86	5	2	1698	9424	7727
1733	57.07	82.13	1699	9131.25	22.03	13140.41	11.04	0	0	1198.64	48.42	817.26	22.93	383.79	24.42	217.01	10.17	1	25444.35	19.22	0.78	5	2	1699	9424	7726
1734	55.92	81.63	1700	8947.02	15.53	13061.49	8.85	0	0	1355.40	46.19	790.75	18.69	307.87	15.42	202.73	7.98	1	26563.97	13.96	0.87	5	2	1700	9424	7725
1735	56.23	81.92	1701	8997.41	16.80	13106.74	9.34	0	0	1299.60	47.47	853.20	20.17	331.91	17.11	201.08	8.50	1	28181.55	19.27	0.84	5	2	1701	9424	7724
1736	56.54	81.90	1702	9046.81	15.88	13103.46	7.73	0	0	1389.48	42.20	809.33	19.03	375.01	17.44	201.71	7.07	1	25049.35	16.94	0.87	4	2	1702	9424	7723
1737	56.51	81.96	1703	9040.88	13.97	13113.57	6.37	0	0	1510.78	40.06	831.66	16.81	358.72	14.45	188.68	5.78	1	26504.17	19.43	0.91	4	2	1703	9424	7722
1738	56.28	82.29	1704	9005.43	14.70	13166.26	7.26	0	0	1513.11	41.69	763.75	18.92	369.52	15.64	208.18	6.63	1	25961.22	16.90	0.89	5	2	1704	9424	7721
1739	56.84	82.11	1705	9093.68	14.63	13137.74	9.07	0	0	1390.63	50.24	850.74	20.22	301.37	14.36	196.92	8.22	1	24731.25	22.01	0.85	4	2	1705	9424	7720
1740	57.04	82.08	1706	9126.78	16.10	13133.58	9.56	0	0	1270.83	46.01	829.00	19.83	327.65	16.32	207.95	8.76	1	24263.35	19.08	0.83	5	2	1706	9424	7719
1741	57.30	82.07	1707	9167.95	27.51	13130.57	10.98	0	0	985.23	43.65	838.24	20.25	421.23	32.77	197.06	10.06	1	21530.80	14.66	0.77	5	2	1707	9424	7718
1742	56.89	82.20	1708	9102.06	26.63	13151.49	10.21	0	0	975.44	42.61	847.15	18.77	408.74	30.19	184.76	9.30	1	20908.03	13.78	0.79	5	2	1708	9424	7717
1743	56.95	82.06	1709	9112.29	23.64	13129.16	9.56	0	0	962.31	32.30	776.23	15.51	422.88	23.67	223.54	8.80	1	23325.17	13.32	0.85	5	2	1709	9424	7716
1744	56.10	81.65	1710	8976.02	19.44	13064.36	10.03	0	0	1194.29	53.45	841.48	20.67	319.04	19.39	175.65	9.05	1	19601.78	14.06	0.79	5	2	1710	9424	7715
1745	56.26	81.95	1711	9002.37	15.56	13112.46	7.79	0	0	1159.82	31.51	799.22	14.74	374.14	15.99	225.02	7.20	1	21911.05	14.01	0.89	5	2	1711	9424	7714
1746	56.10	81.72	1712	8975.26	6.09	13075.86	4.47	0	0	1520.42	25.67	801.92	10.28	276.46	5.76	207.67	4.06	1	22165.08	15.27	0.96	4	2	1712	9424	7713
1747	56.09	81.73	1713	8974.69	10.21	13077.28	6.52	0	0	1457.65	39.66	810.33	15.09	283.44	9.77	187.43	5.88	1	20937.42	17.97	0.91	4	2	1713	9424	7712
1748	56.26	81.80	1714	9001.97	12.21	13088.69	6.92	0	0	1267.40	37.19	841.36	14.49	305.69	12.05	184.74	6.25	1	20974.10	13.55	0.90	5	2	1714	9424	7711
1749	56.23	82.02	1715	8996.70	18.19	13122.91	9.03	0	0	1096.42	38.08	780.02	17.04	365.93	19.32	205.27	8.26	1	21721.58	11.84	0.84	4	2	1715	9424	7710
1750	56.42	81.95	1716	9027.46	24.79	13111.88	12.59	0	0	887.29	40.25	850.12	18.48	366.98	25.75	218.17	11.59	1	20558.42	13.08	0.76	5	2	1716	9424	7709
1751	56.15	81.62	1717	8984.25	13.12	13058.91	9.80	0	0	1111.28	41.50	846.71	16.18	267.53	12.43	205.28	8.85	1	19903.55	12.47	0.84	5	2	1717	9424	7708
1752	56.42	81.92	1718	9027.73	17.07	13106.81	10.10	0	0	1058.27	39.66	816.86	17.70	338.89	17.61	212.97	9.26	1	19858.92	12.62	0.81	5	2	1718	9424	7707
1753	56.91	82.21	1719	9105.88	22.51	13152.88	10.30	0	0	965.95	42.88	884.87	17.86	359.53	23.77	182.65	9.34	1	21917.22	14.82	0.79	5	2	1719	9424	7706
1754	56.35	81.98	1720	9016.17	25.64	13116.33	11.03	0	0	921.15	37.06	816.54	17.54	406.75	27.24	215.90	10.16	1	20768.67	11.33	0.80	5	2	1720	9424	7705
1755	55.90	81.88	1721	8943.82	14.46	13101.14	9.34	0	0	1066.97	36.49	816.58	15.89	317.16	14.44	215.30	8.55	1	21211.20	15.28	0.84	5	2	1721	9424	7704
1756	55.99	81.97	1722	8958.82	12.36	13115.46	7.71	0	0	1122.57	28.28	740.82	12.71	323.85	12.26	238.29	7.14	1	20942.00	11.06	0.91	5	2	1722	9424	7703
1757	56.17	81.87	1723	8987.92	15.89	13099.95	11.07	0	0	1011.92	36.58	764.21	16.93	323.73	16.12	239.92	10.37	1	19495.08	11.91	0.82	5	2	1723	9424	7702
1758	55.91	81.77	1724	8946.11	12.33	13082.80	8.25	0	0	1139.88	35.48	786.10	14.80	300.07	12.02	208.45	7.51	1	19075.30	14.54	0.87	5	2	1724	9424	7701
1759	55.95	81.69	1725	8952.77	17.09	13070.92	9.31	0	0	978.40	36.14	801.95	15.50	338.82	17.59	198.87	8.48	1	16918.62	9.59	0.83	5	2	1725	9424	7700
1760	55.33	81.70	1726	8853.37	12.72	13071.91	8.71	0	0	1030.09	40.12	836.66	13.57	247.84	11.89	173.96	7.78	0	15317.25	8.17	0.85	5	2	1726	9424	7699
1761	56.75	82.08	1727	9080.18	26.44	13132.14	12.21	0	0	1025.79	46.98	797.89	21.94	391.82	29.01	211.07	11.21	1	21017.50	16.07	0.75	5	2	1727	9424	7698
1762	56.37	82.25	1728	9018.59	35.11	13160.24	14.06	0	0	901.16	48.13	856.24	22.55	415.67	37.63	207.67	12.86	1	21214.33	14.12	0.70	5	2	1728	9424	7697
1763	56.01	81.91	1729	8962.23	17.61	13105.07	8.99	0	0	1094.90	35.57	776.90	15.56	347.33	17.36	215.87	8.23	1	21007.85	11.22	0.87	5	2	1729	9424	7696
1764	55.76	81.82	1730	8922.20	12.66	13091.57	7.73	0	0	1135.37	35.26	823.53	14.36	308.14	12.41	195.54	7.01	1	20626.83	15.87	0.88	5	2	1730	9424	7695
1765	55.87	81.84	1731	8939.54	14.24	13094.65	8.09	0	0	1168.42	43.92	877.16	15.78	287.43	13.52	168.03	7.28	1	20691.97	14.66	0.85	5	2	1731	9424	7694
1766	55.31	81.99	1732	8850.21	8.15	13117.66	6.38	0	0	1205.21	29.78	764.91	11.04	251.09	7.67	201.36	5.75	1	17261.55	8.64	0.93	4	2	1732	9424	7693
1767	55.29	81.67	1733	8845.70	18.11	13067.02	11.19	0	0	878.06	38.97	835.39	15.70	300.86	17.84	197.73	10.13	1	17699.53	9.83	0.79	5	2	1733	9424	7692
1768	55.17	81.31	1734	8827.51	15.83	13009.35	12.86	0	0	911.30	43.23	830.07	16.76	255.65	14.86	212.03	11.62	1	19188.88	6.21	0.77	5	2	1734	9424	7691
1769	56.12	81.74	1735	8979.36	30.46	13079.09	14.27	0	0	831.93	40.31	835.66	20.56	420.17	35.32	234.64	13.26	1	22116.45	10.92	0.70	5	2	1735	9424	7690
1770	56.27	81.88	1736	9003.03	20.63	13100.29	12.98	0	0	880.20	39.17	840.95	18.02	334.48	21.16	230.01	11.97	1	21319.38	14.01	0.75	5	2	1736	9424	7689
1771	56.68	81.97	1737	9069.15	22.26	13115.50	11.54	0	0	870.75	31.85	751.26	16.44	406.63	24.82	248.95	10.91	1	19312.03	12.17	0.79	5	2	1737	9424	7688
1772	55.86	81.57	1738	8937.99	17.77	13050.68	11.38	0	0	921.49	40.97	865.31	16.83	302.35	17.32	201.17	10.33	1	19722.03	12.88	0.78	5	2	1738	9424	7687
1773	56.03	81.52	1739	8964.33	12.27	13043.60	8.09	0	0	1074.25	29.93	782.17	13.70	326.45	12.47	229.60	7.43	1	19422.62	12.53	0.88	5	2	1739	9424	7686
1774	56.47	81.91	1740	9034.96	14.43	13105.04	8.25	0	0	938.67	24.99	820.18	12.74	387.60	16.33	246.50	7.76	1	19773.15	11.85	0.87	4	2	1740	9424	7685
1775	56.27	81.73	1741	9002.58	12.08	13076.08	8.48	0	0	1135.28	32.86	780.90	14.42	308.21	12.03	228.54	7.91	1	21393.20	18.18	0.89	5	2	1741	9424	7684
1776	56.50	81.61	1742	9039.97	15.11	13058.25	8.10	0	0	970.66	28.19	827.53	13.46	375.04	16.66	221.91	7.46	1	20968.92	15.15	0.87	4	2	1742	9424	7683
1777	55.92	81.52	1743	8946.99	19.05	13043.98	10.21	0	0	906.39	31.76	800.62	14.59	352.77	19.04	228.59	9.34	1	21230.40	10.40	0.84	5	2	1743	9424	7682
1778	56.26	82.12	1744	9000.88	19.84	13138.54	8.68	0	0	1159.85	38.31	849.20	17.31	385.93	20.46	206.31	7.91	1	25446.47	15.12	0.86	5	2	1744	9424	7681
1779	56.36	82.22	1745	9018.16	19.25	13154.47	8.50	0	0	1064.10	36.12	874.89	15.75	373.71	19.93	196.68	7.72	1	23098.05	13.75	0.86	5	2	1745	9424	7680
1780	55.36	81.44	1746	8857.24	18.68	13030.00	10.53	0	0	1185.58	45.83	797.98	20.49	341.95	19.24	214.73	9.61	1	24902.33	12.40	0.81	5	2	1746	9424	7679
1781	55.14	81.86	1747	8822.39	12.53	13097.63	10.23	0	0	1225.17	47.58	874.59	17.82	247.88	11.63	205.58	9.23	0	20343.23	12.68	0.83	5	2	1747	9424	7678
1782	55.32	81.67	1748	8851.32	10.63	13066.43	7.44	0	0	1100.19	30.00	807.89	12.44	289.97	10.41	214.27	6.76	1	19861.53	11.22	0.90	5	2	1748	9424	7677
1783	55.95	81.77	1749	8952.42	15.52	13083.46	8.72	0	0	943.80	30.26	812.25	13.79	351.58	16.33	215.36	8.00	1	19578.45	10.43	0.85	5	2	1749	9424	7676
1784	55.33	82.01	1750	8852.05	14.59	13121.35	8.82	0	0	1017.43	33.73	810.95	14.36	319.06	14.67	209.06	8.05	1	17696.42	11.90	0.86	5	2	1750	9424	7675
1785	55.87	81.99	1751	8939.72	16.85	13117.97	8.57	0	0	962.76	31.26	830.32	14.27	370.89	18.30	208.92	7.87	1	20934.30	15.49	0.85	5	2	1751	9424	7674
1786	55.72	81.70	1752	8914.70	13.41	13071.93	7.95	0	0	1121.44	39.18	840.51	14.72	292.14	12.79	178.04	7.17	1	20396.67	14.76	0.86	5	2	1752	9424	7673
1787	55.68	81.81	1753	8908.18	12.03	13089.34	7.48	0	0	1106.91	31.08	775.44	12.70	302.61	11.99	208.02	6.82	1	20269.38	14.12	0.90	4	2	1753	9424	7672
1788	56.46	82.25	1754	9033.70	15.72	13159.50	7.05	0	0	981.95	25.73	796.87	12.49	413.43	18.57	214.64	6.49	1	20761.60	13.87	0.89	5	2	1754	9424	7671
1789	56.43	82.02	1755	9028.74	12.99	13122.43	6.85	0	0	1031.24	26.68	814.44	12.16	364.52	14.01	209.86	6.30	1	21884.85	15.11	0.90	4	2	1755	9424	7670
1790	56.44	81.91	1756	9030.42	21.64	13105.65	10.78	0	0	909.08	40.10	881.00	17.29	357.52	23.00	193.16	9.83	1	20589.22	11.68	0.77	4	2	1756	9424	7669
1791	56.66	82.50	1757	9065.60	18.04	13200.31	9.65	0	0	1184.43	51.00	844.95	19.20	305.25	17.81	175.09	8.67	1	19496.72	12.63	0.81	5	2	1757	9424	7668
1792	56.72	82.39	1758	9075.02	16.59	13182.42	8.62	0	0	1102.66	40.76	881.72	16.21	323.85	16.70	182.85	7.79	1	21850.12	20.15	0.84	5	2	1758	9424	7667
1793	56.43	82.36	1759	9029.52	18.00	13177.58	8.03	0	0	1205.04	37.88	801.33	16.89	378.99	18.86	201.03	7.31	1	23835.88	14.35	0.87	5	2	1759	9424	7666
1794	56.90	82.23	1760	9103.22	16.87	13157.00	8.86	0	0	1091.57	37.09	830.35	16.51	354.89	17.76	206.11	8.10	1	22599.20	20.04	0.85	5	2	1760	9424	7665
1795	57.35	82.56	1761	9175.86	17.33	13209.47	10.28	0	0	1099.20	50.99	897.94	18.63	285.46	16.36	173.09	9.24	1	19066.75	16.46	0.79	5	2	1761	9424	7664
1796	57.25	82.77	1762	9160.75	22.00	13243.13	12.56	0	0	970.60	50.48	853.18	20.35	317.54	21.84	189.66	11.41	1	17878.70	12.17	0.73	5	2	1762	9424	7663
1797	57.36	82.50	1763	9178.19	11.00	13200.02	9.69	0	0	1316.03	57.67	924.76	16.99	193.90	9.73	170.74	8.56	0	19953.95	13.63	0.83	3	2	1763	9424	7662
1798	56.49	82.21	1764	9038.70	12.17	13153.87	9.40	0	0	1228.87	42.34	839.60	17.17	273.23	11.39	213.87	8.55	1	22128.62	22.38	0.85	4	2	1764	9424	7661
1799	56.97	82.18	1765	9114.46	23.80	13148.63	13.55	0	0	876.61	41.48	825.41	19.69	362.16	25.49	227.11	12.51	1	19258.60	15.86	0.72	5	2	1765	9424	7660
1800	56.47	82.23	1766	9035.20	16.70	13157.32	10.65	0	0	982.81	34.27	781.59	16.08	335.62	17.07	240.43	9.85	1	17990.55	13.47	0.83	4	2	1766	9424	7659
1801	56.51	82.30	1767	9042.17	30.59	13167.52	11.62	0	0	900.31	37.62	790.77	17.19	422.49	28.03	217.85	10.59	1	17800.17	10.90	0.80	5	2	1767	9424	7658
1802	56.89	82.26	1768	9102.98	31.55	13161.93	17.09	0	0	655.25	38.77	860.28	18.74	375.07	34.28	229.26	15.78	1	17652.60	9.87	0.62	5	2	1768	9424	7657
1803	56.68	82.19	1769	9068.66	15.69	13150.42	9.62	0	0	1103.73	40.07	794.76	16.96	314.65	15.72	208.29	8.75	1	18070.50	14.81	0.84	5	2	1769	9424	7656
1804	56.82	82.15	1770	9091.62	18.04	13143.35	10.91	0	0	1002.12	36.81	750.96	17.54	351.92	18.95	234.91	10.11	1	17693.08	12.04	0.81	5	2	1770	9424	7655
1805	56.67	82.24	1771	9066.73	21.10	13157.87	12.94	0	0	949.00	44.10	821.97	20.08	338.03	21.77	220.42	11.88	1	20715.17	11.07	0.73	4	2	1771	9424	7654
1806	55.96	81.83	1772	8953.81	17.72	13093.44	9.04	0	0	1032.53	39.53	855.25	16.24	338.22	18.18	185.78	8.20	1	22562.62	14.70	0.83	5	2	1772	9424	7653
1807	56.01	81.69	1773	8961.29	19.32	13069.88	8.45	0	0	966.46	34.15	827.05	13.79	348.61	19.00	186.32	7.61	1	19360.15	15.00	0.86	5	2	1773	9424	7652
1808	56.31	82.10	1774	9009.03	15.72	13136.46	9.92	0	0	1077.97	40.25	876.75	17.29	317.51	15.65	209.43	9.06	1	24170.10	18.14	0.82	5	2	1774	9424	7651
1809	55.86	81.86	1775	8937.41	19.22	13097.97	12.01	0	0	983.10	44.15	850.71	17.86	295.99	19.11	208.88	10.86	1	21170.33	13.71	0.79	5	2	1775	9424	7650
1810	55.80	82.05	1776	8928.50	11.89	13127.60	8.06	0	0	1107.03	37.85	862.21	13.84	267.41	11.04	183.94	7.25	1	19352.70	14.87	0.87	4	2	1776	9424	7649
1811	55.59	81.86	1777	8894.45	20.57	13097.19	12.44	0	0	921.64	49.20	897.30	18.82	293.93	19.66	182.55	11.24	1	21847.70	14.81	0.73	5	2	1777	9424	7648
1812	56.06	82.24	1778	8969.60	18.45	13158.39	6.91	0	0	906.70	23.54	821.47	11.59	457.48	23.05	211.45	6.42	1	19272.50	12.00	0.90	4	2	1778	9424	7647
1813	55.74	82.09	1779	8918.33	14.03	13133.85	8.47	0	0	1077.54	32.46	783.25	14.10	320.61	14.09	220.28	7.74	1	20815.95	13.70	0.88	5	2	1779	9424	7646
1814	55.31	81.92	1780	8849.36	12.52	13106.51	9.45	0	0	1184.39	39.33	751.10	16.37	282.53	12.17	222.61	8.68	1	18111.55	11.22	0.86	5	2	1780	9424	7645
1815	55.70	81.97	1781	8911.28	13.05	13115.50	6.86	0	0	1136.16	30.38	802.39	13.12	345.42	13.48	201.98	6.26	1	20491.33	16.37	0.90	4	2	1781	9424	7644
1816	55.09	81.86	1782	8814.39	11.64	13098.11	7.00	0	0	1156.65	35.75	802.52	13.14	283.92	11.12	176.93	6.30	1	17030.90	10.52	0.89	4	2	1782	9424	7643
1817	54.93	81.95	1783	8789.27	9.64	13112.03	8.96	0	0	1216.52	41.81	828.89	14.48	217.39	8.67	202.57	8.04	0	18709.67	12.77	0.87	5	2	1783	9424	7642
1818	55.24	81.97	1784	8838.85	14.78	13114.47	10.20	0	0	1023.72	40.06	837.04	15.95	283.45	14.30	204.07	9.25	1	19408.95	12.85	0.83	5	2	1784	9424	7641
1819	55.63	81.99	1785	8900.81	13.67	13118.74	5.78	0	0	1101.98	28.48	862.73	11.55	363.02	14.29	175.63	5.24	1	20693.10	14.96	0.92	4	2	1785	9424	7640
1820	56.20	82.02	1786	8992.09	9.57	13123.62	6.43	0	0	959.63	21.14	796.43	9.67	325.84	9.69	230.21	5.96	1	17176.53	14.14	0.92	4	2	1786	9424	7639
1821	55.85	81.82	1787	8935.80	13.90	13090.71	6.68	0	0	1074.72	26.68	809.03	11.87	362.60	14.00	211.05	6.09	1	21363.62	14.85	0.92	5	2	1787	9424	7638
1822	55.59	81.90	1788	8894.39	18.25	13103.29	8.68	0	0	886.14	29.35	857.50	13.68	389.60	20.61	208.22	7.97	1	19802.30	12.48	0.84	4	2	1788	9424	7637
1823	55.81	81.81	1789	8929.54	22.92	13090.25	10.88	0	0	871.59	34.00	824.69	16.53	406.13	26.53	221.11	10.14	1	20811.72	13.35	0.79	5	2	1789	9424	7636
1824	55.79	81.50	1790	8925.76	14.78	13039.53	7.30	0	0	951.78	30.46	902.25	12.31	339.52	15.19	179.38	6.61	1	23445.70	15.65	0.88	4	2	1790	9424	7635
1825	55.70	81.83	1791	8911.92	19.02	13092.12	8.89	0	0	1100.42	38.32	822.10	16.62	361.40	19.42	200.16	8.07	1	23795.97	15.31	0.85	5	2	1791	9424	7634
1826	55.65	81.73	1792	8903.56	11.74	13076.71	7.10	0	0	980.82	26.37	854.04	11.47	327.28	11.87	208.45	6.48	1	21198.38	14.07	0.90	4	2	1792	9424	7633
1827	55.11	82.09	1793	8817.86	10.92	13133.71	7.26	0	0	1520.07	48.70	842.50	17.09	260.02	10.19	176.65	6.51	1	23663.70	18.88	0.89	5	2	1793	9424	7632
1828	55.49	81.76	1794	8878.93	15.20	13082.22	8.30	0	0	1044.86	30.21	782.17	14.15	360.17	15.84	226.63	7.63	1	18987.95	11.32	0.88	5	2	1794	9424	7631
1829	55.40	81.99	1795	8863.38	14.96	13118.30	8.39	0	0	1086.32	30.04	732.84	14.67	371.60	15.89	239.22	7.84	1	20176.00	11.26	0.88	5	2	1795	9424	7630
1830	54.98	81.97	1796	8797.56	14.16	13115.05	9.19	0	0	1095.58	39.97	803.03	15.92	293.55	13.68	197.38	8.33	1	18764.83	14.27	0.85	5	2	1796	9424	7629
1831	54.77	81.81	1797	8763.71	10.15	13089.72	7.69	0	0	1236.19	37.66	830.57	14.02	257.36	9.34	196.75	6.96	1	20377.65	12.59	0.89	5	2	1797	9424	7628
1832	55.11	82.03	1798	8818.29	20.04	13124.76	12.97	0	0	857.63	37.06	811.14	17.43	338.54	20.71	236.69	12.07	1	21042.78	11.34	0.76	5	2	1798	9424	7627
1833	54.58	82.35	1799	8733.19	7.96	13175.53	6.87	0	0	1336.57	34.70	803.53	12.45	232.30	7.52	206.11	6.16	0	22891.70	14.97	0.92	4	2	1799	9424	7626
1834	54.61	82.03	1800	8738.29	7.92	13124.45	7.55	0	0	1560.14	50.94	883.24	15.08	187.38	7.01	178.65	6.69	0	21446.85	16.87	0.90	3	2	1800	9424	7625
1835	55.08	81.75	1801	8813.45	7.17	13079.78	5.67	0	0	1336.03	34.54	924.55	10.71	214.07	6.39	169.82	5.04	0	20869.65	13.80	0.93	3	2	1801	9424	7624
1836	55.08	81.85	1802	8813.51	13.64	13095.78	8.70	0	0	1172.12	46.00	919.99	16.17	266.15	12.67	172.79	7.81	1	20621.55	16.55	0.84	4	2	1802	9424	7623
1837	55.21	82.06	1803	8833.98	11.20	13130.19	8.73	0	0	1339.99	48.45	887.88	16.79	237.70	10.31	187.80	7.82	0	23392.75	16.18	0.86	4	2	1803	9424	7622
1838	54.52	82.00	1804	8723.37	9.41	13119.81	6.18	0	0	1451.62	40.22	830.87	14.08	261.75	8.62	173.63	5.54	1	23061.35	15.01	0.91	4	2	1804	9424	7621
1839	54.67	82.28	1805	8746.64	10.43	13165.02	7.59	0	0	1474.14	46.86	884.19	16.85	253.58	9.53	186.14	6.82	1	24901.67	22.13	0.89	5	2	1805	9424	7620
1840	54.83	81.83	1806	8773.22	9.12	13092.61	5.76	0	0	1217.94	32.20	865.20	11.17	264.68	8.43	169.68	5.17	1	19972.10	14.27	0.92	4	2	1806	9424	7619
1841	54.71	82.13	1807	8753.69	13.53	13140.48	9.10	0	0	1162.87	43.56	854.63	16.58	277.50	12.70	189.99	8.21	1	21545.33	13.70	0.84	5	2	1807	9424	7618
1842	55.99	82.27	1808	8958.44	20.84	13163.73	11.96	0	0	746.68	33.46	913.18	14.69	340.19	21.51	209.82	11.03	1	19040.17	11.72	0.76	5	2	1808	9424	7617
1843	56.64	82.38	1809	9063.17	18.38	13180.31	12.73	0	0	883.10	36.29	824.94	17.01	323.97	18.69	244.38	11.78	1	19327.08	12.14	0.77	5	2	1809	9424	7616
1844	56.09	82.45	1810	8974.52	11.91	13191.48	7.56	0	0	1115.05	36.81	893.25	13.45	275.44	11.19	178.70	6.79	1	20657.62	16.43	0.88	5	2	1810	9424	7615
1845	55.94	82.20	1811	8950.31	25.96	13151.67	12.02	0	0	808.40	30.43	788.43	15.67	421.80	26.60	251.15	11.25	1	20234.25	10.83	0.80	5	2	1811	9424	7614
1846	55.52	82.29	1812	8882.53	18.31	13166.71	10.22	0	0	901.94	32.02	813.26	14.92	354.37	18.96	227.06	9.38	1	20578.10	11.53	0.83	5	2	1812	9424	7613
1847	54.42	82.29	1813	8707.68	12.29	13165.64	10.28	0	0	1038.87	38.48	838.31	14.90	251.35	11.69	216.94	9.29	1	20419.58	9.13	0.84	5	2	1813	9424	7612
1848	54.91	82.51	1814	8785.12	17.91	13201.58	10.12	0	0	949.57	32.94	745.15	14.54	339.66	17.85	224.69	9.51	1	17222.15	8.20	0.86	5	2	1814	9424	7611
1849	55.85	82.29	1815	8935.88	18.33	13166.02	10.52	0	0	999.01	33.45	743.30	16.26	381.06	20.00	239.14	10.29	1	20586.38	13.92	0.85	5	2	1815	9424	7610
1850	55.98	82.28	1816	8956.26	13.92	13165.03	8.39	0	0	1011.58	28.43	810.52	13.77	358.48	14.84	236.99	7.78	1	21976.33	11.78	0.87	4	2	1816	9424	7609
1851	55.74	81.91	1817	8918.01	23.24	13105.32	10.12	0	0	971.53	33.20	785.58	16.62	423.68	24.71	233.58	9.40	1	20567.60	11.13	0.83	5	2	1817	9424	7608
1852	55.27	82.13	1818	8842.77	12.69	13140.81	7.81	0	0	1209.27	29.53	752.17	14.80	365.43	13.53	252.48	7.34	1	22354.35	16.70	0.89	5	2	1818	9424	7607
1853	55.42	81.65	1819	8867.53	8.80	13064.51	6.60	0	0	1022.77	19.43	766.69	10.03	346.90	9.29	274.51	6.31	1	21993.60	12.88	0.92	4	2	1819	9424	7606
1854	54.35	81.73	1820	8696.44	13.66	13076.86	10.47	0	0	1152.91	48.90	908.98	17.78	249.28	12.44	192.45	9.42	0	20318.22	9.77	0.81	4	2	1820	9424	7605
1855	54.99	82.14	1821	8798.45	22.06	13142.79	10.15	0	0	886.27	29.08	850.63	14.51	410.77	22.16	242.79	9.44	1	22021.90	12.14	0.84	5	2	1821	9424	7604
1856	55.23	82.57	1822	8837.18	12.25	13211.04	9.41	0	0	1159.99	42.02	979.82	16.16	261.26	11.34	203.03	8.49	1	24876.08	14.27	0.85	4	2	1822	9424	7603
1857	55.52	82.05	1823	8882.97	11.56	13127.53	7.46	0	0	1216.66	27.26	747.47	14.18	374.97	12.80	262.94	7.12	1	24537.12	13.42	0.90	5	2	1823	9424	7602
1858	55.57	81.95	1824	8890.41	19.56	13111.69	9.43	0	0	1078.59	30.90	763.28	17.14	453.08	24.95	262.15	9.03	1	23317.30	11.36	0.83	4	2	1824	9424	7601
1859	55.17	82.21	1825	8827.48	15.81	13152.96	9.93	0	0	1125.84	35.37	780.48	17.58	359.38	16.81	250.17	9.30	1	23933.35	16.42	0.84	5	2	1825	9424	7600
1860	55.55	82.24	1826	8887.70	17.69	13158.50	9.73	0	0	1083.77	41.28	939.85	17.38	328.50	17.92	200.53	8.83	1	25492.72	16.54	0.83	4	2	1826	9424	7599
1861	55.10	82.10	1827	8816.41	15.27	13135.91	9.14	0	0	1132.23	36.19	848.73	16.77	345.84	15.91	226.02	8.43	1	26064.53	11.19	0.85	5	2	1827	9424	7598
1862	55.31	81.90	1828	8849.58	11.47	13104.39	7.36	0	0	1215.01	31.54	867.02	14.00	321.05	11.59	223.11	6.75	1	27050.97	14.78	0.90	5	2	1828	9424	7597
1863	55.78	82.45	1829	8925.13	22.90	13192.01	15.51	0	0	989.78	36.39	766.80	16.58	362.08	18.89	304.48	15.48	1	30409.40	15.07	0.86	5	2	1829	9424	7596
1864	54.81	82.41	1830	8769.86	208.52	13185.63	48.27	0	0	424.28	69.80	888.07	35.06	691.16	211.05	230.71	46.49	1	26735.15	19.20	0.43	5	2	1830	9424	7595
1865	54.40	82.29	1831	8703.77	8.53	13165.94	7.50	0	0	1474.38	38.41	817.87	15.11	249.01	8.09	225.02	6.80	0	23830.40	13.65	0.91	5	2	1831	9424	7594
1866	54.93	82.29	1832	8788.42	16.62	13165.99	11.36	0	0	1216.83	49.71	836.82	21.58	307.08	16.38	219.16	10.38	1	25187.03	15.24	0.79	5	2	1832	9424	7593
1867	55.76	82.30	1833	8921.82	24.00	13167.32	14.53	0	0	949.74	49.82	887.97	22.66	339.36	24.81	219.36	13.33	1	21921.50	13.77	0.68	4	2	1833	9424	7592
1868	55.84	82.69	1834	8933.89	23.48	13230.92	13.02	0	0	989.97	43.89	825.99	20.96	371.82	25.29	230.24	12.26	1	20248.00	12.36	0.76	5	2	1834	9424	7591
1869	56.05	82.65	1835	8968.59	16.95	13223.59	13.58	0	0	1015.50	47.94	901.47	19.76	275.89	16.08	223.41	12.64	1	22202.85	12.97	0.76	5	2	1835	9424	7590
1870	55.92	82.79	1836	8947.69	16.52	13246.03	8.99	0	0	1104.49	35.59	813.74	16.51	364.72	17.67	219.88	8.36	1	21909.62	11.61	0.86	5	2	1836	9424	7589
1871	55.88	82.63	1837	8941.51	12.14	13221.45	7.65	0	0	1296.05	39.73	868.58	15.99	299.59	11.78	196.03	6.93	1	21763.92	18.89	0.88	4	2	1837	9424	7588
1872	56.20	82.89	1838	8992.19	13.54	13262.56	9.16	0	0	1314.73	52.97	940.98	18.64	258.67	12.44	177.05	8.22	1	22724.62	17.10	0.83	4	2	1838	9424	7587
1873	56.10	82.89	1839	8976.18	13.46	13261.67	7.82	0	0	1223.02	38.68	840.30	15.84	317.72	13.40	194.39	7.11	1	22066.22	17.66	0.88	5	2	1839	9424	7586
1874	56.28	83.05	1840	9004.26	9.98	13287.61	7.50	0	0	1443.19	47.40	885.77	15.88	235.06	8.98	177.44	6.71	0	21439.90	17.23	0.89	4	2	1840	9424	7585
1875	55.93	82.83	1841	8949.60	12.57	13252.49	8.52	0	0	1339.76	40.86	756.76	17.63	308.55	12.45	219.13	7.86	1	20995.90	20.22	0.87	5	2	1841	9424	7584
1876	55.89	82.64	1842	8942.47	9.41	13223.19	6.73	0	0	1470.16	39.79	848.23	14.81	265.29	8.84	193.83	6.10	1	23020.30	17.11	0.91	5	2	1842	9424	7583
1877	55.41	82.15	1843	8866.25	18.24	13144.78	9.71	0	0	926.84	34.24	827.23	15.48	360.03	19.52	208.26	8.90	1	19597.78	11.57	0.82	4	2	1843	9424	7582
1878	56.35	82.78	1844	9015.79	23.48	13244.30	13.46	0	0	815.75	38.61	814.60	17.24	339.53	23.86	222.20	12.47	1	17307.47	12.15	0.75	5	2	1844	9424	7581
1879	55.87	82.59	1845	8939.06	22.98	13214.40	12.06	0	0	792.06	36.03	836.44	16.29	359.01	24.31	209.67	11.02	1	17800.62	12.95	0.75	4	2	1845	9424	7580
1880	56.23	82.72	1846	8997.13	23.54	13234.62	9.89	0	0	779.05	29.23	854.74	13.91	415.16	26.69	209.11	9.07	1	20092.55	11.29	0.81	4	2	1846	9424	7579
1881	57.22	83.20	1847	9154.94	20.45	13311.36	17.09	0	0	756.89	41.68	838.29	18.57	286.49	19.63	243.79	15.83	1	17255.30	8.11	0.66	5	2	1847	9424	7578
1882	55.91	82.82	1848	8946.25	14.38	13251.01	10.11	0	0	1127.18	36.55	764.46	17.28	330.72	14.71	244.17	9.56	1	20940.40	15.58	0.84	4	2	1848	9424	7577
1883	55.18	82.68	1849	8828.85	23.12	13229.28	11.77	0	0	965.08	43.81	869.56	19.81	366.30	24.94	205.54	10.77	1	22037.22	14.89	0.75	4	2	1849	9424	7576
1884	55.12	82.49	1850	8818.44	14.23	13197.64	9.17	0	0	1282.77	45.04	848.87	18.67	302.71	13.99	205.29	8.32	1	24176.62	17.92	0.85	5	2	1850	9424	7575
1885	54.41	82.70	1851	8704.95	16.96	13231.68	10.79	0	0	1347.32	56.64	853.32	22.79	295.61	16.71	201.12	9.76	1	24062.55	14.73	0.81	5	2	1851	9424	7574
1886	55.25	82.66	1852	8839.78	17.24	13225.41	9.16	0	0	1126.20	36.98	827.74	17.66	376.23	18.99	222.03	8.44	1	22425.90	13.15	0.84	4	2	1852	9424	7573
1887	55.13	82.31	1853	8821.33	12.41	13170.21	7.55	0	0	1056.83	29.81	833.37	13.06	327.61	12.58	211.36	6.89	1	21937.55	13.20	0.89	4	2	1853	9424	7572
1888	54.59	82.57	1854	8734.22	10.89	13210.60	6.15	0	0	1322.58	32.13	796.97	13.15	315.42	10.91	198.17	5.56	1	22580.90	13.65	0.92	5	2	1854	9424	7571
1889	54.60	82.31	1855	8735.28	13.79	13169.73	10.10	0	0	1201.25	51.24	871.24	18.20	250.01	12.54	184.41	9.06	1	21569.72	15.80	0.81	5	2	1855	9424	7570
1890	54.20	82.55	1856	8672.68	8.64	13208.36	7.45	0	0	1298.12	32.97	788.69	13.50	260.25	8.19	229.89	6.78	1	21480.53	13.61	0.91	5	2	1856	9424	7569
1891	54.57	82.48	1857	8731.95	11.00	13197.54	6.11	0	0	1176.27	27.58	806.67	12.23	346.34	11.49	206.16	5.58	1	23716.70	14.07	0.92	4	2	1857	9424	7568
1892	54.68	82.72	1858	8748.58	15.12	13234.46	8.42	0	0	1273.39	42.76	829.45	17.27	313.57	15.11	196.13	7.60	1	23871.83	15.54	0.87	5	2	1858	9424	7567
1893	54.58	82.51	1859	8733.33	11.04	13201.38	7.55	0	0	1544.82	44.90	820.43	18.30	291.23	10.56	203.94	6.85	1	25877.80	18.28	0.89	5	2	1859	9424	7566
1894	54.82	82.38	1860	8771.63	11.88	13180.63	6.81	0	0	1197.34	30.42	797.78	13.65	344.00	12.36	212.11	6.23	1	22799.70	12.89	0.90	4	2	1860	9424	7565
1895	54.51	82.43	1861	8721.69	7.96	13189.20	5.46	0	0	1504.72	33.26	825.80	12.81	277.29	7.46	193.12	4.93	1	24893.00	16.60	0.94	4	2	1861	9424	7564
1896	54.69	82.35	1862	8749.82	16.69	13175.37	8.12	0	0	1068.68	32.87	791.67	14.57	360.56	17.08	207.32	7.39	1	23135.95	10.73	0.88	5	2	1862	9424	7563
1897	54.20	82.68	1863	8672.03	12.01	13229.46	8.89	0	0	1328.31	44.79	813.20	17.59	270.21	11.44	206.38	8.04	1	22317.12	15.02	0.87	5	2	1863	9424	7562
1898	54.72	82.76	1864	8755.46	14.51	13240.96	8.90	0	0	1233.11	40.26	831.64	17.95	331.82	14.80	215.63	8.16	1	24568.28	16.35	0.85	5	2	1864	9424	7561
1899	54.03	82.42	1865	8644.39	12.82	13186.67	8.18	0	0	1182.69	41.84	836.54	15.36	275.42	12.11	180.42	7.35	1	22507.70	11.50	0.86	5	2	1865	9424	7560
1900	54.94	82.68	1866	8790.17	12.20	13228.37	7.41	0	0	1307.11	39.22	872.25	15.82	305.59	11.95	193.89	6.71	1	25842.62	24.03	0.89	5	2	1866	9424	7559
1901	55.44	82.52	1867	8870.28	16.37	13202.70	10.46	0	0	1165.07	46.97	901.54	19.68	308.48	16.05	204.28	9.51	1	23643.60	17.25	0.80	4	2	1867	9424	7558
1902	55.56	83.06	1868	8890.15	11.23	13289.08	7.05	0	0	1440.02	38.86	843.59	15.93	302.42	11.14	204.87	6.40	1	25052.50	18.83	0.91	5	2	1868	9424	7557
1903	55.86	82.93	1869	8937.07	16.02	13268.87	9.37	0	0	1178.43	39.15	807.58	17.94	347.27	16.70	222.26	8.66	1	24333.10	15.83	0.85	5	2	1869	9424	7556
1904	55.23	82.71	1870	8837.48	15.31	13232.94	9.78	0	0	1269.64	46.29	830.73	19.65	309.57	15.23	210.96	8.90	1	23796.92	17.47	0.83	5	2	1870	9424	7555
1905	55.50	83.14	1871	8880.03	20.18	13303.08	11.07	0	0	1286.36	53.46	852.82	23.32	338.59	20.60	209.33	10.09	1	24917.17	17.86	0.80	5	2	1871	9424	7554
1906	55.84	83.15	1872	8934.42	17.03	13304.53	10.59	0	0	1267.78	45.92	788.88	21.39	340.83	17.63	230.90	9.78	1	25895.67	15.98	0.82	5	2	1872	9424	7553
1907	55.05	83.03	1873	8807.71	32.93	13284.01	13.91	0	0	822.92	36.11	802.90	16.90	432.69	28.22	248.05	12.97	1	22890.42	13.75	0.79	5	2	1873	9424	7552
1908	54.93	83.07	1874	8788.13	37.55	13290.50	13.27	0	0	823.23	36.74	789.93	17.14	486.44	32.41	235.06	12.27	1	21810.50	11.89	0.78	5	2	1874	9424	7551
1909	54.63	82.86	1875	8741.34	24.87	13258.25	12.47	0	0	907.00	40.42	799.64	18.75	370.74	25.78	220.33	11.45	1	20935.88	12.11	0.76	5	2	1875	9424	7550
1910	54.38	82.78	1876	8700.55	24.45	13245.24	11.31	0	0	950.17	50.39	897.89	18.98	327.36	24.62	166.75	10.18	1	20630.60	11.45	0.74	5	2	1876	9424	7549
1911	54.79	83.09	1877	8766.21	43.75	13294.58	15.07	0	0	763.80	37.67	786.13	17.96	518.26	37.88	242.58	14.01	1	23435.35	11.22	0.75	5	2	1877	9424	7548
1912	54.25	82.99	1878	8680.58	11.37	13278.98	7.43	0	0	1175.23	30.34	773.37	13.57	321.66	11.49	226.18	6.85	1	20890.80	10.04	0.90	4	2	1878	9424	7547
1913	54.17	82.69	1879	8666.97	7.66	13231.12	5.20	0	0	1515.09	35.63	860.49	12.03	248.92	7.09	172.02	4.65	0	23208.55	12.78	0.94	4	2	1879	9424	7546
1914	54.17	82.88	1880	8667.19	10.70	13260.73	7.65	0	0	1202.08	31.82	788.75	13.83	302.13	10.56	226.34	7.07	1	22319.22	12.00	0.90	5	2	1880	9424	7545
1915	53.61	82.86	1881	8577.94	12.64	13257.81	9.12	0	0	1550.75	66.05	919.60	21.01	229.41	11.30	166.09	8.14	0	23624.25	13.59	0.83	5	2	1881	9424	7544
1916	53.76	82.60	1882	8602.20	14.40	13216.58	9.93	0	0	1305.46	53.13	875.54	20.09	272.00	13.44	190.65	8.95	1	23712.83	14.10	0.82	5	2	1882	9424	7543
1917	53.94	83.09	1883	8630.23	12.23	13294.55	9.57	0	0	1548.75	57.10	850.75	21.62	255.77	11.32	202.71	8.64	1	25714.53	17.16	0.85	5	2	1883	9424	7542
1918	54.19	82.79	1884	8670.14	12.86	13245.93	8.57	0	0	1430.67	52.24	866.03	18.98	266.88	12.14	183.11	7.70	1	23228.38	14.05	0.86	5	2	1884	9424	7541
1919	54.20	82.91	1885	8672.69	12.49	13265.73	8.92	0	0	1375.12	44.47	815.54	18.54	289.97	12.17	216.42	8.14	1	25858.80	15.30	0.87	5	2	1885	9424	7540
1920	54.79	82.69	1886	8766.35	9.61	13230.87	6.36	0	0	1500.02	38.81	844.33	15.08	284.15	9.11	192.64	5.75	1	23819.20	27.40	0.92	5	2	1886	9424	7539
1921	54.33	82.93	1887	8693.03	11.80	13268.02	7.10	0	0	1445.68	42.83	867.13	16.48	293.74	11.54	187.50	6.40	1	26832.08	16.76	0.90	5	2	1887	9424	7538
1922	54.09	82.80	1888	8653.78	13.36	13247.53	8.81	0	0	1254.96	37.24	795.69	17.13	331.24	13.66	232.77	8.25	1	25170.50	13.46	0.87	5	2	1888	9424	7537
1923	54.70	82.99	1889	8752.71	26.87	13277.78	11.53	0	0	1180.69	47.85	830.21	21.93	394.74	25.46	222.08	10.58	1	25291.15	16.69	0.81	5	2	1889	9424	7536
1924	54.44	82.79	1890	8710.43	11.86	13246.30	8.88	0	0	1436.06	49.62	893.65	19.12	265.40	10.98	201.01	8.03	1	25160.40	17.40	0.86	4	2	1890	9424	7535
1925	54.55	82.63	1891	8728.28	17.84	13220.16	10.79	0	0	1168.16	44.57	845.42	19.86	328.10	18.09	222.56	9.86	1	25357.90	18.43	0.82	5	2	1891	9424	7534
1926	54.51	83.06	1892	8721.86	17.72	13290.03	9.34	0	0	1370.44	52.99	875.18	21.28	323.06	17.82	189.18	8.45	1	25052.10	17.61	0.84	5	2	1892	9424	7533
1927	54.46	83.21	1893	8713.26	19.23	13313.26	9.95	0	0	1269.76	48.28	810.86	21.20	350.17	19.85	206.01	9.07	1	24860.80	13.28	0.82	5	2	1893	9424	7532
1928	55.65	83.56	1894	8903.30	20.42	13368.84	13.84	0	0	1130.37	55.51	825.60	23.51	304.92	20.29	218.86	12.91	1	21106.10	11.32	0.75	5	2	1894	9424	7531
1929	56.08	83.94	1895	8973.35	21.16	13429.70	14.24	0	0	919.41	48.78	873.74	20.46	301.81	20.67	210.74	13.02	1	20075.60	10.87	0.71	5	2	1895	9424	7530
1930	55.39	83.54	1896	8862.77	19.28	13367.07	8.49	0	0	1153.28	37.96	821.43	17.08	383.86	20.19	202.90	7.73	1	22062.62	15.40	0.86	5	2	1896	9424	7529
1931	55.05	83.45	1897	8808.22	15.48	13351.38	7.80	0	0	1120.84	31.29	798.24	14.77	388.10	17.25	219.22	7.34	1	22788.60	17.02	0.88	4	2	1897	9424	7528
1932	55.21	83.47	1898	8832.82	15.47	13355.05	6.96	0	0	1195.16	33.21	834.08	15.10	390.17	17.38	198.86	6.37	1	24870.45	18.42	0.89	4	2	1898	9424	7527
1933	55.45	83.35	1899	8872.35	25.78	13336.51	10.69	0	0	960.95	37.00	807.60	18.78	445.01	32.28	222.29	9.88	1	22101.15	12.55	0.78	4	2	1899	9424	7526
1934	55.16	83.52	1900	8824.94	21.42	13363.05	9.27	0	0	1084.57	31.82	759.94	16.22	442.08	22.64	243.22	8.94	1	21954.38	12.52	0.87	5	2	1900	9424	7525
1935	54.65	83.29	1901	8743.86	18.38	13326.36	9.13	0	0	1167.33	41.11	793.71	17.86	351.61	18.76	203.47	8.29	1	21549.00	14.36	0.85	5	2	1901	9424	7524
1936	54.91	83.27	1902	8786.09	19.48	13322.91	11.13	0	0	910.59	40.15	890.67	16.97	327.43	19.70	198.97	10.13	1	21135.78	12.90	0.77	5	2	1902	9424	7523
1937	54.89	83.40	1903	8782.29	23.18	13344.41	10.50	0	0	1115.30	47.54	849.93	21.01	378.13	25.16	194.63	9.57	1	23663.60	16.69	0.78	5	2	1903	9424	7522
1938	55.83	83.61	1904	8932.25	22.54	13377.54	11.73	0	0	1143.77	52.44	799.34	22.60	350.53	23.50	200.79	10.79	1	20953.05	12.98	0.77	5	2	1904	9424	7521
1939	54.28	83.13	1905	8685.14	17.16	13301.43	11.06	0	0	928.15	38.08	835.39	16.02	307.63	17.05	211.33	10.12	1	17117.17	9.71	0.80	5	2	1905	9424	7520
1940	53.94	83.03	1906	8630.46	20.83	13284.11	11.39	0	0	920.87	43.39	843.74	17.79	326.80	21.01	190.18	10.34	1	19509.72	11.82	0.76	5	2	1906	9424	7519
1941	54.65	83.47	1907	8743.81	18.39	13355.13	9.49	0	0	1135.01	41.59	810.14	17.85	341.51	18.66	203.28	8.61	1	25053.35	15.25	0.84	5	2	1907	9424	7518
1942	55.30	83.80	1908	8848.05	26.68	13407.55	12.70	0	0	1020.20	44.35	787.26	21.33	394.90	27.91	228.73	11.86	1	22175.92	13.54	0.77	5	2	1908	9424	7517
1943	55.90	83.86	1909	8944.63	22.48	13416.83	13.38	0	0	1002.11	55.45	904.87	21.97	305.66	21.98	189.57	12.12	1	20192.67	12.21	0.71	5	2	1909	9424	7516
1944	56.08	83.87	1910	8972.30	14.40	13419.74	8.08	0	0	1135.35	42.20	842.20	15.35	292.67	13.80	169.87	7.27	1	18920.10	9.19	0.85	5	2	1910	9424	7515
1945	54.90	83.23	1911	8783.91	23.92	13317.48	9.75	0	0	913.15	31.85	826.50	16.10	444.65	28.80	222.95	9.02	1	21985.78	13.67	0.82	5	2	1911	9424	7514
1946	53.90	83.19	1912	8623.61	15.47	13310.29	9.11	0	0	1320.57	49.07	823.42	19.90	312.11	15.28	192.68	8.26	1	24157.50	20.00	0.84	5	2	1912	9424	7513
1947	53.76	82.89	1913	8601.40	14.68	13262.10	10.20	0	0	1087.35	45.60	849.68	17.05	269.39	13.66	189.93	9.21	1	19715.92	10.99	0.81	5	2	1913	9424	7512
1948	54.29	82.96	1914	8686.85	15.07	13274.23	7.90	0	0	1064.95	30.55	775.19	14.09	365.74	15.98	217.24	7.28	1	19653.20	10.88	0.88	5	2	1914	9424	7511
1949	53.87	83.43	1915	8618.70	10.58	13349.18	7.98	0	0	1393.47	44.64	844.88	16.50	254.73	9.74	194.43	7.18	1	22474.45	14.82	0.88	5	2	1915	9424	7510
1950	53.39	83.29	1916	8542.40	10.41	13326.90	7.72	0	0	1635.09	56.66	865.81	18.61	232.38	9.33	172.88	6.89	0	21360.72	11.94	0.88	5	2	1916	9424	7509
1951	53.96	83.17	1917	8633.27	9.21	13307.55	6.06	0	0	1352.17	34.01	807.23	12.89	279.06	8.72	188.28	5.46	1	22541.08	16.83	0.92	5	2	1917	9424	7508
1952	54.17	83.53	1918	8667.93	10.94	13364.86	7.30	0	0	1504.82	42.70	829.32	17.14	289.35	10.61	201.80	6.61	1	24219.80	22.40	0.90	5	2	1918	9424	7507
1953	54.72	83.91	1919	8755.74	21.74	13426.08	9.23	0	0	1112.59	40.96	849.82	17.92	381.49	22.39	196.66	8.39	1	24010.03	13.93	0.84	5	2	1919	9424	7506
1954	54.69	83.42	1920	8750.80	17.57	13347.76	8.56	0	0	1166.48	42.23	846.07	17.80	353.74	18.53	186.71	7.78	1	24104.47	20.95	0.84	5	2	1920	9424	7505
1955	53.93	83.40	1921	8628.29	10.32	13343.76	6.96	0	0	1391.88	40.37	822.75	15.10	272.25	9.68	187.54	6.27	1	23157.12	18.14	0.90	5	2	1921	9424	7504
1956	53.86	83.19	1922	8617.96	12.32	13310.31	8.14	0	0	1221.77	39.00	814.53	15.62	293.52	11.86	199.71	7.41	1	21314.10	12.47	0.87	5	2	1922	9424	7503
1957	54.00	83.43	1923	8640.37	40.69	13348.47	12.05	0	0	1023.26	42.46	818.57	20.16	554.34	37.30	226.41	11.49	1	25255.55	13.60	0.82	5	2	1923	9424	7502
1958	54.39	83.46	1924	8702.18	15.79	13353.57	8.75	0	0	1153.67	35.84	815.43	16.59	354.50	16.47	222.57	8.02	1	26965.75	12.14	0.86	5	2	1924	9424	7501
1959	54.27	83.48	1925	8683.58	7.68	13356.67	5.09	0	0	1332.50	24.80	795.32	10.56	304.46	7.61	215.08	4.63	1	23444.03	14.26	0.95	5	2	1925	9424	7500
1960	54.06	83.34	1926	8649.23	14.89	13334.20	9.57	0	0	1244.65	44.56	816.25	18.98	310.50	14.77	210.46	8.71	1	25641.58	15.99	0.84	5	2	1926	9424	7499
1961	54.17	83.55	1927	8666.59	11.78	13368.32	7.48	0	0	1472.20	41.58	826.25	17.55	309.15	11.69	208.45	6.80	1	26559.35	18.22	0.89	5	2	1927	9424	7498
1962	55.19	83.35	1928	8831.13	13.60	13335.87	9.32	0	0	1068.79	26.95	754.42	13.45	356.67	13.80	272.64	9.26	1	23080.10	11.03	0.90	5	2	1928	9424	7497
1963	54.94	83.89	1929	8790.46	14.48	13422.33	6.40	0	0	1257.21	29.45	774.32	14.25	415.67	16.73	216.52	5.92	1	22098.28	18.82	0.91	5	2	1929	9424	7496
1964	55.23	83.83	1930	8837.25	16.43	13413.12	9.50	0	0	1233.72	39.03	767.08	18.06	347.31	16.64	234.24	8.86	1	24602.53	13.97	0.86	5	2	1930	9424	7495
1965	54.61	83.48	1931	8737.38	15.35	13357.43	8.71	0	0	1297.09	41.94	834.45	18.17	329.47	15.53	211.69	7.92	1	26414.00	18.48	0.87	5	2	1931	9424	7494
1966	54.65	83.52	1932	8744.21	12.51	13363.82	7.02	0	0	1248.87	32.26	803.00	14.08	333.07	12.66	213.34	6.38	1	23619.92	17.86	0.91	5	2	1932	9424	7493
1967	54.96	83.67	1933	8793.52	15.21	13387.71	7.32	0	0	1233.64	35.30	791.20	15.96	375.66	16.59	202.62	6.69	1	21522.03	16.00	0.88	4	2	1933	9424	7492
1968	54.18	83.80	1934	8668.13	16.70	13407.33	8.10	0	0	1356.50	49.54	827.64	19.31	330.52	16.91	173.89	7.31	1	23908.67	16.00	0.85	5	2	1934	9424	7491
1969	53.93	83.83	1935	8628.92	12.73	13412.13	8.07	0	0	1360.92	42.69	798.33	17.64	305.54	12.48	202.26	7.33	1	22511.10	18.07	0.87	5	2	1935	9424	7490
1970	53.88	83.59	1936	8621.05	16.86	13373.72	9.31	0	0	1171.45	47.38	793.12	17.30	288.42	16.66	179.08	8.33	1	21776.45	17.17	0.84	5	2	1936	9424	7489
1971	54.62	83.51	1937	8739.42	20.84	13360.94	9.40	0	0	828.38	30.97	838.06	13.76	377.92	22.20	198.33	8.56	1	19264.22	12.82	0.82	5	2	1937	9424	7488
1972	54.25	83.35	1938	8680.56	10.12	13336.58	5.82	0	0	1242.45	31.41	802.65	11.88	296.19	9.88	180.09	5.24	1	20187.10	14.08	0.92	4	2	1938	9424	7487
1973	54.09	83.37	1939	8654.28	14.18	13338.73	8.49	0	0	1049.19	37.23	854.86	14.63	301.21	13.78	187.57	7.67	1	19702.25	16.40	0.85	4	2	1939	9424	7486
1974	54.40	83.58	1940	8704.33	10.80	13372.41	7.05	0	0	1093.66	28.69	785.64	11.98	300.85	10.70	211.10	6.40	1	19786.42	14.20	0.91	5	2	1940	9424	7485
1975	54.24	83.76	1941	8677.89	21.47	13401.94	10.38	0	0	950.63	39.74	829.68	17.23	360.05	22.60	195.75	9.45	1	19033.75	11.62	0.80	5	2	1941	9424	7484
1976	55.15	83.74	1942	8823.89	26.65	13399.01	12.57	0	0	945.84	43.06	803.50	20.73	404.49	30.69	218.48	11.72	1	21756.95	15.33	0.74	5	2	1942	9424	7483
1977	54.63	83.80	1943	8741.42	20.96	13408.20	12.08	0	0	1070.09	43.54	786.45	20.40	350.25	21.49	233.60	11.13	1	22957.35	15.96	0.79	5	2	1943	9424	7482
1978	54.33	83.40	1944	8693.56	17.06	13344.09	9.86	0	0	1037.37	38.33	789.34	16.42	330.83	17.35	208.61	9.12	1	21477.92	12.07	0.84	5	2	1944	9424	7481
1979	54.19	83.56	1945	8670.84	15.93	13369.74	9.55	0	0	932.77	32.89	786.62	14.47	328.93	16.21	213.55	8.71	1	17145.17	10.22	0.84	5	2	1945	9424	7480
1980	53.84	83.42	1946	8613.63	12.35	13347.01	8.70	0	0	1112.09	36.18	805.56	14.95	289.98	11.85	210.05	7.90	1	20677.03	12.83	0.86	5	2	1946	9424	7479
1981	53.84	83.41	1947	8615.06	12.22	13345.00	9.10	0	0	1075.53	38.48	829.39	14.66	263.12	11.34	198.68	8.20	1	18899.08	11.20	0.85	5	2	1947	9424	7478
1982	54.25	83.72	1948	8680.51	13.88	13394.86	9.39	0	0	950.70	31.03	805.23	13.77	313.00	13.90	226.58	8.60	1	18566.50	10.70	0.85	5	2	1948	9424	7477
1983	54.61	83.64	1949	8737.34	12.70	13383.01	8.84	0	0	936.00	28.29	811.75	12.90	318.51	12.71	231.29	8.14	1	19482.45	13.86	0.86	4	2	1949	9424	7476
1984	55.35	83.65	1950	8855.79	12.75	13383.35	8.72	0	0	1011.24	32.79	839.65	13.85	300.29	12.38	211.74	7.94	1	20452.58	16.80	0.86	4	2	1950	9424	7475
1985	55.43	83.49	1951	8868.39	17.92	13358.09	11.28	0	0	692.15	24.64	813.05	12.10	366.99	19.49	244.87	10.94	1	16589.67	12.83	0.81	5	2	1951	9424	7474
1986	55.34	83.13	1952	8854.39	13.80	13300.64	11.76	0	0	719.77	29.10	839.74	12.02	265.10	12.86	227.74	10.76	1	15094.08	12.20	0.80	4	2	1952	9424	7473
1987	55.09	83.88	1953	8814.85	15.23	13421.40	8.57	0	0	688.87	23.90	837.27	9.92	325.56	15.34	194.32	7.78	1	16627.95	13.57	0.85	4	2	1953	9424	7472
1988	54.43	84.04	1954	8709.09	21.60	13446.29	8.40	0	0	865.19	27.74	799.71	13.06	425.02	23.61	206.65	7.70	1	18477.55	13.60	0.86	5	2	1954	9424	7471
1989	54.23	83.91	1955	8676.36	16.45	13425.55	9.91	0	0	810.33	25.03	721.35	12.61	372.85	17.73	252.01	9.40	1	16284.35	9.50	0.84	5	2	1955	9424	7470
1990	53.51	84.00	1956	8561.12	15.11	13440.74	11.54	0	0	876.37	33.30	764.16	14.52	291.29	14.98	237.38	10.67	1	18337.83	12.31	0.82	5	2	1956	9424	7469
1991	53.97	83.66	1957	8635.73	12.87	13385.39	9.64	0	0	1075.04	44.16	824.44	15.26	241.55	11.74	182.44	8.62	0	16176.28	12.14	0.83	5	2	1957	9424	7468
1992	54.33	83.84	1958	8692.22	9.72	13413.70	6.36	0	0	1078.99	25.09	752.73	10.69	306.67	9.68	215.02	5.80	1	17105.78	11.66	0.92	4	2	1958	9424	7467
1993	54.49	83.73	1959	8719.04	13.44	13396.91	9.69	0	0	1085.18	40.38	801.64	16.09	278.40	12.63	204.17	8.78	1	17378.67	17.26	0.83	4	2	1959	9424	7466
1994	54.56	83.79	1960	8730.33	10.62	13407.12	7.69	0	0	1133.68	35.44	836.54	13.23	262.58	9.79	192.14	6.93	1	18936.42	18.01	0.88	4	2	1960	9424	7465
1995	54.73	83.95	1961	8756.09	15.87	13431.32	10.41	0	0	1126.27	41.30	795.48	18.18	316.75	15.95	223.01	9.59	1	20423.10	13.86	0.83	5	2	1961	9424	7464
1996	54.05	83.83	1962	8647.42	11.44	13412.36	7.36	0	0	1416.75	43.64	834.06	16.51	281.48	10.90	186.80	6.63	1	23069.90	17.91	0.89	5	2	1962	9424	7463
1997	54.04	84.26	1963	8645.85	8.95	13481.00	5.99	0	0	1791.88	44.63	818.62	16.72	273.50	8.45	187.91	5.39	1	27136.22	25.43	0.92	4	2	1963	9424	7462
1998	53.63	83.75	1964	8581.20	11.47	13399.33	8.59	0	0	1404.86	46.58	854.45	18.10	267.34	10.65	202.62	7.76	1	24324.40	24.29	0.87	5	2	1964	9424	7461
1999	53.43	84.11	1965	8549.44	8.66	13457.91	6.11	0	0	1763.23	43.82	858.66	16.54	268.88	8.03	192.17	5.51	1	25611.42	24.21	0.92	5	2	1965	9424	7460
[truncated: 98,258 more rows]
