# Supplementary material for: Single-lipid tracking reveals heterogeneities in the nanoscale dynamics of colloid-supported lipid bilayers
Source: Soft Matter. 2025 Mar 26;21(16):3058–66. doi: 10.1039/d4sm01299b (PMC11957375; doi:10.1039/d4sm01299b)
Supplement: SM-021-D4SM01299B-s001 [file SM-021-D4SM01299B-s001.zip › RAW_DOM_tracks/DPPC_Heating_DOM/S01R10_PSF@1p2_SNR@5_link@2_gap@2_Results_40 DEG-9000-end.csv]

	X_(px)	Y_(px)	Frame_Number	X_(nm)	X_loc_error(nm)	Y_(nm)	Y_loc_error(nm)	Z_(nm)	Z_loc_error(nm)	Amplitude_fit	Amp_error	BGfit	BGfit_error	SD_X_(nm)	SD_X_error(nm)	SD_Y_(nm)	SD_Y_error(nm)	False_positive	IntegratedInt	SNR	R2_fit	Iterations_fit	Track_ID	Particle_ID	Track_Length	Reverse_numbering
1	48.93	65.64	1	7829.57	20.93	10501.97	34.63	0	0	368.28	23.27	609.40	11.92	259.54	19.96	377.11	37.18	1	12966.38	4.83	0.59	5	1	1	440	440
2	49.36	66.09	2	7897.25	23.02	10573.61	27.99	0	0	456.70	42.56	649.43	14.86	192.11	20.62	232.37	25.36	0	12241.92	4.61	0.49	5	1	2	440	439
3	49.11	65.49	3	7857.12	17.92	10478.25	27.14	0	0	554.23	39.44	652.69	15.75	197.51	16.25	291.98	25.93	1	14174.17	6.60	0.59	5	1	3	440	438
4	49.39	66.13	4	7901.76	17.99	10580.05	22.82	0	0	553.19	47.39	673.94	13.93	162.20	15.86	205.29	20.33	0	13891.72	6.82	0.56	4	1	4	440	437
5	49.29	66.16	5	7887.01	15.98	10585.59	12.71	0	0	748.73	47.91	668.04	13.19	192.70	14.08	153.53	11.29	0	15434.40	8.03	0.71	4	1	5	440	436
6	48.80	65.73	6	7807.61	11.78	10516.27	13.58	0	0	831.84	44.79	701.09	13.13	168.99	10.43	194.73	12.01	0	15869.75	9.58	0.76	4	1	6	440	435
7	49.00	65.22	7	7839.55	19.24	10434.55	22.61	0	0	455.68	28.56	616.65	12.43	240.13	17.87	278.92	21.48	1	12535.33	5.19	0.61	5	1	7	440	434
8	49.34	65.74	8	7894.88	21.42	10518.15	60.57	0	0	394.20	23.25	552.73	13.83	274.16	21.56	577.95	94.08	1	13151.35	5.26	0.60	5	1	8	440	433
9	49.59	65.65	9	7933.80	17.32	10504.00	32.38	0	0	481.80	25.54	508.02	13.17	252.67	16.79	406.66	35.95	1	8219.78	4.02	0.68	5	1	9	440	432
10	49.76	65.89	10	7962.30	18.82	10542.99	17.89	0	0	482.78	35.82	646.52	11.18	196.27	16.72	186.52	15.90	0	8884.10	4.53	0.62	4	1	10	440	431
11	49.76	65.86	11	7961.08	13.28	10537.86	9.30	0	0	583.88	25.37	594.85	8.19	235.93	11.93	166.12	8.31	0	6157.12	4.61	0.82	4	1	11	440	430
12	49.95	66.05	12	7991.25	8.95	10568.24	8.85	0	0	687.22	18.73	467.47	7.97	254.53	8.40	252.57	8.25	1	7501.78	7.05	0.89	4	1	12	440	429
13	49.49	65.88	13	7918.19	18.01	10540.93	16.65	0	0	540.29	26.20	501.69	11.77	276.44	17.72	264.83	15.84	1	8905.28	6.02	0.74	5	1	13	440	428
14	48.89	65.85	14	7822.50	25.81	10536.75	23.70	0	0	431.99	24.97	532.23	13.28	332.02	26.66	310.38	23.90	1	9152.78	3.99	0.58	5	1	14	440	427
15	50.04	67.17	15	8006.24	17.43	10746.45	17.43	0	0	479.09	30.29	527.87	10.75	214.02	15.71	214.18	15.67	0	6609.50	3.73	0.67	5	1	15	440	426
16	50.21	67.51	16	8033.29	15.61	10802.15	15.46	0	0	489.03	33.37	531.94	9.43	176.47	13.78	174.84	13.63	0	3432.67	3.25	0.67	3	1	16	440	425
17	50.37	67.39	17	8059.41	16.49	10782.44	16.52	0	0	524.05	43.84	556.54	10.43	151.13	14.29	151.37	14.30	0	6664.03	3.83	0.60	4	1	17	440	424
18	50.30	67.58	18	8047.82	22.45	10812.79	26.75	0	0	384.26	45.92	558.14	11.44	144.29	19.54	172.20	23.42	0	4001.55	2.60	0.42	4	1	18	440	423
19	49.97	67.30	19	7995.81	34.38	10767.91	22.48	0	0	375.88	39.58	570.29	13.14	250.26	31.56	165.84	20.05	1	5787.92	3.39	0.45	5	1	19	440	422
20	49.58	66.75	20	7932.36	21.39	10680.02	13.07	0	0	481.11	21.84	490.35	9.82	334.24	21.85	225.19	12.16	1	6130.20	3.05	0.76	5	1	20	440	421
21	49.77	66.21	21	7962.42	19.17	10594.30	18.15	0	0	495.08	25.93	506.91	11.95	278.88	18.66	270.40	17.17	1	7078.88	3.35	0.68	5	1	21	440	420
22	50.16	66.56	22	8024.87	16.40	10649.63	17.25	0	0	581.91	37.82	557.69	12.48	195.61	14.63	205.80	15.38	0	6912.60	4.55	0.67	5	1	22	440	419
23	49.30	65.76	23	7887.90	18.87	10521.63	22.80	0	0	467.04	18.66	484.67	9.84	326.50	19.13	354.52	21.96	1	11313.80	4.83	0.80	5	1	23	440	418
24	49.90	66.42	24	7983.22	18.34	10626.46	24.53	0	0	506.00	48.99	671.77	13.13	146.83	16.43	194.81	21.87	0	8056.95	4.14	0.52	4	1	24	440	417
25	49.52	66.22	25	7922.97	24.55	10594.44	24.13	0	0	501.49	45.94	634.33	15.66	208.00	21.95	204.40	21.59	0	9681.85	4.49	0.49	3	1	25	440	416
26	49.64	66.25	26	7941.97	28.04	10600.42	26.84	0	0	478.22	46.28	652.44	17.04	225.37	25.29	215.90	24.19	0	8374.88	3.72	0.45	3	1	26	440	415
27	47.86	66.47	27	7656.87	26.79	10635.34	22.51	0	0	588.42	32.10	509.10	16.32	331.56	26.99	300.63	22.60	1	15889.50	7.24	0.70	5	1	27	440	414
28	48.04	66.25	28	7686.90	37.97	10600.09	27.28	0	0	399.91	47.80	693.77	16.24	244.25	34.77	177.41	24.41	0	13306.45	4.77	0.37	5	1	28	440	413
29	49.30	66.58	29	7887.26	59.83	10653.14	31.20	0	0	329.37	41.11	584.69	16.68	327.92	60.06	194.84	28.45	1	12711.70	4.14	0.42	5	1	29	440	412
30	48.64	65.69	30	7782.14	33.58	10510.17	33.07	0	0	440.21	96.78	752.87	16.12	105.54	24.76	108.39	26.27	1	12640.65	9.28	0.21	5	1	30	440	411
31	49.34	65.11	31	7894.39	23.38	10417.56	29.06	0	0	518.27	84.41	695.24	14.40	86.37	16.27	137.48	26.02	1	10293.38	7.69	0.32	4	1	31	440	410
32	49.99	66.06	32	7998.77	22.88	10569.91	17.89	0	0	482.17	29.87	519.04	12.64	282.27	21.95	226.41	16.41	1	5339.58	3.10	0.63	5	1	32	440	409
33	49.25	65.96	33	7880.21	26.66	10553.19	19.15	0	0	494.35	62.53	741.15	13.56	163.69	23.29	121.78	18.94	1	11818.12	5.94	0.42	5	1	33	440	408
34	49.28	65.81	34	7885.58	34.01	10530.21	30.96	0	0	373.62	54.71	755.19	14.92	179.04	30.04	163.18	27.34	0	12594.38	3.61	0.32	5	1	34	440	407
35	49.09	65.13	35	7853.82	18.94	10421.52	24.04	0	0	519.88	42.91	657.42	14.06	178.03	16.90	225.23	21.58	0	13048.42	6.40	0.56	5	1	35	440	406
36	49.33	65.57	36	7893.00	17.15	10490.81	22.34	0	0	559.22	37.40	703.25	13.59	199.37	15.53	250.14	21.38	1	15676.22	6.29	0.64	4	1	36	440	405
37	49.57	65.84	37	7931.23	17.84	10534.67	17.03	0	0	877.02	67.36	720.74	18.97	179.26	15.73	171.11	15.05	0	12742.62	6.08	0.62	3	1	37	440	404
38	48.82	65.89	38	7811.73	10.25	10542.15	10.07	0	0	1167.64	64.52	751.47	14.26	143.24	9.06	141.18	9.02	0	14686.50	12.49	0.78	4	1	38	440	403
39	49.13	65.84	39	7861.52	12.03	10534.36	13.25	0	0	915.41	52.53	699.41	14.25	161.81	10.64	178.13	11.68	0	14296.33	7.49	0.75	3	1	39	440	402
40	48.64	66.13	40	7782.40	32.02	10580.69	22.87	0	0	464.70	40.54	679.03	15.60	268.77	31.29	204.82	20.63	1	12150.03	4.91	0.51	5	1	40	440	401
41	48.43	65.95	41	7749.40	19.47	10552.60	21.33	0	0	611.16	46.88	724.57	15.93	197.10	17.39	215.38	19.17	0	14631.53	4.89	0.58	3	1	41	440	400
42	48.22	65.88	42	7714.53	13.84	10541.40	12.81	0	0	787.22	55.96	740.86	12.63	150.08	12.14	139.65	11.52	0	13103.90	7.99	0.69	4	1	42	440	399
43	48.17	65.81	43	7707.45	15.39	10529.83	21.71	0	0	691.66	50.38	722.05	15.91	163.84	13.72	230.15	19.46	0	15354.80	7.62	0.63	3	1	43	440	398
44	48.40	65.41	44	7743.54	16.23	10465.00	21.86	0	0	596.43	29.57	576.29	14.22	252.82	15.68	332.19	22.40	1	14705.97	7.10	0.69	4	1	44	440	397
45	48.08	65.83	45	7693.01	20.94	10533.56	31.30	0	0	517.25	36.52	634.00	16.70	232.95	19.47	325.75	31.80	1	14549.22	6.94	0.57	5	1	45	440	396
46	48.41	65.66	46	7746.13	34.91	10505.14	23.99	0	0	504.00	27.00	500.02	14.34	383.76	31.60	324.62	24.46	1	13477.90	6.35	0.72	5	1	46	440	395
47	49.64	66.32	47	7943.11	18.62	10610.75	20.87	0	0	525.94	30.08	489.90	12.75	249.43	17.67	267.96	20.55	1	6616.35	3.44	0.70	5	1	47	440	394
48	49.64	66.71	48	7943.18	17.76	10673.61	25.21	0	0	504.59	34.35	510.00	13.41	203.40	16.23	278.04	24.29	1	6047.22	3.12	0.63	5	1	48	440	393
49	50.41	66.83	49	8065.74	37.45	10692.30	40.10	0	0	389.02	64.03	572.24	18.78	175.84	33.11	188.05	35.58	0	5490.83	2.39	0.26	5	1	49	440	392
50	49.04	66.21	50	7847.10	41.94	10593.69	37.29	0	0	395.81	42.97	576.99	18.97	272.37	41.91	266.65	34.91	1	11567.53	4.37	0.45	5	1	50	440	391
51	48.87	66.49	52	7819.86	39.08	10638.60	29.32	0	0	390.19	31.58	508.32	14.69	315.04	38.47	269.96	28.66	1	9431.75	4.65	0.59	5	1	51	440	390
52	48.96	65.93	54	7832.82	32.23	10548.78	24.55	0	0	422.55	23.82	481.74	12.00	361.44	31.76	293.52	24.49	1	10304.22	3.93	0.69	5	1	52	440	389
53	48.83	65.98	56	7813.40	23.56	10556.31	19.06	0	0	617.40	40.54	581.01	16.84	273.28	22.55	226.94	17.50	1	12539.90	7.58	0.64	5	1	53	440	388
54	48.97	65.37	57	7835.00	28.34	10459.83	30.32	0	0	448.28	32.49	581.14	16.10	298.31	27.92	301.97	30.57	1	13152.30	5.84	0.58	5	1	54	440	387
55	49.52	66.14	58	7923.48	17.04	10581.69	19.43	0	0	829.31	65.99	626.96	18.73	165.18	14.99	188.42	17.17	0	10160.67	6.51	0.60	4	1	55	440	386
56	49.78	66.38	59	7964.57	19.93	10620.95	20.41	0	0	559.70	50.25	640.78	13.98	171.22	17.59	175.38	17.99	0	7754.95	4.00	0.55	3	1	56	440	385
57	48.61	65.75	60	7777.10	21.21	10520.13	16.00	0	0	583.21	32.79	586.16	13.89	290.31	20.31	222.29	14.83	1	9728.62	5.92	0.67	4	1	57	440	384
58	48.35	65.39	61	7735.64	36.29	10462.24	56.41	0	0	297.48	27.04	636.64	15.65	302.50	36.73	427.15	68.79	1	13869.75	6.45	0.36	5	1	58	440	383
59	47.96	64.76	62	7674.16	35.61	10361.35	50.43	0	0	283.40	25.57	664.61	14.36	304.87	35.63	388.26	55.68	1	13262.45	4.71	0.37	5	1	59	440	382
60	48.02	65.36	63	7682.48	23.33	10457.54	29.60	0	0	358.33	26.19	636.52	12.25	250.39	21.96	309.85	29.31	1	12820.50	6.21	0.52	5	1	60	440	381
61	48.21	65.58	64	7714.08	27.21	10493.31	46.68	0	0	351.76	26.39	593.04	14.83	281.99	26.88	427.29	56.90	1	9825.62	4.25	0.45	5	1	61	440	380
62	48.78	66.49	65	7805.33	28.60	10637.66	21.45	0	0	449.34	33.11	554.14	13.94	291.32	27.91	224.75	20.22	1	9245.88	3.96	0.58	5	1	62	440	379
63	49.48	66.02	66	7916.37	15.48	10563.78	15.20	0	0	676.31	46.57	605.31	12.82	173.40	13.63	170.36	13.43	0	8110.58	4.94	0.67	3	1	63	440	378
64	49.09	66.16	67	7854.31	22.06	10585.35	26.69	0	0	480.27	38.65	563.65	15.15	214.17	20.02	256.72	24.70	1	8486.62	4.16	0.54	5	1	64	440	377
65	48.96	65.78	68	7832.85	25.28	10524.01	33.35	0	0	383.13	24.18	523.85	12.25	302.55	24.99	334.88	32.40	1	8999.65	3.55	0.62	5	1	65	440	376
66	49.64	65.85	70	7941.94	23.15	10536.71	35.64	0	0	471.35	48.71	597.22	17.05	174.42	20.72	262.24	33.36	1	5280.33	2.82	0.44	5	1	66	440	375
67	50.03	66.30	71	8004.19	23.58	10608.69	27.00	0	0	490.59	49.84	566.67	15.62	179.67	20.98	205.69	24.00	0	4358.80	2.52	0.46	5	1	67	440	374
68	49.73	66.93	72	7957.10	17.20	10708.65	34.05	0	0	415.58	35.24	565.69	12.41	158.24	15.40	299.30	33.00	1	4193.15	2.36	0.54	5	1	68	440	373
69	49.50	66.89	73	7919.48	17.18	10701.92	32.25	0	0	392.17	25.40	513.30	11.20	207.54	16.00	355.56	33.93	1	6135.47	2.83	0.65	5	1	69	440	372
70	49.56	67.46	74	7930.09	14.12	10792.94	16.90	0	0	442.02	25.66	505.86	8.55	189.05	12.59	221.72	15.68	0	3951.33	2.52	0.72	5	1	70	440	371
71	49.42	65.95	76	7906.50	21.58	10552.40	40.23	0	0	515.88	65.36	626.15	18.36	128.71	17.80	241.86	36.41	1	9085.22	4.36	0.38	5	1	71	440	370
72	49.34	65.61	77	7893.92	14.09	10497.89	31.15	0	0	444.87	26.33	561.71	9.94	184.42	12.61	321.89	29.38	1	9461.95	3.38	0.71	5	1	72	440	369
73	49.86	66.06	78	7977.08	22.79	10569.33	38.56	0	0	361.07	29.33	540.34	12.46	218.53	20.88	317.28	38.31	1	8032.83	3.20	0.57	5	1	73	440	368
74	49.68	65.37	79	7949.01	13.70	10458.73	21.27	0	0	599.82	28.28	493.94	12.35	225.94	12.76	316.88	21.38	1	7813.95	4.53	0.76	5	1	74	440	367
75	48.56	63.88	80	7770.05	29.15	10220.44	46.73	0	0	342.08	32.00	623.62	15.97	247.82	27.19	362.90	50.37	1	11873.65	6.35	0.37	5	1	75	440	366
76	47.62	63.14	81	7618.54	28.48	10102.72	29.65	0	0	428.68	30.05	568.44	15.13	295.87	28.65	316.09	29.92	1	12355.45	5.80	0.54	5	1	76	440	365
77	48.36	64.24	82	7737.19	38.90	10278.51	51.15	0	0	357.20	42.38	672.30	20.23	253.45	37.47	325.38	51.88	1	14290.10	7.25	0.31	5	1	77	440	364
78	47.78	63.11	83	7644.30	23.95	10097.08	57.74	0	0	398.55	34.65	664.11	16.35	216.61	21.93	409.79	59.04	1	13322.03	7.67	0.48	5	1	78	440	363
79	48.30	64.34	84	7727.37	17.92	10293.97	42.42	0	0	497.44	34.16	658.24	16.18	206.98	16.60	420.67	50.58	1	15519.65	8.67	0.57	5	1	79	440	362
80	47.98	63.59	85	7677.03	121.84	10174.49	90.95	0	0	222.49	30.92	591.83	17.19	502.42	107.69	387.07	82.28	1	16923.40	7.20	0.50	5	1	80	440	361
81	47.67	63.08	86	7626.60	32.83	10092.44	29.59	0	0	354.35	25.40	626.31	13.88	344.95	34.64	314.40	30.01	1	12517.85	6.69	0.46	5	1	81	440	360
82	47.29	63.03	87	7565.89	16.33	10085.26	17.94	0	0	568.77	36.18	700.04	12.46	199.50	14.61	218.30	16.19	0	17213.70	6.56	0.67	4	1	82	440	359
83	47.72	63.44	88	7634.46	12.04	10150.93	18.15	0	0	651.64	31.92	649.56	12.04	192.01	10.83	274.69	17.57	1	15593.10	11.25	0.76	5	1	83	440	358
84	47.81	62.98	89	7649.58	20.37	10076.29	24.07	0	0	468.50	33.53	672.50	13.49	222.70	18.53	259.23	22.53	1	14027.25	6.25	0.57	4	1	84	440	357
85	47.99	63.17	90	7678.92	20.98	10107.55	41.15	0	0	415.56	31.71	637.37	15.02	218.15	19.39	382.35	45.69	1	14081.90	9.93	0.50	5	1	85	440	356
86	47.81	63.73	91	7649.91	11.93	10196.47	44.30	0	0	469.61	32.87	677.79	11.91	134.14	10.91	412.97	49.40	1	14407.88	7.32	0.65	5	1	86	440	355
87	47.64	63.77	92	7621.81	16.12	10203.94	36.23	0	0	410.11	22.22	600.07	11.45	234.51	15.37	443.71	44.92	1	12220.78	6.90	0.65	5	1	87	440	354
88	48.00	63.25	93	7680.20	12.73	10119.37	16.49	0	0	541.45	23.28	588.82	10.04	231.94	11.74	288.17	16.10	1	12299.78	8.27	0.78	5	1	88	440	353
89	48.18	63.59	94	7708.28	16.98	10174.30	17.90	0	0	518.57	25.60	557.34	11.78	265.47	16.29	282.04	17.07	1	11112.95	7.10	0.69	4	1	89	440	352
90	48.34	63.16	95	7734.54	20.34	10105.10	41.66	0	0	482.34	22.55	536.54	12.47	311.49	20.64	507.48	37.76	1	11469.60	6.01	0.74	5	1	90	440	351
91	48.18	63.11	96	7708.71	29.07	10098.04	28.31	0	0	290.06	26.36	638.99	10.91	249.21	26.86	242.91	26.11	0	9448.22	2.58	0.44	5	1	91	440	350
92	48.87	64.16	97	7819.11	16.01	10266.27	23.89	0	0	450.02	27.09	602.38	11.34	209.23	14.59	301.29	23.27	1	10462.83	6.57	0.65	5	1	92	440	349
93	49.01	64.47	98	7842.09	12.66	10314.96	17.56	0	0	649.42	26.93	557.14	12.04	238.79	11.74	305.46	17.59	1	11944.65	10.26	0.78	4	1	93	440	348
94	48.96	65.00	99	7833.77	17.01	10399.94	20.58	0	0	639.03	37.98	614.68	15.49	223.62	15.59	266.54	19.38	1	15246.88	7.97	0.66	4	1	94	440	347
95	48.57	64.78	100	7771.08	9.55	10365.16	12.20	0	0	888.33	30.54	554.27	12.36	217.82	8.66	269.65	11.66	1	15454.85	10.97	0.85	4	1	95	440	346
96	48.43	64.83	101	7748.31	13.42	10373.50	18.63	0	0	612.24	28.78	577.57	12.45	224.78	12.26	297.26	18.29	1	12285.88	6.91	0.74	5	1	96	440	345
97	48.46	64.74	102	7753.34	11.62	10357.63	14.32	0	0	775.21	29.04	531.95	12.56	238.46	11.05	287.26	13.98	1	14260.85	7.99	0.82	4	1	97	440	344
98	48.32	64.86	103	7731.95	12.34	10376.99	14.98	0	0	734.15	34.67	626.68	12.92	203.85	11.11	245.59	13.71	0	13681.50	8.06	0.77	3	1	98	440	343
99	48.63	64.89	104	7780.51	11.05	10382.82	10.82	0	0	809.47	24.85	501.57	11.56	280.30	10.53	272.09	10.41	1	12727.55	8.57	0.85	4	1	99	440	342
100	48.58	64.97	105	7772.49	13.00	10395.64	10.87	0	0	1038.04	38.57	533.19	15.52	260.56	12.62	228.04	9.95	1	14678.38	11.29	0.84	5	1	100	440	341
101	48.30	65.51	106	7727.60	13.53	10481.24	10.14	0	0	1002.43	44.79	622.46	14.74	231.75	12.43	176.21	9.03	0	15346.90	8.42	0.81	4	1	101	440	340
102	47.70	65.22	107	7632.07	13.70	10435.00	11.41	0	0	958.40	49.70	657.59	15.04	204.13	12.14	170.20	10.13	0	15554.55	8.31	0.77	4	1	102	440	339
103	47.99	65.19	108	7678.27	51.52	10429.70	76.95	0	0	345.76	49.28	628.55	13.67	222.04	47.31	377.14	60.12	1	15208.05	7.53	0.60	5	1	103	440	338
104	48.76	65.15	109	7801.58	13.31	10424.36	18.15	0	0	668.33	34.63	639.92	13.30	200.86	12.01	266.74	17.17	1	14040.03	6.45	0.73	3	1	104	440	337
105	48.21	64.62	110	7713.04	10.50	10339.76	17.13	0	0	725.58	28.88	591.68	12.13	207.17	9.54	312.17	17.13	1	15803.85	11.33	0.81	5	1	105	440	336
106	48.64	64.82	111	7782.01	14.85	10371.68	18.54	0	0	572.88	27.71	610.86	12.30	241.51	13.68	289.64	18.12	1	13257.42	7.08	0.72	4	1	106	440	335
107	48.37	64.64	112	7738.96	17.55	10341.92	19.31	0	0	612.30	26.94	539.42	13.73	297.99	17.55	320.89	19.67	1	13395.72	9.03	0.74	5	1	107	440	334
108	47.96	64.49	113	7673.10	16.06	10317.82	16.44	0	0	568.30	21.90	533.37	11.74	316.76	16.31	326.84	16.84	1	13111.12	7.27	0.73	4	1	108	440	333
109	47.76	64.20	114	7641.66	18.89	10271.44	20.62	0	0	414.34	22.01	633.98	10.38	272.54	18.30	293.55	20.31	1	13320.55	8.09	0.67	5	1	109	440	332
110	47.69	64.58	115	7630.43	27.58	10332.49	34.71	0	0	343.30	30.44	625.38	13.52	244.26	25.43	289.95	34.31	1	10838.85	7.27	0.47	5	1	110	440	331
111	48.54	64.82	116	7765.66	14.23	10371.74	13.28	0	0	641.15	24.17	532.84	11.45	292.70	13.76	271.57	12.83	1	11832.97	5.69	0.79	4	1	111	440	330
112	48.59	64.23	117	7775.00	11.27	10277.43	13.62	0	0	610.71	23.72	579.19	9.93	227.77	10.28	271.36	12.80	1	11124.40	6.37	0.81	4	1	112	440	329
113	48.64	64.30	118	7781.71	11.52	10287.74	13.06	0	0	739.01	32.58	613.32	11.72	203.35	10.34	230.07	11.79	0	12717.53	8.59	0.80	3	1	113	440	328
114	48.48	64.21	119	7756.92	13.09	10273.24	15.06	0	0	616.62	21.94	523.68	11.24	288.59	12.69	322.35	15.31	1	12932.00	8.23	0.77	4	1	114	440	327
115	48.41	63.98	120	7745.48	14.27	10236.93	24.56	0	0	612.09	28.33	567.99	13.18	241.49	13.12	342.66	24.29	1	13347.33	6.51	0.75	5	1	115	440	326
116	48.65	64.39	121	7784.53	12.59	10303.13	15.19	0	0	649.89	25.94	545.94	11.10	242.86	11.89	278.88	14.99	1	9522.10	5.29	0.82	5	1	116	440	325
117	48.59	64.79	122	7774.91	17.71	10366.60	19.75	0	0	501.45	32.47	630.73	12.20	213.31	15.97	236.90	17.97	0	9992.50	5.47	0.64	4	1	117	440	324
118	48.09	64.27	123	7693.77	23.56	10283.63	24.28	0	0	461.55	36.07	657.70	14.39	234.23	21.73	242.29	22.22	0	14273.38	4.95	0.54	5	1	118	440	323
119	48.42	64.23	124	7747.07	33.45	10277.12	21.09	0	0	446.85	31.23	577.68	14.50	333.69	34.08	237.45	19.45	1	11384.42	5.26	0.56	5	1	119	440	322
120	48.50	64.54	125	7760.05	26.64	10325.77	20.14	0	0	472.93	32.61	603.40	13.85	284.46	26.25	229.22	18.35	1	11014.85	5.03	0.59	5	1	120	440	321
121	47.20	63.38	127	7552.18	30.00	10141.14	25.32	0	0	476.58	39.27	598.11	17.04	276.84	28.96	241.28	23.27	1	11952.47	8.16	0.49	5	1	121	440	320
122	47.60	63.28	128	7615.76	28.64	10124.96	18.62	0	0	483.29	26.78	590.52	13.46	353.97	29.62	264.12	17.56	1	11393.20	7.05	0.64	5	1	122	440	319
123	47.70	63.19	129	7632.59	15.84	10109.92	10.35	0	0	642.13	24.26	577.88	9.97	296.82	15.76	213.68	9.46	1	13049.47	7.96	0.83	4	1	123	440	318
124	47.65	63.48	130	7623.39	16.82	10156.73	12.80	0	0	682.39	39.53	672.53	12.67	224.53	15.02	171.20	11.38	0	14324.80	6.73	0.72	3	1	124	440	317
125	47.85	63.70	131	7656.43	9.93	10191.25	10.39	0	0	775.41	29.91	616.19	10.07	199.73	8.88	208.86	9.28	0	12396.50	9.15	0.85	3	1	125	440	316
126	47.87	63.52	132	7658.69	14.48	10163.81	16.87	0	0	598.07	33.81	621.69	12.06	199.34	13.01	231.77	15.21	0	11449.25	6.50	0.71	3	1	126	440	315
127	48.05	63.75	133	7688.44	18.37	10200.70	17.53	0	0	490.36	26.98	579.06	11.38	258.91	17.18	246.02	16.51	1	11626.90	8.62	0.69	5	1	127	440	314
128	48.29	63.46	134	7726.94	29.74	10153.42	23.09	0	0	465.20	26.33	573.34	13.42	330.86	28.70	311.27	22.90	1	14125.35	6.99	0.65	5	1	128	440	313
129	47.97	64.00	135	7674.94	13.71	10239.88	11.51	0	0	739.90	28.31	560.50	12.09	275.67	13.05	235.23	10.63	1	14111.17	9.67	0.81	5	1	129	440	312
130	47.85	64.06	136	7656.04	11.25	10249.58	12.41	0	0	828.26	34.14	621.87	12.66	212.69	10.15	233.43	11.30	0	15307.45	9.41	0.82	5	1	130	440	311
131	47.86	64.33	137	7657.34	9.83	10293.52	12.13	0	0	785.16	27.20	593.73	10.72	221.63	8.91	258.65	11.82	1	15470.62	10.09	0.86	4	1	131	440	310
132	48.43	64.47	138	7748.70	12.56	10315.58	15.17	0	0	858.04	51.16	704.00	14.74	162.49	11.05	196.43	13.40	0	16352.25	10.39	0.73	3	1	132	440	309
133	48.24	64.03	139	7717.91	14.20	10245.37	16.09	0	0	870.89	50.31	696.25	16.77	190.75	12.68	215.61	14.45	0	18270.10	9.85	0.72	5	1	133	440	308
134	47.85	64.12	140	7656.63	12.27	10259.01	11.60	0	0	787.14	30.51	640.72	12.11	244.52	11.42	232.51	10.69	0	18372.22	8.62	0.82	4	1	134	440	307
135	47.94	63.95	141	7670.17	13.11	10232.51	14.96	0	0	713.30	31.50	666.60	12.98	231.99	12.03	261.21	14.07	1	19466.90	9.16	0.77	4	1	135	440	306
136	47.62	63.88	142	7619.29	19.63	10220.29	22.68	0	0	724.77	50.22	673.04	19.84	221.66	17.79	251.96	21.20	1	17512.08	10.40	0.59	4	1	136	440	305
137	47.83	63.80	143	7653.00	14.20	10207.74	14.23	0	0	804.94	33.88	610.56	15.07	263.12	13.34	263.77	13.36	1	17447.17	10.09	0.76	4	1	137	440	304
138	47.54	64.13	144	7607.20	12.60	10260.24	14.88	0	0	898.55	44.48	674.96	15.84	198.08	11.30	232.75	13.48	0	18862.33	8.02	0.76	4	1	138	440	303
139	47.43	64.29	145	7588.32	11.19	10285.69	14.88	0	0	998.22	41.99	607.12	15.98	207.83	10.07	259.19	14.52	1	18247.85	13.77	0.82	5	1	139	440	302
140	47.36	64.17	146	7578.07	9.45	10267.53	10.67	0	0	1196.04	39.19	623.93	15.57	225.62	8.58	250.54	9.99	1	21306.10	15.45	0.87	4	1	140	440	301
141	47.44	64.36	147	7590.75	13.83	10297.17	17.07	0	0	878.65	36.51	568.93	16.84	260.73	12.90	295.95	17.10	1	18378.60	10.54	0.78	5	1	141	440	300
142	47.92	64.44	148	7667.86	19.35	10310.71	20.97	0	0	617.39	46.98	713.71	15.92	197.33	17.32	213.81	18.75	0	14728.08	5.73	0.59	3	1	142	440	299
143	47.91	64.03	149	7665.82	18.15	10244.07	21.77	0	0	619.98	37.61	643.32	15.98	233.62	16.81	275.92	20.73	1	15382.85	6.99	0.64	5	1	143	440	298
144	47.90	64.77	150	7664.27	17.72	10362.99	21.15	0	0	550.44	32.10	634.54	13.67	236.89	16.44	275.28	20.39	1	14476.20	5.84	0.66	5	1	144	440	297
145	47.61	64.11	152	7617.31	41.69	10257.13	29.86	0	0	455.27	27.23	523.48	14.99	410.85	39.08	333.69	30.05	1	15707.78	4.87	0.67	5	1	145	440	296
146	48.33	64.67	153	7733.18	17.07	10346.97	15.17	0	0	622.42	24.87	518.69	12.05	304.75	17.18	285.79	14.93	1	13814.00	4.58	0.79	5	1	146	440	295
147	48.00	64.04	154	7679.38	24.96	10246.87	24.32	0	0	538.67	38.85	641.11	17.32	267.95	23.71	262.23	22.93	1	15315.55	6.18	0.55	5	1	147	440	294
148	47.61	63.83	155	7618.23	16.22	10212.15	20.49	0	0	581.28	20.81	534.15	11.62	328.59	16.68	374.37	20.98	1	15605.08	6.07	0.79	5	1	148	440	293
149	47.57	63.43	156	7611.13	24.26	10149.39	21.11	0	0	485.11	29.10	631.95	14.40	311.14	24.16	276.79	20.16	1	12901.90	5.99	0.57	4	1	149	440	292
150	47.38	63.70	157	7581.42	18.38	10192.51	16.44	0	0	588.21	36.33	674.90	13.26	231.28	16.60	207.21	14.78	0	14677.97	7.12	0.67	4	1	150	440	291
151	48.07	64.19	158	7690.69	16.00	10270.37	16.13	0	0	761.97	48.18	665.38	15.50	195.88	14.28	197.61	14.36	0	12192.75	6.83	0.68	3	1	151	440	290
152	48.08	64.60	159	7692.13	12.13	10335.87	11.32	0	0	903.33	49.49	677.31	12.97	170.56	10.68	159.04	9.90	0	11881.50	7.04	0.77	3	1	152	440	289
153	47.92	64.56	160	7667.79	10.66	10328.99	14.23	0	0	636.61	23.73	626.18	9.79	223.20	9.76	280.05	13.98	1	11676.70	5.33	0.84	5	1	153	440	288
154	47.46	64.83	161	7593.25	18.56	10372.18	15.97	0	0	674.66	42.42	685.10	14.89	229.14	16.69	197.20	14.38	0	15701.47	6.60	0.67	4	1	154	440	287
155	47.46	64.59	162	7593.62	28.05	10334.96	23.23	0	0	538.21	48.35	723.58	17.17	237.48	26.31	200.48	21.09	0	17479.30	5.40	0.52	5	1	155	440	286
156	47.19	64.47	163	7551.07	23.48	10314.41	19.44	0	0	642.42	41.51	640.14	17.28	276.13	22.55	230.93	18.44	1	17567.97	8.82	0.64	5	1	156	440	285
157	46.63	63.59	164	7460.76	17.11	10174.83	12.06	0	0	767.82	27.24	565.64	13.45	335.26	17.48	266.88	11.36	1	19460.25	9.78	0.81	5	1	157	440	284
158	46.19	63.13	165	7390.37	14.74	10100.94	11.17	0	0	837.45	35.35	641.47	13.94	269.19	13.78	207.21	10.13	1	17700.60	9.84	0.80	4	1	158	440	283
159	45.97	63.05	166	7355.73	13.63	10087.62	9.26	0	0	842.61	31.93	647.50	12.07	274.05	12.87	191.01	8.35	1	16466.00	13.97	0.84	4	1	159	440	282
160	46.02	63.31	167	7362.97	11.23	10130.09	9.89	0	0	818.47	29.33	632.75	11.19	242.39	10.34	215.44	8.93	0	17904.75	13.11	0.85	4	1	160	440	281
161	46.17	63.17	168	7386.86	21.87	10106.87	12.20	0	0	668.36	39.73	675.75	13.54	276.80	20.75	159.83	10.94	1	16971.35	9.63	0.71	5	1	161	440	280
162	45.69	63.08	169	7310.79	22.21	10092.12	13.46	0	0	636.54	46.59	707.80	13.69	234.25	19.83	143.19	12.24	0	15969.62	8.42	0.64	4	1	162	440	279
163	45.88	63.08	170	7340.94	16.89	10093.37	14.70	0	0	711.20	29.95	587.13	13.24	301.00	16.59	248.53	14.69	1	17735.60	10.70	0.80	5	1	163	440	278
164	45.74	63.21	171	7319.06	18.98	10114.20	16.10	0	0	616.36	30.03	594.41	13.18	280.47	18.88	254.49	15.22	1	18836.33	10.06	0.75	5	1	164	440	277
165	46.84	64.82	172	7495.02	22.70	10370.93	25.03	0	0	706.46	54.41	645.99	21.65	229.11	20.92	250.13	23.44	1	14702.58	9.53	0.57	5	1	165	440	276
166	46.38	64.47	173	7420.96	13.06	10315.30	16.39	0	0	912.49	41.50	634.38	16.91	224.94	11.85	267.97	15.96	1	20250.70	17.19	0.78	5	1	166	440	275
167	46.50	64.14	174	7439.50	12.04	10262.71	22.64	0	0	812.96	35.99	637.74	15.68	213.03	10.93	338.73	22.66	1	20108.83	14.96	0.78	5	1	167	440	274
168	46.62	63.92	175	7458.94	8.69	10227.27	8.60	0	0	1203.09	39.52	650.29	13.30	205.33	7.76	202.95	7.70	0	19119.58	15.11	0.89	4	1	168	440	273
169	46.74	63.88	176	7478.31	10.20	10221.15	9.56	0	0	1057.81	37.60	638.83	13.29	221.43	9.32	208.85	8.63	0	18224.50	12.89	0.86	4	1	169	440	272
170	47.47	64.00	177	7594.89	21.55	10240.57	24.89	0	0	642.23	49.30	668.81	19.37	219.59	19.51	250.64	23.08	1	18793.55	12.99	0.55	5	1	170	440	271
171	47.81	64.02	178	7649.50	17.81	10243.53	16.58	0	0	617.26	26.92	548.97	13.49	307.19	17.86	292.99	16.25	1	12374.75	6.32	0.73	5	1	171	440	270
172	47.88	63.58	179	7660.52	17.85	10172.31	21.05	0	0	578.51	25.59	518.10	13.59	306.24	17.88	340.24	21.83	1	10658.33	5.46	0.71	5	1	172	440	269
173	47.89	64.04	180	7662.55	17.20	10246.86	21.34	0	0	615.78	28.38	526.28	14.84	288.23	16.93	343.48	22.37	1	12286.00	5.65	0.69	5	1	173	440	268
174	47.59	64.43	181	7614.55	11.14	10308.28	11.73	0	0	960.61	44.58	681.83	13.87	185.73	9.89	195.47	10.41	0	14633.67	9.32	0.81	2	1	174	440	267
175	47.48	64.46	182	7596.78	14.17	10313.52	14.17	0	0	703.17	28.99	655.53	13.20	268.91	13.34	268.84	13.33	1	19121.40	9.13	0.76	4	1	175	440	266
176	47.00	64.39	183	7519.31	15.95	10302.50	13.23	0	0	717.48	27.16	577.75	13.48	317.76	16.11	274.87	12.61	1	16865.85	6.65	0.77	5	1	176	440	265
177	47.02	64.43	184	7523.50	16.12	10308.10	15.38	0	0	605.48	29.91	662.66	12.51	253.30	15.04	243.64	14.11	1	16236.45	7.21	0.72	4	1	177	440	264
178	47.51	64.57	185	7602.01	17.60	10331.07	11.34	0	0	794.11	38.91	684.45	13.89	266.03	16.95	180.34	10.15	1	15346.40	10.13	0.77	4	1	178	440	263
179	47.65	65.07	186	7624.40	15.88	10411.82	12.01	0	0	834.16	29.61	499.41	14.45	325.10	16.20	264.84	11.40	1	15591.90	9.46	0.81	5	1	179	440	262
180	47.54	64.52	187	7606.13	13.13	10322.68	10.79	0	0	710.56	22.69	546.46	10.31	298.71	13.10	256.53	10.45	1	13374.83	9.39	0.86	5	1	180	440	261
181	47.20	64.72	188	7551.60	19.69	10354.83	14.10	0	0	680.57	27.50	541.87	13.56	331.53	19.91	272.52	13.37	1	12877.20	7.30	0.77	5	1	181	440	260
182	47.72	64.80	189	7635.38	8.76	10368.55	7.58	0	0	925.63	25.51	583.66	9.83	246.90	8.02	214.70	6.86	0	13589.67	10.11	0.90	3	1	182	440	259
183	47.81	65.19	190	7648.91	7.44	10430.41	7.50	0	0	1078.32	29.40	575.77	10.38	212.03	6.68	213.58	6.74	0	14072.95	10.67	0.91	3	1	183	440	258
184	47.35	65.08	191	7575.57	10.97	10412.37	10.86	0	0	887.03	34.15	595.85	12.36	219.86	10.09	219.25	9.80	0	15146.00	8.17	0.84	5	1	184	440	257
185	46.92	64.74	192	7507.58	11.94	10359.20	13.95	0	0	816.41	35.75	604.36	13.51	212.79	10.80	244.27	13.02	0	14498.50	9.17	0.80	5	1	185	440	256
186	47.51	65.58	193	7602.16	26.94	10493.50	15.46	0	0	606.68	42.48	642.35	15.15	281.13	26.22	172.06	13.83	1	12475.30	6.72	0.63	5	1	186	440	255
187	47.00	65.73	194	7520.43	39.51	10516.21	20.49	0	0	521.07	52.73	639.01	17.08	269.92	38.83	156.91	18.15	1	11519.62	4.99	0.51	5	1	187	440	254
188	46.87	65.88	195	7498.65	28.59	10541.26	13.08	0	0	610.65	46.36	676.92	13.74	266.87	27.89	134.93	12.04	1	11400.62	5.37	0.63	5	1	188	440	253
189	46.83	65.51	196	7493.43	21.03	10480.85	14.79	0	0	688.54	54.06	707.58	14.91	206.21	18.58	144.35	12.71	0	10535.60	4.87	0.61	4	1	189	440	252
190	46.65	65.33	197	7464.42	14.68	10452.54	11.11	0	0	840.58	46.97	737.54	13.30	202.62	12.96	153.28	9.76	0	16439.22	7.38	0.75	3	1	190	440	251
191	46.64	65.26	198	7462.57	15.13	10441.06	14.13	0	0	720.80	36.40	675.16	13.73	233.11	13.71	218.03	12.76	0	15775.80	6.91	0.74	4	1	191	440	250
192	46.74	65.10	199	7477.76	21.45	10416.15	17.94	0	0	544.76	34.08	663.33	13.31	252.78	20.93	223.68	16.28	1	15056.70	8.10	0.66	5	1	192	440	249
193	46.83	65.03	200	7492.31	16.97	10404.83	15.82	0	0	639.07	38.02	691.09	13.47	221.46	15.29	206.63	14.24	0	16209.58	7.05	0.69	5	1	193	440	248
194	47.07	64.68	201	7530.42	10.67	10349.18	11.71	0	0	725.16	25.71	628.26	10.39	234.17	9.82	252.55	11.10	1	15449.30	10.29	0.85	4	1	194	440	247
195	47.00	65.03	202	7519.79	16.54	10405.25	13.70	0	0	741.88	35.81	614.35	14.49	263.93	15.54	221.87	12.51	1	14879.85	12.39	0.75	5	1	195	440	246
196	47.20	65.10	203	7551.25	17.89	10415.81	13.48	0	0	648.53	36.00	670.55	12.79	246.74	16.60	189.17	12.09	0	15358.05	6.93	0.73	5	1	196	440	245
197	46.87	65.14	204	7499.43	20.70	10423.10	19.19	0	0	706.01	51.03	656.48	18.12	222.26	18.67	206.46	17.24	0	15438.53	7.71	0.60	5	1	197	440	244
198	47.03	65.11	205	7524.81	36.97	10416.91	22.70	0	0	570.56	46.58	606.95	19.27	302.44	36.59	216.83	20.59	1	13985.42	9.83	0.55	5	1	198	440	243
199	48.08	64.97	206	7692.43	17.00	10395.83	13.20	0	0	681.28	39.12	590.91	12.94	228.72	15.32	178.50	11.79	0	9942.50	6.17	0.72	4	1	199	440	242
200	47.93	65.51	207	7669.42	25.64	10481.47	13.46	0	0	535.17	31.30	574.75	12.38	322.29	25.70	180.64	12.16	1	10413.40	5.66	0.69	5	1	200	440	241
201	47.87	65.81	208	7658.70	14.30	10530.16	8.67	0	0	737.25	33.29	589.58	10.16	242.21	13.06	149.04	7.75	0	8954.65	4.91	0.82	4	1	201	440	240
202	47.09	65.33	209	7534.28	31.88	10452.31	20.30	0	0	490.84	40.08	616.89	15.98	295.73	30.81	195.02	18.38	1	12735.42	7.64	0.52	4	1	202	440	239
203	47.19	65.44	210	7550.40	24.68	10469.99	15.75	0	0	601.75	38.20	621.54	15.23	295.48	23.77	194.61	14.26	1	14382.33	6.39	0.64	4	1	203	440	238
204	46.71	64.95	211	7472.88	33.62	10392.39	26.59	0	0	469.87	45.96	663.69	18.24	266.00	31.27	212.45	24.22	1	14227.50	7.49	0.45	5	1	204	440	237
205	46.70	65.68	212	7471.76	18.96	10508.42	17.61	0	0	752.42	55.63	627.29	17.26	198.45	16.83	184.11	15.70	0	13459.67	5.86	0.62	5	1	205	440	236
206	46.84	65.44	213	7495.16	18.00	10470.66	13.99	0	0	772.90	61.79	689.65	14.69	172.56	15.76	132.10	11.55	1	13256.67	7.40	0.62	4	1	206	440	235
207	47.00	64.82	214	7520.18	45.64	10371.56	23.76	0	0	413.52	40.22	649.05	16.85	341.47	47.08	192.30	21.64	1	12256.95	4.46	0.44	5	1	207	440	234
208	46.89	65.52	215	7502.79	20.96	10482.56	14.84	0	0	843.20	74.47	706.19	17.66	181.45	18.35	124.52	11.76	1	11505.53	6.35	0.58	4	1	208	440	233
209	47.05	65.25	216	7527.96	13.62	10439.77	13.28	0	0	1191.08	80.93	698.98	19.40	154.64	12.06	150.48	11.63	0	15089.88	8.07	0.70	4	1	209	440	232
210	46.90	65.31	217	7503.58	16.40	10450.25	15.79	0	0	954.66	65.24	669.06	19.20	185.39	14.52	178.50	13.97	0	14518.03	6.82	0.67	3	1	210	440	231
211	46.97	65.50	218	7515.95	16.11	10479.51	13.97	0	0	989.45	64.09	677.13	18.45	191.98	14.26	166.45	12.31	0	14522.60	7.34	0.69	3	1	211	440	230
212	47.26	65.37	219	7561.01	22.16	10459.58	12.70	0	0	703.07	44.09	687.08	14.79	270.51	20.50	157.33	11.28	1	16649.70	6.23	0.68	3	1	212	440	229
213	46.81	65.29	220	7489.91	16.21	10446.77	14.24	0	0	679.08	28.86	614.60	13.36	289.23	15.89	262.70	13.36	1	17528.65	6.20	0.76	5	1	213	440	228
214	46.97	65.11	221	7514.62	19.05	10418.18	14.94	0	0	743.83	40.28	685.40	16.27	270.26	17.96	216.05	13.60	1	18891.47	7.13	0.70	3	1	214	440	227
215	46.77	65.18	222	7482.90	20.52	10428.44	14.89	0	0	802.76	64.57	762.14	17.26	196.80	18.07	143.20	13.28	0	17377.03	6.16	0.61	4	1	215	440	226
216	46.77	65.00	223	7483.30	19.32	10400.52	14.84	0	0	650.73	39.57	699.28	14.13	245.88	17.59	190.02	13.33	0	16283.03	5.37	0.68	4	1	216	440	225
217	46.23	64.48	224	7396.11	20.39	10316.91	13.57	0	0	852.40	43.09	636.07	18.34	306.06	19.99	211.48	12.36	1	19114.70	12.91	0.71	5	1	217	440	224
218	46.63	65.23	225	7461.18	25.09	10436.91	21.31	0	0	770.73	55.26	706.64	23.44	271.59	23.55	233.15	19.54	1	18969.62	6.99	0.55	5	1	218	440	223
219	46.67	65.65	226	7466.94	22.44	10503.37	15.84	0	0	931.81	50.70	625.17	21.35	294.66	22.32	225.70	14.75	1	19223.62	6.81	0.71	4	1	219	440	222
220	45.97	66.23	227	7355.16	21.43	10597.38	16.25	0	0	1078.59	87.78	731.73	24.92	203.06	18.98	154.23	14.38	0	20462.58	8.96	0.59	5	1	220	440	221
221	46.26	65.80	228	7401.49	23.37	10527.83	14.31	0	0	875.25	61.16	698.26	19.82	253.64	21.79	159.13	12.76	1	20082.78	10.05	0.65	5	1	221	440	220
222	46.02	65.11	229	7363.36	20.12	10418.35	14.64	0	0	869.14	55.22	698.08	18.93	243.62	18.40	179.19	13.10	0	20324.95	10.73	0.67	4	1	222	440	219
223	45.74	64.61	230	7318.88	28.08	10337.26	15.77	0	0	679.57	32.83	598.73	17.11	405.60	32.67	253.86	15.31	1	20125.10	10.50	0.69	5	1	223	440	218
224	46.43	64.89	231	7429.48	58.27	10382.84	26.80	0	0	444.77	37.41	601.89	17.82	403.01	52.77	247.15	25.13	1	16769.42	9.39	0.57	5	1	224	440	217
225	45.18	64.11	232	7229.34	16.89	10257.86	11.33	0	0	953.86	45.84	662.55	16.87	269.79	15.73	184.11	10.20	1	18953.12	15.42	0.77	4	1	225	440	216
226	45.94	64.43	233	7349.67	27.16	10309.56	16.60	0	0	732.18	39.56	622.87	19.60	363.45	29.25	244.24	15.44	1	20341.60	11.01	0.64	5	1	226	440	215
227	45.38	64.46	234	7260.17	17.27	10314.21	15.32	0	0	902.27	58.27	714.77	18.62	206.98	15.37	183.74	13.63	0	19778.22	10.27	0.68	3	1	227	440	214
228	45.03	64.07	235	7205.25	16.98	10250.61	14.41	0	0	918.89	52.90	645.08	18.33	228.01	15.40	194.56	12.93	0	17484.42	13.62	0.71	5	1	228	440	213
229	45.75	64.93	236	7320.15	17.89	10388.21	20.64	0	0	814.11	51.87	645.05	20.30	219.47	16.21	249.94	19.20	1	18909.38	9.28	0.64	5	1	229	440	212
230	46.34	65.51	237	7414.54	15.83	10482.25	14.42	0	0	1023.08	71.00	730.50	19.00	175.76	13.92	159.91	12.61	0	18630.75	8.96	0.67	3	1	230	440	211
231	46.37	65.02	238	7418.52	18.20	10403.49	15.47	0	0	815.45	44.13	636.51	17.88	261.16	16.86	223.44	14.15	1	17960.08	9.77	0.70	5	1	231	440	210
232	46.20	65.16	239	7392.72	14.55	10425.89	13.51	0	0	998.30	52.16	667.48	17.95	216.02	13.05	200.79	12.10	0	18994.25	9.27	0.75	4	1	232	440	209
233	46.04	64.94	240	7366.27	13.29	10389.98	15.44	0	0	1063.60	57.24	686.99	19.41	191.67	11.89	222.11	13.90	0	20984.45	13.17	0.74	4	1	233	440	208
234	45.85	64.71	241	7336.64	9.65	10354.05	9.93	0	0	1131.99	39.70	617.54	14.17	214.07	8.68	218.63	9.08	0	19737.12	12.06	0.87	4	1	234	440	207
235	46.20	64.84	242	7391.25	13.48	10375.14	11.80	0	0	892.65	35.67	626.49	14.64	261.76	12.55	229.88	10.91	1	19820.33	13.61	0.81	4	1	235	440	206
236	46.19	65.03	243	7389.97	14.68	10405.36	13.94	0	0	1111.70	47.78	622.23	20.86	265.74	13.79	252.72	13.03	1	21614.40	12.11	0.77	5	1	236	440	205
237	45.54	65.04	244	7286.36	8.57	10407.19	10.09	0	0	1330.03	45.28	652.04	15.87	195.69	7.67	229.34	9.14	0	22027.20	16.91	0.87	4	1	237	440	204
238	45.49	64.69	245	7279.12	7.66	10349.70	9.99	0	0	1307.15	41.72	673.83	14.68	186.74	6.87	242.18	9.05	0	23232.67	17.87	0.89	3	1	238	440	203
239	45.39	64.85	246	7261.96	10.25	10376.73	9.73	0	0	1372.85	55.92	735.02	17.24	194.68	9.09	184.74	8.65	0	24373.62	18.90	0.84	4	1	239	440	202
240	45.52	64.97	247	7282.58	9.26	10394.72	9.55	0	0	1261.36	45.03	677.09	15.15	201.34	8.27	207.20	8.57	0	20803.08	12.39	0.87	3	1	240	440	201
241	45.44	64.56	248	7269.63	12.76	10329.82	12.82	0	0	1087.33	40.92	543.15	17.90	257.70	12.32	265.90	11.98	1	20446.50	12.61	0.82	5	1	241	440	200
242	45.76	64.80	249	7321.11	13.84	10367.24	13.78	0	0	951.05	40.08	617.34	17.31	256.48	12.88	255.19	12.82	1	20542.88	10.67	0.78	5	1	242	440	199
243	45.83	64.72	250	7333.34	11.71	10355.68	12.53	0	0	1043.51	39.95	584.59	16.61	239.03	10.76	254.93	11.59	1	20725.18	13.79	0.81	4	1	243	440	198
244	46.13	64.99	251	7380.93	12.79	10398.02	13.33	0	0	1035.81	42.50	601.43	17.55	241.82	11.91	252.08	12.41	1	19716.08	14.79	0.80	4	1	244	440	197
245	46.50	65.59	252	7439.59	11.26	10494.46	10.36	0	0	1084.80	48.79	674.13	14.72	193.49	9.97	178.05	9.18	0	17797.47	11.90	0.82	3	1	245	440	196
246	46.54	65.85	253	7446.88	11.34	10535.86	9.35	0	0	1095.52	42.78	639.08	14.37	225.08	10.15	185.77	8.37	0	17161.17	9.59	0.85	4	1	246	440	195
247	46.39	65.90	254	7422.26	11.16	10543.67	9.99	0	0	1082.13	48.10	683.09	14.29	194.09	9.88	173.69	8.86	0	17783.28	12.38	0.82	4	1	247	440	194
248	46.71	65.78	255	7473.43	12.91	10524.98	12.74	0	0	882.47	35.19	627.76	14.66	248.91	12.22	249.30	11.75	0	17602.28	8.31	0.81	5	1	248	440	193
249	46.58	65.58	256	7453.01	12.23	10493.14	13.52	0	0	922.25	37.78	607.56	15.23	233.50	11.12	250.85	12.89	1	17007.80	8.28	0.81	5	1	249	440	192
250	46.37	65.25	257	7419.14	12.16	10439.32	13.14	0	0	938.51	33.11	562.91	15.25	263.36	11.79	287.94	12.64	1	18443.92	12.98	0.83	5	1	250	440	191
251	46.11	65.29	258	7377.61	12.67	10445.79	12.52	0	0	1020.40	37.98	572.01	16.80	262.86	12.04	262.80	11.71	1	19935.03	12.63	0.81	5	1	251	440	190
252	46.20	65.61	259	7392.59	19.45	10498.11	18.40	0	0	820.65	53.45	646.48	20.04	230.63	17.91	220.30	16.59	0	15818.72	7.63	0.64	5	1	252	440	189
253	46.39	65.45	260	7421.94	16.57	10472.42	16.57	0	0	881.19	36.96	533.70	18.29	304.44	16.31	291.32	16.60	1	18383.60	10.58	0.75	5	1	253	440	188
254	46.72	65.87	261	7475.39	20.23	10538.79	19.96	0	0	873.76	67.42	675.00	22.33	203.40	18.05	200.28	17.89	0	14983.95	6.82	0.59	5	1	254	440	187
255	45.93	65.19	262	7348.18	16.90	10429.73	20.70	0	0	830.32	41.30	573.82	20.14	266.34	16.09	316.53	20.79	1	19507.85	12.53	0.67	5	1	255	440	186
256	45.63	65.18	263	7300.16	16.73	10428.08	28.86	0	0	639.63	28.53	604.68	12.65	275.77	16.47	375.51	23.87	1	20150.40	10.18	0.80	5	1	256	440	185
257	45.74	66.10	264	7317.84	11.61	10575.55	12.37	0	0	1197.18	54.25	672.32	18.34	198.79	10.37	211.56	11.09	0	19712.38	12.36	0.80	5	1	257	440	184
258	45.88	65.87	265	7341.23	13.49	10539.02	16.67	0	0	929.42	41.68	636.44	18.03	235.92	12.43	282.69	16.11	1	20168.85	13.40	0.76	5	1	258	440	183
259	46.08	65.83	266	7372.50	11.60	10533.32	11.83	0	0	948.81	33.48	617.20	14.44	255.78	10.83	258.50	11.22	1	18180.30	10.39	0.83	5	1	259	440	182
260	46.47	66.14	267	7435.37	9.20	10583.08	8.99	0	0	1242.08	40.99	657.97	14.58	216.64	8.26	211.60	8.08	0	20281.30	14.81	0.88	5	1	260	440	181
261	45.87	65.99	268	7339.18	12.03	10557.75	12.88	0	0	939.55	36.27	631.44	15.28	243.39	11.10	258.24	12.09	1	19171.53	12.75	0.81	5	1	261	440	180
262	45.87	66.09	269	7338.74	11.04	10574.45	11.97	0	0	1208.23	47.17	644.50	18.05	220.54	10.01	237.99	10.94	0	21337.85	12.73	0.83	5	1	262	440	179
263	45.90	65.97	270	7344.77	10.81	10555.66	10.90	0	0	1134.92	37.68	595.44	16.09	253.58	10.07	254.71	10.22	1	21102.40	15.74	0.85	5	1	263	440	178
264	45.88	66.15	271	7340.43	10.09	10584.74	10.76	0	0	1164.32	39.75	611.94	15.85	230.62	9.22	245.16	9.89	0	21329.97	18.23	0.86	4	1	264	440	177
265	46.11	66.08	272	7378.32	9.89	10572.07	10.51	0	0	1147.67	32.58	570.37	15.17	269.40	9.49	285.56	10.15	1	22494.97	11.86	0.87	5	1	265	440	176
266	46.10	66.20	273	7375.91	9.75	10592.42	9.25	0	0	1300.35	38.36	584.98	16.11	255.29	9.16	245.16	8.53	1	24139.65	16.67	0.88	5	1	266	440	175
267	46.28	66.41	274	7405.39	8.57	10625.96	7.35	0	0	1359.19	39.89	695.36	13.87	226.37	7.70	194.65	6.58	0	24828.55	17.39	0.90	3	1	267	440	174
268	46.63	66.18	275	7461.10	14.44	10589.54	11.41	0	0	880.84	36.70	655.63	14.77	268.40	13.46	214.55	10.37	1	18155.50	11.79	0.80	3	1	268	440	173
269	47.02	65.98	276	7522.49	18.44	10557.02	14.95	0	0	747.28	32.26	547.95	15.88	320.72	18.68	270.07	14.34	1	14996.12	7.31	0.73	5	1	269	440	172
270	46.63	65.74	277	7461.48	15.15	10519.13	12.55	0	0	798.73	30.65	560.57	13.85	293.48	14.98	252.72	11.94	1	14959.30	8.51	0.81	4	1	270	440	171
271	46.51	65.79	278	7441.65	14.76	10526.61	11.91	0	0	851.38	34.66	591.71	14.67	280.43	13.96	228.26	11.07	1	16070.40	10.87	0.80	5	1	271	440	170
272	46.38	65.58	279	7420.91	14.42	10492.45	14.07	0	0	914.59	37.21	554.54	16.75	275.97	13.64	262.74	13.66	1	17089.62	11.30	0.79	5	1	272	440	169
273	46.17	65.79	280	7387.94	15.30	10527.07	15.30	0	0	808.98	32.91	584.18	15.74	286.74	14.97	286.38	15.00	1	18991.72	10.00	0.77	5	1	273	440	168
274	46.10	66.44	281	7375.88	13.52	10630.24	11.31	0	0	1027.45	46.92	660.05	16.22	228.38	12.29	192.60	10.12	0	20725.33	12.17	0.80	5	1	274	440	167
275	46.14	66.53	282	7382.24	11.53	10644.88	8.74	0	0	1119.79	43.64	678.26	14.16	227.68	10.46	173.92	7.77	0	18339.97	10.19	0.85	4	1	275	440	166
276	45.89	66.71	283	7342.03	9.85	10674.15	7.89	0	0	1289.34	45.19	702.23	14.35	217.10	8.80	174.44	7.02	0	22342.78	11.69	0.88	4	1	276	440	165
277	46.20	66.57	284	7392.47	11.84	10651.81	10.73	0	0	1183.62	54.59	704.92	16.72	198.09	10.57	179.98	9.51	0	18783.33	10.60	0.81	4	1	277	440	164
278	46.37	66.65	285	7418.56	16.44	10664.24	11.89	0	0	812.12	44.10	710.85	14.16	231.08	15.15	169.88	10.57	0	16855.83	8.11	0.75	4	1	278	440	163
279	45.91	66.36	286	7345.72	15.15	10618.38	13.84	0	0	881.96	43.65	649.64	16.62	237.66	13.85	218.17	12.50	0	18876.78	9.35	0.75	5	1	279	440	162
280	45.96	66.73	287	7354.00	10.12	10677.54	11.05	0	0	1052.11	34.36	576.81	14.35	241.60	9.35	258.80	10.51	1	17290.35	10.32	0.86	5	1	280	440	161
281	46.15	66.41	288	7384.35	10.43	10625.34	12.74	0	0	1048.19	40.92	625.67	15.63	208.17	9.48	253.30	11.67	1	20192.25	12.35	0.83	5	1	281	440	160
282	45.96	66.17	289	7352.88	12.82	10587.62	13.77	0	0	955.12	47.87	662.18	16.22	198.54	11.48	213.01	12.33	0	18832.25	11.19	0.77	5	1	282	440	159
283	46.15	65.95	290	7384.49	15.66	10551.55	15.83	0	0	657.36	31.07	595.11	13.53	258.25	14.63	259.40	14.93	1	14542.92	7.79	0.74	5	1	283	440	158
284	45.91	65.98	291	7344.93	11.31	10556.82	11.81	0	0	1020.64	47.65	638.75	14.85	187.43	10.05	195.56	10.51	0	14113.05	10.84	0.80	5	1	284	440	157
285	45.89	65.95	292	7342.99	10.70	10551.48	10.47	0	0	915.62	38.79	641.31	12.23	195.58	9.52	191.33	9.33	0	15708.50	10.15	0.83	4	1	285	440	156
286	45.78	65.70	293	7324.04	15.55	10512.60	13.87	0	0	685.43	35.42	645.58	13.06	233.68	14.10	209.11	12.49	0	15454.80	7.90	0.74	4	1	286	440	155
287	45.75	65.88	294	7320.00	11.16	10540.40	9.98	0	0	976.36	34.05	580.71	13.38	248.70	10.24	222.72	9.15	0	17254.60	12.35	0.85	5	1	287	440	154
288	46.08	65.91	295	7372.55	15.57	10545.60	15.03	0	0	846.56	37.37	566.90	16.77	271.72	14.89	263.56	14.29	1	16270.78	10.24	0.76	5	1	288	440	153
289	46.22	65.71	296	7395.05	14.49	10513.43	10.38	0	0	789.60	24.58	565.06	11.70	320.71	14.62	261.10	9.72	1	16937.00	12.34	0.86	5	1	289	440	152
290	46.31	65.92	297	7409.20	26.61	10546.70	14.57	0	0	689.09	27.73	530.72	15.18	419.63	28.54	280.60	14.21	1	16787.80	7.29	0.75	5	1	290	440	151
291	46.36	65.51	298	7418.01	21.15	10481.68	17.51	0	0	605.36	26.29	564.67	13.82	346.98	22.06	298.13	17.62	1	16303.40	10.26	0.75	5	1	291	440	150
292	46.51	65.78	299	7441.19	19.45	10524.85	14.32	0	0	666.72	30.78	593.01	13.77	304.94	19.46	241.04	13.44	1	15821.42	7.73	0.76	5	1	292	440	149
293	46.87	66.02	300	7499.79	17.51	10563.69	13.72	0	0	578.51	21.07	544.17	11.16	350.21	18.49	291.54	13.50	1	13584.15	6.29	0.77	5	1	293	440	148
294	47.06	66.22	301	7530.21	20.79	10595.73	16.64	0	0	573.26	34.99	656.20	13.79	261.47	19.51	213.26	15.07	1	14610.72	8.57	0.66	5	1	294	440	147
295	46.00	65.63	302	7359.56	21.03	10500.53	20.22	0	0	597.41	39.72	622.69	16.12	245.56	19.48	237.74	18.46	0	13804.55	7.23	0.61	5	1	295	440	146
296	46.20	65.27	303	7391.54	18.57	10443.07	15.74	0	0	530.19	23.62	557.18	11.62	311.66	18.70	276.72	15.04	1	12818.95	6.75	0.72	4	1	296	440	145
297	46.88	65.01	304	7500.92	58.40	10400.81	31.31	0	0	396.82	31.92	573.90	16.36	420.49	50.48	297.57	30.77	1	11411.28	5.65	0.54	5	1	297	440	144
298	46.16	65.13	305	7386.13	21.52	10420.15	14.08	0	0	516.10	26.01	600.57	11.55	320.69	21.61	220.46	12.93	1	14021.35	8.79	0.70	4	1	298	440	143
299	46.12	64.86	306	7379.26	29.13	10378.01	36.08	0	0	393.21	20.21	539.51	9.11	329.06	25.41	406.02	29.98	1	12493.03	7.09	0.79	5	1	299	440	142
300	45.32	64.55	307	7250.43	12.20	10327.35	25.56	0	0	536.82	23.45	582.26	10.03	217.34	11.04	349.72	23.69	1	13975.30	7.90	0.80	5	1	300	440	141
301	45.36	64.72	308	7256.97	14.20	10355.25	20.98	0	0	535.34	22.05	559.68	11.17	265.04	13.84	360.01	22.21	1	15149.75	8.86	0.76	5	1	301	440	140
302	45.86	65.37	309	7337.04	15.06	10458.40	15.38	0	0	583.28	31.09	672.42	11.53	219.72	13.61	224.60	13.88	0	16576.60	8.44	0.72	4	1	302	440	139
303	45.39	65.28	310	7262.44	14.07	10444.47	14.22	0	0	617.30	32.45	710.54	11.24	207.90	12.60	210.07	12.74	0	17253.35	7.87	0.75	3	1	303	440	138
304	45.41	65.15	311	7265.84	16.56	10423.46	20.54	0	0	624.74	47.77	753.23	14.44	167.47	14.65	207.45	18.24	0	18731.33	7.75	0.61	5	1	304	440	137
305	45.17	65.03	312	7226.43	15.27	10404.90	16.39	0	0	654.54	38.79	706.17	13.24	200.02	13.66	214.32	14.73	0	18502.58	10.49	0.70	4	1	305	440	136
306	45.73	65.08	313	7317.48	18.73	10413.20	15.81	0	0	573.41	26.62	613.97	12.79	309.05	18.57	265.24	15.13	1	16828.88	8.75	0.70	4	1	306	440	135
307	46.19	66.15	314	7390.73	13.90	10584.38	14.09	0	0	737.27	24.68	492.64	12.37	315.50	13.91	296.53	14.20	1	16068.72	6.94	0.83	5	1	307	440	134
308	46.25	66.03	315	7399.44	15.83	10564.13	20.18	0	0	607.71	27.54	572.11	13.93	274.79	15.14	332.63	20.81	1	17922.93	8.01	0.70	5	1	308	440	133
309	46.54	66.25	316	7445.74	22.93	10599.90	32.70	0	0	536.18	41.28	589.41	17.99	233.57	20.94	298.99	32.69	1	12856.20	6.39	0.55	5	1	309	440	132
310	46.12	66.69	317	7379.10	12.32	10669.88	13.47	0	0	801.15	33.17	600.76	13.29	232.27	11.26	249.02	12.72	0	15968.55	6.70	0.81	5	1	310	440	131
311	45.77	66.24	318	7323.00	11.48	10597.96	16.66	0	0	827.01	42.39	702.59	14.55	174.28	10.28	250.73	15.18	1	20101.88	11.53	0.76	4	1	311	440	130
312	45.15	66.51	319	7224.47	11.64	10642.07	15.56	0	0	949.68	41.96	592.97	16.09	205.78	10.50	263.01	14.99	1	16427.40	7.75	0.80	5	1	312	440	129
313	45.31	66.50	320	7249.44	10.42	10640.26	14.51	0	0	1047.34	47.90	635.01	16.03	177.14	9.29	239.65	13.63	0	18018.00	8.31	0.81	5	1	313	440	128
314	45.54	66.54	321	7286.85	12.85	10646.51	17.27	0	0	806.06	41.89	609.45	15.11	192.80	11.52	250.51	16.39	1	14465.90	8.36	0.75	5	1	314	440	127
315	45.77	66.54	322	7323.74	7.88	10646.70	10.48	0	0	961.88	29.82	558.41	11.02	198.30	7.08	254.35	9.99	1	14004.53	8.97	0.89	4	1	315	440	126
316	46.08	66.78	323	7372.99	9.00	10685.15	10.48	0	0	937.94	33.21	586.24	11.58	197.67	8.09	228.09	9.59	0	14744.92	8.42	0.87	5	1	316	440	125
317	45.71	66.81	324	7314.01	12.30	10689.96	13.44	0	0	1006.96	43.09	581.58	16.76	224.53	11.15	242.07	12.50	0	15824.22	7.97	0.80	5	1	317	440	124
318	45.52	66.39	325	7282.60	14.46	10623.08	18.00	0	0	710.16	32.42	594.02	14.39	248.44	13.33	287.14	17.90	1	18437.93	9.39	0.76	5	1	318	440	123
319	45.72	66.12	326	7314.56	10.26	10579.42	14.24	0	0	757.28	27.95	625.27	11.78	218.56	9.35	291.22	13.85	1	17702.25	10.06	0.83	4	1	319	440	122
320	45.65	66.28	327	7303.55	13.40	10605.14	17.32	0	0	817.68	37.35	592.54	15.48	229.61	12.18	274.66	17.13	1	17688.97	8.70	0.77	5	1	320	440	121
321	45.22	66.59	328	7235.87	10.43	10654.77	13.05	0	0	1013.16	33.87	505.51	14.86	242.14	9.79	289.60	12.87	1	17789.85	9.14	0.85	5	1	321	440	120
322	45.12	66.66	329	7219.28	8.67	10665.52	12.21	0	0	1042.34	33.21	559.53	13.53	212.90	7.92	285.44	11.90	1	18437.70	11.27	0.88	5	1	322	440	119
323	44.92	66.88	330	7187.33	9.61	10701.54	15.49	0	0	1131.64	53.47	599.38	17.22	158.10	8.62	250.43	14.26	1	17066.97	12.86	0.80	5	1	323	440	118
324	45.14	66.34	331	7223.03	7.90	10614.60	15.48	0	0	1011.64	30.85	547.98	13.18	202.99	7.21	344.11	15.71	1	20516.62	11.86	0.88	5	1	324	440	117
325	45.06	66.52	332	7209.42	6.52	10643.93	12.04	0	0	1136.21	34.18	622.88	12.26	169.10	5.86	291.04	11.78	1	19999.60	9.59	0.90	4	1	325	440	116
326	45.13	66.79	333	7221.41	8.09	10686.60	10.60	0	0	1102.44	37.92	639.65	12.91	182.87	7.23	236.45	9.74	0	18512.20	10.65	0.88	5	1	326	440	115
327	45.23	66.14	334	7237.32	10.80	10582.53	15.07	0	0	859.24	28.81	575.60	13.75	250.67	10.28	330.60	15.44	1	21333.22	11.45	0.83	5	1	327	440	114
328	45.01	66.29	335	7201.61	7.84	10606.21	8.77	0	0	1193.28	36.32	625.40	12.71	200.18	7.05	223.68	7.88	0	21942.15	14.15	0.90	4	1	328	440	113
329	44.99	66.67	336	7198.34	8.18	10667.45	13.79	0	0	1076.33	35.54	584.87	14.21	194.01	7.40	305.46	13.65	1	19570.30	14.55	0.87	5	1	329	440	112
330	44.87	66.60	337	7178.93	7.67	10655.67	11.73	0	0	1178.10	36.86	554.31	13.98	191.64	6.91	278.18	11.36	1	18310.78	12.22	0.89	5	1	330	440	111
331	44.96	66.61	338	7194.01	31.85	10657.27	24.35	0	0	796.17	38.39	487.02	15.63	441.60	25.21	321.32	23.10	1	20174.17	9.99	0.83	5	1	331	440	110
332	45.19	66.61	339	7230.13	8.25	10657.23	10.73	0	0	1059.10	33.28	568.19	12.56	204.57	7.48	257.97	10.22	1	18519.42	11.68	0.89	5	1	332	440	109
333	45.55	66.57	340	7287.21	10.68	10651.63	12.44	0	0	992.40	41.74	649.23	14.76	197.56	9.58	229.53	11.20	0	17765.70	10.96	0.82	4	1	333	440	108
334	45.48	66.59	341	7277.38	8.71	10655.00	10.52	0	0	935.59	32.36	653.28	11.56	195.90	7.81	235.84	9.50	0	19073.53	10.15	0.87	3	1	334	440	107
335	45.39	66.45	342	7262.72	8.71	10631.52	9.50	0	0	1069.39	37.90	670.21	12.40	190.49	7.76	207.69	8.47	0	20171.75	16.57	0.87	3	1	335	440	106
336	45.30	66.54	343	7248.24	7.89	10647.17	10.36	0	0	1056.62	34.70	639.65	12.28	187.00	7.08	244.32	9.39	0	19450.70	10.91	0.88	3	1	336	440	105
337	45.31	65.83	344	7249.01	9.51	10533.05	9.39	0	0	868.70	29.72	609.33	10.54	216.17	8.54	212.73	8.51	0	16526.33	10.64	0.87	4	1	337	440	104
338	45.16	65.94	345	7226.25	10.76	10549.62	12.75	0	0	794.64	32.39	604.80	11.95	205.32	9.74	242.09	11.66	0	15956.50	8.82	0.82	5	1	338	440	103
339	45.09	66.43	346	7214.89	12.50	10628.61	16.95	0	0	732.01	31.33	538.08	13.25	227.93	11.51	288.28	16.78	1	13935.67	10.52	0.79	5	1	339	440	102
340	45.46	65.92	347	7274.28	13.97	10547.62	16.02	0	0	634.99	29.31	567.62	12.16	232.96	13.21	268.12	15.07	1	13731.80	9.21	0.76	5	1	340	440	101
341	45.49	65.73	348	7277.63	16.58	10516.43	19.67	0	0	515.46	25.11	561.22	11.81	259.14	16.17	308.72	19.45	1	12686.30	8.62	0.71	5	1	341	440	100
342	45.08	66.02	349	7213.54	15.32	10563.86	18.20	0	0	581.44	33.60	598.41	12.49	206.48	13.87	243.54	16.71	0	13237.38	7.10	0.70	5	1	342	440	99
343	45.29	66.16	350	7245.84	14.28	10585.87	13.76	0	0	705.49	32.17	574.83	12.76	240.89	13.37	235.34	12.57	0	13008.33	9.24	0.78	5	1	343	440	98
344	45.36	66.45	351	7256.88	13.72	10632.61	16.08	0	0	729.23	34.50	567.24	14.00	224.85	12.78	264.07	14.91	1	14574.83	12.45	0.76	5	1	344	440	97
345	45.35	66.72	352	7255.58	11.82	10675.13	26.85	0	0	580.43	23.33	575.70	9.07	234.59	10.74	418.79	21.37	1	12207.38	7.36	0.84	5	1	345	440	96
346	45.52	66.58	353	7283.44	13.72	10653.43	15.36	0	0	850.44	41.19	599.15	15.80	218.05	12.79	246.79	14.01	0	13949.85	9.33	0.76	5	1	346	440	95
347	45.64	66.69	354	7301.62	17.02	10670.75	19.05	0	0	689.86	35.39	553.43	16.03	260.08	15.88	280.59	18.62	1	12731.00	9.52	0.69	4	1	347	440	94
348	45.14	66.80	355	7221.66	31.59	10687.52	53.95	0	0	483.11	43.59	475.93	14.44	281.38	30.50	513.46	42.13	1	14667.05	9.57	0.63	5	1	348	440	93
349	45.28	67.35	356	7244.81	17.87	10776.27	22.46	0	0	545.17	42.13	632.68	13.90	179.38	15.94	225.04	20.10	0	11472.62	6.26	0.59	5	1	349	440	92
350	44.92	67.61	357	7187.37	13.30	10818.08	22.09	0	0	638.87	37.71	596.92	13.93	176.17	11.99	286.08	20.86	1	11509.95	6.57	0.69	5	1	350	440	91
351	44.40	67.77	358	7104.79	12.82	10842.73	20.25	0	0	769.36	55.21	647.33	15.15	136.28	10.87	216.95	17.91	0	11049.05	6.10	0.66	4	1	351	440	90
352	44.87	66.58	359	7179.15	15.51	10653.31	34.19	0	0	516.83	32.01	595.14	14.08	197.28	14.13	374.07	36.15	1	13292.30	8.03	0.66	5	1	352	440	89
353	44.71	65.98	360	7153.11	14.36	10556.34	14.79	0	0	566.88	27.10	616.11	10.78	234.62	13.09	240.07	13.64	0	14038.33	8.09	0.75	4	1	353	440	88
354	45.47	66.43	361	7275.12	15.41	10628.79	12.92	0	0	673.06	37.05	653.70	12.09	216.86	13.75	182.02	11.51	0	14451.40	10.14	0.74	3	1	354	440	87
355	45.14	66.48	362	7221.94	13.31	10637.04	13.16	0	0	605.71	34.77	644.16	9.98	179.02	11.77	176.91	11.61	0	11537.28	8.75	0.74	5	1	355	440	86
356	45.10	66.44	363	7215.45	20.57	10629.85	19.53	0	0	538.09	39.79	616.39	13.82	215.35	18.59	205.31	17.48	0	11681.55	6.82	0.60	5	1	356	440	85
357	45.05	66.70	364	7207.71	13.69	10671.88	14.28	0	0	648.00	28.46	543.64	11.65	242.34	12.68	249.43	13.50	0	12575.47	8.52	0.79	5	1	357	440	84
358	45.06	67.07	365	7209.02	27.48	10730.62	30.05	0	0	454.36	40.70	607.80	17.00	238.92	25.46	259.93	28.11	1	11811.03	9.49	0.47	5	1	358	440	83
359	45.93	67.08	366	7348.86	19.23	10733.22	16.79	0	0	514.87	27.26	529.67	12.03	278.39	18.49	248.03	15.62	1	9081.67	7.24	0.69	5	1	359	440	82
360	45.55	66.88	367	7288.29	28.29	10700.39	24.36	0	0	399.43	23.67	555.29	12.56	336.96	29.13	310.47	24.51	1	10288.08	6.50	0.60	5	1	360	440	81
361	45.75	66.70	368	7319.75	32.38	10671.28	27.01	0	0	410.42	32.13	554.63	15.23	307.74	32.39	264.80	26.11	1	11398.82	6.14	0.54	5	1	361	440	80
362	45.19	65.76	369	7229.69	23.63	10522.09	14.24	0	0	598.98	31.33	519.94	13.67	329.10	24.02	213.69	13.14	1	11544.43	9.99	0.71	5	1	362	440	79
363	44.33	65.98	370	7092.87	15.62	10557.17	14.71	0	0	573.71	30.72	544.78	11.08	224.62	14.39	213.61	13.29	0	10878.38	9.53	0.74	5	1	363	440	78
364	44.88	65.74	371	7180.47	17.69	10517.91	16.33	0	0	468.16	26.69	551.45	10.38	241.05	16.21	223.58	14.81	0	7577.70	6.38	0.69	4	1	364	440	77
365	44.45	65.54	372	7111.28	17.83	10486.42	17.28	0	0	466.58	30.83	593.18	10.52	209.38	15.94	203.00	15.45	0	8078.97	5.48	0.65	3	1	365	440	76
366	45.01	65.78	373	7201.74	16.33	10525.26	13.60	0	0	563.20	25.78	533.60	10.82	274.04	15.53	231.32	12.65	1	8762.92	7.20	0.76	5	1	366	440	75
367	44.89	65.98	374	7182.96	12.20	10556.15	11.37	0	0	704.64	31.48	595.11	10.58	211.73	10.93	197.33	10.17	0	10925.70	8.29	0.81	3	1	367	440	74
368	44.80	65.63	375	7168.66	13.84	10501.12	11.68	0	0	611.26	28.24	591.68	9.92	230.65	12.68	196.68	10.46	0	9408.75	7.70	0.79	4	1	368	440	73
369	44.84	65.75	376	7174.77	7.92	10520.32	8.98	0	0	903.77	33.18	624.40	9.48	166.58	7.01	188.87	7.93	0	11715.25	10.21	0.88	4	1	369	440	72
370	44.82	66.54	377	7171.04	12.80	10646.83	18.11	0	0	625.91	28.00	547.26	11.88	223.50	11.81	296.20	17.94	1	11459.53	7.09	0.78	5	1	370	440	71
371	44.58	67.32	378	7133.47	24.32	10770.49	33.92	0	0	393.34	34.65	563.07	14.00	216.05	21.99	278.39	33.48	1	9494.72	6.06	0.52	5	1	371	440	70
372	45.02	67.26	379	7203.22	16.34	10762.35	18.85	0	0	444.46	31.19	588.09	9.86	180.32	14.55	207.87	16.77	0	9631.85	5.27	0.64	5	1	372	440	69
373	45.49	68.02	380	7278.27	18.44	10883.44	13.88	0	0	532.60	57.22	617.79	10.28	132.55	15.11	109.98	15.18	1	8257.45	5.56	0.52	4	1	373	440	68
374	45.29	67.19	381	7246.08	14.63	10750.48	21.55	0	0	429.60	35.40	636.18	9.28	136.45	12.73	200.95	19.09	0	11149.65	5.18	0.60	5	1	374	440	67
375	45.14	66.71	382	7222.63	12.99	10673.65	22.27	0	0	411.56	21.92	597.77	8.91	191.78	11.79	314.81	22.02	1	11160.33	6.21	0.71	3	1	375	440	66
376	44.50	67.32	383	7119.36	17.90	10771.24	39.76	0	0	434.02	32.80	579.05	13.47	185.38	16.18	351.72	40.38	1	11743.03	8.99	0.58	5	1	376	440	65
377	44.56	68.53	384	7129.63	18.23	10964.82	22.77	0	0	500.41	40.47	617.69	12.91	174.59	16.21	217.85	20.28	0	10741.10	4.75	0.57	3	1	377	440	64
378	45.05	67.78	385	7208.31	29.36	10845.21	28.90	0	0	362.59	29.27	568.27	13.57	279.86	28.32	274.08	27.98	1	8955.12	6.32	0.47	5	1	378	440	63
379	44.99	67.84	386	7198.83	19.23	10853.81	18.30	0	0	428.93	44.20	631.11	9.67	144.59	17.22	137.61	16.35	0	8250.40	4.79	0.52	5	1	379	440	62
380	45.87	67.00	387	7339.46	54.19	10719.96	40.54	0	0	229.23	24.48	538.64	13.23	364.66	58.37	294.28	40.04	1	6094.10	3.99	0.28	5	1	380	440	61
381	45.64	66.44	388	7302.17	23.44	10630.89	20.79	0	0	343.00	32.73	634.66	9.43	189.61	20.71	168.11	18.33	0	7118.35	2.77	0.51	3	1	381	440	60
382	45.96	66.61	389	7353.65	20.88	10657.21	17.69	0	0	390.22	23.08	548.84	9.79	271.16	19.85	234.75	16.19	1	7357.62	4.89	0.64	4	1	382	440	59
383	46.29	67.64	390	7406.80	21.20	10822.31	25.97	0	0	315.31	32.78	630.18	9.14	157.28	18.66	192.75	22.90	0	9018.65	3.33	0.48	5	1	383	440	58
384	45.94	67.94	391	7350.67	18.69	10871.05	15.07	0	0	572.15	39.82	565.91	11.99	207.29	16.67	167.62	13.40	0	8377.92	5.16	0.66	4	1	384	440	57
385	45.62	67.80	392	7298.63	14.09	10847.22	14.85	0	0	515.08	27.11	595.50	9.54	208.16	12.62	218.02	13.50	0	11314.35	5.99	0.74	5	1	385	440	56
386	45.61	67.50	393	7297.49	19.31	10799.20	16.32	0	0	538.95	37.17	615.73	12.18	216.81	17.23	183.48	14.55	0	10138.95	5.77	0.64	3	1	386	440	55
387	45.76	68.03	394	7321.24	12.33	10885.31	11.24	0	0	688.90	37.22	645.26	9.98	175.95	10.85	160.52	9.95	0	11231.75	7.47	0.77	4	1	387	440	54
388	45.77	67.35	395	7323.66	15.02	10776.34	16.62	0	0	508.65	31.53	617.71	10.22	187.77	13.38	207.62	14.80	0	9456.40	6.10	0.69	3	1	388	440	53
389	46.76	67.91	396	7481.35	16.41	10865.91	12.51	0	0	644.29	27.91	481.52	11.78	285.06	15.95	225.79	11.52	1	9688.62	7.53	0.78	5	1	389	440	52
390	46.37	67.41	397	7418.65	10.41	10785.27	12.22	0	0	521.08	16.75	505.64	7.75	255.02	9.71	293.97	11.84	1	8334.12	6.25	0.84	4	1	390	440	51
391	45.62	67.39	398	7298.67	30.62	10782.69	19.64	0	0	365.98	26.07	580.40	11.25	312.04	30.66	216.88	17.89	1	9612.85	6.56	0.56	4	1	391	440	50
392	46.66	67.85	399	7465.32	13.36	10855.87	10.25	0	0	626.62	32.26	619.85	9.09	200.25	11.79	153.90	9.11	0	8641.65	5.67	0.78	4	1	392	440	49
393	46.41	67.52	400	7426.19	17.61	10803.34	18.23	0	0	466.13	34.74	612.98	10.49	182.62	15.60	189.03	16.15	0	9437.58	5.05	0.62	2	1	393	440	48
394	45.96	67.53	401	7353.54	30.37	10805.45	21.21	0	0	339.74	26.03	593.43	11.12	298.92	29.71	217.86	19.33	1	9604.38	5.82	0.53	5	1	394	440	47
395	46.32	67.79	402	7411.38	17.56	10846.88	12.70	0	0	535.58	28.39	578.70	10.27	255.88	16.08	186.72	11.41	1	8793.70	5.93	0.73	3	1	395	440	46
396	46.88	67.59	403	7501.05	16.73	10813.75	14.82	0	0	629.39	41.11	593.32	12.43	197.90	14.84	175.43	13.13	0	7720.65	7.05	0.68	4	1	396	440	45
397	46.11	66.88	404	7378.38	25.01	10700.31	23.18	0	0	475.68	36.16	602.66	14.89	253.92	23.47	238.11	21.29	1	10924.45	6.98	0.54	5	1	397	440	44
398	45.75	67.40	405	7319.38	22.72	10784.29	25.24	0	0	529.67	32.29	557.11	15.51	282.93	22.22	299.58	25.33	1	13733.55	8.31	0.62	5	1	398	440	43
399	45.52	67.89	406	7283.18	18.70	10861.83	15.91	0	0	686.32	34.87	507.22	14.90	273.53	18.32	243.45	14.83	1	11373.03	7.08	0.73	5	1	399	440	42
400	45.29	67.43	407	7246.47	11.29	10789.26	14.24	0	0	621.86	22.26	475.89	9.91	247.30	10.42	290.13	14.16	1	12433.15	9.96	0.83	5	1	400	440	41
401	45.39	67.56	408	7262.50	9.60	10809.98	18.28	0	0	820.94	42.65	547.85	13.12	142.41	8.31	261.67	17.33	1	9629.58	12.30	0.78	5	1	401	440	40
402	45.58	67.19	409	7292.16	13.19	10751.16	25.24	0	0	692.92	36.77	500.38	14.88	194.24	11.90	322.04	25.19	1	12085.18	11.20	0.74	5	1	402	440	39
403	45.36	67.25	410	7257.49	15.96	10760.75	19.93	0	0	540.55	24.43	487.19	11.50	268.29	15.48	309.03	20.04	1	10000.83	7.65	0.76	5	1	403	440	38
404	45.33	67.26	411	7253.24	17.36	10761.85	30.74	0	0	462.49	30.15	587.13	13.27	209.98	15.83	338.01	31.57	1	14116.35	8.78	0.61	5	1	404	440	37
405	45.41	67.41	412	7266.20	10.56	10786.25	15.93	0	0	707.20	27.13	559.54	11.52	216.24	9.60	302.86	15.83	1	13813.75	9.27	0.82	4	1	405	440	36
406	45.21	67.71	413	7233.00	13.79	10833.03	15.21	0	0	625.80	28.28	542.69	11.58	236.65	12.83	257.15	14.46	1	11726.05	7.46	0.78	5	1	406	440	35
407	44.96	67.69	414	7193.98	9.97	10830.14	12.52	0	0	845.57	31.08	514.61	12.05	211.79	9.03	258.61	11.88	1	11938.55	7.93	0.85	4	1	407	440	34
408	44.91	67.71	415	7185.07	9.92	10833.65	14.10	0	0	881.29	36.77	531.49	13.14	185.37	8.90	256.37	13.28	1	12338.45	11.05	0.82	5	1	408	440	33
409	44.87	67.19	416	7178.47	10.76	10750.15	12.82	0	0	761.46	30.61	563.32	11.60	208.87	9.72	247.29	11.75	0	12459.85	9.80	0.82	4	1	409	440	32
410	44.96	66.67	417	7193.32	13.89	10666.56	21.62	0	0	541.58	21.95	501.78	10.28	264.56	13.09	331.04	20.65	1	11593.03	6.96	0.80	5	1	410	440	31
411	45.19	67.32	418	7230.73	15.74	10771.22	19.41	0	0	472.80	27.04	626.38	10.70	214.51	14.41	263.03	17.99	1	12400.30	8.25	0.68	4	1	411	440	30
412	44.47	66.82	419	7114.83	14.89	10691.81	11.56	0	0	730.97	32.98	560.47	12.36	255.75	13.65	199.75	10.47	1	13131.90	9.48	0.79	4	1	412	440	29
413	43.88	66.15	420	7021.33	18.95	10584.34	13.52	0	0	580.17	31.44	578.25	11.95	268.63	17.71	195.02	12.20	1	14682.50	12.16	0.72	5	1	413	440	28
414	43.67	66.21	421	6986.97	27.85	10593.78	20.49	0	0	423.16	32.90	612.39	13.14	276.16	26.16	206.49	18.58	1	12797.25	10.14	0.54	4	1	414	440	27
415	43.66	66.32	422	6985.70	26.53	10611.70	11.20	0	0	533.34	39.40	634.01	10.91	272.29	24.34	112.33	9.07	1	11350.55	8.85	0.65	4	1	415	440	26
416	43.61	66.20	423	6978.31	22.12	10592.65	13.66	0	0	537.34	34.01	602.69	11.84	268.56	20.42	168.06	12.25	1	11752.40	7.96	0.67	4	1	416	440	25
417	44.13	66.46	424	7061.02	19.76	10633.37	15.64	0	0	535.77	31.35	581.64	12.15	258.67	18.55	209.03	14.12	1	11470.33	10.11	0.68	5	1	417	440	24
418	44.22	66.75	425	7074.65	18.06	10679.51	15.24	0	0	647.22	40.21	632.78	13.75	225.17	16.23	190.52	13.63	0	14118.82	8.21	0.68	3	1	418	440	23
419	44.15	66.54	426	7064.40	16.98	10646.50	14.21	0	0	637.51	32.78	591.89	12.81	253.51	15.90	216.21	12.85	1	13386.92	10.71	0.73	4	1	419	440	22
420	44.51	66.60	427	7122.06	17.94	10655.38	20.10	0	0	658.33	39.31	598.20	16.49	235.52	16.41	261.98	18.68	1	14338.47	11.36	0.64	4	1	420	440	21
421	43.75	66.63	428	7000.78	13.93	10660.01	12.38	0	0	840.81	45.59	636.32	13.88	198.61	12.36	176.55	10.97	0	14858.57	13.63	0.76	3	1	421	440	20
422	43.72	66.48	429	6995.05	14.30	10637.57	11.76	0	0	766.01	35.46	598.86	12.84	239.50	12.97	197.82	10.56	0	15043.10	12.57	0.78	4	1	422	440	19
423	44.00	66.83	430	7040.25	22.24	10692.37	13.86	0	0	603.53	31.04	583.77	12.46	292.94	22.04	210.17	12.51	1	13853.80	10.18	0.75	5	1	423	440	18
424	44.02	66.91	431	7043.82	23.35	10705.98	19.38	0	0	495.84	33.43	614.93	13.70	266.32	22.02	224.96	17.71	1	13095.65	7.99	0.61	5	1	424	440	17
425	44.22	66.83	432	7074.87	50.56	10693.10	28.70	0	0	392.63	39.57	634.97	16.78	318.77	49.05	221.79	26.06	1	14436.82	9.49	0.50	5	1	425	440	16
426	45.25	68.14	433	7240.59	19.78	10901.87	24.64	0	0	593.14	51.25	647.80	16.51	177.55	17.61	219.82	22.23	0	12405.28	7.37	0.54	4	1	426	440	15
427	44.90	68.31	434	7184.65	13.56	10929.14	18.78	0	0	828.12	55.73	611.95	16.49	156.04	12.11	215.59	16.66	0	13019.82	8.56	0.67	4	1	427	440	14
428	45.25	68.29	435	7240.53	17.24	10926.30	15.48	0	0	765.09	50.60	612.19	15.78	201.68	15.32	181.21	13.75	0	13915.50	10.15	0.67	4	1	428	440	13
429	44.95	68.51	436	7192.38	17.05	10961.34	14.74	0	0	769.21	49.11	638.69	15.38	206.49	15.20	178.73	13.09	0	13280.20	7.21	0.69	4	1	429	440	12
430	44.99	68.26	437	7197.93	18.99	10921.95	17.04	0	0	800.36	61.49	656.74	17.95	190.82	16.82	171.42	15.08	0	13905.38	8.59	0.61	3	1	430	440	11
431	44.68	68.67	438	7149.43	16.29	10986.56	12.01	0	0	863.70	54.17	659.46	14.88	200.14	14.36	147.34	10.48	0	12338.15	7.65	0.71	4	1	431	440	10
432	44.91	68.51	439	7185.02	26.23	10961.84	20.89	0	0	649.37	75.57	693.82	18.29	172.96	23.00	136.23	17.46	0	10958.90	5.26	0.44	5	1	432	440	9
433	44.83	68.47	440	7173.29	31.94	10955.58	15.55	0	0	610.40	27.37	465.31	11.45	407.30	27.59	229.64	15.39	1	14081.40	7.98	0.83	5	1	433	440	8
434	44.74	68.16	441	7158.73	33.28	10905.90	19.40	0	0	560.13	42.51	610.91	17.76	319.34	33.42	200.87	17.62	1	15174.47	9.28	0.56	5	1	434	440	7
435	45.50	68.83	442	7279.81	22.53	11013.48	15.40	0	0	743.10	89.83	686.84	16.54	144.51	19.11	104.34	15.33	1	11625.95	7.58	0.45	4	1	435	440	6
436	45.35	68.26	443	7256.43	27.65	10920.95	20.52	0	0	580.67	74.05	693.65	16.55	166.56	24.09	123.32	17.85	1	14077.78	7.85	0.40	5	1	436	440	5
437	43.97	67.13	444	7035.77	30.07	10741.52	24.41	0	0	545.96	42.25	623.67	19.09	296.15	29.37	246.02	22.96	1	14447.67	10.06	0.51	5	1	437	440	4
438	44.80	67.85	445	7168.34	22.55	10855.73	25.09	0	0	671.72	39.04	546.18	18.50	296.83	21.90	289.47	24.98	1	15926.97	9.35	0.67	5	1	438	440	3
439	45.13	67.06	446	7220.30	26.56	10729.37	22.17	0	0	580.40	38.56	587.78	18.31	305.29	26.25	261.31	20.99	1	14954.78	10.69	0.56	5	1	439	440	2
440	44.33	66.24	447	7092.56	37.60	10597.71	19.99	0	0	476.64	35.70	568.11	14.35	313.38	36.02	207.34	18.00	1	13447.30	11.74	0.59	5	1	440	440	1
441	48.07	64.25	1	7691.21	33.64	10279.30	37.94	0	0	351.42	20.00	542.49	10.82	345.54	28.48	442.46	46.92	1	12099.95	4.89	0.69	5	2	1	2	2
442	48.18	63.96	2	7709.01	21.01	10233.27	18.66	0	0	417.21	19.96	555.54	9.66	323.28	21.29	275.61	18.74	1	13100.33	5.28	0.73	5	2	2	2	1
443	79.97	51.87	1	12795.02	26.40	8299.64	17.29	0	0	590.46	69.37	813.53	15.33	174.40	23.10	117.95	16.84	1	17896.28	3.67	0.45	5	3	1	18	18
444	80.25	51.32	2	12839.94	16.29	8211.19	17.07	0	0	661.60	47.97	666.72	13.73	173.49	14.40	181.74	15.07	0	6945.67	2.68	0.64	3	3	2	18	17
445	80.67	52.67	3	12906.78	23.72	8427.30	29.96	0	0	513.68	42.66	666.98	17.67	222.16	22.04	278.65	28.27	1	12827.35	2.68	0.51	5	3	3	18	16
446	79.70	52.85	4	12751.97	124.50	8455.33	29.88	0	0	672.71	37.31	303.46	16.46	966.51	179.90	443.54	23.34	1	12705.55	2.10	0.61	5	3	4	18	15
447	78.53	52.99	5	12565.09	27.41	8478.83	22.44	0	0	540.86	34.40	702.90	16.71	312.91	27.70	273.77	21.53	1	17113.75	4.48	0.60	5	3	5	18	14
448	80.32	52.87	6	12850.90	18.10	8458.40	14.48	0	0	773.65	54.50	699.87	15.57	198.39	15.99	158.87	12.86	0	15136.90	3.58	0.66	4	3	6	18	13
449	80.39	52.82	7	12863.07	25.63	8451.06	20.91	0	0	544.84	47.10	720.23	16.15	229.75	23.02	187.87	18.71	0	16344.88	2.54	0.52	5	3	7	18	12
450	80.46	52.12	8	12874.02	16.08	8339.54	22.61	0	0	618.72	48.97	699.70	14.65	156.96	14.13	219.71	20.30	0	15874.62	2.98	0.60	4	3	8	18	11
451	80.80	52.15	9	12927.49	23.95	8343.58	22.06	0	0	549.58	42.02	659.29	16.39	243.66	21.93	224.28	20.25	0	12283.85	2.64	0.55	4	3	9	18	10
452	80.85	52.54	10	12935.90	8.28	8406.24	9.85	0	0	987.28	43.17	696.46	10.89	146.36	7.37	173.57	8.63	0	11027.25	4.83	0.84	4	3	10	18	9
453	79.76	53.30	11	12762.34	30.17	8527.83	15.99	0	0	527.94	53.03	783.39	14.01	230.42	26.78	120.79	13.54	1	11814.88	3.07	0.50	4	3	11	18	8
454	80.54	52.49	12	12886.83	17.00	8398.75	9.02	0	0	536.41	25.60	633.51	8.02	264.16	16.18	145.84	7.83	1	7476.58	2.63	0.80	4	3	12	18	7
455	81.73	53.58	13	13076.80	22.49	8572.38	35.00	0	0	377.32	36.64	667.15	13.55	180.86	20.24	276.85	32.70	1	10942.72	3.39	0.45	5	3	13	18	6
456	82.17	53.95	14	13147.74	18.89	8632.65	52.75	0	0	394.59	33.93	558.47	14.47	173.60	17.16	413.17	60.92	1	10049.45	3.70	0.52	5	3	14	18	5
457	81.59	52.38	15	13054.02	30.01	8380.94	34.28	0	0	327.81	18.62	434.14	10.27	327.99	28.56	401.15	37.66	1	2972.55	1.21	0.66	5	3	15	18	4
458	81.83	52.67	17	13092.85	29.63	8427.35	47.59	0	0	314.11	21.76	449.87	11.69	287.51	29.61	428.63	51.40	1	4901.45	1.88	0.62	5	3	16	18	3
459	81.58	51.42	18	13052.82	53.03	8227.84	45.15	0	0	195.41	47.21	696.12	11.50	168.36	46.58	142.89	38.57	0	3210.22	0.88	0.21	5	3	17	18	2
460	81.20	51.02	19	12991.73	19.09	8163.15	21.95	0	0	480.61	32.29	537.34	12.79	222.18	17.35	252.36	20.41	1	6014.10	1.84	0.61	4	3	18	18	1
461	75.37	54.21	1	12058.71	31.79	8674.35	24.83	0	0	507.93	43.91	660.90	18.22	275.76	30.85	225.09	22.63	1	10802.10	2.89	0.51	5	4	1	39	39
462	75.04	53.77	2	12006.40	28.12	8602.75	24.93	0	0	460.58	43.74	686.91	15.68	229.10	25.59	204.34	22.39	0	10189.92	2.18	0.47	5	4	2	39	38
463	76.13	53.62	3	12181.38	28.13	8578.99	26.43	0	0	425.24	50.98	815.16	14.39	181.08	24.85	170.12	23.30	0	13362.00	2.13	0.40	3	4	3	39	37
464	76.08	53.79	4	12173.52	21.16	8606.31	15.94	0	0	635.23	24.23	592.82	13.83	390.21	23.71	315.48	16.25	1	16287.53	4.82	0.74	5	4	4	39	36
465	76.18	53.54	5	12188.09	23.95	8566.62	18.56	0	0	556.13	37.57	757.02	15.12	269.83	22.82	215.34	16.82	1	19935.03	5.72	0.61	5	4	5	39	35
466	75.86	53.22	6	12137.05	16.14	8515.57	12.73	0	0	611.39	38.59	768.71	10.86	197.35	14.26	155.80	11.27	0	16481.65	3.25	0.71	4	4	6	39	34
467	74.85	52.95	7	11976.34	13.99	8471.98	15.64	0	0	618.73	35.50	718.89	11.63	189.14	12.48	210.99	14.00	0	14110.03	3.05	0.72	4	4	7	39	33
468	74.48	52.96	8	11916.31	17.80	8474.34	15.00	0	0	595.38	23.01	595.35	11.91	330.02	18.27	297.56	14.83	1	11693.08	3.26	0.77	5	4	8	39	32
469	74.37	52.55	9	11899.00	21.73	8408.27	17.66	0	0	502.29	28.46	636.05	12.61	286.28	21.36	244.87	16.27	1	11625.17	4.02	0.66	5	4	9	39	31
470	75.31	52.57	10	12049.20	14.35	8411.99	12.13	0	0	610.99	25.46	617.60	10.39	261.78	13.71	228.06	11.03	1	7702.60	2.61	0.80	4	4	10	39	30
471	75.48	53.11	11	12077.15	30.22	8496.80	25.04	0	0	436.27	27.54	665.77	15.03	356.80	32.53	304.19	25.12	1	13880.55	3.22	0.54	5	4	11	39	29
472	74.83	52.94	12	11972.23	15.24	8470.60	16.81	0	0	586.78	21.14	636.20	10.80	314.79	15.35	316.47	16.88	1	12646.40	3.02	0.82	5	4	12	39	28
473	74.86	53.21	13	11977.80	15.05	8513.71	14.31	0	0	678.73	34.39	706.54	12.86	229.84	13.80	220.05	12.93	0	13784.83	4.40	0.75	5	4	13	39	27
474	74.46	53.03	14	11913.13	34.16	8485.48	23.94	0	0	466.33	32.26	668.18	16.20	344.37	35.24	269.92	22.89	1	14173.78	5.24	0.55	5	4	14	39	26
475	75.05	52.52	15	12008.10	23.47	8403.74	29.35	0	0	403.91	26.08	715.93	12.65	262.17	23.57	339.53	30.38	1	13091.25	3.04	0.62	5	4	15	39	25
476	75.13	53.04	16	12020.84	15.07	8485.73	16.04	0	0	603.10	23.91	641.96	12.10	294.61	14.77	308.94	16.04	1	14291.15	4.19	0.74	4	4	16	39	24
477	75.27	53.07	17	12042.60	19.50	8491.77	18.95	0	0	556.42	35.26	725.67	13.98	239.84	17.82	232.92	17.35	0	12815.10	3.99	0.63	4	4	17	39	23
478	75.68	52.51	18	12108.06	11.94	8402.14	27.46	0	0	664.75	31.89	656.26	14.04	195.87	10.86	380.50	28.95	1	11139.60	4.12	0.75	5	4	18	39	22
479	75.46	52.68	19	12073.66	10.71	8428.58	18.18	0	0	750.22	39.55	693.77	12.90	157.59	9.47	259.50	17.10	1	10882.45	5.16	0.76	4	4	19	39	21
480	75.92	53.12	20	12146.88	28.13	8499.37	34.10	0	0	381.40	28.71	653.79	15.05	291.00	27.58	339.22	35.57	1	8377.90	2.48	0.44	5	4	20	39	20
481	76.15	53.14	22	12183.28	14.82	8502.80	14.57	0	0	653.99	32.22	707.41	12.36	232.92	13.64	229.26	13.38	0	13952.42	3.19	0.75	5	4	21	39	19
482	76.36	53.42	23	12217.83	9.77	8547.16	10.46	0	0	881.17	27.62	712.82	11.46	243.78	8.95	253.60	10.02	1	17454.05	4.46	0.87	4	4	22	39	18
483	76.63	52.88	24	12260.82	15.23	8461.40	15.12	0	0	653.79	26.11	693.58	12.96	296.48	14.88	293.18	14.79	1	22679.47	6.19	0.75	5	4	23	39	17
484	76.44	52.73	25	12230.86	18.23	8437.52	16.86	0	0	522.41	24.01	657.69	11.61	294.31	18.20	285.30	16.22	1	14288.38	2.86	0.73	5	4	24	39	16
485	75.69	53.46	26	12110.32	19.47	8554.14	20.25	0	0	509.70	29.95	651.80	12.42	247.79	18.92	260.00	19.51	1	16404.28	3.82	0.69	5	4	25	39	15
486	76.39	53.12	27	12222.38	28.89	8499.20	31.60	0	0	489.36	44.55	754.99	19.02	243.90	27.46	268.80	29.75	1	18260.70	4.83	0.47	5	4	26	39	14
487	77.36	53.67	28	12378.19	25.89	8587.68	20.81	0	0	566.55	29.51	708.07	16.52	367.21	28.41	311.27	20.91	1	19782.17	4.66	0.56	4	4	27	39	13
488	77.18	54.24	29	12348.20	18.13	8677.93	15.84	0	0	787.22	38.50	632.24	17.31	282.14	17.61	253.87	14.74	1	18176.28	5.59	0.72	5	4	28	39	12
489	77.27	54.16	30	12363.08	10.95	8664.85	10.96	0	0	1036.09	33.74	634.97	14.70	258.14	10.45	261.97	10.26	1	19949.90	6.63	0.86	5	4	29	39	11
490	78.29	54.62	31	12525.81	56.67	8738.69	15.05	0	0	783.41	39.11	644.85	22.10	610.85	92.55	238.91	14.47	1	24307.17	7.29	0.70	5	4	30	39	10
491	79.36	54.43	32	12697.88	39.57	8708.40	17.20	0	0	747.54	36.51	674.21	21.27	491.76	48.96	279.92	16.62	1	24690.97	7.08	0.63	5	4	31	39	9
492	80.32	53.79	33	12850.47	18.63	8605.84	18.16	0	0	865.07	40.03	584.11	19.32	291.00	18.68	295.73	17.92	1	23636.90	5.52	0.73	5	4	32	39	8
493	80.42	54.74	36	12867.36	24.77	8757.66	27.28	0	0	723.67	32.30	545.00	18.15	336.56	22.87	418.04	32.41	1	27159.22	5.29	0.76	5	4	33	39	7
494	78.57	54.74	37	12570.47	18.31	8758.47	10.14	0	0	1043.13	35.11	668.75	16.98	367.36	19.11	237.67	9.38	1	30157.17	9.22	0.84	5	4	34	39	6
495	78.97	54.79	38	12635.49	32.72	8765.99	12.38	0	0	744.59	31.79	782.04	16.85	480.61	42.37	232.20	11.52	1	27803.28	5.79	0.73	5	4	35	39	5
496	79.97	56.12	39	12794.84	45.11	8978.83	16.74	0	0	559.94	44.13	656.40	16.70	359.11	44.12	165.12	15.05	1	11625.83	2.18	0.58	5	4	36	39	4
497	79.99	55.76	40	12798.04	32.34	8921.43	17.31	0	0	565.81	30.57	546.50	15.05	376.54	32.13	251.03	16.12	1	11821.90	2.29	0.69	5	4	37	39	3
498	81.31	55.44	41	13008.86	14.65	8870.59	14.00	0	0	695.94	27.59	497.95	12.49	271.26	14.54	274.85	13.20	1	11007.55	2.84	0.80	5	4	38	39	2
499	80.17	54.75	42	12826.86	22.06	8760.71	31.47	0	0	536.40	22.33	545.16	12.33	314.61	19.71	477.74	41.33	1	16605.60	2.41	0.80	5	4	39	39	1
500	79.38	55.46	1	12700.65	47.88	8873.04	23.65	0	0	441.02	55.32	782.07	18.34	289.68	45.19	145.97	20.65	1	16639.70	2.93	0.36	5	5	1	2	2
501	78.46	56.22	2	12553.56	42.18	8994.92	23.07	0	0	407.72	49.41	657.08	15.87	267.09	38.70	148.02	20.64	1	7240.00	2.07	0.38	5	5	2	2	1
502	47.33	69.11	2	7572.13	24.69	11057.55	33.93	0	0	365.83	24.34	436.03	12.13	280.47	24.21	339.38	34.09	1	7501.83	3.58	0.59	5	6	1	3	3
503	46.92	69.21	3	7506.80	24.60	11073.89	33.43	0	0	514.36	62.65	554.24	18.38	156.36	21.96	211.97	29.65	0	7649.40	2.92	0.39	5	6	2	3	2
504	46.73	69.51	4	7477.50	24.46	11122.02	24.73	0	0	627.33	76.31	587.12	18.71	154.63	21.42	156.13	21.48	0	7371.35	3.34	0.42	5	6	3	3	1
505	61.11	54.95	2	9776.84	141.90	8792.62	36.40	0	0	154.17	15.74	535.53	8.80	806.66	145.49	286.57	35.73	1	6839.80	1.53	0.50	5	7	1	2	2
506	61.00	54.75	5	9760.20	140.20	8760.71	43.28	0	0	178.65	16.17	509.57	10.29	881.79	151.52	365.85	47.72	1	5853.05	1.48	0.49	5	7	2	2	1
507	76.20	49.80	3	12191.84	175444.39	7967.87	21049.96	0	0	393.04	2978687.34	683.46	21.17	33.41	121526.77	11.53	5070.30	1	8020.53	1.77	-0.00	5	8	1	1	1
508	63.60	55.31	4	10175.38	82.75	8850.11	51.80	0	0	177.65	14.68	529.21	9.07	548.75	84.61	382.78	49.35	1	5408.08	2.03	0.53	5	9	1	1	1
509	79.56	52.55	4	12730.34	38.01	8408.62	24.33	0	0	413.39	41.46	731.55	15.68	280.00	36.93	189.56	21.89	1	12705.55	2.84	0.45	5	10	1	2	2
510	78.35	52.46	5	12535.93	51.71	8394.18	25.69	0	0	600.59	27.29	517.99	14.55	601.22	73.50	337.87	20.75	1	20196.47	5.42	0.79	5	10	2	2	1
511	80.20	54.36	5	12832.04	81.74	8697.10	70.41	0	0	279.66	25.75	460.99	13.66	511.12	74.77	478.15	57.29	1	13085.30	2.32	0.57	5	11	1	18	18
512	81.00	55.99	6	12960.58	31.94	8957.82	23.33	0	0	425.33	22.56	457.82	12.55	411.57	37.02	302.15	23.50	1	8185.70	1.50	0.68	5	11	2	18	17
513	81.95	56.40	7	13112.18	73.44	9024.50	50.68	0	0	282.18	84.26	632.14	20.61	188.37	64.46	127.49	41.45	1	8321.58	2.98	0.11	5	11	3	18	16
514	80.64	55.69	8	12902.28	23.30	8910.88	18.58	0	0	596.95	33.51	557.28	15.50	305.72	23.30	255.05	17.79	1	8943.97	2.89	0.69	5	11	4	18	15
515	79.70	55.90	9	12751.87	58.82	8944.48	46.78	0	0	240.27	30.15	594.94	14.64	346.54	61.55	262.27	47.07	1	8513.35	1.71	0.42	5	11	5	18	14
516	80.89	56.95	12	12941.70	15.90	9111.90	12.76	0	0	657.89	32.14	478.58	12.01	250.16	14.77	203.72	11.54	1	2928.85	2.51	0.76	5	11	6	18	13
517	80.24	56.27	13	12838.01	22.64	9003.22	19.17	0	0	498.11	20.96	450.18	11.89	385.85	25.53	321.68	19.57	1	9199.30	1.54	0.72	5	11	7	18	12
518	80.32	56.56	14	12850.99	26.85	9049.00	19.07	0	0	521.50	22.47	417.17	12.84	403.59	28.53	322.04	19.54	1	7881.22	1.96	0.72	5	11	8	18	11
519	80.03	56.75	15	12804.25	13.56	9080.73	13.00	0	0	613.59	22.11	434.63	10.46	289.30	13.18	275.96	12.65	1	5446.47	2.70	0.81	5	11	9	18	10
520	81.03	55.23	16	12964.98	25.81	8836.87	51.40	0	0	286.40	31.24	614.85	12.76	185.89	23.39	337.52	52.57	1	6439.70	1.91	0.40	5	11	10	18	9
521	80.95	56.04	17	12951.36	16.84	8966.67	19.74	0	0	483.58	26.02	518.62	11.46	244.30	15.72	281.87	18.94	1	5372.95	2.06	0.69	5	11	11	18	8
522	80.74	56.58	18	12918.60	21.27	9053.46	21.06	0	0	502.06	30.35	532.94	13.79	269.27	20.55	272.01	19.85	1	6795.47	2.57	0.62	5	11	12	18	7
523	81.61	55.63	19	13057.46	17.25	8901.56	19.21	0	0	568.21	21.02	439.27	10.96	298.28	16.77	373.74	21.11	1	7156.90	2.27	0.82	5	11	13	18	6
524	81.75	55.73	22	13079.71	18.81	8916.34	19.70	0	0	705.53	68.98	706.12	16.41	147.98	16.47	154.95	17.22	0	8254.97	3.03	0.53	3	11	14	18	5
525	81.04	55.41	23	12967.03	27.19	8865.00	22.81	0	0	591.93	34.20	511.97	17.84	346.87	28.59	291.01	22.95	1	9305.78	2.01	0.63	5	11	15	18	4
526	81.07	56.07	24	12971.03	14.37	8971.18	14.51	0	0	876.54	44.17	541.60	16.37	221.76	13.02	223.76	13.15	0	8019.03	2.69	0.75	5	11	16	18	3
527	80.83	56.39	25	12932.10	25.74	9021.76	19.13	0	0	652.32	52.05	581.16	18.40	246.99	23.85	186.74	17.14	0	9574.25	2.62	0.57	5	11	17	18	2
528	81.75	55.34	28	13079.31	22.42	8854.65	22.19	0	0	507.52	20.42	385.17	11.23	348.02	21.63	367.81	23.01	1	5378.70	1.50	0.77	5	11	18	18	1
529	48.03	67.20	6	7684.40	40.26	10751.96	120.13	0	0	341.74	55.54	579.33	22.81	193.62	36.36	422.44	104.69	1	13986.08	7.38	0.38	5	12	1	2	2
530	49.09	66.44	8	7854.33	48.48	10630.66	97.38	0	0	266.72	31.08	572.02	14.49	240.67	43.01	487.21	113.58	1	13151.35	3.89	0.50	5	12	2	2	1
531	42.33	62.18	8	6772.81	56.49	9949.26	25.12	0	0	189.65	18.09	435.76	7.63	357.79	53.20	204.97	22.71	1	-306.00	0.96	0.45	5	13	1	1	1
532	48.28	63.10	8	7724.85	31.27	10095.71	17.38	0	0	447.04	24.43	533.94	9.58	330.57	25.68	246.42	16.06	1	9609.78	3.35	0.74	5	14	1	1	1
533	47.86	69.27	8	7658.38	34.53	11083.04	50.45	0	0	293.55	25.30	482.39	12.24	300.05	34.00	343.22	45.01	1	9481.28	2.59	0.55	5	15	1	13	13
534	46.39	69.51	9	7422.87	22.81	11121.21	42.26	0	0	363.39	46.97	508.01	13.52	134.98	19.34	244.63	39.55	0	3906.53	2.49	0.37	5	15	2	13	12
535	46.65	68.74	10	7464.67	22.17	10998.10	54.12	0	0	382.27	54.23	541.75	15.47	116.20	17.87	281.45	51.45	1	8473.97	4.52	0.33	5	15	3	13	11
536	45.93	67.88	11	7349.24	33.03	10861.58	42.53	0	0	298.99	53.15	537.61	13.72	144.11	29.77	184.53	37.45	0	5975.25	2.01	0.25	5	15	4	13	10
537	46.30	66.65	12	7407.43	34.48	10663.28	35.86	0	0	237.61	18.46	458.06	9.02	289.33	33.93	330.52	36.56	1	6023.92	1.84	0.56	5	15	5	13	9
538	45.66	67.44	13	7306.30	36.36	10789.72	32.51	0	0	372.47	69.55	583.66	15.15	148.65	31.41	130.95	26.65	1	8171.08	4.36	0.24	4	15	6	13	8
539	45.04	67.24	14	7207.18	86.79	10758.31	50.51	0	0	216.76	67.36	592.39	17.46	214.91	76.82	125.50	44.71	1	3539.10	2.60	0.12	5	15	7	13	7
540	46.23	65.84	17	7396.11	29.87	10533.74	42.37	0	0	313.59	16.77	436.90	9.75	350.24	28.96	460.42	42.49	1	6447.53	2.48	0.67	5	15	8	13	6
541	47.18	65.66	19	7548.11	32.91	10505.12	85.28	0	0	234.07	39.03	660.41	14.52	154.45	29.70	354.27	88.19	1	10492.75	5.28	0.23	5	15	9	13	5
542	47.52	66.73	20	7603.52	37.82	10676.58	42.09	0	0	285.23	26.97	537.04	12.42	291.46	37.44	290.16	41.35	1	9647.30	3.32	0.55	5	15	10	13	4
543	46.30	68.11	22	7407.21	20.29	10898.14	18.79	0	0	510.51	66.58	580.04	11.79	118.62	16.94	116.16	18.55	1	5239.75	3.08	0.44	5	15	11	13	3
544	47.15	67.35	23	7543.24	63.55	10776.66	23.61	0	0	323.18	29.58	531.99	13.89	445.88	75.95	202.32	22.15	1	9994.08	4.10	0.52	5	15	12	13	2
545	46.06	67.56	24	7369.69	185.17	10809.15	48.14	0	0	179.69	39.87	490.22	15.34	479.38	159.19	170.67	43.19	1	6859.12	3.99	0.34	5	15	13	13	1
546	63.24	54.37	9	10118.06	53.40	8698.98	25.96	0	0	234.13	14.54	500.76	8.30	493.01	48.63	321.39	26.37	1	6267.78	1.55	0.55	5	16	1	7	7
547	62.62	54.15	10	10018.41	57.63	8664.20	16.41	0	0	302.36	14.50	547.52	8.43	626.07	63.89	271.45	15.78	1	8036.10	2.63	0.66	5	16	2	7	6
548	63.53	54.07	12	10164.77	43.37	8651.71	17.19	0	0	310.60	16.12	521.64	9.08	497.23	52.68	262.40	16.43	1	7026.20	2.99	0.64	5	16	3	7	5
549	63.14	53.98	13	10101.68	35.68	8636.14	13.98	0	0	358.91	16.38	543.17	8.53	463.50	38.24	241.43	13.10	1	8782.08	3.12	0.72	5	16	4	7	4
550	62.16	54.19	14	9944.92	46.60	8670.09	14.78	0	0	353.86	17.65	546.82	8.01	590.46	39.94	239.44	13.69	1	8443.75	2.99	0.74	5	16	5	7	3
551	62.09	54.04	15	9934.37	83.03	8646.97	11.89	0	0	336.05	14.15	558.23	8.07	827.37	129.16	225.89	11.12	1	6479.53	2.32	0.77	5	16	6	7	2
552	60.34	54.00	16	9655.06	200.37	8640.49	14.42	0	0	330.53	17.54	601.64	10.11	1265.78	373.98	220.94	13.45	1	10413.10	2.39	0.69	5	16	7	7	1
553	80.80	52.57	10	12928.30	32.71	8411.38	76.38	0	0	409.46	40.93	581.37	16.65	261.57	31.23	546.07	61.70	1	11027.25	4.00	0.56	5	17	1	1	1
554	76.85	53.45	10	12295.81	128.86	8552.61	169.83	0	0	135.21	36.57	660.56	17.30	352.53	136.04	382.37	136.15	1	13770.92	3.42	0.27	5	18	1	1	1
555	60.51	53.93	11	9680.96	88.60	8628.42	23.38	0	0	240.87	17.40	552.17	8.63	797.27	84.72	263.29	22.47	1	7572.80	1.67	0.58	5	19	1	1	1
556	79.29	49.75	11	12687.06	48.93	7959.37	51.78	0	0	270.48	50.88	530.90	16.97	202.16	43.62	209.17	48.33	0	8910.12	1.22	0.24	5	20	1	3	3
557	78.54	50.33	14	12565.76	68.23	8053.40	32.32	0	0	323.01	26.47	491.98	14.20	492.36	82.13	264.55	32.28	1	8479.75	2.53	0.60	5	20	2	3	2
558	78.12	49.91	16	12499.17	42.10	7985.27	22.15	0	0	430.46	24.26	418.26	13.11	448.47	44.41	279.25	22.33	1	8433.53	2.18	0.67	5	20	3	3	1
559	46.49	70.58	12	7438.75	31.03	11292.41	38.46	0	0	174.14	22.76	457.20	7.56	184.45	27.66	224.95	35.46	0	-923.53	0.85	0.35	5	21	1	5	5
560	46.83	69.46	13	7492.50	29.01	11113.79	55.92	0	0	209.82	18.22	438.05	8.77	259.73	27.14	379.05	50.94	1	8251.05	1.95	0.51	5	21	2	5	4
561	46.57	70.62	15	7451.04	40.35	11298.64	45.67	0	0	153.90	14.67	421.27	7.75	307.23	40.86	342.27	47.40	1	2414.05	0.94	0.42	5	21	3	5	3
562	46.20	69.29	18	7391.26	17.43	11085.89	53.15	0	0	301.64	67.38	569.27	10.82	71.41	16.05	194.16	46.53	1	4368.62	2.38	0.23	5	21	4	5	2
563	46.11	68.83	21	7377.31	22.05	11012.44	21.06	0	0	427.40	44.06	513.41	11.24	164.91	19.43	157.53	18.57	0	4273.50	2.61	0.49	3	21	5	5	1
564	49.14	70.16	14	7861.85	52.74	11226.16	109.79	0	0	124.66	32.58	492.24	11.04	156.89	47.26	291.20	108.15	1	3671.80	1.78	0.21	5	22	1	1	1
565	46.63	63.26	15	7461.11	30.94	10122.26	27.40	0	0	293.71	34.50	608.30	10.81	203.79	27.49	180.57	24.35	0	6884.47	3.05	0.39	3	23	1	9	9
566	47.09	63.28	16	7534.03	26.61	10124.50	18.31	0	0	291.11	24.38	618.58	8.12	244.63	24.20	169.83	16.34	0	6986.05	3.11	0.55	3	23	2	9	8
567	47.26	63.54	17	7560.90	30.63	10166.14	29.82	0	0	260.28	20.84	591.72	10.13	289.97	30.25	289.92	28.80	1	11486.88	5.40	0.45	5	23	3	9	7
568	47.12	63.62	18	7539.13	23.45	10179.38	19.10	0	0	315.95	23.28	604.40	8.60	244.81	21.68	202.22	17.18	0	10098.53	3.60	0.59	4	23	4	9	6
569	47.60	63.41	20	7615.56	25.75	10145.14	44.29	0	0	227.73	17.03	583.59	9.14	272.22	24.56	397.79	48.52	1	9058.62	3.10	0.45	5	23	5	9	5
570	47.28	63.31	21	7565.28	42.12	10128.95	33.99	0	0	222.73	25.37	599.79	10.68	278.92	40.80	231.58	31.75	1	8338.17	3.73	0.38	5	23	6	9	4
571	48.69	63.99	22	7790.76	28.63	10237.80	50.65	0	0	242.96	19.72	575.14	10.34	275.75	27.32	391.10	50.84	1	10631.70	5.91	0.46	5	23	7	9	3
572	48.01	62.54	24	7681.74	62.74	10006.74	46.14	0	0	209.62	61.06	661.22	12.79	163.25	54.79	107.77	32.34	1	7612.65	3.72	0.13	5	23	8	9	2
573	47.15	62.70	25	7544.31	52.31	10032.78	43.58	0	0	221.15	60.72	630.91	12.45	146.42	46.11	119.97	36.57	1	7682.67	4.23	0.14	5	23	9	9	1
574	64.25	54.27	17	10280.22	28.23	8683.88	14.10	0	0	318.58	13.98	563.49	7.10	407.68	29.62	249.45	13.47	1	9104.33	2.80	0.75	5	24	1	29	29
575	64.44	53.91	18	10310.03	37.42	8625.07	17.70	0	0	237.36	13.18	559.32	6.93	428.19	41.27	251.70	16.68	1	7556.80	2.66	0.64	5	24	2	29	28
576	64.36	53.88	19	10297.43	34.97	8621.32	21.37	0	0	238.16	18.53	562.71	7.92	315.13	35.10	215.30	19.47	1	6273.70	2.10	0.54	5	24	3	29	27
577	63.56	54.12	20	10169.18	43.08	8659.53	23.24	0	0	233.02	18.82	580.20	8.88	365.76	45.28	227.14	21.44	1	6420.20	2.62	0.51	5	24	4	29	26
578	64.53	54.04	21	10325.25	36.34	8647.14	15.75	0	0	300.68	17.41	542.87	8.29	408.61	39.70	214.97	14.49	1	5766.03	2.96	0.65	5	24	5	29	25
579	64.24	54.21	24	10279.08	51.43	8673.50	43.22	0	0	179.64	14.39	533.19	7.24	371.00	45.23	338.21	41.81	1	6658.25	1.94	0.57	5	24	6	29	24
580	64.03	54.14	26	10245.33	48.95	8662.15	41.78	0	0	183.35	20.03	550.39	9.69	305.19	49.01	290.16	40.84	1	4425.40	1.89	0.40	5	24	7	29	23
581	64.03	52.98	27	10245.09	44.82	8476.03	27.46	0	0	233.62	17.22	548.33	9.14	384.67	45.05	287.27	26.76	1	6913.47	2.11	0.47	5	24	8	29	22
582	63.29	53.51	29	10126.14	43.18	8561.76	15.04	0	0	248.42	11.01	532.36	5.78	542.16	41.16	259.37	14.74	1	8429.38	1.78	0.76	5	24	9	29	21
583	64.43	53.83	30	10309.19	40.50	8613.13	15.82	0	0	253.85	12.61	533.06	6.92	486.08	47.49	252.74	14.93	1	7537.75	1.83	0.66	5	24	10	29	20
584	63.88	53.77	31	10221.22	52.15	8602.68	22.20	0	0	256.59	15.56	517.82	8.89	493.21	54.25	286.75	21.60	1	6961.00	1.90	0.54	5	24	11	29	19
585	64.66	53.34	33	10344.93	33.63	8534.83	18.17	0	0	265.97	12.13	473.55	7.30	465.23	40.43	311.33	18.30	1	3562.33	1.96	0.60	5	24	12	29	18
586	64.73	52.89	34	10356.84	23.35	8462.94	18.56	0	0	305.91	14.26	495.98	7.79	358.38	24.84	307.17	18.56	1	6147.33	2.58	0.65	5	24	13	29	17
587	64.97	52.46	35	10395.75	32.16	8394.39	27.50	0	0	215.74	16.11	520.92	7.98	322.56	32.63	277.56	27.21	1	4167.08	1.91	0.51	5	24	14	29	16
588	65.01	52.84	36	10401.32	34.52	8454.43	26.32	0	0	245.49	18.16	534.41	9.39	344.70	36.24	279.22	25.38	1	4650.22	2.31	0.46	5	24	15	29	15
589	65.58	52.43	37	10493.24	33.66	8388.98	19.90	0	0	240.96	22.85	592.98	7.87	272.29	31.16	163.31	17.75	1	5221.95	2.86	0.48	4	24	16	29	14
590	65.50	53.23	38	10480.03	31.09	8517.40	20.91	0	0	258.73	17.90	562.70	8.51	336.83	32.10	239.39	19.40	1	5638.15	2.78	0.54	5	24	17	29	13
591	65.14	53.28	39	10422.57	27.09	8525.01	17.48	0	0	313.65	13.54	496.86	7.90	428.22	32.74	307.38	17.74	1	5965.70	3.12	0.66	5	24	18	29	12
592	65.25	53.23	40	10439.72	26.79	8516.60	19.52	0	0	279.63	12.96	495.78	7.56	407.14	31.45	318.07	20.00	1	4367.30	2.56	0.62	5	24	19	29	11
593	64.91	53.46	41	10385.92	30.02	8553.07	20.25	0	0	276.83	15.89	538.29	8.48	373.08	32.75	278.89	19.45	1	5606.05	2.50	0.57	5	24	20	29	10
594	65.47	52.81	42	10475.03	40.41	8449.75	30.24	0	0	202.43	22.15	585.04	9.24	284.62	38.38	217.03	27.58	1	5401.08	2.17	0.37	5	24	21	29	9
595	64.88	53.15	43	10380.35	40.98	8504.55	29.70	0	0	235.31	18.15	531.16	9.94	376.90	44.89	295.68	29.56	1	4624.95	2.48	0.43	5	24	22	29	8
596	65.57	52.86	44	10491.69	105.49	8457.30	28.53	0	0	185.18	11.80	502.93	7.73	746.56	175.31	314.82	29.08	1	2891.95	1.26	0.54	5	24	23	29	7
597	64.23	53.51	46	10276.75	31.85	8561.02	17.19	0	0	349.84	21.23	543.17	9.64	349.27	32.24	222.53	15.69	1	5207.22	2.77	0.65	5	24	24	29	6
598	63.45	53.69	47	10151.32	48.82	8590.13	20.67	0	0	227.96	14.99	563.51	7.34	428.65	44.56	246.52	19.14	1	7292.50	2.25	0.60	5	24	25	29	5
599	62.59	54.10	48	10014.06	55.21	8656.64	20.97	0	0	247.25	16.54	550.53	8.44	470.89	52.86	246.36	19.60	1	6252.28	2.08	0.60	5	24	26	29	4
600	64.53	53.99	51	10325.22	26.47	8638.06	11.98	0	0	335.55	12.00	469.64	6.62	459.71	30.77	263.72	11.49	1	3108.42	1.92	0.78	5	24	27	29	3
601	65.05	53.72	53	10407.51	17.45	8594.41	14.01	0	0	340.80	16.05	540.76	6.96	284.11	16.77	233.85	12.85	1	4707.05	2.94	0.74	5	24	28	29	2
602	64.89	52.79	54	10382.82	81.61	8447.03	31.24	0	0	181.48	15.45	562.47	8.54	530.17	87.80	268.97	31.37	1	5904.10	2.06	0.49	5	24	29	29	1
603	79.69	54.77	20	12750.50	116.96	8763.14	46.48	0	0	189.27	45.54	817.62	16.86	352.49	122.36	151.57	41.86	1	12897.90	2.72	0.14	5	25	1	147	147
604	79.40	55.10	21	12703.54	38.95	8816.09	23.29	0	0	558.91	56.04	800.48	21.40	295.92	37.32	181.90	21.04	1	18551.85	4.53	0.43	5	25	2	147	146
605	80.43	54.00	23	12868.46	30.32	8639.46	84.50	0	0	373.85	27.87	624.40	16.96	299.96	30.79	596.56	100.28	1	15280.47	1.87	0.51	5	25	3	147	145
606	79.44	53.65	26	12711.08	41.61	8584.23	32.22	0	0	295.66	35.83	828.82	14.12	265.78	38.60	208.12	29.17	1	17841.67	3.29	0.33	5	25	4	147	144
607	79.29	52.48	27	12686.17	26.83	8397.31	18.46	0	0	543.94	31.58	688.06	14.75	320.96	27.10	249.76	17.09	1	18698.55	3.62	0.66	5	25	5	147	143
608	78.78	53.43	29	12605.58	46.24	8548.75	26.03	0	0	466.20	28.29	684.18	16.10	448.24	45.59	313.97	26.48	1	23294.78	6.48	0.61	5	25	6	147	142
609	77.52	54.11	30	12402.56	75.57	8658.30	53.26	0	0	456.26	34.73	689.01	18.37	593.85	67.17	415.96	44.56	1	24247.70	7.66	0.66	5	25	7	147	141
610	77.72	54.38	33	12435.93	24.75	8700.05	18.13	0	0	724.74	40.20	657.43	18.79	312.29	24.93	256.26	16.87	1	22911.92	6.64	0.67	5	25	8	147	140
611	78.09	54.40	34	12493.83	18.35	8703.86	11.33	0	0	1038.66	51.33	732.35	18.92	280.70	17.48	179.12	10.19	1	25189.53	10.58	0.76	5	25	9	147	139
612	78.13	54.69	35	12501.48	15.18	8749.76	10.25	0	0	1227.78	45.57	596.20	19.31	305.29	14.99	215.89	9.49	1	23828.85	7.41	0.83	5	25	10	147	138
613	78.17	55.17	36	12507.12	13.31	8827.68	10.88	0	0	1234.63	48.67	648.68	19.16	258.57	12.54	215.84	9.86	1	24722.67	8.80	0.82	5	25	11	147	137
614	77.20	54.66	39	12352.62	30.00	8745.10	36.05	0	0	595.77	57.87	719.03	25.14	242.09	27.65	279.05	35.15	1	15392.33	3.84	0.43	5	25	12	147	136
615	76.57	54.69	40	12251.26	30.51	8750.46	17.46	0	0	656.81	50.54	748.07	18.48	286.72	29.92	176.96	15.66	1	14046.65	3.65	0.59	5	25	13	147	135
616	75.16	53.46	41	12026.10	24.29	8554.37	32.99	0	0	542.09	95.21	847.48	18.33	111.08	23.58	144.89	28.03	1	16326.95	5.33	0.28	4	25	14	147	134
617	75.26	52.86	42	12041.58	40.44	8458.00	15.97	0	0	530.36	27.04	552.40	11.77	467.59	33.78	235.45	15.62	1	17887.12	3.95	0.77	5	25	15	147	133
618	74.22	52.95	43	11874.97	44.06	8472.44	41.14	0	0	318.49	53.17	697.94	17.10	203.88	39.56	191.01	36.66	0	14557.25	1.44	0.26	5	25	16	147	132
619	74.56	53.49	44	11929.58	39.74	8558.89	34.46	0	0	492.62	38.39	618.51	18.44	348.58	40.74	279.25	33.32	1	19864.08	5.37	0.62	5	25	17	147	131
620	74.92	53.02	45	11986.66	78.57	8482.97	37.79	0	0	432.28	32.76	559.17	17.13	555.76	90.77	288.95	33.02	1	19927.60	5.33	0.68	5	25	18	147	130
621	73.95	52.43	46	11832.50	36.38	8389.00	18.57	0	0	454.96	21.85	526.03	11.00	438.07	31.23	288.52	18.41	1	14535.22	1.87	0.74	5	25	19	147	129
622	75.37	52.88	47	12058.44	37.55	8461.04	21.91	0	0	474.92	22.42	501.72	10.20	558.90	30.61	324.97	22.03	1	19433.65	4.31	0.78	5	25	20	147	128
623	75.49	54.01	50	12079.19	39.71	8641.32	38.55	0	0	476.51	27.57	560.32	12.33	415.60	32.00	389.55	32.52	1	19119.42	3.15	0.73	5	25	21	147	127
624	77.02	54.07	51	12322.84	230.63	8651.66	129.15	0	0	195.20	34.15	661.43	21.71	790.54	229.70	454.22	132.33	1	24656.67	4.76	0.32	5	25	22	147	126
625	78.37	54.67	52	12539.40	29.85	8746.97	14.69	0	0	803.56	36.03	736.55	17.79	395.42	28.00	256.18	13.69	1	25980.55	5.72	0.75	5	25	23	147	125
626	79.46	54.39	53	12713.45	27.78	8702.65	26.52	0	0	704.40	40.00	646.13	22.05	343.84	28.77	336.49	27.46	1	25135.92	4.74	0.61	5	25	24	147	124
627	79.46	53.92	54	12713.87	25.40	8627.82	19.65	0	0	631.06	30.94	638.53	16.81	358.68	26.58	307.59	19.64	1	22615.92	4.30	0.67	5	25	25	147	123
628	78.48	53.66	56	12557.47	36.66	8586.10	25.05	0	0	660.07	30.17	579.40	14.34	483.28	43.13	336.81	19.93	1	22293.33	5.15	0.81	5	25	26	147	122
629	77.38	54.67	57	12380.88	28.39	8747.00	15.45	0	0	661.37	37.87	714.96	17.45	361.31	30.48	214.14	14.17	1	15851.80	4.76	0.64	5	25	27	147	121
630	76.97	54.82	58	12314.58	16.21	8771.25	13.77	0	0	795.33	32.17	561.63	15.26	304.77	16.04	263.62	13.21	1	15387.05	4.75	0.78	5	25	28	147	120
631	76.37	55.06	59	12219.55	12.31	8810.11	9.28	0	0	876.35	28.20	564.82	11.89	284.82	12.04	225.96	8.50	1	14231.60	4.43	0.87	5	25	29	147	119
632	76.24	54.81	60	12199.14	12.08	8769.08	13.59	0	0	880.78	55.13	714.15	13.73	148.56	10.60	167.15	11.93	0	12468.20	4.80	0.73	4	25	30	147	118
633	76.46	54.61	61	12233.33	22.51	8738.19	18.52	0	0	683.85	50.80	717.07	18.00	235.11	20.31	194.02	16.61	0	12677.40	3.56	0.59	4	25	31	147	117
634	75.43	54.84	62	12069.09	18.88	8773.75	13.47	0	0	653.29	24.21	538.24	12.56	356.36	19.79	280.04	13.15	1	12320.25	3.22	0.79	5	25	32	147	116
635	77.40	54.48	63	12383.51	22.34	8717.42	14.85	0	0	672.49	29.00	697.17	14.53	360.76	23.49	262.17	14.54	1	22985.70	6.39	0.76	5	25	33	147	115
636	77.77	53.60	64	12443.24	19.09	8575.62	11.65	0	0	920.96	44.26	743.49	17.56	301.15	18.51	190.14	10.54	1	22928.83	9.50	0.76	5	25	34	147	114
637	77.86	53.49	65	12457.96	17.34	8559.04	9.12	0	0	996.80	33.25	634.10	14.60	342.68	17.36	214.36	8.29	1	23623.60	11.44	0.86	5	25	35	147	113
638	78.58	53.76	66	12573.05	23.08	8601.49	16.67	0	0	640.33	34.46	760.71	15.82	311.80	23.21	243.67	15.43	1	23373.15	7.65	0.69	5	25	36	147	112
639	77.61	54.24	67	12417.94	27.28	8678.66	23.50	0	0	593.21	34.31	716.15	18.17	332.29	27.98	311.94	23.50	1	21218.33	5.30	0.60	5	25	37	147	111
640	77.17	54.35	68	12347.04	21.89	8696.16	24.70	0	0	515.81	27.84	688.75	15.04	308.11	22.08	344.40	26.02	1	16725.70	3.80	0.59	5	25	38	147	110
641	77.34	54.19	69	12373.70	19.85	8670.39	14.35	0	0	921.55	29.09	553.79	17.03	429.56	24.25	319.12	14.62	1	23508.40	5.13	0.82	5	25	39	147	109
642	77.78	54.18	70	12445.02	9.20	8668.06	16.21	0	0	1186.54	50.35	777.61	18.05	169.26	8.26	285.88	15.56	1	24861.05	9.42	0.82	5	25	40	147	108
643	78.22	54.26	71	12515.62	9.62	8681.28	9.84	0	0	1197.67	35.84	673.70	15.11	250.96	8.89	252.66	9.32	1	23936.40	6.41	0.88	5	25	41	147	107
644	77.81	54.37	72	12450.11	16.71	8699.99	13.57	0	0	1165.37	45.05	585.89	21.77	325.55	16.95	263.50	13.42	1	25047.30	7.34	0.80	5	25	42	147	106
645	76.50	54.01	73	12239.72	19.16	8641.55	16.77	0	0	905.43	40.21	638.91	20.87	328.81	19.65	292.54	16.50	1	23028.72	7.19	0.70	5	25	43	147	105
646	76.05	54.20	74	12168.02	22.79	8671.34	15.46	0	0	826.76	28.19	528.58	16.58	441.24	27.59	318.27	15.75	1	22361.50	6.35	0.80	5	25	44	147	104
647	75.36	53.80	75	12057.03	14.60	8607.67	16.83	0	0	832.28	24.82	505.47	13.61	347.15	15.22	354.71	16.35	1	21479.28	5.79	0.86	5	25	45	147	103
648	76.03	53.52	76	12164.98	23.21	8563.95	30.28	0	0	521.60	25.10	654.78	13.83	350.87	24.51	375.55	27.78	1	18126.58	4.73	0.72	5	25	46	147	102
649	76.67	54.16	77	12266.89	21.59	8666.10	22.23	0	0	655.41	31.20	689.41	15.36	317.24	21.77	306.11	21.94	1	22093.70	5.99	0.75	5	25	47	147	101
650	76.91	54.42	78	12306.24	12.59	8707.61	9.32	0	0	848.15	30.48	725.62	11.89	269.11	11.81	203.00	8.42	1	21854.83	6.73	0.85	4	25	48	147	100
651	77.72	54.47	79	12435.17	22.83	8714.53	21.44	0	0	674.66	40.43	762.29	19.64	295.18	22.26	280.28	20.51	1	24635.38	6.31	0.58	5	25	49	147	99
652	77.50	53.89	80	12399.86	23.90	8621.85	13.58	0	0	821.01	28.90	632.36	16.67	435.22	26.95	300.11	13.49	1	26463.25	6.21	0.76	5	25	50	147	98
653	77.02	54.14	81	12323.69	37.51	8663.10	21.07	0	0	624.75	34.69	676.83	16.65	391.43	31.67	288.45	20.53	1	22797.03	6.00	0.70	5	25	51	147	97
654	76.52	53.71	82	12243.68	39.87	8594.14	13.68	0	0	608.37	30.84	710.97	14.14	449.05	36.83	211.83	12.46	1	22566.05	5.07	0.74	5	25	52	147	96
655	77.44	54.69	83	12390.56	28.98	8750.25	11.72	0	0	599.26	24.33	705.27	12.79	464.19	37.59	231.60	10.89	1	17065.40	3.95	0.75	5	25	53	147	95
656	77.66	54.64	84	12425.90	23.32	8741.92	22.60	0	0	630.19	45.59	683.88	18.70	251.49	21.46	240.27	21.32	1	15661.60	4.83	0.58	5	25	54	147	94
657	77.65	53.46	85	12424.77	24.55	8553.04	19.44	0	0	526.80	61.58	796.20	13.51	160.11	21.33	122.39	15.22	1	15521.70	4.47	0.45	5	25	55	147	93
658	78.73	54.17	87	12597.40	48.52	8666.65	35.30	0	0	361.85	50.17	795.35	19.37	269.75	45.23	199.16	31.91	1	14822.28	2.81	0.28	5	25	56	147	92
659	78.35	53.99	88	12536.72	48.56	8638.63	21.28	0	0	436.94	31.37	728.76	16.43	448.35	61.12	236.44	19.97	1	17261.47	4.43	0.51	5	25	57	147	91
660	78.09	54.56	89	12494.76	31.50	8729.60	20.48	0	0	530.44	31.16	720.84	15.68	351.82	31.67	272.70	19.40	1	15574.05	4.11	0.62	5	25	58	147	90
661	78.58	54.80	90	12572.80	21.52	8768.22	11.88	0	0	770.22	23.71	517.24	13.67	445.65	24.87	296.04	11.88	1	15624.78	3.66	0.81	5	25	59	147	89
662	79.13	54.53	91	12660.39	55.12	8725.39	23.79	0	0	425.19	33.40	839.33	16.54	419.88	54.36	238.33	21.95	1	19146.72	3.45	0.51	5	25	60	147	88
663	79.21	54.41	92	12674.35	14.62	8705.99	10.05	0	0	892.11	23.47	531.10	12.59	367.70	15.01	297.05	9.84	1	19795.12	5.47	0.87	5	25	61	147	87
664	78.95	54.09	93	12632.05	26.06	8654.08	14.88	0	0	564.09	28.40	649.60	13.76	370.41	28.30	233.64	13.92	1	15973.95	4.26	0.69	5	25	62	147	86
665	78.55	54.65	94	12568.07	33.63	8744.38	20.49	0	0	513.34	31.16	627.96	16.37	393.97	38.50	262.13	19.99	1	14189.10	3.50	0.59	5	25	63	147	85
666	78.05	55.13	95	12487.96	57.04	8821.43	12.58	0	0	543.91	24.99	568.80	12.58	663.30	58.43	219.72	11.62	1	13974.08	3.33	0.76	5	25	64	147	84
667	78.69	55.00	96	12589.92	71.87	8800.00	12.74	0	0	573.09	25.11	611.35	14.68	749.35	142.15	234.62	11.99	1	17963.58	4.02	0.74	5	25	65	147	83
668	80.01	54.72	97	12801.52	52.74	8755.62	24.11	0	0	427.61	34.59	754.67	16.13	400.32	52.57	226.51	23.21	1	16423.12	3.39	0.53	5	25	66	147	82
669	79.71	54.18	98	12753.88	24.17	8669.15	30.79	0	0	575.52	24.10	500.34	14.20	357.50	23.19	445.73	32.90	1	18757.40	4.22	0.77	5	25	67	147	81
670	80.44	53.95	99	12871.01	16.52	8632.39	33.45	0	0	532.54	20.68	483.26	12.13	309.54	16.82	494.61	35.40	1	14865.75	3.30	0.76	5	25	68	147	80
671	80.25	53.95	100	12840.31	19.46	8632.59	32.47	0	0	526.92	25.61	511.46	12.63	306.46	19.17	388.11	27.35	1	15428.50	3.41	0.75	5	25	69	147	79
672	80.05	52.90	101	12807.23	19.09	8464.04	61.03	0	0	477.81	21.55	494.60	12.44	298.59	19.31	718.33	64.35	1	16471.75	3.20	0.77	5	25	70	147	78
673	79.98	51.11	102	12797.50	11.95	8177.33	12.08	0	0	723.96	26.28	507.65	11.30	255.68	11.21	257.32	11.40	1	10831.80	3.52	0.83	4	25	71	147	77
674	79.80	51.78	103	12768.12	15.26	8284.69	30.95	0	0	692.90	47.63	652.78	17.65	172.94	13.69	309.29	30.71	1	20357.55	6.75	0.65	5	25	72	147	76
675	79.88	53.58	104	12781.01	15.41	8572.23	19.13	0	0	635.26	52.15	791.43	13.35	145.24	13.79	179.72	16.79	0	13705.80	3.14	0.60	4	25	73	147	75
676	78.86	53.43	105	12617.67	33.39	8549.58	26.18	0	0	312.76	34.41	777.22	11.63	233.64	30.48	184.56	23.52	0	15582.60	2.36	0.43	5	25	74	147	74
677	80.59	53.32	106	12894.42	22.43	8531.52	41.63	0	0	322.09	31.80	695.26	12.42	178.24	20.26	316.54	41.16	1	12120.12	2.90	0.44	5	25	75	147	73
678	80.47	54.47	107	12875.05	28.66	8715.06	20.30	0	0	338.15	28.27	681.35	10.52	264.69	26.45	189.53	18.28	1	11355.72	2.69	0.52	3	25	76	147	72
679	81.76	53.87	108	13081.63	16.89	8619.21	17.76	0	0	576.44	30.19	533.87	12.95	249.06	15.96	263.48	16.65	1	10319.28	3.43	0.71	5	25	77	147	71
680	81.24	54.34	109	12999.06	22.05	8694.12	18.86	0	0	660.17	37.66	556.05	16.71	278.65	21.96	258.31	17.51	1	14435.12	3.34	0.69	5	25	78	147	70
681	82.09	54.25	110	13134.43	59.05	8679.36	32.46	0	0	449.08	31.23	687.15	15.30	565.24	48.94	330.18	32.96	1	14941.53	3.24	0.66	5	25	79	147	69
682	81.05	54.06	111	12967.85	12.08	8649.82	21.84	0	0	735.93	49.85	757.82	14.82	139.50	11.12	247.60	19.81	0	14181.20	2.76	0.68	4	25	80	147	68
683	80.49	54.53	112	12878.39	26.58	8725.49	24.66	0	0	542.69	39.84	631.78	17.83	281.20	25.24	255.77	23.88	1	10707.50	2.11	0.55	5	25	81	147	67
684	80.83	52.63	114	12933.18	35.66	8421.49	52.91	0	0	357.65	23.41	469.73	13.08	345.56	34.82	461.48	48.31	1	13354.53	1.84	0.67	5	25	82	147	66
685	81.41	51.67	115	13026.00	28.69	8266.85	41.73	0	0	342.70	16.36	365.50	10.14	398.09	30.83	499.09	38.83	1	9188.30	0.67	0.65	5	25	83	147	65
686	81.09	52.63	117	12974.32	29.02	8420.71	29.78	0	0	412.49	22.64	436.90	11.22	344.78	28.97	322.80	27.30	1	13983.88	2.29	0.71	5	25	84	147	64
687	79.72	53.65	119	12755.20	26.67	8583.65	26.47	0	0	576.64	27.51	588.70	14.66	382.50	28.91	331.71	24.17	1	18974.10	2.70	0.75	5	25	85	147	63
688	79.28	54.08	120	12684.90	22.38	8653.11	20.79	0	0	596.18	32.54	712.35	15.67	294.05	22.48	290.57	20.30	1	19364.12	3.46	0.68	5	25	86	147	62
689	80.84	53.20	121	12934.41	31.62	8511.34	38.47	0	0	377.54	56.77	793.66	16.39	162.53	28.05	197.53	34.02	0	14962.22	1.96	0.30	4	25	87	147	61
690	79.91	51.75	122	12785.45	27.17	8280.15	48.12	0	0	459.07	65.97	727.72	20.44	147.28	24.55	253.87	44.73	1	15192.67	4.33	0.32	5	25	88	147	60
691	80.00	51.33	123	12800.20	10.56	8213.17	14.35	0	0	819.95	27.80	476.74	12.74	244.00	9.85	310.89	14.40	1	15304.90	3.53	0.84	5	25	89	147	59
692	80.05	50.80	124	12807.72	29.56	8127.81	27.51	0	0	638.82	78.57	717.14	22.66	185.52	26.16	172.77	24.33	0	18095.22	2.98	0.39	4	25	90	147	58
693	79.97	51.90	126	12795.62	22.83	8303.61	23.18	0	0	531.50	29.96	518.05	14.56	306.09	22.63	288.99	23.30	1	16561.55	3.71	0.66	5	25	91	147	57
694	80.85	51.64	127	12936.66	39.93	8262.05	65.34	0	0	237.65	43.20	696.72	15.41	171.36	35.90	275.66	60.86	1	11289.20	2.91	0.20	5	25	92	147	56
695	80.67	51.93	128	12907.21	85.26	8308.81	35.55	0	0	317.47	24.46	570.93	15.22	588.09	109.65	317.31	36.01	1	12740.78	2.07	0.50	5	25	93	147	55
696	79.64	50.77	129	12741.60	27.41	8123.94	21.37	0	0	540.68	50.73	659.05	16.62	226.11	24.52	176.66	19.06	0	11714.33	2.08	0.49	5	25	94	147	54
697	79.58	51.89	130	12732.52	37.79	8301.82	55.20	0	0	329.54	50.42	756.21	19.35	193.21	34.10	276.12	52.00	1	13526.50	2.55	0.24	5	25	95	147	53
698	79.88	52.35	131	12780.08	27.86	8375.67	48.63	0	0	401.95	28.02	552.43	15.20	302.31	27.75	414.12	46.05	1	15077.38	2.65	0.57	5	25	96	147	52
699	80.39	52.06	132	12861.85	27.50	8330.14	51.10	0	0	347.50	54.36	677.42	15.86	134.41	23.35	248.76	46.62	0	13953.00	1.90	0.28	4	25	97	147	51
700	80.61	53.33	133	12897.48	31.44	8532.51	34.61	0	0	409.29	62.19	744.46	16.59	159.29	27.53	175.48	30.44	0	11541.25	1.91	0.30	4	25	98	147	50
701	80.36	53.93	134	12857.61	21.72	8628.24	14.58	0	0	646.24	33.14	609.56	14.80	320.20	21.76	223.94	13.49	1	15595.53	4.26	0.70	5	25	99	147	49
702	80.60	53.45	135	12896.06	34.29	8551.65	30.36	0	0	503.87	30.56	473.17	11.41	392.32	37.08	377.96	23.82	1	13045.85	2.03	0.74	5	25	100	147	48
703	80.28	54.46	136	12844.49	93.86	8714.12	174.98	0	0	257.37	35.56	501.76	21.04	405.65	83.21	714.90	174.08	1	14674.12	3.53	0.48	5	25	101	147	47
704	78.75	54.16	137	12600.72	57.14	8665.27	14.23	0	0	565.80	26.43	559.52	14.67	627.67	65.62	242.74	13.34	1	17833.92	4.75	0.72	5	25	102	147	46
705	76.84	54.44	138	12294.67	15.52	8710.40	9.24	0	0	754.97	27.08	596.50	11.39	318.28	15.56	202.68	8.39	1	13755.83	4.78	0.84	4	25	103	147	45
706	76.61	54.48	139	12257.98	15.66	8716.22	10.63	0	0	732.27	37.60	694.61	11.87	235.45	14.03	160.18	9.40	0	14928.50	5.24	0.77	3	25	104	147	44
707	76.30	54.58	140	12207.24	18.97	8733.40	16.85	0	0	696.11	33.86	578.48	16.01	293.03	18.78	271.44	15.92	1	12491.88	3.34	0.70	5	25	105	147	43
708	76.72	53.81	141	12275.44	19.58	8609.22	16.53	0	0	617.06	21.55	567.67	12.55	374.86	20.39	352.20	17.65	1	21116.67	5.46	0.77	5	25	106	147	42
709	76.51	53.56	142	12241.00	112.90	8569.93	26.47	0	0	400.22	28.42	690.47	16.42	839.76	125.86	285.25	26.68	1	19344.35	5.84	0.59	5	25	107	147	41
710	76.21	53.79	143	12194.09	14.93	8605.99	10.27	0	0	760.92	33.51	655.30	11.91	257.88	14.00	181.82	9.21	1	16382.97	5.33	0.81	5	25	108	147	40
711	75.69	53.42	145	12111.08	20.34	8546.42	16.85	0	0	576.68	24.19	535.51	12.80	336.25	20.82	309.71	16.77	1	17201.80	4.52	0.73	5	25	109	147	39
712	77.09	54.21	146	12333.68	55.54	8673.72	28.91	0	0	454.69	31.01	510.43	17.52	472.81	57.18	300.34	29.27	1	16604.40	5.20	0.56	5	25	110	147	38
713	75.50	54.74	147	12079.23	27.51	8759.01	13.99	0	0	525.82	23.18	494.09	11.84	407.86	30.01	247.69	13.35	1	3852.62	2.18	0.74	5	25	111	147	37
714	75.20	53.10	148	12031.65	63.54	8495.35	20.60	0	0	334.11	20.51	557.95	10.80	593.52	58.54	266.81	19.65	1	9780.28	2.10	0.63	5	25	112	147	36
715	76.77	53.86	149	12283.77	27.81	8616.81	20.00	0	0	526.70	67.01	789.85	15.04	168.99	24.31	123.81	18.73	1	13383.78	3.87	0.41	3	25	113	147	35
716	77.20	54.00	150	12351.82	68.22	8640.05	41.66	0	0	321.74	29.68	602.67	16.20	435.62	66.88	305.68	41.77	1	15161.70	4.39	0.54	5	25	114	147	34
717	76.68	52.67	151	12269.51	61.33	8426.56	37.54	0	0	632.92	30.17	355.35	17.79	715.18	62.25	479.60	31.32	1	19960.75	5.56	0.47	5	25	115	147	33
718	75.60	51.97	152	12096.37	31.65	8314.62	42.55	0	0	376.71	75.19	697.94	16.04	113.97	24.01	162.45	37.23	1	16689.50	5.93	0.22	5	25	116	147	32
719	74.98	53.20	153	11996.95	12.61	8512.50	17.01	0	0	573.25	25.75	537.60	10.90	220.32	11.56	290.24	16.34	1	5644.38	2.02	0.76	4	25	117	147	31
720	75.09	53.35	154	12014.99	17.87	8535.69	19.61	0	0	497.71	24.99	537.70	11.14	252.17	17.90	299.15	19.00	1	10803.38	2.58	0.74	5	25	118	147	30
721	74.61	53.24	155	11937.60	24.10	8517.62	24.61	0	0	520.22	51.87	665.03	15.97	186.98	21.38	190.91	21.84	0	11593.25	2.76	0.48	3	25	119	147	29
722	75.45	53.62	156	12072.35	37.38	8579.34	20.22	0	0	447.18	33.77	644.47	14.96	345.01	38.45	210.82	18.42	1	10963.08	2.68	0.55	5	25	120	147	28
723	74.88	53.31	157	11980.71	52.01	8529.41	18.12	0	0	394.04	21.57	514.69	9.93	602.61	44.83	254.50	17.87	1	11906.75	2.94	0.74	5	25	121	147	27
724	75.13	53.19	158	12021.03	51.03	8510.11	23.07	0	0	393.11	44.61	721.75	16.36	326.69	51.29	159.11	20.77	1	13878.12	3.58	0.41	5	25	122	147	26
725	75.01	54.04	159	12002.13	52.41	8646.91	24.24	0	0	393.87	30.58	639.29	13.44	389.17	44.23	243.01	22.46	1	12200.28	2.45	0.60	5	25	123	147	25
726	73.64	53.70	161	11783.00	35.81	8592.16	16.16	0	0	427.49	20.20	550.70	10.28	436.96	32.29	267.66	15.25	1	12658.00	2.10	0.73	5	25	124	147	24
727	74.73	54.20	162	11956.62	19.78	8672.71	8.53	0	0	799.34	24.88	606.52	11.74	402.90	20.69	215.89	7.82	1	17942.30	4.46	0.87	5	25	125	147	23
728	75.75	53.49	163	12120.60	31.39	8558.83	12.14	0	0	635.87	23.43	691.34	12.99	507.84	40.48	254.41	11.91	1	24293.72	7.21	0.79	5	25	126	147	22
729	76.08	53.74	164	12173.08	24.97	8597.75	18.83	0	0	771.01	45.09	706.50	21.28	321.13	25.20	250.28	17.96	1	21141.15	5.63	0.64	5	25	127	147	21
730	77.75	53.08	165	12439.40	52.06	8492.14	31.44	0	0	432.60	38.84	674.74	19.05	357.85	49.92	269.36	30.03	1	15976.45	3.20	0.48	5	25	128	147	20
731	77.02	53.00	166	12322.67	58.62	8479.42	18.84	0	0	475.29	40.96	799.57	17.81	441.68	70.74	173.10	17.15	1	18669.00	4.55	0.51	5	25	129	147	19
732	77.90	53.01	167	12464.74	24.12	8481.00	19.51	0	0	563.99	35.50	733.44	15.79	290.89	23.51	242.59	18.16	1	16215.50	3.23	0.61	5	25	130	147	18
733	78.07	51.90	168	12491.17	26.91	8304.60	16.02	0	0	578.45	28.53	666.31	14.73	386.02	30.07	255.74	15.29	1	17446.15	3.63	0.67	5	25	131	147	17
734	79.03	51.42	169	12644.83	13.98	8226.93	13.97	0	0	933.14	42.90	571.12	16.69	236.44	12.81	233.26	13.10	0	13821.62	3.53	0.78	5	25	132	147	16
735	79.36	50.78	170	12697.28	14.91	8124.82	12.11	0	0	619.02	28.68	570.28	10.80	249.69	13.63	204.07	10.93	1	7741.15	2.41	0.78	4	25	133	147	15
736	78.78	51.03	171	12604.71	17.67	8165.37	14.00	0	0	606.97	24.75	498.69	12.08	320.44	17.94	267.62	13.39	1	9131.42	2.54	0.76	5	25	134	147	14
737	78.44	51.38	172	12550.13	14.12	8220.77	11.07	0	0	677.11	22.33	515.53	10.32	307.72	14.18	256.82	10.65	1	11661.47	3.28	0.85	4	25	135	147	13
738	78.74	51.77	173	12598.71	16.82	8283.90	16.57	0	0	652.19	44.26	634.17	13.66	191.50	15.01	188.94	14.70	0	11474.33	3.14	0.66	4	25	136	147	12
739	78.33	51.46	174	12533.33	28.10	8233.84	22.78	0	0	504.96	63.28	723.48	15.40	172.08	24.59	138.30	19.19	0	9732.78	1.97	0.40	4	25	137	147	11
740	78.63	51.00	175	12580.45	30.53	8159.39	24.51	0	0	429.99	32.89	533.06	14.92	295.96	30.29	250.27	22.93	1	6907.05	1.84	0.53	5	25	138	147	10
741	78.89	51.51	176	12623.06	23.78	8241.54	20.18	0	0	457.75	31.75	605.60	13.05	263.31	22.48	228.05	18.36	1	10899.42	2.64	0.59	5	25	139	147	9
742	79.17	51.93	177	12667.31	22.10	8308.99	27.71	0	0	443.43	27.68	587.08	14.08	277.83	21.26	332.61	28.58	1	13439.85	2.98	0.57	5	25	140	147	8
743	79.10	51.87	178	12655.58	18.19	8299.09	23.95	0	0	586.39	42.49	690.97	15.71	195.75	16.42	255.11	22.07	1	16128.53	3.97	0.59	5	25	141	147	7
744	78.78	52.42	179	12604.56	21.41	8387.24	39.04	0	0	371.37	41.66	782.97	12.96	148.20	19.07	257.17	37.29	1	12444.30	2.74	0.44	5	25	142	147	6
745	79.57	51.00	182	12731.71	21.58	8159.28	21.35	0	0	536.64	32.94	487.72	14.69	266.07	20.98	269.16	20.27	1	6028.67	1.92	0.63	5	25	143	147	5
746	79.44	51.41	183	12710.95	23.97	8224.81	21.93	0	0	534.40	23.16	394.65	12.16	371.01	25.08	315.71	21.00	1	10124.00	1.86	0.77	5	25	144	147	4
747	79.89	51.19	185	12782.88	26.53	8190.30	37.30	0	0	382.02	28.81	447.54	13.53	269.65	25.31	318.35	36.49	1	5989.88	1.47	0.60	5	25	145	147	3
748	80.52	50.70	187	12882.62	42.83	8112.80	47.14	0	0	261.20	31.86	454.07	14.18	264.31	41.62	280.08	46.83	1	6094.55	2.64	0.41	5	25	146	147	2
749	80.32	49.74	188	12850.67	39.41	7959.01	43.05	0	0	304.54	57.64	511.14	15.43	160.44	34.61	175.32	37.89	0	3163.80	1.07	0.22	5	25	147	147	1
750	78.58	49.40	20	12572.45	104.80	7903.32	41.86	0	0	266.13	48.34	592.50	20.88	400.81	120.34	182.26	38.16	1	8017.75	1.91	0.25	5	26	1	2	2
751	77.09	50.18	21	12334.43	257.64	8028.05	71.77	0	0	171.69	58.39	668.42	24.04	447.19	268.09	164.92	64.81	1	8309.53	2.52	0.12	5	26	2	2	1
752	79.21	52.47	22	12673.58	25.55	8394.98	29.93	0	0	519.29	18.60	472.93	11.92	441.00	27.45	480.38	28.60	1	18714.33	3.23	0.73	5	27	1	3	3
753	78.23	53.33	24	12517.30	63.97	8533.27	60.56	0	0	333.87	33.50	728.01	18.81	373.73	56.38	403.23	67.11	1	26609.67	6.50	0.41	5	27	2	3	2
754	77.65	53.31	25	12424.47	131.18	8529.85	55.90	0	0	245.26	20.13	703.88	13.80	753.13	167.70	414.03	53.59	1	22108.25	5.15	0.46	5	27	3	3	1
755	59.97	54.00	23	9594.94	78.70	8640.03	18.61	0	0	291.53	18.12	562.75	9.00	767.62	76.82	244.08	17.53	1	10678.70	2.12	0.64	5	28	1	2	2
756	61.53	54.16	25	9845.30	49.56	8665.54	20.80	0	0	311.96	16.38	498.20	8.27	565.54	43.16	286.61	20.93	1	6020.45	1.49	0.73	5	28	2	2	1
757	41.56	61.82	24	6650.13	38.68	9890.66	36.49	0	0	182.74	12.67	401.94	6.78	336.58	35.74	369.23	39.18	1	1251.12	0.89	0.58	5	29	1	1	1
758	79.14	50.52	25	12662.51	193.28	8083.44	80.41	0	0	421.84	46.71	619.06	21.01	807.60	276.37	706.79	62.95	1	12652.58	1.99	0.50	5	30	1	1	1
759	45.45	63.87	27	7271.28	44.16	10219.21	58.62	0	0	311.85	84.49	660.41	16.78	93.13	27.05	162.69	50.94	1	10410.78	3.18	0.14	5	31	1	1	1
760	49.01	65.79	28	7842.25	23.80	10526.97	15.20	0	0	517.08	20.16	471.01	9.38	352.36	20.30	292.67	14.87	1	12002.65	5.09	0.83	5	32	1	1	1
761	46.63	68.07	29	7461.42	16.12	10891.17	32.60	0	0	503.22	32.73	500.40	13.27	193.42	14.54	329.90	32.31	1	10080.17	3.96	0.65	5	33	1	6	6
762	46.30	68.58	30	7407.63	17.05	10972.94	22.17	0	0	788.33	88.17	577.27	17.93	113.63	14.06	151.21	19.05	1	3905.50	4.83	0.48	4	33	2	6	5
763	46.24	67.83	31	7397.83	17.25	10852.33	23.26	0	0	596.56	74.45	582.79	14.05	106.38	15.29	144.10	20.47	1	5079.38	3.51	0.43	3	33	3	6	4
764	46.19	67.71	32	7390.29	11.73	10834.37	14.06	0	0	703.49	45.59	525.83	10.95	139.80	10.42	167.01	12.30	0	5296.85	4.50	0.72	3	33	4	6	3
765	46.39	67.80	35	7422.23	35.26	10848.21	48.38	0	0	388.53	77.68	574.01	19.34	134.03	29.64	185.69	42.56	1	4643.72	3.59	0.21	4	33	5	6	2
766	46.87	67.77	36	7498.62	36.78	10842.98	41.70	0	0	448.23	73.08	608.79	21.90	174.50	32.62	197.31	37.19	0	12454.30	2.87	0.27	5	33	6	6	1
767	75.33	52.62	30	12053.17	64.36	8419.47	19.51	0	0	308.07	18.25	506.71	8.56	714.88	58.37	257.47	19.26	1	17918.00	2.02	0.68	5	34	1	3	3
768	74.66	53.18	32	11946.16	79.34	8508.12	53.70	0	0	304.72	25.84	490.80	13.61	523.56	75.08	370.05	44.58	1	14204.17	2.46	0.61	5	34	2	3	2
769	73.44	52.41	34	11749.64	53.49	8384.90	70.12	0	0	192.71	28.47	539.04	12.69	270.27	51.85	298.31	67.44	1	4285.15	1.32	0.41	5	34	3	3	1
770	80.33	53.86	30	12852.47	31.73	8617.45	29.61	0	0	493.20	21.80	511.22	12.47	416.00	28.36	406.14	29.05	1	20265.72	2.42	0.77	5	35	1	1	1
771	46.10	62.96	32	7375.39	33.23	10073.57	28.19	0	0	299.03	50.54	588.14	11.05	152.31	29.33	131.11	26.38	1	5750.70	2.07	0.29	5	36	1	10	10
772	45.77	63.12	33	7323.22	52.43	10099.61	27.66	0	0	304.93	93.36	611.01	14.20	138.57	45.96	87.17	30.56	1	6806.15	4.16	0.14	5	36	2	10	9
773	47.23	63.27	34	7557.42	82.97	10123.42	46.18	0	0	199.60	33.87	599.55	13.70	311.47	80.43	210.74	42.13	1	10785.67	4.49	0.33	5	36	3	10	8
774	45.61	63.36	35	7298.00	55.56	10136.89	50.32	0	0	377.37	122.86	639.06	18.67	78.62	33.52	108.84	37.95	1	7799.10	4.60	0.11	5	36	4	10	7
775	45.54	63.09	36	7286.30	49.57	10094.97	33.43	0	0	365.87	120.29	652.31	17.31	107.20	34.41	94.40	38.27	1	9122.05	3.79	0.12	5	36	5	10	6
776	47.09	63.31	37	7535.14	48.61	10129.73	45.16	0	0	302.15	40.45	591.13	16.69	254.76	48.40	256.97	42.83	1	13585.22	5.26	0.37	5	36	6	10	5
777	45.88	62.94	38	7341.02	53.28	10071.04	60.02	0	0	348.71	108.37	661.99	23.75	133.64	48.59	149.48	53.25	1	11143.50	8.30	0.12	5	36	7	10	4
778	45.94	63.06	39	7350.22	56.99	10088.87	38.64	0	0	315.87	72.48	658.08	18.16	192.05	50.09	132.23	36.13	1	11882.15	6.01	0.18	5	36	8	10	3
779	45.50	63.12	41	7280.67	229.04	10099.83	28.41	0	0	453.00	304.32	745.28	22.35	64.42	93.18	55.77	23.24	1	13073.33	5.79	0.05	5	36	9	10	2
780	46.01	63.81	42	7361.06	100.20	10210.14	128.69	0	0	155.79	57.90	687.30	21.72	210.06	90.42	252.52	125.85	1	14153.12	8.32	0.13	5	36	10	10	1
781	72.87	51.15	33	11658.82	33.58	8183.94	31.46	0	0	428.19	71.57	561.58	16.83	154.91	29.59	145.39	27.93	0	6077.78	1.75	0.28	4	37	1	1	1
782	48.56	64.34	34	7769.59	29.66	10294.78	43.09	0	0	284.63	17.66	548.03	8.80	340.55	30.54	413.30	35.19	1	13876.62	4.81	0.66	5	38	1	1	1
783	74.12	54.71	34	11859.23	56.87	8753.62	46.91	0	0	949.33	55.80	404.20	25.04	970.85	46.65	509.60	60.89	1	6805.08	4.51	0.56	5	39	1	1	1
784	48.55	70.57	37	7767.32	33.62	11290.95	34.27	0	0	226.08	15.32	404.69	7.81	345.81	34.70	314.17	32.69	1	1215.78	0.89	0.62	5	40	1	10	10
785	49.36	71.05	38	7897.72	145.33	11368.71	5289.19	0	0	130.21	6509.13	554.54	17.33	8.05	52.50	104.05	6204.76	1	867.10	1.82	4.968E-4	5	40	2	10	9
786	48.39	70.80	41	7742.46	26.97	11327.90	32.27	0	0	220.86	16.62	415.30	7.55	277.26	25.44	285.21	32.00	1	1079.45	1.00	0.58	5	40	3	10	8
787	48.82	70.76	43	7811.93	27.37	11321.24	29.53	0	0	215.58	12.45	403.77	6.57	342.90	28.47	326.60	28.77	1	1574.62	0.59	0.65	5	40	4	10	7
788	49.33	71.30	44	7892.61	63.57	11407.56	39.40	0	0	208.41	69.21	503.39	11.07	151.54	54.84	73.31	30.55	1	863.75	1.54	0.11	4	40	5	10	6
789	48.15	70.74	46	7703.25	18.77	11318.85	28.05	0	0	227.78	9.44	368.66	5.42	338.87	19.58	409.14	27.04	1	288.70	0.60	0.73	5	40	6	10	5
790	47.81	70.11	48	7649.66	61.67	11217.01	76.70	0	0	120.55	14.49	427.57	7.69	363.20	65.70	371.60	66.22	1	6927.53	1.40	0.40	5	40	7	10	4
791	46.77	69.31	51	7483.51	25.75	11089.68	35.27	0	0	354.31	66.40	547.41	12.57	106.34	23.13	144.83	30.38	1	5879.65	2.39	0.27	5	40	8	10	3
792	46.95	68.13	52	7511.42	13.34	10900.90	59.06	0	0	415.50	63.71	538.44	13.81	89.37	16.22	283.00	57.98	1	7073.65	2.69	0.35	5	40	9	10	2
793	46.53	68.60	53	7444.47	36.40	10975.28	54.84	0	0	253.64	57.37	534.06	13.13	114.61	26.98	184.12	48.20	1	4873.22	3.24	0.18	5	40	10	10	1
794	93.97	53.62	38	15035.28	130.56	8579.76	52.05	0	0	749.27	46.95	411.06	17.71	2636.21	100.60	540.96	78.82	1	-205.95	19.94	0.41	5	41	1	1	1
795	78.61	51.71	39	12577.55	33.43	8273.60	26.15	0	0	498.17	36.78	594.55	17.55	326.11	34.00	262.54	25.90	1	20133.20	3.71	0.58	5	42	1	3	3
796	78.82	51.11	40	12611.60	19.45	8177.90	19.72	0	0	476.23	30.94	566.95	12.01	231.93	17.94	235.33	18.17	0	8176.78	1.87	0.64	5	42	2	3	2
797	78.67	51.05	41	12586.75	24.43	8168.72	21.82	0	0	433.39	32.18	618.93	12.81	251.23	23.13	228.92	20.01	1	9017.85	1.66	0.58	5	42	3	3	1
798	77.94	54.22	42	12470.26	30.97	8675.68	20.61	0	0	586.94	40.40	744.93	18.98	333.75	31.82	236.80	19.08	1	20408.75	4.88	0.55	5	43	1	13	13
799	78.16	54.92	43	12505.27	14.43	8786.97	13.08	0	0	863.13	41.26	787.19	15.24	233.04	13.26	213.03	11.80	0	20823.00	4.57	0.77	4	43	2	13	12
800	77.34	54.51	44	12374.85	18.98	8721.08	14.07	0	0	771.60	49.47	854.77	15.95	228.82	16.98	170.10	12.51	0	18528.12	3.80	0.68	3	43	3	13	11
801	77.15	54.18	45	12343.55	17.54	8668.73	13.04	0	0	840.72	44.70	803.05	15.45	241.60	17.02	190.69	11.68	0	20289.62	5.22	0.75	4	43	4	13	10
802	77.66	54.29	46	12425.41	28.66	8685.78	14.81	0	0	684.42	37.71	782.64	16.51	350.74	29.22	210.05	13.63	1	20533.20	5.89	0.70	5	43	5	13	9
803	76.67	54.37	47	12267.33	12.01	8699.65	11.25	0	0	921.41	39.43	763.34	13.81	217.91	10.78	204.37	10.08	0	21059.80	6.83	0.81	4	43	6	13	8
804	77.12	54.64	48	12339.63	40.38	8742.58	17.63	0	0	598.33	32.58	654.86	17.71	468.64	50.34	252.88	17.09	1	18321.60	4.87	0.66	5	43	7	13	7
805	77.00	54.44	49	12320.35	26.26	8710.41	17.13	0	0	760.70	48.25	773.51	20.69	310.22	26.02	212.82	15.61	1	23521.90	6.31	0.61	4	43	8	13	6
806	77.28	54.56	50	12365.49	26.49	8730.06	19.89	0	0	671.65	45.15	782.73	19.75	293.97	26.08	232.74	18.21	1	21672.67	5.92	0.60	5	43	9	13	5
807	77.00	54.59	53	12319.23	33.63	8733.99	16.02	0	0	756.63	40.82	694.40	19.59	387.94	33.54	233.26	14.72	1	21962.50	4.76	0.68	5	43	10	13	4
808	76.61	54.48	54	12257.82	20.02	8716.85	10.94	0	0	793.42	31.20	702.40	14.78	368.87	21.81	221.34	10.07	1	22585.17	6.09	0.79	5	43	11	13	3
809	77.19	54.48	55	12350.03	26.95	8717.52	11.34	0	0	818.18	28.25	607.49	15.45	482.32	33.90	253.98	11.10	1	22703.03	5.47	0.81	5	43	12	13	2
810	78.16	53.90	56	12504.91	22.97	8624.80	10.86	0	0	750.44	23.13	635.86	12.72	450.66	24.52	273.84	10.54	1	22293.33	5.21	0.84	5	43	13	13	1
811	78.28	53.14	42	12524.32	39.46	8502.04	45.21	0	0	458.69	36.73	641.28	17.75	359.01	42.07	327.22	38.04	1	22421.83	5.29	0.62	5	44	1	2	2
812	79.00	52.11	45	12640.69	55.94	8336.88	78.64	0	0	334.34	52.37	632.84	23.52	254.30	55.62	324.41	77.05	1	19782.78	6.07	0.43	5	44	2	2	1
813	45.03	60.47	43	7204.63	28.81	9675.82	26.96	0	0	239.68	10.26	443.08	5.83	410.38	28.88	375.01	24.94	1	3382.67	0.55	0.75	5	45	1	2	2
814	44.71	62.00	45	7153.06	58.41	9919.59	40.36	0	0	248.98	66.27	607.98	14.75	170.48	51.02	122.09	40.07	1	4231.78	2.07	0.14	5	45	2	2	1
815	81.56	52.20	43	13049.75	45.15	8352.26	39.31	0	0	402.20	57.21	567.65	21.42	241.61	42.57	214.76	35.81	0	8066.85	1.20	0.35	5	46	1	1	1
816	76.72	54.93	44	12275.96	26.70	8788.60	22.01	0	0	799.51	31.09	517.88	13.34	577.68	21.18	405.86	25.24	1	18528.12	3.14	0.81	5	47	1	7	7
817	77.58	53.78	46	12413.04	64.15	8605.12	57.02	0	0	451.63	41.85	624.37	18.68	412.79	59.60	389.04	45.20	1	20533.20	5.89	0.63	5	47	2	7	6
818	78.33	55.24	47	12532.90	34.56	8838.44	22.47	0	0	505.60	23.18	533.81	11.36	470.89	28.00	338.63	22.79	1	20744.10	3.65	0.79	5	47	3	7	5
819	78.07	54.34	49	12490.96	228.90	8693.83	84.18	0	0	370.03	43.31	537.01	29.10	899.03	296.66	429.10	75.78	1	20601.90	4.10	0.44	5	47	4	7	4
820	78.51	55.23	50	12560.94	26.56	8836.52	13.83	0	0	816.05	27.07	504.73	14.61	459.44	24.87	296.22	13.94	1	21913.15	4.84	0.85	5	47	5	7	3
821	80.10	54.20	51	12815.90	123.35	8671.21	25.57	0	0	522.07	32.00	693.84	19.88	930.65	159.53	303.09	26.06	1	19576.25	3.38	0.62	5	47	6	7	2
822	79.66	54.13	52	12746.10	15.03	8660.37	21.05	0	0	941.55	28.47	483.68	16.27	317.16	14.58	448.69	25.44	1	23590.50	4.51	0.86	5	47	7	7	1
823	45.67	67.43	47	7307.73	33.97	10789.41	31.36	0	0	405.28	64.07	548.00	16.09	165.26	29.76	152.26	27.19	0	7097.38	2.39	0.29	5	48	1	8	8
824	46.94	67.28	48	7511.12	33.74	10764.07	28.07	0	0	278.79	18.22	468.35	9.31	339.94	33.72	303.65	28.26	1	8197.55	2.10	0.61	5	48	2	8	7
825	47.94	66.01	50	7669.98	23.06	10561.86	44.48	0	0	350.01	21.81	515.27	10.00	264.43	22.96	411.77	37.70	1	11525.00	3.26	0.72	5	48	3	8	6
826	48.09	64.26	51	7694.48	21.41	10281.86	32.80	0	0	445.71	38.21	657.65	15.18	195.90	19.40	292.10	31.41	1	12643.83	5.65	0.49	4	48	4	8	5
827	47.85	63.46	52	7655.82	14.68	10153.70	32.91	0	0	432.62	25.43	600.40	11.18	196.66	13.37	376.36	34.74	1	10003.00	5.47	0.66	5	48	5	8	4
828	47.60	63.19	53	7616.64	17.61	10109.91	18.73	0	0	575.39	41.71	654.16	13.23	188.09	15.66	199.95	16.67	0	11299.55	6.76	0.63	3	48	6	8	3
829	48.01	63.30	54	7681.41	15.91	10128.00	18.01	0	0	574.49	35.10	651.48	12.52	202.42	14.32	228.82	16.23	0	12510.22	8.19	0.68	5	48	7	8	2
830	48.05	63.86	55	7688.36	21.52	10217.87	29.64	0	0	463.79	40.69	684.49	14.89	191.28	19.37	258.07	27.71	1	13844.15	9.21	0.51	5	48	8	8	1
831	47.92	63.38	47	7666.68	19.56	10140.18	27.09	0	0	388.19	27.96	619.13	11.31	212.59	17.76	280.31	26.35	1	10602.50	4.35	0.58	5	49	1	3	3
832	47.65	63.16	48	7624.12	12.45	10105.82	19.92	0	0	525.34	25.20	597.52	9.55	201.87	11.16	277.60	19.64	1	9654.60	4.53	0.78	5	49	2	3	2
833	48.01	63.45	49	7681.31	9.15	10152.20	15.58	0	0	601.66	24.72	627.07	9.11	174.12	8.25	289.56	14.77	1	12197.83	7.19	0.82	4	49	3	3	1
834	80.88	53.73	47	12940.58	26.59	8597.17	35.12	0	0	387.85	21.43	488.66	11.80	316.31	26.38	404.38	36.89	1	11373.38	1.57	0.71	5	50	1	1	1
835	48.24	64.69	49	7718.95	99.19	10350.30	110.74	0	0	206.28	34.56	551.06	14.14	345.27	81.52	389.75	90.12	1	11296.33	5.56	0.48	5	51	1	1	1
836	64.59	53.45	49	10335.02	23.91	8552.66	16.26	0	0	268.83	13.16	536.81	6.57	345.68	24.84	261.96	15.28	1	5365.65	2.59	0.68	4	52	1	1	1
837	58.99	53.87	50	9438.18	382.22	8618.67	25.57	0	0	196.82	17.44	589.61	10.16	1590.83	695.49	238.69	24.30	1	11212.45	2.36	0.51	5	53	1	8	8
838	60.92	53.94	52	9747.59	79.21	8630.78	19.30	0	0	265.76	18.86	572.10	9.13	619.88	76.13	217.67	17.78	1	7544.12	2.16	0.59	5	53	2	8	7
839	62.20	54.01	55	9952.13	48.93	8640.81	11.57	0	0	291.71	16.98	593.87	6.97	483.56	53.86	155.82	10.53	1	7219.80	1.97	0.71	5	53	3	8	6
840	63.12	53.79	56	10099.43	54.84	8606.05	24.97	0	0	247.08	22.73	574.33	8.97	342.35	47.50	210.93	22.45	1	5765.75	1.93	0.50	5	53	4	8	5
841	62.33	53.78	59	9973.27	39.31	8604.35	12.23	0	0	368.75	13.62	500.50	7.38	580.15	39.13	258.96	11.78	1	7152.47	1.54	0.80	5	53	5	8	4
842	62.34	53.65	60	9973.91	297.98	8583.77	64.03	0	0	136.61	20.50	550.31	13.82	887.53	403.84	333.32	66.98	1	7705.53	2.61	0.28	5	53	6	8	3
843	60.66	54.48	62	9706.02	458.97	8716.16	58.19	0	0	99.73	25.82	569.97	11.41	991.95	525.62	185.08	53.47	1	7030.67	1.33	0.21	5	53	7	8	2
844	60.62	53.94	64	9699.31	59.18	8631.00	16.56	0	0	286.09	18.80	561.98	7.93	534.09	50.81	201.02	15.05	1	5663.62	1.53	0.65	5	53	8	8	1
845	80.03	54.02	51	12804.16	10.78	8643.15	25.63	0	0	819.13	23.92	498.52	13.49	266.81	10.91	521.32	35.10	1	19576.25	3.48	0.87	5	54	1	1	1
846	74.67	53.07	52	11947.79	48.36	8491.52	40.63	0	0	345.65	26.16	585.30	13.51	371.97	43.13	343.13	39.98	1	17122.65	2.57	0.63	5	55	1	1	1
847	75.19	54.40	56	12030.46	65.14	8704.48	33.75	0	0	336.04	26.84	633.07	14.04	479.61	55.24	312.24	34.13	1	17933.35	2.50	0.59	5	56	1	5	5
848	75.27	54.60	57	12043.92	196.13	8736.40	66.91	0	0	182.46	30.76	632.17	17.19	656.91	189.50	295.65	67.66	1	13056.05	2.44	0.40	5	56	2	5	4
849	76.07	54.15	58	12170.45	54.68	8663.93	20.18	0	0	321.79	22.91	551.24	8.25	609.23	44.26	233.77	18.55	1	14414.38	1.62	0.66	5	56	3	5	3
850	75.18	54.38	60	12028.68	189.79	8700.50	41.53	0	0	215.81	42.02	609.18	16.59	558.69	170.06	169.23	37.37	1	9847.55	3.57	0.40	5	56	4	5	2
851	75.31	55.15	62	12049.95	65.83	8824.41	18.25	0	0	500.50	25.17	557.05	13.29	752.14	65.90	270.74	18.40	1	12320.25	3.05	0.74	5	56	5	5	1
852	42.99	61.20	57	6878.65	28.96	9792.63	24.92	0	0	227.38	13.39	437.96	5.91	284.68	25.44	316.52	24.70	1	4416.33	0.82	0.70	5	57	1	1	1
853	47.75	67.22	57	7640.27	69.97	10754.65	64.38	0	0	255.70	23.91	440.03	12.41	458.74	76.54	439.00	51.41	1	10520.08	4.26	0.52	5	58	1	1	1
854	59.83	53.73	58	9572.31	72.53	8596.99	18.18	0	0	290.43	21.91	546.84	7.40	824.40	61.92	202.62	16.60	1	10021.47	1.91	0.66	5	59	1	3	3
855	59.21	53.83	61	9472.90	75.97	8612.98	15.99	0	0	304.41	20.84	577.50	8.16	771.01	69.39	192.95	14.58	1	9207.80	1.83	0.68	5	59	2	3	2
856	58.26	53.79	63	9321.02	72.41	8607.19	15.29	0	0	361.31	21.18	532.96	8.62	926.61	68.63	217.77	14.24	1	10681.75	1.74	0.72	5	59	3	3	1
857	79.87	52.27	58	12779.97	18.97	8363.49	19.59	0	0	670.03	37.56	593.23	16.56	261.35	17.99	266.97	18.85	1	17232.47	3.70	0.68	5	60	1	5	5
858	80.07	52.32	59	12811.02	19.68	8371.76	30.66	0	0	606.79	52.96	685.16	18.99	175.90	17.70	270.05	28.42	1	13036.50	3.03	0.51	4	60	2	5	4
859	80.17	51.90	60	12827.52	13.67	8304.18	26.17	0	0	601.75	39.07	616.20	14.20	164.61	12.31	302.70	25.38	1	12968.65	3.09	0.66	5	60	3	5	3
860	80.24	52.10	61	12837.61	18.73	8336.54	28.80	0	0	552.54	43.10	623.56	16.29	187.72	16.88	279.38	27.46	1	14062.95	2.61	0.56	5	60	4	5	2
861	79.59	51.76	62	12734.86	16.61	8280.82	25.74	0	0	562.71	31.48	563.34	14.08	233.03	15.19	317.52	25.86	1	12762.00	2.68	0.69	5	60	5	5	1
862	47.70	70.80	60	7632.20	39.71	11327.48	61.54	0	0	151.95	29.56	498.97	9.32	158.30	35.20	241.67	56.51	0	1735.00	0.72	0.22	5	61	1	1	1
863	82.05	55.34	60	13128.02	109.05	8853.77	77.83	0	0	184.74	95.85	611.87	19.63	160.36	95.38	107.31	60.08	1	4693.60	3.03	0.05	5	62	1	2	2
864	81.03	54.58	61	12965.36	35.44	8732.10	45.43	0	0	369.40	32.05	533.98	16.46	285.47	35.66	362.18	47.73	1	7856.38	1.94	0.57	5	62	2	2	1
865	46.84	63.10	62	7494.98	17.24	10095.86	19.05	0	0	402.00	15.81	563.68	8.23	328.80	17.62	319.60	18.91	1	13861.70	4.95	0.78	5	63	1	16	16
866	47.30	63.13	65	7567.50	20.33	10101.38	65.38	0	0	386.03	28.46	593.22	14.87	219.48	19.08	526.14	92.05	1	11469.92	6.31	0.53	5	63	2	16	15
867	47.18	62.60	66	7548.08	30.98	10016.39	36.45	0	0	351.63	35.79	624.42	15.39	237.08	28.93	277.62	34.43	1	12999.25	7.96	0.39	5	63	3	16	14
868	47.41	63.27	67	7585.38	20.06	10123.01	23.85	0	0	383.30	26.99	620.90	10.81	223.09	18.19	258.40	22.63	1	11832.65	6.57	0.59	4	63	4	16	13
869	47.24	63.24	68	7558.01	18.36	10118.03	20.05	0	0	524.70	31.56	626.97	13.07	236.67	17.15	259.24	18.61	1	13141.35	8.72	0.65	5	63	5	16	12
870	47.54	63.18	69	7606.18	22.33	10109.17	20.88	0	0	600.24	43.69	649.68	16.53	234.31	20.98	223.63	18.89	0	13795.42	7.95	0.59	4	63	6	16	11
871	47.01	62.75	70	7522.32	22.58	10040.18	13.47	0	0	572.78	31.45	639.34	12.67	307.77	22.20	192.56	12.20	1	15546.55	9.39	0.70	4	63	7	16	10
872	46.85	62.84	71	7495.29	15.35	10053.95	10.75	0	0	608.06	25.37	602.00	10.08	281.76	14.56	202.04	9.75	1	13918.03	10.64	0.80	4	63	8	16	9
873	46.95	63.14	72	7511.73	22.71	10101.86	15.50	0	0	485.21	35.14	661.61	11.44	240.88	20.70	166.21	13.85	0	10014.17	4.78	0.62	4	63	9	16	8
874	46.77	62.94	73	7482.60	23.93	10070.77	16.69	0	0	401.37	28.79	627.45	10.24	257.15	21.95	181.26	14.99	1	10675.70	4.70	0.61	5	63	10	16	7
875	46.94	62.82	74	7511.12	26.03	10050.75	14.75	0	0	463.40	27.42	572.69	11.39	325.81	26.25	195.97	13.44	1	10551.83	5.66	0.67	5	63	11	16	6
876	47.37	62.88	75	7579.34	16.78	10061.43	14.23	0	0	583.30	31.77	634.05	11.67	239.14	15.21	203.48	12.82	0	15367.40	7.66	0.72	4	63	12	16	5
877	47.94	63.09	76	7671.02	17.38	10093.91	14.70	0	0	580.41	28.33	588.81	12.00	273.17	16.56	234.94	13.62	1	13728.72	7.76	0.73	4	63	13	16	4
878	48.08	63.31	77	7692.06	15.47	10129.84	13.34	0	0	605.93	29.12	594.87	11.19	249.33	14.26	215.49	12.26	0	13255.08	6.89	0.76	4	63	14	16	3
879	48.14	63.29	78	7702.88	25.17	10126.30	20.23	0	0	449.18	31.78	619.28	13.25	274.25	23.78	224.41	18.45	1	10968.30	6.26	0.57	5	63	15	16	2
880	47.60	62.76	79	7615.55	21.35	10042.19	18.52	0	0	482.39	28.35	593.84	12.12	268.95	20.96	246.40	17.06	1	14935.85	7.09	0.66	5	63	16	16	1
881	47.09	67.04	62	7534.50	27.17	10725.78	77.84	0	0	334.00	36.97	561.23	14.48	191.76	24.46	403.18	66.00	1	10681.03	2.81	0.46	5	64	1	2	2
882	47.80	67.20	63	7648.23	24.10	10752.56	41.23	0	0	316.69	17.92	455.25	8.60	327.06	24.55	466.58	33.13	1	11962.80	2.76	0.69	5	64	2	2	1
883	78.31	54.51	63	12529.87	30.97	8721.44	29.44	0	0	612.35	29.37	626.66	16.65	379.25	27.62	402.52	31.91	1	21561.05	4.57	0.74	5	65	1	1	1
884	74.62	53.24	64	11938.69	86.92	8518.05	38.72	0	0	247.42	24.15	597.36	12.29	499.52	81.43	268.59	38.69	1	15170.67	2.44	0.59	5	66	1	4	4
885	74.33	53.26	66	11892.34	36.60	8521.41	15.52	0	0	437.16	19.91	537.63	10.64	463.59	35.54	267.49	14.72	1	9636.10	1.60	0.71	5	66	2	4	3
886	74.69	54.19	67	11949.81	66.84	8670.17	36.10	0	0	293.40	27.20	633.83	14.33	418.72	59.60	299.43	35.43	1	18064.92	2.85	0.50	5	66	3	4	2
887	72.86	54.64	69	11658.07	27.11	8742.23	13.18	0	0	1439.02	39.32	325.31	14.73	1081.10	21.53	377.76	14.86	1	8745.03	2.90	0.85	5	66	4	4	1
888	63.71	53.39	65	10192.88	28.52	8542.54	25.03	0	0	218.22	15.75	540.31	6.58	263.57	28.23	261.47	23.95	1	4498.50	2.07	0.61	5	67	1	1	1
889	72.34	52.90	65	11574.37	11.80	8463.33	13.45	0	0	451.61	15.31	528.58	7.26	266.47	11.46	303.07	13.25	1	7777.50	1.62	0.82	4	68	1	1	1
890	48.23	69.92	67	7716.61	17.77	11186.42	36.68	0	0	257.95	19.27	447.93	7.42	184.98	15.95	318.10	35.89	1	5244.72	1.98	0.61	5	69	1	1	1
891	80.27	54.70	67	12843.33	98.55	8751.34	69.47	0	0	274.81	57.04	607.82	23.30	283.37	90.87	253.62	65.43	1	13515.75	3.37	0.38	5	70	1	2	2
892	78.84	54.82	68	12613.81	47.49	8771.54	33.24	0	0	490.62	30.49	520.24	17.28	451.96	39.92	384.62	37.31	1	17322.72	3.17	0.63	5	70	2	2	1
893	76.61	53.46	69	12257.30	36.61	8554.33	22.87	0	0	654.88	33.99	602.95	14.34	526.52	29.21	325.13	23.27	1	23046.00	4.75	0.77	5	71	1	11	11
894	75.62	53.03	70	12098.65	33.04	8484.49	17.29	0	0	437.65	19.37	623.45	9.21	463.08	26.77	301.51	17.07	1	26405.12	4.24	0.79	5	71	2	11	10
895	76.07	53.67	71	12171.02	50.37	8587.22	26.41	0	0	460.45	33.26	670.39	16.04	405.16	42.32	284.19	25.23	1	25144.95	4.99	0.62	5	71	3	11	9
896	77.67	53.63	74	12427.99	23.52	8581.42	33.74	0	0	646.95	37.64	579.71	14.87	227.20	19.77	377.79	34.79	1	19554.80	3.68	0.74	5	71	4	11	8
897	77.70	54.60	77	12431.58	202.59	8735.81	73.10	0	0	256.69	43.39	581.31	23.95	766.39	192.03	326.43	75.45	1	18445.47	4.48	0.39	5	71	5	11	7
898	78.50	54.51	80	12559.90	20.07	8721.27	13.04	0	0	953.37	25.37	472.50	12.91	433.01	18.50	302.31	12.40	1	25123.65	5.27	0.91	5	71	6	11	6
899	78.96	54.09	81	12633.47	21.24	8654.43	9.97	0	0	970.75	32.16	543.02	15.46	394.62	21.06	235.06	9.29	1	20399.55	4.79	0.85	5	71	7	11	5
900	78.30	54.35	82	12527.69	39.08	8695.49	16.55	0	0	648.14	31.67	593.20	16.24	458.48	35.21	266.03	15.60	1	22202.25	5.15	0.73	5	71	8	11	4
901	79.50	54.77	83	12719.34	27.25	8762.44	16.33	0	0	731.79	32.30	495.07	15.91	367.04	25.04	279.90	15.87	1	16935.55	3.34	0.78	5	71	9	11	3
902	80.86	55.37	85	12937.76	21.64	8858.63	12.62	0	0	632.55	27.22	459.64	11.90	323.15	21.17	228.86	11.48	1	9274.80	3.25	0.80	5	71	10	11	2
903	79.13	54.95	86	12661.28	37.70	8792.30	31.61	0	0	491.61	53.63	806.38	20.83	264.41	35.50	216.89	30.57	1	16324.38	3.70	0.44	5	71	11	11	1
904	64.73	52.76	70	10356.41	48.52	8441.42	40.76	0	0	156.95	16.79	550.40	8.76	332.21	50.09	296.43	39.98	1	2965.17	1.61	0.31	5	72	1	2	2
905	65.44	53.31	73	10470.70	52.37	8529.46	42.36	0	0	128.67	19.89	567.71	7.65	253.60	50.40	214.11	38.21	1	2742.45	1.55	0.26	5	72	2	2	1
906	47.79	70.57	71	7647.13	33.77	11291.12	28.55	0	0	169.97	17.36	464.11	6.77	256.41	31.18	216.39	26.46	1	2226.22	1.20	0.42	5	73	1	1	1
907	76.82	52.78	71	12290.58	105.87	8444.35	39.70	0	0	480.96	28.67	488.73	16.65	784.57	162.32	426.68	31.61	1	26045.62	7.06	0.72	5	74	1	1	1
908	78.07	54.70	72	12491.53	241.04	8752.07	114.74	0	0	282.45	88.88	573.27	35.73	499.57	194.59	253.61	114.18	1	23664.40	6.17	0.34	5	75	1	2	2
909	79.56	54.82	74	12728.84	147.83	8770.45	95.70	0	0	170.61	52.86	597.36	22.03	296.91	141.23	237.62	88.53	1	7650.45	1.90	0.25	5	75	2	2	1
910	80.29	52.98	73	12846.32	40.76	8477.06	45.70	0	0	409.52	28.47	453.42	11.62	352.11	36.19	437.90	36.17	1	12118.12	2.25	0.72	5	76	1	1	1
911	44.54	64.27	74	7126.15	126.44	10283.10	112.08	0	0	232.28	31.22	500.72	14.70	837.49	106.66	501.63	113.59	1	5795.50	3.91	0.40	5	77	1	1	1
912	60.58	53.81	74	9693.43	68.28	8609.27	20.52	0	0	205.64	17.57	562.08	6.79	478.64	56.45	190.61	18.55	1	2607.33	0.79	0.58	5	78	1	15	15
913	62.30	53.84	75	9968.09	56.02	8614.01	23.62	0	0	269.17	19.55	508.24	9.58	442.73	50.09	252.48	22.37	1	5524.47	1.32	0.56	5	78	2	15	14
914	63.45	53.77	76	10151.78	38.91	8603.77	25.54	0	0	237.20	25.11	550.42	9.26	270.61	37.76	188.27	22.93	1	3604.35	2.42	0.43	5	78	3	15	13
915	65.17	53.01	78	10427.10	34.58	8481.99	24.97	0	0	245.81	17.07	525.09	8.50	335.94	34.92	277.66	24.04	1	4097.33	3.11	0.55	5	78	4	15	12
916	65.79	52.25	79	10525.95	40.01	8359.31	29.03	0	0	177.02	15.75	542.13	7.54	329.13	40.90	253.36	27.73	1	3794.20	1.67	0.44	5	78	5	15	11
917	65.31	52.89	81	10449.84	27.91	8463.01	24.19	0	0	232.39	21.11	558.35	7.83	238.60	25.33	207.42	21.82	0	5416.83	2.07	0.48	5	78	6	15	10
918	65.51	52.79	82	10482.35	29.58	8447.17	35.45	0	0	214.09	16.07	531.15	8.00	291.06	29.45	324.15	35.78	1	3895.35	2.77	0.53	5	78	7	15	9
919	64.36	53.26	83	10297.73	37.42	8521.59	18.18	0	0	259.91	16.55	550.00	8.26	408.22	43.80	227.91	16.84	1	7185.42	2.69	0.57	5	78	8	15	8
920	64.50	53.20	84	10319.99	37.56	8512.67	15.22	0	0	222.62	15.16	564.68	6.41	388.19	42.12	176.69	13.83	1	5511.88	2.77	0.61	5	78	9	15	7
921	65.26	52.85	85	10442.39	19.77	8456.51	24.22	0	0	276.50	13.96	511.28	7.63	305.25	19.69	355.55	25.98	1	5558.85	2.95	0.60	5	78	10	15	6
922	64.12	53.53	86	10258.97	42.56	8564.51	22.82	0	0	228.04	13.19	504.26	8.04	475.11	55.60	310.73	22.99	1	5542.83	2.24	0.47	5	78	11	15	5
923	63.49	53.27	87	10158.77	107.59	8523.70	23.62	0	0	202.48	14.83	515.97	8.96	697.07	164.79	258.55	22.43	1	5191.95	2.42	0.44	5	78	12	15	4
924	61.84	53.92	88	9894.06	106.83	8626.89	21.70	0	0	221.52	16.49	532.44	9.18	692.91	134.37	232.80	20.27	1	3583.35	1.80	0.51	5	78	13	15	3
925	61.13	53.95	89	9780.30	148.57	8632.18	19.95	0	0	191.46	14.47	556.89	7.71	890.94	193.43	213.66	18.48	1	4489.50	1.49	0.54	5	78	14	15	2
926	60.30	54.15	92	9648.17	82.33	8663.22	24.29	0	0	244.44	16.66	528.85	9.70	640.62	86.44	282.06	23.61	1	7776.95	1.65	0.52	5	78	15	15	1
927	49.28	65.21	75	7885.51	29.04	10433.90	50.14	0	0	396.64	41.55	561.14	18.03	217.28	26.41	325.19	50.29	1	10947.78	5.15	0.42	5	79	1	1	1
928	48.48	70.11	75	7756.83	32.81	11217.58	47.15	0	0	180.40	15.87	420.35	7.97	278.49	32.40	352.00	47.42	1	2899.70	1.59	0.45	5	80	1	4	4
929	47.99	69.20	77	7677.69	54.81	11071.43	64.40	0	0	189.70	36.36	505.32	13.94	222.73	49.75	247.06	62.84	0	4093.62	1.16	0.25	5	80	2	4	3
930	47.30	69.92	80	7568.57	49.04	11186.50	37.70	0	0	270.45	100.92	574.71	13.56	95.41	37.95	94.90	43.70	1	3253.45	3.12	0.09	4	80	3	4	2
931	48.28	68.66	81	7724.01	64.18	10985.63	52.45	0	0	209.73	32.00	498.56	13.70	277.24	63.28	260.43	50.03	1	4321.10	2.81	0.37	5	80	4	4	1
932	75.23	52.91	75	12036.18	258.20	8464.85	88.93	0	0	264.31	40.46	694.62	25.67	902.47	293.03	378.48	88.20	1	22730.53	6.77	0.37	5	81	1	1	1
933	65.37	51.21	76	10458.51	57.22	8194.18	78.57	0	0	112.30	26.36	542.18	9.57	190.15	51.38	255.16	73.58	1	3115.50	3.37	0.17	5	82	1	1	1
934	43.90	60.60	78	7023.81	86.90	9695.65	70.05	0	0	155.02	57.87	591.31	14.70	179.03	76.33	143.67	60.16	0	5626.78	0.92	0.08	5	83	1	1	1
935	59.91	53.83	78	9585.71	1696.00	8612.32	16.35	0	0	206.35	12.89	551.79	7.65	3700.25	8213.33	216.05	15.19	1	2478.05	1.41	0.64	5	84	1	2	2
936	60.11	53.56	80	9618.15	301.89	8569.12	16.84	0	0	178.65	12.26	562.94	6.72	1408.25	592.80	200.37	15.52	1	2932.12	0.95	0.59	5	84	2	2	1
937	80.35	51.61	78	12855.28	79.29	8257.36	92.17	0	0	297.52	160.30	712.15	27.75	96.59	56.97	126.44	74.39	1	12988.12	3.76	0.04	5	85	1	1	1
938	80.64	54.77	78	12901.77	24.26	8763.02	20.85	0	0	500.84	20.59	440.42	11.42	361.27	22.95	359.60	22.14	1	9888.83	1.43	0.77	5	86	1	1	1
939	73.89	52.82	79	11821.85	53.26	8450.79	40.62	0	0	302.86	34.95	654.25	16.80	314.89	53.48	273.47	38.55	1	15788.05	3.55	0.37	5	87	1	1	1
940	49.34	65.37	81	7895.03	19.44	10458.84	47.40	0	0	422.17	33.32	568.68	12.96	190.98	17.42	350.17	42.55	1	11137.95	4.31	0.59	5	88	1	5	5
941	48.89	66.47	83	7822.80	28.00	10635.22	43.29	0	0	380.55	22.97	456.67	10.79	318.55	28.01	436.97	34.99	1	9813.08	3.05	0.73	5	88	2	5	4
942	48.84	65.44	85	7814.68	13.26	10470.33	15.75	0	0	810.51	39.30	563.61	14.70	212.85	12.05	244.73	15.03	0	13769.88	8.13	0.77	5	88	3	5	3
943	49.11	65.71	86	7857.68	14.75	10513.92	21.68	0	0	588.93	37.35	583.10	13.24	181.29	13.23	258.79	20.43	1	9242.75	3.89	0.67	5	88	4	5	2
944	49.10	65.90	87	7855.78	24.89	10543.96	28.54	0	0	576.26	59.24	615.58	19.46	187.82	22.20	214.53	25.68	0	9223.00	3.56	0.46	5	88	5	5	1
945	45.60	61.80	83	7295.68	71.49	9887.43	59.20	0	0	203.98	24.85	525.36	10.63	356.19	57.02	332.23	59.32	1	9982.53	3.72	0.55	5	89	1	1	1
946	75.02	53.53	83	12003.88	42.46	8564.51	35.66	0	0	466.27	29.60	573.04	16.41	391.91	35.93	397.52	41.05	1	18920.00	3.27	0.62	5	90	1	30	30
947	73.68	52.88	84	11788.72	42.96	8460.57	48.88	0	0	296.57	47.78	721.23	17.50	207.82	38.63	234.25	44.85	0	15519.85	2.48	0.23	5	90	2	30	29
948	74.70	53.15	85	11952.55	26.22	8504.68	18.79	0	0	397.52	17.83	608.41	10.09	385.85	27.49	319.97	19.10	1	15308.15	3.37	0.69	5	90	3	30	28
949	75.31	53.18	86	12049.76	31.11	8509.05	41.19	0	0	394.59	30.86	680.61	17.10	301.19	31.35	379.95	45.94	1	17501.65	3.78	0.46	5	90	4	30	27
950	75.52	52.38	87	12083.18	33.21	8380.00	27.41	0	0	600.10	28.88	500.25	12.03	446.44	37.56	440.32	21.55	1	15972.42	4.04	0.81	5	90	5	30	26
951	75.39	54.30	88	12062.12	32.96	8688.22	23.68	0	0	749.33	21.19	309.47	10.02	635.66	36.89	762.57	19.32	1	13772.95	2.62	0.85	5	90	6	30	25
952	75.09	54.50	90	12013.62	21.86	8719.33	46.90	0	0	437.23	23.98	593.02	10.28	230.14	19.55	477.77	44.16	1	16391.47	2.39	0.76	5	90	7	30	24
953	75.55	52.76	91	12088.00	28.94	8441.69	23.61	0	0	509.05	23.62	570.32	11.18	379.29	23.19	362.23	24.99	1	22809.40	3.75	0.78	5	90	8	30	23
954	74.19	52.97	92	11869.91	49.28	8475.00	29.63	0	0	395.95	38.64	632.10	18.69	359.18	52.24	239.34	27.72	1	13303.25	2.84	0.41	5	90	9	30	22
955	74.10	52.13	93	11855.93	52.79	8340.86	42.80	0	0	253.24	24.65	634.40	13.20	348.16	52.03	325.50	43.70	1	13540.90	2.31	0.48	5	90	10	30	21
956	75.26	52.48	94	12041.43	36.42	8397.57	29.22	0	0	494.51	24.52	541.52	14.85	471.93	47.62	359.72	27.18	1	15291.28	3.87	0.68	5	90	11	30	20
957	74.93	51.93	95	11989.57	28.02	8308.59	30.68	0	0	455.64	44.11	694.96	17.39	225.76	25.55	245.94	28.28	0	14303.53	2.96	0.44	5	90	12	30	19
958	75.31	52.85	96	12049.83	65.58	8456.10	51.24	0	0	315.08	29.42	680.50	18.60	462.47	85.00	366.80	52.54	1	15884.35	3.36	0.35	5	90	13	30	18
959	74.18	51.62	97	11868.49	18.29	8259.90	11.14	0	0	682.44	28.40	603.96	12.29	322.13	18.45	210.96	10.15	1	14525.38	4.33	0.79	5	90	14	30	17
960	73.35	51.90	98	11736.15	11.58	8304.33	10.40	0	0	644.76	20.32	553.58	9.02	277.07	11.29	255.87	9.81	1	10124.75	3.07	0.86	4	90	15	30	16
961	72.99	51.79	99	11678.37	16.22	8285.64	18.45	0	0	511.93	21.28	544.16	10.06	296.09	15.82	292.63	18.24	1	9541.50	4.01	0.80	5	90	16	30	15
962	73.50	51.33	100	11759.91	26.77	8213.58	19.34	0	0	469.37	41.51	687.89	13.53	234.09	24.00	169.61	17.23	0	12674.40	3.77	0.52	3	90	17	30	14
963	73.20	51.21	101	11711.45	25.77	8194.02	16.56	0	0	499.88	32.11	616.37	13.08	298.70	25.27	202.32	15.01	1	11011.92	3.58	0.63	5	90	18	30	13
964	73.73	51.09	102	11797.31	22.02	8174.90	12.39	0	0	661.83	31.00	577.32	13.04	322.44	22.09	207.12	11.25	1	10413.38	3.07	0.77	5	90	19	30	12
965	73.21	51.75	103	11713.23	23.48	8279.78	23.58	0	0	417.11	27.12	589.95	12.72	276.56	22.80	281.94	22.57	1	11610.55	3.59	0.57	5	90	20	30	11
966	74.95	51.06	104	11992.42	58.54	8170.04	31.25	0	0	346.15	40.99	684.74	18.31	355.00	61.71	208.28	28.67	1	13309.25	2.35	0.36	5	90	21	30	10
967	75.67	52.08	105	12107.76	67.40	8333.24	31.95	0	0	278.61	35.13	712.51	15.83	380.48	74.68	200.74	29.28	1	14378.70	4.03	0.33	5	90	22	30	9
968	75.52	51.15	106	12083.77	40.52	8183.40	29.19	0	0	314.12	36.55	628.16	13.91	268.93	37.60	195.89	26.43	1	6397.95	2.21	0.37	5	90	23	30	8
969	75.46	51.21	107	12072.84	23.14	8193.49	17.99	0	0	468.18	28.02	563.86	12.38	297.31	22.41	234.82	16.84	1	7785.92	3.32	0.64	5	90	24	30	7
970	76.04	51.40	108	12166.57	15.83	8223.65	16.05	0	0	636.08	57.57	694.62	12.06	135.91	14.48	134.91	13.42	0	6282.10	3.02	0.58	4	90	25	30	6
971	76.02	51.08	109	12162.70	19.80	8172.77	18.12	0	0	601.77	74.87	750.29	13.80	127.38	18.86	118.55	18.02	1	8993.75	2.62	0.45	5	90	26	30	5
972	76.34	51.14	110	12214.99	20.31	8182.12	13.75	0	0	749.43	84.31	739.34	15.08	141.07	17.35	103.12	14.35	1	7973.62	2.74	0.50	4	90	27	30	4
973	76.53	51.33	111	12244.24	12.71	8212.98	12.44	0	0	835.16	58.02	716.92	12.42	138.68	10.65	136.23	10.60	0	9892.62	3.78	0.70	4	90	28	30	3
974	76.38	51.60	112	12220.05	12.58	8255.88	10.10	0	0	916.76	47.70	714.55	12.67	186.15	11.06	149.06	8.76	0	12707.78	4.52	0.79	4	90	29	30	2
975	76.40	51.52	113	12223.59	10.79	8243.33	9.16	0	0	1066.55	50.91	736.90	12.90	173.81	9.46	147.06	7.88	0	13634.55	5.95	0.82	3	90	30	30	1
976	78.56	57.92	83	12569.87	50.54	9267.80	98.31	0	0	482.96	49.77	526.62	17.31	326.73	47.96	965.86	80.07	1	5923.78	2.23	0.60	5	91	1	1	1
977	79.78	50.85	84	12764.76	18.83	8135.74	28.85	0	0	322.46	13.33	401.55	7.10	332.64	19.36	405.43	25.02	1	10214.83	1.08	0.79	5	92	1	3	3
978	79.75	51.64	85	12760.71	38.65	8261.75	41.75	0	0	340.59	18.49	407.75	10.93	423.61	37.44	443.52	37.85	1	12263.65	2.39	0.65	5	92	2	3	2
979	79.62	50.39	88	12738.58	67.08	8062.13	96.26	0	0	158.17	33.81	508.71	13.92	239.44	62.92	286.39	93.21	1	4593.17	0.81	0.33	5	92	3	3	1
980	38.16	65.60	87	6105.52	24.80	10496.48	55.61	0	0	146.78	26.67	417.59	6.61	110.68	24.47	234.24	51.00	1	108.43	1.83	0.25	4	93	1	1	1
981	81.55	54.66	89	13048.08	19.92	8745.13	17.25	0	0	507.38	17.06	390.85	7.92	352.54	16.08	360.31	18.09	1	6987.17	1.42	0.87	5	94	1	1	1
982	64.69	53.06	90	10350.05	22.53	8489.67	25.86	0	0	256.51	15.10	522.14	7.72	290.06	22.37	327.78	26.49	1	5716.72	3.14	0.60	5	95	1	38	38
983	63.30	53.44	91	10127.63	49.95	8550.18	20.62	0	0	226.36	14.27	558.32	7.85	473.65	56.11	259.47	19.45	1	7764.33	2.66	0.54	5	95	2	38	37
984	62.91	54.11	93	10065.33	54.08	8658.31	21.28	0	0	223.57	17.83	562.92	8.69	440.87	64.70	211.81	19.67	1	5863.05	3.01	0.49	5	95	3	38	36
985	63.16	53.52	94	10106.19	56.27	8562.95	17.82	0	0	240.29	14.22	540.02	8.02	550.77	82.87	242.75	16.68	1	5635.08	3.35	0.57	4	95	4	38	35
986	62.35	54.30	95	9975.74	34.37	8687.69	22.99	0	0	250.99	18.99	555.01	9.09	339.40	35.66	240.88	21.34	1	5370.50	2.50	0.49	5	95	5	38	34
987	62.87	53.84	96	10059.34	38.40	8614.84	21.74	0	0	229.67	20.08	593.15	8.31	322.22	38.61	195.43	19.73	1	6690.45	2.43	0.48	4	95	6	38	33
988	63.68	53.41	97	10189.51	34.95	8544.80	25.28	0	0	225.76	19.88	588.26	8.39	294.79	34.37	222.90	23.61	1	7722.03	4.08	0.49	5	95	7	38	32
989	63.36	53.48	98	10138.13	63.04	8556.42	17.49	0	0	261.62	16.03	564.07	8.90	577.81	98.49	230.34	16.26	1	7272.85	2.78	0.57	5	95	8	38	31
990	64.43	53.66	99	10309.42	30.67	8585.85	22.45	0	0	246.56	18.57	560.74	8.45	310.71	30.33	235.49	20.70	1	4984.50	3.19	0.51	5	95	9	38	30
991	63.45	53.83	100	10151.49	56.70	8612.51	17.65	0	0	268.85	16.74	531.85	8.99	537.99	83.34	226.69	16.58	1	6005.80	3.05	0.59	5	95	10	38	29
992	63.15	53.26	103	10103.85	96.30	8521.21	25.31	0	0	210.57	16.14	553.04	9.08	665.99	100.70	264.33	24.07	1	6608.00	2.91	0.46	5	95	11	38	28
993	63.71	53.43	104	10193.92	86.57	8548.90	20.78	0	0	223.44	13.91	540.75	8.56	678.61	138.47	268.09	19.88	1	5799.83	3.11	0.50	5	95	12	38	27
994	64.53	52.99	105	10324.83	44.84	8478.92	26.68	0	0	201.03	16.95	576.41	8.66	382.49	50.26	250.61	25.26	1	6901.95	3.26	0.41	5	95	13	38	26
995	64.23	53.47	106	10276.85	40.01	8554.72	20.81	0	0	295.69	19.56	571.56	10.36	416.56	47.46	251.47	19.52	1	8763.67	3.70	0.51	5	95	14	38	25
996	64.25	53.15	107	10279.22	38.78	8504.61	21.10	0	0	249.90	15.19	553.15	8.51	433.35	47.53	275.58	20.38	1	6437.92	3.34	0.52	5	95	15	38	24
997	64.57	53.18	108	10331.54	26.08	8508.26	24.70	0	0	274.88	14.20	542.74	8.37	372.68	28.97	351.31	26.27	1	6199.75	2.73	0.55	5	95	16	38	23
998	64.46	52.90	109	10313.05	22.20	8464.12	21.53	0	0	283.43	17.14	582.12	8.14	286.01	21.33	276.92	20.64	1	7784.35	3.16	0.59	5	95	17	38	22
999	64.38	53.05	110	10300.84	21.37	8487.93	16.43	0	0	335.15	15.80	525.81	8.06	340.67	22.30	273.28	15.81	1	6138.90	3.54	0.67	4	95	18	38	21
1000	64.36	52.88	111	10298.38	32.06	8461.42	22.33	0	0	264.05	17.83	586.61	9.03	352.40	34.10	261.29	21.20	1	7169.50	3.07	0.52	5	95	19	38	20
1001	64.96	52.46	112	10392.89	24.84	8392.94	22.30	0	0	247.18	14.71	563.88	7.50	315.79	25.11	292.89	21.71	1	5355.00	3.23	0.56	4	95	20	38	19
1002	64.94	52.48	113	10390.13	28.51	8396.39	22.10	0	0	263.62	18.58	575.98	8.34	304.64	28.16	241.14	21.16	1	5029.53	2.98	0.57	5	95	21	38	18
1003	65.15	52.34	114	10423.85	20.59	8374.47	15.54	0	0	313.97	18.20	602.27	7.30	273.29	19.38	210.17	14.09	1	5690.42	2.96	0.67	5	95	22	38	17
1004	64.40	53.17	115	10303.50	45.84	8506.56	45.83	0	0	170.48	15.05	585.05	8.07	353.97	47.34	332.94	44.92	1	5729.10	2.60	0.49	5	95	23	38	16
1005	63.19	53.20	116	10110.23	49.71	8511.66	14.05	0	0	302.59	14.22	540.14	7.81	568.57	60.08	237.95	13.11	1	6915.47	2.91	0.69	5	95	24	38	15
1006	62.96	53.15	117	10073.18	78.65	8503.84	28.36	0	0	201.95	15.10	554.52	9.14	569.40	89.67	296.70	28.08	1	6801.08	2.90	0.43	5	95	25	38	14
1007	63.51	53.14	118	10162.31	70.20	8503.05	26.30	0	0	210.72	15.75	552.24	9.32	535.95	89.20	278.44	25.51	1	5256.30	2.31	0.42	5	95	26	38	13
1008	63.69	53.07	119	10191.03	42.80	8491.58	21.98	0	0	219.64	12.42	556.20	7.41	473.59	52.35	302.95	21.99	1	6612.90	3.26	0.55	5	95	27	38	12
1009	62.84	53.79	120	10054.67	40.36	8606.06	19.10	0	0	244.94	25.18	621.16	8.29	292.03	38.81	144.77	17.13	1	5148.92	2.16	0.46	5	95	28	38	11
1010	63.93	52.58	123	10229.47	76.08	8412.53	26.42	0	0	163.53	11.93	557.41	6.81	563.22	85.53	272.63	26.36	1	5807.12	2.17	0.54	5	95	29	38	10
1011	63.39	52.80	124	10142.08	59.81	8447.37	25.16	0	0	240.77	13.32	491.35	8.70	584.96	78.11	338.70	26.42	1	6101.38	2.49	0.50	5	95	30	38	9
1012	64.34	52.69	125	10294.63	23.41	8430.70	18.52	0	0	317.80	17.31	527.97	8.61	326.40	23.86	268.41	17.58	1	6243.38	4.18	0.61	4	95	31	38	8
1013	64.97	52.27	126	10395.07	36.40	8362.47	50.13	0	0	138.93	18.40	570.09	7.56	215.34	33.18	284.01	48.66	1	3728.47	1.93	0.29	5	95	32	38	7
1014	64.89	51.72	127	10382.86	16.57	8275.69	39.28	0	0	234.68	29.74	595.75	7.44	109.51	17.50	242.21	35.10	1	3949.40	2.80	0.40	4	95	33	38	6
1015	65.26	51.50	128	10441.48	38.63	8239.78	19.37	0	0	195.52	22.37	604.10	6.46	257.41	35.03	127.20	15.71	1	5548.78	3.52	0.42	4	95	34	38	5
1016	63.76	52.63	129	10201.31	41.50	8421.19	40.13	0	0	152.49	27.73	625.43	7.70	176.04	36.60	170.20	35.34	0	5283.88	1.55	0.23	3	95	35	38	4
1017	62.89	53.50	130	10061.74	38.44	8559.44	17.78	0	0	246.75	15.57	547.75	7.70	410.93	43.94	224.42	16.40	1	5746.10	3.14	0.57	4	95	36	38	3
1018	62.55	53.58	133	10007.99	32.84	8573.02	17.64	0	0	235.77	15.87	538.72	6.91	341.18	33.65	206.27	16.05	1	4874.47	2.46	0.60	4	95	37	38	2
1019	62.04	53.59	134	9926.67	40.69	8575.07	17.85	0	0	231.90	13.16	526.40	6.80	433.08	41.82	248.07	16.62	1	3716.53	1.69	0.62	5	95	38	38	1
1020	76.94	54.19	90	12310.39	47.73	8669.63	48.90	0	0	359.96	30.44	719.46	15.27	393.25	53.63	336.58	40.78	1	23137.20	4.94	0.61	5	96	1	1	1
1021	76.92	60.94	90	12307.63	137.33	9750.88	158.01	0	0	543.04	118.49	659.07	23.13	450.13	107.02	950.98	108.01	1	-4363.25	3.35	0.39	5	97	1	1	1
1022	43.17	69.72	92	6906.67	79.87	11154.90	51.78	0	0	127.05	46.75	464.51	9.51	166.45	69.60	103.59	42.68	1	-2560.93	1.90	0.08	4	98	1	3	3
1023	43.11	69.13	93	6897.31	22.82	11060.08	46.15	0	0	185.61	30.22	443.69	7.44	114.60	23.18	220.73	40.85	1	-3071.97	0.64	0.29	5	98	2	3	2
1024	44.25	70.26	96	7079.73	36.61	11242.04	28.26	0	0	161.19	18.70	436.39	6.58	241.49	33.92	189.66	25.32	0	55.55	1.06	0.39	5	98	3	3	1
1025	74.44	51.84	92	11911.04	80.91	8294.16	39.84	0	0	349.39	23.47	516.15	14.54	631.91	137.54	352.57	34.98	1	13872.47	2.20	0.62	5	99	1	2	2
1026	75.27	51.11	93	12042.65	48.97	8178.17	46.14	0	0	313.53	34.37	588.45	17.14	333.95	50.27	286.57	46.21	1	13629.15	2.37	0.46	5	99	2	2	1
1027	48.93	64.94	93	7828.74	20.58	10390.49	45.08	0	0	370.25	23.81	535.71	10.70	249.08	19.21	405.59	37.86	1	10012.33	4.28	0.65	5	100	1	3	3
1028	48.99	65.70	95	7838.66	81.22	10511.67	290.42	0	0	113.47	28.78	504.34	14.09	260.23	77.49	740.36	269.63	1	10094.55	3.58	0.26	5	100	2	3	2
1029	49.34	66.28	96	7894.73	16.55	10605.16	28.89	0	0	387.33	17.53	460.06	9.20	271.20	16.50	406.87	30.46	1	6456.15	3.34	0.74	5	100	3	3	1
1030	44.38	61.33	94	7101.16	34.38	9812.25	50.15	0	0	210.00	15.29	481.77	8.43	301.69	33.42	439.78	58.09	1	5924.15	2.21	0.54	5	101	1	3	3
1031	45.39	61.37	95	7263.06	69.12	9819.80	46.93	0	0	180.44	26.72	558.66	11.19	294.26	66.58	241.70	44.11	1	6498.35	2.84	0.40	5	101	2	3	2
1032	46.05	61.58	96	7367.44	46.54	9853.43	35.25	0	0	298.64	20.47	478.78	11.11	397.60	39.26	373.78	38.87	1	7405.97	3.44	0.58	5	101	3	3	1
1033	49.22	67.05	94	7875.23	17.86	10727.77	31.69	0	0	387.08	23.36	483.36	10.65	231.74	16.38	342.46	31.54	1	7300.10	2.94	0.65	5	102	1	1	1
1034	65.44	52.49	95	10469.96	55.98	8398.68	43.39	0	0	163.07	20.54	553.49	10.08	334.62	57.63	262.58	42.56	1	5351.08	3.32	0.32	5	103	1	1	1
1035	78.60	54.57	98	12575.30	25.79	8730.50	26.87	0	0	475.46	34.04	668.22	15.34	268.00	25.36	280.30	26.36	1	15781.65	3.05	0.59	5	104	1	6	6
1036	78.42	55.54	99	12546.94	40.78	8886.28	36.08	0	0	290.07	32.78	638.31	12.75	241.03	40.42	247.63	32.80	0	7989.60	1.32	0.41	5	104	2	6	5
1037	76.69	54.77	101	12270.29	27.75	8763.05	23.92	0	0	513.51	52.33	660.91	16.71	210.85	24.71	181.75	21.33	0	6174.90	1.83	0.46	5	104	3	6	4
1038	76.01	55.20	102	12161.04	21.11	8832.07	21.60	0	0	476.02	52.62	608.15	12.29	147.68	18.85	150.68	18.99	0	881.38	1.67	0.47	3	104	4	6	3
1039	76.17	54.31	103	12187.18	29.43	8689.32	25.23	0	0	406.01	37.14	594.62	13.86	247.44	27.34	211.24	23.64	0	8688.88	1.75	0.49	5	104	5	6	2
1040	74.95	53.20	104	11991.21	54.46	8512.78	18.76	0	0	464.95	22.20	513.59	13.12	597.17	65.53	284.90	19.00	1	11843.22	2.51	0.73	5	104	6	6	1
1041	80.84	52.80	99	12934.69	14.49	8448.74	31.79	0	0	528.47	33.87	624.50	13.08	176.26	13.04	331.66	31.71	1	13611.47	3.42	0.66	5	105	1	4	4
1042	80.44	52.47	100	12870.24	11.42	8395.10	15.61	0	0	720.09	30.30	594.64	12.14	212.64	10.33	275.27	15.20	1	14114.25	4.64	0.80	5	105	2	4	3
1043	80.34	51.40	101	12853.84	13.71	8223.81	13.66	0	0	793.33	29.98	507.59	13.93	282.06	13.08	273.42	13.37	1	13953.22	3.93	0.80	5	105	3	4	2
1044	80.35	53.24	103	12856.17	12.45	8518.28	17.79	0	0	689.44	28.67	595.85	12.54	234.65	11.38	300.26	17.79	1	17545.83	4.71	0.79	5	105	4	4	1
1045	44.64	61.04	100	7142.83	44.80	9766.56	33.99	0	0	210.89	13.71	461.07	7.86	405.12	40.24	372.95	37.11	1	6761.00	1.74	0.57	5	106	1	5	5
1046	44.33	61.03	101	7093.54	40.88	9764.29	34.55	0	0	204.97	25.11	540.79	9.84	254.01	38.75	219.97	31.47	1	5390.08	1.48	0.35	5	106	2	5	4
1047	44.39	61.19	103	7103.00	34.37	9790.90	30.90	0	0	217.19	14.33	481.51	7.41	324.31	32.81	338.70	31.92	1	3022.80	0.91	0.58	5	106	3	5	3
1048	45.82	61.86	105	7331.32	174.81	9897.52	93.01	0	0	97.77	29.71	570.45	12.49	332.86	153.74	237.29	84.86	1	14029.42	3.88	0.20	5	106	4	5	2
1049	44.93	61.39	106	7189.50	48.04	9823.17	28.86	0	0	224.38	16.79	487.58	8.16	371.96	41.16	296.76	27.96	1	5684.17	0.79	0.60	5	106	5	5	1
1050	76.56	54.75	100	12249.60	38.45	8760.31	31.52	0	0	402.62	77.60	692.96	16.69	152.86	33.14	125.46	27.52	1	10270.58	2.70	0.23	4	107	1	1	1
1051	60.37	53.80	101	9659.26	107.91	8608.68	20.79	0	0	246.00	15.66	524.28	8.79	889.29	123.50	262.67	20.18	1	4392.47	1.68	0.60	5	108	1	1	1
1052	17.28	52.11	101	2765.07	5308.59	8337.11	36.99	0	0	506.30	30.27	407.48	18.98	29002.04	16194.74	397.40	30.86	1	-543.58	38.93	0.53	5	109	1	1	1
1053	80.91	54.85	102	12946.16	17.74	8775.58	22.56	0	0	507.24	27.74	501.03	12.95	253.18	16.76	308.79	22.52	1	7435.08	2.13	0.67	5	110	1	1	1
1054	47.75	64.26	106	7640.16	49.37	10280.80	89.69	0	0	241.46	34.39	645.45	14.23	256.12	48.28	366.56	73.49	1	16847.85	7.72	0.49	5	111	1	3	3
1055	48.31	65.12	108	7730.13	9.58	10419.62	10.78	0	0	875.91	28.51	561.64	11.67	230.56	8.74	256.91	10.03	1	15208.05	9.07	0.86	4	111	2	3	2
1056	47.95	63.83	110	7671.78	15.35	10212.57	28.40	0	0	525.22	26.84	616.77	10.97	232.35	13.97	321.74	25.06	1	16598.78	9.08	0.76	5	111	3	3	1
1057	72.30	52.55	106	11568.28	32.59	8407.57	21.85	0	0	318.00	20.48	584.12	10.51	358.28	34.47	268.01	20.70	1	9712.33	4.21	0.54	5	112	1	30	30
1058	72.27	51.96	107	11563.12	33.33	8314.39	24.48	0	0	287.67	21.57	603.49	10.34	325.09	33.95	255.46	23.15	1	9277.45	2.82	0.52	5	112	2	30	29
1059	72.75	52.21	108	11640.76	18.39	8354.05	16.93	0	0	403.34	17.28	550.42	8.64	304.01	18.57	303.35	16.67	1	11365.22	2.77	0.75	5	112	3	30	28
1060	73.06	52.24	109	11689.83	39.21	8358.37	25.42	0	0	351.04	37.78	652.36	14.07	276.57	37.17	184.56	22.89	1	7459.12	2.48	0.42	5	112	4	30	27
1061	72.17	53.92	111	11547.61	25.18	8626.56	23.92	0	0	330.25	31.13	615.47	10.25	206.62	22.64	196.76	21.40	0	5820.47	1.82	0.49	5	112	5	30	26
1062	72.41	53.45	112	11585.08	37.78	8551.80	39.10	0	0	224.34	25.30	610.17	11.12	255.72	36.37	270.25	36.68	1	8350.78	1.79	0.37	5	112	6	30	25
1063	73.88	52.87	114	11820.89	35.30	8458.42	13.74	0	0	345.91	12.98	580.07	7.04	533.26	32.43	283.60	13.46	1	16544.03	1.67	0.79	5	112	7	30	24
1064	75.58	53.37	116	12093.19	26.18	8539.09	20.25	0	0	597.09	38.05	696.86	18.00	313.85	26.09	251.09	18.87	1	18012.53	3.59	0.56	4	112	8	30	23
1065	74.95	52.87	117	11992.66	26.99	8458.97	23.49	0	0	525.54	38.13	713.12	17.15	285.81	26.04	251.77	22.17	1	15672.95	3.60	0.55	5	112	9	30	22
1066	75.27	52.67	118	12043.30	25.98	8427.15	16.63	0	0	531.40	32.92	747.53	13.95	308.44	25.84	211.13	15.13	1	16097.47	3.93	0.64	5	112	10	30	21
1067	74.74	52.85	119	11958.07	21.96	8455.96	14.83	0	0	787.58	61.33	818.87	17.51	216.54	19.77	147.68	13.27	0	17481.83	3.54	0.62	4	112	11	30	20
1068	75.23	52.91	120	12036.76	34.79	8465.51	16.84	0	0	590.53	36.27	700.49	17.08	387.53	38.05	216.66	15.56	1	16547.22	3.29	0.63	5	112	12	30	19
1069	74.67	52.85	121	11947.20	27.33	8456.70	18.90	0	0	577.06	45.25	753.73	16.86	268.56	25.35	188.30	17.03	1	16495.70	4.25	0.55	5	112	13	30	18
1070	76.53	53.34	124	12244.53	35.55	8533.74	22.51	0	0	647.16	74.59	756.12	22.85	237.85	31.81	150.94	19.83	0	16334.95	4.59	0.41	4	112	14	30	17
1071	78.27	53.16	125	12523.02	160.29	8506.23	251.95	0	0	265.32	52.84	483.96	27.54	604.00	131.11	705.21	258.71	1	20368.72	6.94	0.34	5	112	15	30	16
1072	76.89	54.13	126	12302.91	18.94	8660.37	14.32	0	0	787.70	56.69	731.73	16.07	203.13	16.76	153.93	12.75	0	15393.10	4.79	0.65	5	112	16	30	15
1073	76.03	53.89	127	12165.41	23.69	8621.80	15.32	0	0	627.68	34.94	599.56	15.21	317.97	23.70	216.41	14.10	1	9031.47	4.08	0.68	5	112	17	30	14
1074	75.59	54.07	128	12094.28	26.92	8650.83	27.01	0	0	543.02	55.55	699.16	18.49	203.04	24.40	204.88	24.16	0	9607.53	2.92	0.46	5	112	18	30	13
1075	75.23	53.12	129	12036.27	14.29	8498.80	21.30	0	0	664.31	47.34	717.05	14.48	155.36	12.71	230.33	19.09	0	13727.92	3.61	0.64	4	112	19	30	12
1076	75.66	53.93	130	12104.84	13.19	8629.04	19.73	0	0	852.62	66.77	765.26	16.55	127.48	11.03	193.27	17.32	1	13997.12	4.52	0.63	4	112	20	30	11
1077	76.61	54.67	131	12257.17	25.97	8747.89	19.00	0	0	525.80	46.89	715.06	14.71	225.09	23.16	164.98	16.87	0	10500.30	2.68	0.53	3	112	21	30	10
1078	76.93	54.80	132	12308.09	30.47	8767.97	17.75	0	0	699.00	76.42	730.65	19.87	214.87	26.96	126.36	16.08	1	8970.47	3.95	0.47	5	112	22	30	9
1079	76.62	54.63	133	12259.71	37.18	8740.37	28.32	0	0	460.90	54.81	746.41	19.19	242.09	33.64	185.29	25.38	0	12383.47	2.41	0.36	3	112	23	30	8
1080	76.98	53.29	134	12316.59	47.56	8527.05	38.04	0	0	455.44	26.91	527.25	13.57	474.91	50.12	403.01	30.31	1	16428.72	3.13	0.73	5	112	24	30	7
1081	76.45	53.99	135	12232.38	21.67	8638.91	18.80	0	0	507.72	29.09	682.41	12.99	281.66	21.33	255.50	17.63	1	17528.53	4.26	0.66	5	112	25	30	6
1082	76.97	53.83	136	12315.91	24.92	8613.35	22.25	0	0	636.09	23.95	495.04	10.42	381.22	21.10	340.27	18.50	1	16141.92	4.34	0.88	5	112	26	30	5
1083	76.58	54.29	137	12253.04	18.12	8686.45	13.91	0	0	677.84	30.32	624.80	13.26	293.58	18.02	240.53	13.08	1	17255.15	4.52	0.77	5	112	27	30	4
1084	75.94	53.38	139	12150.33	28.96	8540.92	50.54	0	0	378.25	23.98	543.25	11.91	313.30	28.99	477.01	41.95	1	13334.75	4.05	0.65	5	112	28	30	3
1085	76.10	53.62	141	12175.79	37.93	8578.62	87.68	0	0	330.20	41.50	509.53	13.65	248.74	35.57	615.50	69.29	1	16713.55	1.80	0.54	5	112	29	30	2
1086	76.34	54.13	142	12214.98	11.25	8660.97	9.73	0	0	916.13	29.59	557.13	12.31	264.17	10.81	235.51	8.92	1	15177.80	5.57	0.87	5	112	30	30	1
1087	77.64	54.91	106	12423.09	83.95	8784.96	46.32	0	0	217.23	26.29	554.58	13.75	432.33	91.36	267.23	46.63	1	7222.95	2.00	0.42	5	113	1	3	3
1088	78.33	55.94	108	12533.21	33.93	8950.92	29.80	0	0	435.09	49.58	640.07	17.82	231.25	30.62	203.28	26.86	0	7420.40	1.88	0.39	5	113	2	3	2
1089	79.37	55.12	109	12698.92	26.56	8819.78	21.65	0	0	556.39	24.09	538.03	14.04	408.74	29.61	338.19	21.96	1	14725.60	2.68	0.73	5	113	3	3	1
1090	47.90	66.72	107	7663.47	24.19	10675.72	43.62	0	0	581.40	40.96	610.72	13.08	281.25	23.17	573.21	33.80	1	14640.20	6.26	0.71	5	114	1	1	1
1091	49.01	66.78	107	7841.35	157.28	10685.46	109.13	0	0	154.05	32.53	474.78	13.09	452.44	161.46	365.04	85.80	1	13769.88	3.45	0.40	5	115	1	1	1
1092	81.24	52.13	107	12997.84	22.35	8341.16	51.54	0	0	424.66	22.88	455.41	13.27	297.22	22.66	530.53	55.18	1	11344.38	2.38	0.68	5	116	1	5	5
1093	80.35	50.88	108	12856.64	48.05	8140.72	52.03	0	0	219.56	21.89	468.66	10.66	352.48	50.67	305.94	46.21	1	9157.60	1.18	0.51	5	116	2	5	4
1094	80.44	51.91	109	12870.30	22.35	8306.05	54.60	0	0	458.38	53.58	628.54	18.00	147.54	19.51	311.98	53.76	1	16294.40	2.75	0.45	5	116	3	5	3
1095	80.66	53.29	110	12905.18	21.34	8526.30	31.23	0	0	625.49	39.03	638.04	18.09	265.47	19.93	316.69	30.23	1	17203.60	3.59	0.65	5	116	4	5	2
1096	79.41	51.77	112	12705.64	44.73	8282.49	16.22	0	0	544.17	21.92	507.13	13.27	590.25	58.95	291.99	16.47	1	24346.20	4.18	0.76	5	116	5	5	1
1097	48.74	69.21	110	7799.10	45.61	11073.20	37.76	0	0	222.18	11.72	405.97	6.67	491.78	41.59	416.14	33.09	1	6429.20	1.21	0.71	5	117	1	3	3
1098	47.99	69.81	113	7677.63	19.46	11170.13	30.77	0	0	249.78	15.32	420.15	6.90	246.09	18.05	321.08	30.01	1	1958.90	1.11	0.66	5	117	2	3	2
1099	47.99	70.19	114	7678.32	32.74	11229.62	35.98	0	0	186.66	16.01	433.10	7.73	292.12	31.91	296.02	36.18	1	2026.78	1.76	0.47	5	117	3	3	1
1100	75.19	51.00	110	12029.97	193.70	8159.54	38.68	0	0	176.03	20.12	582.53	11.80	844.91	227.67	271.75	37.51	1	4281.55	1.51	0.41	5	118	1	2	2
1101	74.30	52.40	113	11888.24	50.11	8383.32	23.48	0	0	272.46	19.77	633.12	8.67	407.06	40.99	254.86	21.68	1	14415.92	2.29	0.60	5	118	2	2	1
1102	78.19	55.86	113	12510.86	64.88	8937.23	27.87	0	0	349.57	45.15	681.19	18.04	361.01	68.98	169.87	25.23	1	5306.42	1.41	0.35	5	119	1	6	6
1103	77.82	55.01	115	12450.44	32.76	8801.19	25.57	0	0	784.94	43.62	367.82	16.02	506.16	25.60	351.57	27.00	1	17781.97	2.91	0.64	5	119	2	6	5
1104	79.48	54.90	116	12716.58	28.10	8784.15	16.53	0	0	672.76	38.14	601.14	17.61	344.14	28.87	229.45	15.24	1	15434.78	3.30	0.67	5	119	3	6	4
1105	80.21	54.96	117	12833.78	19.39	8793.98	15.19	0	0	714.97	34.06	550.84	15.00	288.65	19.36	248.38	14.11	1	11842.70	2.88	0.74	4	119	4	6	3
1106	80.31	55.08	118	12849.24	37.30	8812.92	22.92	0	0	541.07	45.58	626.93	20.23	331.01	38.00	214.90	21.03	1	12043.40	2.63	0.49	5	119	5	6	2
1107	79.44	54.56	119	12709.82	16.68	8729.04	13.87	0	0	753.85	24.57	547.83	13.78	374.29	18.51	314.43	14.17	1	15182.35	2.48	0.80	5	119	6	6	1
1108	77.84	53.81	114	12454.52	29.78	8609.51	24.88	0	0	675.69	35.71	659.71	21.47	400.28	34.49	347.35	26.35	1	23987.28	5.86	0.55	5	120	1	2	2
1109	77.33	54.07	115	12372.88	21.43	8650.42	19.23	0	0	770.93	48.60	742.67	20.47	264.46	19.98	237.80	17.84	1	20855.80	6.25	0.62	4	120	2	2	1
1110	41.55	61.25	115	6647.65	32.00	9799.76	36.53	0	0	218.41	43.99	533.96	8.15	100.33	20.92	136.58	31.63	1	3242.95	1.12	0.23	5	121	1	1	1
1111	64.04	48.48	115	10247.02	29.92	7756.04	30.60	0	0	207.48	11.99	420.42	6.39	367.99	32.27	325.98	28.86	1	-1977.50	0.52	0.65	5	122	1	2	2
1112	63.55	47.74	117	10168.73	92.73	7638.70	40.75	0	0	115.62	26.75	517.15	8.70	302.20	88.95	137.01	36.23	1	325.62	0.98	0.15	5	122	2	2	1
1113	45.50	61.27	116	7280.36	86.40	9803.06	36.27	0	0	209.36	29.99	566.79	12.13	356.13	79.12	196.64	32.63	1	8133.00	3.93	0.32	5	123	1	1	1
1114	47.19	70.61	118	7551.04	46.75	11298.12	40.28	0	0	202.18	49.33	505.82	10.29	146.60	41.00	122.68	32.24	1	2539.03	2.82	0.17	5	124	1	9	9
1115	47.14	70.36	119	7542.28	82.76	11258.13	36.48	0	0	145.11	33.96	487.08	9.36	265.00	76.74	114.34	28.71	1	1417.30	1.11	0.16	4	124	2	9	8
1116	46.59	68.90	121	7454.84	91.07	11024.07	38.68	0	0	236.52	104.00	590.38	17.46	168.25	79.46	87.54	44.28	1	1500.65	3.32	0.07	5	124	3	9	7
1117	46.62	68.78	122	7459.17	96.08	11004.88	80.61	0	0	191.17	94.10	576.31	20.06	149.70	82.77	126.38	71.55	1	3351.33	3.23	0.05	4	124	4	9	6
1118	46.50	68.36	123	7439.47	30.64	10937.77	33.85	0	0	445.18	85.39	596.05	15.83	105.48	20.79	131.21	28.09	1	7288.22	3.09	0.24	4	124	5	9	5
1119	47.59	68.60	124	7614.48	37.49	10976.30	37.88	0	0	286.07	39.47	511.17	13.72	211.32	33.56	211.64	34.62	0	3135.12	1.47	0.31	5	124	6	9	4
1120	47.64	68.46	125	7622.91	30.04	10953.77	25.98	0	0	277.52	19.36	473.96	9.22	306.99	30.22	276.86	25.66	1	8118.62	1.81	0.61	5	124	7	9	3
1121	46.39	68.76	126	7422.45	47.62	11001.88	45.38	0	0	315.70	77.16	562.37	17.62	149.34	41.08	142.72	39.75	0	1798.28	1.57	0.16	5	124	8	9	2
1122	48.00	68.50	127	7679.26	39.45	10959.39	44.67	0	0	210.14	29.48	477.09	11.18	219.14	35.79	241.56	42.37	0	3278.33	1.09	0.31	5	124	9	9	1
1123	80.96	54.64	118	12953.00	16.02	8741.81	36.01	0	0	519.74	26.54	527.64	11.03	248.02	14.90	437.00	28.90	1	10010.92	2.91	0.77	5	125	1	1	1
1124	43.49	61.31	119	6958.57	43.17	9809.03	25.05	0	0	234.09	14.72	461.55	7.90	405.11	39.77	306.07	24.78	1	1877.60	0.99	0.57	5	126	1	2	2
1125	45.40	61.54	121	7264.02	50.03	9846.24	38.09	0	0	252.33	26.22	552.02	12.17	302.73	48.18	282.60	36.14	1	10359.22	3.45	0.42	5	126	2	2	1
1126	72.61	53.06	119	11618.34	99.18	8489.79	297.71	0	0	178.58	98.52	609.57	23.97	143.67	85.60	365.06	232.55	1	13137.47	4.06	0.18	5	127	1	1	1
1127	45.58	62.16	120	7292.73	48.07	9945.82	57.89	0	0	210.80	20.49	573.78	9.98	299.76	45.09	366.04	55.95	1	12429.05	4.92	0.56	5	128	1	1	1
1128	38.75	65.30	121	6200.21	35.40	10448.71	66.48	0	0	117.20	15.30	431.17	6.75	212.86	32.24	343.95	67.44	1	-847.85	1.00	0.40	5	129	1	1	1
1129	39.20	62.70	121	6271.37	38.40	10031.89	46.99	0	0	174.00	44.82	499.89	8.77	116.62	35.24	140.28	40.43	1	1131.47	1.52	0.15	5	130	1	1	1
1130	64.89	52.71	121	10382.59	83.57	8433.78	39.99	0	0	165.03	14.77	572.67	9.24	542.30	116.62	319.47	40.99	1	5146.53	2.05	0.37	5	131	1	1	1
1131	76.81	54.82	122	12290.35	16.62	8771.02	15.17	0	0	803.42	63.47	741.86	15.49	162.07	14.60	148.09	13.41	0	10482.42	3.64	0.63	4	132	1	5	5
1132	76.94	54.24	123	12309.63	32.30	8677.98	19.38	0	0	718.02	71.89	742.75	22.29	246.83	29.52	150.10	17.24	0	15656.15	3.96	0.48	5	132	2	5	4
1133	78.53	53.52	125	12565.40	37.14	8562.81	14.56	0	0	660.54	26.12	587.59	14.32	524.04	36.11	277.81	14.46	1	19443.05	4.53	0.79	5	132	3	5	3
1134	80.43	53.64	128	12868.31	22.34	8582.06	25.90	0	0	439.79	25.18	560.08	13.21	303.05	22.05	329.42	26.66	1	8693.53	1.94	0.59	5	132	4	5	2
1135	79.92	54.00	129	12786.79	35.82	8640.39	29.01	0	0	446.83	61.86	674.32	17.92	199.81	31.73	162.09	25.80	0	6425.47	1.55	0.33	5	132	5	5	1
1136	77.28	53.47	123	12364.23	50.52	8555.80	15.88	0	0	616.80	38.04	637.16	14.44	564.22	41.43	209.62	14.41	1	19215.20	5.69	0.71	5	133	1	1	1
1137	73.18	52.18	125	11709.55	72.18	8348.81	52.74	0	0	237.57	23.16	509.85	11.87	463.81	88.03	313.76	44.29	1	8446.30	2.03	0.59	5	134	1	3	3
1138	73.34	51.79	126	11734.36	62.09	8286.49	57.01	0	0	226.11	34.74	595.65	16.14	299.52	61.62	269.75	56.80	1	10541.25	3.39	0.32	5	134	2	3	2
1139	73.51	52.38	127	11761.46	72.42	8381.10	68.28	0	0	204.82	14.61	518.38	9.96	614.49	65.16	564.60	105.65	1	12853.38	2.97	0.53	5	134	3	3	1
1140	44.38	60.96	126	7100.04	46.18	9753.06	30.07	0	0	231.16	14.36	469.74	7.59	447.35	37.91	356.31	32.05	1	4816.35	1.11	0.62	5	135	1	2	2
1141	42.45	60.69	127	6792.44	32.37	9710.79	32.45	0	0	230.43	12.94	411.16	7.07	349.20	30.26	378.57	33.70	1	4012.28	1.17	0.64	5	135	2	2	1
1142	46.56	63.62	126	7449.44	30.31	10178.47	25.62	0	0	502.04	77.07	688.74	16.45	150.36	26.03	124.38	20.69	1	12148.60	6.87	0.32	5	136	1	1	1
1143	62.77	53.33	128	10043.92	104.60	8533.19	25.86	0	0	177.77	12.56	526.42	7.79	709.24	194.79	276.23	26.10	1	4982.85	2.71	0.53	5	137	1	1	1
1144	48.76	63.09	129	7801.92	31.67	10095.05	40.53	0	0	471.74	31.12	509.36	12.39	314.04	30.68	399.14	31.99	1	12070.75	6.14	0.76	5	138	1	3	3
1145	47.11	63.54	130	7537.31	31.54	10166.00	50.38	0	0	442.37	36.55	570.31	10.86	265.00	24.63	370.91	45.49	1	13572.70	7.83	0.68	5	138	2	3	2
1146	47.44	63.74	133	7591.13	16.94	10197.67	34.06	0	0	382.65	19.75	582.62	8.08	261.03	15.69	415.39	27.10	1	11170.72	5.92	0.75	5	138	3	3	1
1147	45.92	69.20	130	7346.76	15.99	11072.06	32.10	0	0	296.89	37.55	466.06	8.34	107.86	17.39	199.82	28.16	1	680.40	1.56	0.42	4	139	1	2	2
1148	47.18	70.16	133	7548.09	24.30	11225.70	31.58	0	0	214.56	25.99	463.60	7.36	155.05	21.56	201.17	27.91	0	1159.25	1.54	0.40	5	139	2	2	1
1149	83.98	52.39	130	13436.29	95.50	8382.20	46.87	0	0	623.51	22.28	347.50	14.00	2269.77	104.52	698.15	89.59	1	3965.93	2.71	0.47	5	140	1	1	1
1150	76.23	53.17	134	12197.30	29.77	8507.55	15.97	0	0	453.40	25.29	621.56	11.97	371.91	31.94	225.47	14.88	1	12942.25	2.69	0.67	5	141	1	2	2
1151	75.10	52.89	136	12015.72	62.55	8462.09	38.97	0	0	297.93	36.81	597.37	15.93	326.64	61.22	233.31	38.06	1	11621.33	3.51	0.49	5	141	2	2	1
1152	45.54	68.93	135	7286.43	29.18	11028.82	28.51	0	0	195.95	28.67	483.27	6.83	153.11	25.25	150.30	25.32	0	-1487.30	0.78	0.33	4	142	1	2	2
1153	45.97	68.00	136	7355.96	21.40	10880.25	44.55	0	0	233.98	25.44	467.15	8.27	152.94	19.24	280.07	43.78	1	3040.10	0.72	0.45	5	142	2	2	1
1154	64.08	53.00	135	10252.79	35.90	8479.51	32.21	0	0	196.73	13.73	523.29	7.55	342.84	36.20	341.21	33.64	1	4997.90	2.06	0.51	5	143	1	19	19
1155	63.59	52.26	136	10175.06	42.98	8362.14	32.52	0	0	150.27	16.67	569.26	7.14	287.35	42.26	230.17	29.74	1	6203.57	2.77	0.38	5	143	2	19	18
1156	64.62	51.94	137	10339.23	31.84	8310.38	36.97	0	0	167.98	23.19	563.60	7.26	178.62	28.28	206.87	33.03	0	5083.00	2.12	0.32	3	143	3	19	17
1157	64.69	52.71	138	10351.18	26.44	8433.42	19.74	0	0	262.17	13.36	475.35	7.16	365.43	28.22	293.71	19.68	1	3812.38	3.44	0.64	5	143	4	19	16
1158	63.75	52.54	139	10199.95	34.86	8406.26	22.31	0	0	186.92	13.45	542.73	6.52	347.12	36.38	245.38	20.70	1	4860.03	2.35	0.52	5	143	5	19	15
1159	64.26	52.53	140	10282.05	23.10	8405.36	20.82	0	0	278.70	12.30	484.23	7.39	382.46	26.09	356.25	22.53	1	5516.88	2.21	0.59	5	143	6	19	14
1160	64.82	52.42	141	10371.08	33.52	8387.17	32.21	0	0	207.66	16.11	504.50	8.61	323.05	34.33	319.56	32.61	1	4451.58	2.44	0.42	4	143	7	19	13
1161	63.41	52.52	142	10145.26	32.78	8403.43	20.62	0	0	215.04	12.81	528.92	6.67	371.35	34.36	272.51	19.60	1	5005.45	2.25	0.61	5	143	8	19	12
1162	63.94	52.76	143	10229.98	33.77	8441.46	20.84	0	0	216.73	16.19	547.15	7.29	332.12	34.53	220.38	19.10	1	5587.00	3.12	0.52	4	143	9	19	11
1163	63.73	52.20	144	10196.38	35.22	8352.56	33.55	0	0	168.34	14.59	557.54	7.25	304.03	35.25	293.72	33.17	1	6287.80	3.15	0.45	5	143	10	19	10
1164	63.73	52.64	145	10197.12	31.67	8422.17	30.93	0	0	223.98	13.19	531.85	8.09	380.50	34.75	383.68	35.05	1	6388.33	2.84	0.45	5	143	11	19	9
1165	61.90	52.99	147	9903.92	151.47	8477.70	27.09	0	0	158.97	15.45	591.93	8.49	726.19	200.68	222.66	25.21	1	6418.83	2.21	0.38	5	143	12	19	8
1166	63.07	53.01	148	10090.95	43.91	8480.93	31.20	0	0	197.02	19.78	616.08	9.34	326.92	44.69	244.52	29.23	1	7425.60	2.68	0.36	5	143	13	19	7
1167	62.46	52.97	149	9993.84	127.97	8475.95	22.83	0	0	199.45	14.82	601.14	8.96	771.37	262.82	247.82	21.69	1	6963.78	2.25	0.46	5	143	14	19	6
1168	63.70	52.51	150	10192.68	31.73	8402.11	21.26	0	0	264.50	14.75	541.30	7.95	389.80	34.81	285.36	21.28	1	5781.78	3.20	0.62	5	143	15	19	5
1169	64.54	52.01	151	10326.95	25.41	8322.22	22.09	0	0	283.77	15.81	498.37	8.24	328.38	26.07	303.17	21.96	1	4443.90	3.23	0.61	5	143	16	19	4
1170	63.94	52.03	153	10229.62	29.49	8324.11	21.20	0	0	240.38	10.19	485.49	6.09	451.87	36.21	333.29	21.24	1	6423.97	2.05	0.72	5	143	17	19	3
1171	64.86	51.71	154	10377.66	37.46	8273.36	30.88	0	0	199.34	14.57	520.96	7.86	365.78	40.29	303.20	31.30	1	5854.05	2.63	0.51	5	143	18	19	2
1172	63.82	51.97	155	10211.05	35.73	8315.37	36.33	0	0	200.24	13.39	516.68	7.72	376.24	38.96	355.83	36.49	1	5122.12	2.07	0.52	5	143	19	19	1
1173	78.75	53.98	135	12599.50	51.00	8636.75	19.22	0	0	436.39	26.91	693.99	14.81	498.56	64.88	247.93	18.18	1	18741.78	4.52	0.58	5	144	1	14	14
1174	78.45	54.03	136	12552.14	83.29	8645.41	10.65	0	0	515.23	22.56	667.70	12.05	808.50	178.07	195.97	9.81	1	18760.22	6.23	0.78	5	144	2	14	13
1175	78.82	54.61	139	12610.96	51.45	8737.13	32.77	0	0	465.40	24.37	388.30	13.95	566.01	46.41	381.25	30.74	1	12734.15	3.08	0.72	5	144	3	14	12
1176	79.81	52.91	141	12769.82	19.67	8466.01	11.26	0	0	853.30	30.81	500.65	14.17	342.24	19.06	242.74	10.41	1	13766.25	3.59	0.84	5	144	4	14	11
1177	79.44	53.00	143	12710.07	51.62	8479.86	30.29	0	0	429.31	51.80	749.06	21.62	321.69	51.61	197.63	27.58	1	19403.20	4.76	0.36	5	144	5	14	10
1178	78.26	53.37	144	12521.48	75.24	8538.64	24.85	0	0	321.37	31.73	799.62	15.56	480.16	99.23	201.13	22.82	1	18745.65	4.87	0.39	5	144	6	14	9
1179	79.44	52.57	145	12710.59	9.84	8411.04	11.91	0	0	812.77	35.17	751.32	11.13	176.05	8.74	212.87	10.59	0	18224.88	4.81	0.82	3	144	7	14	8
1180	79.35	52.02	146	12696.23	11.58	8323.41	13.99	0	0	958.21	47.57	707.84	15.44	180.87	10.31	217.76	12.57	0	21863.08	7.84	0.78	4	144	8	14	7
1181	80.50	53.49	147	12879.52	13.82	8557.68	15.64	0	0	672.13	23.38	552.51	12.20	307.19	13.70	323.40	15.99	1	16694.80	3.46	0.80	5	144	9	14	6
1182	80.56	54.90	148	12889.29	22.25	8783.61	30.19	0	0	417.51	24.68	469.07	11.99	280.43	21.89	330.32	29.70	1	7292.15	1.95	0.67	5	144	10	14	5
1183	79.10	55.01	149	12656.66	55.40	8801.29	35.29	0	0	344.78	38.95	602.16	17.92	328.06	55.42	243.61	32.81	1	9387.70	2.65	0.44	5	144	11	14	4
1184	77.79	54.93	152	12446.23	38.73	8788.19	24.33	0	0	440.25	24.34	491.26	13.97	457.49	49.20	300.82	24.47	1	12652.33	2.61	0.65	5	144	12	14	3
1185	77.50	55.41	154	12400.34	81.49	8865.23	69.36	0	0	232.95	66.34	708.79	22.42	221.80	72.93	189.06	61.97	0	12463.45	1.29	0.12	5	144	13	14	2
1186	76.49	54.76	157	12238.39	31.84	8761.79	32.32	0	0	496.61	60.90	676.10	20.24	201.53	28.40	203.78	29.10	0	11353.50	2.76	0.37	5	144	14	14	1
1187	80.85	51.57	136	12936.79	145.04	8251.60	65.93	0	0	175.20	21.24	480.82	10.11	643.67	148.08	330.71	52.71	1	13278.70	1.29	0.53	5	145	1	6	6
1188	80.22	50.99	137	12835.34	21.88	8158.56	29.27	0	0	390.35	16.86	391.00	8.63	341.36	22.13	391.90	24.83	1	11041.72	1.03	0.80	5	145	2	6	5
1189	80.71	51.46	138	12913.43	21.73	8234.17	34.38	0	0	384.51	17.82	401.87	10.21	339.40	22.59	434.28	32.08	1	9239.17	1.20	0.70	5	145	3	6	4
1190	80.33	53.40	139	12852.79	41.12	8544.22	84.75	0	0	358.10	26.31	450.47	16.19	380.58	43.29	664.15	80.97	1	9681.78	2.40	0.51	5	145	4	6	3
1191	80.65	52.70	140	12903.71	16.31	8432.03	19.55	0	0	622.72	24.71	469.05	12.91	305.10	16.39	339.06	19.97	1	9956.28	3.31	0.77	5	145	5	6	2
1192	80.29	52.45	141	12847.16	17.31	8392.06	21.15	0	0	592.65	22.37	380.99	8.26	328.03	17.43	417.23	16.61	1	13133.80	1.50	0.86	5	145	6	6	1
1193	45.23	60.71	138	7236.38	239.34	9713.32	56.30	0	0	126.14	32.61	541.13	12.85	536.74	209.45	172.78	50.76	1	10052.42	2.63	0.26	5	146	1	1	1
1194	73.32	51.30	138	11731.49	329.80	8207.59	32.96	0	0	278.75	790.57	677.51	20.63	65.01	255.63	19.41	19.73	1	7364.22	3.98	0.01	5	147	1	1	1
1195	81.12	54.16	138	12978.79	34.44	8664.87	23.93	0	0	455.52	44.28	609.64	16.71	271.76	32.26	192.24	21.62	1	9633.42	2.48	0.46	5	148	1	1	1
1196	45.50	67.82	142	7280.61	724.99	10850.80	61.03	0	0	328.06	131.87	581.62	19.31	33.23	27352.17	129.99	54.96	1	5491.62	3.14	0.08	5	149	1	14	14
1197	45.07	69.43	145	7210.69	43.67	11109.16	94.34	0	0	175.19	109.40	535.38	13.67	79.23	48.83	118.46	72.43	1	656.95	1.98	0.04	5	149	2	14	13
1198	46.13	68.65	148	7380.45	17.18	10983.92	32.19	0	0	295.81	16.66	430.24	7.48	236.18	15.93	348.11	30.38	1	3213.12	0.91	0.69	5	149	3	14	12
1199	46.32	68.38	149	7411.52	26.58	10940.20	28.60	0	0	305.93	21.83	442.43	10.29	281.28	26.01	291.23	28.58	1	4789.00	1.56	0.57	5	149	4	14	11
1200	46.24	67.71	150	7398.18	28.12	10833.96	31.28	0	0	314.32	29.07	503.28	10.84	234.06	25.88	234.36	31.06	0	5909.55	1.57	0.56	5	149	5	14	10
1201	45.60	66.06	152	7295.65	40.59	10570.20	55.24	0	0	297.93	53.10	563.11	17.03	176.77	36.02	227.52	53.25	0	8865.80	1.64	0.29	5	149	6	14	9
1202	46.07	66.15	154	7370.44	23.00	10583.68	64.12	0	0	379.99	35.30	502.17	14.01	192.98	20.71	395.24	55.22	1	13112.25	3.23	0.54	5	149	7	14	8
1203	45.70	66.71	155	7311.39	31.98	10673.03	62.94	0	0	317.33	43.66	529.62	15.70	180.02	28.53	292.34	60.95	1	5781.83	2.34	0.35	5	149	8	14	7
1204	45.54	67.63	156	7286.09	30.51	10821.06	71.67	0	0	250.78	41.89	537.30	13.88	140.83	26.28	308.72	70.60	1	4152.12	2.06	0.26	5	149	9	14	6
1205	45.99	69.55	157	7357.91	33.13	11128.13	29.11	0	0	188.42	12.23	432.94	6.92	369.58	36.18	326.76	29.99	1	1426.30	0.86	0.54	5	149	10	14	5
1206	45.95	69.02	158	7352.62	41.12	11042.59	43.08	0	0	215.90	64.89	535.65	11.13	114.65	42.83	118.64	43.67	1	441.75	1.69	0.16	5	149	11	14	4
1207	46.10	69.19	159	7375.22	33.16	11070.04	46.99	0	0	214.22	26.26	494.38	10.30	211.11	29.96	273.55	46.44	1	1655.65	0.94	0.37	5	149	12	14	3
1208	45.70	69.73	160	7311.63	30.58	11156.91	45.58	0	0	237.76	33.01	478.07	11.11	171.28	27.30	249.59	42.45	0	652.53	1.08	0.35	5	149	13	14	2
1209	46.75	70.33	162	7480.76	45.12	11252.32	67.43	0	0	153.55	27.81	466.17	10.42	194.45	40.54	270.69	65.97	1	119.38	1.16	0.26	5	149	14	14	1
1210	76.47	52.00	142	12235.63	29.31	8320.63	60.73	0	0	350.04	34.44	541.74	13.96	228.42	27.40	354.41	51.44	1	16129.20	2.93	0.58	5	150	1	5	5
1211	75.78	50.33	143	12125.31	32.05	8052.02	22.98	0	0	380.69	17.33	408.70	9.64	432.02	34.02	319.09	22.25	1	9936.80	1.31	0.73	5	150	2	5	4
1212	76.95	51.04	146	12311.95	62.72	8166.93	32.80	0	0	261.51	16.06	486.77	9.40	572.99	58.93	349.28	32.63	1	18157.60	2.20	0.64	5	150	3	5	3
1213	76.65	50.24	147	12264.51	49.39	8039.10	29.59	0	0	327.80	38.66	558.47	15.14	297.53	48.98	195.80	26.81	1	7026.83	1.70	0.39	5	150	4	5	2
1214	76.30	50.67	148	12208.10	55.94	8107.05	53.26	0	0	240.93	38.11	592.95	16.29	268.63	53.76	251.76	51.94	1	12865.65	2.21	0.32	5	150	5	5	1
1215	80.78	49.85	142	12924.51	16.82	7975.33	28.69	0	0	376.90	17.80	372.53	8.12	270.63	16.11	351.72	24.99	1	5647.72	0.71	0.77	5	151	1	2	2
1216	80.96	50.09	143	12953.28	10.63	8014.36	24.60	0	0	403.67	14.62	371.60	6.16	229.50	9.74	392.35	20.54	1	5457.50	0.77	0.85	5	151	2	2	1
1217	39.81	62.89	144	6370.28	20.68	10062.50	28.73	0	0	194.84	8.78	390.93	5.11	320.53	21.05	426.56	33.80	1	817.35	0.50	0.69	5	152	1	4	4
1218	38.90	63.24	145	6224.42	26.74	10118.63	42.06	0	0	194.41	23.94	456.19	8.26	169.13	24.00	262.59	38.69	1	1662.55	1.17	0.36	5	152	2	4	3
1219	39.07	63.21	147	6251.26	45.71	10113.77	41.54	0	0	157.98	23.24	438.27	8.92	240.39	42.15	220.41	37.62	0	618.38	0.99	0.28	5	152	3	4	2
1220	39.01	63.07	149	6242.39	18.57	10091.31	26.11	0	0	191.99	9.06	377.52	4.74	277.08	18.73	388.74	29.24	1	-362.05	0.58	0.71	5	152	4	4	1
1221	77.80	51.20	144	12447.28	39.04	8191.62	26.91	0	0	453.30	22.35	467.82	11.24	467.31	42.46	314.55	22.52	1	18122.15	2.46	0.77	5	153	1	1	1
1222	46.62	67.60	147	7459.70	38.11	10815.71	135.27	0	0	241.22	51.72	530.27	17.15	135.71	32.61	370.97	124.77	1	6008.42	2.08	0.25	5	154	1	1	1
1223	79.55	51.82	148	12727.88	21.63	8291.01	30.93	0	0	467.48	61.22	786.18	14.25	121.39	16.89	180.23	27.08	1	13970.95	3.80	0.39	4	155	1	10	10
1224	78.87	51.27	149	12619.49	30.20	8203.75	30.25	0	0	474.70	20.34	442.69	10.66	482.87	24.08	467.86	39.40	1	15397.85	2.92	0.77	5	155	2	10	9
1225	78.84	52.09	150	12613.61	11.09	8334.40	29.28	0	0	570.81	61.88	822.55	12.54	90.04	11.49	214.72	25.83	1	18706.35	5.46	0.51	4	155	3	10	8
1226	78.26	51.83	151	12520.99	35.59	8292.38	27.83	0	0	452.61	33.21	637.94	17.03	333.56	36.21	293.23	27.14	1	21216.75	6.50	0.52	5	155	4	10	7
1227	79.49	51.86	152	12718.02	10.21	8297.55	13.56	0	0	814.09	44.79	713.43	11.66	141.74	8.70	189.49	11.92	0	20246.60	6.84	0.77	4	155	5	10	6
1228	80.11	51.59	153	12817.80	7.97	8254.72	10.00	0	0	867.00	26.54	544.64	10.04	203.33	7.20	253.26	9.16	1	12704.03	4.56	0.89	3	155	6	10	5
1229	79.85	51.70	154	12775.76	13.24	8272.52	22.40	0	0	643.83	21.20	421.11	10.93	302.46	13.15	396.21	19.86	1	12954.60	3.09	0.85	5	155	7	10	4
1230	79.87	51.10	155	12778.84	12.20	8176.57	14.39	0	0	759.50	37.18	611.95	12.83	193.73	10.92	226.91	13.08	0	12820.70	3.93	0.77	5	155	8	10	3
1231	79.20	51.25	156	12671.57	11.99	8200.63	13.47	0	0	966.98	53.59	661.58	15.27	166.98	10.60	187.66	11.90	0	15483.58	5.07	0.76	4	155	9	10	2
1232	79.26	51.18	157	12681.49	105.26	8188.03	28.99	0	0	419.87	21.78	461.77	12.10	949.30	134.76	332.79	24.24	1	13387.72	3.26	0.77	5	155	10	10	1
1233	72.14	52.79	149	11542.49	79.97	8446.09	23.41	0	0	169.55	15.12	557.19	7.31	502.26	83.04	206.99	21.43	1	5053.12	1.09	0.49	5	156	1	1	1
1234	78.61	51.47	149	12577.31	39.04	8235.54	42.47	0	0	364.82	51.04	709.65	18.93	217.59	35.13	231.79	39.81	0	15397.85	2.24	0.30	5	157	1	1	1
1235	46.08	63.14	150	7372.94	37.27	10103.02	25.99	0	0	454.76	35.12	591.96	16.37	316.95	36.87	261.36	24.34	1	15448.83	7.47	0.56	5	158	1	6	6
1236	46.24	62.57	151	7398.42	45.21	10011.95	26.20	0	0	423.67	43.68	696.45	18.57	327.24	45.68	200.43	23.85	1	15246.08	6.72	0.38	4	158	2	6	5
1237	46.13	62.78	152	7381.35	18.99	10044.15	14.46	0	0	608.01	23.40	555.69	11.51	321.28	18.73	289.46	13.95	1	17091.75	8.30	0.80	5	158	3	6	4
1238	45.33	62.74	153	7252.64	37.25	10038.41	25.77	0	0	425.33	47.02	661.33	16.56	255.02	35.09	181.62	23.08	1	15226.70	5.60	0.42	5	158	4	6	3
1239	47.06	62.87	154	7530.05	49.85	10059.65	25.70	0	0	447.99	35.86	628.74	15.25	358.36	41.91	248.19	23.94	1	14930.97	5.29	0.59	5	158	5	6	2
1240	46.67	62.91	155	7467.21	30.93	10065.16	16.73	0	0	521.98	27.43	577.41	12.18	344.96	27.78	246.69	15.44	1	17001.08	7.95	0.74	5	158	6	6	1
1241	62.10	52.58	152	9936.49	593.16	8412.37	19.71	0	0	198.80	15.09	572.02	8.88	1678.44	2466.03	210.38	18.22	1	6437.60	2.04	0.51	5	159	1	2	2
1242	61.71	53.14	153	9873.96	70.89	8502.49	22.67	0	0	242.14	12.50	497.41	7.73	679.96	85.17	308.88	23.04	1	6898.00	2.19	0.64	5	159	2	2	1
1243	80.46	53.62	153	12873.51	20.22	8578.67	37.52	0	0	391.91	19.77	433.36	9.44	295.69	20.18	445.48	30.74	1	9548.20	2.13	0.75	5	160	1	1	1
1244	75.13	51.57	155	12020.39	124.46	8251.28	255.76	0	0	106.90	44.58	623.53	19.75	232.15	113.85	360.57	232.06	1	13080.00	2.97	0.16	5	161	1	5	5
1245	76.25	51.16	158	12200.37	67.26	8185.62	25.94	0	0	330.19	15.65	460.46	8.90	681.19	108.47	319.38	21.83	1	16611.45	2.05	0.77	5	161	2	5	4
1246	75.42	49.96	160	12067.12	45.76	7993.98	39.95	0	0	267.52	31.96	519.54	14.00	294.51	44.03	244.13	39.69	1	2064.25	0.67	0.39	5	161	3	5	3
1247	75.40	49.29	161	12064.05	25.35	7886.78	23.64	0	0	391.03	41.95	524.27	11.86	182.40	22.37	170.01	20.88	0	2361.33	1.35	0.46	5	161	4	5	2
1248	76.04	51.05	162	12166.23	24.38	8167.76	34.74	0	0	418.87	24.44	450.91	11.52	312.53	24.25	344.07	29.44	1	16874.62	2.25	0.70	5	161	5	5	1
1249	76.27	49.64	156	12203.10	113.17	7942.33	54.60	0	0	252.74	52.77	581.11	23.33	373.99	120.98	203.82	51.10	1	15288.78	5.09	0.25	5	162	1	1	1
1250	61.67	53.74	157	9867.72	44.72	8597.89	13.95	0	0	247.20	16.48	563.84	6.85	428.85	50.72	164.48	12.61	1	4153.92	2.56	0.63	4	163	1	5	5
1251	60.27	53.35	158	9642.78	100.92	8536.43	20.53	0	0	237.65	16.65	552.23	9.10	722.21	114.38	235.97	19.11	1	5609.88	1.90	0.53	5	163	2	5	4
1252	61.12	53.34	159	9778.66	120.55	8534.97	19.66	0	0	207.46	14.46	559.58	7.75	824.86	146.97	225.79	18.60	1	6921.30	2.12	0.57	5	163	3	5	3
1253	61.68	53.53	160	9869.17	60.36	8565.31	19.72	0	0	244.12	14.78	508.23	7.55	582.69	54.22	260.93	18.54	1	6121.50	2.18	0.63	5	163	4	5	2
1254	61.76	53.79	161	9881.93	61.12	8606.86	16.40	0	0	259.61	13.25	495.15	7.44	619.38	69.72	252.69	15.74	1	5272.45	1.83	0.67	5	163	5	5	1
1255	79.27	52.03	157	12682.51	19.51	8324.03	20.44	0	0	594.30	49.26	689.22	14.88	182.06	17.30	190.60	18.15	0	15146.08	3.73	0.57	4	164	1	7	7
1256	78.73	53.26	158	12597.27	23.29	8521.03	31.20	0	0	492.82	36.93	697.13	16.71	241.57	21.98	308.34	31.14	1	17172.45	4.32	0.56	5	164	2	7	6
1257	78.80	53.86	159	12607.69	28.28	8617.32	12.68	0	0	770.78	47.74	754.94	17.92	335.53	28.77	160.64	11.47	1	18632.90	5.49	0.67	5	164	3	7	5
1258	78.77	54.30	160	12602.95	40.51	8687.26	17.02	0	0	662.47	29.15	474.77	10.74	933.19	32.75	317.92	17.29	1	17903.42	2.80	0.71	5	164	4	7	4
1259	76.87	53.79	161	12299.28	32.80	8605.71	12.01	0	0	635.38	31.50	675.51	14.59	436.76	39.74	192.50	10.98	1	18303.03	5.71	0.73	5	164	5	7	3
1260	75.74	53.82	162	12118.03	87.11	8611.03	12.16	0	0	555.70	27.23	727.86	13.68	791.55	118.24	195.07	11.49	1	21254.45	4.70	0.76	5	164	6	7	2
1261	77.65	53.40	163	12424.78	30.65	8543.25	22.35	0	0	609.97	30.19	565.14	13.72	363.88	24.94	319.73	22.50	1	19058.65	3.46	0.79	5	164	7	7	1
1262	46.04	63.20	159	7366.68	65.77	10111.90	38.74	0	0	363.64	50.92	650.32	21.27	310.38	64.96	215.86	35.10	1	16598.10	11.60	0.36	5	165	1	3	3
1263	44.85	62.90	160	7176.69	31.60	10063.43	27.71	0	0	342.13	30.04	596.38	12.47	260.30	31.28	245.65	25.52	1	14467.60	5.61	0.53	5	165	2	3	2
1264	44.81	62.88	161	7169.52	53.17	10060.82	47.12	0	0	305.60	53.41	637.88	18.97	227.28	50.95	209.87	42.28	0	14802.75	2.69	0.25	5	165	3	3	1
1265	72.97	53.31	159	11675.45	48.05	8530.22	30.80	0	0	390.77	15.25	439.64	9.00	646.66	79.09	553.88	25.05	1	11952.80	1.51	0.75	5	166	1	1	1
1266	79.29	53.66	159	12687.09	25.38	8585.20	33.57	0	0	583.78	32.98	453.84	12.27	324.29	25.57	459.60	26.38	1	18632.90	3.32	0.77	5	167	1	2	2
1267	79.71	53.68	160	12753.56	12.38	8588.09	13.06	0	0	933.70	38.42	587.63	15.10	232.53	11.51	243.43	12.26	0	15560.83	4.63	0.81	5	167	2	2	1
1268	47.40	65.08	160	7583.35	58.57	10413.60	34.74	0	0	426.07	41.46	593.19	16.34	354.03	47.33	258.14	34.25	1	15683.22	6.83	0.60	5	168	1	1	1
1269	79.98	53.90	160	12796.26	80.69	8624.33	15.14	0	0	514.53	27.80	682.74	13.96	852.81	85.51	229.99	14.11	1	15560.83	4.68	0.71	5	169	1	1	1
1270	79.41	58.46	160	12704.96	96.04	9354.18	286.81	0	0	324.44	80.56	546.48	31.14	303.21	97.84	1128.05	247.39	1	-125.67	2.66	0.30	5	170	1	1	1
1271	47.93	69.31	161	7668.20	194.86	11090.10	363.36	0	0	169.82	56.32	627.26	25.21	427.85	236.92	1081.78	308.27	1	4283.35	2.93	0.14	5	171	1	1	1
1272	80.88	50.40	162	12940.56	62.97	8064.30	712.45	0	0	292.85	1080.95	575.78	20.84	32.30	33.49	61.26	485.34	1	2249.53	2.88	0.00	5	172	1	2	2
1273	79.05	50.18	163	12648.14	335.85	8029.34	48.64	0	0	173.84	223.99	575.28	22.00	216.32	321.33	45.01	40.32	1	8457.42	2.74	0.01	5	172	2	2	1
1274	42.51	61.35	163	6802.24	39.87	9816.21	29.80	0	0	277.10	22.71	488.47	10.33	299.86	37.81	279.90	28.17	1	7341.15	1.48	0.53	5	173	1	1	1
1275	46.39	64.50	165	7422.58	37.34	10319.40	82.12	0	0	318.27	40.22	494.65	13.88	236.89	35.09	481.11	64.81	1	17237.55	7.08	0.53	5	174	1	1	1
1276	47.29	63.77	165	7565.78	48.73	10203.21	46.56	0	0	416.82	30.76	499.47	14.34	412.96	38.83	388.36	44.61	1	18201.97	9.35	0.70	5	175	1	2	2
1277	48.61	65.25	167	7777.39	50.20	10439.41	41.19	0	0	385.07	53.14	563.77	21.49	272.83	48.52	226.01	39.51	1	8138.17	3.77	0.40	5	175	2	2	1
1278	73.62	52.70	165	11779.09	24.49	8431.84	19.42	0	0	572.83	52.67	761.44	15.61	205.69	21.68	163.19	17.18	0	14821.42	3.10	0.52	3	176	1	92	92
1279	74.39	53.12	166	11902.45	17.03	8498.42	14.89	0	0	587.05	25.11	684.50	11.78	295.60	16.94	268.89	14.26	1	17166.03	4.14	0.76	5	176	2	92	91
1280	74.40	53.21	167	11904.15	21.81	8512.86	12.99	0	0	572.88	22.76	674.05	11.65	376.39	23.33	258.22	12.25	1	16398.92	3.54	0.77	5	176	3	92	90
1281	74.49	53.04	168	11918.84	29.63	8486.67	13.94	0	0	616.11	48.93	772.14	15.53	284.70	27.72	138.00	12.95	1	13310.72	3.89	0.59	5	176	4	92	89
1282	75.02	53.91	169	12003.59	22.52	8625.35	17.59	0	0	728.85	76.77	876.30	17.58	165.26	19.77	130.92	16.34	1	15199.40	4.37	0.50	4	176	5	92	88
1283	73.86	54.02	170	11817.92	13.43	8643.61	16.28	0	0	649.01	26.04	581.38	12.44	262.62	12.69	307.96	16.20	1	9757.60	3.67	0.77	5	176	6	92	87
1284	73.92	54.17	171	11826.62	22.95	8667.49	20.35	0	0	469.67	22.57	580.19	11.82	347.89	24.10	299.22	20.56	1	10496.62	2.49	0.71	5	176	7	92	86
1285	74.61	54.24	172	11937.95	20.64	8678.74	18.34	0	0	587.97	23.56	554.33	13.21	375.05	22.89	321.58	18.70	1	15496.28	4.10	0.75	5	176	8	92	85
1286	75.30	55.11	173	12048.65	29.96	8818.21	11.15	0	0	623.30	17.96	475.52	10.60	571.35	41.54	279.51	11.30	1	10569.45	2.48	0.86	5	176	9	92	84
1287	74.41	55.10	174	11905.83	16.95	8815.56	13.05	0	0	682.62	26.06	541.86	12.70	321.71	17.25	267.22	12.39	1	9089.38	3.44	0.79	5	176	10	92	83
1288	74.94	54.78	175	11990.86	22.39	8765.00	16.19	0	0	536.80	23.90	589.28	12.62	365.02	24.24	280.72	15.92	1	11596.40	2.69	0.71	5	176	11	92	82
1289	75.78	55.68	176	12124.35	37.13	8909.29	19.48	0	0	425.48	23.25	559.55	11.98	407.68	35.86	271.34	18.98	1	5715.97	1.49	0.69	5	176	12	92	81
1290	75.44	55.19	177	12070.84	31.56	8830.60	17.67	0	0	514.98	21.31	485.47	12.71	485.79	42.64	305.27	18.00	1	10358.03	2.20	0.72	5	176	13	92	80
1291	74.64	53.83	178	11941.89	29.10	8612.66	48.19	0	0	355.93	21.96	581.06	13.42	353.15	31.22	461.57	48.49	1	13742.10	2.05	0.54	5	176	14	92	79
1292	73.19	53.28	179	11710.22	81.24	8524.04	54.15	0	0	212.68	22.41	584.07	11.93	452.97	68.09	349.75	55.35	1	11744.95	2.29	0.51	5	176	15	92	78
1293	73.84	52.73	181	11814.87	79.59	8437.30	30.65	0	0	429.10	23.76	519.97	14.80	693.67	143.34	333.16	27.65	1	17489.40	2.76	0.70	5	176	16	92	77
1294	75.47	53.81	182	12074.88	83.32	8609.96	58.24	0	0	368.63	30.88	649.55	17.01	592.25	74.12	410.83	50.83	1	15520.00	4.38	0.59	5	176	17	92	76
1295	76.07	54.59	183	12170.55	14.83	8734.48	13.48	0	0	833.06	31.61	572.25	14.96	298.86	14.54	269.85	13.19	1	13890.55	4.63	0.80	5	176	18	92	75
1296	76.18	54.73	184	12188.17	15.07	8756.12	11.35	0	0	977.70	34.79	566.92	16.33	320.03	15.17	248.19	10.82	1	16701.10	5.87	0.82	5	176	19	92	74
1297	76.10	55.10	185	12175.94	16.69	8816.62	11.04	0	0	944.14	39.57	611.50	16.46	301.43	16.28	207.05	10.05	1	15282.80	6.26	0.79	5	176	20	92	73
1298	75.69	55.17	186	12109.80	27.05	8827.11	11.82	0	0	740.54	39.08	673.74	15.34	344.31	27.31	174.90	10.65	1	16933.40	5.01	0.74	5	176	21	92	72
1299	75.39	55.12	187	12061.86	32.19	8819.50	19.10	0	0	493.97	29.11	631.74	14.80	375.38	34.43	255.57	18.01	1	17710.70	5.72	0.62	5	176	22	92	71
1300	75.86	55.55	188	12137.59	14.49	8888.11	9.64	0	0	823.37	35.69	673.74	12.25	254.98	13.46	172.95	8.61	1	16113.22	6.50	0.82	4	176	23	92	70
1301	75.48	55.03	189	12077.46	27.75	8805.02	14.40	0	0	769.58	53.27	716.58	18.59	290.27	27.15	162.14	12.94	1	15932.47	4.94	0.64	4	176	24	92	69
1302	76.07	55.04	190	12171.16	16.72	8806.14	10.54	0	0	892.07	39.70	654.61	14.99	283.95	15.99	185.23	9.50	1	16721.58	5.81	0.79	5	176	25	92	68
1303	76.69	54.64	191	12270.07	11.61	8742.56	11.70	0	0	924.37	38.77	735.92	13.95	215.28	10.44	216.83	10.51	0	17961.30	5.43	0.81	3	176	26	92	67
1304	76.65	54.30	192	12264.38	13.11	8687.55	9.24	0	0	970.12	35.63	731.83	13.81	274.97	12.27	196.86	8.35	1	20250.30	6.05	0.84	4	176	27	92	66
1305	75.59	54.14	193	12094.15	35.35	8661.65	22.71	0	0	572.51	32.83	655.68	15.49	367.63	32.85	269.88	22.64	1	19612.60	3.95	0.72	5	176	28	92	65
1306	74.93	53.88	194	11988.87	31.79	8621.27	12.37	0	0	733.65	33.42	727.29	16.66	449.90	38.69	216.26	11.42	1	22501.72	8.55	0.74	5	176	29	92	64
1307	74.75	54.19	195	11960.35	50.37	8669.64	23.95	0	0	562.43	31.94	658.04	18.09	500.89	51.11	298.45	24.23	1	20696.12	4.85	0.66	5	176	30	92	63
1308	73.44	54.51	196	11750.76	19.70	8721.34	22.61	0	0	586.27	64.02	743.38	14.80	136.90	16.51	158.48	19.61	0	7637.90	2.79	0.48	5	176	31	92	62
1309	73.91	53.20	197	11825.83	46.71	8511.43	31.85	0	0	296.72	64.51	836.19	13.73	166.09	40.87	115.03	29.43	1	14508.58	3.75	0.21	5	176	32	92	61
1310	73.30	53.55	198	11727.88	24.90	8567.58	16.92	0	0	394.80	21.19	661.37	10.19	334.91	25.63	249.00	15.72	1	13634.33	3.44	0.66	5	176	33	92	60
1311	74.69	53.12	199	11951.19	44.97	8499.91	18.67	0	0	362.86	28.60	773.99	12.63	397.29	51.25	187.75	17.03	1	17016.95	4.07	0.54	5	176	34	92	59
1312	72.93	52.87	200	11668.61	14.27	8458.96	15.34	0	0	509.53	34.26	732.69	9.28	163.86	12.62	175.90	13.53	0	12295.75	2.63	0.69	4	176	35	92	58
1313	72.87	53.31	201	11658.86	18.21	8529.56	13.94	0	0	543.56	17.09	539.44	9.51	376.04	18.56	324.96	14.28	1	14634.30	2.68	0.83	5	176	36	92	57
1314	74.32	53.57	202	11891.04	30.41	8570.45	14.22	0	0	534.60	26.15	680.54	13.09	411.51	34.05	230.97	13.14	1	17503.00	3.76	0.70	5	176	37	92	56
1315	73.74	53.96	203	11798.07	18.62	8634.01	12.00	0	0	629.53	17.79	583.61	9.28	384.73	16.44	318.79	12.09	1	18382.05	3.62	0.88	5	176	38	92	55
1316	75.52	53.45	204	12083.54	58.00	8552.36	22.59	0	0	451.00	28.54	745.92	16.76	542.31	86.14	272.96	22.59	1	21479.20	4.99	0.60	5	176	39	92	54
1317	75.33	53.12	205	12052.22	22.12	8499.28	13.55	0	0	756.38	32.68	729.81	16.48	371.56	24.28	248.82	12.73	1	22727.38	5.88	0.73	5	176	40	92	53
1318	75.48	53.33	206	12076.29	66.18	8532.70	17.95	0	0	519.97	31.23	732.51	16.27	589.39	68.45	234.70	17.03	1	21864.78	5.12	0.66	5	176	41	92	52
1319	74.88	53.74	207	11980.45	16.98	8597.64	10.01	0	0	852.56	30.63	713.79	14.08	346.60	17.75	220.61	9.19	1	21523.50	6.08	0.82	5	176	42	92	51
1320	76.03	53.31	208	12165.52	64.79	8529.57	14.21	0	0	576.60	39.69	809.19	17.71	539.52	91.38	163.85	12.89	1	21098.95	4.43	0.63	5	176	43	92	50
1321	76.49	53.09	209	12237.70	23.76	8495.18	17.96	0	0	721.95	62.44	859.52	18.66	212.32	21.06	160.72	16.00	0	21669.88	3.87	0.55	5	176	44	92	49
1322	76.59	53.11	210	12254.93	43.39	8496.96	16.06	0	0	569.28	42.16	845.32	17.75	404.29	50.07	171.52	14.60	1	23242.08	4.22	0.59	5	176	45	92	48
1323	74.90	54.04	213	11984.53	165.90	8646.64	12.18	0	0	396.46	24.26	812.14	11.68	964.41	380.97	158.91	11.14	1	17365.67	2.82	0.68	5	176	46	92	47
1324	74.55	53.82	214	11928.17	15.37	8610.54	9.40	0	0	883.08	46.23	774.20	13.15	226.65	13.64	139.39	8.45	0	16455.53	4.24	0.78	5	176	47	92	46
1325	74.46	53.86	215	11913.61	17.51	8618.25	11.99	0	0	811.98	49.13	744.68	14.70	223.51	15.56	153.56	10.72	0	12589.50	4.53	0.72	5	176	48	92	45
1326	73.39	53.95	216	11742.85	56.83	8632.32	16.73	0	0	353.92	22.04	614.37	10.60	507.69	56.05	211.73	15.35	1	11927.85	4.41	0.65	5	176	49	92	44
1327	71.50	54.39	217	11440.27	24.55	8702.39	17.29	0	0	377.69	31.60	663.16	9.76	226.64	21.87	159.81	15.28	0	11291.22	1.67	0.57	5	176	50	92	43
1328	71.39	53.25	218	11422.58	18.42	8520.63	35.87	0	0	395.45	36.95	684.98	12.43	153.10	16.28	285.20	34.45	1	8231.25	2.14	0.50	4	176	51	92	42
1329	72.28	53.86	219	11564.20	38.81	8617.95	34.62	0	0	362.98	33.03	631.58	16.81	316.40	39.39	294.62	33.90	1	9855.17	2.18	0.43	5	176	52	92	41
1330	73.33	53.97	221	11732.83	44.00	8634.85	21.96	0	0	315.57	18.68	613.50	8.98	442.81	36.20	287.84	21.28	1	10032.42	0.80	0.67	5	176	53	92	40
1331	71.62	54.07	223	11458.84	25.97	8650.90	18.45	0	0	336.90	20.43	567.68	9.10	305.39	26.03	238.18	17.04	1	10543.12	1.29	0.65	5	176	54	92	39
1332	73.21	53.98	224	11713.24	52.45	8636.96	32.75	0	0	225.08	15.93	590.84	9.44	441.34	51.71	343.04	34.43	1	12281.65	1.13	0.50	5	176	55	92	38
1333	71.89	54.20	225	11502.20	29.52	8672.25	22.54	0	0	364.40	23.43	549.61	11.22	313.53	29.63	272.47	21.35	1	10121.20	1.22	0.61	5	176	56	92	37
1334	72.42	52.77	227	11587.17	34.28	8443.69	35.38	0	0	382.28	20.96	513.57	11.86	410.68	37.91	377.88	31.13	1	13081.47	2.24	0.70	5	176	57	92	36
1335	73.08	53.12	229	11692.23	55.41	8499.84	44.76	0	0	274.96	19.35	506.08	10.38	460.20	56.49	369.02	37.41	1	13152.70	1.64	0.62	5	176	58	92	35
1336	73.48	52.80	230	11756.66	40.86	8448.73	21.70	0	0	316.09	13.50	513.27	8.15	532.31	40.50	344.97	22.15	1	11862.92	0.95	0.73	5	176	59	92	34
1337	72.66	51.06	233	11625.44	36.88	8169.35	20.53	0	0	286.30	14.13	450.96	7.78	455.13	40.96	286.59	20.67	1	5701.45	0.71	0.71	5	176	60	92	33
1338	72.95	50.70	234	11672.79	117.27	8111.26	47.24	0	0	209.59	57.21	617.96	18.73	316.81	115.55	134.05	41.27	1	5410.58	2.40	0.14	5	176	61	92	32
1339	73.70	50.60	235	11791.36	79.15	8095.64	29.24	0	0	269.50	44.52	591.01	14.63	325.39	78.71	135.72	24.94	1	9336.22	1.48	0.27	5	176	62	92	31
1340	72.94	51.54	236	11670.89	70.01	8245.73	16.34	0	0	316.70	13.32	449.08	8.42	755.15	100.17	291.74	16.54	1	9806.80	0.68	0.71	5	176	63	92	30
1341	71.65	51.65	237	11464.32	25.59	8264.77	17.64	0	0	324.23	13.64	457.74	7.82	420.53	30.77	305.25	17.96	1	7305.30	1.14	0.71	5	176	64	92	29
1342	71.92	51.67	238	11506.73	29.85	8266.75	19.15	0	0	327.37	14.41	460.41	8.52	448.44	37.09	313.82	19.58	1	6300.55	1.47	0.70	5	176	65	92	28
1343	71.71	53.30	239	11473.96	23.12	8527.65	21.85	0	0	223.35	13.75	576.12	6.27	274.25	23.00	275.80	20.67	1	10445.70	1.57	0.62	5	176	66	92	27
1344	72.20	52.63	240	11552.10	28.89	8420.17	13.74	0	0	357.57	12.11	481.59	7.25	511.11	37.86	298.68	13.96	1	7034.78	1.24	0.78	5	176	67	92	26
1345	71.16	52.00	243	11385.49	74.57	8319.57	39.55	0	0	138.80	21.60	544.71	9.30	344.08	77.15	200.19	36.06	1	2951.03	0.67	0.27	5	176	68	92	25
1346	72.13	52.43	246	11540.56	70.17	8388.91	37.50	0	0	180.82	17.95	511.97	9.61	424.25	69.45	283.21	37.20	1	9898.55	1.06	0.42	5	176	69	92	24
1347	73.56	53.12	247	11769.75	45.75	8499.15	35.10	0	0	314.37	26.22	584.92	10.84	329.31	36.59	315.18	34.94	1	20137.58	2.88	0.63	5	176	70	92	23
1348	75.29	53.52	248	12046.22	78.15	8562.96	46.06	0	0	399.97	25.79	493.60	13.17	773.81	74.57	449.95	37.30	1	22081.10	5.50	0.69	5	176	71	92	22
1349	75.67	53.41	249	12107.47	23.72	8545.16	15.32	0	0	539.10	32.20	777.16	13.26	302.22	23.05	201.72	13.91	1	21501.50	6.26	0.66	5	176	72	92	21
1350	75.57	53.03	250	12091.51	58.19	8485.35	24.67	0	0	397.30	24.44	691.40	14.12	533.64	71.96	283.27	24.96	1	21325.88	5.60	0.62	5	176	73	92	20
1351	73.78	53.36	251	11805.17	13.90	8538.23	12.03	0	0	675.21	18.87	545.05	10.56	365.68	15.17	319.14	12.33	1	14730.65	3.48	0.84	5	176	74	92	19
1352	72.57	53.16	252	11611.92	49.13	8506.18	42.22	0	0	263.62	18.17	597.03	9.29	438.05	39.64	394.54	43.35	1	14861.83	1.51	0.64	5	176	75	92	18
1353	71.89	52.14	254	11501.91	40.09	8342.92	19.65	0	0	326.53	12.55	445.82	7.73	563.44	47.25	332.71	19.43	1	9856.05	1.46	0.77	5	176	76	92	17
1354	72.77	53.80	255	11643.74	47.59	8607.94	30.90	0	0	277.54	14.83	554.31	8.91	506.96	43.66	379.48	31.87	1	9517.85	1.58	0.66	5	176	77	92	16
1355	72.84	54.02	256	11654.42	36.12	8643.54	23.48	0	0	285.68	15.80	564.04	8.07	379.67	31.38	317.75	23.63	1	8371.83	1.29	0.68	5	176	78	92	15
1356	73.06	53.64	257	11688.97	33.40	8582.54	32.05	0	0	341.56	27.59	640.48	13.72	313.30	33.43	289.79	32.18	1	9463.62	2.28	0.53	5	176	79	92	14
1357	71.89	54.02	259	11503.03	34.44	8642.54	63.55	0	0	371.61	46.38	677.56	19.83	214.98	31.46	331.17	62.69	1	11331.08	3.52	0.35	5	176	80	92	13
1358	72.14	53.51	260	11541.65	26.43	8562.21	30.83	0	0	400.42	24.49	603.82	13.52	323.51	27.06	353.66	32.27	1	10411.88	2.32	0.57	5	176	81	92	12
1359	72.32	54.25	261	11571.09	23.16	8679.79	16.79	0	0	545.13	25.61	590.91	13.32	351.56	24.33	280.40	16.16	1	14653.30	3.41	0.69	5	176	82	92	11
1360	72.73	53.98	262	11637.48	57.12	8637.27	59.37	0	0	284.06	30.86	636.87	15.41	375.55	62.69	317.92	51.44	1	10637.03	2.28	0.47	5	176	83	92	10
1361	72.28	53.32	264	11564.96	29.88	8531.62	20.27	0	0	443.91	24.83	594.87	13.06	373.31	32.18	277.50	19.95	1	13210.47	3.09	0.63	5	176	84	92	9
1362	71.52	53.11	265	11442.80	21.65	8496.97	21.72	0	0	440.31	31.64	672.71	12.43	235.22	19.68	234.40	20.03	0	12024.08	2.30	0.59	5	176	85	92	8
1363	72.14	52.73	266	11542.03	27.31	8436.53	23.56	0	0	559.76	65.79	739.56	17.43	179.10	24.04	154.46	20.71	0	15198.65	4.44	0.42	5	176	86	92	7
1364	72.43	52.70	267	11589.14	33.63	8432.36	22.96	0	0	462.72	31.54	606.31	15.60	361.71	36.23	253.96	22.73	1	18375.22	6.50	0.60	5	176	87	92	6
1365	72.25	52.68	268	11559.32	26.83	8428.26	18.76	0	0	495.50	42.54	717.16	13.55	232.49	25.54	169.59	16.65	0	16570.78	4.45	0.56	5	176	88	92	5
1366	72.60	53.14	269	11615.61	23.50	8502.50	22.15	0	0	481.03	20.57	550.50	11.73	391.37	26.80	336.65	21.86	1	17318.45	4.86	0.75	5	176	89	92	4
1367	71.61	54.15	270	11457.98	40.07	8663.63	24.72	0	0	328.88	14.32	479.83	8.72	517.99	38.20	372.37	25.27	1	15649.53	2.50	0.71	5	176	90	92	3
1368	71.35	53.43	271	11416.00	43.65	8548.07	43.85	0	0	266.09	16.74	525.23	10.40	414.77	41.45	439.20	48.96	1	12480.95	1.73	0.53	5	176	91	92	2
1369	71.37	53.62	272	11418.93	32.31	8579.37	22.14	0	0	313.96	13.97	504.93	8.14	428.85	30.65	352.36	23.26	1	10039.65	1.41	0.70	5	176	92	92	1
1370	45.48	69.04	166	7276.01	16.15	11046.90	36.17	0	0	294.82	27.94	456.89	8.03	128.20	13.14	265.28	35.33	1	-73.15	1.22	0.54	5	177	1	1	1
1371	49.92	66.01	166	7987.51	37.37	10561.53	62.58	0	0	381.15	171.15	625.37	23.20	86.55	43.80	119.71	63.30	1	798.67	3.46	0.07	4	178	1	1	1
1372	38.08	64.23	168	6092.68	32.25	10277.27	63.25	0	0	137.94	13.10	412.83	6.94	264.81	30.94	418.24	66.79	1	145.45	0.78	0.39	5	179	1	1	1
1373	37.55	70.14	168	6007.77	21.47	11222.70	28.62	0	0	154.73	12.69	355.93	4.61	202.32	19.66	252.96	28.01	1	-683.95	0.75	0.56	5	180	1	1	1
1374	45.40	62.16	168	7264.36	85.54	9946.38	111.94	0	0	301.26	55.92	514.71	18.95	303.29	81.84	482.18	87.80	1	12696.92	7.70	0.50	5	181	1	1	1
1375	64.72	52.51	168	10355.00	27.55	8401.83	43.31	0	0	175.80	33.81	607.83	7.11	106.27	22.87	172.59	37.65	1	2756.50	1.86	0.24	5	182	1	5	5
1376	63.70	52.43	169	10191.64	43.06	8388.01	36.31	0	0	185.48	20.48	566.63	9.18	291.73	42.36	251.62	34.89	1	4288.60	3.39	0.41	5	182	2	5	4
1377	63.73	52.63	170	10197.55	58.89	8420.94	39.31	0	0	167.64	20.19	564.82	9.67	348.77	61.39	247.76	38.41	1	4629.15	2.57	0.41	5	182	3	5	3
1378	63.24	52.57	172	10118.93	41.14	8410.69	37.40	0	0	164.40	14.11	543.88	7.62	331.72	41.95	330.80	38.45	1	4231.20	2.24	0.41	5	182	4	5	2
1379	65.07	52.07	173	10410.93	34.53	8330.56	33.49	0	0	152.53	18.42	562.57	6.68	222.04	31.23	215.29	30.33	0	2849.78	1.41	0.35	5	182	5	5	1
1380	79.01	54.92	168	12640.89	22.91	8787.22	25.03	0	0	404.24	14.75	399.05	7.82	391.72	22.89	397.81	21.00	1	5993.22	0.84	0.83	5	183	1	7	7
1381	79.69	55.78	170	12750.14	12.88	8924.28	10.27	0	0	547.64	12.53	336.12	7.28	388.89	14.16	332.79	10.67	1	830.10	1.29	0.88	5	183	2	7	6
1382	78.87	55.09	171	12619.52	26.77	8813.69	29.25	0	0	391.99	15.57	408.04	9.71	411.57	26.49	445.59	30.71	1	3599.67	1.05	0.72	5	183	3	7	5
1383	79.71	55.98	172	12754.30	39.22	8956.43	28.26	0	0	294.62	20.86	451.59	10.64	344.85	37.65	301.95	27.90	1	504.42	0.97	0.58	5	183	4	7	4
1384	80.41	54.88	174	12866.24	36.58	8781.32	33.49	0	0	467.92	61.46	586.40	20.53	212.89	33.81	198.06	29.90	0	7670.20	1.90	0.34	5	183	5	7	3
1385	79.70	53.96	176	12752.58	44.08	8633.21	67.17	0	0	265.15	22.71	487.41	12.83	325.11	42.71	458.89	69.01	1	7736.28	2.33	0.57	5	183	6	7	2
1386	79.38	53.90	178	12700.80	15.83	8624.76	22.80	0	0	540.39	18.96	435.55	9.16	318.34	15.96	376.48	19.08	1	13063.03	2.31	0.86	5	183	7	7	1
1387	47.21	63.77	169	7553.99	29.73	10202.45	41.75	0	0	487.85	28.19	502.48	14.07	302.15	26.88	423.19	40.27	1	16758.90	8.84	0.70	5	184	1	2	2
1388	46.80	64.52	171	7488.18	26.69	10322.44	23.96	0	0	583.96	28.04	521.83	15.27	350.14	25.94	348.08	24.86	1	16578.88	6.10	0.73	5	184	2	2	1
1389	79.54	52.87	169	12725.67	20.37	8458.55	35.26	0	0	482.94	18.59	489.14	9.75	327.26	19.19	527.74	31.04	1	11756.72	1.52	0.84	5	185	1	1	1
1390	73.86	52.19	170	11817.85	17.63	8350.78	37.81	0	0	529.37	33.90	597.21	14.93	214.85	16.04	363.09	36.38	1	12748.30	3.31	0.65	5	186	1	8	8
1391	73.53	52.65	171	11764.03	21.38	8424.31	43.32	0	0	349.92	26.34	702.86	12.45	224.07	19.60	378.51	45.07	1	12976.15	2.80	0.55	5	186	2	8	7
1392	74.18	51.62	173	11868.29	53.43	8258.71	36.12	0	0	238.32	21.27	628.32	11.86	407.25	60.67	297.02	36.57	1	13471.60	1.81	0.48	5	186	3	8	6
1393	75.30	52.44	174	12048.61	49.49	8391.09	31.17	0	0	449.22	13.23	409.49	10.02	781.34	65.90	583.45	32.70	1	15786.28	2.27	0.69	5	186	4	8	5
1394	73.43	52.75	176	11749.32	26.93	8440.69	32.61	0	0	346.19	27.98	691.38	12.69	260.57	25.06	288.26	32.61	1	14495.50	3.83	0.53	5	186	5	8	4
1395	72.90	52.55	177	11664.30	21.47	8408.52	17.63	0	0	518.63	36.81	700.29	12.96	234.07	19.47	193.26	15.80	0	15012.75	4.00	0.61	4	186	6	8	3
1396	73.93	52.21	178	11828.21	26.73	8352.94	19.67	0	0	450.91	29.02	619.17	13.23	313.41	26.65	238.89	18.49	1	11608.30	2.51	0.61	5	186	7	8	2
1397	74.01	51.84	179	11841.98	26.47	8294.79	16.30	0	0	472.16	20.09	490.37	10.91	420.39	31.06	277.95	16.46	1	11740.03	2.14	0.76	5	186	8	8	1
1398	38.95	62.23	172	6232.11	30.22	9957.21	63.98	0	0	168.66	11.09	406.26	6.26	314.22	30.42	543.27	60.43	1	2184.72	0.70	0.56	5	187	1	1	1
1399	76.65	54.96	173	12264.26	41.84	8793.50	27.15	0	0	427.45	23.18	476.78	10.47	542.21	33.87	337.03	26.89	1	11124.12	1.89	0.76	5	188	1	1	1
1400	45.02	68.66	175	7202.44	110.29	10985.04	147.43	0	0	131.38	75.36	607.42	20.71	148.98	99.05	198.44	129.95	0	-3019.03	0.41	0.02	5	189	1	11	11
1401	45.24	68.04	176	7238.73	17.72	10887.04	26.27	0	0	344.92	19.45	442.30	8.68	242.66	16.63	313.09	26.16	1	2772.38	0.91	0.68	5	189	2	11	10
1402	44.67	67.70	177	7147.00	37.63	10832.29	34.13	0	0	511.82	122.59	591.24	20.49	115.32	30.04	101.81	27.11	1	3203.47	3.87	0.17	4	189	3	11	9
1403	44.96	68.62	178	7193.42	15.53	10979.12	22.84	0	0	488.53	64.22	517.47	11.22	104.50	17.73	136.63	19.24	1	417.20	1.68	0.42	4	189	4	11	8
1404	45.01	69.25	179	7202.37	16.68	11080.45	17.03	0	0	474.09	43.57	482.11	9.60	140.83	15.08	142.70	14.86	0	118.40	2.58	0.57	4	189	5	11	7
1405	45.12	68.77	180	7218.60	26.06	11003.38	21.94	0	0	535.05	72.10	515.84	15.27	149.19	23.01	125.65	19.38	1	751.45	3.43	0.38	3	189	6	11	6
1406	44.53	67.76	181	7125.40	39.29	10841.92	62.81	0	0	379.45	91.57	550.46	22.14	118.21	30.00	198.12	55.43	1	2568.08	4.37	0.17	5	189	7	11	5
1407	44.90	69.47	183	7184.58	19.53	11114.85	22.28	0	0	522.44	69.37	531.85	12.87	118.03	19.28	126.15	17.72	1	2043.62	1.69	0.40	4	189	8	11	4
1408	45.02	69.24	184	7203.64	29.14	11077.88	28.72	0	0	381.32	77.73	547.90	13.15	117.34	29.75	109.93	25.36	1	1993.05	1.59	0.24	5	189	9	11	3
1409	44.97	68.26	185	7194.70	18.04	10922.17	81.67	0	0	475.96	196.95	587.43	21.64	63.58	16.83	164.24	71.62	1	8180.90	4.11	0.09	5	189	10	11	2
1410	44.82	67.23	186	7171.02	30.05	10757.49	806.99	0	0	191.13	260.85	540.12	17.61	33.56	19.75	381.21	698.40	1	10826.50	3.91	0.03	5	189	11	11	1
1411	73.03	51.71	175	11685.10	25.81	8273.66	25.61	0	0	389.88	26.54	585.54	12.36	289.74	25.08	275.12	25.51	1	12871.00	3.35	0.61	5	190	1	1	1
1412	71.10	55.13	175	11375.94	139.48	8820.60	29.19	0	0	371.81	40.54	665.12	15.01	1148.85	127.72	228.62	27.16	1	6116.65	2.48	0.49	5	191	1	1	1
1413	77.34	52.86	177	12373.67	242.26	8458.11	241.81	0	0	178.76	31.37	455.51	20.71	793.62	251.33	836.00	246.33	1	16557.33	2.08	0.25	5	192	1	7	7
1414	77.21	53.73	180	12353.69	23.69	8596.74	23.34	0	0	712.50	50.55	703.17	21.73	260.18	22.09	253.14	22.18	1	18393.65	5.10	0.57	5	192	2	7	6
1415	76.73	53.92	181	12276.16	33.00	8627.56	22.84	0	0	560.68	48.27	731.85	19.85	293.20	31.71	208.08	20.85	1	17955.80	3.94	0.49	5	192	3	7	5
1416	75.58	54.46	182	12092.42	16.58	8713.61	11.81	0	0	744.06	35.87	708.79	13.10	258.48	15.80	191.10	10.60	1	16737.15	5.07	0.77	4	192	4	7	4
1417	75.26	55.00	185	12042.18	52.16	8799.37	31.08	0	0	455.08	34.59	699.24	15.51	402.26	42.77	283.91	30.95	1	17435.15	5.68	0.63	5	192	5	7	3
1418	74.03	54.02	187	11845.14	48.17	8643.00	33.63	0	0	324.82	18.05	567.81	9.88	493.11	50.93	350.36	28.64	1	15524.38	4.08	0.69	5	192	6	7	2
1419	74.18	54.46	189	11868.02	83.42	8713.27	81.06	0	0	274.76	38.24	664.33	17.25	343.88	69.30	349.36	75.01	1	14769.45	3.88	0.46	5	192	7	7	1
1420	64.07	53.26	179	10251.83	39.37	8521.02	23.22	0	0	169.35	15.28	558.62	6.50	324.32	39.67	202.86	21.14	1	2801.67	2.32	0.46	5	193	1	6	6
1421	64.78	52.85	180	10364.45	35.68	8456.19	20.74	0	0	189.39	17.30	589.32	6.53	296.26	34.27	177.70	18.71	1	2776.33	2.08	0.48	4	193	2	6	5
1422	63.84	53.20	182	10215.17	35.51	8512.35	43.74	0	0	153.24	22.95	580.35	7.67	183.99	31.76	226.10	39.27	0	4086.22	1.36	0.28	4	193	3	6	4
1423	62.54	53.65	184	10006.10	63.37	8583.60	22.31	0	0	220.40	13.17	516.01	7.98	577.38	85.22	286.28	22.31	1	4135.80	1.96	0.55	5	193	4	6	3
1424	63.84	52.88	186	10214.27	54.64	8460.16	26.40	0	0	169.16	13.21	555.08	7.37	451.90	66.25	268.07	25.31	1	3844.35	2.53	0.44	5	193	5	6	2
1425	64.79	52.08	187	10366.32	44.16	8333.31	30.87	0	0	178.84	23.39	573.92	8.33	257.02	41.36	183.92	27.71	1	3701.50	2.63	0.32	5	193	6	6	1
1426	75.23	53.74	180	12037.53	75.47	8598.34	58.19	0	0	266.26	31.68	741.52	17.41	386.14	72.59	334.42	59.18	1	17373.00	5.22	0.40	5	194	1	3	3
1427	73.50	53.04	183	11759.50	41.06	8486.27	32.01	0	0	422.90	27.20	596.85	15.58	414.91	45.20	329.51	31.96	1	18853.10	4.83	0.60	5	194	2	3	2
1428	73.65	54.22	185	11783.70	141.55	8674.54	94.30	0	0	234.03	78.04	644.47	18.95	319.83	141.08	212.89	73.67	1	20164.90	4.75	0.31	5	194	3	3	1
1429	45.98	65.57	182	7356.40	37.16	10490.47	86.32	0	0	353.21	41.82	536.46	17.01	233.36	36.51	438.24	70.13	1	16336.97	5.90	0.58	5	195	1	1	1
1430	78.17	53.62	184	12507.63	67.28	8579.86	45.86	0	0	445.59	34.15	519.31	17.18	505.70	75.56	367.24	36.60	1	17458.90	4.21	0.66	5	196	1	3	3
1431	77.40	54.61	186	12384.44	36.21	8737.03	27.54	0	0	552.60	50.40	691.99	21.15	288.18	35.82	230.56	26.23	1	16060.80	4.80	0.53	5	196	2	3	2
1432	77.49	54.19	187	12399.00	24.36	8669.84	20.14	0	0	546.71	40.19	624.46	15.23	249.81	23.26	213.19	18.33	1	14106.60	4.96	0.61	5	196	3	3	1
1433	42.16	66.83	188	6746.39	36.29	10693.17	20.46	0	0	562.91	179.60	561.15	18.16	100.76	37.02	66.90	18.81	1	906.15	3.31	0.13	4	197	1	8	8
1434	41.95	66.49	189	6712.23	15.89	10638.37	14.14	0	0	436.55	37.87	507.94	7.58	140.61	14.28	117.89	10.68	1	-1936.03	1.22	0.60	3	197	2	8	7
1435	42.18	66.44	190	6748.00	21.51	10630.86	18.14	0	0	341.96	35.29	506.68	8.05	159.80	18.85	132.79	14.99	1	-2205.15	0.85	0.51	5	197	3	8	6
1436	42.16	66.31	191	6745.92	15.24	10609.20	13.96	0	0	474.93	45.03	494.92	8.00	125.00	13.95	107.90	11.16	1	-1272.95	1.29	0.57	4	197	4	8	5
1437	42.43	66.14	192	6789.29	89.14	10582.33	34.34	0	0	260.07	119.90	569.17	17.49	157.77	77.33	76.61	35.01	1	178.97	2.71	0.07	5	197	5	8	4
1438	41.66	66.30	193	6665.89	15.73	10607.89	13.32	0	0	526.28	50.44	516.83	8.49	122.34	12.82	97.39	10.44	1	1557.58	2.30	0.56	4	197	6	8	3
1439	41.96	66.37	194	6713.80	12.43	10618.58	15.25	0	0	604.83	49.39	524.44	10.02	122.14	12.24	144.23	13.06	1	4980.88	2.92	0.63	4	197	7	8	2
1440	42.31	66.30	195	6770.23	20.18	10608.57	18.22	0	0	450.55	39.45	526.61	10.60	177.51	17.80	160.40	16.01	0	5367.78	2.64	0.57	5	197	8	8	1
1441	79.06	52.72	190	12648.82	37.13	8435.28	48.19	0	0	514.70	102.70	696.89	26.72	144.31	33.49	186.37	42.35	0	13750.90	2.67	0.20	4	198	1	45	45
1442	78.90	51.79	191	12623.94	25.65	8285.77	23.98	0	0	490.90	19.34	420.36	10.19	396.19	25.19	353.36	21.13	1	15722.50	2.61	0.82	5	198	2	45	44
1443	79.11	51.88	192	12656.85	64.25	8301.13	54.83	0	0	312.88	40.65	546.05	20.13	330.50	64.35	294.01	54.98	1	16781.78	3.32	0.44	5	198	3	45	43
1444	79.85	51.83	193	12776.34	32.60	8292.15	25.77	0	0	425.28	26.68	460.16	13.80	334.60	32.02	312.16	25.70	1	9738.72	2.40	0.62	5	198	4	45	42
1445	79.08	52.58	194	12652.82	23.93	8412.14	27.79	0	0	553.26	24.77	462.95	12.48	310.74	21.03	400.69	29.63	1	13551.78	2.40	0.79	5	198	5	45	41
1446	78.26	52.71	195	12521.10	35.74	8433.97	30.04	0	0	483.40	34.36	611.83	15.81	298.61	32.63	309.04	29.88	1	18414.58	2.80	0.61	5	198	6	45	40
1447	79.58	52.07	196	12733.49	21.32	8331.42	17.69	0	0	670.82	79.16	746.96	15.61	138.92	17.95	120.38	17.44	1	12903.38	4.22	0.46	4	198	7	45	39
1448	79.85	51.16	197	12776.49	18.32	8185.93	15.01	0	0	607.56	26.63	425.28	12.79	312.63	18.40	265.31	14.41	1	6860.95	2.23	0.74	5	198	8	45	38
1449	80.04	51.13	198	12805.99	26.95	8180.90	37.21	0	0	368.98	20.67	414.20	12.14	326.00	27.17	437.27	44.34	1	4774.47	1.55	0.60	5	198	9	45	37
1450	78.58	51.41	200	12572.45	21.45	8225.34	20.36	0	0	481.83	20.00	437.13	10.27	357.48	22.40	308.00	19.57	1	10302.10	2.38	0.80	5	198	10	45	36
1451	77.96	51.33	202	12472.85	40.89	8212.09	22.75	0	0	447.06	20.90	415.95	11.82	495.89	43.24	310.19	22.15	1	14194.22	1.56	0.74	5	198	11	45	35
1452	77.63	52.72	205	12420.44	302.15	8435.55	608.69	0	0	124.35	35.19	613.69	26.30	630.43	280.35	874.33	1223.46	1	22231.90	4.21	0.11	5	198	12	45	34
1453	77.39	53.12	206	12381.79	76.87	8498.86	55.30	0	0	405.75	30.71	545.42	16.34	566.60	76.32	476.16	44.40	1	19884.25	2.64	0.67	5	198	13	45	33
1454	77.85	52.70	207	12455.88	32.75	8432.72	23.37	0	0	625.64	33.24	556.22	17.70	380.41	31.90	309.95	23.61	1	19356.35	2.56	0.68	5	198	14	45	32
1455	78.11	54.58	208	12496.83	32.28	8732.75	33.01	0	0	507.79	22.53	422.02	12.47	443.93	33.87	448.61	27.02	1	14181.17	1.83	0.76	5	198	15	45	31
1456	78.34	54.44	209	12534.49	69.67	8711.00	75.38	0	0	317.26	51.44	651.74	23.30	303.09	69.44	286.75	71.59	1	18098.17	4.62	0.44	5	198	16	45	30
1457	79.03	53.56	210	12644.78	16.83	8569.10	23.93	0	0	736.03	24.95	469.73	11.91	331.30	16.74	424.05	19.41	1	20936.78	3.90	0.87	5	198	17	45	29
1458	79.41	53.32	211	12706.19	13.79	8530.77	18.02	0	0	703.42	21.36	466.12	12.58	326.74	14.19	414.27	21.45	1	17240.92	2.74	0.81	5	198	18	45	28
1459	79.64	53.77	212	12742.13	14.84	8603.39	24.91	0	0	722.92	50.96	759.77	17.52	163.85	13.25	270.67	23.10	1	15980.88	4.50	0.63	5	198	19	45	27
1460	79.23	54.19	213	12676.43	13.56	8670.02	16.79	0	0	820.26	35.14	613.37	16.19	249.14	12.62	300.25	16.44	1	18091.97	4.30	0.76	5	198	20	45	26
1461	79.10	54.85	214	12655.61	20.67	8775.81	17.53	0	0	653.22	27.18	518.50	15.22	364.04	22.45	318.52	17.91	1	11516.65	2.13	0.71	5	198	21	45	25
1462	79.00	55.84	215	12640.34	26.00	8933.79	17.51	0	0	583.36	41.31	614.79	15.92	279.52	24.70	193.51	15.81	1	8128.38	2.32	0.60	5	198	22	45	24
1463	79.57	55.83	216	12730.98	18.65	8932.66	17.70	0	0	505.82	22.04	459.06	11.29	313.25	18.90	306.27	17.72	1	4611.85	1.61	0.73	5	198	23	45	23
1464	78.59	54.10	219	12574.96	14.85	8655.65	39.30	0	0	968.67	39.68	524.87	20.84	277.17	14.65	551.08	35.41	1	22236.40	4.79	0.79	5	198	24	45	22
1465	78.70	52.99	220	12591.61	16.89	8479.06	25.68	0	0	1085.23	63.13	699.21	26.72	226.78	15.34	298.48	25.52	1	29657.97	5.86	0.68	5	198	25	45	21
1466	78.28	52.69	221	12524.33	10.93	8430.67	14.19	0	0	1160.40	37.84	560.62	17.78	262.17	10.23	307.76	14.29	1	27614.62	7.99	0.85	5	198	26	45	20
1467	77.16	53.77	222	12345.18	23.79	8603.56	19.17	0	0	837.73	47.13	806.74	23.22	320.63	24.07	268.13	18.20	1	29013.15	7.56	0.61	5	198	27	45	19
1468	77.28	54.07	223	12364.00	19.18	8651.35	14.47	0	0	888.16	37.89	669.02	18.63	328.30	19.64	265.65	13.76	1	23185.80	7.54	0.75	5	198	28	45	18
1469	77.30	53.94	224	12367.26	8.87	8630.94	8.19	0	0	1076.06	38.87	782.64	11.45	189.68	7.85	175.15	7.26	0	21349.30	8.13	0.88	4	198	29	45	17
1470	77.10	53.20	225	12335.43	11.51	8511.40	11.79	0	0	1308.49	66.34	818.36	18.96	175.34	10.18	179.59	10.42	0	25567.25	10.06	0.79	3	198	30	45	16
1471	77.11	53.67	226	12338.39	14.71	8586.93	8.87	0	0	1158.30	40.45	693.97	16.73	312.12	14.61	199.62	8.05	1	27173.83	10.75	0.85	4	198	31	45	15
1472	77.19	53.59	227	12349.67	23.45	8574.61	10.57	0	0	949.17	46.91	773.89	18.08	339.44	23.98	167.60	9.51	1	24547.20	10.49	0.76	5	198	32	45	14
1473	77.45	53.63	228	12392.74	83.47	8581.26	28.06	0	0	452.69	48.57	690.84	16.23	651.45	67.58	217.61	25.55	1	24504.05	5.15	0.52	5	198	33	45	13
1474	77.16	53.96	229	12344.99	28.46	8633.18	15.61	0	0	765.37	54.57	870.37	20.03	297.01	27.65	171.11	14.05	1	29114.40	10.69	0.62	5	198	34	45	12
1475	77.67	53.75	230	12426.49	19.80	8599.66	23.12	0	0	724.87	50.36	843.31	20.33	223.15	18.00	258.32	21.42	1	25064.95	7.78	0.58	5	198	35	45	11
1476	77.30	53.99	231	12367.63	63.80	8638.97	60.94	0	0	487.94	41.78	530.75	19.60	469.11	51.52	419.76	51.62	1	28068.83	8.87	0.68	5	198	36	45	10
1477	76.37	53.65	232	12219.92	21.56	8583.81	14.85	0	0	798.14	62.70	855.07	17.62	211.57	19.05	145.38	12.93	0	23724.88	7.40	0.61	3	198	37	45	9
1478	76.05	53.89	233	12168.78	9.33	8621.64	21.89	0	0	1019.19	116.17	913.37	18.31	86.52	11.14	157.74	19.27	1	22832.22	7.66	0.51	5	198	38	45	8
1479	76.44	54.03	234	12230.43	18.29	8644.53	18.68	0	0	795.33	69.59	876.25	17.98	160.88	15.99	164.54	16.48	0	21692.95	5.74	0.57	5	198	39	45	7
1480	77.05	53.86	235	12327.62	20.22	8617.86	31.90	0	0	656.33	59.08	899.99	21.13	175.22	18.18	271.29	29.75	1	27367.42	8.65	0.51	5	198	40	45	6
1481	76.98	54.02	236	12317.37	29.66	8643.95	28.46	0	0	563.54	28.16	718.75	16.98	379.71	29.72	397.63	32.37	1	25940.40	7.09	0.66	5	198	41	45	5
1482	76.72	55.51	237	12274.71	32.18	8882.03	13.22	0	0	577.21	22.55	518.67	11.28	469.91	29.06	257.61	12.87	1	14980.10	3.14	0.81	5	198	42	45	4
1483	76.28	55.66	238	12204.88	20.49	8904.89	11.42	0	0	647.37	31.35	637.85	12.29	309.37	20.32	184.81	10.31	1	11888.67	3.85	0.76	5	198	43	45	3
1484	75.57	55.22	239	12091.50	15.32	8835.93	18.10	0	0	658.16	51.65	710.38	13.39	149.87	13.27	177.57	15.91	0	13797.25	3.96	0.62	3	198	44	45	2
1485	76.14	55.99	240	12183.05	13.86	8957.66	11.85	0	0	756.60	37.08	597.95	12.33	219.02	12.43	187.55	10.58	0	8486.95	3.29	0.78	4	198	45	45	1
1486	71.90	52.50	190	11503.92	35.34	8400.59	50.13	0	0	301.95	55.61	709.90	15.78	148.71	31.71	210.24	44.29	0	13654.88	1.67	0.22	4	199	1	2	2
1487	72.38	52.76	191	11581.38	138.31	8441.60	59.76	0	0	259.87	29.56	532.44	14.39	623.95	187.73	329.63	47.29	1	10563.75	1.53	0.59	5	199	2	2	1
1488	72.61	52.93	191	11617.08	40.40	8469.17	27.09	0	0	349.89	31.93	640.80	14.22	313.46	40.63	232.69	24.95	1	14774.33	2.16	0.47	5	200	1	1	1
1489	61.22	53.84	193	9794.60	51.74	8615.05	18.01	0	0	303.50	10.99	452.53	6.72	722.44	58.05	327.94	17.81	1	6642.50	1.99	0.79	5	201	1	1	1
1490	74.49	54.02	193	11919.15	19.81	8642.65	11.71	0	0	660.06	22.67	653.92	11.87	387.16	21.24	266.99	11.21	1	22816.05	6.21	0.81	5	202	1	1	1
1491	46.10	62.60	194	7376.14	3476.77	10016.76	136329.13	0	0	280.71	219201.22	736.31	19.14	16.86	918.04	68.75	80656.49	1	12609.12	5.65	-4.715E-4	5	203	1	2	2
1492	45.89	61.71	195	7341.67	79.78	9874.15	53.62	0	0	157.10	50.14	648.61	12.43	192.16	70.02	128.47	46.17	1	8231.17	3.26	0.10	5	203	2	2	1
1493	64.16	53.08	194	10265.95	25.48	8492.45	21.01	0	0	196.14	26.68	588.80	5.47	145.53	22.48	123.23	20.32	1	2737.17	2.45	0.39	5	204	1	3	3
1494	63.35	53.18	195	10136.26	34.90	8508.63	24.55	0	0	211.36	12.49	542.62	7.01	389.99	36.91	312.86	24.88	1	6242.40	2.06	0.57	5	204	2	3	2
1495	64.05	53.11	197	10247.71	27.57	8496.99	18.73	0	0	237.75	16.16	570.82	6.91	305.91	27.13	216.31	17.21	1	4576.80	2.54	0.59	5	204	3	3	1
1496	77.44	55.17	196	12389.65	46.65	8827.49	35.54	0	0	401.87	41.26	637.97	20.19	322.85	47.45	270.49	33.75	1	13606.40	3.71	0.36	5	205	1	8	8
1497	76.80	55.30	197	12288.70	23.74	8847.43	24.75	0	0	534.59	25.36	500.48	14.54	359.56	25.36	355.74	25.57	1	10229.95	2.59	0.66	5	205	2	8	7
1498	77.61	56.51	198	12418.17	30.15	9042.00	22.94	0	0	540.97	65.98	658.60	17.39	190.20	26.50	143.96	19.66	0	4647.17	2.30	0.40	4	205	3	8	6
1499	78.21	55.76	199	12513.94	22.88	8921.83	27.41	0	0	617.19	53.56	581.94	19.80	205.62	20.59	242.31	25.48	0	8945.33	2.53	0.53	5	205	4	8	5
1500	78.33	54.12	200	12532.14	12.96	8658.74	32.10	0	0	412.62	22.89	686.80	9.95	184.55	11.79	394.34	35.61	1	12299.33	2.84	0.70	5	205	5	8	4
1501	78.04	53.81	201	12485.82	22.39	8610.02	34.24	0	0	489.68	25.53	615.47	14.52	299.49	22.65	439.12	42.12	1	15495.55	3.50	0.67	5	205	6	8	3
1502	77.31	54.53	202	12370.23	23.70	8725.12	11.80	0	0	588.47	25.83	662.68	11.57	359.42	24.25	211.38	10.75	1	14910.53	3.24	0.78	5	205	7	8	2
1503	76.52	53.55	203	12243.95	69.03	8567.42	44.21	0	0	253.99	37.81	844.24	16.87	328.74	70.09	228.82	42.03	1	19936.03	3.60	0.33	5	205	8	8	1
1504	75.82	51.19	196	12131.67	60.08	8189.99	18.62	0	0	393.25	18.93	450.54	10.25	658.12	62.66	268.45	18.73	1	10194.53	1.75	0.76	5	206	1	1	1
1505	77.11	52.81	198	12337.63	38.88	8449.56	27.22	0	0	368.32	66.33	730.65	14.41	166.76	34.02	118.46	25.09	1	11842.92	3.34	0.25	5	207	1	2	2
1506	76.64	53.50	199	12262.78	52.29	8560.22	48.09	0	0	309.75	33.83	720.68	16.38	303.47	50.61	314.71	48.39	1	18039.28	2.84	0.38	5	207	2	2	1
1507	61.11	53.95	199	9777.38	65.58	8631.73	14.91	0	0	241.92	13.16	557.10	6.99	615.41	81.59	217.85	13.80	1	6860.60	2.82	0.67	5	208	1	11	11
1508	61.97	54.36	200	9914.49	30.67	8697.77	20.39	0	0	237.33	18.04	564.19	7.50	303.20	30.09	209.60	18.81	1	5050.58	2.49	0.56	5	208	2	11	10
1509	62.13	54.13	201	9940.99	37.15	8660.19	16.80	0	0	273.91	17.74	556.49	7.75	368.06	37.36	203.06	15.26	1	6790.33	3.88	0.63	5	208	3	11	9
1510	62.12	54.16	203	9939.93	53.79	8666.21	29.14	0	0	180.14	13.90	541.89	7.79	430.00	56.26	293.61	28.60	1	6942.12	4.25	0.46	5	208	4	11	8
1511	62.30	53.72	206	9967.41	29.91	8595.09	18.70	0	0	267.79	14.95	546.58	7.92	384.70	33.67	266.19	17.79	1	6402.58	3.79	0.58	4	208	5	11	7
1512	62.73	53.29	207	10037.31	28.83	8526.94	34.08	0	0	223.94	12.83	550.05	7.82	361.95	30.93	405.66	38.37	1	7904.65	2.99	0.50	5	208	6	11	6
1513	63.10	53.11	208	10095.44	29.51	8498.23	26.94	0	0	242.86	17.05	564.43	8.73	319.32	29.88	294.24	26.64	1	7654.50	3.43	0.49	4	208	7	11	5
1514	62.90	53.13	209	10064.26	60.03	8500.56	47.57	0	0	136.20	15.77	591.26	8.89	372.24	65.59	316.43	48.25	1	6595.40	3.10	0.24	5	208	8	11	4
1515	64.17	53.10	210	10267.87	34.38	8496.21	41.44	0	0	191.13	13.79	524.00	7.80	352.08	36.58	365.59	40.88	1	6386.17	2.39	0.53	5	208	9	11	3
1516	62.93	53.87	211	10069.03	41.04	8619.94	16.33	0	0	234.59	13.46	546.09	6.88	457.80	50.60	226.12	15.26	1	4210.88	3.47	0.63	5	208	10	11	2
1517	63.31	53.40	213	10129.68	31.68	8544.66	23.91	0	0	218.62	15.71	579.67	7.21	310.40	31.84	254.24	22.98	1	5420.53	2.71	0.56	5	208	11	11	1
1518	44.35	63.17	203	7096.57	95.83	10107.96	54.24	0	0	248.67	96.60	664.73	21.68	191.02	84.58	111.67	52.09	1	9251.55	6.89	0.09	5	209	1	1	1
1519	39.18	65.52	205	6268.42	41.58	10482.67	18.24	0	0	218.17	9.61	364.03	5.67	526.42	43.90	305.37	18.51	1	-1299.60	0.75	0.69	5	210	1	11	11
1520	39.24	65.12	206	6278.78	32.97	10419.41	25.46	0	0	202.75	9.52	372.86	5.83	423.50	32.06	387.03	28.73	1	628.38	0.94	0.64	5	210	2	11	10
1521	38.74	64.82	207	6198.76	31.39	10370.84	31.75	0	0	181.29	11.05	379.71	6.37	350.98	32.27	370.12	34.38	1	529.45	1.05	0.53	5	210	3	11	9
1522	39.15	65.70	210	6264.48	29.08	10511.80	19.87	0	0	205.41	14.85	421.78	6.23	300.76	28.58	214.68	18.34	1	605.43	1.37	0.57	5	210	4	11	8
1523	39.47	65.91	211	6315.16	36.77	10546.13	19.18	0	0	215.27	35.40	457.68	7.07	177.34	32.10	102.75	21.52	1	-808.88	1.40	0.31	5	210	5	11	7
1524	39.10	65.51	212	6255.40	39.07	10482.15	21.21	0	0	180.86	19.44	459.98	6.43	274.40	36.79	153.03	18.69	1	186.22	1.00	0.44	5	210	6	11	6
1525	38.91	65.71	214	6225.10	34.35	10513.21	42.64	0	0	136.94	13.54	440.37	6.63	271.43	32.79	317.76	43.22	1	-1412.38	0.69	0.40	5	210	7	11	5
1526	39.04	64.54	217	6246.05	33.50	10326.13	34.28	0	0	189.88	12.31	428.25	6.81	338.28	33.34	364.30	36.11	1	2674.28	0.89	0.60	5	210	8	11	4
1527	38.81	65.43	220	6210.33	40.51	10469.13	36.75	0	0	184.40	16.73	432.62	8.71	335.29	41.90	297.56	37.07	1	1540.75	1.07	0.40	5	210	9	11	3
1528	39.17	64.38	221	6266.57	31.23	10301.35	39.61	0	0	187.89	13.87	436.62	7.65	317.35	31.75	365.27	41.36	1	1827.45	1.02	0.46	5	210	10	11	2
1529	38.46	64.05	222	6154.25	40.63	10248.73	44.08	0	0	161.05	18.32	468.46	8.62	269.83	39.85	296.49	43.11	1	1009.17	0.86	0.39	5	210	11	11	1
1530	73.67	53.36	205	11787.00	28.02	8538.21	15.36	0	0	721.34	26.63	563.91	14.04	437.57	25.16	299.68	15.45	1	23157.08	5.12	0.83	5	211	1	2	2
1531	73.90	53.68	206	11823.34	17.37	8588.19	10.60	0	0	868.32	26.43	563.70	13.26	368.46	17.52	265.95	10.27	1	19630.35	4.81	0.86	5	211	2	2	1
1532	46.40	63.77	206	7423.52	69.62	10203.95	43.47	0	0	265.37	37.26	604.42	16.05	308.43	66.54	240.40	39.74	1	12047.28	9.27	0.40	5	212	1	5	5
1533	44.61	63.17	207	7137.56	48.79	10107.96	43.62	0	0	281.60	75.24	652.39	15.44	139.52	41.29	126.85	39.60	1	10437.75	6.19	0.14	5	212	2	5	4
1534	44.40	63.12	208	7103.50	28.29	10099.09	28.15	0	0	339.55	30.57	566.67	12.23	240.76	26.69	242.22	26.11	0	7785.42	2.97	0.48	5	212	3	5	3
1535	43.89	63.38	210	7022.45	51.95	10140.42	49.40	0	0	337.85	91.16	671.19	20.49	148.28	46.04	139.79	42.03	0	10306.20	2.77	0.13	3	212	4	5	2
1536	44.11	63.28	213	7057.19	51.28	10124.94	36.81	0	0	358.50	80.53	657.47	18.66	175.35	44.90	125.05	31.58	1	9374.72	7.14	0.19	5	212	5	5	1
1537	78.11	55.42	207	12498.37	41.69	8866.45	41.72	0	0	414.59	28.72	472.23	15.55	382.10	42.24	356.70	38.01	1	14584.20	2.08	0.65	5	213	1	1	1
1538	63.58	52.54	209	10173.29	42.73	8406.59	63.38	0	0	172.59	20.16	563.85	9.54	282.05	40.57	327.29	58.85	1	5374.62	2.73	0.44	5	214	1	1	1
1539	73.73	53.74	211	11797.28	13.25	8598.58	9.21	0	0	752.74	19.42	607.64	9.90	347.97	13.54	278.58	8.81	1	17264.00	3.66	0.88	5	215	1	2	2
1540	74.57	54.16	212	11931.54	20.61	8665.17	12.46	0	0	631.95	24.40	647.44	12.14	362.82	21.45	253.94	11.69	1	15520.65	2.68	0.78	5	215	2	2	1
1541	74.19	53.33	211	11869.82	109.69	8533.55	15.63	0	0	470.77	31.16	800.62	15.24	794.04	131.55	189.83	14.31	1	17829.72	3.38	0.64	5	216	1	1	1
1542	40.93	61.90	214	6548.07	47.28	9903.76	33.95	0	0	196.57	14.04	423.91	7.44	385.57	40.56	349.23	35.76	1	7028.00	1.15	0.55	5	217	1	1	1
1543	77.66	55.95	214	12426.25	30.02	8951.27	47.33	0	0	699.48	37.93	451.62	15.70	359.62	28.51	752.08	39.33	1	13825.90	2.15	0.61	5	218	1	4	4
1544	77.14	55.00	217	12342.25	31.12	8799.77	18.95	0	0	731.18	59.48	726.47	22.32	287.30	29.94	182.13	17.07	1	17143.65	4.83	0.56	5	218	2	4	3
1545	75.97	55.36	218	12155.69	25.58	8857.53	20.69	0	0	837.03	98.42	781.77	23.10	167.04	22.44	133.86	17.47	1	11395.85	3.02	0.44	5	218	3	4	2
1546	75.78	55.19	220	12125.50	24.12	8830.71	20.40	0	0	1076.93	120.99	838.91	28.94	165.32	21.13	140.21	18.10	0	23482.22	4.69	0.46	4	218	4	4	1
1547	78.03	50.88	215	12484.88	32.35	8141.57	14.91	0	0	421.44	14.63	403.34	8.53	522.16	35.75	300.81	15.10	1	9944.30	1.06	0.81	5	219	1	10	10
1548	79.45	51.48	216	12711.22	18.68	8237.22	15.59	0	0	517.03	21.99	459.65	11.05	331.96	19.17	276.60	15.45	1	9157.62	1.91	0.74	5	219	2	10	9
1549	78.38	52.48	217	12541.05	24.44	8397.37	26.20	0	0	665.76	29.68	506.27	16.83	389.82	27.75	357.12	24.36	1	25348.12	5.82	0.73	5	219	3	10	8
1550	78.64	52.19	218	12582.55	18.96	8351.15	28.28	0	0	766.67	54.32	672.91	22.62	210.26	17.22	297.80	27.75	1	21538.85	5.03	0.58	5	219	4	10	7
1551	78.03	53.74	221	12484.16	102.71	8599.11	40.20	0	0	474.68	44.85	775.92	25.48	576.16	118.09	283.73	40.07	1	25593.97	6.61	0.56	5	219	5	10	6
1552	78.55	53.83	223	12567.88	21.77	8612.62	23.02	0	0	800.68	35.16	502.37	13.73	286.27	17.62	332.83	22.20	1	21243.92	4.88	0.84	5	219	6	10	5
1553	78.90	53.96	225	12623.39	508.09	8632.99	448.57	0	0	176.48	72.00	648.65	43.51	850.89	487.61	633.10	437.67	1	22331.10	8.16	0.13	5	219	7	10	4
1554	78.21	53.90	226	12513.84	125.27	8624.59	102.92	0	0	344.63	62.03	633.32	33.12	401.52	109.51	360.14	100.93	1	24312.85	7.37	0.44	5	219	8	10	3
1555	77.73	53.63	228	12437.20	36.35	8580.94	14.33	0	0	685.84	41.87	802.15	17.64	382.72	37.36	183.78	12.97	1	23102.12	6.71	0.68	5	219	9	10	2
1556	76.81	54.06	231	12289.01	20.25	8649.84	20.39	0	0	850.28	53.75	780.49	22.58	249.97	18.73	250.21	19.06	1	28068.83	10.31	0.62	5	219	10	10	1
1557	75.56	54.72	216	12090.13	11.54	8754.56	9.66	0	0	766.06	40.57	715.75	9.78	167.53	10.08	140.01	8.40	0	10161.15	3.86	0.79	4	220	1	1	1
1558	75.26	50.46	216	12040.89	41.23	8074.10	69.05	0	0	271.29	87.03	648.62	16.79	95.82	35.31	166.07	59.84	1	2130.00	1.36	0.11	5	221	1	1	1
1559	61.73	54.48	217	9876.88	49.68	8716.63	19.33	0	0	234.78	15.85	561.40	8.20	461.38	59.79	228.31	17.88	1	5321.42	2.61	0.55	5	222	1	1	1
1560	71.34	54.07	217	11414.24	39.47	8651.50	47.70	0	0	291.73	19.52	514.80	9.72	404.41	43.84	481.03	38.10	1	6592.95	1.26	0.68	5	223	1	1	1
1561	79.27	53.85	218	12683.35	14.85	8616.12	29.61	0	0	712.57	27.76	493.06	14.82	277.80	14.89	446.84	29.51	1	20967.45	3.84	0.80	5	224	1	2	2
1562	77.91	54.67	219	12465.09	57.50	8747.32	13.52	0	0	825.51	44.51	676.49	21.75	567.52	67.49	197.82	12.45	1	19292.65	4.26	0.73	5	224	2	2	1
1563	44.56	63.30	219	7130.00	35.87	10128.13	34.87	0	0	449.76	46.14	630.92	20.24	262.03	35.06	264.98	32.59	1	15506.12	7.66	0.41	5	225	1	2	2
1564	45.96	64.33	220	7353.27	42.63	10292.18	28.05	0	0	510.32	34.05	586.62	16.61	369.68	36.39	309.02	28.05	1	18308.03	8.51	0.64	5	225	2	2	1
1565	64.18	52.58	221	10269.00	31.37	8412.08	28.91	0	0	170.45	19.91	590.12	6.54	208.06	28.01	191.95	25.77	0	551.70	1.30	0.38	4	226	1	19	19
1566	62.60	53.60	224	10016.44	41.87	8575.50	21.08	0	0	213.74	15.62	557.39	7.58	386.47	45.14	228.57	19.42	1	4598.47	2.14	0.52	5	226	2	19	18
1567	61.85	53.78	227	9895.59	70.41	8605.31	26.92	0	0	202.64	15.37	541.70	8.78	520.45	74.37	279.20	25.99	1	5743.60	2.32	0.44	5	226	3	19	17
1568	60.90	54.39	230	9743.30	71.92	8702.07	28.65	0	0	160.21	18.43	568.36	7.87	382.40	70.08	194.39	25.92	1	4581.95	1.93	0.45	5	226	4	19	16
1569	61.70	54.16	233	9871.78	51.18	8666.03	25.23	0	0	213.69	15.65	508.47	8.09	414.55	48.83	268.51	23.94	1	4853.83	3.08	0.53	5	226	5	19	15
1570	61.38	53.53	236	9820.43	99.90	8565.01	22.87	0	0	142.50	12.36	550.99	5.98	610.35	103.27	207.52	21.40	1	3660.22	1.29	0.54	5	226	6	19	14
1571	62.34	54.08	237	9974.08	34.13	8652.31	24.54	0	0	204.30	13.90	521.03	7.05	344.34	34.98	278.40	23.77	1	2784.85	1.54	0.53	4	226	7	19	13
1572	61.97	54.55	238	9915.52	80.84	8728.64	19.74	0	0	230.48	11.95	478.78	7.67	727.66	147.07	290.88	19.94	1	2585.38	1.80	0.60	5	226	8	19	12
1573	63.35	53.70	240	10135.24	64.03	8592.28	27.86	0	0	161.84	17.31	558.54	7.85	388.27	66.90	205.04	25.41	1	4246.30	2.36	0.39	5	226	9	19	11
1574	62.64	54.25	241	10021.66	37.85	8679.47	23.09	0	0	269.15	16.27	485.87	9.27	416.25	42.66	298.90	22.83	1	3293.42	2.19	0.53	5	226	10	19	10
1575	62.34	54.05	244	9974.88	46.32	8647.48	31.91	0	0	188.93	15.22	546.46	7.40	340.11	41.92	298.60	31.28	1	5785.42	2.09	0.54	5	226	11	19	9
1576	61.11	54.61	245	9777.57	45.33	8737.72	15.88	0	0	232.56	15.64	587.13	6.75	412.54	46.29	184.82	14.39	1	4984.33	1.99	0.61	5	226	12	19	8
1577	61.22	54.40	246	9794.75	46.93	8704.28	26.03	0	0	197.70	15.58	562.80	7.97	385.10	48.41	260.11	24.44	1	5665.50	1.90	0.47	5	226	13	19	7
1578	62.75	53.29	247	10039.30	30.87	8527.04	43.03	0	0	197.07	14.38	528.08	7.57	312.75	31.10	362.51	41.06	1	4950.35	3.16	0.55	5	226	14	19	6
1579	62.93	53.33	248	10069.22	30.44	8533.53	29.51	0	0	222.22	15.09	551.86	7.50	301.47	30.37	317.04	29.79	1	6451.45	3.20	0.59	5	226	15	19	5
1580	61.42	53.89	249	9827.92	59.33	8623.15	17.91	0	0	186.48	15.31	596.35	6.55	443.40	65.76	171.39	16.25	1	6157.88	2.81	0.54	5	226	16	19	4
1581	63.03	53.81	250	10085.12	28.63	8609.72	26.32	0	0	220.44	14.23	554.67	7.67	333.41	29.68	314.11	26.53	1	4231.67	2.21	0.50	5	226	17	19	3
1582	62.56	54.15	251	10008.84	42.04	8664.69	26.83	0	0	185.51	17.17	587.06	7.67	324.48	42.60	226.96	24.87	1	4049.03	2.05	0.45	5	226	18	19	2
1583	62.50	54.40	254	9999.51	27.89	8704.57	36.53	0	0	208.50	13.93	571.56	6.89	302.19	27.89	335.16	34.51	1	7635.38	2.86	0.61	5	226	19	19	1
1584	39.55	65.94	223	6328.04	117.81	10551.02	31.55	0	0	143.05	69.95	524.36	11.03	199.58	103.61	76.74	34.90	1	-1465.22	1.55	0.06	5	227	1	1	1
1585	74.03	53.87	226	11844.61	47.91	8619.45	19.12	0	0	403.06	26.78	597.20	10.36	480.62	38.28	231.73	17.48	1	19323.78	2.16	0.69	5	228	1	1	1
1586	72.62	52.12	226	11619.14	34.71	8339.25	26.63	0	0	343.93	14.16	444.25	8.03	494.89	40.55	377.86	22.27	1	15259.60	0.92	0.78	5	229	1	1	1
1587	44.89	63.85	231	7181.93	17.06	10215.81	13.29	0	0	833.42	47.44	639.24	15.97	231.61	15.39	181.33	11.88	0	16654.90	10.09	0.72	4	230	1	1	1
1588	45.88	67.55	231	7341.52	39.56	10807.90	36.63	0	0	267.79	18.30	420.15	9.59	370.70	39.89	327.56	34.54	1	3942.53	1.39	0.60	5	231	1	1	1
1589	74.12	54.78	231	11859.46	37.83	8765.13	26.57	0	0	326.98	22.21	549.10	8.46	382.78	29.75	306.11	26.01	1	17768.25	1.73	0.69	5	232	1	1	1
1590	71.39	51.75	232	11422.92	42.61	8280.43	23.71	0	0	266.86	15.97	472.49	8.99	450.05	49.60	287.81	23.98	1	5852.83	0.90	0.61	5	233	1	1	1
1591	79.06	55.76	232	12649.52	27.40	8921.81	26.91	0	0	484.18	23.87	431.89	12.75	358.41	27.42	341.81	26.02	1	10373.62	1.99	0.72	5	234	1	2	2
1592	79.65	55.25	233	12744.44	22.25	8840.08	27.63	0	0	555.47	45.92	630.33	17.71	209.21	20.40	258.88	25.51	1	10604.17	1.84	0.55	5	234	2	2	1
1593	71.13	54.67	233	11380.80	41.48	8746.55	44.29	0	0	182.95	16.08	535.00	8.68	313.10	41.24	366.98	48.23	1	3145.00	0.68	0.46	5	235	1	1	1
1594	38.98	66.64	235	6236.26	42.33	10662.72	27.73	0	0	154.93	25.02	465.02	6.42	201.18	37.29	130.36	23.30	1	-4267.70	0.22	0.29	4	236	1	1	1
1595	45.22	69.56	235	7235.12	28.41	11128.83	36.13	0	0	226.14	22.89	450.83	9.12	218.55	26.07	267.28	34.90	1	-1753.08	0.77	0.45	5	237	1	8	8
1596	46.29	67.94	236	7405.71	21.12	10870.19	44.69	0	0	336.95	22.21	456.73	9.75	247.19	19.91	391.85	37.47	1	10075.20	1.60	0.68	5	237	2	8	7
1597	45.91	69.21	237	7346.06	34.63	11072.90	47.75	0	0	231.94	29.58	515.08	11.55	211.95	31.30	269.15	47.09	1	7850.90	1.73	0.38	5	237	3	8	6
1598	44.83	69.71	238	7172.41	15.65	11152.96	15.09	0	0	500.58	34.10	460.22	9.50	177.29	13.81	170.91	13.32	0	-633.97	1.72	0.68	4	237	4	8	5
1599	44.52	69.98	239	7122.88	19.54	11196.42	23.98	0	0	424.91	47.10	502.80	10.99	133.09	16.12	165.89	21.04	1	820.55	1.07	0.47	4	237	5	8	4
1600	44.54	69.46	240	7126.63	21.25	11113.15	30.69	0	0	344.55	35.10	468.34	10.82	161.56	18.75	228.04	28.52	0	4170.75	1.15	0.47	4	237	6	8	3
1601	45.41	69.60	241	7265.03	19.94	11135.33	15.65	0	0	369.62	20.84	452.71	8.18	265.83	19.17	215.20	14.45	1	432.30	0.86	0.70	5	237	7	8	2
1602	46.13	70.19	243	7380.37	64.27	11229.83	48.98	0	0	202.95	67.10	538.97	13.62	150.54	56.59	116.58	45.45	1	-155.62	1.15	0.10	5	237	8	8	1
1603	73.51	55.41	236	11761.08	71.41	8865.39	23.62	0	0	305.38	36.59	603.70	12.57	350.63	65.14	151.77	20.75	1	12617.70	1.48	0.44	5	238	1	1	1
1604	71.03	54.50	237	11365.04	78.28	8719.59	59.61	0	0	131.79	37.36	621.93	11.23	212.89	69.87	162.51	52.59	0	3848.38	0.64	0.11	5	239	1	1	1
1605	78.97	53.85	237	12634.74	19.27	8615.38	31.94	0	0	505.97	54.30	827.09	15.57	140.16	17.68	229.64	28.51	0	18498.33	2.78	0.46	5	240	1	4	4
1606	78.81	54.29	238	12609.43	29.48	8686.33	29.41	0	0	490.07	45.01	681.26	18.79	247.96	27.70	250.06	27.12	1	16276.28	4.41	0.46	5	240	2	4	3
1607	78.87	54.27	239	12619.61	30.19	8683.86	54.36	0	0	380.84	20.97	472.97	12.37	351.59	29.70	548.48	51.99	1	14607.10	2.56	0.69	5	240	3	4	2
1608	79.55	56.01	240	12727.61	34.62	8961.02	28.76	0	0	298.96	19.86	460.48	9.98	321.52	32.79	322.10	29.05	1	2976.50	0.95	0.63	5	240	4	4	1
1609	76.82	52.01	237	12291.29	62.09	8322.30	88.52	0	0	274.81	74.61	680.56	24.31	177.62	55.20	235.04	86.33	0	18254.22	1.82	0.16	5	241	1	21	21
1610	78.20	52.61	239	12511.22	50.63	8418.15	51.74	0	0	329.90	72.89	749.21	21.04	176.95	44.78	180.80	45.71	0	18215.62	2.77	0.16	5	241	2	21	20
1611	77.78	51.72	240	12444.78	13.14	8274.61	13.56	0	0	711.57	33.79	570.83	12.21	214.37	11.96	222.20	12.21	0	13877.42	4.07	0.78	5	241	3	21	19
1612	77.49	53.00	243	12399.08	22.40	8480.24	22.69	0	0	825.57	40.90	539.85	20.68	322.40	22.74	309.02	22.68	1	25649.20	12.60	0.73	5	241	4	21	18
1613	77.01	53.94	244	12322.35	36.47	8630.24	29.06	0	0	497.81	57.05	841.36	20.76	245.38	33.52	197.54	26.19	0	25175.88	5.59	0.38	5	241	5	21	17
1614	76.36	53.94	245	12217.75	100.25	8629.77	68.07	0	0	424.93	53.10	593.46	22.77	497.22	82.22	319.38	57.88	1	24268.88	10.61	0.60	5	241	6	21	16
1615	75.93	54.44	246	12148.95	16.60	8709.65	17.56	0	0	1121.60	63.32	733.61	25.05	229.16	15.17	242.57	16.03	0	27927.62	12.14	0.69	5	241	7	21	15
1616	76.19	54.16	247	12190.36	19.12	8665.59	19.65	0	0	707.26	53.59	895.71	17.43	195.53	17.04	200.90	17.52	0	26196.25	7.13	0.60	3	241	8	21	14
1617	76.08	53.67	248	12172.92	22.06	8586.70	12.96	0	0	640.23	40.03	869.76	13.58	269.27	20.51	161.26	11.56	1	22802.65	7.70	0.68	4	241	9	21	13
1618	77.78	53.05	250	12445.35	18.70	8488.08	17.22	0	0	628.63	31.15	614.88	14.48	286.46	18.31	269.32	16.45	1	17896.28	3.85	0.71	5	241	10	21	12
1619	78.38	53.04	251	12540.78	20.83	8486.92	30.75	0	0	449.81	46.25	753.11	14.21	156.71	18.38	230.23	27.64	0	15180.88	2.00	0.46	4	241	11	21	11
1620	78.22	52.93	252	12515.43	22.58	8468.16	27.67	0	0	617.26	31.90	536.31	17.67	309.50	22.95	381.76	30.77	1	19206.95	3.69	0.65	5	241	12	21	10
1621	78.75	52.20	253	12599.36	24.90	8352.60	18.37	0	0	709.59	40.67	524.47	19.05	319.35	25.18	249.47	17.42	1	14654.97	3.07	0.65	5	241	13	21	9
1622	79.11	51.89	254	12658.38	34.81	8301.68	24.11	0	0	572.15	61.52	661.85	20.91	247.91	32.08	174.44	21.58	0	13881.00	2.38	0.43	5	241	14	21	8
1623	78.31	51.60	255	12529.73	27.64	8255.92	18.36	0	0	629.06	57.94	701.35	17.48	229.12	25.24	154.08	16.13	0	17765.75	3.40	0.52	4	241	15	21	7
1624	78.79	52.19	256	12606.39	18.45	8349.81	12.01	0	0	905.27	56.68	721.39	16.76	227.25	16.45	148.60	10.72	0	17747.53	4.17	0.70	4	241	16	21	6
1625	79.08	53.02	257	12652.31	18.80	8483.37	16.79	0	0	607.19	26.25	550.47	13.64	325.57	19.24	298.67	16.64	1	16019.38	3.63	0.71	4	241	17	21	5
1626	78.84	54.91	258	12614.14	27.97	8785.62	152.52	0	0	643.14	18.48	277.53	15.75	566.63	40.37	1443.97	395.12	1	9238.08	2.42	0.49	5	241	18	21	4
1627	78.57	53.96	259	12571.97	22.82	8634.24	41.83	0	0	572.22	32.53	512.64	16.41	297.21	22.75	426.16	35.74	1	17959.05	3.78	0.69	5	241	19	21	3
1628	77.51	54.88	260	12401.57	24.47	8781.46	17.70	0	0	615.51	40.92	755.96	16.07	272.49	23.81	208.24	16.01	1	14306.35	3.50	0.63	4	241	20	21	2
1629	76.24	54.49	261	12197.88	42.84	8718.97	20.11	0	0	538.31	53.01	795.86	19.17	316.08	42.55	159.29	17.92	1	19639.50	4.55	0.47	5	241	21	21	1
1630	37.99	64.12	240	6079.03	28.84	10259.55	30.71	0	0	180.31	14.31	412.86	6.46	259.39	28.85	295.58	29.79	1	-494.90	1.06	0.52	5	242	1	1	1
1631	77.22	53.79	241	12355.93	32.79	8605.67	32.54	0	0	432.13	28.25	706.12	16.74	362.31	35.26	367.54	35.74	1	21771.88	6.86	0.46	5	243	1	4	4
1632	75.84	53.87	242	12134.72	11.49	8619.12	16.09	0	0	786.47	25.61	598.12	12.70	259.76	11.50	359.44	17.20	1	23285.62	8.31	0.85	5	243	2	4	3
1633	77.53	54.68	244	12404.13	28.29	8748.11	27.65	0	0	550.38	22.25	434.66	9.76	425.88	22.85	409.35	22.54	1	17208.42	3.28	0.85	5	243	3	4	2
1634	75.96	54.56	245	12153.63	17.44	8729.83	16.82	0	0	985.33	61.78	706.73	21.72	215.78	15.72	208.54	15.07	0	19461.83	6.51	0.67	4	243	4	4	1
1635	75.88	53.24	242	12140.96	43.28	8518.02	23.84	0	0	579.29	32.88	667.89	17.01	446.28	36.48	313.57	24.03	1	22824.83	8.53	0.70	5	244	1	1	1
1636	75.06	53.04	242	12010.34	42.32	8486.50	57.96	0	0	660.60	21.64	289.68	13.00	980.29	40.70	970.61	67.55	1	20856.28	5.29	0.73	5	245	1	1	1
1637	46.40	65.23	246	7423.93	20.96	10437.00	23.23	0	0	748.20	30.53	529.08	12.71	307.64	16.72	373.23	23.62	1	25099.75	12.95	0.85	5	246	1	1	1
1638	78.14	55.49	246	12502.78	30.31	8878.66	28.38	0	0	577.29	26.32	410.93	13.30	382.11	26.19	367.98	26.00	1	22324.72	2.94	0.79	5	247	1	11	11
1639	78.07	55.82	248	12491.98	25.46	8931.96	22.90	0	0	626.58	24.91	409.64	14.24	400.12	25.90	360.52	22.30	1	13634.83	2.53	0.78	5	247	2	11	10
1640	78.05	55.48	249	12487.52	43.75	8877.43	43.33	0	0	392.71	38.90	579.93	19.29	302.40	43.85	314.08	43.73	1	17188.47	3.43	0.51	5	247	3	11	9
1641	78.67	55.56	250	12587.76	29.31	8889.40	35.05	0	0	496.62	34.73	512.15	16.88	275.77	28.98	348.69	36.20	1	8136.97	2.48	0.66	5	247	4	11	8
1642	78.36	56.09	251	12537.91	24.53	8974.47	20.63	0	0	507.91	18.68	413.39	10.17	389.14	21.99	362.46	20.74	1	8213.67	1.70	0.83	5	247	5	11	7
1643	77.70	55.64	252	12431.55	33.04	8902.98	25.52	0	0	572.85	28.90	461.48	16.22	426.48	37.80	319.89	24.63	1	10390.60	2.65	0.71	5	247	6	11	6
1644	77.24	55.83	253	12359.08	36.35	8932.14	22.59	0	0	602.85	43.38	619.59	20.37	341.13	36.82	244.16	21.25	1	10833.45	2.91	0.60	5	247	7	11	5
1645	76.73	55.68	254	12276.06	44.91	8908.91	17.54	0	0	509.48	39.93	707.93	17.04	397.65	51.10	176.98	15.93	1	12450.75	3.06	0.54	5	247	8	11	4
1646	75.44	55.06	255	12070.91	36.93	8808.89	19.00	0	0	482.80	31.36	620.17	15.19	383.01	39.48	230.92	17.62	1	11978.83	2.22	0.59	5	247	9	11	3
1647	74.93	55.03	256	11988.97	51.86	8804.09	38.29	0	0	373.69	105.31	791.93	20.28	144.92	46.23	113.60	40.55	1	13051.10	4.42	0.14	4	247	10	11	2
1648	74.80	55.01	258	11968.14	69.82	8800.87	20.67	0	0	466.75	41.30	687.30	19.38	488.88	92.85	186.11	18.90	1	12915.78	3.69	0.48	5	247	11	11	1
1649	39.95	62.88	249	6391.57	50.18	10060.87	20.13	0	0	207.91	15.02	418.45	6.35	398.99	42.69	218.02	18.27	1	-1061.00	0.10	0.60	5	248	1	1	1
1650	72.54	53.22	249	11607.15	28.19	8514.84	18.54	0	0	383.34	17.25	563.76	7.62	380.03	22.58	309.16	18.44	1	15215.12	2.05	0.79	5	249	1	1	1
1651	44.88	69.32	252	7181.26	19.89	11091.05	41.06	0	0	321.70	35.86	477.18	10.92	139.38	18.14	267.18	39.72	1	6614.12	1.60	0.44	5	250	1	9	9
1652	46.03	67.94	253	7364.93	48.38	10869.76	76.64	0	0	212.91	19.51	481.36	10.61	344.70	48.03	484.40	66.21	1	13983.75	2.66	0.57	5	250	2	9	8
1653	46.20	69.72	254	7391.63	19.76	11154.58	19.88	0	0	347.29	12.40	387.13	7.00	383.69	21.67	348.61	19.14	1	3361.70	0.85	0.80	5	250	3	9	7
1654	46.41	68.09	256	7425.02	60.95	10895.01	81.90	0	0	221.02	23.87	468.77	12.38	344.20	57.32	435.00	70.70	1	13197.78	2.49	0.55	5	250	4	9	6
1655	45.62	68.91	257	7298.42	28.19	11025.81	85.65	0	0	276.68	41.46	533.01	14.41	144.88	24.63	355.36	82.95	1	8547.67	1.82	0.33	5	250	5	9	5
1656	45.71	69.61	258	7314.33	36.29	11138.14	60.43	0	0	290.57	56.10	541.85	16.63	145.39	31.96	237.33	55.82	0	722.47	0.93	0.23	5	250	6	9	4
1657	45.89	70.00	259	7341.93	142.80	11199.24	213.86	0	0	268.65	104.11	608.14	18.54	283.74	143.16	755.56	139.97	1	1741.30	2.22	0.21	5	250	7	9	3
1658	46.01	69.75	260	7361.35	42.09	11159.67	221.60	0	0	301.15	675.70	576.11	17.96	42.31	26.62	76.46	188.07	1	1114.58	2.22	0.02	5	250	8	9	2
1659	46.43	68.55	263	7428.60	38.22	10967.93	78.35	0	0	201.37	24.04	465.38	9.77	246.86	36.27	392.58	63.12	1	9546.90	1.27	0.52	5	250	9	9	1
1660	75.92	54.41	252	12146.46	56.35	8705.65	17.00	0	0	555.26	26.18	593.05	15.37	615.38	69.74	272.02	16.99	1	21595.33	4.96	0.72	5	251	1	1	1
1661	72.85	55.23	253	11656.06	100.87	8837.16	38.81	0	0	215.60	38.23	643.28	15.03	365.08	101.11	170.62	34.94	1	7713.58	1.78	0.26	5	252	1	1	1
1662	86.21	55.00	254	13793.61	84.05	8800.05	14.78	0	0	768.59	33.49	484.40	12.72	2007.33	75.95	288.34	14.66	1	-2886.03	3.97	0.71	5	253	1	1	1
1663	76.50	51.92	254	12240.55	282.53	8306.50	18.39	0	0	335.87	16.84	471.94	10.74	1546.23	660.43	271.04	18.68	1	17298.22	2.48	0.71	5	254	1	1	1
1664	45.87	67.50	255	7338.98	43.11	10799.33	69.49	0	0	284.85	29.08	496.32	12.93	296.98	43.03	411.69	55.93	1	16151.30	4.40	0.62	5	255	1	1	1
1665	78.45	55.59	255	12552.04	16.45	8895.01	14.21	0	0	667.02	22.69	450.44	11.97	339.63	16.94	308.08	14.35	1	9765.75	2.17	0.82	5	256	1	5	5
1666	78.43	53.97	257	12549.28	21.55	8635.60	45.39	0	0	540.54	26.43	492.12	14.73	318.62	21.97	533.15	40.74	1	17943.30	3.02	0.72	5	256	2	5	4
1667	77.53	55.04	259	12404.49	24.39	8805.71	16.43	0	0	718.06	33.59	568.34	17.36	361.12	25.61	274.18	15.81	1	16698.78	4.65	0.69	5	256	3	5	3
1668	78.24	55.78	262	12518.55	28.93	8924.09	32.77	0	0	352.92	15.26	366.89	8.63	421.90	30.68	447.70	27.33	1	7331.30	0.90	0.75	5	256	4	5	2
1669	76.77	56.54	265	12283.83	63.32	9046.54	36.13	0	0	260.97	15.05	391.73	8.79	623.19	59.71	380.91	33.54	1	4115.10	0.52	0.67	5	256	5	5	1
1670	62.80	52.90	258	10048.50	36.15	8464.21	19.42	0	0	214.24	33.63	598.82	7.00	181.47	31.61	105.90	21.06	1	2847.12	2.23	0.33	5	257	1	3	3
1671	63.68	53.38	259	10188.57	31.31	8540.88	22.56	0	0	186.12	12.99	558.51	6.25	336.18	32.29	250.28	21.73	1	4084.50	2.11	0.54	5	257	2	3	2
1672	63.92	53.37	260	10227.71	54.30	8539.71	28.91	0	0	162.09	18.71	568.36	7.89	341.04	55.96	196.72	26.49	1	3950.38	2.36	0.36	5	257	3	3	1
1673	46.04	70.09	259	7366.19	11.18	11214.14	77.31	0	0	521.26	158.43	558.63	17.16	58.18	9.56	211.83	68.53	1	1741.30	1.73	0.13	5	258	1	1	1
1674	78.97	51.66	260	12634.46	21.29	8266.22	29.06	0	0	640.32	51.20	505.27	19.71	207.79	19.26	266.16	28.39	1	15252.67	4.74	0.58	5	259	1	41	41
1675	78.84	52.54	262	12614.11	19.84	8406.77	23.00	0	0	693.45	62.01	710.36	18.57	171.56	17.61	198.74	20.36	0	13527.22	4.05	0.54	5	259	2	41	40
1676	78.35	52.34	263	12536.44	15.24	8374.75	12.61	0	0	709.87	25.33	495.49	12.51	324.39	15.46	270.86	12.33	1	13547.72	3.26	0.80	5	259	3	41	39
1677	78.41	52.88	264	12544.92	16.38	8460.48	14.31	0	0	686.54	42.00	687.03	13.30	207.26	14.57	181.18	12.74	0	14924.88	4.20	0.70	4	259	4	41	38
1678	77.99	52.95	265	12478.07	14.99	8472.37	9.30	0	0	721.41	27.68	593.19	10.80	294.58	14.50	189.83	8.41	1	12717.35	5.07	0.83	5	259	5	41	37
1679	77.73	53.06	266	12436.59	34.00	8489.72	22.65	0	0	396.84	30.56	617.18	13.82	322.21	34.41	230.92	21.00	1	8656.65	2.81	0.53	5	259	6	41	36
1680	78.40	52.95	267	12543.95	36.32	8471.73	19.37	0	0	330.31	20.44	536.06	10.24	387.09	38.36	246.26	18.15	1	8503.75	2.23	0.59	5	259	7	41	35
1681	77.93	53.08	268	12469.25	85.86	8493.29	72.25	0	0	191.30	18.36	501.09	11.97	524.38	76.12	482.56	95.19	1	6422.58	1.86	0.43	5	259	8	41	34
1682	78.07	54.17	269	12491.67	66.48	8666.80	79.10	0	0	241.04	25.81	558.54	14.03	392.79	67.30	432.58	66.05	1	9226.67	2.44	0.52	5	259	9	41	33
1683	79.38	54.69	270	12700.77	28.52	8749.96	31.93	0	0	438.96	65.42	683.55	16.05	146.65	24.62	164.68	27.94	0	7942.97	1.91	0.32	4	259	10	41	32
1684	77.93	54.32	273	12468.73	28.50	8690.45	18.80	0	0	557.79	41.60	701.46	16.32	288.73	27.46	196.96	17.11	1	16175.03	4.04	0.58	5	259	11	41	31
1685	78.24	53.41	274	12519.06	22.66	8546.11	34.26	0	0	528.27	43.12	684.04	19.05	219.22	20.76	317.77	34.18	1	15848.80	3.96	0.49	5	259	12	41	30
1686	77.56	53.80	275	12409.10	106.85	8608.57	22.35	0	0	429.16	27.43	695.40	15.88	783.65	133.94	261.80	22.46	1	19462.38	3.86	0.61	5	259	13	41	29
1687	78.52	54.88	277	12562.68	36.62	8781.26	31.93	0	0	547.25	32.66	520.25	13.96	407.35	39.78	345.68	25.17	1	12298.95	2.21	0.75	5	259	14	41	28
1688	76.77	54.96	278	12283.99	42.40	8793.35	15.08	0	0	624.46	28.13	539.07	15.50	523.78	44.12	262.57	14.44	1	18620.25	4.91	0.73	5	259	15	41	27
1689	75.52	55.43	279	12083.73	16.34	8868.48	13.31	0	0	825.85	30.07	569.75	15.10	337.45	16.91	274.06	13.24	1	19402.17	6.17	0.80	5	259	16	41	26
1690	75.19	54.77	280	12029.65	24.43	8763.59	31.64	0	0	472.62	32.09	688.03	16.30	277.42	23.82	338.99	32.82	1	15486.10	4.97	0.56	5	259	17	41	25
1691	76.10	53.31	281	12176.59	28.68	8529.39	14.71	0	0	656.90	61.24	820.96	16.23	235.38	25.62	119.13	12.31	1	17567.80	5.42	0.54	5	259	18	41	24
1692	76.37	54.96	282	12219.30	29.89	8794.11	28.02	0	0	689.58	45.16	683.31	22.47	328.33	30.48	292.45	28.07	1	27173.35	7.05	0.64	5	259	19	41	23
1693	76.07	55.80	283	12170.42	26.09	8927.83	21.88	0	0	733.71	52.61	728.61	22.57	278.41	25.01	237.43	20.45	1	22731.05	5.99	0.58	5	259	20	41	22
1694	75.61	54.74	284	12098.39	44.81	8757.85	27.02	0	0	551.74	30.62	712.45	18.68	469.70	43.28	360.74	29.32	1	24796.75	5.89	0.59	5	259	21	41	21
1695	75.54	54.68	285	12086.78	43.03	8749.51	25.09	0	0	613.34	26.10	561.14	15.79	552.53	43.61	363.89	23.95	1	24545.42	4.60	0.76	5	259	22	41	20
1696	76.35	54.05	286	12216.17	39.88	8647.66	31.76	0	0	608.79	36.16	642.78	21.22	424.75	43.27	347.38	31.60	1	25198.30	5.27	0.64	5	259	23	41	19
1697	74.58	53.39	287	11932.89	44.38	8542.76	21.91	0	0	486.05	27.29	657.65	15.05	456.30	40.87	302.45	21.61	1	21365.03	4.77	0.65	5	259	24	41	18
1698	74.14	54.12	288	11862.32	74.68	8658.94	28.99	0	0	610.00	21.57	417.10	14.07	1050.74	94.97	496.18	25.01	1	22021.20	4.10	0.78	5	259	25	41	17
1699	73.31	53.21	289	11730.37	19.62	8514.15	21.34	0	0	517.68	23.14	590.05	12.19	321.66	19.99	328.33	21.65	1	13473.53	3.28	0.75	5	259	26	41	16
1700	73.35	53.81	290	11736.17	22.43	8610.38	24.56	0	0	518.56	28.79	608.10	13.61	298.36	22.22	293.01	24.32	1	15285.42	3.55	0.73	5	259	27	41	15
1701	73.69	53.23	291	11789.97	20.67	8516.07	12.12	0	0	536.05	21.36	611.57	10.12	350.33	21.12	239.10	11.20	1	18205.35	5.64	0.79	5	259	28	41	14
1702	74.57	53.02	292	11930.66	45.20	8482.81	23.80	0	0	359.32	20.44	653.04	11.53	459.04	41.80	317.26	24.10	1	18095.62	3.61	0.62	5	259	29	41	13
1703	73.50	53.48	293	11759.75	47.60	8557.39	42.25	0	0	347.99	23.17	517.78	11.97	449.36	54.16	384.85	33.97	1	11474.97	2.90	0.66	5	259	30	41	12
1704	74.37	53.20	294	11898.93	31.20	8512.08	16.93	0	0	408.35	17.54	571.42	9.53	427.24	29.54	297.73	16.83	1	13665.25	2.81	0.74	5	259	31	41	11
1705	74.25	53.41	296	11880.47	31.04	8545.99	29.95	0	0	315.75	17.44	545.65	9.75	351.60	29.95	372.18	31.89	1	10301.12	2.36	0.66	5	259	32	41	10
1706	73.45	52.71	297	11752.55	15.23	8434.29	18.54	0	0	476.84	20.31	469.15	9.84	278.94	14.49	307.76	18.71	1	11888.72	3.14	0.76	5	259	33	41	9
1707	74.12	54.11	298	11859.49	13.55	8657.88	23.89	0	0	603.58	31.53	573.13	13.71	204.76	12.37	337.02	24.54	1	14207.22	6.84	0.71	5	259	34	41	8
1708	74.11	53.50	299	11857.95	44.85	8560.28	55.63	0	0	263.90	36.22	672.44	13.87	238.77	43.59	259.09	54.00	1	11656.53	4.39	0.35	5	259	35	41	7
1709	74.16	53.78	300	11866.22	11.30	8604.21	10.43	0	0	567.55	18.86	583.80	8.02	261.41	10.73	245.48	9.62	1	11669.10	5.44	0.85	4	259	36	41	6
1710	73.65	53.58	301	11784.49	13.98	8573.19	16.39	0	0	493.63	26.09	574.04	9.71	206.19	12.59	240.88	14.88	0	8967.92	4.86	0.73	5	259	37	41	5
1711	73.83	53.69	302	11813.48	13.89	8589.88	24.12	0	0	421.13	18.62	524.29	9.58	249.92	13.06	388.84	27.31	1	8186.80	3.18	0.70	4	259	38	41	4
1712	74.14	55.21	303	11861.75	17.51	8833.43	22.04	0	0	389.27	21.13	502.46	9.30	249.74	16.42	288.01	21.99	1	10223.25	3.07	0.71	5	259	39	41	3
1713	74.66	56.41	304	11945.83	21.42	9025.75	17.04	0	0	443.72	34.72	543.53	10.66	211.62	19.03	168.43	15.10	0	7558.05	2.83	0.60	4	259	40	41	2
1714	74.65	56.17	305	11944.57	20.52	8986.98	16.03	0	0	390.86	27.50	526.14	9.00	225.75	18.36	176.74	14.30	0	4909.40	2.47	0.63	4	259	41	41	1
1715	42.15	69.26	261	6743.44	25.21	11081.04	20.35	0	0	269.18	30.51	454.16	7.37	171.11	22.12	138.08	17.80	0	-4597.83	0.87	0.45	4	260	1	2	2
1716	42.04	69.55	262	6726.07	27.91	11128.21	13.04	0	0	501.36	342.97	538.23	20.35	63.56	27.84	12.51	19.87	1	-3187.33	2.99	0.04	5	260	2	2	1
1717	74.02	54.82	262	11842.92	40.81	8770.73	16.72	0	0	496.88	21.82	553.65	12.79	522.49	44.63	292.27	16.63	1	9223.75	2.23	0.70	5	261	1	2	2
1718	73.77	55.80	263	11803.16	44.87	8927.77	20.04	0	0	451.40	48.30	723.52	15.72	292.72	44.12	145.53	17.94	1	9530.42	2.36	0.46	5	261	2	2	1
1719	46.10	65.95	263	7375.58	13.49	10551.39	13.47	0	0	943.22	40.44	622.14	16.57	245.08	12.45	243.88	12.50	0	17615.65	7.74	0.79	5	262	1	1	1
1720	75.27	53.21	265	12042.78	349.94	8512.95	40.80	0	0	333.75	27.25	606.68	14.14	1238.83	969.95	317.32	32.18	1	13208.40	4.05	0.65	5	263	1	1	1
1721	42.31	69.55	266	6769.46	20.25	11127.76	22.27	0	0	547.96	613.30	574.48	24.10	23.51	15.58	12.43	35.67	1	-2180.35	3.30	0.02	4	264	1	1	1
1722	78.09	58.14	266	12494.57	81.03	9301.96	47.15	0	0	213.51	59.72	517.41	16.26	223.52	72.06	131.89	43.45	1	872.35	2.30	0.13	5	265	1	1	1
1723	74.65	55.33	267	11943.71	19.02	8852.56	24.75	0	0	600.56	62.45	699.39	15.84	140.00	16.34	183.08	21.72	0	9547.12	3.36	0.49	4	266	1	11	11
1724	74.77	55.90	268	11962.97	22.20	8944.04	24.72	0	0	592.32	59.89	619.79	17.24	169.61	19.63	188.70	21.90	0	4850.88	2.79	0.48	5	266	2	11	10
1725	75.13	54.83	269	12020.93	38.96	8772.83	19.96	0	0	393.40	24.77	620.53	12.29	391.59	39.72	246.79	18.87	1	8539.15	2.32	0.61	5	266	3	11	9
1726	75.23	54.85	270	12037.35	16.89	8775.75	18.00	0	0	610.54	36.91	661.30	13.73	217.66	15.23	230.18	16.51	0	11672.35	3.54	0.68	5	266	4	11	8
1727	75.06	54.63	271	12008.93	21.69	8741.10	43.93	0	0	526.05	38.05	688.21	16.61	232.39	19.94	355.49	39.51	1	18447.00	3.58	0.60	5	266	5	11	7
1728	75.98	54.93	272	12157.00	47.13	8788.64	30.70	0	0	413.64	37.42	730.89	18.08	340.45	46.90	262.49	29.15	1	21518.85	6.31	0.49	5	266	6	11	6
1729	76.25	54.83	273	12199.82	60.00	8773.37	23.38	0	0	342.17	34.51	783.05	13.61	361.40	57.02	180.05	21.02	1	14133.40	3.64	0.47	5	266	7	11	5
1730	74.76	54.48	274	11961.98	53.32	8716.69	30.27	0	0	259.58	21.36	705.86	10.48	376.72	46.87	284.66	28.90	1	20418.60	3.63	0.52	5	266	8	11	4
1731	74.50	55.56	276	11919.25	61.17	8889.72	22.19	0	0	398.43	38.05	596.10	11.52	474.15	48.16	189.47	19.86	1	15773.83	2.56	0.59	5	266	9	11	3
1732	74.37	55.29	277	11898.41	527.52	8845.67	96.63	0	0	136.03	115.75	733.79	23.48	372.40	423.03	74.75	76.88	1	16858.67	5.47	0.13	5	266	10	11	2
1733	75.35	55.33	278	12056.33	21.52	8852.35	15.27	0	0	634.54	23.69	550.42	12.95	391.61	23.53	296.83	15.44	1	19114.40	4.60	0.79	5	266	11	11	1
1734	76.24	53.23	269	12199.04	190.94	8516.67	55.67	0	0	359.62	30.52	595.34	16.59	1140.39	247.84	430.80	44.17	1	14991.70	2.92	0.60	5	267	1	2	2
1735	77.84	52.69	270	12453.83	48.61	8430.65	27.28	0	0	398.46	18.36	439.69	10.84	565.17	53.38	350.78	24.53	1	16298.22	1.99	0.75	5	267	2	2	1
1736	74.55	51.75	270	11927.50	46.19	8280.08	14.87	0	0	439.06	14.74	462.01	8.22	663.94	66.98	270.61	13.94	1	14877.20	2.56	0.86	5	268	1	4	4
1737	74.80	53.48	273	11967.91	71.82	8556.99	41.35	0	0	289.88	22.33	603.77	11.46	680.48	61.37	378.78	44.13	1	19458.75	3.80	0.56	5	268	2	4	3
1738	74.69	52.68	274	11950.60	67.35	8428.16	21.80	0	0	384.00	16.85	495.69	10.05	709.39	98.65	302.23	20.24	1	18370.00	2.93	0.76	5	268	3	4	2
1739	76.60	52.32	275	12255.95	56.54	8371.98	22.10	0	0	501.88	20.19	385.27	10.61	989.79	56.82	358.42	21.13	1	15031.47	1.41	0.73	5	268	4	4	1
1740	64.59	53.04	271	10333.70	34.97	8487.16	12.36	0	0	259.20	42.34	578.83	6.83	176.54	30.63	83.54	14.63	1	1458.10	1.58	0.33	4	269	1	11	11
1741	63.53	53.38	274	10164.79	51.53	8541.31	49.86	0	0	142.41	23.79	581.23	9.30	240.61	46.90	229.87	46.55	0	3354.42	1.48	0.24	5	269	2	11	10
1742	62.92	53.90	277	10066.78	49.34	8624.30	56.75	0	0	127.00	21.10	567.96	8.69	231.53	45.51	262.61	53.57	1	4538.50	2.80	0.21	5	269	3	11	9
1743	62.48	54.61	280	9996.40	61.80	8737.91	40.27	0	0	143.04	13.39	507.36	7.80	425.99	68.72	317.66	41.21	1	3282.80	1.98	0.37	5	269	4	11	8
1744	63.35	54.26	282	10135.65	34.16	8681.03	20.55	0	0	180.84	16.41	563.39	6.10	287.50	32.35	177.05	18.51	1	3557.10	2.94	0.49	5	269	5	11	7
1745	63.36	53.63	283	10137.48	53.34	8581.51	28.14	0	0	145.64	24.08	576.71	6.88	247.23	47.87	129.42	23.65	1	5025.20	3.02	0.27	5	269	6	11	6
1746	62.61	54.27	285	10017.90	39.08	8682.42	31.15	0	0	149.24	15.23	548.60	6.55	285.29	38.33	236.87	29.17	1	3200.03	2.41	0.39	5	269	7	11	5
1747	64.13	53.46	286	10260.90	86.27	8553.87	21.01	0	0	160.23	11.64	522.98	6.39	610.81	107.50	230.85	19.50	1	3277.65	1.84	0.50	5	269	8	11	4
1748	63.75	53.78	287	10200.25	39.96	8604.25	23.46	0	0	170.77	16.01	551.30	6.66	319.79	39.88	197.01	21.32	1	2893.22	2.43	0.44	4	269	9	11	3
1749	63.29	54.16	288	10127.18	24.33	8664.96	33.47	0	0	188.97	24.43	567.64	6.63	144.90	21.30	199.48	29.52	0	3882.47	1.90	0.37	3	269	10	11	2
1750	62.54	54.23	289	10006.35	40.10	8676.82	20.18	0	0	219.82	20.05	559.18	7.56	313.68	39.94	172.84	18.15	1	4371.35	3.31	0.49	5	269	11	11	1
1751	76.68	54.89	271	12269.50	38.00	8783.05	20.96	0	0	635.97	30.39	572.80	17.78	462.87	37.04	327.57	21.58	1	21337.03	4.80	0.68	5	270	1	6	6
1752	76.07	56.21	273	12171.67	164.67	8994.19	66.10	0	0	336.43	28.30	606.50	15.00	929.99	213.17	637.90	53.70	1	13341.88	2.74	0.59	5	270	2	6	5
1753	76.27	56.32	275	12203.93	45.44	9011.20	25.62	0	0	581.38	76.63	775.34	24.75	264.31	41.69	150.74	22.68	1	18658.12	4.56	0.34	5	270	3	6	4
1754	75.93	55.27	276	12148.84	24.18	8842.82	15.52	0	0	812.94	48.49	701.76	20.19	305.51	23.73	204.72	14.11	1	20090.35	7.98	0.66	5	270	4	6	3
1755	75.55	55.32	277	12087.89	13.68	8851.32	10.68	0	0	1027.68	45.90	709.21	15.94	237.31	12.33	186.00	9.57	0	20668.08	6.49	0.80	5	270	5	6	2
1756	74.66	53.68	278	11945.66	29.21	8589.03	26.13	0	0	476.31	23.54	540.53	12.11	384.40	30.46	315.07	23.92	1	20019.42	3.56	0.74	5	270	6	6	1
1757	46.47	67.27	275	7435.78	123.44	10762.58	188.62	0	0	171.72	45.76	552.79	19.15	294.46	117.75	444.84	150.86	1	17673.97	5.62	0.38	5	271	1	1	1
1758	45.27	70.81	276	7242.80	36.25	11330.22	30.22	0	0	263.52	44.74	479.83	10.53	164.40	31.72	137.57	26.91	0	-767.38	1.05	0.27	5	272	1	4	4
1759	44.68	71.65	279	7149.44	21.97	11464.76	16.00	0	0	242.18	12.68	398.72	5.80	318.04	21.97	237.73	15.17	1	-3139.93	0.80	0.68	5	272	2	4	3
1760	45.19	71.27	280	7230.04	32.78	11402.75	38.39	0	0	238.99	18.71	405.40	9.89	313.20	33.09	337.08	39.16	1	610.53	0.92	0.47	5	272	3	4	2
1761	45.18	70.67	281	7229.41	25.54	11307.03	30.00	0	0	279.91	15.10	395.95	8.09	342.35	26.56	345.04	28.65	1	-945.30	0.76	0.65	5	272	4	4	1
1762	61.09	54.55	276	9774.39	81.80	8727.97	37.18	0	0	156.30	17.15	544.70	8.99	447.08	85.66	257.05	36.47	1	4331.67	2.38	0.34	5	273	1	1	1
1763	74.63	52.81	276	11941.23	48.40	8448.83	48.64	0	0	347.47	36.87	552.39	16.96	337.10	49.58	274.18	44.79	1	20297.90	5.67	0.49	5	274	1	2	2
1764	74.06	53.09	277	11849.38	38.30	8494.95	44.41	0	0	363.58	30.19	539.23	13.88	336.20	39.20	308.12	37.85	1	17816.40	3.12	0.62	5	274	2	2	1
1765	78.54	54.40	279	12566.05	19.89	8704.13	12.67	0	0	615.01	18.46	445.24	8.75	399.60	16.05	322.91	12.76	1	13785.90	2.01	0.89	5	275	1	15	15
1766	78.00	55.11	280	12480.70	36.04	8817.73	24.57	0	0	505.71	22.30	421.83	12.51	472.63	31.24	364.65	24.85	1	13181.25	2.62	0.78	5	275	2	15	14
1767	78.37	55.22	281	12538.81	20.41	8834.64	16.74	0	0	539.30	17.22	450.74	8.39	396.49	16.30	379.59	18.54	1	15411.10	2.10	0.87	5	275	3	15	13
1768	77.94	54.65	282	12471.08	23.52	8743.92	13.84	0	0	980.39	41.69	536.84	20.12	352.78	23.19	254.73	12.88	1	22099.45	5.48	0.78	5	275	4	15	12
1769	78.01	54.99	283	12480.90	25.45	8798.02	16.16	0	0	908.62	47.20	553.22	21.41	323.55	25.26	242.28	14.98	1	18720.67	4.06	0.72	5	275	5	15	11
1770	76.77	55.07	286	12283.56	30.40	8810.75	14.62	0	0	736.78	25.66	528.19	15.15	516.20	39.84	295.55	14.82	1	23014.35	3.74	0.81	5	275	6	15	10
1771	77.12	54.75	288	12339.85	25.93	8760.59	24.99	0	0	575.19	26.33	535.73	15.56	371.31	26.44	381.12	27.34	1	15575.72	2.67	0.69	5	275	7	15	9
1772	77.36	54.50	289	12378.15	22.02	8720.48	28.88	0	0	436.57	21.78	586.35	12.18	315.68	22.44	388.59	31.01	1	12593.72	2.45	0.67	5	275	8	15	8
1773	76.34	53.68	290	12215.18	37.08	8588.33	25.48	0	0	428.90	44.32	748.29	16.14	263.25	36.03	191.88	22.98	1	20739.30	4.66	0.45	5	275	9	15	7
1774	76.80	53.73	291	12288.22	30.97	8597.35	48.20	0	0	358.13	23.55	601.29	12.28	343.68	32.27	434.90	39.83	1	13377.65	2.59	0.64	5	275	10	15	6
1775	76.18	53.06	292	12189.11	28.97	8490.11	26.52	0	0	508.99	35.86	610.27	17.04	291.21	29.08	287.59	25.76	1	16448.12	3.68	0.57	5	275	11	15	5
1776	76.41	52.96	293	12225.54	82.24	8473.60	19.39	0	0	359.50	29.44	685.97	14.23	553.02	108.02	187.81	17.73	1	14606.95	3.32	0.52	5	275	12	15	4
1777	77.28	54.74	294	12364.41	39.99	8757.84	24.06	0	0	404.04	21.84	610.16	13.21	476.46	52.88	317.61	24.61	1	16853.30	3.28	0.60	5	275	13	15	3
1778	76.90	55.42	295	12304.23	62.17	8866.74	22.98	0	0	388.27	35.41	714.72	16.66	445.37	76.28	199.57	21.27	1	18056.83	4.91	0.45	5	275	14	15	2
1779	75.07	55.74	297	12010.74	24.65	8918.78	13.50	0	0	561.20	39.46	642.24	12.66	266.10	22.95	149.12	12.01	1	11256.55	3.87	0.64	4	275	15	15	1
1780	45.40	66.11	282	7263.59	37.34	10577.42	68.33	0	0	507.62	49.58	486.13	17.18	263.04	36.77	550.10	54.34	1	19384.60	9.34	0.65	5	276	1	1	1
1781	70.55	54.73	282	11288.16	111.44	8756.95	44.65	0	0	142.10	39.94	627.63	11.68	285.60	108.09	122.23	38.87	1	5996.47	0.93	0.18	5	277	1	1	1
1782	74.06	53.75	285	11849.96	21.08	8599.87	19.63	0	0	675.48	40.80	756.94	17.97	269.14	20.09	254.43	18.25	1	28284.58	7.81	0.64	5	278	1	3	3
1783	75.35	53.66	286	12055.93	45.90	8584.93	22.54	0	0	478.63	29.56	756.61	15.94	435.75	43.76	284.63	21.72	1	25735.67	4.74	0.60	5	278	2	3	2
1784	73.74	53.89	288	11798.60	25.53	8621.76	20.10	0	0	528.22	31.32	708.22	15.37	325.88	25.97	264.31	19.28	1	22021.20	5.20	0.61	5	278	3	3	1
1785	78.25	53.21	287	12520.08	47.74	8513.55	48.82	0	0	424.49	67.10	733.62	26.57	235.69	43.53	238.55	45.41	0	18725.65	2.17	0.26	5	279	1	1	1
1786	44.10	63.96	291	7055.90	35.67	10234.03	42.41	0	0	279.41	16.22	529.22	8.52	355.22	29.97	438.01	43.58	1	14719.22	5.56	0.70	5	280	1	2	2
1787	43.97	63.87	292	7035.57	56.52	10219.52	61.96	0	0	250.80	24.96	530.63	12.49	327.37	48.78	391.15	62.90	1	13442.40	5.42	0.52	5	280	2	2	1
1788	78.41	56.12	293	12545.28	17.88	8979.54	11.66	0	0	609.30	17.35	397.55	9.72	428.45	21.78	292.21	11.82	1	10700.35	2.66	0.86	5	281	1	9	9
1789	78.48	55.61	294	12556.05	15.41	8897.28	14.85	0	0	644.94	17.76	412.34	9.61	375.85	16.26	333.40	14.12	1	11039.30	2.84	0.89	5	281	2	9	8
1790	78.74	56.36	296	12598.17	28.08	9016.89	19.53	0	0	603.51	34.30	490.86	16.85	351.99	29.42	258.42	19.27	1	12847.30	4.42	0.67	5	281	3	9	7
1791	78.28	56.95	297	12525.29	34.80	9111.64	25.12	0	0	436.15	28.70	487.66	15.10	356.66	35.77	292.86	24.71	1	10856.72	2.96	0.58	5	281	4	9	6
1792	78.87	57.24	298	12618.60	21.86	9159.01	13.27	0	0	419.00	25.36	495.16	8.95	273.20	20.67	170.92	11.90	1	3316.53	2.14	0.69	4	281	5	9	5
1793	78.27	57.36	299	12522.93	33.24	9177.07	23.43	0	0	395.23	43.54	578.57	13.90	233.01	29.81	164.76	20.81	0	7611.55	2.04	0.42	5	281	6	9	4
1794	78.79	57.47	300	12605.87	19.53	9194.57	20.13	0	0	552.05	56.72	567.62	13.17	146.17	17.17	150.14	17.34	0	4998.62	2.56	0.50	3	281	7	9	3
1795	79.82	57.10	301	12771.17	18.46	9136.23	16.82	0	0	418.71	24.57	454.43	9.62	244.56	16.93	223.64	15.31	0	3286.68	2.69	0.67	4	281	8	9	2
1796	78.80	55.68	302	12608.41	12.89	8908.34	17.71	0	0	588.23	38.84	549.50	10.93	150.96	11.44	206.08	15.87	0	5951.25	3.63	0.69	3	281	9	9	1
1797	77.00	50.26	294	12320.23	151.87	8041.89	48.69	0	0	577.89	20.50	317.99	13.25	1612.64	277.49	1096.67	47.27	1	3781.15	1.82	0.67	5	282	1	1	1
1798	64.98	53.72	295	10396.92	128.19	8595.58	33.76	0	0	109.29	14.10	554.28	7.02	541.15	142.25	207.02	30.96	1	3094.55	2.28	0.30	5	283	1	1	1
1799	62.26	55.03	296	9962.08	42.80	8804.04	33.30	0	0	142.66	18.14	569.73	6.98	260.41	39.55	204.63	30.16	1	4097.60	2.28	0.33	5	284	1	2	2
1800	62.07	54.56	297	9931.38	35.38	8729.97	22.28	0	0	156.45	11.04	531.28	5.54	363.34	38.13	250.96	20.82	1	3460.42	2.17	0.50	5	284	2	2	1
1801	73.80	52.94	299	11808.10	15.92	8470.33	16.80	0	0	493.13	17.75	481.16	9.34	332.11	16.36	317.59	16.91	1	10784.12	3.05	0.80	5	285	1	15	15
1802	75.24	53.14	301	12038.84	66.54	8501.96	17.65	0	0	296.18	17.45	523.57	9.09	609.26	66.93	237.56	16.62	1	9957.03	3.59	0.66	5	285	2	15	14
1803	74.41	52.17	303	11904.98	24.93	8347.25	24.38	0	0	392.85	42.76	660.56	12.01	176.72	21.98	172.84	21.53	0	12060.58	3.40	0.45	5	285	3	15	13
1804	74.04	51.23	304	11847.15	14.94	8197.47	11.57	0	0	491.04	26.70	507.08	8.07	211.95	13.34	164.64	10.26	0	4595.35	2.69	0.76	4	285	4	15	12
1805	74.29	51.84	305	11886.73	20.06	8293.86	13.05	0	0	469.96	29.81	536.31	9.57	243.92	18.09	159.74	11.67	0	7363.62	3.85	0.69	4	285	5	15	11
1806	75.50	52.00	306	12079.78	46.79	8320.38	14.97	0	0	373.62	22.04	479.19	8.74	480.95	38.47	201.99	13.56	1	9961.80	3.37	0.72	5	285	6	15	10
1807	74.28	52.19	307	11885.06	24.45	8349.93	10.17	0	0	345.24	16.84	519.93	5.85	313.72	23.40	161.27	9.08	1	8051.70	2.77	0.79	5	285	7	15	9
1808	73.39	52.97	309	11742.62	44.43	8475.03	41.82	0	0	230.64	34.47	552.95	12.67	228.26	41.26	217.74	37.82	0	10613.42	1.90	0.29	5	285	8	15	8
1809	74.85	53.81	310	11975.40	62.60	8609.16	38.28	0	0	259.84	15.40	468.66	9.41	567.82	74.90	378.60	33.53	1	12726.75	3.41	0.65	5	285	9	15	7
1810	73.29	52.59	311	11725.84	73.24	8414.00	33.38	0	0	248.30	48.73	596.68	14.60	276.61	69.55	129.01	27.66	1	10881.90	6.59	0.21	5	285	10	15	6
1811	73.05	53.02	312	11687.58	41.91	8483.39	23.77	0	0	255.06	18.18	504.25	8.99	370.28	41.40	258.99	22.48	1	8187.22	2.75	0.57	5	285	11	15	5
1812	73.89	51.82	313	11822.94	45.36	8291.97	25.88	0	0	415.36	158.29	578.72	17.01	106.85	48.65	68.39	23.91	1	7761.47	5.38	0.09	5	285	12	15	4
1813	73.35	51.87	314	11736.63	34.35	8299.64	131.77	0	0	191.37	316.85	599.10	19.18	22.02	32.37	84.63	149.13	1	7926.38	5.16	0.01	5	285	13	15	3
1814	73.31	51.23	315	11729.75	93.89	8196.70	56.48	0	0	150.07	47.49	556.10	13.49	228.70	83.45	138.11	50.20	0	3105.78	0.63	0.10	5	285	14	15	2
1815	73.11	52.21	316	11697.00	20.37	8353.23	32.70	0	0	249.43	24.52	513.48	8.02	161.10	18.24	252.97	30.37	1	4812.70	1.27	0.48	5	285	15	15	1
1816	45.75	66.54	300	7319.98	37.77	10645.93	60.52	0	0	357.63	27.50	575.76	12.03	296.35	34.43	478.80	49.58	1	14041.72	5.39	0.66	5	286	1	1	1
1817	63.02	53.32	301	10082.60	35.43	8531.23	17.60	0	0	216.89	11.28	503.87	6.19	447.46	43.56	263.72	17.19	1	6173.25	3.43	0.64	5	287	1	7	7
1818	62.66	54.00	302	10025.03	27.47	8639.27	25.98	0	0	186.01	9.22	487.75	5.63	385.58	30.09	378.48	28.87	1	2849.10	1.93	0.57	5	287	2	7	6
1819	62.67	53.42	303	10027.63	61.21	8547.37	29.23	0	0	194.97	16.16	508.01	9.01	462.90	73.27	270.54	28.87	1	4622.38	2.56	0.47	5	287	3	7	5
1820	63.19	53.45	304	10110.94	38.60	8552.39	34.33	0	0	146.10	17.91	549.01	6.95	244.54	35.36	218.73	31.05	0	4193.72	1.28	0.34	5	287	4	7	4
1821	62.40	54.55	305	9984.00	28.94	8728.16	22.80	0	0	230.40	15.77	520.28	7.38	303.96	29.09	261.20	21.29	1	4405.08	2.39	0.56	5	287	5	7	3
1822	62.84	54.36	306	10054.82	41.87	8696.84	32.06	0	0	152.53	16.35	503.82	7.22	294.29	41.04	235.36	29.43	1	2940.75	3.63	0.37	5	287	6	7	2
1823	63.41	53.67	308	10145.14	24.15	8587.42	35.69	0	0	220.20	33.64	557.08	6.91	92.48	15.38	176.14	30.94	1	4408.78	3.66	0.33	4	287	7	7	1
1824	77.82	53.33	303	12451.94	21.66	8533.25	20.24	0	0	433.20	27.77	543.29	11.59	259.57	20.49	243.04	19.10	1	8161.85	3.09	0.64	5	288	1	88	88
1825	78.23	52.68	304	12516.12	37.10	8428.51	120.42	0	0	227.81	31.76	572.39	12.56	217.09	33.86	594.79	100.27	1	9047.92	2.78	0.34	5	288	2	88	87
1826	78.66	52.88	305	12586.18	28.97	8460.60	72.35	0	0	202.73	14.94	532.37	8.19	298.21	29.04	564.34	65.70	1	6453.95	1.94	0.51	5	288	3	88	86
1827	77.71	53.14	306	12433.63	23.77	8501.63	21.33	0	0	525.78	65.32	672.07	14.21	147.26	20.64	133.46	19.37	1	13104.05	6.37	0.42	4	288	4	88	85
1828	77.51	53.48	307	12400.90	15.99	8557.09	18.32	0	0	528.12	45.50	641.08	10.88	141.50	13.56	163.06	15.96	0	11213.62	4.74	0.59	3	288	5	88	84
1829	77.30	54.12	308	12368.48	91.12	8658.89	105.30	0	0	211.81	17.23	408.08	11.44	772.19	83.57	670.01	175.85	1	13846.65	4.44	0.49	5	288	6	88	83
1830	77.09	54.09	309	12334.68	44.05	8654.28	17.10	0	0	443.75	22.53	461.26	10.44	559.58	36.78	267.63	16.37	1	13547.28	5.02	0.75	5	288	7	88	82
1831	76.26	55.56	311	12201.75	12.63	8889.87	12.03	0	0	732.14	41.09	637.73	11.12	173.39	11.12	165.20	10.56	0	9582.33	5.35	0.76	3	288	8	88	81
1832	75.94	55.19	312	12150.64	17.75	8830.08	14.02	0	0	542.00	40.57	613.25	10.46	182.82	15.61	144.69	12.45	0	11091.78	4.91	0.65	4	288	9	88	80
1833	75.70	55.09	313	12112.20	11.63	8814.73	14.45	0	0	692.52	49.41	659.24	10.66	123.62	9.82	155.60	12.70	1	14209.30	9.08	0.69	4	288	10	88	79
1834	76.13	55.13	314	12181.44	10.29	8821.35	10.40	0	0	968.38	61.46	707.75	12.00	127.50	9.50	128.70	9.57	1	15597.90	11.55	0.74	4	288	11	88	78
1835	75.51	56.15	315	12082.11	15.76	8984.07	14.30	0	0	774.34	48.01	637.83	14.61	196.48	13.97	178.32	12.69	0	15578.40	7.42	0.70	3	288	12	88	77
1836	75.50	56.61	316	12080.41	17.52	9057.37	11.59	0	0	590.28	31.32	598.60	10.68	254.70	15.94	169.74	10.35	1	12123.93	8.45	0.75	5	288	13	88	76
1837	75.18	55.91	317	12028.21	21.07	8945.94	32.84	0	0	413.95	31.17	570.48	13.73	219.65	19.47	322.40	33.13	1	12483.12	5.10	0.55	5	288	14	88	75
1838	74.88	56.75	318	11981.30	15.80	9080.39	9.88	0	0	597.21	30.51	564.32	9.29	238.05	14.23	149.83	8.78	0	4923.28	3.04	0.78	4	288	15	88	74
1839	74.72	56.81	319	11954.79	17.59	9089.87	10.03	0	0	628.93	39.71	592.23	10.15	214.04	15.75	124.23	9.18	1	4383.08	2.84	0.72	4	288	16	88	73
1840	74.84	56.88	320	11974.63	8.09	9101.27	7.82	0	0	838.20	36.58	548.71	8.01	143.33	7.17	138.99	7.03	0	6613.30	5.61	0.85	4	288	17	88	72
1841	74.33	56.65	321	11892.83	18.94	9064.06	17.59	0	0	467.66	45.69	603.68	10.18	148.38	16.38	137.25	14.97	0	7143.20	3.58	0.53	3	288	18	88	71
1842	74.47	57.20	322	11915.38	18.94	9151.67	14.98	0	0	478.31	20.17	416.61	9.81	336.90	19.54	261.93	14.96	1	5747.72	3.13	0.77	5	288	19	88	70
1843	74.26	55.66	323	11881.27	21.59	8905.06	30.10	0	0	420.28	30.44	540.85	13.40	232.19	20.18	305.55	29.99	1	8747.83	3.84	0.56	5	288	20	88	69
1844	74.60	56.46	324	11935.89	19.34	9033.59	20.52	0	0	461.45	33.83	594.85	11.86	205.08	17.33	217.40	18.40	0	9997.03	3.19	0.60	5	288	21	88	68
1845	73.98	56.83	325	11837.40	21.48	9092.36	22.58	0	0	533.08	56.60	625.18	14.33	156.14	19.04	163.92	19.86	0	7378.28	2.79	0.48	4	288	22	88	67
1846	74.95	55.90	326	11992.55	12.01	8944.05	18.43	0	0	771.76	48.14	699.67	14.29	149.51	10.82	227.76	16.48	0	15581.28	5.77	0.71	4	288	23	88	66
1847	75.65	55.91	327	12103.93	35.70	8945.93	17.30	0	0	559.46	48.05	676.92	16.85	302.54	35.04	157.25	15.60	1	13014.88	5.29	0.54	5	288	24	88	65
1848	74.46	55.12	328	11913.02	35.10	8818.80	44.98	0	0	347.85	28.67	661.88	16.14	313.70	35.81	384.37	49.81	1	14737.28	4.59	0.40	5	288	25	88	64
1849	73.99	55.55	329	11838.67	11.16	8887.90	18.13	0	0	728.32	30.75	589.45	12.81	207.23	10.15	309.64	18.10	1	15181.92	5.78	0.80	5	288	26	88	63
1850	74.02	54.93	330	11843.24	15.30	8788.28	20.61	0	0	476.93	22.61	621.73	10.82	253.32	14.41	323.53	20.93	1	14069.33	4.27	0.71	5	288	27	88	62
1851	74.04	55.46	331	11846.50	19.29	8873.98	34.62	0	0	405.19	32.56	675.29	12.79	187.81	17.42	309.34	34.45	1	13613.05	5.27	0.54	5	288	28	88	61
1852	73.07	54.19	333	11691.96	67.02	8670.78	53.35	0	0	308.73	26.18	533.76	10.69	713.27	54.07	404.17	51.92	1	10843.85	2.47	0.59	5	288	29	88	60
1853	71.39	54.24	334	11421.71	50.53	8678.25	45.82	0	0	262.02	19.20	548.79	10.37	414.27	41.14	418.51	52.34	1	10579.72	4.80	0.55	5	288	30	88	59
1854	71.57	55.90	335	11451.77	46.89	8944.65	31.41	0	0	278.32	25.30	557.30	12.92	359.49	49.28	268.85	30.23	1	7120.78	2.89	0.41	5	288	31	88	58
1855	72.84	56.86	337	11654.06	73.48	9098.14	20.95	0	0	356.75	32.52	598.00	12.66	468.23	62.02	181.30	18.87	1	7584.17	2.98	0.53	5	288	32	88	57
1856	72.65	55.27	338	11623.29	11.00	8843.22	12.84	0	0	641.66	22.73	564.24	10.05	244.11	10.15	280.70	12.23	1	13532.72	7.50	0.82	4	288	33	88	56
1857	73.08	54.94	339	11693.27	12.42	8791.03	24.77	0	0	663.89	29.02	518.95	13.22	222.42	11.38	362.56	24.70	1	13185.45	7.35	0.79	5	288	34	88	55
1858	73.09	54.48	340	11693.90	14.31	8716.88	21.22	0	0	485.89	22.46	529.73	10.48	243.23	13.31	326.81	21.59	1	10638.33	6.11	0.74	5	288	35	88	54
1859	72.70	54.26	341	11632.54	17.06	8681.81	18.89	0	0	437.06	20.02	556.75	10.01	290.08	16.54	308.15	19.00	1	11069.67	4.52	0.70	4	288	36	88	53
1860	73.51	54.29	342	11762.26	30.00	8686.61	13.95	0	0	511.48	20.53	539.22	11.72	479.88	40.14	271.37	13.72	1	14933.60	5.64	0.74	5	288	37	88	52
1861	72.82	55.07	343	11650.65	15.12	8811.69	15.21	0	0	482.02	25.64	666.60	9.37	220.16	13.79	221.87	13.82	0	15906.12	5.85	0.73	4	288	38	88	51
1862	73.03	54.64	344	11685.32	17.35	8742.42	17.80	0	0	469.71	35.27	670.36	10.30	178.51	15.37	183.05	15.73	0	11934.67	3.72	0.62	3	288	39	88	50
1863	72.49	54.41	345	11598.61	13.10	8705.93	15.47	0	0	525.57	26.97	636.99	9.67	198.79	11.76	233.94	13.96	0	12039.03	4.07	0.75	4	288	40	88	49
1864	72.11	54.72	346	11537.56	16.36	8755.08	15.04	0	0	614.08	33.26	632.56	12.38	234.63	14.89	215.25	13.76	0	14308.47	5.30	0.72	4	288	41	88	48
1865	72.65	54.44	347	11623.63	10.48	8711.06	15.79	0	0	765.21	34.16	668.18	12.18	182.86	9.38	261.89	15.21	1	16672.53	7.94	0.80	4	288	42	88	47
1866	72.24	54.85	348	11559.09	13.94	8775.28	11.49	0	0	615.33	26.82	646.07	9.96	244.99	12.99	205.57	10.35	0	15832.35	6.46	0.80	4	288	43	88	46
1867	72.07	55.22	349	11531.63	16.10	8834.44	16.86	0	0	539.89	25.08	631.36	11.66	269.81	15.32	281.81	16.15	1	16793.42	7.34	0.71	4	288	44	88	45
1868	71.67	54.98	350	11466.92	14.72	8797.29	14.29	0	0	623.37	26.65	604.67	11.61	262.51	14.15	259.33	13.45	1	12735.55	5.71	0.78	5	288	45	88	44
1869	71.29	55.25	351	11406.20	14.01	8839.90	10.78	0	0	629.71	22.65	581.33	10.13	298.59	13.63	236.02	9.93	1	12782.22	6.06	0.82	5	288	46	88	43
1870	71.64	55.05	352	11462.91	15.49	8808.43	11.41	0	0	504.47	17.61	608.63	8.62	333.96	15.94	256.57	10.84	1	13474.30	4.32	0.81	5	288	47	88	42
1871	71.21	55.74	353	11393.26	14.91	8918.07	19.83	0	0	464.44	23.14	588.59	10.42	235.86	13.76	304.15	19.45	1	10710.03	5.30	0.70	4	288	48	88	41
1872	71.30	55.48	354	11408.05	15.89	8876.86	20.14	0	0	448.60	20.77	570.41	10.06	269.03	15.02	314.74	20.39	1	11928.15	5.85	0.72	5	288	49	88	40
1873	71.30	55.47	355	11408.31	26.51	8875.90	19.15	0	0	462.10	44.91	663.72	12.90	210.34	23.45	151.71	16.70	0	12090.72	5.64	0.50	4	288	50	88	39
1874	72.26	55.93	356	11561.53	21.63	8948.81	14.29	0	0	540.08	34.39	664.05	12.08	261.55	19.89	174.87	12.83	1	9818.35	4.84	0.67	3	288	51	88	38
1875	71.83	56.36	357	11492.69	37.97	9017.89	27.33	0	0	392.56	22.14	593.03	10.57	386.28	32.89	304.64	26.32	1	13493.45	5.68	0.73	5	288	52	88	37
1876	72.43	56.78	358	11588.13	14.48	9084.71	14.52	0	0	661.61	40.83	684.02	12.00	181.27	12.81	181.76	12.85	0	9137.45	3.93	0.71	3	288	53	88	36
1877	72.57	56.27	359	11611.21	17.65	9003.78	15.37	0	0	525.59	26.48	651.42	11.24	272.15	16.55	236.71	14.42	1	10386.70	2.93	0.71	4	288	54	88	35
1878	72.84	56.37	360	11654.67	24.61	9018.90	14.09	0	0	657.56	22.67	466.00	13.31	464.31	31.59	300.58	14.34	1	13345.90	5.75	0.79	5	288	55	88	34
1879	73.94	56.24	361	11830.60	21.29	8997.80	14.46	0	0	670.44	24.22	520.39	13.28	405.02	24.33	289.96	14.63	1	16410.80	4.33	0.80	5	288	56	88	33
1880	74.07	55.96	362	11851.26	45.44	8954.02	31.88	0	0	714.38	48.09	384.91	18.03	627.56	35.54	361.20	34.28	1	15039.42	4.83	0.59	5	288	57	88	32
1881	74.92	56.51	363	11987.62	23.20	9042.31	30.45	0	0	531.35	46.38	669.75	17.79	207.59	20.96	261.08	29.30	1	12427.58	3.52	0.51	5	288	58	88	31
1882	73.74	56.65	364	11798.95	37.35	9064.79	18.94	0	0	617.35	38.85	607.14	17.60	362.76	35.63	232.02	17.75	1	13675.65	4.93	0.67	5	288	59	88	30
1883	72.88	55.72	365	11660.14	19.04	8915.73	19.29	0	0	661.34	31.98	563.89	15.55	301.38	18.71	288.20	19.37	1	15566.70	5.39	0.71	5	288	60	88	29
1884	73.66	57.04	366	11784.96	14.28	9126.37	11.19	0	0	689.81	24.25	529.57	11.36	310.59	14.16	250.07	10.50	1	12513.67	4.58	0.81	5	288	61	88	28
1885	73.80	57.48	367	11807.76	13.02	9196.45	13.00	0	0	854.23	46.34	676.12	13.95	185.49	11.54	185.22	11.51	0	13764.67	6.54	0.76	3	288	62	88	27
1886	73.92	57.09	368	11827.81	10.88	9134.62	9.31	0	0	778.06	24.83	557.44	10.21	263.40	10.19	228.11	8.52	1	12171.72	5.88	0.87	4	288	63	88	26
1887	74.40	56.60	369	11904.20	16.58	9056.75	15.63	0	0	761.48	66.85	755.94	14.52	143.82	14.15	134.81	13.08	0	13562.90	4.95	0.59	4	288	64	88	25
1888	74.59	56.67	370	11934.65	16.24	9067.20	23.61	0	0	599.71	46.43	660.26	14.58	162.52	14.37	232.67	21.70	0	10559.78	4.20	0.60	5	288	65	88	24
1889	74.74	56.66	371	11958.70	30.20	9066.22	20.62	0	0	501.51	36.08	615.37	15.95	317.29	30.13	224.07	19.29	1	12224.35	4.86	0.58	5	288	66	88	23
1890	73.90	56.98	372	11824.32	23.23	9117.41	34.42	0	0	273.06	35.97	724.16	9.49	137.43	21.23	201.69	30.39	0	10441.50	1.99	0.38	5	288	67	88	22
1891	74.11	57.20	373	11856.99	21.63	9152.47	16.58	0	0	470.78	27.07	625.50	11.52	285.49	20.91	226.42	15.16	1	13942.72	4.28	0.66	4	288	68	88	21
1892	75.33	57.14	374	12053.48	24.48	9141.94	16.07	0	0	560.75	43.37	673.38	14.02	244.26	22.08	161.33	14.38	0	15175.40	5.29	0.59	5	288	69	88	20
1893	75.28	57.16	375	12044.70	19.39	9146.22	17.76	0	0	486.77	29.02	584.09	11.66	249.40	18.29	232.62	16.21	0	13087.88	4.32	0.67	5	288	70	88	19
1894	74.64	57.37	376	11942.43	29.36	9179.06	22.32	0	0	440.88	44.59	638.09	14.28	224.56	26.22	171.02	19.85	0	11890.35	3.81	0.46	5	288	71	88	18
1895	76.18	56.47	377	12189.29	13.52	9035.69	20.63	0	0	528.24	34.11	599.32	11.14	162.58	12.09	246.59	18.62	0	11242.90	4.45	0.67	4	288	72	88	17
1896	77.09	55.20	378	12334.45	13.95	8832.10	10.59	0	0	552.64	43.79	577.40	7.98	137.84	12.58	106.15	9.92	1	6689.55	5.92	0.66	4	288	73	88	16
1897	77.01	54.39	379	12321.73	16.18	8701.82	15.75	0	0	305.70	21.63	503.28	6.04	176.42	14.30	171.68	13.88	0	2786.90	2.59	0.66	3	288	74	88	15
1898	77.07	54.00	380	12330.72	20.09	8640.70	15.04	0	0	362.72	19.77	459.32	8.15	282.13	19.17	216.35	13.75	1	4999.70	2.52	0.70	5	288	75	88	14
1899	77.06	54.50	381	12329.12	29.56	8719.58	25.23	0	0	376.96	27.00	509.13	12.93	312.39	29.50	266.58	24.78	1	8644.88	2.74	0.56	5	288	76	88	13
1900	77.97	54.95	382	12475.01	19.98	8791.74	36.79	0	0	347.81	24.40	498.97	10.85	222.58	18.30	341.83	36.57	1	6035.15	2.37	0.59	5	288	77	88	12
1901	78.62	54.92	383	12579.34	12.67	8787.43	20.72	0	0	416.37	18.28	443.95	7.97	225.82	11.53	316.88	20.65	1	5545.55	2.68	0.78	5	288	78	88	11
1902	79.10	55.23	384	12655.57	15.05	8836.84	24.42	0	0	344.01	20.27	483.28	8.44	200.96	13.70	312.52	24.12	1	5456.95	3.45	0.66	5	288	79	88	10
1903	79.24	54.47	385	12678.50	23.85	8715.93	22.81	0	0	405.77	39.43	530.86	11.88	189.72	21.14	181.45	20.20	0	7546.20	4.08	0.50	5	288	80	88	9
1904	78.34	54.79	387	12534.65	50.04	8766.30	20.94	0	0	257.26	17.97	470.09	9.63	465.29	64.90	240.33	19.59	1	6517.38	2.09	0.51	5	288	81	88	8
1905	79.69	55.57	388	12750.65	16.07	8891.18	46.98	0	0	292.79	16.10	418.87	8.45	230.20	15.20	502.82	57.80	1	5643.65	3.37	0.65	5	288	82	88	7
1906	79.73	56.54	389	12756.95	16.55	9046.92	18.45	0	0	425.39	44.56	530.48	8.67	119.74	14.15	132.44	15.12	1	5807.60	4.15	0.51	4	288	83	88	6
1907	79.63	57.05	390	12740.41	19.82	9127.29	25.76	0	0	300.26	25.27	469.05	8.58	182.85	17.79	236.42	23.38	0	6084.22	2.75	0.55	5	288	84	88	5
1908	79.87	55.81	391	12779.81	21.99	8930.08	28.66	0	0	253.18	23.23	470.71	8.11	186.41	19.73	241.61	26.01	0	4039.43	2.00	0.49	4	288	85	88	4
1909	79.58	54.18	392	12733.45	23.04	8669.59	23.69	0	0	283.76	30.30	483.36	8.16	166.21	20.23	170.99	20.87	0	571.78	1.89	0.47	3	288	86	88	3
1910	80.05	54.79	393	12808.11	10.26	8766.17	11.29	0	0	376.00	14.89	426.37	5.20	201.43	9.21	221.20	10.15	0	5484.45	3.61	0.84	4	288	87	88	2
1911	79.71	54.09	394	12754.09	19.26	8655.00	14.93	0	0	315.02	18.41	427.97	6.89	255.12	17.68	199.28	13.50	1	4129.07	3.52	0.69	5	288	88	88	1
1912	78.55	52.89	304	12567.97	15.11	8462.42	18.49	0	0	581.93	45.34	558.06	11.89	148.84	13.07	182.71	16.27	0	5315.62	3.34	0.62	3	289	1	1	1
1913	45.95	64.57	306	7352.13	19.68	10331.54	17.13	0	0	443.53	19.96	573.51	9.71	300.51	19.75	293.91	16.57	1	12493.03	8.10	0.75	5	290	1	2	2
1914	45.53	65.67	308	7284.66	25.90	10506.63	30.48	0	0	484.96	23.37	502.48	9.89	314.60	20.88	380.52	28.56	1	12552.88	5.09	0.81	5	290	2	2	1
1915	77.25	54.56	308	12360.51	17.49	8729.08	22.19	0	0	501.39	49.63	672.96	11.95	135.84	15.30	172.39	19.39	0	13044.45	4.54	0.52	3	291	1	1	1
1916	75.79	56.14	309	12125.91	26.49	8981.87	24.69	0	0	500.41	46.20	607.42	16.51	222.82	23.87	207.92	22.20	0	12598.67	3.88	0.48	5	292	1	4	4
1917	75.33	55.48	310	12053.10	29.54	8877.28	20.50	0	0	368.44	33.06	632.65	11.58	254.13	26.96	177.82	18.36	1	11688.40	4.83	0.50	3	292	2	4	3
1918	76.91	56.08	312	12305.22	98.33	8973.24	20.47	0	0	347.77	25.02	483.93	13.02	721.47	104.17	229.33	19.05	1	8814.62	4.36	0.59	5	292	3	4	2
1919	78.03	56.67	313	12484.32	77.81	9067.75	39.72	0	0	246.81	29.55	501.21	14.93	402.37	78.39	255.28	38.21	1	9345.62	3.91	0.41	5	292	4	4	1
1920	79.19	52.37	310	12669.75	27.21	8378.75	25.12	0	0	464.13	59.08	574.28	14.76	164.55	23.91	151.61	21.84	0	6339.65	2.77	0.39	3	293	1	3	3
1921	79.34	51.80	311	12694.55	43.30	8287.84	23.46	0	0	386.68	99.64	544.31	14.31	133.58	36.51	78.42	21.97	1	6713.28	3.67	0.17	5	293	2	3	2
1922	79.23	51.94	312	12677.31	41.14	8309.84	26.24	0	0	314.91	55.66	479.00	12.67	181.03	36.00	119.95	26.19	1	4224.68	3.16	0.27	5	293	3	3	1
1923	80.85	41.13	312	12935.38	20.31	6580.84	21.07	0	0	159.42	15.81	262.44	4.02	157.88	17.91	163.78	18.56	0	-240.25	3.09	0.51	4	294	1	1	1
1924	76.94	53.43	313	12309.70	40.90	8548.80	17.20	0	0	332.20	16.64	441.87	7.32	543.67	33.52	267.50	16.77	1	11000.22	3.51	0.77	5	295	1	8	8
1925	77.06	53.82	314	12329.69	32.57	8611.71	16.81	0	0	449.22	19.64	413.39	8.46	488.13	26.18	281.25	16.78	1	16548.00	6.38	0.81	5	295	2	8	7
1926	78.57	53.12	317	12570.43	53.35	8499.24	17.78	0	0	280.63	38.69	561.61	10.35	286.66	51.50	108.24	18.72	1	5241.22	1.46	0.37	5	295	3	8	6
1927	79.42	53.07	318	12706.55	46.64	8491.89	31.49	0	0	259.65	33.01	535.00	12.32	269.58	45.35	193.31	28.32	1	7020.80	1.85	0.36	5	295	4	8	5
1928	78.10	52.63	319	12496.19	33.73	8421.33	12.07	0	0	426.34	20.67	466.71	9.29	422.38	34.65	195.35	10.98	1	9770.88	2.44	0.75	5	295	5	8	4
1929	79.28	52.34	320	12684.13	23.85	8374.08	22.03	0	0	348.29	32.92	524.83	10.05	195.13	21.16	180.25	19.54	0	2681.42	1.43	0.50	4	295	6	8	3
1930	79.09	53.91	323	12653.69	35.40	8624.94	22.74	0	0	270.07	21.16	473.42	9.09	306.90	35.27	226.67	20.78	1	4353.83	1.49	0.55	5	295	7	8	2
1931	79.45	53.06	324	12712.31	35.32	8489.08	29.74	0	0	270.64	19.78	412.84	9.70	337.00	36.07	280.46	29.80	1	2717.90	1.13	0.59	5	295	8	8	1
1932	45.53	66.07	317	7284.75	18.05	10571.12	31.67	0	0	587.71	29.87	605.13	13.51	275.76	16.98	359.69	26.64	1	18232.08	9.77	0.74	5	296	1	1	1
1933	57.97	55.86	317	9275.89	62.23	8937.78	34.16	0	0	179.19	21.63	559.63	9.40	334.02	61.35	220.25	31.35	1	4017.25	1.72	0.45	5	297	1	2	2
1934	57.76	55.85	318	9241.94	79.88	8936.04	41.04	0	0	179.68	17.77	515.12	9.40	464.36	78.90	280.99	41.07	1	3442.85	1.89	0.49	5	297	2	2	1
1935	76.31	57.08	317	12209.02	47.15	9132.40	22.44	0	0	395.06	32.01	520.75	13.05	339.27	42.16	214.84	20.28	1	8715.03	2.62	0.58	5	298	1	4	4
1936	78.17	56.51	320	12507.60	21.78	9041.04	25.66	0	0	342.97	13.08	367.26	8.08	375.89	22.41	432.55	28.90	1	5754.68	1.65	0.72	5	298	2	4	3
1937	77.19	56.40	321	12350.80	122.81	9024.65	91.91	0	0	172.21	16.07	466.65	12.40	663.22	166.14	557.83	117.25	1	9549.72	2.61	0.32	5	298	3	4	2
1938	79.14	56.03	322	12661.85	19.09	8964.71	37.27	0	0	312.47	30.34	520.17	10.31	153.40	17.20	288.70	35.56	1	3389.93	2.21	0.48	5	298	4	4	1
1939	80.99	41.06	317	12957.97	13.32	6569.81	27.52	0	0	182.31	21.67	265.57	4.37	102.12	15.76	185.05	24.14	1	813.17	4.64	0.46	4	299	1	6	6
1940	80.87	41.05	318	12939.81	8.82	6568.35	10.24	0	0	278.44	26.23	277.62	3.34	89.94	9.81	101.71	11.99	1	385.05	3.47	0.65	5	299	2	6	5
1941	80.81	41.11	319	12929.22	28.71	6576.99	18.88	0	0	144.93	13.60	255.54	4.22	235.88	25.78	156.15	16.91	0	134.25	2.75	0.51	4	299	3	6	4
1942	80.93	41.71	320	12948.62	16.28	6674.35	35.12	0	0	140.82	14.06	267.69	4.17	129.30	15.54	269.88	32.29	1	219.35	2.17	0.49	5	299	4	6	3
1943	80.77	41.28	321	12922.48	21.63	6604.74	27.71	0	0	127.60	15.89	286.31	3.78	133.80	19.04	171.24	24.24	1	695.27	2.58	0.41	4	299	5	6	2
1944	81.02	41.31	323	12963.48	24.86	6610.24	35.45	0	0	118.48	21.03	286.82	4.28	115.68	25.89	155.90	30.81	1	679.52	2.34	0.37	5	299	6	6	1
1945	75.44	52.06	318	12070.52	38.57	8330.31	11.02	0	0	426.58	37.51	610.65	10.77	330.30	38.68	108.26	12.29	1	7060.65	2.64	0.57	5	300	1	9	9
1946	75.70	52.47	319	12112.20	43.87	8395.47	14.28	0	0	390.69	28.63	542.93	10.73	383.78	45.12	151.38	12.62	1	7333.30	2.39	0.62	5	300	2	9	8
1947	74.60	51.60	320	11935.45	19.66	8256.76	15.04	0	0	323.64	21.31	516.99	7.09	231.14	17.63	177.31	13.42	0	5266.83	1.92	0.66	4	300	3	9	7
1948	74.88	52.52	321	11981.31	25.67	8402.87	22.05	0	0	285.99	17.79	483.36	8.47	309.72	25.63	267.23	21.67	1	7892.65	2.82	0.61	5	300	4	9	6
1949	75.05	51.85	322	12007.51	33.23	8296.07	30.65	0	0	247.00	25.38	514.73	10.30	250.86	30.83	233.02	28.04	1	4828.00	2.37	0.40	5	300	5	9	5
1950	74.50	53.33	323	11919.79	72.41	8532.15	26.72	0	0	248.87	16.12	527.85	9.23	590.27	97.59	274.90	26.62	1	9604.92	3.27	0.59	5	300	6	9	4
1951	74.86	53.19	324	11978.16	23.51	8510.99	32.37	0	0	330.03	24.39	560.64	11.48	248.50	22.20	322.73	32.84	1	9644.35	3.05	0.55	5	300	7	9	3
1952	75.22	53.11	325	12035.99	20.74	8497.12	15.17	0	0	468.99	20.21	504.76	10.48	355.50	22.17	274.54	14.74	1	10672.72	3.82	0.72	5	300	8	9	2
1953	73.91	53.20	327	11825.45	46.85	8512.74	38.08	0	0	369.61	47.07	651.70	20.18	282.59	44.80	233.02	35.49	1	16070.47	7.58	0.33	5	300	9	9	1
1954	39.22	63.41	319	6274.74	51.94	10145.01	73.50	0	0	136.99	14.09	435.34	8.09	325.08	50.93	443.61	81.83	1	-1134.33	0.19	0.44	5	301	1	2	2
1955	40.07	64.19	322	6410.73	50.38	10270.94	33.63	0	0	156.26	14.59	464.35	7.31	346.75	49.74	279.21	32.16	1	-766.15	0.25	0.45	5	301	2	2	1
1956	61.87	54.21	320	9899.08	76.52	8673.69	45.36	0	0	120.56	18.28	561.41	8.74	360.03	81.30	234.87	42.64	1	5381.30	2.57	0.33	5	302	1	1	1
1957	77.18	51.94	321	12349.57	87.11	8311.10	34.64	0	0	156.85	20.80	463.60	8.42	377.21	75.53	203.47	31.25	1	6559.03	1.56	0.42	5	303	1	1	1
1958	46.13	66.18	323	7380.36	40.67	10589.20	111.34	0	0	301.47	36.17	621.38	18.38	265.92	39.06	539.42	98.25	1	16540.17	8.91	0.51	5	304	1	1	1
1959	76.65	56.22	323	12263.23	164.13	8994.77	180.12	0	0	111.73	24.06	487.08	14.50	446.01	157.17	479.15	162.03	1	10595.40	3.06	0.32	5	305	1	3	3
1960	75.11	57.27	324	12017.60	51.07	9162.77	23.29	0	0	359.46	19.94	434.79	9.94	587.86	43.52	305.26	23.55	1	8197.67	2.69	0.74	5	305	2	3	2
1961	76.63	57.97	325	12260.59	42.06	9274.89	14.09	0	0	390.39	27.95	456.46	9.76	352.05	39.18	152.47	12.71	1	3503.20	1.69	0.64	5	305	3	3	1
1962	71.36	52.88	325	11418.17	85.15	8460.46	33.12	0	0	165.74	17.64	525.19	8.94	459.67	81.77	244.48	30.88	1	8922.70	1.50	0.41	5	306	1	1	1
1963	38.29	64.39	327	6125.77	52.57	10302.78	51.44	0	0	146.63	26.06	473.18	9.83	228.24	48.58	225.72	46.46	0	1912.43	1.00	0.24	5	307	1	1	1
1964	41.89	66.59	328	6702.93	57.07	10654.86	34.42	0	0	829.79	57.80	476.14	19.56	817.15	45.28	328.24	32.71	1	10741.88	5.97	0.72	5	308	1	1	1
1965	80.81	41.07	328	12929.69	43.16	6571.83	27.63	0	0	99.12	21.52	290.54	4.19	156.57	37.77	108.45	29.96	1	525.90	2.60	0.35	5	309	1	13	13
1966	80.85	41.19	329	12935.24	13.37	6590.11	14.57	0	0	244.55	25.67	283.98	4.09	105.60	13.43	111.62	13.66	1	751.62	3.60	0.54	4	309	2	13	12
1967	81.01	41.06	331	12961.67	15.32	6569.87	17.52	0	0	195.42	16.66	257.30	3.88	139.71	13.92	158.74	15.43	0	-35.58	4.04	0.60	5	309	3	13	11
1968	80.18	41.53	334	12828.19	22.72	6645.15	19.34	0	0	155.21	14.25	276.82	4.03	190.83	20.06	162.40	17.00	0	1025.92	2.71	0.53	5	309	4	13	10
1969	80.83	41.32	335	12932.78	14.48	6610.66	13.61	0	0	237.34	21.65	283.75	3.85	123.39	13.25	109.26	10.81	1	385.65	3.92	0.59	4	309	5	13	9
1970	80.55	41.68	336	12887.50	14.47	6668.38	12.82	0	0	308.39	28.09	285.09	4.27	105.13	9.85	87.02	9.27	1	214.12	4.56	0.60	4	309	6	13	8
1971	80.76	41.22	337	12921.15	7.43	6595.49	9.80	0	0	390.81	27.31	280.80	3.76	80.73	6.44	111.83	8.80	1	1301.30	7.00	0.73	5	309	7	13	7
1972	80.66	41.58	338	12905.54	16.52	6653.14	13.88	0	0	236.59	18.71	270.49	4.27	159.98	14.38	132.67	11.51	1	424.83	3.66	0.64	4	309	8	13	6
1973	80.52	41.17	339	12883.02	9.21	6586.97	10.90	0	0	290.71	16.23	260.37	3.39	120.38	7.09	149.00	9.57	1	761.98	5.06	0.78	5	309	9	13	5
1974	80.81	41.41	340	12930.25	12.47	6624.87	17.18	0	0	247.44	22.92	290.54	4.30	107.52	11.91	142.99	14.59	1	451.02	4.46	0.58	4	309	10	13	4
1975	80.75	41.74	341	12920.35	22.28	6677.63	18.52	0	0	172.34	15.64	272.64	4.33	189.43	19.64	157.42	16.32	0	875.12	3.50	0.54	4	309	11	13	3
1976	80.42	41.53	342	12867.48	12.88	6645.00	13.13	0	0	234.38	17.54	285.82	3.54	128.30	10.44	131.14	10.70	1	429.35	3.88	0.67	4	309	12	13	2
1977	80.62	41.64	343	12899.38	11.77	6662.89	15.39	0	0	236.97	14.80	269.49	3.90	144.61	10.17	189.71	13.53	0	84.85	4.64	0.72	3	309	13	13	1
1978	80.16	53.75	328	12825.74	28.28	8599.92	26.55	0	0	276.20	12.21	341.96	7.43	406.00	29.38	391.17	27.75	1	3884.72	0.80	0.69	5	310	1	1	1
1979	71.47	54.19	329	11434.53	42.89	8670.59	20.11	0	0	275.71	15.34	540.73	7.33	467.59	35.19	283.93	19.32	1	16794.95	3.07	0.70	5	311	1	2	2
1980	70.97	54.27	332	11355.46	102.74	8683.79	77.37	0	0	104.06	25.51	625.15	11.12	288.53	102.50	246.36	71.14	1	9400.40	2.83	0.25	5	311	2	2	1
1981	78.44	56.13	329	12549.96	25.17	8980.21	33.77	0	0	400.44	63.97	622.12	12.89	100.86	16.73	159.67	29.43	1	6978.65	1.78	0.32	5	312	1	34	34
1982	78.27	56.19	330	12522.64	17.87	8990.13	23.28	0	0	378.52	22.06	468.16	9.64	232.65	17.32	304.12	22.79	1	5771.95	1.75	0.66	5	312	2	34	33
1983	76.94	56.51	331	12310.65	25.40	9042.39	24.95	0	0	407.73	17.18	444.00	10.23	380.77	25.25	395.42	27.06	1	10166.38	2.56	0.72	5	312	3	34	32
1984	76.96	56.16	332	12312.80	56.62	8985.60	15.76	0	0	293.54	19.20	620.25	9.27	515.15	77.24	191.93	14.46	1	9829.60	3.03	0.61	5	312	4	34	31
1985	77.37	56.49	333	12378.92	22.12	9038.55	13.89	0	0	548.60	28.10	552.89	12.12	324.76	22.27	211.85	12.97	1	12501.07	4.52	0.71	4	312	5	34	30
1986	78.28	56.86	334	12524.09	13.29	9098.36	14.18	0	0	502.34	22.30	528.37	9.04	234.01	12.13	248.30	13.09	0	9396.38	3.43	0.77	5	312	6	34	29
1987	78.69	56.98	335	12591.09	15.90	9116.40	20.04	0	0	494.19	31.44	491.23	11.32	194.72	14.27	242.86	18.38	0	7102.78	3.81	0.66	3	312	7	34	28
1988	78.08	57.43	336	12493.13	13.91	9188.96	14.65	0	0	437.36	16.52	417.60	7.61	264.68	13.92	298.23	14.21	1	7302.25	2.91	0.81	5	312	8	34	27
1989	76.89	58.35	337	12302.31	82.48	9336.49	30.02	0	0	270.60	31.86	450.44	12.42	404.83	68.66	199.28	27.26	1	5571.72	1.90	0.51	5	312	9	34	26
1990	77.88	57.14	338	12460.98	38.76	9141.67	34.81	0	0	183.67	22.41	498.95	8.73	245.14	35.99	222.70	31.62	0	2496.70	0.84	0.35	5	312	10	34	25
1991	78.41	56.49	339	12545.33	21.98	9038.59	38.03	0	0	255.53	22.43	486.83	9.08	196.17	19.87	310.17	37.94	1	883.83	1.05	0.48	4	312	11	34	24
1992	78.14	57.85	340	12503.07	23.82	9255.46	38.68	0	0	293.02	40.76	473.77	10.90	133.59	21.77	214.10	34.50	1	-180.18	1.26	0.34	5	312	12	34	23
1993	77.79	57.13	343	12445.85	29.90	9141.14	22.24	0	0	296.64	14.13	392.47	8.05	386.80	28.96	346.15	23.44	1	1263.15	0.94	0.69	5	312	13	34	22
1994	77.06	55.89	344	12329.17	43.15	8942.90	41.64	0	0	321.51	21.14	437.53	10.95	405.92	43.69	366.39	34.87	1	8270.35	2.21	0.68	5	312	14	34	21
1995	76.47	55.44	345	12235.79	37.47	8870.82	24.28	0	0	360.82	54.11	680.33	12.79	190.46	32.73	117.06	18.48	1	12057.45	3.33	0.32	3	312	15	34	20
1996	76.57	54.58	346	12250.79	22.42	8732.39	18.32	0	0	417.79	29.21	510.04	10.75	243.47	21.14	204.42	16.46	0	5985.70	2.01	0.62	5	312	16	34	19
1997	77.20	54.40	347	12351.46	39.65	8703.50	31.28	0	0	322.91	50.50	596.11	14.05	195.49	34.99	154.06	27.36	0	3925.67	1.20	0.29	5	312	17	34	18
1998	75.90	55.28	348	12143.54	32.30	8845.14	34.61	0	0	299.45	13.68	433.42	7.50	411.52	27.06	443.62	33.50	1	9758.10	1.41	0.76	5	312	18	34	17
1999	77.36	56.12	350	12376.88	24.45	8978.63	23.60	0	0	346.57	17.67	484.75	10.26	358.97	26.52	347.82	25.10	1	5893.88	1.49	0.56	5	312	19	34	16
[truncated: 42,945 more rows]
