# Supplementary material for: Single-lipid tracking reveals heterogeneities in the nanoscale dynamics of colloid-supported lipid bilayers
Source: Soft Matter. 2025 Mar 26;21(16):3058–66. doi: 10.1039/d4sm01299b (PMC11957375; doi:10.1039/d4sm01299b)
Supplement: SM-021-D4SM01299B-s001 [file SM-021-D4SM01299B-s001.zip › RAW_DOM_tracks/DPPC_Heating_DOM/S01R12_PSF@1p2_SNR@4_link@2_gap@2_Results_45 DEG-all-frames.csv]

	X_(px)	Y_(px)	Frame_Number	X_(nm)	X_loc_error(nm)	Y_(nm)	Y_loc_error(nm)	Z_(nm)	Z_loc_error(nm)	Amplitude_fit	Amp_error	BGfit	BGfit_error	SD_X_(nm)	SD_X_error(nm)	SD_Y_(nm)	SD_Y_error(nm)	False_positive	IntegratedInt	SNR	R2_fit	Iterations_fit	Track_ID	Particle_ID	Track_Length	Reverse_numbering
1	74.14	64.67	1	11861.64	72.96	10347.90	25.82	0	0	111.51	10.34	257.14	5.41	489.57	96.96	223.11	23.90	1	3737.60	5.37	0.41	5	1	1	3	3
2	76.04	64.61	3	12166.46	31.70	10338.25	28.17	0	0	159.39	17.31	262.51	6.13	226.08	28.69	201.77	25.25	0	1641.42	2.26	0.40	5	1	2	3	2
3	77.21	64.72	4	12354.32	27.68	10355.02	32.28	0	0	122.19	18.36	268.84	4.43	142.03	24.42	165.37	28.25	0	1196.00	2.08	0.32	3	1	3	3	1
4	73.34	70.07	1	11734.48	18.67	11210.86	30.74	0	0	105.87	7.04	220.73	2.95	217.76	17.24	311.36	30.54	1	421.60	1.55	0.62	5	2	1	9	9
5	72.66	69.17	2	11626.32	20.38	11067.51	17.48	0	0	232.73	20.80	267.88	5.38	175.79	17.90	150.92	15.47	0	2229.38	3.58	0.56	3	2	2	9	8
6	72.29	68.12	3	11566.24	22.23	10899.94	30.90	0	0	192.51	20.04	296.47	6.32	165.53	19.76	228.25	27.98	0	3288.35	3.47	0.45	4	2	3	9	7
7	70.88	67.37	4	11341.54	32.90	10778.58	39.73	0	0	153.22	11.71	250.64	6.79	329.24	34.05	379.94	44.65	1	4122.48	5.96	0.37	5	2	4	9	6
8	71.15	67.21	6	11384.42	22.61	10753.26	28.28	0	0	168.27	10.13	247.10	5.35	289.41	22.34	349.41	29.96	1	4522.20	3.46	0.55	4	2	5	9	5
9	71.62	68.96	9	11459.88	16.36	11034.39	13.29	0	0	225.49	9.93	272.23	4.34	286.95	15.64	236.29	12.33	1	3341.23	3.49	0.76	5	2	6	9	4
10	71.35	68.18	10	11416.64	23.58	10909.11	17.71	0	0	227.82	16.20	273.15	6.01	256.56	21.63	194.42	15.96	1	3444.80	4.07	0.60	5	2	7	9	3
11	69.84	68.16	11	11173.60	15.96	10905.19	18.64	0	0	162.42	8.48	237.51	3.67	239.83	14.73	276.11	17.69	1	2757.85	4.56	0.69	4	2	8	9	2
12	70.10	67.84	12	11216.47	31.69	10855.12	17.74	0	0	158.80	17.70	269.21	4.62	219.59	28.08	125.17	16.55	1	2028.12	4.47	0.45	5	2	9	9	1
13	76.50	64.84	2	12240.16	15.59	10374.79	15.06	0	0	272.89	23.48	267.45	4.97	137.70	13.02	135.27	13.51	0	1202.12	4.07	0.60	4	3	1	1	1
14	73.47	64.98	5	11755.22	60.48	10396.90	28.55	0	0	128.61	16.07	284.04	6.38	337.51	61.47	178.99	25.79	1	2167.50	3.03	0.33	5	4	1	5	5
15	75.18	64.38	6	12028.70	15.19	10300.45	11.88	0	0	316.86	15.30	273.54	5.47	243.25	13.83	191.55	10.66	0	3440.42	5.31	0.77	4	4	2	5	4
16	73.85	65.64	8	11816.01	12.41	10502.43	11.21	0	0	393.60	16.89	277.30	5.99	224.37	11.20	203.21	10.05	0	6667.60	10.35	0.81	3	4	3	5	3
17	73.68	64.68	9	11789.53	22.92	10348.17	25.77	0	0	231.28	21.42	281.46	7.19	191.98	20.46	215.65	23.04	0	3954.15	3.56	0.49	5	4	4	5	2
18	73.44	64.19	10	11750.37	23.63	10270.96	23.80	0	0	241.01	34.05	299.85	6.67	124.00	18.68	129.55	21.24	1	2675.67	4.46	0.37	4	4	5	5	1
19	76.47	69.38	5	12234.52	15.55	11100.88	14.45	0	0	234.74	19.47	263.00	4.15	142.30	13.15	131.44	12.01	1	901.35	3.17	0.62	3	5	1	2	2
20	75.12	70.07	6	12019.85	14.90	11211.93	23.01	0	0	162.63	16.43	262.79	3.66	118.23	14.54	176.77	20.14	1	-474.88	1.24	0.52	4	5	2	2	1
21	73.47	65.61	7	11755.61	11.68	10497.35	9.50	0	0	336.66	11.57	273.59	4.65	263.77	10.83	216.66	8.62	1	6003.52	9.28	0.85	3	6	1	1	1
22	71.80	69.64	8	11488.14	18.77	11142.75	13.68	0	0	472.39	42.39	312.74	8.70	159.21	16.35	107.94	10.33	1	1726.48	4.44	0.58	4	7	1	1	1
23	78.34	64.08	9	12533.81	45.53	10253.40	21.25	0	0	93.70	9.66	253.00	3.61	327.91	45.73	161.63	19.22	1	9.73	1.21	0.44	5	8	1	6	6
24	78.63	64.62	11	12580.12	20.98	10339.74	29.74	0	0	107.60	11.32	251.28	3.35	153.92	18.44	218.15	26.38	0	1018.22	3.67	0.46	3	8	2	6	5
25	77.91	65.74	12	12466.06	17.56	10518.44	13.35	0	0	163.37	8.51	240.44	3.21	258.26	16.40	200.11	12.03	1	1126.67	4.18	0.73	3	8	3	6	4
26	78.33	64.82	15	12533.02	22.88	10371.27	19.81	0	0	128.07	10.41	242.12	3.38	214.05	21.28	189.13	17.68	0	1356.28	2.53	0.57	4	8	4	6	3
27	77.18	65.52	16	12348.54	27.64	10483.39	15.62	0	0	251.30	24.32	283.88	6.14	217.59	24.36	115.94	11.73	1	3609.67	5.86	0.53	5	8	5	6	2
28	75.46	65.87	17	12074.09	17.55	10539.43	12.59	0	0	193.90	15.91	293.25	3.49	165.41	15.27	121.71	12.01	1	3612.23	4.98	0.62	4	8	6	6	1
29	74.56	70.92	12	11929.71	26.31	11347.66	10.46	0	0	173.01	22.43	254.21	3.60	166.20	22.95	84.93	12.16	1	-937.23	1.96	0.45	4	9	1	1	1
30	72.39	67.91	14	11582.54	16.53	10864.82	10.49	0	0	284.35	32.45	305.94	4.24	96.22	11.04	89.42	12.01	1	3420.67	7.53	0.52	5	10	1	3	3
31	71.85	68.05	16	11495.48	23.86	10887.95	22.05	0	0	142.82	14.69	261.01	4.05	178.98	21.05	165.50	19.52	0	1750.10	2.28	0.48	4	10	2	3	2
32	72.06	67.14	19	11530.22	30.93	10742.29	40.74	0	0	101.19	13.13	231.54	4.55	185.45	27.72	241.21	37.46	0	1503.65	3.21	0.34	5	10	3	3	1
33	76.25	68.95	17	12199.43	26.39	11032.53	35.47	0	0	145.17	17.05	265.91	5.61	174.50	23.54	232.69	32.17	0	2274.42	3.23	0.39	5	11	1	1	1
34	79.52	64.98	18	12723.68	21.86	10397.48	18.85	0	0	160.56	22.57	251.88	3.75	109.07	15.36	111.85	20.17	1	1096.10	4.47	0.42	5	12	1	1	1
35	75.44	70.95	23	12070.66	26.10	11351.31	26.04	0	0	115.03	11.42	238.55	3.83	204.03	23.30	203.41	23.31	0	1015.42	4.37	0.46	3	13	1	2	2
36	75.27	71.60	24	12042.94	17.28	11455.41	18.25	0	0	132.87	10.16	245.25	2.94	174.44	15.28	184.20	16.12	0	1708.58	4.54	0.62	3	13	2	2	1
37	76.81	68.98	26	12290.32	21.17	11036.92	23.83	0	0	140.87	11.21	235.68	4.05	206.63	19.17	231.95	21.68	0	2359.85	5.74	0.56	5	14	1	2	2
38	76.45	69.40	27	12231.95	11.19	11103.77	16.93	0	0	218.39	14.29	263.52	3.62	128.29	9.10	198.31	14.85	1	2847.05	7.57	0.71	3	14	2	2	1
39	77.41	67.33	30	12386.00	18.75	10773.30	16.71	0	0	173.68	19.44	254.90	3.43	122.63	14.77	104.74	12.74	1	1178.50	6.46	0.49	5	15	1	1	1
40	72.97	63.50	31	11675.56	27.48	10159.81	30.26	0	0	123.55	15.14	259.06	4.45	173.28	24.37	190.73	26.76	0	1877.62	3.18	0.38	3	16	1	1	1
41	71.28	65.79	32	11404.96	29.87	10526.56	38.98	0	0	109.84	16.29	236.13	4.64	155.44	26.34	202.79	34.46	0	-840.98	1.53	0.30	5	17	1	1	1
42	76.52	64.85	32	12243.93	11.00	10375.27	10.63	0	0	293.12	16.08	263.94	3.83	153.86	9.52	149.27	9.40	0	1961.35	7.38	0.78	3	18	1	3	3
43	76.77	64.22	33	12283.77	56.98	10275.74	15.91	0	0	131.02	10.42	249.97	4.36	459.05	71.95	158.34	14.42	1	3141.65	7.05	0.55	4	18	2	3	2
44	76.20	63.45	34	12192.30	16.64	10151.31	28.20	0	0	146.87	14.38	270.73	3.91	131.93	14.97	222.20	24.93	1	1990.00	4.26	0.51	4	18	3	3	1
45	76.90	65.82	35	12304.25	13.50	10530.85	11.45	0	0	252.51	15.61	265.68	3.81	168.21	11.86	143.04	10.16	0	3064.92	8.37	0.73	4	19	1	10	10
46	76.66	65.89	36	12264.98	26.94	10542.66	13.77	0	0	198.90	12.38	254.37	4.67	313.08	26.78	173.02	12.40	1	3556.50	6.42	0.67	5	19	2	10	9
47	76.81	66.54	37	12289.22	21.23	10646.66	13.26	0	0	207.92	13.77	265.60	4.36	246.57	19.21	154.99	11.69	0	2194.00	4.83	0.67	4	19	3	10	8
48	77.16	67.51	38	12345.60	19.74	10802.25	18.38	0	0	172.93	12.83	278.25	4.19	206.08	17.62	192.07	16.37	0	2681.95	4.14	0.61	3	19	4	10	7
49	78.11	68.45	39	12497.12	12.52	10951.89	15.54	0	0	226.42	11.62	253.09	4.05	189.82	11.23	234.84	14.00	0	2492.38	4.42	0.75	3	19	5	10	6
50	77.83	68.41	40	12452.21	14.19	10944.97	10.45	0	0	245.45	8.92	229.62	3.85	293.71	13.89	226.31	9.54	1	1777.62	3.25	0.83	4	19	6	10	5
51	76.85	67.62	41	12295.63	34.67	10819.76	22.05	0	0	189.78	11.77	236.66	6.24	388.64	38.41	272.64	21.71	1	2723.15	3.12	0.55	4	19	7	10	4
52	78.14	66.58	42	12502.25	18.68	10653.10	23.53	0	0	173.56	10.67	249.51	4.77	238.97	17.29	294.79	22.75	1	2181.10	3.12	0.61	4	19	8	10	3
53	77.86	67.57	43	12458.00	9.71	10810.71	9.92	0	0	242.74	8.71	244.70	3.06	209.66	8.77	214.88	8.89	0	912.58	4.18	0.86	4	19	9	10	2
54	77.95	67.73	44	12471.31	8.30	10836.63	26.34	0	0	256.94	23.86	287.66	4.84	90.54	10.09	230.98	23.42	1	2121.10	4.32	0.59	5	19	10	10	1
55	73.40	65.06	39	11744.59	24.18	10410.34	16.62	0	0	210.52	20.30	261.95	5.18	193.78	21.23	134.77	15.37	0	359.35	3.07	0.53	4	20	1	9	9
56	73.02	65.65	40	11683.66	9.68	10503.41	15.26	0	0	264.67	17.30	264.91	3.95	120.11	9.75	181.78	13.35	1	2595.00	3.55	0.72	4	20	2	9	8
57	72.33	65.32	41	11572.04	26.12	10451.75	18.70	0	0	224.98	21.81	262.74	6.10	206.76	23.40	148.77	16.38	0	3000.00	3.63	0.51	4	20	3	9	7
58	73.14	67.01	42	11702.83	33.01	10721.36	35.12	0	0	186.19	14.15	233.67	7.81	325.75	33.95	343.84	36.95	1	2155.98	3.93	0.41	5	20	4	9	6
59	72.51	65.40	43	11600.93	17.91	10464.26	17.81	0	0	186.48	8.47	226.78	4.19	291.83	17.92	302.70	17.50	1	3274.80	2.88	0.72	5	20	5	9	5
60	74.31	65.96	45	11889.16	27.38	10553.37	25.66	0	0	177.12	18.63	306.51	5.94	201.59	24.36	188.94	22.87	0	4910.85	4.55	0.45	5	20	6	9	4
61	75.58	65.99	46	12092.86	32.26	10558.15	27.00	0	0	177.86	8.55	268.74	4.60	444.77	40.29	328.68	23.29	1	5406.65	7.63	0.75	5	20	7	9	3
62	73.76	65.87	48	11801.15	19.60	10538.92	26.27	0	0	258.18	17.56	251.88	7.63	226.80	17.96	294.94	25.48	1	4937.20	13.63	0.57	4	20	8	9	2
63	72.46	65.06	49	11593.91	11.62	10410.38	14.65	0	0	259.98	14.37	257.77	4.23	162.28	10.24	204.47	13.00	0	2771.45	6.04	0.75	3	20	9	9	1
64	76.59	63.81	41	12254.42	33.12	10210.35	27.33	0	0	155.45	19.81	298.87	5.85	200.78	29.30	165.79	24.24	0	4642.35	2.62	0.36	4	21	1	1	1
65	73.09	69.79	43	11694.89	27.31	11165.98	30.39	0	0	164.81	28.43	263.74	5.69	125.33	25.92	136.59	26.75	1	457.42	2.24	0.28	5	22	1	1	1
66	75.92	65.98	46	12146.82	35.54	10556.92	16.60	0	0	213.65	10.20	252.34	5.44	472.38	45.64	252.95	16.74	1	5406.65	9.63	0.74	5	23	1	2	2
67	76.89	65.97	49	12302.55	29.99	10555.07	24.13	0	0	119.35	9.23	242.56	4.14	293.64	29.34	244.03	22.53	1	787.15	1.56	0.50	5	23	2	2	1
68	73.46	65.81	47	11753.73	15.46	10529.35	35.47	0	0	221.25	17.82	286.38	6.32	149.49	13.63	325.37	35.43	1	3967.60	6.33	0.56	4	24	1	1	1
69	69.87	64.82	50	11178.54	19.23	10370.79	13.12	0	0	183.15	13.77	237.49	3.56	197.22	16.92	135.26	11.79	0	1330.28	5.65	0.64	3	25	1	9	9
70	69.19	65.65	51	11070.85	15.33	10503.26	12.70	0	0	191.93	13.88	238.54	3.21	162.69	13.42	133.52	10.72	1	1617.85	7.05	0.67	4	25	2	9	8
71	69.91	65.54	52	11185.17	8.50	10486.69	8.95	0	0	325.71	16.10	242.19	3.38	133.64	7.78	137.86	7.49	1	1271.05	6.88	0.82	4	25	3	9	7
72	69.24	64.78	53	11079.19	28.15	10365.59	28.20	0	0	142.30	16.79	247.71	5.03	184.37	24.94	184.71	24.99	0	2106.17	4.52	0.40	3	25	4	9	6
73	69.55	64.73	54	11128.19	30.10	10356.98	39.25	0	0	115.04	10.21	243.22	5.12	268.19	28.52	333.36	40.47	1	2647.35	5.17	0.37	4	25	5	9	5
74	69.36	65.38	55	11098.16	18.58	10460.92	12.49	0	0	180.56	10.54	229.32	3.48	245.61	16.79	165.99	11.12	0	1040.35	5.57	0.71	3	25	6	9	4
75	68.66	66.30	56	10985.89	14.80	10607.96	15.61	0	0	169.73	12.58	240.81	3.14	153.46	12.91	161.96	13.67	0	1100.10	5.42	0.65	3	25	7	9	3
76	68.95	66.55	59	11031.66	19.30	10647.47	29.06	0	0	107.46	10.25	228.78	3.20	157.02	17.30	235.34	26.00	0	-165.22	3.34	0.50	3	25	8	9	2
77	68.98	67.94	60	11036.47	20.26	10870.45	22.31	0	0	126.81	9.28	212.58	3.49	215.62	18.36	236.55	20.38	0	1094.62	3.82	0.58	3	25	9	9	1
78	77.24	65.27	53	12358.34	28.11	10443.13	42.90	0	0	104.38	10.55	232.99	4.68	219.58	25.76	319.89	42.98	1	872.05	3.48	0.38	5	26	1	1	1
79	77.15	65.58	58	12343.61	30.61	10492.58	36.19	0	0	110.82	10.26	237.03	4.65	256.30	29.00	290.11	35.80	1	1911.50	5.74	0.42	5	27	1	6	6
80	76.84	65.79	59	12293.93	22.12	10526.90	25.22	0	0	152.16	16.28	258.43	4.43	159.55	19.57	181.82	22.22	0	1940.65	4.46	0.47	5	27	2	6	5
81	78.04	64.86	61	12486.20	22.91	10376.89	33.01	0	0	124.33	10.68	236.29	4.41	209.48	20.88	293.01	31.81	1	1894.85	6.59	0.48	4	27	3	6	4
82	77.59	64.42	62	12414.99	25.57	10307.36	18.31	0	0	138.08	10.11	256.74	3.87	269.53	23.76	195.55	16.52	1	2909.70	5.67	0.58	4	27	4	6	3
83	76.75	64.86	63	12279.55	20.80	10377.46	15.63	0	0	175.57	14.08	272.64	3.92	200.22	18.36	150.78	13.93	0	4048.67	7.24	0.60	3	27	5	6	2
84	77.40	64.22	64	12384.37	39.36	10275.32	41.08	0	0	89.08	9.21	260.98	4.54	286.19	39.06	305.16	40.58	1	3267.35	7.15	0.44	5	27	6	6	1
85	78.45	64.11	60	12552.48	29.93	10256.89	36.70	0	0	113.35	15.91	254.62	4.67	164.72	26.40	201.63	32.65	0	2049.12	4.41	0.32	5	28	1	1	1
86	70.63	66.38	64	11300.02	22.93	10620.77	22.74	0	0	136.28	13.17	235.35	3.90	183.41	20.29	181.84	20.12	0	651.67	3.18	0.50	3	29	1	1	1
87	77.87	64.75	64	12459.16	43.46	10360.65	23.90	0	0	119.33	7.37	231.88	4.03	423.22	43.03	292.64	23.71	1	3154.67	4.73	0.60	5	30	1	5	5
88	79.64	64.29	67	12741.77	27.68	10286.13	19.18	0	0	133.30	8.87	228.63	3.99	315.79	27.57	227.80	17.63	1	1162.75	4.46	0.58	5	30	2	5	4
89	80.08	64.23	68	12813.00	25.40	10277.40	13.70	0	0	138.08	8.10	224.07	3.23	321.55	25.40	183.50	12.40	1	1670.40	4.69	0.68	4	30	3	5	3
90	78.46	64.27	69	12554.40	19.14	10283.56	18.76	0	0	117.52	8.10	242.11	2.88	215.91	17.18	211.64	16.85	0	1508.08	2.83	0.62	3	30	4	5	2
91	78.32	64.01	70	12531.98	18.02	10240.94	20.04	0	0	131.53	13.78	252.24	2.98	130.89	15.23	147.42	17.84	1	1368.97	4.64	0.51	5	30	5	5	1
92	70.07	68.48	65	11211.16	25.00	10956.38	28.29	0	0	101.51	9.13	220.70	3.51	216.48	22.77	244.70	25.79	0	264.50	3.12	0.47	4	31	1	1	1
93	73.44	64.44	66	11750.47	25.25	10310.11	33.92	0	0	134.85	13.20	235.88	5.13	201.90	22.82	267.90	31.49	1	1245.62	4.79	0.43	3	32	1	8	8
94	72.56	65.13	67	11608.91	36.91	10420.20	17.69	0	0	132.11	10.00	236.04	4.17	355.39	39.02	184.30	16.08	1	2087.90	5.42	0.55	5	32	2	8	7
95	71.20	65.51	68	11392.48	71.91	10482.29	14.73	0	0	115.03	10.82	244.48	3.77	473.06	92.31	113.33	10.96	1	1196.35	5.89	0.55	5	32	3	8	6
96	72.11	64.79	69	11537.78	14.64	10366.78	12.29	0	0	204.53	11.34	239.16	3.44	204.03	13.00	171.56	10.91	0	2341.17	5.20	0.75	3	32	4	8	5
97	72.95	65.69	70	11671.72	18.06	10510.90	16.91	0	0	176.91	14.62	241.78	3.78	168.49	15.92	157.62	14.82	0	1192.20	4.20	0.60	3	32	5	8	4
98	72.30	65.55	71	11568.12	20.26	10487.50	13.35	0	0	167.29	12.23	240.31	3.37	213.12	17.89	139.49	11.36	0	285.22	4.63	0.65	4	32	6	8	3
99	73.23	66.02	72	11717.21	23.07	10562.83	14.26	0	0	158.71	11.20	230.59	3.61	251.54	20.95	157.05	12.82	1	868.97	4.05	0.64	4	32	7	8	2
100	74.75	64.78	75	11960.69	18.33	10364.86	17.37	0	0	187.29	15.09	251.47	4.13	175.54	16.16	166.33	15.32	0	889.53	6.04	0.60	3	32	8	8	1
101	79.89	64.02	66	12781.83	21.52	10243.74	20.75	0	0	118.95	7.72	237.28	3.29	258.04	20.10	248.78	19.36	1	2313.85	5.60	0.60	4	33	1	1	1
102	69.53	65.02	73	11124.87	19.07	10402.40	24.84	0	0	146.85	8.70	221.23	4.01	246.28	18.44	315.08	24.83	1	1897.67	5.59	0.63	4	34	1	1	1
103	71.09	63.28	74	11374.51	51.78	10125.51	31.56	0	0	101.87	10.28	240.83	5.17	369.53	56.37	248.44	29.51	1	2656.28	6.40	0.34	5	35	1	8	8
104	70.02	62.30	76	11202.65	17.86	9967.84	33.18	0	0	158.17	36.82	255.21	4.76	84.59	21.42	114.53	27.44	1	1502.72	6.75	0.22	3	35	2	8	7
105	69.47	64.16	78	11115.39	14.03	10265.22	13.52	0	0	199.54	9.70	227.14	3.57	224.46	12.64	216.27	12.20	0	1395.58	5.01	0.76	3	35	3	8	6
106	69.84	64.82	81	11174.24	22.80	10371.13	25.84	0	0	115.14	9.49	225.59	3.61	215.24	20.80	243.50	23.63	0	1251.25	4.08	0.52	4	35	4	8	5
107	69.78	63.26	84	11165.44	30.01	10121.58	21.41	0	0	100.67	7.56	219.30	3.26	298.53	29.56	224.32	19.57	1	875.55	5.13	0.53	4	35	5	8	4
108	70.53	63.72	85	11285.33	15.49	10194.83	21.75	0	0	140.41	11.78	236.52	3.15	141.07	13.20	199.42	19.15	0	920.50	4.88	0.59	4	35	6	8	3
109	70.14	64.13	87	11222.62	24.85	10260.52	10.62	0	0	144.88	15.98	240.54	2.90	181.09	21.74	89.95	11.72	1	1087.83	4.18	0.51	4	35	7	8	2
110	68.90	65.68	88	11023.95	18.90	10508.01	27.38	0	0	113.98	9.40	222.59	3.30	178.40	16.96	256.19	25.03	1	388.53	3.24	0.54	4	35	8	8	1
111	72.58	64.04	77	11613.48	26.91	10246.47	27.51	0	0	137.23	20.25	261.21	4.46	139.03	22.72	143.98	24.65	0	1470.20	3.89	0.34	5	36	1	1	1
112	74.10	69.14	78	11856.07	23.03	11061.74	16.37	0	0	140.31	11.20	236.97	3.41	222.64	20.58	158.89	14.60	0	729.83	2.49	0.59	3	37	1	2	2
113	74.15	68.16	79	11863.45	27.26	10906.10	14.55	0	0	165.24	16.04	246.79	4.03	217.33	24.08	118.80	13.80	1	1107.72	4.83	0.53	5	37	2	2	1
114	78.84	64.02	82	12615.19	19.18	10242.76	18.03	0	0	122.77	9.80	228.83	2.84	185.47	16.99	174.59	15.97	0	638.47	4.22	0.60	3	38	1	1	1
115	77.34	63.69	87	12374.75	25.03	10191.06	24.95	0	0	136.49	11.69	228.77	4.45	227.81	22.67	227.06	22.60	0	1863.42	4.24	0.50	4	39	1	9	9
116	77.40	64.18	88	12383.23	11.62	10268.44	10.37	0	0	244.25	16.47	249.77	3.16	130.44	9.56	120.15	9.56	1	1573.65	7.19	0.72	4	39	2	9	8
117	76.85	63.24	89	12295.42	18.91	10118.99	29.10	0	0	132.94	12.11	236.03	3.93	161.28	16.92	246.33	26.33	0	1670.95	4.47	0.52	5	39	3	9	7
118	76.94	63.11	90	12309.75	22.31	10097.30	26.61	0	0	122.72	10.04	227.23	3.88	212.80	20.23	251.62	24.55	1	1840.67	4.70	0.52	4	39	4	9	6
119	75.53	63.07	91	12084.84	16.28	10091.11	16.56	0	0	178.07	15.58	238.21	3.50	141.97	13.79	145.93	14.77	0	1722.80	6.36	0.59	4	39	5	9	5
120	75.43	63.70	92	12068.33	18.20	10191.27	13.77	0	0	134.44	9.82	238.51	2.61	192.07	16.01	145.01	12.02	0	1807.17	5.23	0.65	3	39	6	9	4
121	76.72	64.35	93	12275.28	19.71	10296.20	17.23	0	0	143.47	11.53	236.39	3.29	189.33	17.40	165.51	15.19	0	2196.90	5.92	0.60	3	39	7	9	3
122	76.50	63.88	94	12240.45	14.65	10220.50	13.32	0	0	166.63	11.85	240.87	2.82	158.34	12.73	144.68	11.88	0	1994.03	5.82	0.68	3	39	8	9	2
123	77.04	63.24	95	12327.02	12.69	10119.12	16.93	0	0	165.72	10.99	230.20	3.00	148.23	11.40	197.06	14.92	0	1312.78	6.09	0.69	3	39	9	9	1
124	79.54	64.73	99	12726.46	21.57	10357.02	24.01	0	0	133.45	13.53	231.62	3.76	164.00	18.95	182.65	21.17	0	1149.95	5.98	0.49	3	40	1	1	1
125	70.48	66.82	100	11276.88	23.51	10690.61	21.04	0	0	122.43	10.22	216.55	3.41	215.77	21.67	195.67	18.85	0	285.62	3.96	0.55	4	41	1	1	1
126	76.58	65.09	101	12252.73	30.39	10414.57	22.37	0	0	123.21	9.29	236.19	4.05	296.43	30.13	232.69	20.58	1	2063.97	3.84	0.55	5	42	1	3	3
127	77.13	65.01	102	12341.45	21.83	10402.32	10.86	0	0	210.83	11.83	253.72	4.03	293.83	20.85	151.38	9.86	1	2735.05	8.18	0.73	4	42	2	3	2
128	76.30	66.43	103	12207.29	33.28	10629.05	25.40	0	0	134.85	9.65	236.38	5.04	347.42	35.18	280.18	24.42	1	2515.00	5.70	0.45	4	42	3	3	1
129	78.67	67.53	104	12586.50	16.04	10804.66	20.86	0	0	139.53	10.57	232.29	3.20	163.78	14.20	212.85	18.50	0	1652.05	4.80	0.61	3	43	1	1	1
130	77.92	67.13	108	12466.79	27.15	10741.45	25.86	0	0	115.78	10.01	224.36	4.01	243.99	25.01	233.29	23.65	0	1211.85	3.46	0.48	4	44	1	2	2
131	77.61	67.77	109	12417.14	17.25	10842.52	24.53	0	0	159.52	17.59	238.36	3.49	91.03	11.09	167.97	21.27	1	822.40	3.64	0.48	3	44	2	2	1
132	77.49	65.63	112	12397.76	18.04	10500.58	18.71	0	0	157.71	16.32	232.62	3.40	130.57	14.67	136.93	15.79	1	582.22	6.29	0.51	4	45	1	6	6
133	77.16	65.76	114	12345.31	10.40	10521.10	10.19	0	0	225.98	12.41	237.73	2.80	145.94	9.20	142.78	8.92	0	362.95	7.51	0.78	5	45	2	6	5
134	75.67	64.80	115	12106.48	19.61	10368.02	14.30	0	0	214.32	13.05	239.38	4.60	249.13	17.84	182.81	12.82	0	2580.53	7.32	0.68	3	45	3	6	4
135	76.97	65.78	116	12314.71	16.08	10525.01	21.99	0	0	160.76	15.66	243.03	3.68	130.08	15.19	174.60	19.25	1	404.25	3.87	0.53	4	45	4	6	3
136	77.55	65.35	118	12407.77	18.20	10456.38	43.34	0	0	122.85	14.07	247.98	3.76	96.66	11.62	281.83	40.06	1	1524.55	5.48	0.44	5	45	5	6	2
137	77.51	66.39	119	12401.30	22.91	10622.70	35.77	0	0	125.39	15.30	243.76	4.43	144.09	19.74	225.73	31.76	0	1033.05	3.24	0.40	5	45	6	6	1
138	70.75	63.90	117	11319.74	17.44	10223.55	13.18	0	0	156.11	18.43	240.90	2.86	116.94	15.13	99.47	14.69	1	426.15	4.17	0.49	5	46	1	2	2
139	71.15	64.30	118	11384.66	10.89	10287.71	17.40	0	0	179.74	20.14	247.52	2.95	88.00	11.40	122.47	14.61	1	904.25	4.54	0.51	5	46	2	2	1
140	74.74	68.73	121	11958.01	19.29	10996.08	11.31	0	0	184.19	8.45	226.10	3.47	316.27	19.13	194.04	10.27	1	2091.75	8.00	0.77	4	47	1	5	5
141	74.44	68.47	122	11911.07	30.30	10954.60	30.07	0	0	118.55	12.67	243.72	4.65	220.69	27.29	219.03	27.08	0	1974.03	4.14	0.40	4	47	2	5	4
142	75.29	68.00	123	12046.42	25.77	10880.57	32.89	0	0	106.61	10.73	240.68	4.00	199.85	23.20	251.79	30.40	1	1742.55	5.61	0.43	3	47	3	5	3
143	74.85	66.54	124	11975.20	21.50	10645.71	18.45	0	0	133.65	10.43	243.23	3.38	213.24	19.21	183.31	16.43	0	1773.03	3.38	0.59	3	47	4	5	2
144	75.21	65.74	125	12033.49	6.94	10518.69	16.37	0	0	243.82	16.69	255.70	3.07	83.64	6.51	189.92	14.30	1	2133.97	7.86	0.73	4	47	5	5	1
145	69.21	66.86	124	11074.15	24.29	10696.87	16.79	0	0	159.16	12.87	233.97	4.00	230.33	22.11	161.04	14.97	0	1121.58	4.21	0.58	4	48	1	7	7
146	69.05	66.09	125	11048.36	14.42	10573.65	17.99	0	0	142.27	8.58	227.81	2.92	185.69	12.91	230.59	16.25	0	865.70	3.50	0.69	3	48	2	7	6
147	69.60	66.96	126	11136.62	13.42	10713.16	16.31	0	0	176.27	9.95	234.55	3.32	184.70	11.98	223.46	14.68	0	2303.00	4.66	0.73	3	48	3	7	5
148	69.96	67.31	127	11194.24	17.10	10769.48	25.08	0	0	134.33	9.51	223.21	3.57	188.81	15.42	272.66	23.38	1	1475.67	5.35	0.60	5	48	4	7	4
149	69.43	67.02	128	11108.48	14.73	10722.42	11.42	0	0	202.74	17.50	238.38	3.16	131.53	12.09	111.57	12.32	1	822.28	5.76	0.62	4	48	5	7	3
150	69.05	66.35	129	11048.53	17.46	10615.94	16.77	0	0	181.73	11.94	222.33	3.96	205.65	15.65	197.89	14.95	0	828.38	4.75	0.66	3	48	6	7	2
151	69.03	65.61	130	11044.33	18.92	10498.38	13.52	0	0	194.81	13.66	242.78	3.84	207.77	16.79	148.45	11.78	0	1987.65	5.38	0.66	4	48	7	7	1
152	78.45	61.98	126	12552.04	24.29	9916.39	44.01	0	0	90.92	8.96	241.13	3.74	194.12	22.06	329.04	44.60	1	1704.83	4.02	0.42	5	49	1	2	2
153	79.18	61.86	129	12668.05	23.39	9897.59	32.14	0	0	97.24	10.36	233.22	3.37	170.32	20.87	232.87	28.94	0	846.62	2.95	0.43	3	49	2	2	1
154	75.57	68.78	129	12091.92	32.42	11005.27	16.56	0	0	118.30	10.78	249.92	3.40	272.39	29.88	141.44	14.84	1	1436.88	4.09	0.52	4	50	1	2	2
155	75.19	69.48	130	12031.08	18.21	11116.44	14.93	0	0	157.25	10.79	241.46	3.25	205.04	16.16	168.18	13.20	0	729.03	3.73	0.66	3	50	2	2	1
156	77.06	67.97	131	12329.93	11.87	10875.93	88.52	0	0	117.04	12.10	260.38	3.90	103.40	13.87	514.09	118.93	1	1790.12	4.41	0.50	5	51	1	1	1
157	75.13	67.87	138	12020.96	31.18	10859.53	18.50	0	0	144.83	19.18	271.34	4.25	183.32	27.27	113.59	18.50	1	1757.20	4.29	0.39	4	52	1	2	2
158	74.03	69.21	139	11844.82	36.82	11074.20	23.51	0	0	109.44	9.37	234.26	4.12	320.65	37.00	216.68	21.51	1	1592.95	3.72	0.48	5	52	2	2	1
159	78.35	64.35	138	12535.69	19.18	10295.98	29.12	0	0	150.30	16.15	248.37	4.34	136.55	16.44	208.53	25.66	0	1720.80	3.93	0.46	3	53	1	1	1
160	71.50	65.28	140	11440.36	38.68	10444.70	14.50	0	0	172.18	10.65	265.99	4.80	423.30	46.35	186.08	13.23	1	2745.85	5.53	0.64	4	54	1	2	2
161	69.99	64.88	141	11199.08	24.72	10380.62	10.52	0	0	202.85	15.56	259.22	4.03	249.32	22.43	112.69	10.74	1	2024.48	3.61	0.64	5	54	2	2	1
162	75.95	67.83	140	12151.47	22.90	10853.46	27.41	0	0	167.25	27.34	275.80	5.07	115.55	23.59	132.10	24.65	1	558.38	2.43	0.31	4	55	1	1	1
163	75.79	64.26	141	12125.81	38.09	10281.40	27.13	0	0	157.87	17.30	263.39	6.46	263.95	36.00	193.38	24.42	1	2986.17	5.32	0.39	4	56	1	14	14
164	74.29	64.32	142	11886.20	119.69	10291.59	35.78	0	0	100.93	11.90	279.60	6.36	551.76	125.88	240.93	33.30	1	3208.55	6.51	0.28	5	56	2	14	13
165	73.26	63.93	143	11722.26	24.52	10228.23	26.16	0	0	144.50	15.64	262.97	4.57	175.05	21.69	186.68	23.15	0	2320.42	3.60	0.45	3	56	3	14	12
166	72.93	64.81	144	11669.23	15.16	10369.09	44.24	0	0	176.55	12.74	259.60	5.23	165.48	13.76	407.40	49.55	1	3883.42	7.01	0.59	4	56	4	14	11
167	72.81	63.68	145	11649.63	17.89	10188.79	16.55	0	0	212.77	16.85	266.97	4.50	174.06	15.75	160.94	14.53	0	2923.67	5.73	0.61	3	56	5	14	10
168	72.59	63.27	146	11614.29	19.13	10122.95	25.52	0	0	163.03	10.12	248.03	4.70	243.40	17.71	312.79	25.39	1	2062.40	4.94	0.58	4	56	6	14	9
169	72.61	64.24	147	11617.63	14.38	10279.00	36.79	0	0	188.07	10.33	229.77	3.98	205.64	12.92	389.76	30.16	1	2506.73	4.10	0.74	5	56	7	14	8
170	72.84	64.07	148	11655.12	17.00	10251.80	17.28	0	0	218.59	27.38	281.78	4.54	111.23	16.63	114.73	17.73	1	2546.55	5.17	0.45	4	56	8	14	7
171	73.38	64.37	149	11740.63	42.50	10299.60	25.08	0	0	171.30	27.88	286.55	6.51	198.90	37.13	109.30	18.90	1	3236.95	6.08	0.29	5	56	9	14	6
172	73.98	63.90	151	11836.85	23.15	10223.94	13.63	0	0	163.57	10.29	228.25	3.65	279.04	21.90	169.06	12.25	1	1589.70	5.46	0.67	5	56	10	14	5
173	72.18	64.58	152	11548.74	17.40	10332.67	15.19	0	0	239.36	16.59	259.93	4.85	193.75	15.39	169.19	13.41	0	3373.85	9.06	0.66	3	56	11	14	4
174	72.11	64.75	153	11538.09	9.65	10359.40	9.21	0	0	387.54	21.15	267.88	4.35	137.16	8.70	129.82	8.01	1	3097.42	11.96	0.79	4	56	12	14	3
175	71.84	64.43	154	11494.90	16.30	10308.53	16.63	0	0	209.50	17.87	264.58	4.15	147.21	14.42	149.45	14.32	0	2073.33	5.37	0.60	5	56	13	14	2
176	72.13	64.32	155	11541.35	18.39	10291.44	8.42	0	0	245.50	12.39	238.35	3.70	275.93	17.08	127.75	7.19	1	2175.03	9.06	0.79	4	56	14	14	1
177	74.92	65.74	141	11987.16	41.83	10518.35	142.74	0	0	89.44	18.88	279.85	7.01	154.00	37.79	399.19	135.36	1	3388.10	4.30	0.22	5	57	1	1	1
178	71.51	67.85	143	11441.28	20.09	10855.74	25.27	0	0	134.14	11.99	270.47	3.80	174.21	17.85	217.84	22.77	0	2043.45	3.13	0.53	3	58	1	1	1
179	74.32	67.74	147	11891.02	16.39	10839.09	17.28	0	0	303.50	30.63	271.96	5.97	122.09	13.56	130.74	14.97	1	1904.88	5.56	0.53	4	59	1	3	3
180	75.40	68.29	148	12064.61	15.98	10926.16	17.18	0	0	209.24	17.39	246.21	4.19	147.27	13.77	158.74	15.02	0	2039.47	4.15	0.60	4	59	2	3	2
181	76.28	67.23	149	12204.07	27.26	10756.80	23.41	0	0	218.36	28.47	263.53	6.65	160.81	23.82	138.29	20.59	0	2309.03	5.58	0.39	4	59	3	3	1
182	68.83	65.46	148	11012.30	29.28	10473.72	27.84	0	0	107.60	9.52	226.84	3.83	244.16	28.67	245.60	25.42	0	1993.33	2.57	0.49	5	60	1	1	1
183	74.42	66.09	150	11907.34	29.66	10574.28	26.58	0	0	132.61	15.69	264.97	4.66	193.75	26.25	173.61	23.57	0	1168.05	2.90	0.40	3	61	1	1	1
184	71.88	67.26	161	11501.53	50.58	10761.87	27.67	0	0	89.88	12.44	240.80	4.17	275.63	47.75	155.51	24.69	1	1055.45	3.71	0.32	5	62	1	6	6
185	71.13	68.60	163	11380.92	26.69	10976.09	14.55	0	0	132.73	12.41	257.04	3.03	216.42	23.68	109.27	10.73	1	1214.90	4.05	0.55	4	62	2	6	5
186	71.42	67.55	164	11426.63	45.34	10808.67	28.46	0	0	105.59	13.25	260.44	4.84	277.37	42.35	177.08	25.58	1	2620.60	4.82	0.33	5	62	3	6	4
187	72.91	67.76	165	11665.40	21.93	10841.84	14.14	0	0	159.36	15.77	253.15	3.33	170.75	19.16	109.98	12.52	1	441.72	3.71	0.53	4	62	4	6	3
188	74.27	68.28	166	11883.37	31.61	10924.18	19.93	0	0	123.95	13.15	249.16	3.86	229.68	28.17	145.18	17.58	0	1969.60	3.41	0.46	4	62	5	6	2
189	73.57	68.39	168	11771.73	32.70	10942.67	28.72	0	0	103.84	13.75	242.36	3.96	190.67	28.89	167.42	25.34	0	797.35	2.26	0.35	3	62	6	6	1
190	70.67	64.67	166	11306.95	30.66	10346.50	27.40	0	0	113.82	19.23	252.12	3.85	137.80	26.11	121.07	22.39	1	2445.10	3.87	0.29	5	63	1	1	1
191	75.31	63.27	168	12049.94	32.40	10123.37	25.11	0	0	106.21	13.35	252.58	3.75	198.89	28.59	154.17	22.14	0	907.20	3.01	0.38	5	64	1	1	1
192	78.14	65.59	169	12502.65	32.35	10494.46	30.82	0	0	94.09	9.72	249.61	3.90	243.61	29.74	233.19	28.06	0	1754.95	3.42	0.40	5	65	1	2	2
193	78.18	65.94	170	12509.28	27.18	10550.16	27.22	0	0	100.74	9.62	240.13	3.54	221.53	24.55	221.28	24.75	0	1209.78	3.08	0.46	4	65	2	2	1
194	68.60	65.02	172	10976.74	29.25	10402.97	26.76	0	0	97.23	9.64	257.68	3.52	229.35	26.39	209.88	24.18	0	1890.05	2.99	0.44	4	66	1	1	1
195	77.48	61.33	172	12397.24	16.93	9813.50	19.51	0	0	136.53	11.61	246.44	3.04	152.92	14.71	176.57	17.14	0	1130.83	4.13	0.58	4	67	1	2	2
196	78.21	62.24	173	12514.17	18.49	9958.70	21.78	0	0	132.51	11.05	234.84	3.33	171.38	16.40	201.75	19.31	0	406.33	3.49	0.57	4	67	2	2	1
197	69.99	63.51	173	11198.69	23.19	10162.07	15.90	0	0	154.91	8.81	250.31	3.84	306.75	22.89	220.25	14.52	1	3169.53	6.08	0.65	4	68	1	5	5
198	70.72	63.73	174	11315.33	44.91	10197.56	20.12	0	0	119.57	9.90	267.62	4.39	383.66	49.95	192.62	18.36	1	2948.40	4.82	0.49	5	68	2	5	4
199	70.42	63.99	176	11267.44	41.08	10237.63	11.95	0	0	161.47	6.78	233.33	3.63	546.82	53.55	226.51	11.15	1	3523.53	4.11	0.75	5	68	3	5	3
200	69.26	62.97	179	11081.77	13.99	10075.88	15.70	0	0	195.34	12.37	241.89	3.61	170.75	12.38	191.42	13.91	0	857.15	3.50	0.70	4	68	4	5	2
201	70.11	61.70	180	11217.24	24.20	9872.23	30.67	0	0	98.82	8.70	242.03	3.49	214.76	22.13	269.34	28.63	1	1343.28	2.53	0.47	3	68	5	5	1
202	75.06	63.55	176	12009.12	68.71	10167.57	29.55	0	0	100.54	14.05	277.97	5.49	353.35	71.94	166.04	26.59	1	3259.50	3.73	0.30	5	69	1	3	3
203	74.16	64.60	177	11865.59	34.97	10335.47	20.90	0	0	143.42	16.81	271.09	4.72	228.01	31.52	136.23	17.74	0	2565.65	4.77	0.42	4	69	2	3	2
204	74.00	64.59	179	11840.23	10.77	10334.82	14.80	0	0	304.42	29.86	280.67	4.57	100.64	12.75	111.86	10.96	1	1286.73	4.19	0.58	4	69	3	3	1
205	68.21	63.46	177	10913.35	22.47	10153.61	40.66	0	0	110.97	15.39	261.53	4.11	125.95	20.30	226.17	35.97	1	1096.17	3.64	0.34	4	70	1	1	1
206	76.87	62.07	177	12299.20	29.26	9930.53	50.28	0	0	115.78	14.25	250.26	5.57	186.27	26.47	304.72	49.29	1	1627.92	4.12	0.34	5	71	1	14	14
207	77.94	62.60	178	12471.14	10.49	10015.68	21.38	0	0	249.32	24.11	268.02	4.66	99.74	12.36	177.01	18.68	1	1862.55	5.36	0.57	4	71	2	14	13
208	77.02	62.65	179	12323.96	45.24	10023.82	25.88	0	0	157.37	18.92	258.52	6.76	284.79	42.99	167.89	23.19	1	3513.92	6.74	0.37	5	71	3	14	12
209	77.14	62.84	180	12342.65	18.69	10053.64	23.50	0	0	184.78	9.83	225.44	4.98	275.61	17.95	332.31	24.21	1	2535.70	5.26	0.62	5	71	4	14	11
210	76.26	63.63	181	12201.91	15.64	10180.11	12.67	0	0	282.92	16.16	259.52	4.98	210.71	14.08	171.73	11.23	0	3000.17	8.70	0.74	3	71	5	14	10
211	76.79	62.22	182	12285.67	19.27	9955.82	25.98	0	0	151.02	13.69	264.60	4.21	164.70	17.13	220.23	23.48	0	2827.75	4.13	0.53	3	71	6	14	9
212	77.29	62.97	183	12365.84	16.59	10075.24	25.44	0	0	186.12	14.94	249.10	4.79	160.35	14.76	243.50	23.12	0	1759.42	4.99	0.58	4	71	7	14	8
213	77.33	63.22	184	12372.46	10.62	10114.42	20.16	0	0	173.10	8.94	241.38	3.17	160.40	9.50	295.33	19.28	1	1779.42	3.34	0.75	4	71	8	14	7
214	76.60	62.79	185	12255.98	23.72	10045.92	20.50	0	0	132.81	14.21	262.46	3.57	170.64	20.77	147.63	18.08	0	1148.80	2.29	0.48	4	71	9	14	6
215	76.50	62.49	186	12239.68	18.08	9998.14	16.63	0	0	178.15	15.05	251.65	3.75	164.44	15.79	150.91	14.37	0	640.35	3.61	0.59	3	71	10	14	5
216	74.70	62.81	188	11951.58	15.37	10049.94	21.34	0	0	169.79	9.40	253.11	4.00	218.48	14.02	294.56	20.63	1	3701.97	6.15	0.67	4	71	11	14	4
217	74.12	63.46	189	11858.48	19.74	10153.21	19.99	0	0	161.76	12.05	265.33	4.12	205.53	17.69	208.22	17.87	0	3474.33	6.31	0.60	3	71	12	14	3
218	74.06	63.95	190	11850.20	13.75	10232.59	15.12	0	0	246.89	21.71	276.49	4.29	124.74	13.22	135.10	13.86	1	3078.97	7.95	0.60	4	71	13	14	2
219	73.85	63.71	191	11816.61	69.24	10193.55	32.31	0	0	76.21	9.55	267.66	4.35	382.23	75.53	204.13	29.54	1	2471.85	3.98	0.32	5	71	14	14	1
220	75.85	68.64	180	12135.30	37.26	10981.95	27.11	0	0	110.50	13.63	244.36	4.44	233.15	33.54	170.42	24.14	0	952.45	2.28	0.36	4	72	1	5	5
221	77.29	68.78	183	12365.87	17.72	11005.57	30.14	0	0	118.13	9.06	220.55	3.42	180.62	15.95	292.47	29.26	1	-686.35	1.84	0.57	4	72	2	5	4
222	76.38	68.47	184	12220.87	27.14	10955.65	25.65	0	0	130.48	13.49	244.96	4.38	203.40	24.18	192.27	22.84	0	976.67	2.76	0.45	4	72	3	5	3
223	75.95	68.09	185	12152.04	21.72	10893.82	12.14	0	0	184.94	12.60	244.84	3.72	244.91	19.67	139.19	11.13	0	1482.30	4.63	0.67	3	72	4	5	2
224	75.26	68.07	186	12041.98	16.75	10890.67	14.68	0	0	188.77	10.83	233.76	3.81	226.52	15.08	198.88	13.18	0	939.90	4.79	0.71	4	72	5	5	1
225	73.81	62.79	187	11810.33	41.96	10046.97	19.72	0	0	162.45	15.92	267.47	5.69	313.32	41.50	157.24	17.72	1	2416.62	6.25	0.46	4	73	1	1	1
226	78.32	68.40	187	12531.46	16.86	10943.23	17.21	0	0	130.73	8.74	234.08	2.83	195.34	15.01	199.38	15.32	0	285.50	2.61	0.66	3	74	1	1	1
227	75.92	69.06	192	12147.60	14.74	11049.09	13.46	0	0	191.31	10.26	246.89	3.43	212.79	13.27	194.79	12.03	0	1706.33	4.02	0.75	4	75	1	1	1
228	77.47	67.77	193	12395.57	20.33	10843.85	30.40	0	0	144.58	17.40	276.44	4.29	125.79	16.26	193.33	26.64	1	2410.50	6.32	0.42	5	76	1	21	21
229	76.67	66.46	195	12266.65	19.47	10633.33	33.08	0	0	168.90	10.13	249.74	5.02	251.14	18.69	372.28	34.74	1	3101.50	4.90	0.61	5	76	2	21	20
230	76.93	66.23	196	12308.77	76.45	10596.49	22.52	0	0	174.85	17.10	295.67	6.73	446.89	65.85	180.45	20.28	1	2877.00	4.76	0.50	5	76	3	21	19
231	76.87	66.82	197	12299.80	13.65	10691.86	13.15	0	0	294.36	18.69	285.28	4.83	165.71	12.02	159.64	11.59	0	3598.50	6.87	0.72	3	76	4	21	18
232	76.85	67.20	198	12295.58	12.52	10751.93	9.50	0	0	275.35	10.48	232.82	3.83	251.95	11.65	194.77	8.54	1	2862.65	4.06	0.84	4	76	5	21	17
233	75.19	67.55	199	12030.45	277.55	10808.06	19.21	0	0	116.68	11.80	250.56	5.44	981.24	515.55	150.24	17.12	1	1796.83	4.21	0.45	5	76	6	21	16
234	76.41	66.81	200	12225.80	17.21	10689.73	18.33	0	0	230.39	15.11	254.07	5.23	204.04	15.40	216.05	16.62	0	3638.12	5.66	0.65	3	76	7	21	15
235	76.65	67.05	201	12263.79	9.85	10727.61	10.33	0	0	383.76	22.60	264.98	4.57	126.32	8.12	136.11	9.43	1	2457.25	10.34	0.77	4	76	8	21	14
236	75.79	67.16	202	12126.46	10.97	10746.38	12.62	0	0	279.83	14.61	254.94	4.08	162.25	9.70	186.59	11.14	0	2265.83	6.25	0.78	3	76	9	21	13
237	75.78	66.93	203	12124.72	18.68	10709.16	16.53	0	0	189.14	15.54	258.25	4.08	175.38	16.43	155.40	14.67	0	1542.35	4.42	0.60	3	76	10	21	12
238	75.52	68.36	204	12082.79	12.28	10937.10	10.83	0	0	292.60	19.78	240.63	3.90	136.60	10.19	117.61	8.59	1	381.83	4.98	0.71	4	76	11	21	11
239	74.27	67.27	205	11883.37	30.91	10762.91	28.61	0	0	163.33	16.64	257.04	6.25	233.62	28.64	219.04	25.82	0	3072.60	4.93	0.42	4	76	12	21	10
240	75.30	67.05	206	12047.21	16.01	10728.09	11.52	0	0	271.08	16.06	251.03	4.57	208.68	14.15	150.66	10.33	0	2673.08	8.34	0.73	4	76	13	21	9
241	75.88	66.81	207	12140.75	11.55	10690.24	11.76	0	0	297.90	16.67	273.66	4.24	159.16	10.20	161.98	10.35	0	3475.80	7.79	0.77	4	76	14	21	8
242	77.03	67.73	208	12324.51	17.44	10836.61	21.53	0	0	170.60	13.12	236.25	4.18	175.72	15.54	216.59	19.19	0	1672.17	4.03	0.60	4	76	15	21	7
243	76.87	66.28	209	12298.61	13.01	10605.58	8.88	0	0	251.27	13.48	249.95	3.25	186.25	11.42	126.49	7.63	1	1897.30	8.89	0.79	3	76	16	21	6
244	76.73	66.75	210	12277.51	12.50	10680.37	17.74	0	0	222.11	15.24	251.54	4.05	140.28	10.96	199.19	15.61	0	2260.00	5.92	0.68	3	76	17	21	5
245	75.75	66.67	213	12119.47	19.85	10667.22	35.76	0	0	150.91	8.78	224.93	4.33	265.57	18.67	371.89	33.80	1	840.40	0.86	0.66	5	76	18	21	4
246	75.29	66.08	214	12046.39	15.45	10573.48	47.53	0	0	178.65	13.48	263.15	5.19	159.31	13.85	390.49	47.64	1	5974.90	4.25	0.60	5	76	19	21	3
247	75.07	66.81	215	12011.36	15.91	10689.34	19.75	0	0	231.24	14.33	258.94	5.23	199.92	14.34	244.54	18.32	0	1049.35	1.49	0.67	5	76	20	21	2
248	74.61	66.82	216	11937.10	27.62	10690.72	46.31	0	0	117.72	8.73	240.09	4.47	279.79	27.19	383.00	44.85	1	-193.02	0.61	0.55	5	76	21	21	1
249	76.12	65.46	194	12179.38	14.39	10474.06	95.40	0	0	113.43	19.40	282.40	4.67	84.13	15.94	383.00	99.98	1	3460.97	6.06	0.33	5	77	1	1	1
250	76.78	63.43	194	12284.13	32.09	10148.56	34.16	0	0	125.87	18.35	270.84	5.17	169.89	28.35	180.78	30.13	0	1425.98	2.82	0.34	5	78	1	1	1
251	74.36	63.95	195	11898.36	32.14	10232.72	30.94	0	0	171.63	18.76	277.78	6.91	226.25	29.75	220.18	28.00	0	3784.17	5.20	0.41	5	79	1	1	1
252	75.19	61.33	197	12030.28	27.37	9813.12	27.33	0	0	118.84	12.71	259.61	4.10	198.36	24.37	197.38	24.56	0	1588.33	1.64	0.43	4	80	1	1	1
253	73.20	66.12	198	11712.28	21.53	10578.84	39.95	0	0	176.77	14.32	246.20	6.37	209.31	19.82	353.04	41.92	1	3099.15	5.52	0.49	5	81	1	1	1
254	73.84	63.68	199	11814.91	16.69	10188.06	18.85	0	0	212.59	24.06	264.68	4.46	116.89	15.86	126.96	15.74	1	3206.42	7.70	0.49	5	82	1	18	18
255	73.16	63.65	200	11705.31	40.10	10184.63	51.37	0	0	116.74	26.69	280.36	6.44	136.05	36.12	173.22	44.96	0	3623.97	3.15	0.17	3	82	2	18	17
256	71.47	63.16	201	11435.08	30.13	10105.80	21.15	0	0	127.72	13.58	252.55	3.96	216.39	27.49	154.13	18.82	0	585.65	1.56	0.46	5	82	3	18	16
257	71.54	63.44	202	11446.68	29.80	10149.75	20.65	0	0	147.61	16.56	263.85	4.48	204.38	26.24	140.70	17.63	0	2667.22	3.04	0.44	3	82	4	18	15
258	71.82	64.00	203	11491.67	47.07	10239.28	31.16	0	0	100.46	15.43	253.37	4.82	236.31	42.31	157.50	27.94	0	2364.30	2.94	0.28	5	82	5	18	14
259	72.87	63.65	204	11658.86	27.95	10183.45	23.53	0	0	140.13	12.37	239.50	4.66	245.29	25.61	208.01	21.21	0	2445.42	4.09	0.49	4	82	6	18	13
260	72.96	64.97	207	11673.87	45.62	10395.13	63.35	0	0	98.61	14.28	255.13	6.29	245.18	42.25	298.12	63.15	1	4222.47	9.43	0.28	5	82	7	18	12
261	72.30	64.88	208	11567.48	17.75	10380.74	22.37	0	0	145.13	17.46	254.73	3.36	109.04	14.47	142.94	19.85	1	553.30	2.88	0.45	4	82	8	18	11
262	73.27	63.73	209	11723.90	28.28	10196.16	38.07	0	0	153.45	34.91	263.68	5.61	87.35	22.95	128.88	32.58	1	2186.88	8.08	0.20	4	82	9	18	10
263	73.51	64.26	211	11762.23	37.75	10281.02	20.52	0	0	114.30	15.12	239.40	3.85	219.62	33.24	118.99	17.92	1	501.33	2.86	0.37	4	82	10	18	9
264	74.60	62.82	212	11935.47	7.86	10051.70	7.84	0	0	531.48	24.64	276.32	4.90	127.09	6.37	130.42	7.04	1	3516.83	13.21	0.84	5	82	11	18	8
265	74.51	62.95	213	11921.52	4.54	10072.58	4.85	0	0	794.79	21.61	282.71	4.37	123.62	3.56	137.60	4.40	1	6336.65	16.78	0.94	4	82	12	18	7
266	74.49	62.99	214	11918.00	4.89	10078.96	5.26	0	0	839.98	24.59	287.95	4.99	123.62	3.84	138.52	4.77	1	5588.95	15.81	0.93	4	82	13	18	6
267	74.46	62.89	215	11913.84	5.66	10062.70	5.29	0	0	819.49	24.50	285.83	5.37	144.84	4.82	137.23	4.79	0	6840.20	14.84	0.93	4	82	14	18	5
268	74.55	62.84	216	11928.04	5.08	10054.04	5.29	0	0	857.63	26.47	293.33	5.17	120.79	3.93	132.00	4.76	1	5120.00	14.63	0.92	4	82	15	18	4
269	74.50	62.79	217	11920.72	6.90	10047.11	6.13	0	0	713.70	27.26	280.87	5.48	137.25	5.75	124.00	5.49	1	3887.70	17.90	0.89	3	82	16	18	3
270	74.54	62.94	218	11927.05	5.73	10070.11	5.74	0	0	776.84	26.10	288.85	5.25	127.93	4.61	132.81	5.29	1	5515.20	16.28	0.91	4	82	17	18	2
271	74.45	62.88	219	11912.29	5.05	10060.97	5.19	0	0	863.23	26.44	281.40	5.15	121.26	3.92	131.27	4.75	1	5865.28	25.41	0.92	4	82	18	18	1
272	77.18	68.97	212	12348.00	28.81	11034.73	20.01	0	0	147.79	19.47	249.33	4.33	169.92	25.21	122.15	19.80	1	829.85	3.54	0.39	3	83	1	1	1
273	70.98	64.00	220	11356.54	23.61	10239.41	30.38	0	0	111.20	10.12	239.37	3.83	202.58	21.34	256.95	28.23	1	533.75	3.91	0.47	4	84	1	3	3
274	69.99	62.96	221	11197.97	18.57	10072.82	11.79	0	0	177.93	14.74	248.94	3.22	174.89	16.26	116.79	12.13	1	1762.35	5.59	0.62	4	84	2	3	2
275	69.64	63.06	222	11142.55	21.06	10090.14	17.86	0	0	136.54	8.12	219.91	3.46	274.51	19.83	234.56	16.55	1	1562.70	3.95	0.64	5	84	3	3	1
276	71.96	65.26	227	11513.71	19.49	10440.95	25.28	0	0	113.52	11.32	239.00	3.10	151.42	17.43	195.42	22.44	0	815.65	3.07	0.50	4	85	1	4	4
277	73.43	65.29	228	11749.50	21.18	10446.21	18.70	0	0	135.63	14.70	250.45	3.21	149.40	18.20	131.65	16.05	1	1663.22	5.65	0.48	3	85	2	4	3
278	73.12	64.36	229	11699.14	12.24	10297.21	25.58	0	0	153.08	16.79	233.18	3.34	98.67	13.48	185.27	22.36	1	931.33	3.93	0.51	5	85	3	4	2
279	72.11	63.95	230	11538.25	17.40	10232.65	12.77	0	0	161.41	17.94	233.49	2.96	127.28	16.23	103.22	14.71	1	782.10	3.76	0.52	5	85	4	4	1
280	72.90	65.93	232	11663.95	21.17	10549.32	19.74	0	0	141.65	14.28	232.30	3.52	161.94	18.65	151.24	17.55	0	597.40	5.42	0.51	4	86	1	5	5
281	73.22	67.78	233	11715.71	10.44	10844.58	10.05	0	0	277.22	17.51	237.30	3.36	127.57	9.20	123.03	8.92	1	1268.55	8.27	0.75	4	86	2	5	4
282	73.76	66.01	236	11801.80	15.86	10561.47	16.74	0	0	154.49	10.24	219.74	3.17	185.23	14.08	195.42	14.89	0	1178.65	5.66	0.67	3	86	3	5	3
283	74.50	66.50	237	11919.41	18.34	10639.56	21.90	0	0	170.75	19.19	239.74	3.95	117.08	13.77	147.34	18.67	1	1883.45	6.15	0.47	4	86	4	5	2
284	72.68	66.76	238	11629.60	22.78	10681.13	29.65	0	0	104.04	10.68	230.33	3.42	172.03	20.27	223.42	26.51	0	1058.50	3.77	0.45	4	86	5	5	1
285	75.47	65.49	235	12074.63	20.87	10479.04	28.93	0	0	115.35	11.22	235.98	3.58	166.17	18.52	229.88	25.85	0	2092.83	4.25	0.48	4	87	1	1	1
286	73.12	64.49	239	11699.36	13.38	10317.73	11.08	0	0	191.35	13.35	238.75	2.59	145.47	11.80	104.38	7.46	1	793.92	6.97	0.70	4	88	1	4	4
287	72.13	63.86	241	11540.41	11.48	10218.39	7.40	0	0	218.70	22.57	240.95	2.49	101.07	12.43	75.97	7.59	1	1001.50	6.33	0.59	5	88	2	4	3
288	72.13	63.56	242	11540.79	12.79	10169.62	23.82	0	0	147.84	13.83	234.43	3.17	111.84	12.93	198.59	20.86	1	981.97	6.13	0.56	4	88	3	4	2
289	71.89	62.55	243	11501.85	17.78	10007.79	25.03	0	0	109.01	11.08	237.31	2.82	136.19	16.23	190.09	21.97	0	1253.92	3.39	0.50	5	88	4	4	1
290	71.55	62.65	247	11448.69	18.95	10023.95	17.68	0	0	161.07	15.64	248.31	3.52	149.25	16.29	138.89	15.09	0	1430.22	6.16	0.55	5	89	1	1	1
291	71.98	63.42	252	11517.11	58.29	10147.39	19.96	0	0	132.18	9.77	219.98	5.01	488.00	76.15	216.20	18.41	1	1706.00	6.82	0.50	4	90	1	2	2
292	72.37	64.68	253	11578.92	20.90	10349.59	13.38	0	0	141.85	11.32	244.06	2.87	201.35	18.35	127.59	11.35	1	726.90	4.08	0.62	4	90	2	2	1
293	69.86	64.23	255	11178.20	21.14	10276.80	24.35	0	0	108.84	9.02	233.51	3.15	198.42	18.94	226.40	22.28	0	279.88	2.23	0.54	4	91	1	1	1
294	75.31	64.03	255	12048.82	14.25	10244.90	8.18	0	0	194.63	14.88	249.10	2.61	149.52	12.37	99.49	9.76	1	917.78	3.75	0.69	4	92	1	7	7
295	75.92	62.64	256	12147.65	18.79	10022.07	23.78	0	0	134.83	8.61	217.13	3.71	230.44	17.40	287.24	22.73	1	491.03	4.34	0.61	5	92	2	7	6
296	76.91	61.95	257	12306.06	16.96	9912.65	11.27	0	0	207.26	16.47	244.28	3.50	166.62	14.85	116.51	11.60	1	2039.47	6.53	0.64	3	92	3	7	5
297	77.11	63.08	258	12337.30	21.95	10092.38	29.92	0	0	117.44	9.02	221.51	3.90	224.79	20.14	296.57	29.11	1	1500.30	5.29	0.51	4	92	4	7	4
298	77.96	62.91	261	12473.98	26.50	10064.86	21.09	0	0	112.45	10.95	235.12	3.33	210.22	23.61	167.73	18.76	0	2189.50	4.47	0.49	4	92	5	7	3
299	76.45	62.08	264	12231.97	19.84	9933.39	20.44	0	0	123.03	11.69	237.58	3.03	160.68	17.34	165.72	18.02	0	1174.20	3.76	0.53	3	92	6	7	2
300	76.21	63.53	266	12193.02	13.70	10164.35	12.53	0	0	252.29	19.93	255.77	3.69	131.67	12.08	105.92	8.57	1	1468.03	6.05	0.65	4	92	7	7	1
301	72.92	66.79	262	11667.30	36.05	10686.08	14.09	0	0	114.59	12.68	235.88	3.11	251.31	32.60	101.08	13.23	1	919.47	3.52	0.47	4	93	1	1	1
302	74.90	64.16	265	11983.65	11.66	10265.91	11.48	0	0	259.44	19.21	249.89	3.60	125.06	11.03	122.44	10.63	1	1566.85	7.55	0.69	4	94	1	6	6
303	74.69	64.90	267	11949.69	21.70	10383.48	16.85	0	0	180.86	13.16	248.72	4.39	230.75	19.48	179.66	15.06	0	3040.97	5.18	0.61	3	94	2	6	5
304	73.82	64.13	268	11811.44	12.50	10261.33	7.87	0	0	321.32	22.03	279.90	3.87	144.53	11.01	99.46	8.42	1	2976.58	8.60	0.73	4	94	3	6	4
305	72.52	63.86	269	11603.73	16.68	10217.62	17.08	0	0	221.92	14.39	257.66	4.78	199.49	14.88	204.13	15.27	0	2937.08	6.38	0.67	3	94	4	6	3
306	71.59	63.70	272	11454.77	19.03	10192.52	26.81	0	0	114.50	8.71	256.90	3.34	195.53	17.18	271.34	25.00	1	2641.35	5.53	0.56	5	94	5	6	2
307	71.35	63.81	273	11415.99	15.11	10209.69	24.74	0	0	136.59	10.81	260.59	3.28	147.38	13.25	240.43	22.25	0	2029.17	5.66	0.60	3	94	6	6	1
308	71.50	62.01	270	11439.37	22.11	9921.73	21.72	0	0	144.86	12.37	235.94	4.03	200.61	19.69	196.88	19.39	0	1614.00	4.73	0.54	4	95	1	1	1
309	73.52	67.42	272	11763.82	28.09	10787.57	34.07	0	0	98.20	7.00	218.85	3.57	292.20	28.06	335.17	34.89	1	1250.38	2.51	0.54	5	96	1	1	1
310	74.06	62.26	274	11850.31	22.31	9961.58	24.27	0	0	119.99	8.76	229.57	3.66	238.56	20.58	258.74	22.55	1	1182.38	4.57	0.55	4	97	1	1	1
311	71.38	63.20	277	11421.31	35.28	10111.68	14.13	0	0	124.98	16.11	243.97	3.35	215.66	30.97	90.65	13.72	1	1737.95	3.35	0.43	5	98	1	2	2
312	72.98	62.67	278	11677.24	18.22	10027.31	22.70	0	0	124.56	12.58	241.33	3.09	140.24	16.58	173.36	19.88	0	1977.95	4.12	0.51	4	98	2	2	1
313	73.00	64.72	279	11679.84	22.97	10354.99	17.36	0	0	150.68	16.89	250.84	3.56	157.49	20.18	117.23	14.68	1	1292.35	6.09	0.48	5	99	1	1	1
314	74.11	67.34	281	11857.54	21.33	10774.76	14.03	0	0	169.33	11.83	240.28	3.66	235.08	19.18	155.43	12.40	0	1609.53	5.73	0.65	4	100	1	1	1
315	70.26	67.29	283	11242.37	21.66	10766.21	12.02	0	0	201.71	15.71	242.47	3.91	213.51	19.05	116.71	10.16	1	869.40	6.03	0.63	4	101	1	8	8
316	69.57	66.71	284	11130.59	16.40	10674.22	26.07	0	0	147.61	15.28	259.88	3.34	97.13	10.59	190.02	22.67	1	1113.65	3.73	0.51	5	101	2	8	7
317	69.35	66.13	285	11096.10	27.04	10580.04	37.09	0	0	113.28	9.16	234.16	4.30	261.30	25.25	313.33	37.21	1	1806.30	4.64	0.48	5	101	3	8	6
318	69.77	66.87	286	11162.90	21.72	10699.63	15.06	0	0	173.25	16.67	263.27	3.81	174.65	18.99	123.73	14.26	1	2371.80	8.86	0.55	5	101	4	8	5
319	71.07	66.57	287	11371.02	122.14	10651.47	18.20	0	0	102.84	10.93	248.45	4.40	601.28	184.44	133.14	15.48	1	1372.33	4.67	0.44	5	101	5	8	4
320	69.74	66.38	288	11158.03	24.27	10620.15	22.58	0	0	122.08	13.05	242.46	3.51	174.92	21.40	162.75	19.81	0	1151.33	3.71	0.47	5	101	6	8	3
321	68.87	66.36	289	11019.37	17.88	10617.75	25.33	0	0	149.29	10.83	236.72	4.10	192.64	16.14	269.20	23.52	1	2105.83	5.11	0.59	4	101	7	8	2
322	68.31	67.22	290	10929.62	22.01	10755.85	12.11	0	0	190.01	16.06	251.83	3.74	201.05	19.27	111.37	10.95	1	1543.62	5.72	0.60	4	101	8	8	1
323	69.32	65.35	291	11091.66	17.94	10456.19	42.82	0	0	144.58	7.93	232.35	4.43	260.63	17.00	479.17	52.14	1	3403.55	6.59	0.59	5	102	1	4	4
324	70.73	65.41	292	11317.33	13.04	10465.60	17.52	0	0	249.44	14.47	264.58	4.79	174.57	11.64	233.73	15.72	0	3959.00	7.76	0.72	4	102	2	4	3
325	71.43	65.10	293	11428.58	22.66	10415.89	23.59	0	0	178.36	13.31	255.88	5.12	236.80	20.53	233.38	23.01	0	4083.60	7.50	0.58	4	102	3	4	2
326	69.93	64.05	294	11188.46	8.98	10247.56	14.33	0	0	250.50	14.65	260.26	3.48	122.81	8.78	190.07	12.59	1	1718.60	4.66	0.76	4	102	4	4	1
327	70.52	63.89	293	11282.69	24.45	10221.92	36.48	0	0	165.92	16.64	263.91	5.98	189.81	21.86	259.88	35.84	1	3465.28	5.78	0.47	5	103	1	1	1
328	74.70	64.21	294	11951.76	21.38	10273.90	15.65	0	0	156.29	13.04	247.97	3.52	197.63	18.82	144.88	13.87	0	629.35	2.80	0.59	4	104	1	6	6
329	73.15	63.68	295	11704.64	77.91	10189.45	13.15	0	0	146.77	6.76	228.82	3.94	759.87	152.69	231.04	12.26	1	2899.22	6.67	0.69	5	104	2	6	5
330	73.43	64.04	296	11748.06	31.85	10246.84	13.09	0	0	181.25	9.43	234.26	4.40	418.01	37.84	199.98	12.00	1	3116.97	9.01	0.69	4	104	3	6	4
331	74.00	64.40	297	11840.52	25.37	10303.86	11.92	0	0	192.44	10.20	234.67	4.11	345.79	26.28	176.66	10.78	1	3472.33	9.25	0.72	4	104	4	6	3
332	74.81	64.26	298	11969.15	31.49	10281.89	20.92	0	0	167.47	18.33	249.76	5.30	220.84	28.34	147.74	18.48	0	2361.15	3.58	0.45	5	104	5	6	2
333	75.50	62.76	299	12079.28	21.71	10041.99	22.43	0	0	147.35	18.33	252.77	3.83	131.12	17.70	137.93	19.59	1	604.35	3.14	0.43	5	104	6	6	1
334	71.71	64.52	298	11474.10	42.42	10323.50	17.02	0	0	158.32	10.18	233.72	5.00	439.17	52.25	211.40	15.65	1	3755.65	7.62	0.58	5	105	1	7	7
335	70.89	64.02	299	11341.93	11.73	10243.02	9.63	0	0	237.98	10.54	231.45	3.16	204.46	10.41	168.10	8.56	0	2139.60	7.37	0.82	3	105	2	7	6
336	71.81	64.26	300	11489.04	26.15	10281.44	16.62	0	0	155.66	14.28	244.46	3.98	218.69	23.46	139.89	14.64	0	1621.97	5.56	0.54	4	105	3	7	5
337	72.40	65.73	301	11583.30	19.31	10517.13	18.07	0	0	152.00	11.84	245.56	3.57	191.72	17.11	179.37	16.01	0	502.03	4.46	0.60	4	105	4	7	4
338	71.53	66.21	302	11444.24	15.76	10593.46	18.99	0	0	165.68	14.13	252.93	3.46	140.97	13.37	171.03	16.65	0	1342.17	4.07	0.59	4	105	5	7	3
339	72.39	65.12	303	11582.68	10.91	10419.06	7.01	0	0	271.93	15.01	251.01	2.89	154.77	9.43	106.76	7.36	1	1640.85	5.89	0.80	4	105	6	7	2
340	71.76	63.61	304	11481.79	19.17	10177.39	16.22	0	0	212.54	21.54	249.29	3.85	142.82	16.60	86.49	10.11	1	1563.20	5.95	0.54	4	105	7	7	1
341	68.09	66.11	303	10894.57	32.72	10577.22	23.35	0	0	104.69	9.16	223.07	3.71	283.58	31.45	209.26	21.21	1	1532.85	3.08	0.48	4	106	1	1	1
342	75.16	64.55	306	12026.32	31.36	10328.25	23.97	0	0	137.66	17.61	252.86	4.59	188.43	27.65	143.41	20.53	0	1323.72	4.16	0.40	5	107	1	2	2
343	74.83	64.40	307	11973.36	13.36	10304.62	13.87	0	0	171.28	10.23	244.34	2.90	172.74	11.81	179.29	12.24	0	1460.42	5.48	0.73	2	107	2	2	1
344	72.96	62.88	309	11673.39	15.97	10060.57	9.39	0	0	183.19	15.36	242.29	2.74	151.52	14.11	98.72	10.27	1	850.83	4.34	0.64	4	108	1	4	4
345	71.57	64.29	311	11451.49	12.22	10286.80	12.94	0	0	193.07	12.62	244.76	2.91	142.64	10.41	151.75	11.27	0	1967.47	9.42	0.72	4	108	2	4	3
346	70.89	65.04	312	11342.30	32.10	10405.75	13.99	0	0	132.01	9.85	244.77	3.42	319.07	31.78	147.17	12.79	1	1660.90	3.55	0.61	4	108	3	4	2
347	69.39	64.67	313	11102.03	14.36	10347.83	15.31	0	0	193.34	13.02	251.36	3.53	164.24	12.61	175.21	13.48	0	661.52	4.40	0.68	4	108	4	4	1
348	71.74	65.35	310	11478.98	25.36	10455.91	30.63	0	0	111.11	15.00	250.75	3.77	144.62	22.24	174.66	26.85	0	1735.78	3.76	0.36	5	109	1	1	1
349	75.63	64.13	312	12100.12	11.86	10260.88	9.77	0	0	265.04	21.25	262.53	3.25	102.69	8.47	102.73	10.27	1	1386.60	5.90	0.66	4	110	1	11	11
350	75.40	63.31	313	12064.64	20.68	10128.81	22.21	0	0	155.46	14.24	265.09	4.16	174.42	18.28	187.27	19.64	0	1633.17	4.15	0.53	3	110	2	11	10
351	75.60	64.59	315	12095.50	23.80	10334.38	20.53	0	0	179.12	11.64	257.29	4.90	274.59	23.12	240.05	19.70	1	3188.15	4.37	0.62	4	110	3	11	9
352	75.70	64.87	316	12112.59	11.68	10378.85	26.26	0	0	249.10	17.82	282.25	5.28	125.27	10.05	277.92	24.45	1	3554.67	7.13	0.65	4	110	4	11	8
353	74.97	64.66	317	11995.54	17.69	10345.24	10.79	0	0	312.52	13.86	269.59	5.49	300.24	17.21	190.79	9.76	1	5205.38	8.11	0.79	5	110	5	11	7
354	75.05	64.09	318	12008.44	13.75	10254.54	6.83	0	0	363.26	15.47	274.91	4.34	247.84	12.52	127.24	6.52	1	3914.05	11.69	0.84	4	110	6	11	6
355	74.56	64.81	319	11928.95	11.60	10369.74	11.62	0	0	371.78	21.04	296.63	5.25	157.56	10.10	158.08	10.22	0	3417.77	7.09	0.76	3	110	7	11	5
356	74.88	64.85	320	11980.06	12.86	10375.37	11.86	0	0	407.88	21.59	284.26	6.27	187.58	11.40	173.09	10.50	0	5912.50	9.23	0.77	4	110	8	11	4
357	73.11	64.36	321	11698.35	96.76	10298.28	85.88	0	0	194.20	11.13	208.42	9.47	774.40	193.99	721.13	142.50	1	4076.52	6.05	0.10	5	110	9	11	3
358	73.49	62.83	322	11758.67	28.03	10053.11	7.18	0	0	256.81	13.41	273.54	4.23	380.27	30.76	111.89	7.06	1	5137.72	6.98	0.78	4	110	10	11	2
359	73.23	62.97	323	11717.10	39.23	10075.75	29.73	0	0	101.50	12.74	268.93	4.43	241.65	35.55	184.21	26.65	0	2755.10	2.77	0.34	5	110	11	11	1
360	73.65	64.41	314	11784.20	324.74	10305.50	15.09	0	0	167.10	11.88	253.01	6.06	1280.82	812.84	169.45	13.74	1	3698.92	6.92	0.59	5	111	1	2	2
361	75.03	65.76	315	12004.82	43.97	10521.22	53.43	0	0	126.94	11.90	264.84	6.54	345.04	46.12	356.65	51.60	1	4695.62	5.24	0.49	5	111	2	2	1
362	71.87	65.32	315	11499.95	35.95	10450.81	25.65	0	0	153.67	13.32	278.04	6.05	313.34	35.81	233.61	23.62	1	4459.12	5.31	0.46	5	112	1	2	2
363	70.63	66.24	316	11300.99	15.52	10599.05	18.09	0	0	223.30	21.17	284.17	4.38	121.60	12.46	145.71	15.76	1	2770.27	3.65	0.57	5	112	2	2	1
364	74.92	69.89	319	11987.61	54.46	11182.03	21.34	0	0	129.01	14.51	248.89	4.84	314.24	53.07	147.43	19.26	1	60.20	1.58	0.44	5	113	1	1	1
365	74.36	65.08	320	11897.72	65.57	10413.25	23.45	0	0	207.53	17.03	294.89	7.39	475.92	54.46	226.81	21.49	1	6743.40	9.63	0.59	5	114	1	1	1
366	73.37	66.83	322	11738.71	121.24	10692.40	74.34	0	0	62.18	28.49	288.25	7.23	204.45	106.52	126.80	68.23	1	558.02	2.43	0.09	5	115	1	3	3
367	72.51	66.96	323	11600.82	19.84	10714.33	22.21	0	0	138.76	10.93	250.24	3.72	195.59	17.73	218.13	20.03	0	871.92	3.28	0.57	5	115	2	3	2
368	71.11	65.75	324	11377.00	18.86	10520.80	14.59	0	0	179.18	16.58	273.86	3.54	156.85	16.55	121.11	12.77	1	1775.55	4.43	0.57	4	115	3	3	1
369	76.23	65.00	327	12197.43	32.90	10400.78	20.03	0	0	100.28	8.79	226.04	3.27	286.37	31.18	178.67	18.05	1	481.03	2.92	0.50	5	116	1	1	1
370	72.42	65.04	328	11586.79	27.23	10406.13	33.82	0	0	122.22	10.63	240.18	4.83	246.54	25.19	295.53	33.11	1	2046.55	5.46	0.43	4	117	1	2	2
371	73.04	63.58	329	11686.47	24.19	10173.54	34.63	0	0	114.95	9.63	228.68	4.30	227.26	22.39	314.19	34.38	1	1308.88	5.22	0.46	4	117	2	2	1
372	73.85	65.71	330	11815.89	19.13	10513.31	18.57	0	0	156.73	15.57	282.28	3.55	148.42	16.90	143.61	16.12	0	2383.45	3.87	0.52	3	118	1	1	1
373	74.06	68.44	330	11850.09	23.98	10950.28	55.45	0	0	105.35	11.77	257.39	4.49	167.68	21.62	340.34	56.18	1	2712.50	4.75	0.41	5	119	1	17	17
374	74.00	68.25	331	11840.38	11.81	10919.44	15.54	0	0	222.31	11.20	242.52	3.84	182.28	10.58	238.76	14.05	0	2776.88	6.07	0.76	3	119	2	17	16
375	74.27	68.97	332	11883.39	16.28	11035.07	9.67	0	0	222.76	17.74	276.27	3.45	161.92	14.20	106.37	10.95	1	3051.12	7.98	0.66	5	119	3	17	15
376	73.10	68.37	333	11696.09	13.71	10938.40	15.74	0	0	208.67	10.85	224.68	3.95	205.08	12.39	235.28	14.23	0	1963.42	7.11	0.74	5	119	4	17	14
377	71.65	69.64	334	11463.35	13.69	11142.89	15.87	0	0	181.84	15.66	250.10	3.11	116.72	10.85	139.58	13.48	1	1463.85	6.00	0.60	4	119	5	17	13
378	72.36	69.32	335	11577.09	11.73	11091.51	10.88	0	0	238.11	12.10	245.32	3.32	177.93	10.33	165.02	9.57	0	2287.35	9.10	0.79	3	119	6	17	12
379	73.64	69.02	336	11781.74	17.36	11042.46	15.21	0	0	232.78	14.80	241.82	4.80	211.45	15.47	185.37	13.56	0	2486.70	7.10	0.68	3	119	7	17	11
380	74.45	68.36	337	11911.47	31.39	10937.17	14.46	0	0	236.54	13.07	232.68	6.16	398.05	36.01	208.33	13.27	1	3784.22	11.52	0.66	4	119	8	17	10
381	75.19	67.73	338	12029.65	17.54	10837.26	16.35	0	0	262.31	15.18	250.72	5.79	235.57	15.97	220.32	14.79	0	3058.78	7.88	0.68	4	119	9	17	9
382	75.11	66.36	339	12017.49	12.20	10618.18	18.11	0	0	286.11	17.15	254.94	5.34	157.83	10.91	233.39	16.20	0	4274.17	9.66	0.71	4	119	10	17	8
383	74.40	67.37	340	11903.59	14.83	10779.56	25.93	0	0	214.37	12.13	250.95	5.35	207.24	13.55	339.93	26.79	1	3594.60	10.15	0.66	4	119	11	17	7
384	74.43	67.18	341	11909.58	13.09	10748.52	20.17	0	0	244.16	11.90	244.44	5.11	211.67	11.93	312.16	19.96	1	3729.55	7.99	0.73	4	119	12	17	6
385	74.55	67.30	342	11927.66	13.08	10768.06	38.65	0	0	216.25	12.98	237.98	5.02	169.05	11.71	382.58	36.37	1	3550.65	9.25	0.71	5	119	13	17	5
386	74.48	67.92	343	11916.46	19.58	10866.83	55.54	0	0	180.76	13.31	265.91	6.35	209.47	17.90	448.07	57.97	1	4154.88	7.39	0.53	5	119	14	17	4
387	73.74	69.28	344	11797.88	11.22	11084.34	12.05	0	0	233.48	12.25	256.95	3.35	164.96	9.89	177.17	10.62	0	2149.17	4.29	0.78	3	119	15	17	3
388	73.92	69.57	345	11826.76	19.69	11130.48	13.05	0	0	187.91	11.67	238.22	3.77	242.86	17.99	162.88	11.57	0	1922.92	6.93	0.69	4	119	16	17	2
389	73.64	68.76	346	11782.73	13.39	11001.97	15.32	0	0	198.56	11.26	234.61	3.61	182.89	11.92	209.05	13.65	0	1127.28	8.72	0.73	3	119	17	17	1
390	67.17	65.91	333	10747.64	19.19	10544.89	23.17	0	0	119.20	9.33	229.79	3.21	190.59	17.18	229.14	20.93	0	90.20	1.96	0.57	3	120	1	1	1
391	72.15	64.83	344	11544.36	15.02	10372.05	11.01	0	0	207.37	14.62	258.46	3.21	164.59	13.14	122.44	10.16	1	2938.20	4.29	0.69	4	121	1	1	1
392	69.69	63.31	345	11151.09	22.75	10129.50	21.31	0	0	126.72	7.01	212.82	3.62	316.16	22.91	299.91	20.99	1	1660.88	3.39	0.58	4	122	1	22	22
393	68.20	64.42	346	10911.41	27.12	10307.97	29.64	0	0	104.13	12.66	244.71	3.68	172.30	24.01	188.25	26.19	0	821.55	1.90	0.39	3	122	2	22	21
394	67.77	65.16	347	10842.70	25.93	10425.47	31.55	0	0	131.05	16.50	243.37	4.64	158.95	22.92	193.28	27.86	0	1590.95	4.23	0.38	5	122	3	22	20
395	67.56	64.77	348	10809.55	21.55	10362.80	40.44	0	0	91.41	7.73	254.97	3.33	200.73	19.61	341.77	41.67	1	2509.22	3.21	0.49	5	122	4	22	19
396	68.55	64.73	349	10967.83	12.55	10356.56	18.38	0	0	201.46	12.09	242.64	3.85	161.97	11.12	236.23	16.50	0	2304.97	7.17	0.71	3	122	5	22	18
397	70.02	65.91	350	11203.62	70.90	10545.51	18.65	0	0	121.05	10.11	250.28	4.65	506.74	94.39	177.31	17.01	1	2641.85	6.89	0.50	4	122	6	22	17
398	70.78	65.87	351	11325.44	14.47	10539.78	16.64	0	0	212.03	10.22	247.48	4.31	235.27	13.28	267.20	15.65	1	3262.38	8.97	0.73	4	122	7	22	16
399	70.51	65.16	352	11282.20	13.57	10426.39	12.91	0	0	248.36	13.98	265.98	4.11	186.25	12.00	177.17	11.43	0	3820.62	7.96	0.75	3	122	8	22	15
400	71.07	65.31	353	11370.48	13.25	10450.14	11.01	0	0	310.60	13.76	245.85	4.81	231.38	12.01	193.25	9.86	0	3646.12	10.10	0.80	3	122	9	22	14
401	71.08	65.71	354	11372.89	12.18	10513.26	11.24	0	0	278.43	11.39	249.04	4.22	231.09	11.08	213.98	10.12	0	3534.00	10.71	0.82	4	122	10	22	13
402	72.22	65.86	355	11555.96	8.45	10537.75	7.93	0	0	387.10	13.51	261.52	3.96	187.01	7.47	175.54	7.02	0	4961.95	14.85	0.88	3	122	11	22	12
403	71.81	64.83	356	11488.88	13.75	10372.08	9.10	0	0	320.80	14.73	257.74	4.48	230.89	12.30	153.60	8.12	0	3633.47	12.20	0.81	3	122	12	22	11
404	71.36	65.64	357	11417.33	21.37	10502.65	25.23	0	0	119.75	10.18	254.96	3.58	195.37	19.15	230.09	22.71	0	2213.05	3.23	0.53	4	122	13	22	10
405	70.80	66.82	358	11328.25	14.26	10691.99	36.17	0	0	153.44	11.50	239.98	4.14	148.95	12.86	343.53	37.10	1	1367.42	3.46	0.61	5	122	14	22	9
406	71.41	66.96	359	11424.82	14.35	10713.58	20.25	0	0	216.02	10.18	225.94	4.74	240.68	13.27	320.45	20.44	1	2523.22	9.40	0.71	4	122	15	22	8
407	71.01	66.02	360	11361.21	11.93	10564.00	18.69	0	0	249.75	11.35	250.93	4.76	206.45	10.88	308.72	18.44	1	3733.28	12.08	0.76	4	122	16	22	7
408	71.32	66.19	361	11411.81	13.37	10591.11	19.76	0	0	219.68	7.87	196.09	4.40	294.01	13.13	393.12	22.58	1	3772.83	7.55	0.74	4	122	17	22	6
409	72.31	65.50	362	11570.13	14.79	10480.56	11.83	0	0	262.67	10.59	230.33	4.57	283.25	14.08	230.95	10.83	1	3466.53	10.62	0.79	3	122	18	22	5
410	71.15	65.36	363	11383.94	21.10	10458.04	35.51	0	0	129.97	9.58	249.50	4.30	224.83	19.34	332.67	36.01	1	2543.33	4.51	0.54	5	122	19	22	4
411	71.46	64.76	364	11433.58	24.19	10360.85	20.71	0	0	160.65	10.06	229.72	4.66	297.92	23.51	255.98	19.80	1	1885.33	5.45	0.59	5	122	20	22	3
412	72.02	64.75	365	11523.96	18.97	10360.07	21.66	0	0	208.34	18.40	246.51	5.25	165.95	16.83	189.31	19.13	0	2449.97	7.54	0.55	3	122	21	22	2
413	72.89	65.90	366	11661.90	25.46	10544.73	14.97	0	0	166.14	12.49	238.29	4.06	259.62	23.38	155.05	13.47	1	2035.70	7.05	0.61	4	122	22	22	1
414	72.09	63.67	358	11533.89	29.79	10187.93	27.67	0	0	138.93	17.85	266.19	4.93	178.87	26.29	166.12	24.37	0	2751.65	4.33	0.37	3	123	1	1	1
415	74.02	62.59	367	11842.76	26.05	10013.65	26.52	0	0	108.81	14.29	242.94	3.47	153.00	23.11	155.21	23.04	0	1230.28	4.24	0.38	4	124	1	1	1
416	70.90	63.95	375	11343.87	27.88	10232.40	31.00	0	0	103.47	8.75	227.97	3.97	257.73	26.18	282.42	29.83	1	1834.58	5.19	0.46	5	125	1	2	2
417	70.43	64.59	376	11269.43	28.31	10335.17	26.11	0	0	110.36	10.65	240.23	3.90	228.17	25.54	210.76	23.49	0	1992.38	3.76	0.45	4	125	2	2	1
418	72.59	66.29	380	11614.75	19.28	10605.82	21.72	0	0	137.08	11.35	245.73	3.54	180.12	17.12	202.82	19.30	0	2158.97	4.46	0.57	3	126	1	1	1
419	69.80	70.06	383	11167.85	14.83	11210.38	27.92	0	0	121.81	10.91	228.42	3.04	128.90	13.42	239.46	25.10	1	56.22	5.30	0.55	4	127	1	1	1
420	72.70	70.33	387	11632.63	12.53	11252.14	18.60	0	0	154.24	13.59	247.61	2.72	103.02	10.07	161.37	16.13	1	1652.70	5.78	0.60	4	128	1	3	3
421	73.92	70.30	388	11827.11	20.13	11248.16	17.56	0	0	156.50	12.46	247.93	3.67	195.23	17.87	170.53	15.54	0	1693.70	6.04	0.60	3	128	2	3	2
422	72.87	70.17	390	11659.61	15.48	11226.82	13.84	0	0	209.81	14.88	247.47	3.75	168.30	13.62	150.61	12.25	0	2512.60	9.22	0.67	4	128	3	3	1
423	74.82	68.55	391	11970.72	24.70	10967.99	23.79	0	0	129.32	13.12	239.60	3.93	188.13	21.88	181.23	21.06	0	1297.00	4.72	0.47	3	129	1	18	18
424	74.70	66.94	392	11952.28	18.74	10710.74	14.05	0	0	173.37	11.18	252.09	3.55	224.76	16.74	168.99	12.54	0	1330.25	6.26	0.68	3	129	2	18	17
425	74.88	67.24	393	11981.10	26.28	10757.66	20.35	0	0	136.16	10.12	227.27	4.10	272.20	24.75	214.74	18.49	1	1469.67	5.51	0.55	4	129	3	18	16
426	74.33	66.77	394	11892.95	15.55	10682.77	10.10	0	0	190.68	8.19	222.19	3.06	277.92	14.57	183.78	9.10	1	2423.50	7.71	0.80	3	129	4	18	15
427	73.28	66.78	395	11725.27	18.38	10684.42	15.14	0	0	210.76	14.17	253.42	4.44	211.35	16.35	174.25	13.46	0	3501.65	9.69	0.66	3	129	5	18	14
428	72.31	67.21	396	11570.29	15.82	10753.87	13.89	0	0	236.12	16.22	262.39	4.30	177.50	13.91	155.98	12.26	0	3427.15	10.15	0.68	3	129	6	18	13
429	72.11	66.98	397	11537.10	12.36	10716.29	20.24	0	0	178.44	7.86	222.53	3.57	221.60	11.37	337.80	20.87	1	2629.55	7.07	0.75	4	129	7	18	12
430	71.37	67.85	398	11419.89	35.32	10855.24	37.01	0	0	104.87	12.10	245.37	4.94	239.40	32.28	247.70	34.63	0	2458.25	2.98	0.34	5	129	8	18	11
431	69.95	68.11	399	11192.13	14.46	10898.08	22.43	0	0	158.80	15.09	247.34	3.50	122.28	14.27	183.43	19.65	1	1563.15	5.39	0.55	3	129	9	18	10
432	70.48	66.22	400	11276.80	12.93	10595.20	13.14	0	0	215.16	14.57	255.75	3.37	146.10	11.06	149.15	11.53	0	2019.92	6.93	0.70	4	129	10	18	9
433	70.45	65.94	401	11272.60	19.96	10549.64	11.53	0	0	185.44	11.86	244.74	3.50	240.88	17.86	140.72	10.56	0	2363.38	7.05	0.70	4	129	11	18	8
434	70.63	66.40	402	11301.57	15.77	10624.17	13.43	0	0	202.21	12.44	235.08	3.68	198.05	13.96	168.66	11.87	0	1506.05	6.57	0.71	3	129	12	18	7
435	71.40	66.61	403	11424.34	17.16	10657.17	26.42	0	0	159.29	13.97	238.99	4.23	151.04	15.04	232.40	23.58	0	1069.40	4.54	0.54	4	129	13	18	6
436	70.58	67.09	405	11292.84	28.35	10733.76	22.00	0	0	133.63	11.96	245.77	4.29	245.35	25.73	191.35	19.77	0	2314.95	5.43	0.49	4	129	14	18	5
437	71.00	68.22	406	11360.54	15.18	10914.86	13.22	0	0	182.97	13.01	247.73	3.14	164.54	13.35	143.31	11.65	0	2328.42	5.63	0.68	4	129	15	18	4
438	71.13	68.21	407	11380.94	10.97	10912.89	9.88	0	0	238.19	14.76	248.45	2.96	137.42	9.84	123.89	8.86	1	1063.10	8.97	0.75	4	129	16	18	3
439	71.87	67.42	408	11499.71	12.81	10786.67	13.00	0	0	182.15	9.55	222.91	2.97	189.07	11.38	191.93	11.54	0	1776.25	6.20	0.76	2	129	17	18	2
440	70.75	67.48	409	11320.20	13.16	10797.42	9.68	0	0	222.19	10.78	225.72	3.11	209.18	11.65	153.77	8.47	0	1591.65	7.09	0.80	3	129	18	18	1
441	72.41	68.92	410	11585.10	15.87	11027.21	13.25	0	0	167.75	13.97	246.14	2.92	146.75	13.60	125.79	12.61	1	1467.17	5.27	0.62	5	130	1	1	1
442	69.22	66.59	413	11074.83	14.85	10654.10	16.59	0	0	318.03	19.38	268.60	6.36	188.92	13.24	210.92	14.79	0	4986.33	12.62	0.70	3	131	1	2	2
443	69.09	66.44	414	11054.37	19.01	10629.95	18.08	0	0	235.87	16.15	259.31	5.62	215.28	17.10	205.21	16.19	0	4256.50	7.04	0.63	4	131	2	2	1
444	71.52	68.66	416	11442.44	16.17	10985.49	16.94	0	0	169.79	16.55	247.38	3.23	120.69	12.44	130.49	14.16	1	409.25	4.81	0.54	3	132	1	7	7
445	71.11	68.09	417	11377.99	19.97	10894.27	18.57	0	0	138.98	10.19	234.88	3.41	211.11	17.88	196.42	16.63	0	1094.00	4.79	0.61	4	132	2	7	6
446	70.02	68.63	420	11202.95	17.60	10980.63	20.91	0	0	135.98	11.74	232.44	3.22	157.47	15.65	186.83	18.42	0	1185.03	5.25	0.57	3	132	3	7	5
447	70.47	68.46	421	11274.60	16.84	10954.21	18.05	0	0	159.38	12.24	236.05	3.45	169.08	14.83	181.27	15.92	0	1477.33	4.59	0.62	3	132	4	7	4
448	70.40	68.27	422	11263.96	13.65	10923.01	16.23	0	0	147.46	10.46	237.28	2.67	147.54	11.80	176.03	14.25	0	1184.85	4.27	0.67	4	132	5	7	3
449	71.07	68.60	424	11371.85	13.82	10976.77	13.05	0	0	154.14	9.78	241.60	2.53	167.84	12.17	158.26	11.40	0	1219.38	5.32	0.72	4	132	6	7	2
450	71.66	67.45	425	11465.60	21.13	10792.73	15.29	0	0	165.68	8.65	221.03	3.89	308.79	20.84	231.39	14.05	1	1763.05	4.91	0.68	5	132	7	7	1
451	77.13	66.59	422	12340.94	28.59	10654.61	17.27	0	0	126.89	12.60	240.03	3.43	220.99	25.36	132.03	14.43	1	1460.25	8.27	0.50	5	133	1	1	1
452	76.29	66.95	427	12206.54	29.01	10711.41	28.24	0	0	137.52	20.16	259.69	4.76	152.29	25.31	148.82	25.15	0	2174.85	4.99	0.33	5	134	1	4	4
453	77.04	66.86	428	12326.61	24.93	10697.76	21.06	0	0	139.05	14.66	240.79	3.92	182.33	21.96	154.25	18.68	0	1314.92	3.88	0.47	4	134	2	4	3
454	76.40	66.71	430	12223.45	30.58	10672.86	16.63	0	0	140.34	14.84	244.03	3.82	222.02	26.97	119.10	14.06	1	1393.05	5.03	0.48	4	134	3	4	2
455	76.75	66.58	431	12280.09	32.72	10652.02	25.82	0	0	120.53	14.29	244.88	4.37	212.40	29.46	168.63	22.86	0	1495.22	3.64	0.39	5	134	4	4	1
456	72.06	71.72	430	11529.05	12.00	11475.13	30.51	0	0	131.11	13.32	237.64	3.12	104.53	13.74	235.38	27.81	1	898.42	2.85	0.53	5	135	1	1	1
457	69.89	65.89	434	11182.17	21.00	10542.85	24.38	0	0	114.81	10.59	224.76	3.26	176.23	18.66	204.02	21.76	0	738.90	4.08	0.52	3	136	1	1	1
458	67.75	68.71	441	10840.41	26.93	10994.22	20.12	0	0	110.95	12.67	248.60	3.13	181.38	23.61	135.08	17.44	0	865.72	1.90	0.44	4	137	1	3	3
459	68.94	68.92	442	11031.14	17.35	11027.48	15.79	0	0	163.64	12.19	243.49	3.34	179.72	15.30	163.75	13.98	0	1947.20	3.72	0.64	3	137	2	3	2
460	69.08	69.25	443	11052.81	26.78	11080.56	22.78	0	0	137.06	11.76	233.65	4.36	240.85	24.65	207.06	20.51	0	879.88	3.35	0.51	5	137	3	3	1
461	73.60	67.81	441	11776.47	14.33	10848.89	12.80	0	0	229.01	15.26	258.41	3.77	165.45	12.52	148.02	11.30	0	2227.22	6.81	0.70	4	138	1	3	3
462	73.96	68.67	442	11834.11	20.75	10987.32	25.14	0	0	126.81	15.01	273.12	3.51	136.65	19.04	163.80	21.95	0	1988.25	3.06	0.44	4	138	2	3	2
463	75.26	67.49	443	12041.63	25.18	10798.74	27.17	0	0	121.73	7.89	221.85	3.98	300.35	24.73	306.86	27.45	1	1274.00	3.56	0.54	4	138	3	3	1
464	75.10	70.73	444	12016.13	20.02	11316.13	31.75	0	0	124.15	13.00	246.65	3.90	148.56	18.03	233.99	28.38	0	1654.25	3.83	0.46	5	139	1	2	2
465	74.01	71.96	446	11841.09	19.22	11513.63	31.02	0	0	186.54	19.97	257.82	5.63	140.14	17.63	223.28	27.75	0	1869.25	3.18	0.46	5	139	2	2	1
466	73.04	69.76	445	11685.68	15.06	11161.64	17.28	0	0	181.45	20.80	266.52	3.53	111.18	16.21	118.39	15.15	1	2378.88	6.18	0.50	5	140	1	2	2
467	71.43	69.17	447	11428.48	35.03	11066.58	59.75	0	0	100.51	17.25	272.63	5.76	158.55	31.09	266.51	55.20	1	2562.65	6.18	0.23	5	140	2	2	1
468	71.07	68.65	446	11370.93	26.10	10984.67	11.52	0	0	207.04	13.29	264.57	4.34	301.47	25.27	138.83	10.03	1	4078.50	7.01	0.68	4	141	1	1	1
469	74.42	69.27	448	11907.54	23.85	11082.81	30.82	0	0	119.13	9.02	261.58	3.99	246.85	21.95	290.49	30.78	1	3361.47	5.03	0.53	4	142	1	4	4
470	74.11	67.35	449	11857.72	49.39	10776.03	14.78	0	0	153.51	11.14	254.96	4.61	438.33	58.38	160.35	13.31	1	2417.92	5.29	0.59	5	142	2	4	3
471	74.44	68.42	450	11909.63	15.69	10947.30	15.81	0	0	253.66	20.09	286.75	4.82	151.78	13.56	153.06	13.70	0	3750.60	7.20	0.63	3	142	3	4	2
472	76.09	68.38	452	12175.17	22.40	10940.48	28.65	0	0	121.92	9.43	244.44	3.93	226.73	20.49	277.23	27.86	1	1995.28	3.81	0.54	5	142	4	4	1
473	71.08	67.49	452	11373.49	13.76	10798.94	20.07	0	0	172.11	13.51	244.43	3.52	136.73	12.62	197.57	17.64	0	857.65	3.20	0.62	4	143	1	2	2
474	72.20	68.25	453	11552.17	30.02	10920.17	57.18	0	0	136.44	27.50	270.64	6.84	116.85	27.66	218.02	51.22	1	3080.03	8.10	0.21	4	143	2	2	1
475	74.24	71.36	452	11878.66	43.01	11417.50	19.22	0	0	118.67	7.87	232.12	3.91	434.60	52.44	225.69	18.51	1	2427.67	3.36	0.58	5	144	1	9	9
476	75.29	70.68	453	12046.56	15.49	11308.42	16.40	0	0	259.04	24.36	270.22	4.84	124.87	13.13	132.45	13.88	1	1855.10	5.50	0.56	4	144	2	9	8
477	73.47	70.47	454	11754.61	12.93	11275.60	11.18	0	0	293.29	9.43	221.24	4.63	309.67	12.85	273.59	10.63	1	4892.38	11.37	0.82	4	144	3	9	7
478	73.01	71.02	455	11680.90	26.08	11363.97	25.60	0	0	226.64	25.15	307.48	7.29	181.52	23.08	178.25	22.67	0	4886.25	4.87	0.44	5	144	4	9	6
479	72.71	71.38	456	11633.37	14.86	11420.80	13.31	0	0	249.54	14.10	264.66	4.44	203.58	13.21	182.46	11.83	0	2647.55	3.37	0.73	3	144	5	9	5
480	73.09	70.74	457	11695.04	15.15	11318.20	11.10	0	0	444.73	27.02	300.78	7.05	192.04	13.33	140.66	9.74	0	5011.35	6.49	0.73	3	144	6	9	4
481	72.86	69.90	458	11658.32	38.73	11183.54	16.93	0	0	203.24	9.88	244.62	5.36	464.49	39.20	270.47	16.36	1	5203.17	6.68	0.69	5	144	7	9	3
482	71.39	69.13	459	11422.38	22.77	11060.78	53.94	0	0	157.62	22.18	305.78	6.56	120.77	18.30	287.46	50.78	1	4611.90	5.81	0.33	4	144	8	9	2
483	70.79	70.17	460	11326.68	25.27	11227.92	22.02	0	0	151.77	9.57	228.17	4.40	285.97	25.30	271.23	20.80	1	2676.35	2.72	0.61	5	144	9	9	1
484	74.62	70.51	455	11939.82	34.14	11281.20	66.24	0	0	147.59	11.35	236.69	5.90	285.81	33.42	484.62	62.71	1	4558.08	5.91	0.59	5	145	1	1	1
485	70.12	67.05	456	11219.70	9.40	10728.26	8.62	0	0	345.30	14.85	250.67	3.80	168.43	8.27	154.74	7.65	0	2996.10	6.48	0.85	3	146	1	7	7
486	69.83	67.31	457	11172.48	13.56	10768.90	17.06	0	0	460.42	48.03	302.75	8.27	105.40	13.29	125.68	14.33	1	5117.27	7.67	0.53	3	146	2	7	6
487	69.78	66.94	458	11165.14	35.53	10711.12	32.57	0	0	143.77	15.05	246.87	6.09	250.07	34.79	241.99	29.94	1	3912.90	3.41	0.41	5	146	3	7	5
488	69.32	67.26	461	11091.43	62.25	10761.27	75.90	0	0	50.43	17.10	253.65	4.20	140.71	53.77	172.12	66.51	0	684.00	1.05	0.17	5	146	4	7	4
489	70.38	67.67	462	11260.96	23.08	10827.81	20.58	0	0	188.06	26.12	266.18	4.58	122.20	18.38	104.37	15.81	1	2192.42	5.32	0.38	4	146	5	7	3
490	69.28	68.69	463	11085.26	17.60	10991.11	29.50	0	0	166.26	12.68	237.66	4.82	180.63	15.88	294.40	28.24	1	1760.08	4.95	0.57	5	146	6	7	2
491	69.32	67.96	465	11091.26	17.39	10874.02	17.35	0	0	152.39	10.80	243.20	3.33	190.00	15.44	189.37	15.42	0	659.50	2.52	0.64	3	146	7	7	1
492	74.55	70.00	459	11928.80	24.33	11199.39	22.58	0	0	180.37	11.41	251.43	5.35	286.62	24.10	276.12	21.64	1	3026.27	3.67	0.59	5	147	1	13	13
493	74.55	70.19	460	11928.17	26.84	11230.43	29.08	0	0	155.94	8.49	214.61	4.97	350.65	28.18	377.92	31.85	1	1261.98	3.76	0.57	5	147	2	13	12
494	74.61	69.91	461	11938.12	29.14	11185.11	25.89	0	0	138.82	11.15	240.50	4.88	273.29	28.37	251.55	24.09	1	1832.72	7.01	0.51	5	147	3	13	11
495	75.19	70.29	464	12030.07	23.08	11246.14	22.80	0	0	121.33	9.54	248.27	3.63	228.55	20.95	226.04	20.65	0	1604.22	3.52	0.54	3	147	4	13	10
496	74.39	70.82	465	11902.05	15.24	11331.43	34.48	0	0	146.34	10.06	258.49	4.10	174.55	13.79	360.55	36.65	1	2058.88	3.96	0.61	4	147	5	13	9
497	72.75	69.71	466	11639.83	16.88	11153.46	16.27	0	0	275.33	24.66	283.87	5.45	144.72	14.73	139.16	14.06	0	3441.50	6.87	0.58	5	147	6	13	8
498	71.02	69.28	467	11363.45	13.42	11084.23	11.44	0	0	302.17	16.10	246.31	4.66	194.33	11.89	165.85	10.11	0	4040.75	9.92	0.77	3	147	7	13	7
499	72.12	69.53	468	11539.05	7.03	11124.68	6.24	0	0	434.35	15.60	262.24	3.41	150.13	6.20	130.48	5.08	1	3214.70	11.12	0.90	4	147	8	13	6
500	72.50	70.36	469	11599.47	13.03	11257.63	16.40	0	0	218.27	10.02	254.57	4.19	222.87	11.87	276.11	15.44	1	5029.97	8.06	0.75	4	147	9	13	5
501	72.94	70.45	470	11669.93	19.19	11272.18	27.35	0	0	214.22	13.21	236.01	6.33	245.73	17.98	333.70	28.11	1	4802.20	11.61	0.58	4	147	10	13	4
502	73.16	70.30	471	11704.85	13.78	11247.89	19.23	0	0	222.28	18.36	284.98	4.40	130.13	12.60	179.71	16.84	1	4479.97	7.55	0.61	4	147	11	13	3
503	73.03	70.07	472	11684.80	93.88	11211.79	19.06	0	0	133.75	9.49	234.84	5.18	660.60	158.03	215.60	17.72	1	3425.60	8.22	0.53	5	147	12	13	2
504	73.38	69.76	473	11740.23	62.94	11161.93	18.32	0	0	137.84	10.06	244.80	4.99	518.67	89.16	200.40	16.91	1	3175.58	6.37	0.54	5	147	13	13	1
505	72.70	71.19	462	11631.45	26.18	11390.86	21.71	0	0	154.65	18.00	279.62	4.49	173.26	22.95	143.94	19.23	0	3288.58	4.58	0.43	3	148	1	1	1
506	76.46	68.60	463	12233.15	15.79	10976.61	20.56	0	0	218.55	21.72	245.43	4.47	109.22	11.21	156.48	17.74	1	1005.83	5.41	0.53	5	149	1	1	1
507	70.77	64.15	468	11323.02	10.66	10263.49	10.68	0	0	298.30	17.37	257.86	3.82	140.96	9.34	141.64	9.50	0	1450.20	3.03	0.77	4	150	1	1	1
508	70.57	67.89	474	11291.98	13.82	10862.62	15.16	0	0	224.57	14.30	259.70	4.03	167.46	12.17	183.71	13.39	0	2289.42	4.87	0.70	3	151	1	2	2
509	70.22	67.59	475	11235.09	30.84	10815.20	22.73	0	0	116.97	15.34	254.68	3.72	180.36	27.01	130.98	18.83	1	1323.12	2.76	0.38	4	151	2	2	1
510	76.33	71.41	474	12212.20	15.60	11425.89	16.58	0	0	190.71	15.13	237.31	3.72	151.04	13.58	160.64	14.46	0	-8.12	4.34	0.62	4	152	1	8	8
511	75.42	70.74	475	12067.27	27.64	11318.45	31.47	0	0	133.07	13.38	234.35	5.05	214.66	24.91	240.46	29.30	0	96.00	2.74	0.43	5	152	2	8	7
512	75.31	70.79	476	12049.57	37.29	11327.00	34.81	0	0	125.67	12.36	224.85	5.57	276.66	37.03	270.71	33.43	1	2072.30	5.44	0.44	5	152	3	8	6
513	74.33	71.05	477	11892.64	27.53	11367.35	19.32	0	0	166.71	14.08	231.44	4.90	251.78	25.06	178.07	17.33	1	1347.65	3.26	0.53	4	152	4	8	5
514	75.65	71.33	478	12104.37	22.68	11412.64	24.21	0	0	236.24	36.37	265.71	5.74	86.97	15.50	114.94	19.30	1	48.65	3.03	0.34	4	152	5	8	4
515	75.81	71.35	479	12129.11	25.62	11416.09	14.29	0	0	177.78	16.96	238.89	3.92	204.15	22.60	105.25	10.77	1	-1286.15	1.88	0.54	4	152	6	8	3
516	76.15	71.56	480	12184.11	31.46	11449.31	22.01	0	0	132.01	18.44	252.15	3.94	170.60	27.40	106.56	15.38	1	600.22	2.61	0.36	4	152	7	8	2
517	75.50	70.06	481	12080.69	17.07	11209.75	34.56	0	0	150.34	8.52	221.18	4.01	231.73	16.22	383.70	34.67	1	2339.90	3.39	0.68	5	152	8	8	1
518	74.24	67.59	476	11877.82	16.60	10814.40	16.14	0	0	299.78	31.04	284.89	5.49	121.61	14.52	106.20	11.43	1	4291.78	10.93	0.52	4	153	1	3	3
519	74.58	67.02	477	11932.58	11.42	10723.50	17.80	0	0	207.26	12.77	239.58	3.63	142.23	9.82	221.89	15.90	0	2480.00	6.79	0.72	4	153	2	3	2
520	74.47	66.46	480	11915.35	23.10	10633.19	23.21	0	0	195.87	27.93	265.21	4.74	101.45	15.10	110.20	16.50	1	694.10	4.49	0.36	4	153	3	3	1
521	71.83	69.64	478	11492.59	24.36	11141.86	25.28	0	0	219.64	34.75	306.92	6.34	120.16	22.53	118.39	20.02	1	3411.67	7.06	0.36	5	154	1	18	18
522	71.56	68.25	479	11449.23	15.43	10920.50	23.63	0	0	208.18	16.67	282.98	4.93	148.44	13.44	227.37	21.05	0	4105.17	6.98	0.59	4	154	2	18	17
523	70.77	68.13	480	11323.36	14.13	10900.91	17.60	0	0	190.63	15.44	272.61	3.63	134.48	12.46	167.24	15.43	0	2711.90	4.89	0.62	4	154	3	18	16
524	71.66	68.63	481	11465.06	43.22	10980.13	17.59	0	0	131.26	9.55	268.45	4.33	408.95	50.38	192.09	16.07	1	3810.55	6.28	0.56	5	154	4	18	15
525	73.11	69.47	482	11697.52	44.66	11114.46	22.57	0	0	148.72	14.81	279.98	5.88	330.50	45.21	177.98	20.40	1	3625.78	5.41	0.43	5	154	5	18	14
526	72.96	69.99	483	11674.00	8.20	11198.10	6.55	0	0	361.20	11.88	253.92	3.27	192.26	7.24	153.94	5.84	0	4622.08	11.38	0.90	3	154	6	18	13
527	71.69	69.80	484	11470.07	15.16	11168.67	43.34	0	0	157.40	13.93	266.02	4.48	131.60	13.11	326.79	42.90	1	2934.40	5.73	0.54	4	154	7	18	12
528	71.20	68.15	487	11391.43	14.56	10903.97	10.49	0	0	270.02	9.30	233.22	4.26	313.19	14.60	239.62	9.71	1	4543.22	8.69	0.83	5	154	8	18	11
529	69.39	68.18	488	11102.33	17.06	10909.04	11.89	0	0	245.56	17.70	260.09	4.25	182.59	14.94	128.34	10.79	1	2318.40	6.02	0.67	5	154	9	18	10
530	71.27	67.67	489	11403.61	14.14	10827.65	11.38	0	0	292.92	18.29	276.40	4.50	174.14	12.39	139.59	9.81	0	3440.78	8.58	0.73	4	154	10	18	9
531	70.41	66.43	490	11265.16	17.95	10628.27	17.05	0	0	253.37	26.88	288.24	4.24	85.34	10.72	106.93	11.94	1	2159.78	8.87	0.52	5	154	11	18	8
532	70.34	68.24	491	11253.90	18.52	10918.51	21.10	0	0	199.47	20.20	272.94	4.75	139.88	15.90	160.09	18.47	0	1927.10	4.52	0.51	4	154	12	18	7
533	69.91	67.90	492	11185.14	11.36	10864.43	12.78	0	0	218.73	13.11	244.44	3.20	146.52	10.14	164.36	11.24	0	1470.80	4.76	0.75	3	154	13	18	6
534	68.71	69.01	494	10993.28	19.93	11041.69	36.37	0	0	122.29	10.14	237.76	4.13	188.94	18.06	324.03	36.56	1	1266.35	3.90	0.51	4	154	14	18	5
535	69.81	69.14	495	11169.84	11.83	11061.84	10.77	0	0	227.28	13.73	246.06	3.09	150.97	10.39	138.16	9.68	0	1711.22	5.77	0.75	4	154	15	18	4
536	69.11	67.27	496	11057.65	21.51	10763.17	33.03	0	0	114.36	13.59	245.43	3.77	140.80	19.51	214.71	29.21	0	724.33	4.01	0.41	4	154	16	18	3
537	69.42	66.81	497	11106.76	23.65	10689.85	26.34	0	0	104.76	11.23	249.92	3.26	170.42	20.88	189.78	23.29	0	978.10	2.80	0.45	3	154	17	18	2
538	69.89	65.76	500	11182.03	18.46	10522.12	41.34	0	0	110.81	14.88	242.18	3.79	113.02	18.93	239.59	36.91	1	1617.42	2.84	0.37	5	154	18	18	1
539	68.30	69.36	484	10927.39	39.54	11097.38	23.31	0	0	113.51	12.05	237.35	4.26	278.08	37.91	171.04	20.86	1	2006.12	3.08	0.44	5	155	1	1	1
540	71.38	71.87	485	11420.62	11.71	11498.44	12.69	0	0	271.34	16.77	259.79	3.99	145.08	10.07	158.00	11.17	0	1741.60	6.37	0.74	5	156	1	1	1
541	72.43	67.64	486	11588.87	25.70	10822.46	14.90	0	0	164.85	10.21	260.30	4.11	313.29	25.32	189.04	13.50	1	4096.70	6.61	0.65	4	157	1	2	2
542	73.14	67.88	488	11701.72	20.66	10860.55	29.75	0	0	154.96	13.72	253.32	4.90	181.94	18.56	258.55	27.44	1	1963.83	3.92	0.50	3	157	2	2	1
543	75.84	70.86	492	12134.91	21.97	11337.06	28.39	0	0	133.50	13.66	249.66	4.18	166.30	19.55	214.36	25.28	0	1865.88	5.08	0.46	3	158	1	5	5
544	76.55	70.77	493	12248.53	18.92	11322.68	34.70	0	0	112.09	10.23	248.08	3.60	161.50	16.88	288.77	32.89	1	2021.03	6.12	0.50	4	158	2	5	4
545	75.67	70.96	494	12106.40	22.38	11353.49	26.82	0	0	136.63	11.92	237.87	4.31	199.78	20.10	237.73	24.46	0	1365.85	4.41	0.51	5	158	3	5	3
546	75.94	70.93	495	12149.85	20.85	11349.38	18.85	0	0	149.93	9.52	224.02	3.85	253.56	19.48	231.18	17.35	1	1476.85	5.71	0.63	3	158	4	5	2
547	75.62	70.93	497	12099.98	18.22	11348.55	28.81	0	0	158.00	12.62	239.81	4.58	177.89	16.35	273.71	27.20	1	1586.30	7.99	0.55	4	158	5	5	1
548	70.66	65.24	498	11306.15	21.17	10438.77	17.63	0	0	146.13	14.61	250.68	3.40	162.76	18.47	135.64	15.46	0	1577.58	3.33	0.52	5	159	1	1	1
549	74.85	68.87	498	11975.52	30.03	11019.90	49.63	0	0	102.38	14.96	271.26	4.96	159.82	26.91	260.35	45.63	1	2097.72	4.80	0.29	4	160	1	1	1
550	72.33	70.24	499	11572.05	19.35	11237.85	19.82	0	0	165.17	17.17	251.21	3.88	142.54	16.68	146.43	17.34	0	1930.20	4.98	0.50	4	161	1	7	7
551	71.41	69.90	502	11425.76	13.15	11184.41	8.34	0	0	263.77	17.87	252.47	3.37	152.53	11.34	105.53	9.05	1	1403.38	6.06	0.73	5	161	2	7	6
552	73.33	69.85	503	11732.61	56.13	11175.79	14.81	0	0	177.58	9.96	237.94	5.25	566.70	85.84	212.09	13.69	1	3628.15	9.51	0.64	5	161	3	7	5
553	74.74	69.46	504	11958.02	17.36	11113.82	20.11	0	0	226.08	21.82	270.60	5.08	138.15	15.14	159.97	17.48	0	2132.90	4.17	0.54	5	161	4	7	4
554	75.52	70.11	505	12083.82	19.91	11217.49	18.57	0	0	178.41	13.37	242.68	4.37	205.88	17.74	191.99	16.56	0	917.42	3.09	0.60	5	161	5	7	3
555	73.69	70.24	506	11790.84	168.53	11238.65	12.73	0	0	138.73	8.88	242.23	4.28	955.09	417.52	159.14	11.57	1	2024.85	4.95	0.66	5	161	6	7	2
556	72.38	70.07	507	11581.23	21.30	11210.91	23.85	0	0	168.98	7.28	200.62	4.37	354.71	22.56	393.70	27.17	1	3147.72	4.19	0.64	5	161	7	7	1
557	72.06	67.69	501	11530.27	30.45	10830.14	27.12	0	0	120.58	9.68	248.87	4.43	289.45	29.63	259.56	26.07	1	3781.75	6.66	0.51	5	162	1	1	1
558	75.64	67.85	502	12102.25	24.43	10855.46	30.88	0	0	125.87	9.96	213.00	4.43	239.18	23.16	298.20	30.07	1	445.78	2.49	0.50	4	163	1	1	1
559	71.11	69.89	504	11378.07	15.02	11181.68	14.49	0	0	203.11	12.99	248.06	3.72	181.39	13.29	175.06	12.82	0	3188.65	6.13	0.70	4	164	1	13	13
560	71.68	69.83	505	11468.37	14.41	11173.21	16.36	0	0	198.92	16.45	255.67	3.64	132.80	12.25	152.00	14.37	1	2147.72	5.84	0.62	4	164	2	13	12
561	70.31	68.75	508	11249.77	11.45	10999.66	11.12	0	0	300.53	16.07	258.75	4.15	164.89	10.05	160.19	9.77	0	2716.15	10.23	0.78	3	164	3	13	11
562	69.94	68.92	509	11189.67	17.12	11027.37	24.04	0	0	164.74	11.88	242.16	4.25	184.96	15.37	255.28	22.31	1	1559.03	5.14	0.60	3	164	4	13	10
563	69.43	67.92	510	11108.57	17.78	10866.84	14.84	0	0	210.95	14.58	246.50	4.28	198.84	15.73	166.01	13.18	0	1500.17	7.25	0.66	4	164	5	13	9
564	69.61	68.14	511	11136.98	11.70	10902.02	8.79	0	0	290.93	14.84	261.94	3.59	176.84	10.24	134.08	8.00	1	2677.35	10.53	0.80	4	164	6	13	8
565	68.79	67.55	512	11006.89	20.72	10807.34	22.03	0	0	135.51	10.76	258.92	3.72	202.66	18.56	215.43	19.73	0	2631.30	5.16	0.56	4	164	7	13	7
566	69.77	68.35	514	11162.81	21.74	10935.99	19.04	0	0	193.97	20.88	251.74	4.72	154.96	19.01	134.60	16.12	0	1669.88	4.72	0.48	4	164	8	13	6
567	70.29	68.19	515	11247.11	16.84	10910.33	10.39	0	0	229.48	12.67	241.04	3.78	235.30	15.05	146.01	9.29	0	1355.12	6.55	0.75	4	164	9	13	5
568	71.03	67.21	516	11364.11	36.88	10753.16	21.77	0	0	133.25	12.21	248.74	4.77	301.67	35.98	186.25	19.67	1	2306.50	4.45	0.46	4	164	10	13	4
569	71.20	68.61	517	11392.73	28.26	10977.69	20.66	0	0	125.93	11.81	251.14	3.85	232.65	25.40	170.76	18.39	0	1191.48	3.00	0.50	5	164	11	13	3
570	70.69	68.87	518	11310.45	19.44	11019.67	21.20	0	0	137.02	11.07	239.80	3.52	186.39	17.29	203.09	18.88	0	802.50	3.43	0.57	3	164	12	13	2
571	70.23	68.66	519	11236.62	24.41	10985.72	22.10	0	0	141.74	16.85	248.92	3.97	157.85	21.38	142.41	19.04	0	787.95	3.61	0.43	4	164	13	13	1
572	76.23	71.56	511	12196.98	16.05	11450.04	23.16	0	0	116.66	9.68	225.80	2.79	149.50	14.23	215.39	20.50	0	-11.72	3.31	0.58	4	165	1	1	1
573	71.70	68.65	513	11472.33	28.37	10983.40	11.66	0	0	211.10	12.38	245.81	4.65	351.20	29.63	155.75	10.43	1	2359.60	9.44	0.70	4	166	1	1	1
574	70.73	71.29	520	11316.27	9.69	11406.38	20.20	0	0	196.09	9.95	252.38	3.39	148.75	8.64	300.34	19.39	1	2492.33	6.49	0.77	4	167	1	3	3
575	70.99	71.24	521	11357.95	9.30	11399.01	13.13	0	0	275.52	12.19	251.33	3.83	163.08	8.31	229.30	11.75	0	2509.00	7.20	0.82	4	167	2	3	2
576	71.15	71.86	522	11384.32	10.69	11497.67	8.87	0	0	345.90	17.89	253.54	4.07	159.52	9.38	133.48	8.06	1	2393.17	8.52	0.80	4	167	3	3	1
577	74.43	69.00	525	11908.45	22.60	11040.34	34.32	0	0	104.34	8.85	230.64	3.73	209.55	20.55	304.15	33.71	1	1671.60	6.40	0.48	5	168	1	2	2
578	73.82	69.44	526	11811.22	15.94	11110.46	26.33	0	0	128.74	10.26	254.04	3.31	155.52	14.28	254.61	23.89	1	1880.67	3.48	0.58	5	168	2	2	1
579	75.07	71.37	527	12010.76	16.36	11419.70	25.20	0	0	138.43	9.61	237.85	3.60	184.22	14.75	278.65	23.62	1	1865.33	3.75	0.61	5	169	1	1	1
580	70.23	71.95	528	11236.23	35.75	11511.54	20.64	0	0	128.74	15.11	256.09	4.30	233.26	32.50	137.65	19.04	0	1644.85	2.98	0.41	3	170	1	6	6
581	71.17	70.43	530	11387.32	14.85	11268.17	14.13	0	0	242.75	21.45	273.73	4.04	129.20	13.37	114.67	10.57	1	2947.05	6.47	0.60	4	170	2	6	5
582	71.44	70.26	531	11430.78	15.07	11241.70	22.36	0	0	237.40	15.46	252.47	5.57	180.37	13.53	264.23	20.64	1	3122.95	9.01	0.65	3	170	3	6	4
583	70.61	70.06	534	11297.71	31.79	11209.73	22.65	0	0	101.58	7.91	231.48	3.53	311.01	31.42	228.77	21.00	1	1933.92	4.04	0.50	4	170	4	6	3
584	72.28	69.72	535	11565.18	18.16	11154.70	22.03	0	0	184.21	21.93	262.97	4.31	114.84	15.25	141.46	19.02	1	1980.15	5.32	0.45	4	170	5	6	2
585	72.58	69.73	536	11612.88	17.33	11156.55	39.27	0	0	110.18	10.86	260.19	3.43	134.70	14.68	292.73	37.92	1	3131.40	5.89	0.49	4	170	6	6	1
586	71.20	70.01	529	11391.44	14.38	11202.06	16.27	0	0	236.54	22.94	272.07	4.32	116.63	13.19	132.12	15.12	1	2309.33	7.44	0.56	4	171	1	1	1
587	69.53	68.36	532	11125.35	41.68	10937.16	17.07	0	0	103.88	10.07	248.39	3.35	319.87	41.11	136.14	14.77	1	2081.80	3.20	0.49	4	172	1	1	1
588	71.27	72.54	532	11402.47	21.63	11605.80	14.56	0	0	165.91	15.02	248.11	3.43	181.78	18.87	114.48	10.80	1	514.80	3.67	0.57	4	173	1	1	1
589	74.49	67.60	532	11918.27	18.30	10815.74	19.04	0	0	139.45	14.05	246.07	3.09	137.61	15.30	143.94	16.25	0	1746.47	3.81	0.52	5	174	1	2	2
590	75.06	68.59	533	12009.39	15.89	10974.90	26.91	0	0	112.26	9.33	234.21	2.90	148.89	14.38	249.66	24.29	1	952.25	3.28	0.57	4	174	2	2	1
591	74.10	71.72	537	11856.06	22.14	11474.71	21.50	0	0	151.24	13.34	244.68	4.17	194.25	19.69	188.70	19.10	0	1989.50	5.30	0.53	2	175	1	9	9
592	74.56	72.48	538	11929.27	18.62	11596.72	11.13	0	0	220.42	15.20	250.18	3.72	205.67	16.31	115.41	8.31	1	2179.45	8.53	0.69	4	175	2	9	8
593	73.08	72.32	539	11693.30	27.29	11571.14	25.02	0	0	147.18	12.84	244.17	5.00	241.98	25.24	224.07	22.67	0	3355.95	5.14	0.49	5	175	3	9	7
594	74.33	71.95	540	11892.96	10.69	11511.98	7.61	0	0	328.62	13.58	255.03	3.66	199.89	9.42	143.08	6.90	0	3517.20	12.89	0.85	3	175	4	9	6
595	75.15	72.20	541	12023.33	22.50	11552.50	13.55	0	0	210.78	14.24	246.74	4.61	255.62	20.56	155.76	12.11	1	2675.30	10.80	0.66	3	175	5	9	5
596	74.34	71.44	542	11894.09	21.49	11430.86	15.31	0	0	138.78	8.66	234.91	3.25	265.68	19.89	191.68	13.80	1	2151.55	7.07	0.66	3	175	6	9	4
597	74.93	72.19	543	11988.97	65.92	11550.80	12.94	0	0	114.29	10.32	236.48	3.54	461.52	82.17	114.99	12.28	1	1610.22	5.67	0.55	5	175	7	9	3
598	73.91	71.71	544	11825.67	75.83	11472.81	15.52	0	0	119.12	7.66	214.51	3.89	614.88	116.78	192.95	14.25	1	1534.58	5.25	0.60	5	175	8	9	2
599	74.51	70.79	545	11922.18	32.21	11326.80	25.08	0	0	125.72	8.94	215.16	4.61	341.01	33.67	277.54	24.12	1	1275.42	5.55	0.46	4	175	9	9	1
600	66.15	67.21	538	10583.41	23.86	10754.16	30.12	0	0	107.83	14.05	228.76	3.53	141.81	21.37	178.28	26.43	0	575.47	3.49	0.38	3	176	1	1	1
601	72.41	69.98	546	11586.27	18.54	11196.29	21.66	0	0	152.25	13.03	237.02	3.80	167.29	16.36	195.38	19.21	0	803.00	4.81	0.56	3	177	1	7	7
602	72.17	71.48	547	11546.48	20.67	11436.20	19.87	0	0	149.82	10.81	227.77	3.93	222.45	18.66	214.29	17.87	0	1590.92	4.84	0.60	4	177	2	7	6
603	72.72	72.30	548	11635.17	16.03	11567.59	17.09	0	0	150.51	10.54	242.21	3.12	176.81	14.19	188.51	15.13	0	2113.55	5.71	0.65	3	177	3	7	5
604	73.49	72.46	551	11758.27	50.61	11594.13	16.91	0	0	178.28	18.35	255.67	6.04	353.56	52.84	123.56	13.56	1	3111.78	8.71	0.46	4	177	4	7	4
605	74.41	72.66	552	11904.96	38.55	11625.62	23.37	0	0	129.85	13.63	267.31	4.96	281.17	36.15	173.75	21.00	1	3602.90	7.23	0.42	4	177	5	7	3
606	74.39	71.61	553	11902.49	20.48	11456.84	33.16	0	0	163.48	21.84	284.17	4.83	102.78	14.47	188.17	28.86	1	2540.65	5.22	0.38	4	177	6	7	2
607	73.49	70.10	554	11758.28	16.89	11215.30	10.66	0	0	253.10	25.17	284.04	4.12	133.39	13.89	97.43	12.12	1	3330.35	7.83	0.58	5	177	7	7	1
608	76.63	72.42	546	12261.36	22.57	11587.09	18.04	0	0	170.42	19.37	240.92	3.68	149.00	19.31	94.82	11.51	1	999.58	4.01	0.47	4	178	1	3	3
609	76.31	71.83	548	12209.30	27.67	11492.14	18.11	0	0	111.85	7.95	220.77	3.07	279.94	27.26	198.98	16.31	1	1513.33	4.01	0.60	5	178	2	3	2
610	75.95	72.20	550	12152.57	29.39	11552.13	21.40	0	0	131.48	13.03	225.29	4.14	228.39	26.53	167.46	19.07	0	612.97	2.92	0.48	5	178	3	3	1
611	69.36	69.34	549	11098.30	49.65	11093.64	26.22	0	0	86.39	12.92	247.30	3.83	254.61	44.89	134.68	22.60	1	1983.72	3.50	0.30	5	179	1	1	1
612	71.24	70.77	550	11398.77	32.10	11323.82	27.77	0	0	127.98	14.50	255.73	4.88	219.57	28.76	190.31	24.81	0	3137.12	3.63	0.39	3	180	1	4	4
613	72.26	70.36	551	11561.30	26.48	11257.89	56.65	0	0	141.10	24.15	268.51	6.53	118.98	23.15	249.07	52.57	1	3681.72	8.89	0.30	5	180	2	4	3
614	71.80	70.61	552	11488.19	34.31	11297.40	32.52	0	0	145.18	21.66	255.39	6.00	177.36	30.26	168.08	28.62	0	3676.88	4.43	0.30	5	180	3	4	2
615	71.45	69.59	553	11432.03	27.23	11135.19	20.56	0	0	148.68	12.43	251.36	4.43	246.21	25.72	191.64	18.42	0	3453.80	4.23	0.54	5	180	4	4	1
616	72.72	71.98	555	11635.77	15.30	11516.77	9.75	0	0	258.03	13.58	256.11	3.88	222.85	13.84	144.17	8.85	0	3714.67	8.14	0.78	4	181	1	8	8
617	72.26	71.77	556	11561.02	56.38	11482.79	23.12	0	0	102.76	8.84	253.88	4.37	437.30	69.14	214.70	21.31	1	2885.22	5.14	0.43	4	181	2	8	7
618	72.31	72.80	557	11569.78	12.58	11647.55	8.52	0	0	282.77	18.15	250.07	3.48	151.75	10.89	105.11	7.98	1	1660.85	7.19	0.74	4	181	3	8	6
619	73.87	72.59	558	11819.87	31.97	11614.19	17.36	0	0	137.65	10.43	244.87	4.08	315.24	31.63	179.84	15.69	1	2063.00	4.85	0.56	4	181	4	8	5
620	74.96	72.68	561	11994.06	20.13	11629.12	14.80	0	0	166.86	13.51	251.19	3.51	191.39	17.72	140.36	12.83	0	2342.62	6.23	0.61	4	181	5	8	4
621	75.40	72.44	562	12063.93	18.86	11590.34	15.90	0	0	191.03	14.65	247.70	4.10	189.66	16.63	159.79	13.95	0	2674.12	7.19	0.62	4	181	6	8	3
622	74.93	72.43	563	11988.92	35.44	11588.27	19.31	0	0	121.31	10.58	248.99	3.98	304.74	34.54	173.31	17.37	1	2741.05	5.96	0.50	4	181	7	8	2
623	73.43	73.63	564	11749.21	21.30	11781.30	17.99	0	0	146.83	13.49	256.51	3.52	178.39	18.70	150.41	15.65	0	2136.12	4.83	0.54	3	181	8	8	1
624	75.97	72.39	559	12155.05	20.36	11582.84	15.62	0	0	141.19	10.44	233.95	3.14	212.34	18.17	163.37	13.80	0	824.33	3.24	0.63	4	182	1	1	1
625	70.34	73.02	572	11255.07	421.26	11683.77	18.59	0	0	108.09	7.50	233.74	4.38	1631.42	1000.27	218.43	17.31	1	1720.75	5.18	0.56	5	183	1	12	12
626	72.04	72.81	573	11525.77	17.54	11650.31	11.38	0	0	233.18	13.22	244.68	4.12	237.90	15.85	155.71	10.16	0	2880.60	7.35	0.74	4	183	2	12	11
627	70.70	71.49	574	11311.35	18.72	11439.19	15.94	0	0	206.06	9.72	229.14	4.68	305.27	18.48	266.26	15.03	1	3095.22	7.84	0.69	4	183	3	12	10
628	71.23	71.39	576	11397.38	24.20	11422.63	13.88	0	0	211.48	14.47	266.61	4.79	266.46	22.79	157.45	12.30	1	3794.70	7.50	0.65	4	183	4	12	9
629	69.85	70.55	577	11175.99	10.93	11288.47	40.11	0	0	230.38	13.17	243.85	5.16	149.81	9.92	434.35	44.11	1	3691.12	10.03	0.71	4	183	5	12	8
630	69.61	69.41	578	11136.84	8.51	11104.81	14.63	0	0	303.25	13.11	247.74	4.23	152.42	7.50	259.95	13.33	1	2533.25	10.56	0.82	4	183	6	12	7
631	69.64	68.35	579	11142.33	9.20	10935.22	12.73	0	0	254.33	12.30	239.22	3.39	146.34	8.01	202.80	11.22	0	1323.25	5.53	0.81	4	183	7	12	6
632	71.05	69.72	580	11368.57	21.60	11154.84	46.17	0	0	184.04	15.02	268.56	6.71	207.71	19.71	370.45	47.34	1	4781.88	6.42	0.53	5	183	8	12	5
633	71.52	68.84	581	11443.87	11.88	11013.72	11.19	0	0	309.76	12.52	268.07	4.64	228.84	10.73	215.56	10.10	0	7078.60	9.16	0.82	4	183	9	12	4
634	71.61	68.09	582	11457.60	9.60	10894.93	12.84	0	0	385.78	16.37	264.99	5.41	175.60	8.56	232.83	11.67	0	5370.10	11.46	0.83	4	183	10	12	3
635	71.91	69.13	583	11505.08	14.64	11060.29	12.84	0	0	295.35	11.21	230.42	5.28	295.94	14.31	264.66	12.15	1	4815.58	9.42	0.78	4	183	11	12	2
636	71.45	68.93	584	11432.16	32.01	11028.91	28.90	0	0	174.74	14.85	263.99	6.75	281.13	31.54	264.55	27.27	1	4587.60	7.63	0.51	5	183	12	12	1
637	71.61	69.68	575	11457.90	17.97	11149.49	15.60	0	0	290.26	29.62	285.32	5.59	132.28	14.87	112.11	12.53	1	4361.35	13.21	0.54	5	184	1	1	1
638	71.04	72.90	579	11366.84	21.55	11664.71	16.68	0	0	143.78	6.68	203.19	3.43	341.81	22.50	278.39	16.22	1	856.08	2.47	0.68	4	185	1	1	1
639	74.57	72.74	579	11930.76	51.69	11638.95	18.76	0	0	98.41	10.22	236.35	3.54	344.06	52.61	140.64	16.73	1	-43.45	2.36	0.46	5	186	1	1	1
640	71.37	68.57	581	11418.72	18.17	10971.70	50.63	0	0	219.02	16.69	266.50	5.29	194.13	16.30	482.69	40.00	1	6128.03	8.24	0.68	5	187	1	1	1
641	73.67	69.18	584	11787.75	15.53	11068.68	15.79	0	0	277.49	20.33	273.31	5.32	163.29	13.63	166.14	13.91	0	3582.58	6.57	0.65	4	188	1	1	1
642	75.56	72.34	584	12089.95	66.91	11574.32	63.01	0	0	105.60	44.28	282.47	7.32	106.76	46.60	102.65	47.02	1	1269.12	5.67	0.07	5	189	1	15	15
643	75.15	72.22	586	12023.50	32.93	11554.99	19.38	0	0	140.80	13.58	251.44	4.45	261.72	30.28	156.27	17.33	1	1070.33	3.78	0.49	5	189	2	15	14
644	73.72	71.67	587	11795.62	29.85	11466.86	19.31	0	0	144.80	9.09	233.46	4.36	350.82	31.52	240.29	18.39	1	1583.45	3.74	0.59	5	189	3	15	13
645	74.40	71.85	588	11904.65	32.55	11495.77	17.18	0	0	131.97	7.15	222.40	3.76	416.08	38.76	250.83	16.41	1	240.08	2.22	0.62	4	189	4	15	12
646	74.34	71.18	589	11893.82	28.64	11389.23	32.05	0	0	115.83	11.75	254.57	4.58	220.60	25.94	245.43	29.40	0	2660.67	2.94	0.41	4	189	5	15	11
647	74.11	70.84	590	11857.63	28.52	11335.05	36.19	0	0	106.65	9.88	246.69	4.42	241.77	26.43	294.77	35.52	1	1543.85	2.35	0.41	4	189	6	15	10
648	75.32	72.00	592	12051.65	29.31	11519.94	32.97	0	0	119.83	14.79	243.89	4.71	184.02	26.07	206.63	29.45	0	1625.53	2.85	0.37	5	189	7	15	9
649	75.43	71.95	593	12068.37	30.88	11511.51	21.48	0	0	146.19	13.10	259.36	4.83	265.82	28.51	187.00	19.35	1	2776.42	5.40	0.49	4	189	8	15	8
650	74.97	72.01	594	11994.93	26.62	11521.60	26.24	0	0	140.28	11.20	254.34	4.83	258.48	25.05	255.30	24.60	1	2113.30	3.46	0.50	5	189	9	15	7
651	73.49	72.06	595	11758.93	16.29	11529.31	10.66	0	0	240.46	11.33	255.15	4.04	266.42	15.02	176.41	9.58	1	3998.20	8.84	0.78	5	189	10	15	6
652	74.60	71.87	596	11936.09	21.29	11499.31	14.36	0	0	164.36	10.65	249.94	3.66	253.58	19.37	172.47	12.87	1	2553.42	6.37	0.66	4	189	11	15	5
653	74.57	71.91	597	11931.23	23.76	11504.82	15.45	0	0	172.29	7.58	213.00	4.08	387.75	26.95	274.95	15.04	1	2033.00	5.42	0.70	5	189	12	15	4
654	73.94	71.07	598	11829.77	19.96	11371.70	18.40	0	0	184.59	12.05	254.88	4.59	237.17	18.25	219.53	16.69	0	3023.12	4.68	0.64	5	189	13	15	3
655	73.81	70.61	599	11809.67	19.76	11296.95	38.10	0	0	145.23	8.03	226.57	4.16	277.70	18.90	407.70	35.69	1	3389.05	5.24	0.65	5	189	14	15	2
656	73.67	70.99	600	11786.46	13.67	11357.93	26.54	0	0	202.30	14.81	265.39	4.74	144.62	12.01	274.46	24.84	1	2991.55	7.38	0.63	3	189	15	15	1
657	69.54	70.56	585	11126.37	13.65	11289.68	17.43	0	0	201.21	17.28	263.49	3.51	108.66	9.63	153.22	14.97	1	766.25	4.53	0.60	4	190	1	6	6
658	69.02	70.59	586	11043.47	26.34	11294.01	13.50	0	0	173.02	9.39	241.62	4.05	349.86	27.52	196.19	12.29	1	1973.53	4.06	0.69	4	190	2	6	5
659	68.19	70.82	587	10910.02	14.85	11331.63	29.65	0	0	190.16	34.47	266.53	4.70	75.05	14.03	133.55	26.52	1	777.50	2.74	0.31	5	190	3	6	4
660	69.29	71.51	588	11085.74	13.41	11441.94	18.31	0	0	196.40	19.54	265.09	3.47	95.78	10.77	139.60	15.30	1	1464.25	4.78	0.55	5	190	4	6	3
661	70.12	72.15	589	11219.08	21.66	11543.84	18.26	0	0	144.85	13.18	247.34	3.54	183.60	19.11	155.04	16.19	0	1565.45	4.19	0.55	3	190	5	6	2
662	70.18	72.67	590	11228.81	23.70	11627.54	16.09	0	0	150.50	12.33	239.32	3.63	222.10	21.35	151.82	14.16	0	1392.62	4.60	0.58	4	190	6	6	1
663	70.39	67.17	587	11262.25	29.76	10746.49	26.45	0	0	142.60	14.73	244.36	5.12	223.71	26.71	198.73	23.80	0	1897.40	2.63	0.44	5	191	1	1	1
664	66.67	68.86	592	10667.36	35.16	11016.83	25.07	0	0	98.30	13.56	246.02	3.59	196.67	30.93	140.92	22.55	0	1142.25	2.24	0.35	5	192	1	1	1
665	71.09	65.74	593	11374.10	13.63	10518.05	14.08	0	0	208.16	22.99	237.40	3.38	106.20	14.77	96.56	11.87	1	-697.02	2.82	0.53	5	193	1	1	1
666	71.99	72.15	594	11518.99	47.04	11544.40	17.63	0	0	151.06	21.58	266.43	5.33	255.34	42.89	103.34	18.22	1	2588.83	4.88	0.35	5	194	1	1	1
667	76.28	66.99	596	12204.33	11.68	10717.95	24.21	0	0	136.22	11.86	225.41	2.67	97.69	9.64	213.52	21.32	1	447.72	2.43	0.59	4	195	1	2	2
668	75.16	65.80	597	12025.15	21.75	10528.71	17.29	0	0	167.87	15.31	237.14	3.99	183.85	19.13	146.36	15.32	0	692.90	3.47	0.55	5	195	2	2	1
669	74.62	70.18	598	11939.42	20.57	11228.64	143.05	0	0	115.20	12.67	260.48	4.99	148.96	18.29	698.68	146.19	1	3344.10	4.98	0.47	5	196	1	7	7
670	73.36	69.08	599	11738.11	17.42	11053.24	28.68	0	0	167.69	10.39	243.13	4.74	222.49	15.98	338.04	29.58	1	4275.88	8.55	0.61	5	196	2	7	6
671	73.52	68.56	602	11763.90	12.67	10969.04	23.91	0	0	213.92	14.82	259.80	4.59	140.59	10.88	264.24	21.83	1	3263.35	6.41	0.65	5	196	3	7	5
672	73.10	68.53	603	11695.69	17.83	10965.10	24.41	0	0	171.74	12.69	250.00	4.61	188.09	16.04	255.54	22.32	1	2811.95	8.46	0.59	4	196	4	7	4
673	73.41	69.24	604	11745.23	12.37	11078.28	20.33	0	0	212.60	15.03	254.37	4.11	132.86	10.37	220.75	17.99	1	1866.88	7.42	0.66	5	196	5	7	3
674	74.23	70.21	607	11876.94	10.32	11232.85	17.17	0	0	265.37	22.48	266.41	4.13	94.28	9.29	157.57	14.96	1	1715.12	6.08	0.63	4	196	6	7	2
675	74.44	70.72	608	11910.53	12.53	11315.80	20.51	0	0	231.84	17.98	260.44	4.38	116.96	9.55	201.70	17.96	1	1869.10	4.95	0.63	4	196	7	7	1
676	74.66	67.41	601	11945.16	20.49	10785.75	42.17	0	0	167.39	12.04	234.10	5.90	224.88	19.31	407.52	49.28	1	2865.25	6.42	0.53	5	197	1	1	1
677	72.79	71.20	605	11646.12	9.26	11392.64	11.17	0	0	252.08	11.49	253.16	3.17	156.69	8.18	188.95	9.85	0	3430.90	9.36	0.82	3	198	1	2	2
678	73.92	71.93	606	11827.79	17.20	11508.90	15.43	0	0	198.25	9.91	237.74	4.20	265.06	16.29	241.21	14.26	1	3176.22	7.31	0.72	4	198	2	2	1
679	73.28	65.64	606	11724.93	24.70	10501.69	25.27	0	0	113.81	11.56	237.04	3.59	188.17	21.94	192.46	22.43	0	116.00	1.85	0.46	3	199	1	6	6
680	71.93	66.08	607	11508.34	24.88	10572.33	38.29	0	0	111.46	11.36	246.57	4.36	190.92	22.48	284.09	36.67	1	2284.95	3.87	0.42	4	199	2	6	5
681	70.43	67.00	608	11268.66	21.28	10720.71	34.66	0	0	145.58	18.14	256.23	4.77	128.57	17.43	213.07	30.70	1	1343.10	4.08	0.40	5	199	3	6	4
682	70.41	67.89	609	11265.13	20.52	10861.73	19.69	0	0	141.29	9.32	234.50	3.62	238.15	19.29	231.75	18.10	0	1377.03	3.57	0.63	4	199	4	6	3
683	71.11	69.35	612	11378.28	14.58	11095.31	12.97	0	0	232.50	17.87	262.64	3.79	145.95	12.93	127.59	10.78	1	2256.47	5.67	0.65	4	199	5	6	2
684	70.43	69.43	613	11268.93	27.93	11109.20	22.66	0	0	132.30	14.32	265.94	4.14	199.20	24.68	161.52	19.94	0	1426.58	3.55	0.45	3	199	6	6	1
685	74.19	68.59	609	11870.65	26.64	10974.15	23.17	0	0	145.90	16.10	262.39	4.48	186.23	23.50	161.84	20.35	0	2608.92	3.06	0.44	3	200	1	1	1
686	72.02	69.50	610	11523.53	23.03	11120.07	14.75	0	0	207.74	14.20	235.75	4.82	257.60	21.29	167.73	13.15	1	2169.67	7.67	0.64	5	201	1	2	2
687	72.26	69.21	611	11561.34	60.41	11073.54	20.81	0	0	141.97	16.33	275.53	5.94	372.39	65.35	142.20	18.81	1	3351.83	9.82	0.40	5	201	2	2	1
688	67.72	68.50	614	10834.71	26.84	10960.51	33.83	0	0	101.81	13.07	241.75	3.83	161.43	23.73	203.47	29.92	0	1413.72	2.10	0.36	3	202	1	1	1
689	72.84	72.62	614	11653.85	22.60	11619.85	22.73	0	0	165.39	19.24	267.40	4.52	149.64	19.95	149.92	19.66	0	1377.45	2.87	0.44	4	203	1	2	2
690	72.34	71.02	616	11575.06	28.14	11363.99	18.81	0	0	136.24	12.74	254.99	3.93	232.52	25.15	156.15	16.87	0	2421.53	3.46	0.51	4	203	2	2	1
691	75.03	68.51	614	12005.04	19.44	10960.97	22.05	0	0	175.53	18.47	279.81	4.41	143.15	17.52	161.33	19.20	0	3458.35	5.12	0.49	4	204	1	4	4
692	75.28	67.81	615	12044.19	21.88	10849.87	26.39	0	0	124.49	10.60	241.74	3.86	200.25	19.68	240.10	24.00	0	1924.05	3.74	0.52	4	204	2	4	3
693	75.19	67.95	618	12031.20	23.18	10871.25	31.56	0	0	111.03	10.36	252.28	3.86	194.00	20.88	260.09	29.30	1	2140.33	4.60	0.47	4	204	3	4	2
694	74.29	67.95	619	11885.80	11.82	10871.34	14.82	0	0	191.49	11.82	240.60	3.10	147.32	10.35	184.90	13.04	0	1123.85	6.48	0.73	5	204	4	4	1
695	76.38	72.12	620	12220.49	20.23	11539.28	33.02	0	0	129.37	13.76	229.03	4.14	146.68	17.66	238.62	29.72	0	1065.65	4.39	0.46	5	205	1	1	1
696	71.35	72.68	623	11415.57	28.45	11628.82	24.57	0	0	91.21	13.43	254.51	2.85	147.61	24.51	126.22	20.59	1	-138.40	1.92	0.34	3	206	1	1	1
697	74.30	67.76	623	11888.26	27.00	10841.13	23.78	0	0	153.75	25.85	266.07	4.51	121.43	22.52	107.90	20.80	1	2098.75	5.78	0.31	5	207	1	6	6
698	74.68	68.38	624	11949.55	19.91	10941.44	19.84	0	0	173.71	17.84	269.91	4.15	148.64	17.29	147.89	17.10	0	1548.88	3.78	0.51	4	207	2	6	5
699	74.23	67.72	625	11876.26	21.66	10835.93	16.14	0	0	265.48	22.59	266.69	6.05	196.02	19.20	146.23	14.17	0	4370.35	7.71	0.62	5	207	3	6	4
700	73.72	68.41	626	11795.07	13.56	10945.67	12.49	0	0	385.51	27.46	295.30	5.94	145.63	11.77	132.47	10.35	1	5522.30	17.16	0.69	5	207	4	6	3
701	74.96	68.65	627	11993.46	29.17	10984.25	21.44	0	0	204.96	19.03	266.38	6.46	241.78	26.66	179.38	19.20	0	3298.58	3.50	0.51	5	207	5	6	2
702	74.76	67.76	628	11962.18	25.89	10842.31	22.01	0	0	210.18	17.40	252.89	6.43	240.13	24.02	207.29	19.81	0	3739.33	3.47	0.53	5	207	6	6	1
703	70.37	69.90	624	11258.92	18.94	11183.86	18.81	0	0	177.35	18.11	250.24	4.01	141.89	16.19	142.29	16.84	0	1281.60	4.40	0.51	4	208	1	21	21
704	71.48	69.06	627	11437.27	22.20	11050.21	14.04	0	0	291.16	22.69	278.99	6.37	220.13	19.64	140.35	12.83	0	4190.35	6.05	0.61	4	208	2	21	20
705	71.79	69.07	628	11486.49	51.45	11051.18	42.32	0	0	131.69	19.74	280.23	8.01	265.67	48.02	220.94	38.63	1	4140.70	7.89	0.26	5	208	3	21	19
706	71.87	68.41	629	11499.07	10.65	10945.27	6.67	0	0	432.69	15.70	263.17	4.49	225.71	9.49	141.05	5.74	0	4427.35	10.09	0.88	3	208	4	21	18
707	70.92	68.99	630	11347.40	10.35	11038.23	9.35	0	0	358.67	12.62	242.11	4.54	228.02	9.37	206.63	8.43	0	4477.55	10.15	0.86	3	208	5	21	17
708	70.27	70.08	631	11242.46	20.61	11212.42	19.89	0	0	166.31	11.33	268.53	4.39	235.68	18.76	227.40	18.12	0	4347.72	5.36	0.61	4	208	6	21	16
709	71.04	69.56	632	11366.83	41.59	11129.44	18.68	0	0	191.58	9.79	211.98	5.87	501.55	55.38	290.79	18.31	1	4350.80	5.85	0.56	5	208	7	21	15
710	71.51	69.65	633	11441.68	14.14	11143.67	18.77	0	0	236.47	13.45	263.51	4.98	193.91	12.72	255.34	17.20	1	4377.55	9.74	0.70	4	208	8	21	14
711	71.11	68.82	634	11378.23	29.57	11010.52	23.62	0	0	153.18	12.24	260.34	5.29	284.22	28.34	232.20	21.70	1	2904.92	4.55	0.49	4	208	9	21	13
712	71.62	68.99	635	11458.69	12.01	11038.41	13.51	0	0	294.41	13.93	254.59	4.80	197.16	10.74	220.90	12.19	0	4685.97	8.06	0.78	3	208	10	21	12
713	72.56	69.00	636	11609.27	13.24	11039.48	25.84	0	0	245.05	13.61	251.02	5.64	187.53	12.01	338.87	26.53	1	5275.15	10.57	0.69	4	208	11	21	11
714	71.01	70.03	637	11360.89	13.76	11205.27	18.59	0	0	177.98	8.93	241.56	3.67	214.85	12.56	282.88	17.77	1	2135.83	4.86	0.73	5	208	12	21	10
715	72.29	69.25	639	11566.54	21.00	11080.17	33.15	0	0	157.29	21.70	268.69	4.92	114.35	17.55	184.10	29.06	1	3235.70	6.67	0.37	4	208	13	21	9
716	73.22	70.88	640	11715.30	9.20	11340.80	11.76	0	0	315.95	26.26	279.31	3.85	88.58	8.44	116.33	11.54	1	2252.35	6.52	0.66	5	208	14	21	8
717	72.86	71.86	641	11657.19	17.64	11497.68	25.52	0	0	209.82	25.58	273.36	5.38	116.00	17.12	162.54	22.34	1	2159.45	6.61	0.44	4	208	15	21	7
718	73.00	72.19	642	11679.78	14.56	11550.33	10.92	0	0	249.98	15.43	253.94	3.84	181.75	12.78	136.94	9.75	0	1801.85	5.63	0.73	3	208	16	21	6
719	73.13	72.83	643	11700.58	15.41	11652.43	16.52	0	0	188.65	14.75	256.54	3.67	152.08	13.65	162.81	14.53	0	1311.22	3.72	0.63	4	208	17	21	5
720	72.60	72.76	644	11616.42	15.12	11642.15	17.96	0	0	216.71	19.06	268.31	4.24	129.48	12.44	156.36	15.69	1	923.30	4.20	0.59	4	208	18	21	4
721	72.99	72.52	645	11678.17	18.97	11603.93	12.61	0	0	186.54	12.72	248.82	3.53	213.71	16.85	141.60	10.78	0	1311.65	4.31	0.68	4	208	19	21	3
722	72.53	72.56	646	11605.59	9.56	11609.95	9.07	0	0	349.36	19.54	261.99	3.17	91.16	5.62	105.82	6.25	1	1376.50	5.09	0.79	5	208	20	21	2
723	73.85	72.91	647	11815.95	31.81	11665.30	17.49	0	0	163.82	12.73	241.61	4.80	303.51	31.16	176.13	15.76	1	1220.72	3.15	0.57	5	208	21	21	1
724	76.74	71.30	629	12278.39	34.04	11407.52	64.94	0	0	98.89	21.61	262.21	5.64	119.45	29.67	228.50	57.51	1	-45.83	2.12	0.18	5	209	1	1	1
725	75.79	71.46	634	12127.09	26.86	11434.20	24.07	0	0	128.05	11.55	232.86	4.10	229.73	24.61	205.79	22.11	0	818.17	2.41	0.50	5	210	1	2	2
726	75.77	69.80	635	12123.80	30.63	11167.73	95.80	0	0	85.21	8.89	236.25	4.80	232.86	28.96	531.61	128.72	1	1721.05	1.77	0.37	5	210	2	2	1
727	70.85	67.68	638	11336.26	10.30	10829.38	11.60	0	0	264.32	12.87	246.66	3.58	163.40	9.12	183.92	10.23	0	2690.55	8.24	0.80	3	211	1	5	5
728	69.12	66.88	639	11059.63	19.02	10701.13	16.63	0	0	174.29	13.36	247.90	3.85	191.48	16.86	167.68	14.74	0	3087.33	5.46	0.62	3	211	2	5	4
729	69.59	67.50	640	11134.24	35.75	10799.77	21.74	0	0	128.62	16.50	262.57	4.32	213.48	31.46	126.60	17.50	1	1956.10	4.12	0.38	5	211	3	5	3
730	70.93	66.52	642	11348.86	80.34	10643.69	14.44	0	0	120.10	8.45	258.35	3.85	601.88	121.73	162.96	13.06	1	1926.85	2.39	0.60	4	211	4	5	2
731	71.98	66.55	643	11516.13	42.39	10648.31	35.91	0	0	117.08	18.33	268.72	5.76	209.18	37.84	177.56	31.89	0	844.15	1.92	0.27	4	211	5	5	1
732	68.67	68.87	644	10987.62	43.77	11019.80	27.25	0	0	96.27	11.00	266.52	4.25	292.31	41.80	186.83	24.62	1	2870.90	4.51	0.36	4	212	1	12	12
733	69.81	67.30	645	11170.33	15.15	10768.65	11.23	0	0	213.94	11.59	256.78	3.49	216.04	13.48	160.38	9.94	0	1501.12	3.81	0.76	3	212	2	12	11
734	68.53	68.21	646	10964.63	11.54	10913.98	12.49	0	0	274.66	15.65	259.17	4.03	155.70	10.05	168.76	10.98	0	3570.50	6.59	0.76	4	212	3	12	10
735	69.55	69.16	647	11127.66	16.95	11064.88	23.20	0	0	177.42	16.60	280.01	4.27	137.90	14.31	190.49	20.39	0	3043.92	3.83	0.54	4	212	4	12	9
736	70.53	69.85	648	11284.37	27.52	11175.31	19.83	0	0	182.36	11.66	247.51	5.53	325.78	27.91	244.94	18.49	1	2130.55	3.87	0.57	4	212	5	12	8
737	71.70	70.63	649	11472.07	95.37	11301.16	21.81	0	0	144.06	16.14	291.25	6.59	489.43	107.98	152.09	19.47	1	3631.97	4.68	0.40	5	212	6	12	7
738	70.35	70.42	651	11255.72	12.09	11266.58	13.98	0	0	291.20	17.07	253.98	4.67	158.86	10.61	183.88	12.31	0	2740.47	9.47	0.74	3	212	7	12	6
739	70.86	70.00	652	11337.19	12.16	11199.73	12.85	0	0	263.15	13.84	272.22	4.11	178.68	10.77	188.80	11.39	0	3244.50	6.80	0.77	3	212	8	12	5
740	71.88	71.54	654	11500.76	24.95	11446.55	36.19	0	0	106.92	11.38	250.95	4.01	182.71	22.35	255.22	34.42	1	1146.42	2.74	0.42	5	212	9	12	4
741	69.96	71.10	655	11193.75	17.32	11376.22	25.99	0	0	151.69	16.06	252.38	3.94	129.26	16.45	190.06	22.81	1	1146.60	3.28	0.49	5	212	10	12	3
742	70.99	70.79	657	11358.64	29.66	11326.06	17.17	0	0	160.78	21.72	263.26	4.31	170.61	25.90	100.52	16.00	1	1897.55	4.20	0.40	5	212	11	12	2
743	72.51	71.03	660	11601.24	14.40	11364.72	23.82	0	0	140.29	11.79	242.99	3.13	128.85	11.73	216.89	21.15	1	1156.08	4.57	0.59	5	212	12	12	1
744	76.76	72.31	646	12281.60	22.40	11569.66	17.72	0	0	167.19	21.47	254.04	3.70	133.37	19.47	93.46	13.45	1	139.28	1.93	0.42	4	213	1	1	1
745	76.27	67.77	648	12202.95	13.89	10842.63	16.32	0	0	209.04	17.00	241.50	3.76	130.86	12.03	154.17	14.26	1	698.50	3.47	0.63	5	214	1	1	1
746	69.76	69.56	650	11161.54	21.23	11128.87	21.64	0	0	169.92	14.64	273.38	4.61	190.75	18.87	194.37	19.22	0	3486.42	5.41	0.54	4	215	1	1	1
747	76.33	71.94	650	12213.07	30.48	11511.07	30.74	0	0	109.27	14.85	237.98	4.14	173.01	26.87	174.50	27.16	0	-86.38	2.28	0.35	4	216	1	4	4
748	76.52	72.00	651	12243.89	26.69	11519.49	21.28	0	0	125.90	17.19	240.42	3.62	150.99	22.94	124.38	20.73	1	-253.97	3.15	0.38	4	216	2	4	3
749	76.53	72.38	652	12244.80	21.86	11580.85	13.62	0	0	170.49	13.05	240.16	3.60	219.65	19.31	135.93	11.60	0	529.03	3.40	0.63	4	216	3	4	2
750	75.57	70.90	655	12090.49	28.79	11343.55	35.81	0	0	131.10	12.57	232.05	5.47	236.10	26.40	284.21	34.64	1	994.17	4.88	0.40	4	216	4	4	1
751	71.46	67.52	653	11432.90	19.63	10803.76	21.29	0	0	196.50	11.62	233.56	5.32	260.52	18.35	280.18	20.26	1	1871.02	6.98	0.61	4	217	1	3	3
752	72.05	67.74	654	11527.67	11.83	10838.65	28.43	0	0	141.16	9.90	260.13	3.18	133.49	11.18	305.12	27.44	1	2592.03	4.18	0.65	4	217	2	3	2
753	71.16	67.38	655	11386.15	27.07	10780.41	24.75	0	0	147.87	23.96	260.81	4.33	128.46	24.47	105.71	18.00	1	1780.38	3.08	0.31	5	217	3	3	1
754	73.52	70.52	656	11763.80	16.91	11283.60	34.25	0	0	156.42	11.51	273.81	4.70	180.87	15.33	342.86	35.40	1	3539.12	5.91	0.57	4	218	1	1	1
755	71.50	65.26	658	11439.78	16.79	10441.85	12.30	0	0	214.98	18.99	245.84	3.59	145.08	14.24	104.37	10.47	1	1302.10	7.40	0.60	4	219	1	21	21
756	70.26	66.07	659	11241.62	26.47	10571.42	18.44	0	0	111.18	10.05	234.66	3.05	224.43	24.02	158.17	16.47	0	1934.05	3.65	0.53	4	219	2	21	20
757	71.21	66.20	661	11393.86	21.76	10592.61	19.22	0	0	142.83	9.34	235.67	3.79	258.33	20.18	228.40	17.78	1	2364.70	5.20	0.61	4	219	3	21	19
758	70.80	67.33	662	11327.27	13.41	10773.44	20.53	0	0	210.59	8.92	221.46	4.45	251.30	12.59	357.34	22.00	1	3233.83	6.43	0.73	4	219	4	21	18
759	71.17	67.63	663	11386.63	16.14	10820.44	17.00	0	0	224.05	12.89	262.19	4.83	218.43	14.59	230.02	15.38	0	3355.08	5.49	0.69	3	219	5	21	17
760	69.99	67.71	664	11199.17	35.64	10833.17	34.72	0	0	147.66	11.20	233.79	6.41	349.37	37.89	346.03	36.81	1	3438.72	5.46	0.37	5	219	6	21	16
761	71.52	67.98	665	11443.80	24.08	10876.99	46.60	0	0	125.68	8.46	239.11	4.60	280.42	23.12	423.23	47.51	1	3675.72	5.72	0.55	5	219	7	21	15
762	72.20	66.84	666	11552.38	20.23	10694.61	31.05	0	0	118.28	10.24	249.17	3.78	182.42	18.21	274.57	29.09	1	720.75	2.04	0.51	4	219	8	21	14
763	73.59	67.27	667	11773.64	26.28	10763.34	22.54	0	0	127.15	10.98	256.93	3.97	236.45	23.75	202.71	20.44	0	1226.38	2.81	0.51	4	219	9	21	13
764	74.30	67.77	668	11887.87	16.72	10843.54	25.26	0	0	154.10	13.24	264.54	3.94	150.43	14.75	226.77	22.52	0	3281.35	5.00	0.56	4	219	10	21	12
765	74.58	68.07	669	11932.49	15.99	10891.31	15.74	0	0	212.98	12.88	256.54	4.31	205.19	14.28	201.60	14.11	0	2714.03	5.35	0.70	3	219	11	21	11
766	74.62	67.35	670	11939.20	24.67	10776.49	20.01	0	0	203.48	17.42	288.60	5.76	223.17	22.06	181.36	17.85	0	3092.25	3.94	0.54	3	219	12	21	10
767	73.31	68.35	671	11730.04	17.62	10936.50	15.54	0	0	341.14	18.88	281.63	7.09	238.59	16.92	219.13	14.00	0	7117.53	12.76	0.72	4	219	13	21	9
768	73.32	68.80	672	11731.34	10.23	11008.55	17.81	0	0	303.39	13.11	279.07	5.20	185.79	9.25	310.18	17.49	1	5470.55	10.24	0.79	4	219	14	21	8
769	72.04	69.29	673	11527.18	26.00	11086.14	32.42	0	0	218.34	16.37	280.78	8.16	270.58	25.01	327.55	33.10	1	6395.83	6.81	0.47	5	219	15	21	7
770	70.86	68.90	674	11338.20	14.95	11024.65	13.46	0	0	347.76	18.01	298.64	6.34	223.82	13.48	201.92	12.08	0	6780.45	9.27	0.75	3	219	16	21	6
771	72.39	70.11	675	11582.69	10.57	11217.88	8.87	0	0	539.54	24.43	293.01	6.42	180.05	9.29	151.39	7.89	0	5664.83	10.50	0.83	4	219	17	21	5
772	72.84	71.11	676	11654.90	20.41	11377.07	13.47	0	0	316.41	18.10	266.74	6.70	273.36	19.10	183.94	12.13	1	4943.80	7.86	0.70	5	219	18	21	4
773	71.69	70.34	677	11469.91	16.37	11254.57	14.97	0	0	321.56	26.12	294.42	6.04	154.62	14.26	140.88	12.85	0	4251.65	7.51	0.62	4	219	19	21	3
774	72.07	69.74	678	11531.88	31.91	11159.08	14.53	0	0	202.04	11.39	270.44	5.21	393.26	35.85	203.82	13.39	1	4830.52	6.76	0.68	5	219	20	21	2
775	72.15	68.81	679	11544.43	13.48	11010.05	15.12	0	0	263.31	13.10	266.61	4.88	211.20	12.17	236.09	13.75	0	4247.60	6.19	0.75	3	219	21	21	1
776	76.92	72.18	659	12307.21	17.19	11549.06	14.66	0	0	184.44	21.77	242.62	3.52	119.19	16.99	102.12	14.33	1	706.00	4.83	0.48	5	220	1	1	1
777	71.43	69.95	665	11429.46	17.04	11191.92	21.58	0	0	190.60	15.20	259.82	4.56	165.17	15.06	208.69	19.24	0	2777.30	5.26	0.59	5	221	1	1	1
778	71.37	72.65	666	11419.48	38.29	11623.40	20.59	0	0	121.96	10.50	258.51	4.33	331.06	38.83	188.27	18.69	1	1362.17	3.40	0.49	4	222	1	4	4
779	72.94	72.03	667	11670.88	15.16	11525.29	21.26	0	0	175.66	16.45	256.47	3.84	127.98	14.42	175.67	18.63	1	2004.62	3.66	0.55	4	222	2	4	3
780	72.99	71.88	668	11678.27	12.46	11500.05	10.07	0	0	299.37	30.78	279.87	4.19	108.42	13.94	92.07	11.19	1	1585.58	4.45	0.57	4	222	3	4	2
781	71.73	71.71	670	11476.04	17.43	11473.12	24.24	0	0	176.84	17.64	251.09	4.40	134.22	15.16	186.77	21.37	1	-850.33	1.86	0.51	4	222	4	4	1
782	66.40	69.71	667	10624.61	23.78	11153.79	30.97	0	0	108.95	11.09	238.34	3.78	181.52	21.26	235.43	27.90	0	1636.17	2.99	0.45	4	223	1	2	2
783	67.03	70.17	670	10725.46	20.04	11226.94	29.39	0	0	153.24	15.87	248.18	4.63	150.14	18.03	219.04	26.13	0	1914.90	2.57	0.47	5	223	2	2	1
784	71.91	67.92	674	11505.41	177.78	10866.76	47.02	0	0	112.65	38.75	329.69	9.48	297.35	150.18	113.26	48.93	1	6180.60	10.61	0.21	5	224	1	1	1
785	75.41	66.93	675	12066.02	42.96	10709.35	52.04	0	0	168.53	39.44	292.29	9.62	140.08	36.52	170.87	45.68	0	4281.70	2.51	0.16	4	225	1	3	3
786	75.52	66.76	676	12083.04	29.12	10681.98	26.30	0	0	169.57	29.60	280.83	5.41	122.80	22.67	114.95	23.10	1	1477.23	2.32	0.28	5	225	2	3	2
787	76.57	67.42	677	12250.50	43.02	10787.31	46.70	0	0	110.46	16.20	262.44	6.37	225.97	40.20	248.08	42.71	0	550.58	1.61	0.26	5	225	3	3	1
788	75.08	71.43	676	12012.78	29.14	11429.11	15.47	0	0	190.04	9.13	219.99	3.85	348.83	25.04	242.83	14.77	1	3106.20	2.38	0.78	5	226	1	13	13
789	76.16	70.90	678	12184.93	20.97	11343.67	20.61	0	0	236.37	26.02	281.45	5.93	147.11	18.55	144.85	18.39	0	2630.62	3.47	0.48	5	226	2	13	12
790	76.41	70.09	679	12225.99	15.44	11215.12	19.54	0	0	246.21	23.01	275.65	5.03	122.12	12.22	159.76	17.12	1	2693.05	3.60	0.56	4	226	3	13	11
791	76.78	70.05	680	12284.72	14.43	11207.48	20.48	0	0	178.46	13.87	265.69	3.77	143.44	12.79	203.11	18.10	0	1805.60	4.05	0.62	3	226	4	13	10
792	77.20	70.66	681	12352.06	12.29	11305.48	17.80	0	0	174.41	10.16	238.23	3.25	163.66	10.96	236.03	15.97	0	1788.15	5.09	0.72	3	226	5	13	9
793	77.07	70.62	682	12331.52	12.02	11299.99	21.36	0	0	175.97	9.39	224.14	3.57	176.56	10.86	303.29	20.67	1	1656.28	6.65	0.73	4	226	6	13	8
794	77.43	70.52	683	12388.41	16.75	11282.99	27.71	0	0	162.78	15.22	241.38	4.23	136.85	14.17	224.46	25.42	0	1514.17	7.19	0.53	4	226	7	13	7
795	75.97	70.52	684	12155.53	20.62	11283.44	25.55	0	0	149.70	9.85	231.68	4.49	245.46	19.31	298.83	24.85	1	1589.88	4.89	0.57	4	226	8	13	6
796	74.94	72.01	686	11991.17	27.52	11521.32	14.80	0	0	166.92	13.30	242.72	4.17	262.91	25.51	145.06	13.50	1	856.15	6.19	0.59	4	226	9	13	5
797	74.03	71.82	687	11844.93	26.35	11491.67	11.23	0	0	211.08	15.67	250.50	4.43	270.30	24.41	119.72	10.56	1	2171.47	7.97	0.65	5	226	10	13	4
798	73.19	70.46	688	11710.97	10.89	11274.27	10.39	0	0	308.97	16.45	258.99	3.98	157.33	9.57	149.67	8.96	0	2798.28	9.32	0.79	3	226	11	13	3
799	72.63	70.44	689	11621.42	9.04	11270.00	9.06	0	0	299.04	13.34	248.86	3.28	155.60	7.87	155.90	7.87	0	1856.53	9.00	0.84	3	226	12	13	2
800	70.97	69.79	690	11355.58	69.93	11167.05	18.02	0	0	125.44	9.56	236.66	4.03	520.10	62.58	186.72	16.34	1	2031.05	4.42	0.58	5	226	13	13	1
801	74.24	71.81	685	11878.85	17.03	11488.83	17.71	0	0	151.50	10.70	246.77	3.32	186.54	15.13	193.94	15.73	0	1772.05	5.50	0.64	3	227	1	1	1
802	72.12	68.59	690	11539.10	24.84	10975.10	51.89	0	0	98.66	10.39	259.95	4.39	186.19	22.60	358.12	55.15	1	2649.08	4.79	0.39	5	228	1	9	9
803	72.27	68.21	691	11562.71	43.91	10913.10	28.88	0	0	141.90	11.82	243.66	6.20	370.31	47.22	273.00	27.64	1	2482.35	4.98	0.39	5	228	2	9	8
804	71.51	67.70	692	11441.13	27.29	10832.42	15.46	0	0	197.33	14.36	258.76	5.12	286.35	25.71	165.80	13.87	1	2775.20	8.41	0.60	4	228	3	9	7
805	70.99	67.18	693	11357.60	12.60	10749.10	11.45	0	0	280.68	15.37	250.24	4.15	177.52	11.11	161.35	10.11	0	2144.40	7.75	0.77	3	228	4	9	6
806	70.70	66.59	694	11312.60	12.21	10653.89	13.12	0	0	180.62	8.55	235.95	2.94	200.26	10.92	215.13	11.74	0	599.23	3.91	0.78	4	228	5	9	5
807	71.30	67.79	697	11408.43	17.30	10846.37	24.04	0	0	188.23	11.84	277.06	4.92	215.83	15.73	287.18	23.36	1	3674.67	6.04	0.63	4	228	6	9	4
808	72.28	68.26	698	11565.02	6.27	10921.86	6.50	0	0	514.99	15.39	256.00	4.03	161.75	5.51	167.62	5.71	0	3824.90	15.54	0.92	4	228	7	9	3
809	72.41	68.25	699	11585.20	25.03	10919.35	17.00	0	0	182.22	14.91	268.35	4.73	236.22	22.43	161.04	15.14	0	3100.10	4.32	0.57	5	228	8	9	2
810	72.99	69.85	701	11679.18	36.17	11176.29	30.25	0	0	124.08	38.93	306.89	5.11	105.35	41.70	89.50	32.31	1	2155.45	5.00	0.10	5	228	9	9	1
811	75.42	72.98	693	12066.57	50.94	11676.21	24.40	0	0	91.90	10.42	237.45	4.02	333.19	51.67	169.12	22.08	1	1075.90	3.08	0.38	4	229	1	5	5
812	75.99	72.04	694	12158.23	21.64	11527.01	15.47	0	0	146.75	10.58	228.95	3.37	231.17	19.54	166.50	13.82	0	1286.53	3.74	0.63	4	229	2	5	4
813	76.95	70.46	695	12312.55	15.56	11273.44	25.68	0	0	151.49	11.60	243.33	3.81	158.09	14.00	258.19	23.39	1	1637.58	5.60	0.60	4	229	3	5	3
814	77.06	70.65	696	12329.21	20.03	11304.05	28.38	0	0	155.95	13.88	229.42	4.73	174.90	17.94	246.32	25.70	0	227.42	3.13	0.51	4	229	4	5	2
815	77.07	70.53	699	12330.76	22.24	11284.53	34.12	0	0	145.77	23.20	263.15	4.91	115.07	22.96	167.28	29.70	1	39.50	2.16	0.32	5	229	5	5	1
816	71.62	72.50	696	11459.26	48.34	11599.88	132.81	0	0	101.49	24.24	255.05	4.40	149.67	41.08	59.48	50.24	1	-235.20	2.07	0.23	5	230	1	1	1
817	74.18	66.72	700	11869.51	40.01	10675.99	24.75	0	0	107.31	7.53	230.06	3.72	370.84	40.70	260.87	24.52	1	2596.88	4.17	0.55	5	231	1	1	1
818	77.78	67.59	702	12444.51	20.47	10814.93	18.44	0	0	152.20	10.04	229.63	3.81	238.88	19.00	218.19	16.64	0	1139.50	2.92	0.63	5	232	1	24	24
819	76.97	67.94	703	12315.33	20.88	10870.03	13.48	0	0	164.86	17.96	269.12	3.39	151.74	18.46	106.98	14.92	1	2042.60	4.35	0.51	4	232	2	24	23
820	75.22	67.29	706	12035.52	13.35	10766.43	14.17	0	0	249.24	21.20	270.48	4.03	121.04	11.85	126.98	12.04	1	3238.85	8.34	0.62	4	232	3	24	22
821	74.57	67.35	707	11930.76	15.08	10776.31	12.58	0	0	270.89	13.14	240.53	4.84	241.28	13.68	202.16	11.32	0	3163.83	7.49	0.76	4	232	4	24	21
822	75.07	67.94	708	12011.55	14.87	10870.58	15.95	0	0	246.90	14.16	244.21	4.87	201.34	13.33	215.59	14.34	0	4158.92	8.68	0.71	3	232	5	24	20
823	75.38	69.69	709	12060.11	17.93	11150.37	45.86	0	0	132.81	11.85	258.69	4.57	157.82	16.07	367.53	49.32	1	2538.22	6.54	0.50	5	232	6	24	19
824	75.31	68.33	710	12049.68	11.01	10933.20	13.56	0	0	381.41	26.69	272.82	5.46	117.64	9.07	147.91	11.69	1	2667.00	11.65	0.70	4	232	7	24	18
825	74.89	68.12	711	11982.44	12.30	10899.10	10.48	0	0	303.87	16.14	269.90	4.23	178.62	10.82	152.38	9.31	0	3713.00	10.07	0.78	3	232	8	24	17
826	74.96	68.98	712	11994.35	17.67	11036.36	19.38	0	0	261.24	16.98	261.56	6.23	211.44	15.98	231.13	17.64	0	4505.70	7.26	0.64	4	232	9	24	16
827	74.96	67.58	713	11994.23	39.00	10813.49	64.47	0	0	130.07	21.25	285.81	7.97	186.34	35.08	285.62	63.30	1	3839.78	6.36	0.29	5	232	10	24	15
828	73.54	67.53	714	11766.49	14.46	10804.18	8.38	0	0	258.67	11.01	271.03	3.56	260.91	13.19	152.44	7.37	1	3205.90	6.28	0.83	4	232	11	24	14
829	71.76	68.09	716	11482.37	54.39	10894.83	199.40	0	0	79.18	9.73	302.82	6.50	332.19	56.75	752.46	272.76	1	4534.48	4.47	0.25	5	232	12	24	13
830	71.22	68.79	717	11394.57	22.84	11006.88	60.39	0	0	132.45	13.23	271.54	5.23	177.74	20.54	367.75	57.72	1	3605.55	4.08	0.47	5	232	13	24	12
831	71.71	66.99	718	11473.31	18.60	10717.80	20.84	0	0	252.27	18.14	296.29	6.38	201.20	16.67	224.42	18.88	0	4871.10	4.83	0.61	5	232	14	24	11
832	71.44	67.24	719	11429.63	15.07	10758.58	18.15	0	0	279.28	18.62	296.73	5.79	175.11	13.37	209.80	16.33	0	5242.05	6.26	0.67	4	232	15	24	10
833	71.26	67.43	720	11401.46	7.81	10788.29	9.69	0	0	387.69	14.25	289.67	4.21	164.12	6.91	203.64	8.57	0	5585.85	9.32	0.87	3	232	16	24	9
834	73.01	68.06	721	11681.39	12.43	10890.01	32.77	0	0	273.82	14.49	260.96	6.46	186.09	11.33	416.75	38.17	1	5253.00	11.65	0.70	4	232	17	24	8
835	72.86	67.94	722	11657.24	8.46	10871.14	19.55	0	0	339.42	13.56	267.91	4.93	164.42	7.58	322.39	19.27	1	5700.85	9.26	0.84	4	232	18	24	7
836	72.09	67.91	723	11533.61	15.38	10864.86	13.57	0	0	325.88	15.74	266.21	6.06	245.85	14.24	218.79	12.37	0	5473.42	7.97	0.76	5	232	19	24	6
837	73.13	67.79	724	11700.74	24.56	10846.53	13.12	0	0	233.78	11.04	258.36	5.12	367.38	26.31	219.04	12.18	1	4822.67	11.39	0.73	5	232	20	24	5
838	73.73	67.93	725	11796.02	54.21	10868.38	17.74	0	0	204.48	13.93	284.73	6.70	470.73	60.13	205.40	16.29	1	6193.42	6.99	0.59	5	232	21	24	4
839	73.12	67.19	726	11699.34	27.04	10749.97	21.22	0	0	195.91	11.33	254.67	5.92	342.98	28.29	286.89	20.62	1	4653.75	5.64	0.57	4	232	22	24	3
840	74.22	66.79	727	11874.94	10.88	10686.64	11.30	0	0	382.68	16.69	265.28	5.39	193.37	9.69	200.75	10.07	0	4460.33	9.01	0.82	3	232	23	24	2
841	75.70	66.42	729	12112.11	17.49	10627.53	35.89	0	0	165.81	22.98	275.63	4.53	80.31	13.39	201.67	31.27	1	-69.40	2.83	0.39	4	232	24	24	1
842	76.92	72.09	704	12307.35	31.75	11534.63	43.99	0	0	92.91	13.65	230.60	4.38	167.71	28.35	231.07	39.59	0	-98.58	2.45	0.30	5	233	1	1	1
843	75.25	64.02	705	12039.96	39.75	10242.95	25.20	0	0	97.39	12.99	235.89	3.84	230.02	35.46	146.91	22.82	0	1249.22	3.61	0.35	4	234	1	1	1
844	67.25	68.94	711	10759.92	7.60	11030.93	20.19	0	0	200.35	14.46	244.21	2.82	78.44	6.52	221.06	17.91	1	145.90	5.22	0.70	5	235	1	1	1
845	73.38	69.21	713	11740.63	24.80	11074.25	19.45	0	0	213.18	22.00	299.30	5.74	185.15	21.78	145.40	17.20	0	4874.15	6.57	0.49	3	236	1	1	1
846	70.01	71.62	714	11202.25	27.18	11458.55	25.83	0	0	173.03	29.58	267.60	5.10	124.91	26.13	99.21	17.81	1	67.95	1.64	0.29	4	237	1	2	2
847	69.75	70.31	715	11160.20	25.48	11249.42	25.33	0	0	162.26	22.32	272.88	4.93	142.23	22.25	141.01	21.84	0	2322.98	3.93	0.37	3	237	2	2	1
848	71.64	66.89	716	11462.52	55.37	10702.91	42.84	0	0	136.82	13.26	269.46	6.76	340.13	50.34	328.93	43.66	1	5059.55	5.67	0.48	5	238	1	2	2
849	72.42	66.08	717	11586.63	29.72	10573.17	25.40	0	0	173.23	17.90	287.23	6.08	223.10	26.62	190.86	22.76	0	3822.55	3.63	0.44	5	238	2	2	1
850	77.44	71.88	717	12390.20	24.62	11500.29	19.98	0	0	186.15	22.00	253.94	4.99	160.55	21.40	131.90	18.32	1	489.12	3.52	0.44	3	239	1	2	2
851	77.91	71.44	718	12465.52	15.36	11430.54	11.00	0	0	220.93	13.11	225.41	3.50	199.09	13.58	141.95	9.41	0	-100.95	3.88	0.74	3	239	2	2	1
852	73.24	69.32	722	11718.38	17.85	11091.99	34.89	0	0	227.68	17.08	249.92	4.78	187.72	15.74	279.52	27.53	1	4833.00	5.18	0.68	5	240	1	1	1
853	72.93	66.60	725	11668.45	72.23	10656.53	21.65	0	0	158.36	13.70	246.41	4.46	728.56	59.19	209.62	19.71	1	5895.30	5.50	0.65	5	241	1	3	3
854	71.84	66.69	728	11494.87	333.05	10670.14	20.38	0	0	128.61	15.62	270.90	6.60	1001.54	568.48	132.05	17.85	1	3521.60	7.98	0.41	5	241	2	3	2
855	71.09	66.63	729	11375.03	16.11	10660.01	18.56	0	0	215.89	13.15	255.71	4.83	206.02	14.52	236.72	16.80	0	2690.48	4.99	0.67	3	241	3	3	1
856	76.15	70.05	726	12184.22	31.97	11207.53	51.54	0	0	125.29	14.04	241.90	5.99	222.89	29.11	309.45	51.24	1	807.15	2.13	0.44	5	242	1	1	1
857	68.64	66.67	727	10982.08	14.44	10667.55	12.63	0	0	211.49	12.30	239.85	3.56	191.66	12.76	167.63	11.15	0	279.88	2.08	0.74	4	243	1	1	1
858	73.39	67.20	730	11742.29	50.67	10751.85	11.55	0	0	191.65	12.05	286.21	4.90	494.67	68.55	145.64	10.49	1	4553.70	7.39	0.67	4	244	1	10	10
859	74.73	68.45	731	11956.82	21.12	10952.47	21.22	0	0	214.48	18.66	316.60	5.72	187.72	18.74	188.66	18.82	0	5220.35	5.15	0.55	4	244	2	10	9
860	75.10	69.64	732	12016.53	15.56	11141.69	22.24	0	0	195.52	9.09	254.54	4.64	264.09	14.82	354.42	23.75	1	2660.48	4.54	0.68	4	244	3	10	8
861	75.28	69.29	733	12045.18	37.21	11086.17	19.57	0	0	188.07	17.00	303.16	6.37	309.81	36.37	169.51	17.62	1	5804.17	7.13	0.49	5	244	4	10	7
862	76.62	70.33	734	12258.68	25.85	11252.78	37.02	0	0	146.41	14.14	263.95	5.89	210.56	23.52	293.61	35.59	1	1675.85	4.19	0.41	4	244	5	10	6
863	77.45	69.36	735	12391.96	21.51	11097.77	22.77	0	0	139.01	11.35	247.95	3.97	204.76	19.26	216.57	20.42	0	1105.17	2.55	0.55	4	244	6	10	5
864	77.44	69.44	736	12389.69	35.15	11110.01	23.04	0	0	121.34	12.27	238.95	4.26	257.83	33.74	177.27	20.57	1	1380.15	2.50	0.45	5	244	7	10	4
865	78.05	69.52	737	12487.44	20.93	11122.89	52.83	0	0	95.13	10.62	238.18	3.84	147.54	19.16	346.13	54.64	1	809.75	2.68	0.40	5	244	8	10	3
866	76.51	68.75	738	12240.97	31.07	10999.50	23.29	0	0	158.52	25.24	279.52	5.01	149.27	26.57	111.29	20.16	1	2097.85	4.18	0.33	5	244	9	10	2
867	75.99	68.79	739	12158.12	28.22	11006.62	32.52	0	0	105.69	14.95	269.87	3.92	154.13	25.10	177.19	28.64	0	1934.10	2.79	0.45	5	244	10	10	1
868	71.68	67.94	734	11468.43	15.80	10871.08	19.07	0	0	195.35	11.18	241.94	4.41	216.10	14.31	257.44	17.74	1	1707.35	3.48	0.68	4	245	1	8	8
869	72.25	69.32	735	11560.24	16.37	11091.74	16.12	0	0	226.45	22.55	277.86	4.29	125.46	14.20	121.42	13.27	1	2329.38	5.43	0.54	4	245	2	8	7
870	72.61	68.30	736	11617.08	20.24	10927.29	22.82	0	0	222.76	12.75	228.06	6.28	277.81	19.34	306.96	22.61	1	3715.20	7.15	0.59	4	245	3	8	6
871	72.12	67.67	737	11538.65	11.37	10827.74	12.17	0	0	236.88	8.45	243.91	3.67	249.05	10.57	265.75	11.39	1	3329.15	5.71	0.83	4	245	4	8	5
872	73.67	67.13	738	11787.92	79.92	10740.27	23.08	0	0	138.93	9.58	237.95	5.63	605.12	104.68	263.53	22.31	1	4052.55	5.56	0.48	5	245	5	8	4
873	74.71	67.11	741	11953.93	32.12	10736.83	18.90	0	0	126.76	13.40	262.07	3.88	234.44	28.66	139.43	17.26	0	2384.80	3.26	0.46	4	245	6	8	3
874	75.39	66.38	744	12061.96	19.12	10620.79	20.01	0	0	121.01	11.57	265.38	2.87	153.50	16.62	160.78	17.47	0	1321.85	3.13	0.53	4	245	7	8	2
875	76.08	66.25	745	12172.68	23.55	10600.57	37.53	0	0	112.24	10.05	235.46	4.18	206.38	21.48	308.55	37.28	1	1569.72	2.36	0.46	4	245	8	8	1
876	70.59	66.32	735	11293.63	40.10	10611.93	42.52	0	0	145.09	36.10	277.86	6.84	115.74	30.37	128.11	35.54	1	1968.10	6.08	0.16	4	246	1	1	1
877	68.67	66.71	740	10986.74	22.22	10673.25	17.63	0	0	108.02	6.21	217.10	2.81	297.20	21.58	241.58	16.29	1	680.70	2.36	0.63	4	247	1	4	4
878	68.64	67.18	741	10982.63	32.81	10748.26	17.45	0	0	126.86	14.31	233.73	3.73	224.94	29.00	121.67	16.24	1	810.60	3.06	0.45	4	247	2	4	3
879	69.66	66.39	743	11145.32	46.63	10622.08	15.87	0	0	128.90	9.67	220.35	4.07	419.97	55.27	167.19	14.36	1	775.35	3.85	0.57	5	247	3	4	2
880	68.22	66.41	745	10915.42	22.87	10626.00	18.93	0	0	129.42	13.23	234.85	3.26	171.91	20.05	141.41	16.14	0	627.97	3.26	0.50	3	247	4	4	1
881	75.87	70.87	740	12139.22	31.69	11338.83	32.21	0	0	98.24	8.23	245.11	4.01	289.32	31.08	293.14	31.71	1	2165.12	4.24	0.45	5	248	1	2	2
882	77.28	71.58	741	12364.29	28.57	11453.20	18.80	0	0	125.46	11.96	250.61	3.62	231.09	25.51	152.27	16.49	0	682.30	2.50	0.50	4	248	2	2	1
883	75.95	69.68	745	12152.20	21.52	11149.50	36.10	0	0	107.28	11.60	255.86	3.69	154.93	19.34	252.61	33.72	1	1485.62	2.91	0.44	5	249	1	9	9
884	75.15	70.77	746	12024.08	16.77	11322.95	19.23	0	0	202.64	16.11	255.74	4.51	162.88	14.85	186.64	16.97	0	1744.80	5.56	0.61	4	249	2	9	8
885	73.73	69.56	747	11796.31	21.09	11130.18	16.77	0	0	224.21	20.22	289.78	5.12	179.69	18.50	142.03	14.31	0	2540.85	4.56	0.56	5	249	3	9	7
886	72.32	69.13	748	11571.51	9.82	11060.88	11.10	0	0	320.28	18.50	267.77	3.97	129.16	8.28	147.73	9.81	1	2918.28	9.64	0.77	4	249	4	9	6
887	71.46	69.49	749	11433.34	26.02	11118.22	21.34	0	0	146.55	14.79	258.46	4.30	199.05	23.00	163.22	18.80	0	1526.05	4.95	0.48	3	249	5	9	5
888	72.81	70.03	750	11650.14	20.63	11205.52	24.29	0	0	126.63	9.53	243.15	3.67	213.98	18.66	249.01	22.49	0	2040.03	3.53	0.56	5	249	6	9	4
889	72.98	69.78	751	11676.85	16.44	11165.01	13.83	0	0	196.39	16.62	247.72	3.54	150.00	14.57	126.33	12.28	1	1773.65	5.01	0.62	5	249	7	9	3
890	72.45	70.24	752	11592.46	13.61	11238.25	17.64	0	0	161.10	13.79	243.66	2.84	110.10	9.75	156.13	15.34	1	1720.42	5.70	0.61	5	249	8	9	2
891	73.70	69.74	754	11792.05	14.90	11157.61	10.52	0	0	241.40	17.56	252.24	3.55	157.09	12.93	109.14	8.97	1	1560.47	6.66	0.68	4	249	9	9	1
892	71.76	67.52	753	11481.63	32.66	10803.05	32.84	0	0	123.06	22.02	258.84	4.79	139.94	28.55	139.54	27.62	0	1168.78	3.47	0.26	3	250	1	1	1
893	75.98	69.56	755	12156.37	17.09	11129.54	21.46	0	0	186.11	18.50	253.30	4.33	134.49	15.82	166.61	18.72	0	1600.58	5.86	0.52	4	251	1	5	5
894	76.52	70.67	756	12243.28	27.10	11306.68	25.52	0	0	125.51	14.27	242.61	4.11	184.01	23.93	173.31	22.54	0	1052.38	3.47	0.42	3	251	2	5	4
895	75.96	69.96	757	12153.45	22.10	11193.34	18.21	0	0	165.28	11.86	228.24	4.24	237.87	20.22	197.59	16.38	0	1583.03	5.65	0.61	3	251	3	5	3
896	76.84	69.93	760	12294.13	40.14	11189.34	27.97	0	0	96.82	12.31	239.69	4.07	241.89	36.86	171.00	25.00	0	1136.42	3.13	0.35	4	251	4	5	2
897	77.58	70.41	763	12413.09	15.70	11265.39	19.22	0	0	158.58	15.70	231.02	3.14	111.49	11.54	146.61	16.40	1	-380.95	3.02	0.53	4	251	5	5	1
898	73.41	70.06	758	11745.78	19.79	11209.70	12.08	0	0	202.45	16.87	255.44	3.84	185.06	17.31	118.10	12.25	1	1680.12	5.62	0.61	4	252	1	1	1
899	69.75	65.83	760	11160.00	13.35	10532.16	13.16	0	0	239.28	13.78	243.41	3.94	178.92	11.79	176.39	11.63	0	1644.08	7.24	0.74	3	253	1	2	2
900	71.22	66.21	761	11394.91	29.00	10593.12	33.97	0	0	115.88	13.17	248.76	4.50	198.57	25.89	223.97	32.34	0	1714.35	3.50	0.40	5	253	2	2	1
901	73.42	66.82	762	11747.52	10.69	10691.94	10.82	0	0	284.40	19.54	258.91	3.39	102.36	7.26	121.40	9.91	1	2399.67	7.20	0.72	4	254	1	3	3
902	73.56	66.07	763	11769.86	35.44	10571.43	17.38	0	0	123.01	9.90	243.65	3.80	327.94	35.64	169.55	15.72	1	679.40	2.57	0.55	5	254	2	3	2
903	72.94	64.17	766	11670.04	20.00	10267.66	13.57	0	0	183.70	9.34	238.38	3.88	296.46	19.49	209.69	12.34	1	2203.22	5.96	0.72	4	254	3	3	1
904	69.31	63.96	763	11089.94	26.92	10233.73	26.65	0	0	139.51	17.53	245.59	4.58	165.14	23.64	163.57	23.53	0	994.12	3.48	0.39	3	255	1	10	10
905	70.04	63.94	765	11206.40	46.54	10229.98	25.88	0	0	106.86	28.34	271.50	4.61	142.93	41.82	94.28	30.92	1	1815.25	4.27	0.17	5	255	2	10	9
906	70.89	64.25	767	11342.14	37.99	10280.55	14.22	0	0	131.08	10.53	253.62	3.64	342.69	38.96	138.25	12.70	1	2129.50	5.69	0.58	5	255	3	10	8
907	70.08	65.27	768	11213.28	46.74	10443.41	23.25	0	0	120.21	8.99	221.23	4.38	385.68	45.97	243.68	21.52	1	2627.88	3.40	0.53	5	255	4	10	7
908	70.87	65.57	769	11339.75	39.38	10491.09	18.06	0	0	107.59	9.84	255.75	3.52	319.28	39.03	154.08	16.04	1	2415.72	4.77	0.50	4	255	5	10	6
909	72.63	65.07	770	11621.27	17.91	10411.74	25.46	0	0	146.95	13.21	249.63	3.90	153.79	15.74	218.28	22.68	0	1879.92	4.72	0.54	4	255	6	10	5
910	73.73	66.37	771	11797.42	17.41	10619.89	20.79	0	0	207.61	18.42	267.08	4.84	151.13	15.30	180.48	18.27	0	3107.62	6.52	0.56	4	255	7	10	4
911	73.20	67.92	772	11711.96	19.87	10866.72	16.50	0	0	196.15	11.46	234.56	4.56	260.03	18.78	220.30	15.08	1	3112.22	6.65	0.68	5	255	8	10	3
912	73.66	67.89	773	11785.58	16.28	10862.94	15.05	0	0	225.81	18.35	266.00	4.27	154.06	14.15	143.30	13.47	0	3178.60	6.34	0.62	4	255	9	10	2
913	74.01	67.83	776	11841.32	34.42	10852.43	42.57	0	0	106.22	11.90	254.53	5.23	240.51	31.95	287.62	41.47	1	2619.50	6.52	0.33	5	255	10	10	1
914	75.96	66.02	764	12153.87	31.15	10563.97	28.51	0	0	112.45	12.11	236.00	4.30	224.11	28.25	205.89	25.65	0	527.08	3.68	0.41	5	256	1	1	1
915	76.64	69.33	771	12261.90	46.04	11093.15	52.33	0	0	112.97	30.49	270.19	6.56	128.58	38.12	148.06	45.19	1	1069.95	5.61	0.14	5	257	1	1	1
916	76.82	67.28	772	12290.96	27.80	10765.47	23.91	0	0	174.75	24.86	284.19	5.36	150.17	24.40	128.30	20.49	1	2017.15	3.64	0.36	4	258	1	2	2
917	77.06	66.63	773	12330.24	24.66	10661.35	15.83	0	0	202.43	18.35	246.87	4.86	208.89	21.79	132.93	13.38	1	2558.95	4.97	0.55	5	258	2	2	1
918	70.82	63.64	773	11330.65	23.28	10181.66	26.22	0	0	112.78	11.34	233.99	3.51	179.11	20.68	201.66	23.27	0	1420.08	2.52	0.48	5	259	1	1	1
919	72.80	65.21	775	11647.44	24.29	10433.49	12.23	0	0	150.67	11.82	249.23	3.18	238.40	21.70	121.64	11.13	1	1268.30	4.24	0.62	4	260	1	3	3
920	70.88	64.67	777	11340.51	18.13	10346.90	20.01	0	0	165.30	12.04	242.75	4.02	193.05	16.19	212.96	17.87	0	1774.40	3.53	0.61	3	260	2	3	2
921	70.20	64.01	778	11231.68	11.11	10241.44	32.67	0	0	183.64	20.55	250.40	4.17	84.19	10.71	231.30	29.16	1	1325.30	3.86	0.50	5	260	3	3	1
922	76.26	67.89	777	12200.92	26.83	10861.75	29.47	0	0	136.72	15.94	253.88	4.83	178.01	23.79	195.40	26.15	0	1796.50	3.63	0.40	3	261	1	1	1
923	72.14	65.37	779	11543.09	101.57	10459.70	13.79	0	0	142.37	9.83	244.03	4.42	689.61	138.30	157.39	12.42	1	2298.45	4.22	0.62	5	262	1	24	24
924	72.39	66.11	780	11582.71	17.06	10577.42	23.63	0	0	186.87	19.37	268.90	4.44	122.12	13.63	174.27	20.66	1	2232.92	5.95	0.50	4	262	2	24	23
925	73.13	65.25	781	11700.74	52.17	10440.43	36.99	0	0	106.29	11.70	256.59	5.96	350.00	55.21	265.71	35.10	1	3111.58	6.55	0.29	5	262	3	24	22
926	72.19	65.29	782	11550.11	37.32	10445.92	25.00	0	0	138.83	8.99	222.98	4.68	360.39	36.23	297.25	24.41	1	2338.17	4.97	0.57	5	262	4	24	21
927	71.88	64.75	783	11500.86	10.34	10360.61	10.01	0	0	282.38	12.82	252.33	3.55	175.64	9.12	170.18	8.83	0	3178.25	8.96	0.83	4	262	5	24	20
928	72.49	64.50	784	11598.19	12.39	10319.45	11.77	0	0	233.35	13.10	267.21	3.46	169.93	10.87	161.32	10.30	0	2687.08	8.72	0.76	3	262	6	24	19
929	72.33	66.04	785	11572.41	11.35	10566.72	13.10	0	0	295.37	13.31	254.22	4.62	195.81	10.16	225.01	11.83	0	3301.10	7.76	0.80	3	262	7	24	18
930	72.16	67.03	786	11545.40	7.78	10725.19	8.34	0	0	447.78	14.91	252.76	4.53	180.69	6.90	193.58	7.40	0	4520.12	16.06	0.89	3	262	8	24	17
931	71.84	67.06	787	11494.88	12.05	10729.48	11.88	0	0	408.21	22.13	271.69	6.02	171.48	10.63	169.13	10.49	0	4467.25	12.20	0.77	5	262	9	24	16
932	72.00	66.20	788	11520.20	15.63	10591.81	13.38	0	0	277.74	22.16	265.43	4.82	151.34	13.84	129.91	11.95	1	1422.65	6.62	0.64	4	262	10	24	15
933	71.72	66.83	789	11475.17	14.30	10692.07	10.19	0	0	306.76	14.53	259.59	4.68	233.25	12.83	166.91	9.10	0	4081.85	6.55	0.80	3	262	11	24	14
934	71.44	66.34	790	11431.15	10.28	10614.43	8.52	0	0	329.99	14.27	249.39	3.79	183.23	9.04	151.68	7.45	0	3052.45	9.04	0.84	3	262	12	24	13
935	71.75	65.99	791	11480.20	20.81	10557.90	14.25	0	0	199.42	15.22	258.59	4.25	210.60	18.39	145.09	12.90	0	2523.25	6.31	0.63	5	262	13	24	12
936	71.60	66.27	792	11456.03	24.07	10603.48	20.77	0	0	221.49	24.37	282.67	6.01	168.31	21.06	145.16	18.16	0	4597.20	7.02	0.46	4	262	14	24	11
937	71.84	65.35	793	11493.62	12.98	10456.70	10.90	0	0	346.52	21.92	281.16	4.91	157.39	11.38	130.59	9.13	1	4245.12	10.20	0.73	5	262	15	24	10
938	73.25	65.11	794	11720.20	61.59	10417.64	19.04	0	0	126.58	12.77	281.00	4.88	404.11	68.13	148.48	17.36	1	4355.75	5.25	0.45	5	262	16	24	9
939	71.92	64.23	795	11507.92	19.37	10277.26	14.60	0	0	190.93	11.76	251.92	4.10	242.64	17.65	184.42	13.08	0	2626.17	3.96	0.68	5	262	17	24	8
940	72.68	64.72	796	11628.47	10.81	10355.49	13.21	0	0	258.05	15.72	262.45	3.71	135.59	9.26	166.55	11.55	0	1669.88	6.64	0.74	4	262	18	24	7
941	72.38	65.30	797	11581.07	10.90	10448.26	12.10	0	0	263.28	15.81	261.61	3.62	138.23	9.24	154.46	10.54	0	1482.85	7.92	0.75	4	262	19	24	6
942	72.10	66.10	798	11536.54	11.65	10575.38	11.11	0	0	245.71	12.23	247.51	3.47	180.67	10.29	172.42	9.83	0	2396.10	7.28	0.79	3	262	20	24	5
943	72.44	66.22	799	11590.05	16.24	10594.80	11.54	0	0	221.95	15.71	255.39	3.67	176.64	14.19	126.10	10.30	1	1306.65	5.54	0.68	4	262	21	24	4
944	73.17	66.61	800	11707.24	17.74	10657.42	13.57	0	0	270.10	23.68	272.50	4.77	153.67	15.49	107.17	9.86	1	1133.12	6.67	0.60	5	262	22	24	3
945	74.39	66.10	801	11902.03	15.92	10575.33	20.51	0	0	194.55	11.94	260.20	4.52	202.67	14.35	256.39	19.15	1	2946.00	6.62	0.66	3	262	23	24	2
946	73.87	67.83	802	11819.32	14.29	10853.41	11.44	0	0	268.07	25.51	277.79	4.12	121.36	13.57	100.60	11.53	1	1909.80	4.08	0.59	4	262	24	24	1
947	74.04	64.53	782	11847.12	22.66	10325.14	23.83	0	0	154.16	13.63	257.87	4.58	198.77	20.27	209.15	21.28	0	2191.78	3.62	0.52	5	263	1	1	1
948	77.83	70.72	783	12452.27	27.38	11315.82	29.06	0	0	85.70	8.16	218.75	3.13	223.23	25.11	237.65	26.44	0	-159.80	2.94	0.45	4	264	1	1	1
949	77.47	65.02	789	12395.48	15.45	10403.32	18.99	0	0	160.45	14.61	235.18	3.25	126.39	12.36	159.59	16.68	1	-1849.27	1.54	0.57	4	265	1	4	4
950	76.14	63.98	791	12182.48	21.23	10236.46	14.63	0	0	157.03	17.21	240.18	3.38	152.24	18.67	112.35	15.69	1	195.50	1.85	0.50	4	265	2	4	3
951	74.71	65.23	792	11953.37	24.93	10437.35	28.17	0	0	173.99	11.80	242.53	5.77	279.96	24.44	309.76	28.28	1	3479.22	4.18	0.55	5	265	3	4	2
952	76.39	65.96	795	12221.83	25.04	10554.14	31.92	0	0	165.43	11.62	239.95	5.99	280.62	24.06	338.36	33.22	1	2758.25	2.88	0.47	4	265	4	4	1
953	73.15	70.63	790	11703.30	11.27	11301.14	38.79	0	0	191.45	42.46	251.59	4.58	60.14	9.82	145.98	33.42	1	-1007.27	1.94	0.25	5	266	1	1	1
954	75.83	67.78	793	12132.01	19.27	10845.00	20.09	0	0	210.57	16.70	263.10	5.19	188.01	17.16	195.81	17.95	0	881.67	2.44	0.59	5	267	1	2	2
955	76.09	67.68	794	12175.08	18.97	10829.39	21.50	0	0	197.56	16.53	275.79	4.97	175.47	16.83	198.07	19.24	0	3020.52	3.66	0.57	5	267	2	2	1
956	68.00	66.27	800	10879.38	9.90	10603.92	29.73	0	0	137.87	16.08	241.37	3.02	89.09	12.24	209.11	26.20	1	-196.53	1.50	0.48	4	268	1	3	3
957	68.13	66.70	801	10900.98	21.81	10672.13	36.89	0	0	103.58	15.85	246.90	3.59	115.13	21.56	187.43	32.26	1	104.85	1.56	0.32	5	268	2	3	2
958	68.85	65.47	802	11015.62	22.83	10474.49	20.64	0	0	141.81	13.22	242.36	3.84	189.16	20.19	171.03	18.22	0	1014.10	2.24	0.52	3	268	3	3	1
959	74.40	63.72	800	11903.76	17.32	10194.96	23.43	0	0	151.06	9.85	225.10	3.77	207.41	15.59	262.24	22.91	1	3081.47	4.78	0.65	5	269	1	2	2
960	74.66	63.86	802	11945.98	14.30	10217.11	15.12	0	0	201.99	15.96	252.91	3.55	138.37	12.23	147.34	13.37	0	2537.08	5.78	0.64	4	269	2	2	1
961	93.12	70.76	801	14899.45	27.94	11321.11	20.58	0	0	140.91	15.38	233.14	4.15	197.28	24.63	145.45	18.16	0	1076.33	4.66	0.45	5	270	1	1	1
962	72.24	66.23	803	11558.45	28.04	10597.12	42.54	0	0	146.92	17.34	272.84	6.50	185.72	25.27	276.40	39.88	1	3349.25	8.33	0.35	5	271	1	21	21
963	72.11	66.41	804	11537.05	10.54	10626.05	15.93	0	0	265.27	14.69	267.84	4.28	147.70	9.48	222.26	14.13	0	3046.58	8.92	0.76	3	271	2	21	20
964	72.52	66.09	805	11602.79	24.71	10574.66	42.71	0	0	160.73	15.27	255.69	6.62	205.29	22.52	332.36	43.57	1	3364.25	8.90	0.41	5	271	3	21	19
965	71.66	66.27	806	11465.67	10.42	10603.20	11.05	0	0	278.66	12.97	250.85	3.72	172.71	9.20	183.25	9.76	0	1775.28	8.47	0.81	4	271	4	21	18
966	71.05	66.45	807	11368.52	16.26	10631.74	18.31	0	0	228.18	17.44	259.88	4.88	164.29	14.41	184.87	16.14	0	1475.83	6.21	0.62	3	271	5	21	17
967	71.95	66.16	808	11511.84	23.52	10586.36	12.05	0	0	211.04	10.81	250.60	4.40	334.46	23.98	184.92	10.92	1	2184.48	4.98	0.73	4	271	6	21	16
968	72.94	64.75	809	11670.68	23.62	10359.66	21.74	0	0	207.77	13.30	235.64	6.17	284.68	22.82	266.01	20.49	1	2322.25	4.52	0.57	4	271	7	21	15
969	71.27	64.53	811	11403.56	31.90	10324.88	41.09	0	0	163.37	31.35	268.98	7.08	127.09	27.52	164.31	35.74	1	2544.28	6.69	0.23	4	271	8	21	14
970	71.77	65.32	813	11482.96	20.07	10451.46	13.26	0	0	218.22	12.14	253.34	4.57	276.56	18.82	186.28	11.95	1	1456.85	5.20	0.71	3	271	9	21	13
971	72.31	65.07	814	11568.88	19.96	10411.07	14.99	0	0	219.10	14.84	259.57	4.80	227.89	17.86	171.58	13.38	0	3228.95	7.84	0.65	4	271	10	21	12
972	71.54	65.64	815	11446.55	15.93	10502.24	13.54	0	0	236.34	13.59	279.34	4.41	214.49	14.20	182.53	12.06	0	4127.62	6.70	0.72	3	271	11	21	11
973	73.26	66.19	816	11720.82	20.73	10590.13	15.35	0	0	317.52	24.05	294.73	7.05	211.39	18.37	156.78	13.63	0	4893.73	8.26	0.62	5	271	12	21	10
974	75.19	66.27	817	12030.49	9.92	10603.46	10.27	0	0	401.72	14.29	247.34	5.20	217.07	8.94	222.83	9.42	0	4987.15	9.84	0.86	3	271	13	21	9
975	75.99	68.04	818	12158.17	12.80	10886.93	10.14	0	0	318.67	15.84	273.59	4.50	198.69	11.33	157.73	9.03	0	4055.70	11.92	0.80	3	271	14	21	8
976	75.83	67.80	819	12133.25	10.68	10848.09	11.36	0	0	325.29	15.35	256.91	4.47	174.83	9.45	185.98	10.05	0	3211.75	8.26	0.81	3	271	15	21	7
977	76.32	66.99	820	12211.38	9.50	10718.43	14.22	0	0	289.85	12.58	251.24	4.25	170.17	8.48	251.39	13.07	1	3046.75	9.43	0.82	3	271	16	21	6
978	75.37	66.42	821	12059.33	45.82	10627.46	34.77	0	0	146.05	15.52	256.14	7.59	326.81	46.68	258.88	32.64	1	3960.78	9.16	0.30	4	271	17	21	5
979	74.13	65.43	822	11861.36	23.41	10468.03	17.46	0	0	155.93	10.63	266.54	4.04	262.17	22.01	200.21	15.74	1	3365.50	5.38	0.62	4	271	18	21	4
980	74.33	67.40	823	11893.44	11.79	10784.78	10.24	0	0	368.07	21.70	277.14	4.80	152.89	10.22	131.03	8.46	1	4563.38	13.61	0.76	3	271	19	21	3
981	74.12	67.82	824	11859.82	11.87	10850.75	9.44	0	0	358.91	19.86	271.64	4.59	165.38	10.41	132.31	8.48	1	3368.75	8.61	0.78	4	271	20	21	2
982	75.09	67.36	825	12014.69	88.32	10777.67	16.18	0	0	159.81	14.71	258.89	5.23	535.34	80.73	136.95	14.02	1	4220.78	8.24	0.58	5	271	21	21	1
983	83.49	64.55	808	13359.05	20.37	10327.90	27.58	0	0	113.81	11.98	232.87	3.33	148.58	17.65	201.84	24.32	0	398.75	2.70	0.47	4	272	1	1	1
984	76.52	69.93	809	12243.41	38.41	11189.20	25.73	0	0	147.36	17.00	270.06	5.90	256.92	35.05	173.60	23.08	1	2371.22	3.71	0.38	4	273	1	4	4
985	77.20	69.71	810	12352.18	23.72	11153.12	20.66	0	0	161.73	10.28	225.51	4.44	269.64	23.56	253.72	19.09	1	1426.28	3.02	0.63	5	273	2	4	3
986	76.36	70.54	813	12218.29	75.82	11286.75	17.22	0	0	100.52	9.97	233.99	3.83	477.45	99.31	135.14	14.69	1	703.45	2.85	0.47	4	273	3	4	2
987	77.90	70.63	816	12464.67	18.93	11300.79	25.77	0	0	136.58	19.80	247.99	3.64	109.38	19.95	138.19	21.81	1	-873.52	1.67	0.38	5	273	4	4	1
988	72.80	66.77	810	11647.75	38.85	10683.14	38.52	0	0	128.58	22.36	291.94	6.15	172.33	34.27	170.85	33.97	0	3297.08	2.99	0.25	4	274	1	2	2
989	72.39	66.50	812	11581.92	43.86	10640.27	21.58	0	0	215.84	13.73	227.21	7.79	456.52	56.30	271.57	20.67	1	4440.58	10.44	0.49	5	274	2	2	1
990	74.67	68.19	811	11946.68	15.05	10911.06	16.87	0	0	249.12	17.82	278.53	4.90	162.27	13.24	181.87	14.87	0	4483.28	5.05	0.66	3	275	1	1	1
991	77.98	68.72	822	12477.07	17.98	10994.74	25.07	0	0	195.70	25.33	277.21	5.06	115.12	18.82	151.30	21.79	1	1722.97	3.36	0.41	4	276	1	19	19
992	77.16	67.42	823	12345.69	30.36	10786.78	22.34	0	0	149.88	10.50	234.92	4.74	301.01	30.41	249.57	20.61	1	3961.17	5.51	0.58	5	276	2	19	18
993	77.28	67.51	824	12364.31	42.16	10801.30	24.65	0	0	126.46	10.09	228.47	4.84	354.03	43.06	243.30	22.77	1	3445.92	5.80	0.53	5	276	3	19	17
994	77.04	68.28	826	12326.34	15.63	10924.71	14.94	0	0	202.75	7.23	206.23	3.93	330.84	16.15	321.86	15.21	1	1242.50	2.20	0.75	5	276	4	19	16
995	77.65	68.04	827	12423.64	13.30	10886.74	16.70	0	0	249.33	14.80	253.11	4.68	173.61	11.82	217.15	14.98	0	2622.62	5.81	0.72	3	276	5	19	15
996	77.73	67.68	828	12436.75	12.73	10828.85	19.04	0	0	258.50	15.89	253.60	5.06	160.55	11.33	239.03	17.10	0	2389.83	6.13	0.70	4	276	6	19	14
997	77.03	66.74	829	12324.65	19.34	10678.88	10.43	0	0	277.51	13.36	248.80	4.93	301.25	18.77	169.52	9.39	1	3362.95	8.21	0.77	4	276	7	19	13
998	76.44	66.30	830	12229.91	14.90	10608.71	10.46	0	0	278.41	12.25	251.45	4.47	261.49	13.70	185.34	9.40	1	4435.67	9.25	0.80	4	276	8	19	12
999	76.33	66.38	831	12212.64	71.36	10620.36	15.02	0	0	209.82	18.70	270.19	6.46	452.97	68.24	127.99	12.57	1	3497.88	8.13	0.54	5	276	9	19	11
1000	75.95	66.12	832	12152.07	14.67	10578.70	10.90	0	0	283.53	14.97	266.24	4.47	214.19	13.10	159.90	9.71	0	2942.92	5.92	0.77	4	276	10	19	10
1001	76.02	66.22	833	12162.81	13.82	10595.97	7.67	0	0	367.42	16.16	265.61	4.65	241.03	12.48	135.16	6.84	0	4249.40	7.58	0.83	4	276	11	19	9
1002	76.88	66.00	834	12301.14	13.20	10560.55	9.84	0	0	312.85	12.33	231.85	4.55	256.44	12.32	194.76	8.86	1	3769.28	7.86	0.83	3	276	12	19	8
1003	76.47	65.72	835	12235.51	14.46	10515.66	12.29	0	0	217.93	8.60	249.29	3.83	283.95	13.80	244.73	11.37	1	4328.33	4.73	0.79	4	276	13	19	7
1004	75.86	65.23	836	12137.64	14.71	10436.18	16.43	0	0	228.59	10.99	249.91	4.67	239.49	13.56	265.47	15.38	1	3213.15	7.14	0.73	4	276	14	19	6
1005	75.93	65.02	837	12149.13	10.18	10403.48	9.06	0	0	329.96	11.58	258.35	4.06	224.80	9.19	200.75	8.14	0	5544.62	11.49	0.87	3	276	15	19	5
1006	75.82	65.64	838	12131.04	14.44	10502.75	11.54	0	0	411.73	27.05	297.98	6.38	168.70	12.65	133.63	9.75	1	4938.47	16.00	0.72	5	276	16	19	4
1007	76.54	65.09	839	12246.15	8.37	10413.92	7.06	0	0	426.17	11.75	265.39	4.23	235.87	7.56	199.44	6.35	0	5743.67	13.02	0.91	3	276	17	19	3
1008	76.63	64.54	840	12260.52	31.88	10325.88	9.10	0	0	272.42	11.78	263.86	4.92	447.41	35.11	164.81	8.19	1	5706.97	8.75	0.80	4	276	18	19	2
1009	75.52	64.11	841	12083.83	43.74	10257.95	19.35	0	0	164.74	9.56	239.98	4.84	436.35	40.63	258.65	18.41	1	4806.08	5.71	0.66	5	276	19	19	1
1010	73.12	67.18	825	11699.80	15.29	10748.92	8.52	0	0	304.25	11.80	238.47	4.33	294.39	14.79	171.56	7.66	1	3024.12	6.15	0.84	4	277	1	4	4
1011	72.74	67.46	826	11638.61	14.51	10793.69	18.34	0	0	227.92	16.54	268.15	4.60	154.21	12.80	194.96	16.17	0	3715.70	4.60	0.65	3	277	2	4	3
1012	72.47	66.04	827	11595.88	24.46	10565.82	21.57	0	0	139.26	10.06	246.64	4.19	263.33	22.73	232.91	19.90	1	1143.90	1.89	0.56	5	277	3	4	2
1013	72.07	64.67	828	11531.92	20.18	10347.33	16.57	0	0	173.60	11.70	250.14	4.07	231.68	18.28	191.22	14.84	0	1276.75	2.35	0.64	3	277	4	4	1
1014	75.10	65.83	830	12015.27	67.88	10532.38	15.01	0	0	164.77	11.66	241.86	4.62	545.78	60.87	167.96	13.55	1	5429.15	6.68	0.66	5	278	1	1	1
1015	72.42	64.81	832	11587.70	39.91	10369.67	21.08	0	0	123.33	11.03	259.50	4.36	318.92	40.00	184.65	19.03	1	2667.92	3.60	0.50	5	279	1	6	6
1016	71.70	64.79	833	11472.08	24.54	10366.80	12.74	0	0	154.46	11.72	245.72	3.25	239.75	23.26	130.60	11.44	1	2577.47	3.18	0.64	5	279	2	6	5
1017	72.36	65.54	834	11577.79	27.94	10486.79	13.95	0	0	134.23	8.28	240.93	3.22	324.00	28.10	177.12	12.57	1	1486.77	2.34	0.67	4	279	3	6	4
1018	72.18	64.95	835	11548.59	23.90	10392.64	17.98	0	0	141.45	7.33	248.26	3.69	337.39	24.76	271.40	17.24	1	2570.12	2.48	0.65	5	279	4	6	3
1019	70.74	65.25	836	11318.36	17.55	10439.99	17.74	0	0	185.44	18.61	252.85	3.89	134.10	15.23	135.69	15.45	1	1782.70	2.82	0.53	5	279	5	6	2
1020	70.38	65.81	837	11261.45	21.88	10529.83	22.08	0	0	152.70	21.99	253.69	3.72	100.93	15.26	118.37	20.18	1	-643.45	1.41	0.37	4	279	6	6	1
1021	73.86	64.71	841	11818.29	17.33	10353.86	11.27	0	0	279.36	13.19	244.13	4.99	280.39	16.37	186.77	10.16	1	3585.25	8.54	0.77	5	280	1	32	32
1022	73.39	64.59	842	11743.12	9.88	10334.75	9.74	0	0	327.20	14.68	263.78	3.95	169.71	8.69	167.24	8.56	0	3515.95	10.18	0.83	3	280	2	32	31
1023	73.08	63.48	843	11692.86	15.37	10156.64	21.80	0	0	208.04	20.58	275.31	4.63	123.76	14.86	170.77	19.02	1	1796.30	5.43	0.53	4	280	3	32	30
1024	72.66	63.17	844	11625.05	27.56	10107.61	32.03	0	0	138.72	15.46	274.00	5.24	192.08	24.62	221.70	29.08	0	2527.05	2.69	0.43	5	280	4	32	29
1025	72.38	63.80	847	11580.52	34.49	10208.50	63.17	0	0	100.38	14.38	260.94	5.91	189.48	31.29	327.74	63.77	1	1834.28	4.36	0.25	5	280	5	32	28
1026	72.05	64.00	848	11527.33	19.57	10240.57	26.76	0	0	146.18	11.70	244.62	4.27	190.58	17.61	256.79	24.80	1	1030.65	2.58	0.55	5	280	6	32	27
1027	72.19	65.79	849	11549.99	19.59	10527.08	11.91	0	0	208.10	18.56	264.01	3.80	170.30	17.09	105.55	11.13	1	473.02	3.42	0.59	4	280	7	32	26
1028	72.43	66.55	850	11589.47	27.96	10647.60	21.46	0	0	176.24	22.90	278.99	5.06	163.97	24.28	121.00	16.67	1	1516.33	3.13	0.39	5	280	8	32	25
1029	72.37	65.23	853	11578.68	17.47	10436.34	14.21	0	0	217.42	15.87	265.40	4.21	184.55	15.36	150.20	12.54	0	2573.60	6.45	0.65	3	280	9	32	24
1030	73.09	66.64	854	11693.64	15.55	10663.04	18.06	0	0	194.35	15.13	265.77	4.00	154.32	13.82	178.88	15.87	0	1166.73	3.87	0.62	3	280	10	32	23
1031	72.38	64.79	856	11580.66	46.78	10366.64	25.30	0	0	151.24	13.83	247.65	6.34	356.25	48.86	218.35	23.18	1	2601.50	4.83	0.44	5	280	11	32	22
1032	72.34	64.72	857	11575.20	24.93	10355.37	15.09	0	0	205.82	12.54	250.89	4.98	300.07	24.58	194.04	13.64	1	3653.88	5.48	0.66	4	280	12	32	21
1033	72.67	64.44	858	11626.78	21.78	10310.17	16.04	0	0	194.97	12.09	247.17	4.73	271.05	20.32	202.52	14.51	1	2049.52	4.28	0.65	4	280	13	32	20
1034	73.62	64.36	859	11779.00	17.37	10297.40	15.35	0	0	216.14	14.28	268.54	4.46	203.43	15.43	179.80	13.63	0	2038.52	5.19	0.67	3	280	14	32	19
1035	73.28	64.02	860	11725.46	20.80	10243.70	7.96	0	0	273.31	12.53	245.22	4.27	334.30	21.04	137.36	7.45	1	2638.33	6.74	0.81	4	280	15	32	18
1036	73.39	65.15	861	11742.92	9.44	10424.32	12.56	0	0	342.75	15.55	267.45	4.66	160.85	8.33	213.72	11.17	0	4108.47	9.97	0.82	3	280	16	32	17
1037	74.46	66.11	862	11914.24	43.28	10577.35	24.54	0	0	212.88	15.93	240.02	8.44	406.00	50.68	258.88	23.55	1	3740.72	9.28	0.44	5	280	17	32	16
1038	73.70	65.35	863	11792.05	25.64	10456.16	20.20	0	0	201.55	13.23	267.34	6.02	299.77	25.01	242.59	18.67	1	4936.83	8.85	0.57	4	280	18	32	15
1039	73.62	65.43	864	11779.82	13.98	10468.73	24.30	0	0	218.54	18.38	290.45	4.86	124.91	11.47	221.47	21.43	1	3376.70	9.15	0.59	4	280	19	32	14
1040	74.00	65.51	865	11839.26	10.03	10481.19	12.23	0	0	381.08	17.17	255.25	5.31	172.23	8.92	209.98	10.86	0	4577.08	12.58	0.82	3	280	20	32	13
1041	74.29	64.86	866	11886.61	7.86	10377.76	9.47	0	0	415.85	17.52	257.82	4.36	143.27	6.84	172.94	8.31	0	3984.03	12.29	0.85	4	280	21	32	12
1042	74.44	64.97	867	11911.14	8.84	10395.32	9.44	0	0	430.45	16.79	259.81	4.90	175.05	7.81	186.94	8.36	0	5126.75	14.99	0.86	3	280	22	32	11
1043	74.18	64.80	868	11869.41	10.12	10367.98	19.69	0	0	304.57	13.48	260.90	5.38	179.68	9.16	329.64	19.91	1	4840.15	8.15	0.79	4	280	23	32	10
1044	73.34	65.01	869	11734.39	7.63	10401.86	14.67	0	0	359.90	13.73	278.42	4.72	155.74	6.79	289.28	14.01	1	6274.33	15.21	0.85	4	280	24	32	9
1045	73.96	64.85	870	11833.86	12.54	10376.40	15.02	0	0	358.17	17.52	275.54	6.28	199.67	11.28	236.61	13.80	0	6309.12	11.63	0.77	4	280	25	32	8
1046	74.57	65.76	871	11931.27	7.73	10521.32	10.87	0	0	568.25	21.49	282.93	6.51	157.84	6.81	221.71	9.68	0	6656.17	14.77	0.86	4	280	26	32	7
1047	74.54	65.08	872	11926.89	17.52	10412.17	24.55	0	0	283.01	20.02	283.37	6.98	192.56	15.62	245.08	24.18	0	4920.25	7.88	0.64	5	280	27	32	6
1048	74.88	65.91	873	11980.06	23.59	10545.58	64.21	0	0	165.73	16.96	254.38	5.97	179.55	21.05	359.37	53.56	1	2968.70	3.40	0.53	5	280	28	32	5
1049	73.79	64.47	874	11806.34	17.94	10314.53	28.68	0	0	246.37	16.85	270.63	6.90	205.52	16.25	301.59	28.51	1	5065.53	8.41	0.61	5	280	29	32	4
1050	72.92	64.44	875	11667.31	10.85	10310.64	17.36	0	0	297.36	12.94	260.32	5.24	195.84	9.85	303.55	16.87	1	5948.38	9.73	0.78	3	280	30	32	3
1051	73.08	64.82	876	11692.48	25.69	10371.73	50.51	0	0	169.44	13.56	254.53	6.04	248.20	23.93	364.63	43.96	1	3705.27	5.05	0.61	5	280	31	32	2
1052	73.55	63.58	877	11768.49	31.70	10172.89	26.21	0	0	132.64	13.25	281.44	4.97	246.38	28.88	204.74	23.62	0	3560.42	3.95	0.43	4	280	32	32	1
1053	68.10	65.11	842	10896.64	24.93	10417.25	20.49	0	0	104.95	7.42	223.31	3.07	269.84	23.70	226.90	18.74	1	585.72	1.07	0.57	4	281	1	1	1
1054	74.02	66.40	843	11842.65	32.52	10623.58	31.99	0	0	121.23	12.70	250.45	4.95	241.06	29.88	232.10	30.41	0	1872.58	2.95	0.41	5	282	1	1	1
1055	78.40	64.98	843	12543.50	23.23	10396.94	15.12	0	0	156.03	11.99	243.51	3.66	233.50	20.74	152.81	13.60	0	667.73	2.76	0.61	4	283	1	13	13
1056	78.03	65.37	844	12484.95	27.19	10459.05	16.67	0	0	176.71	15.34	258.22	4.66	240.43	24.60	148.31	14.61	0	658.52	3.02	0.56	5	283	2	13	12
1057	77.00	64.71	845	12319.65	31.04	10353.52	22.84	0	0	133.40	11.43	261.23	4.59	276.75	29.49	208.88	20.70	1	2323.58	4.87	0.49	4	283	3	13	11
1058	78.62	64.10	847	12579.59	27.07	10255.94	23.74	0	0	112.46	7.15	220.52	3.58	313.19	27.41	289.19	23.10	1	1820.80	4.05	0.57	5	283	4	13	10
1059	77.82	65.05	848	12451.52	13.54	10407.61	19.38	0	0	196.78	19.89	254.33	3.82	107.83	13.08	149.55	17.14	1	1166.20	4.26	0.54	5	283	5	13	9
1060	77.61	65.60	849	12417.05	23.00	10496.56	48.12	0	0	117.40	9.22	245.95	4.60	232.43	21.26	405.20	52.98	1	1813.55	4.05	0.47	4	283	6	13	8
1061	76.66	67.19	850	12265.89	19.44	10751.11	18.33	0	0	215.02	9.73	218.14	5.08	317.35	19.80	311.17	18.34	1	2974.90	3.70	0.69	5	283	7	13	7
1062	76.76	67.31	851	12281.63	22.87	10770.15	23.50	0	0	243.64	21.25	286.57	7.25	203.46	20.46	209.09	21.03	0	4686.88	5.61	0.52	3	283	8	13	6
1063	78.37	67.59	854	12539.37	12.97	10814.09	25.14	0	0	162.53	13.99	246.62	3.35	101.97	9.35	221.93	22.07	1	508.30	2.72	0.59	5	283	9	13	5
1064	78.48	65.64	857	12557.58	12.35	10503.03	13.76	0	0	228.07	16.06	245.93	3.52	131.93	10.12	149.19	11.88	1	18.52	4.04	0.69	4	283	10	13	4
1065	78.24	66.01	858	12519.05	17.46	10562.24	18.81	0	0	136.54	9.71	240.03	3.14	190.21	15.54	204.62	16.81	0	442.75	2.38	0.63	3	283	11	13	3
1066	78.81	67.83	859	12609.31	36.22	10853.49	34.89	0	0	75.32	10.26	249.58	3.40	206.21	32.35	198.37	31.28	0	272.67	1.50	0.31	3	283	12	13	2
1067	78.13	68.58	861	12500.82	24.26	10973.60	26.55	0	0	139.63	18.12	241.08	4.29	144.38	21.62	157.28	23.07	0	-1584.75	1.42	0.39	3	283	13	13	1
1068	70.73	66.67	845	11317.22	8.85	10667.81	12.76	0	0	323.28	15.29	278.18	4.24	144.20	7.78	208.04	11.26	0	2724.25	5.89	0.81	3	284	1	2	2
1069	70.89	66.63	846	11341.87	6.74	10661.18	7.81	0	0	545.90	20.14	294.91	4.80	141.53	6.05	162.93	6.81	0	4315.85	10.11	0.89	3	284	2	2	1
1070	77.05	69.69	848	12328.19	23.71	11150.88	18.50	0	0	138.36	17.19	235.19	3.37	146.59	21.03	109.49	14.91	1	-273.28	2.69	0.43	5	285	1	1	1
1071	74.94	61.56	849	11989.78	37.29	9849.94	31.96	0	0	102.64	16.99	261.78	4.31	173.31	32.78	148.02	27.57	0	2522.00	3.08	0.27	5	286	1	1	1
1072	73.75	64.68	851	11799.46	52.65	10348.38	26.28	0	0	115.78	14.18	285.58	5.08	299.48	52.06	166.93	23.48	1	5094.10	5.55	0.36	5	287	1	3	3
1073	71.92	63.92	852	11507.42	19.60	10227.70	17.84	0	0	179.47	15.82	260.78	4.11	171.44	17.26	156.23	15.82	0	750.17	3.49	0.57	4	287	2	3	2
1074	73.56	63.98	855	11769.62	13.40	10236.24	12.63	0	0	271.87	15.80	263.50	4.38	177.91	11.80	167.75	11.17	0	2909.75	6.57	0.74	3	287	3	3	1
1075	74.99	68.75	852	11997.81	31.51	10999.70	28.48	0	0	162.89	21.93	272.27	6.02	180.56	27.81	163.22	25.11	0	1072.75	3.03	0.38	5	288	1	1	1
1076	78.36	66.10	852	12538.16	23.66	10575.81	41.81	0	0	146.81	12.26	246.54	5.76	224.67	21.76	358.28	44.34	1	2885.55	3.48	0.46	5	289	1	2	2
1077	78.96	65.65	853	12633.80	29.24	10503.65	51.92	0	0	118.45	15.49	237.52	5.83	175.03	26.38	301.03	50.08	1	801.30	3.99	0.31	5	289	2	2	1
1078	75.43	68.80	856	12069.07	24.26	11007.57	36.35	0	0	141.76	17.14	264.28	5.22	155.12	21.32	230.32	33.03	0	1962.88	2.17	0.40	5	290	1	2	2
1079	74.78	69.45	857	11964.76	27.81	11111.91	27.08	0	0	132.94	19.44	243.20	4.36	146.04	24.39	141.13	22.92	0	348.73	2.01	0.34	3	290	2	2	1
1080	70.74	64.69	859	11318.51	52.78	10351.15	36.43	0	0	97.55	11.10	247.47	5.10	320.50	53.14	246.92	34.56	1	3690.42	6.37	0.42	5	291	1	1	1
1081	77.62	69.81	865	12419.64	46.70	11169.56	46.30	0	0	101.69	26.73	256.00	5.61	135.06	39.22	135.67	41.09	0	-2145.33	1.02	0.14	5	292	1	1	1
1082	75.08	66.28	867	12012.16	24.36	10605.03	65.54	0	0	198.73	20.39	258.14	7.82	184.35	21.84	368.10	57.69	1	5643.00	11.47	0.55	5	293	1	1	1
1083	73.09	65.09	873	11694.25	44.61	10413.86	21.97	0	0	193.59	28.47	299.79	7.47	234.26	40.18	120.48	21.80	1	4675.25	6.95	0.33	5	294	1	18	18
1084	73.33	65.73	876	11732.86	12.60	10517.01	12.30	0	0	278.08	10.96	241.82	4.41	245.36	11.88	240.78	11.51	0	1807.30	4.44	0.82	4	294	2	18	17
1085	73.57	65.66	878	11771.91	21.09	10505.86	30.48	0	0	168.27	12.55	268.28	5.41	222.37	19.23	301.06	30.22	1	3036.05	3.87	0.54	4	294	3	18	16
1086	72.91	66.02	879	11666.03	12.29	10563.01	12.58	0	0	274.05	16.62	260.46	4.15	156.43	10.87	160.10	11.11	0	1711.88	5.69	0.74	3	294	4	18	15
1087	72.67	65.79	880	11627.78	14.69	10525.83	18.61	0	0	170.39	8.04	231.39	3.63	245.01	13.58	296.18	18.35	1	2160.75	4.85	0.73	4	294	5	18	14
1088	73.62	67.09	881	11778.42	16.54	10733.97	15.92	0	0	213.30	16.81	255.07	4.22	161.58	14.46	155.82	14.09	0	1379.75	4.97	0.63	4	294	6	18	13
1089	72.74	66.24	882	11638.95	18.31	10598.73	17.04	0	0	176.13	14.15	240.03	3.82	175.64	16.15	163.57	15.01	0	1736.38	4.38	0.61	4	294	7	18	12
1090	73.08	65.96	883	11693.06	38.08	10553.08	19.24	0	0	124.04	8.63	238.96	4.08	381.92	41.77	218.90	17.79	1	1899.10	5.21	0.54	5	294	8	18	11
1091	71.34	65.17	884	11413.90	14.61	10427.10	24.57	0	0	153.50	10.12	250.83	3.68	173.00	13.12	283.93	23.23	1	2531.78	5.42	0.64	4	294	9	18	10
1092	70.87	64.86	885	11339.19	15.59	10378.08	21.74	0	0	205.51	14.37	257.27	4.79	173.16	13.94	239.86	19.68	0	2886.85	4.54	0.63	3	294	10	18	9
1093	70.72	63.72	886	11315.89	22.47	10195.61	36.27	0	0	161.94	15.60	265.97	5.79	182.16	20.20	281.23	34.92	1	3815.00	6.74	0.46	4	294	11	18	8
1094	70.90	63.05	887	11344.01	23.88	10087.88	52.49	0	0	109.85	8.51	223.81	4.52	245.41	22.45	443.63	63.63	1	2879.33	7.57	0.45	5	294	12	18	7
1095	71.71	62.73	888	11473.15	19.12	10036.69	20.71	0	0	168.70	12.23	246.66	4.33	205.14	17.15	221.91	18.63	0	3173.72	4.86	0.60	5	294	13	18	6
1096	72.60	64.39	889	11615.97	21.07	10302.50	24.72	0	0	178.58	14.74	259.56	5.26	198.66	18.91	232.51	22.30	0	2645.80	5.01	0.53	5	294	14	18	5
1097	72.89	64.19	890	11662.94	16.44	10270.59	17.69	0	0	274.92	22.71	259.50	5.72	153.65	14.57	165.03	15.54	0	2634.50	7.62	0.60	5	294	15	18	4
1098	72.87	64.52	891	11659.81	17.48	10323.34	29.21	0	0	188.71	20.26	263.33	5.25	127.98	16.35	210.47	25.70	1	1831.97	6.49	0.47	4	294	16	18	3
1099	72.90	66.10	892	11664.36	12.06	10576.71	13.38	0	0	278.24	26.74	253.22	4.33	107.48	12.87	115.53	13.39	1	788.05	6.37	0.59	5	294	17	18	2
1100	74.59	66.25	893	11934.92	16.91	10599.69	14.19	0	0	203.38	13.07	236.77	3.96	203.44	14.99	170.75	12.59	0	1248.08	6.66	0.69	3	294	18	18	1
1101	77.24	67.88	875	12358.39	15.37	10860.33	22.92	0	0	232.94	33.96	269.90	4.98	80.77	13.40	126.89	21.27	1	-750.88	1.79	0.38	5	295	1	1	1
1102	77.63	61.48	875	12420.77	21.51	9836.98	24.93	0	0	218.83	29.57	273.67	4.75	109.18	16.01	85.08	13.55	1	-881.50	2.60	0.40	5	296	1	6	6
1103	77.86	61.83	876	12457.70	11.27	9892.52	15.51	0	0	260.98	19.27	252.85	4.17	120.95	10.71	162.61	13.57	1	11.62	3.06	0.67	4	296	2	6	5
1104	77.92	62.00	877	12466.86	15.70	9919.85	15.11	0	0	183.05	11.53	239.39	3.54	192.74	13.97	185.59	13.42	0	1815.75	3.13	0.70	3	296	3	6	4
1105	78.08	61.99	878	12493.31	22.59	9918.64	19.82	0	0	155.51	12.92	249.89	4.17	210.51	20.19	184.91	17.66	0	676.92	2.05	0.56	5	296	4	6	3
1106	77.18	61.55	879	12349.34	21.88	9847.44	19.37	0	0	165.41	14.65	254.68	4.24	190.61	19.34	168.75	17.09	0	1473.80	2.81	0.55	5	296	5	6	2
1107	77.84	60.95	880	12454.68	16.52	9752.05	9.16	0	0	223.87	26.67	248.70	3.47	117.53	15.75	84.17	10.85	1	164.45	2.86	0.50	4	296	6	6	1
1108	72.17	62.83	881	11546.42	19.74	10053.20	25.76	0	0	141.50	10.79	244.27	4.11	201.98	17.91	260.81	23.86	1	2750.50	4.43	0.56	5	297	1	1	1
1109	77.21	63.94	891	12354.12	17.85	10230.08	7.33	0	0	233.01	22.82	244.49	3.34	150.18	15.67	82.45	8.50	1	369.53	3.13	0.59	4	298	1	1	1
1110	69.83	64.42	892	11172.11	46.43	10306.71	54.18	0	0	93.64	23.84	257.18	5.69	140.85	41.32	163.74	47.26	0	2220.60	3.25	0.15	5	299	1	1	1
1111	73.93	60.75	892	11828.35	15.07	9719.39	14.74	0	0	215.30	25.43	245.08	3.77	108.90	16.19	95.19	12.62	1	452.30	2.74	0.49	4	300	1	1	1
1112	73.96	63.62	894	11833.21	9.60	10179.60	17.93	0	0	222.01	10.76	232.37	3.65	154.64	8.68	282.56	16.79	1	2084.22	6.61	0.78	5	301	1	4	4
1113	75.86	63.20	895	12136.85	31.59	10111.91	30.97	0	0	108.47	11.73	249.97	4.38	226.21	28.92	222.97	28.00	0	2389.78	2.82	0.40	5	301	2	4	3
1114	77.26	63.15	897	12362.38	15.46	10103.96	14.54	0	0	185.26	23.22	262.13	3.20	91.82	12.89	99.28	15.10	1	2140.70	7.88	0.48	5	301	3	4	2
1115	77.16	64.78	900	12345.02	18.58	10365.33	23.19	0	0	185.12	12.84	253.66	4.99	209.44	16.83	258.79	21.45	1	3271.08	6.32	0.60	3	301	4	4	1
1116	78.43	67.97	896	12549.08	19.88	10875.38	16.73	0	0	123.76	8.46	232.34	2.89	225.50	17.83	190.05	14.98	0	1381.75	3.28	0.64	3	302	1	2	2
1117	78.62	67.69	898	12579.35	33.20	10830.78	16.27	0	0	115.13	10.98	237.77	3.28	266.21	30.35	131.18	14.07	1	1208.90	4.16	0.51	4	302	2	2	1
1118	74.92	62.81	901	11987.44	12.27	10049.17	11.26	0	0	248.09	12.26	258.21	3.65	191.94	10.88	176.24	9.98	0	3357.88	7.33	0.79	3	303	1	19	19
1119	73.66	63.60	902	11786.25	17.60	10176.73	55.54	0	0	127.22	10.81	262.55	4.54	163.79	15.92	434.20	67.62	1	2983.92	6.25	0.51	4	303	2	19	18
1120	73.11	65.21	904	11698.30	14.28	10433.69	11.29	0	0	242.78	16.50	257.32	3.71	161.85	12.52	128.49	10.07	1	1991.03	5.59	0.71	4	303	3	19	17
1121	74.04	65.02	905	11846.74	16.47	10402.95	16.56	0	0	236.05	15.58	249.72	4.92	193.23	14.66	194.17	14.75	0	1119.08	5.20	0.67	2	303	4	19	16
1122	73.30	64.76	906	11728.51	18.57	10362.18	17.62	0	0	181.85	14.14	250.62	4.10	184.45	16.42	175.02	15.59	0	1535.28	5.59	0.61	3	303	5	19	15
1123	73.91	64.73	907	11824.81	14.02	10356.46	11.84	0	0	206.14	10.41	231.12	3.37	214.74	12.54	181.74	10.54	0	1991.80	5.82	0.77	3	303	6	19	14
1124	73.23	65.75	908	11716.96	10.07	10519.68	8.42	0	0	325.02	14.87	235.81	3.63	169.42	8.83	141.71	7.38	0	2043.20	9.52	0.83	3	303	7	19	13
1125	72.83	65.49	909	11652.23	9.92	10477.98	12.29	0	0	269.37	14.57	249.00	3.62	141.70	8.83	175.03	10.76	0	2485.78	7.94	0.78	3	303	8	19	12
1126	72.91	64.75	910	11665.30	14.63	10360.03	14.85	0	0	249.74	17.03	243.85	4.52	165.41	12.91	167.78	13.06	0	2218.35	8.83	0.68	3	303	9	19	11
1127	73.67	64.50	911	11786.50	7.64	10320.34	9.49	0	0	315.85	15.02	236.81	3.16	119.79	6.23	151.97	8.15	1	1737.97	12.53	0.83	5	303	10	19	10
1128	73.40	63.92	912	11743.79	14.40	10227.22	17.36	0	0	187.04	11.49	242.18	3.75	181.79	12.83	218.63	15.56	0	2286.58	6.37	0.69	3	303	11	19	9
1129	73.67	64.85	913	11787.80	12.37	10375.71	10.60	0	0	278.68	15.82	255.25	3.88	167.86	10.83	144.25	9.44	0	1804.05	7.00	0.76	3	303	12	19	8
1130	72.87	65.02	914	11659.66	25.50	10403.48	12.67	0	0	201.66	16.45	256.89	4.47	240.46	23.15	124.58	12.47	1	2216.42	7.30	0.61	5	303	13	19	7
1131	72.65	64.40	915	11624.56	16.64	10304.02	12.89	0	0	233.65	14.44	259.04	4.27	207.95	14.74	161.00	11.36	0	2637.28	6.09	0.71	3	303	14	19	6
1132	72.22	65.27	916	11554.61	15.17	10443.56	21.20	0	0	180.61	10.10	229.92	4.17	212.31	13.94	290.55	20.31	1	2291.05	7.38	0.68	5	303	15	19	5
1133	73.22	65.16	917	11715.62	15.31	10426.35	35.07	0	0	143.19	8.10	251.96	3.96	215.71	14.11	420.34	41.54	1	2809.90	2.86	0.64	4	303	16	19	4
1134	73.85	65.02	918	11815.79	9.97	10403.13	9.35	0	0	279.99	15.66	262.41	3.25	138.60	8.90	131.51	8.73	1	2537.15	5.81	0.79	4	303	17	19	3
1135	72.47	64.72	921	11595.78	27.27	10355.65	33.56	0	0	114.93	14.25	264.39	4.37	170.12	24.15	209.25	29.81	0	2219.38	2.40	0.37	4	303	18	19	2
1136	73.17	65.95	922	11706.87	14.74	10552.50	18.16	0	0	188.23	11.81	245.42	3.89	182.27	13.17	223.45	16.38	0	1567.05	3.52	0.68	3	303	19	19	1
1137	72.95	66.06	903	11672.71	7.98	10569.60	12.50	0	0	267.36	17.55	248.36	3.28	106.26	8.98	151.11	11.05	1	1623.05	7.03	0.74	4	304	1	1	1
1138	75.26	60.24	905	12041.63	17.28	9637.73	24.50	0	0	219.47	36.32	256.55	4.97	74.88	14.39	118.21	21.54	1	598.05	3.01	0.35	5	305	1	2	2
1139	76.36	60.30	908	12217.16	29.19	9647.55	17.39	0	0	134.75	12.00	229.84	3.73	247.60	27.19	151.23	15.37	0	397.40	1.83	0.54	4	305	2	2	1
1140	78.57	64.78	917	12571.43	12.53	10364.77	16.79	0	0	194.68	15.17	259.11	3.28	115.53	9.45	163.98	14.63	1	1087.42	4.39	0.64	4	306	1	16	16
1141	78.87	65.06	918	12619.72	24.71	10409.07	34.90	0	0	96.13	8.34	240.24	3.61	223.26	22.82	302.65	34.33	1	302.80	2.11	0.46	4	306	2	16	15
1142	79.69	65.86	919	12750.19	14.12	10537.79	16.30	0	0	173.53	14.48	246.89	3.13	128.77	11.96	150.18	14.36	1	1722.33	4.38	0.61	3	306	3	16	14
1143	78.75	65.36	920	12600.19	22.23	10457.15	76.32	0	0	93.90	9.28	245.53	4.07	176.73	20.17	461.88	85.15	1	2214.60	4.54	0.44	5	306	4	16	13
1144	78.15	66.68	922	12503.37	27.96	10668.62	29.57	0	0	122.81	12.76	252.81	4.56	209.23	25.15	221.15	26.60	0	529.48	1.95	0.43	5	306	5	16	12
1145	77.21	65.78	924	12354.07	22.67	10524.31	20.55	0	0	204.19	12.66	257.75	5.80	283.35	21.74	259.85	19.27	1	4755.53	6.99	0.59	5	306	6	16	11
1146	77.13	64.30	925	12341.42	20.46	10288.31	18.02	0	0	169.66	14.02	273.51	4.06	191.24	18.10	168.42	15.92	0	2798.62	3.54	0.58	3	306	7	16	10
1147	77.26	63.43	926	12360.88	26.30	10149.32	20.43	0	0	153.88	13.78	271.93	4.53	227.12	23.58	176.91	18.21	0	1719.58	2.61	0.52	3	306	8	16	9
1148	78.28	64.93	927	12525.20	14.90	10388.79	12.04	0	0	263.24	16.31	256.41	4.34	185.56	13.11	150.35	10.76	0	1152.70	4.47	0.72	4	306	9	16	8
1149	77.21	65.24	928	12353.27	21.76	10438.25	21.75	0	0	188.25	10.70	234.76	5.04	276.66	21.78	294.44	21.08	1	4226.08	5.15	0.66	5	306	10	16	7
1150	75.85	65.61	929	12135.83	28.29	10496.90	15.27	0	0	264.15	17.93	286.46	6.90	312.17	27.83	176.39	13.78	1	5072.25	6.70	0.62	5	306	11	16	6
1151	76.57	65.67	930	12250.89	27.41	10507.42	11.03	0	0	262.88	14.93	286.16	5.53	351.05	28.62	152.16	9.86	1	4059.15	6.11	0.72	4	306	12	16	5
1152	78.48	66.23	933	12557.60	22.39	10597.04	13.54	0	0	265.08	26.26	264.56	5.48	174.48	19.49	105.65	12.14	1	2034.12	4.07	0.54	4	306	13	16	4
1153	77.67	66.52	934	12426.55	42.66	10643.01	31.18	0	0	132.77	15.09	250.02	6.17	280.66	41.44	215.10	28.27	1	931.62	2.04	0.38	5	306	14	16	3
1154	78.77	66.09	935	12602.75	34.75	10573.74	40.77	0	0	108.12	21.46	249.40	4.90	134.83	30.55	158.19	35.87	0	597.55	2.01	0.22	4	306	15	16	2
1155	78.64	66.47	936	12582.61	23.44	10635.36	25.13	0	0	156.45	19.84	247.85	4.55	141.18	20.06	151.69	21.67	0	51.45	2.91	0.41	5	306	16	16	1
1156	71.41	64.44	919	11425.14	24.67	10310.15	15.60	0	0	165.49	10.86	230.31	4.16	287.70	23.39	186.07	14.08	1	1565.38	4.90	0.63	3	307	1	2	2
1157	71.12	62.99	920	11379.43	21.77	10078.53	23.83	0	0	146.11	9.30	232.14	4.30	264.98	20.81	287.61	23.12	1	2110.08	5.34	0.58	4	307	2	2	1
1158	76.60	61.40	919	12256.38	19.32	9824.30	23.14	0	0	123.32	8.39	218.77	3.34	222.20	17.49	257.36	22.13	1	354.67	2.71	0.61	4	308	1	3	3
1159	77.14	63.08	921	12342.45	13.19	10092.45	15.83	0	0	186.02	13.57	246.66	3.26	140.05	11.83	167.32	13.90	0	1494.12	3.60	0.67	4	308	2	3	2
1160	76.86	63.03	922	12297.79	21.65	10085.40	24.83	0	0	123.22	9.81	244.90	3.67	211.49	19.66	241.13	22.82	0	1412.15	2.74	0.55	5	308	3	3	1
1161	78.11	63.37	920	12498.40	18.28	10139.42	25.37	0	0	137.02	10.56	234.93	3.71	184.80	16.37	249.52	23.86	0	734.78	4.49	0.58	5	309	1	1	1
1162	68.98	62.56	923	11036.54	20.83	10009.48	33.29	0	0	135.77	17.31	250.80	4.40	129.22	19.86	202.34	29.25	1	1746.22	3.04	0.39	3	310	1	2	2
1163	69.31	62.58	924	11089.78	23.09	10012.77	36.34	0	0	126.48	21.60	251.75	4.02	87.66	17.27	163.09	31.39	1	916.30	2.78	0.30	5	310	2	2	1
1164	76.39	65.08	923	12222.61	18.31	10412.88	32.26	0	0	183.45	14.22	281.27	5.60	185.20	16.55	309.03	31.82	1	4483.70	7.49	0.55	4	311	1	1	1
1165	71.17	64.53	926	11387.99	19.62	10324.65	9.93	0	0	260.86	13.64	263.85	4.50	284.33	18.46	146.95	8.67	1	3032.67	5.16	0.76	3	312	1	3	3
1166	69.93	64.87	927	11189.03	15.88	10379.91	11.52	0	0	222.24	11.22	234.32	3.62	230.45	15.34	177.17	10.24	0	3744.72	5.96	0.78	4	312	2	3	2
1167	70.13	65.07	928	11221.00	16.43	10411.39	9.80	0	0	225.91	9.11	219.82	3.30	274.46	16.20	188.70	8.77	1	3247.12	3.56	0.84	5	312	3	3	1
1168	74.16	67.22	927	11865.20	29.97	10754.94	48.29	0	0	141.07	29.36	285.08	6.52	115.09	28.88	180.00	42.21	1	1830.12	2.76	0.20	4	313	1	1	1
1169	73.88	65.22	928	11820.94	42.33	10435.62	23.79	0	0	169.31	14.48	277.81	6.68	358.81	45.11	219.37	22.11	1	4815.47	5.57	0.47	5	314	1	18	18
1170	73.73	65.57	931	11796.56	11.73	10490.73	10.91	0	0	268.06	9.96	258.97	3.98	245.93	10.77	229.53	9.92	0	4172.02	4.50	0.83	4	314	2	18	17
1171	73.76	64.95	932	11802.02	6.74	10391.47	9.14	0	0	370.66	14.16	267.88	3.53	135.96	5.94	184.28	8.03	0	3998.75	7.78	0.88	3	314	3	18	16
1172	74.19	64.27	933	11871.15	14.37	10282.75	15.84	0	0	288.97	20.02	286.49	5.37	159.97	12.68	176.25	13.94	0	4162.80	6.45	0.67	4	314	4	18	15
1173	73.56	64.16	934	11769.43	23.48	10266.20	29.15	0	0	167.68	15.82	286.50	5.60	193.71	21.04	237.55	26.80	0	4171.08	3.85	0.48	5	314	5	18	14
1174	73.70	65.64	936	11791.61	14.54	10502.68	12.31	0	0	224.97	11.76	251.74	3.83	215.33	12.98	182.51	10.97	0	2585.00	5.87	0.76	4	314	6	18	13
1175	73.46	65.88	937	11753.56	11.76	10540.28	13.44	0	0	243.63	15.73	250.69	3.68	138.58	9.90	159.87	11.81	0	1580.25	6.95	0.72	3	314	7	18	12
1176	72.89	65.24	938	11662.92	12.51	10439.15	14.56	0	0	221.29	12.89	255.49	3.71	165.91	11.09	192.97	12.86	0	2032.58	6.29	0.74	3	314	8	18	11
1177	72.59	64.81	939	11615.14	17.72	10369.55	12.57	0	0	271.52	19.67	265.65	4.94	188.55	15.54	134.36	11.26	1	3366.22	7.20	0.66	5	314	9	18	10
1178	73.29	63.18	940	11725.97	31.61	10109.56	39.86	0	0	129.34	10.89	233.50	5.64	285.99	31.25	344.27	41.66	1	1901.53	4.45	0.40	4	314	10	18	9
1179	73.14	64.45	941	11702.73	26.42	10312.05	22.03	0	0	167.69	21.74	278.85	4.78	155.98	23.18	126.80	17.69	1	3749.25	6.18	0.41	5	314	11	18	8
1180	73.79	63.72	942	11806.13	30.67	10195.03	27.52	0	0	97.53	9.60	270.75	3.65	242.09	27.99	216.75	25.25	0	2367.17	2.77	0.43	5	314	12	18	7
1181	73.19	64.66	943	11709.61	12.14	10345.13	14.36	0	0	269.05	20.24	270.24	4.24	125.44	11.01	146.60	12.37	1	2032.72	5.16	0.67	5	314	13	18	6
1182	72.49	64.79	944	11598.82	22.93	10366.24	15.50	0	0	225.33	15.72	258.13	5.41	253.75	20.86	172.78	13.88	1	3080.25	7.89	0.63	3	314	14	18	5
1183	74.42	64.61	945	11906.63	30.75	10337.68	19.64	0	0	150.77	11.67	262.76	4.78	302.54	29.85	199.54	17.83	1	2717.67	5.73	0.54	5	314	15	18	4
1184	73.38	64.44	946	11740.85	14.59	10309.63	15.43	0	0	219.28	15.48	252.05	4.03	159.06	12.76	168.24	13.53	0	1111.67	5.02	0.67	3	314	16	18	3
1185	73.43	64.61	948	11749.33	38.12	10338.06	27.74	0	0	128.87	23.38	274.13	4.64	158.72	32.85	99.06	19.09	1	1789.40	3.53	0.26	4	314	17	18	2
1186	74.02	65.46	951	11843.08	42.29	10473.81	27.29	0	0	137.83	17.85	280.56	5.88	250.18	38.78	163.49	24.24	1	3879.72	5.43	0.35	5	314	18	18	1
1187	78.70	65.86	931	12591.24	13.13	10537.72	13.08	0	0	338.78	28.07	279.74	5.22	119.94	10.91	123.84	12.20	1	400.30	4.38	0.63	5	315	1	2	2
1188	78.64	66.10	932	12582.95	8.56	10576.71	10.17	0	0	313.04	16.01	246.69	3.46	125.94	7.05	152.60	8.96	1	370.17	3.95	0.81	4	315	2	2	1
1189	73.43	66.28	935	11749.51	21.00	10604.28	17.76	0	0	185.79	10.19	248.11	4.72	295.76	20.39	254.69	16.59	1	2906.55	4.75	0.64	4	316	1	1	1
1190	79.81	64.52	937	12768.98	25.57	10323.89	31.57	0	0	99.03	10.83	230.80	3.50	181.47	22.80	220.64	29.08	0	452.55	2.43	0.43	4	317	1	1	1
1191	78.93	65.70	942	12629.00	8.70	10511.29	21.76	0	0	209.83	29.19	256.03	3.56	74.85	9.31	128.22	18.49	1	1044.95	3.74	0.42	5	318	1	6	6
1192	78.89	65.99	943	12621.74	8.49	10558.20	20.00	0	0	207.20	25.55	255.09	3.32	75.71	8.84	135.16	18.44	1	-251.38	4.14	0.48	5	318	2	6	5
1193	78.05	65.55	944	12488.43	30.43	10488.42	33.91	0	0	103.68	10.94	233.17	4.24	224.74	27.68	244.33	32.14	0	405.40	1.76	0.44	5	318	3	6	4
1194	77.25	65.36	945	12359.95	36.70	10457.82	17.73	0	0	132.83	10.06	247.57	3.97	328.21	36.71	182.76	15.97	1	2655.60	3.59	0.58	5	318	4	6	3
1195	78.62	66.42	946	12578.77	15.19	10627.93	13.49	0	0	182.28	13.72	243.67	3.11	154.34	13.16	135.84	11.29	0	316.22	3.97	0.66	4	318	5	6	2
1196	79.38	66.24	949	12700.46	36.59	10598.07	23.77	0	0	157.44	23.56	251.68	5.61	188.29	32.01	122.44	21.00	1	1680.20	3.76	0.33	5	318	6	6	1
1197	69.71	67.23	943	11152.96	27.84	10757.54	32.41	0	0	141.73	20.61	242.26	5.18	147.21	24.30	171.55	28.44	0	2041.15	3.87	0.33	3	319	1	1	1
1198	76.39	63.52	949	12222.32	41.91	10163.12	30.13	0	0	122.54	18.79	285.29	5.40	210.82	37.06	151.30	26.26	0	3510.15	3.44	0.29	5	320	1	8	8
1199	76.61	64.78	950	12257.34	190.75	10365.11	21.50	0	0	144.21	11.98	269.86	6.67	889.55	347.02	207.55	19.85	1	3346.67	7.57	0.46	5	320	2	8	7
1200	76.99	64.03	951	12317.84	22.41	10244.22	27.24	0	0	159.90	11.88	258.88	5.12	236.01	20.74	280.69	26.14	1	4066.50	4.03	0.54	5	320	3	8	6
1201	76.79	63.76	952	12286.86	40.05	10201.88	35.92	0	0	133.77	14.51	265.05	6.67	285.71	38.52	259.72	33.67	1	3146.85	6.47	0.32	4	320	4	8	5
1202	77.59	62.65	953	12414.87	20.04	10024.41	19.82	0	0	154.38	12.57	245.84	3.88	190.39	17.79	188.28	17.59	0	982.50	3.88	0.58	3	320	5	8	4
1203	77.49	61.59	954	12397.90	14.87	9854.39	15.89	0	0	205.36	15.77	238.36	3.81	148.14	12.78	158.75	13.83	0	790.25	5.24	0.64	3	320	6	8	3
1204	77.18	62.34	955	12348.16	16.61	9974.62	23.14	0	0	203.93	18.42	257.48	4.92	142.33	14.84	197.61	20.36	0	1693.22	4.43	0.55	4	320	7	8	2
1205	76.88	62.33	958	12300.87	37.35	9973.46	23.12	0	0	100.69	9.22	251.48	3.75	304.03	36.74	198.29	20.95	1	1132.45	1.90	0.46	5	320	8	8	1
1206	75.13	63.86	956	12020.31	21.85	10217.39	17.10	0	0	206.16	18.41	264.80	4.90	188.67	19.24	148.01	15.24	0	2906.83	6.84	0.56	3	321	1	18	18
1207	74.99	64.39	957	11997.69	25.35	10302.05	17.49	0	0	176.02	10.27	247.05	4.76	323.75	25.69	237.12	16.14	1	3249.20	6.78	0.62	4	321	2	18	17
1208	73.00	64.18	958	11679.92	12.74	10269.35	19.02	0	0	242.27	19.22	261.06	4.62	127.40	12.24	185.77	16.67	1	2257.53	5.97	0.63	3	321	3	18	16
1209	73.17	64.09	959	11707.53	14.39	10254.48	11.96	0	0	224.97	13.08	267.90	3.66	191.04	12.70	158.94	10.62	0	3614.42	6.45	0.74	5	321	4	18	15
1210	73.06	63.30	960	11689.49	15.43	10127.27	16.53	0	0	198.22	12.68	247.53	4.00	186.76	13.73	200.05	14.70	0	2125.00	6.00	0.68	3	321	5	18	14
1211	71.84	63.23	962	11493.94	20.90	10116.52	26.27	0	0	156.94	10.59	253.73	4.73	243.17	19.35	292.70	25.81	1	3563.22	5.75	0.57	4	321	6	18	13
1212	72.32	64.58	963	11570.99	13.90	10333.00	13.80	0	0	279.20	20.05	257.01	4.64	148.29	12.06	146.92	11.85	0	1548.20	6.22	0.68	3	321	7	18	12
1213	72.85	64.47	964	11655.95	9.31	10315.87	25.36	0	0	208.96	12.49	273.02	3.77	123.54	8.82	304.47	24.89	1	3145.08	7.73	0.73	4	321	8	18	11
1214	72.90	63.02	965	11663.27	9.40	10083.88	10.13	0	0	307.54	12.65	252.98	3.75	176.56	8.33	190.25	8.98	0	3113.30	11.09	0.85	3	321	9	18	10
1215	72.97	64.05	966	11674.98	9.60	10247.89	9.50	0	0	358.61	16.12	260.86	4.19	164.64	8.47	163.01	8.39	0	3781.65	14.33	0.83	3	321	10	18	9
1216	72.55	63.81	967	11607.86	10.65	10209.75	10.89	0	0	333.89	16.92	263.22	4.40	161.67	9.31	165.56	9.59	0	3429.88	10.79	0.80	3	321	11	18	8
1217	72.54	63.95	968	11606.71	11.40	10231.41	12.09	0	0	305.92	13.18	235.91	4.62	205.71	10.21	217.58	10.90	0	3834.65	10.47	0.81	3	321	12	18	7
1218	72.47	63.86	969	11594.42	14.00	10216.99	13.28	0	0	252.52	12.72	238.39	4.43	215.85	12.54	204.76	11.91	0	2929.80	8.86	0.76	3	321	13	18	6
1219	72.22	64.16	970	11555.11	18.13	10265.87	19.48	0	0	190.43	11.05	232.63	4.70	244.38	16.72	260.88	18.20	1	2816.67	7.10	0.65	4	321	14	18	5
1220	72.20	63.88	971	11551.83	21.35	10220.95	18.29	0	0	120.61	7.76	232.34	3.07	254.36	20.08	222.01	16.63	1	1682.97	4.80	0.63	4	321	15	18	4
1221	72.39	63.92	972	11581.95	11.83	10227.13	26.86	0	0	154.69	9.56	239.82	3.36	149.05	10.45	320.87	26.68	1	2080.88	5.14	0.69	5	321	16	18	3
1222	73.28	63.71	973	11725.43	10.92	10193.84	11.38	0	0	223.45	9.64	231.87	3.18	196.26	9.74	204.41	10.15	0	2118.12	7.01	0.82	4	321	17	18	2
1223	74.60	62.31	974	11935.56	22.65	9969.59	23.48	0	0	135.35	15.09	253.93	3.80	156.12	19.73	162.01	20.56	0	1895.55	4.20	0.45	4	321	18	18	1
1224	70.48	63.27	961	11277.30	31.71	10122.44	22.58	0	0	120.31	7.27	234.38	3.89	363.28	33.40	291.53	22.02	1	2209.12	4.07	0.56	5	322	1	1	1
1225	72.74	61.23	963	11637.76	26.32	9796.34	30.48	0	0	144.46	13.21	227.44	5.29	225.11	23.91	255.19	28.76	1	3200.60	4.69	0.46	5	323	1	1	1
1226	77.97	67.98	973	12475.96	35.96	10876.88	28.36	0	0	85.08	11.64	217.19	3.38	202.85	31.92	160.42	25.25	0	-1323.90	1.43	0.34	3	324	1	1	1
1227	77.78	67.89	979	12444.97	34.18	10862.61	17.90	0	0	87.46	9.59	224.00	2.68	240.61	30.61	128.78	16.87	1	68.45	3.13	0.45	5	325	1	1	1
1228	69.66	67.19	981	11145.74	19.01	10749.92	14.78	0	0	157.41	10.75	228.26	3.32	215.09	16.90	167.51	13.15	0	1026.85	4.60	0.66	4	326	1	1	1
1229	76.00	63.20	981	12159.60	32.70	10111.81	23.85	0	0	92.97	10.41	239.05	3.26	225.07	29.39	165.00	21.23	0	761.70	2.69	0.42	4	327	1	3	3
1230	76.76	63.31	982	12282.12	14.91	10129.11	14.18	0	0	205.52	17.55	252.36	3.52	133.84	13.03	125.85	11.93	1	1674.15	7.87	0.61	5	327	2	3	2
1231	77.71	62.75	983	12434.21	19.97	10039.50	26.78	0	0	122.20	10.49	225.73	3.61	180.92	17.88	241.19	24.23	0	-237.25	3.29	0.53	4	327	3	3	1
1232	74.34	65.86	984	11893.87	19.97	10538.31	14.58	0	0	198.44	14.86	254.83	4.20	205.88	17.64	150.64	13.02	0	2358.67	5.44	0.63	3	328	1	2	2
1233	75.45	65.72	985	12071.81	29.87	10515.28	26.17	0	0	116.55	11.22	246.99	4.20	241.39	27.12	211.05	23.90	0	1821.28	3.10	0.45	4	328	2	2	1
1234	77.65	65.21	986	12424.71	13.60	10433.95	19.43	0	0	230.87	13.81	242.95	4.78	176.92	12.18	250.55	17.72	1	2417.67	6.82	0.70	3	329	1	4	4
1235	77.89	65.98	987	12462.34	19.87	10557.56	25.53	0	0	159.39	10.11	227.23	4.61	244.86	18.66	304.49	25.23	1	2223.33	4.64	0.59	4	329	2	4	3
1236	77.93	66.49	988	12468.49	17.27	10637.88	20.43	0	0	151.71	9.22	229.92	3.72	221.85	15.83	261.19	18.90	1	2023.28	6.09	0.65	4	329	3	4	2
1237	77.00	65.14	989	12320.28	19.77	10422.86	13.63	0	0	173.51	10.86	250.75	3.59	242.87	18.01	169.25	12.19	0	2423.17	6.85	0.69	4	329	4	4	1
1238	68.58	65.82	987	10973.55	17.43	10530.48	29.03	0	0	123.50	7.67	214.35	3.49	221.93	15.97	338.38	29.92	1	813.45	3.15	0.61	4	330	1	8	8
1239	69.27	66.55	988	11083.87	24.57	10647.58	26.49	0	0	133.75	15.00	245.46	4.24	169.00	21.69	182.20	23.37	0	1647.55	4.33	0.43	4	330	2	8	7
1240	68.68	67.21	990	10988.10	27.43	10754.18	27.74	0	0	91.52	9.66	226.99	3.23	201.58	24.49	203.75	24.78	0	536.72	2.41	0.43	5	330	3	8	6
1241	69.07	65.66	992	11050.51	25.77	10505.60	17.04	0	0	146.55	17.36	242.45	3.31	165.90	22.42	88.03	11.95	1	395.97	3.87	0.46	4	330	4	8	5
1242	68.96	66.19	993	11033.03	28.76	10589.85	14.37	0	0	116.54	10.48	234.74	2.90	245.41	25.99	125.16	13.21	1	907.33	2.01	0.55	4	330	5	8	4
1243	68.53	67.18	996	10965.56	17.49	10748.44	15.80	0	0	148.81	11.77	227.98	3.03	170.33	15.33	154.11	13.96	0	-98.47	2.93	0.62	3	330	6	8	3
1244	68.72	66.45	997	10995.01	20.98	10631.38	20.59	0	0	147.00	13.39	236.69	3.80	177.77	18.52	174.45	18.16	0	877.67	2.67	0.54	3	330	7	8	2
1245	69.09	66.99	1000	11054.96	11.59	10718.96	17.63	0	0	168.97	18.83	235.85	2.98	96.32	13.30	129.78	16.62	1	1060.22	4.44	0.52	4	330	8	8	1
1246	77.79	67.74	990	12446.63	16.05	10839.10	16.09	0	0	204.15	25.87	262.15	3.75	100.87	14.95	95.52	13.71	1	973.35	5.78	0.45	4	331	1	1	1
1247	73.08	64.29	991	11693.08	19.88	10286.45	48.15	0	0	97.11	11.27	248.18	3.61	134.99	18.55	303.29	47.05	1	525.23	2.79	0.41	5	332	1	1	1
1248	74.58	65.94	992	11932.35	52.00	10549.97	30.17	0	0	106.40	10.48	243.94	5.03	359.08	53.87	240.18	28.21	1	3607.10	5.14	0.40	5	333	1	8	8
1249	76.17	66.23	993	12186.68	27.65	10596.60	17.05	0	0	192.83	16.10	261.94	5.25	254.55	25.24	158.65	15.21	1	3242.28	9.04	0.56	4	333	2	8	7
1250	75.84	66.36	994	12134.45	16.91	10618.35	11.44	0	0	228.38	12.64	260.96	3.99	235.44	15.20	160.09	10.14	0	3676.97	8.01	0.74	3	333	3	8	6
1251	75.01	65.79	995	12000.91	29.58	10526.00	14.14	0	0	198.13	17.49	255.91	4.95	255.84	27.03	124.90	12.80	1	1981.95	5.64	0.56	4	333	4	8	5
1252	76.27	67.04	996	12203.76	20.02	10726.03	8.60	0	0	210.89	9.69	246.14	3.39	323.72	19.93	147.03	7.87	1	2434.78	5.35	0.80	4	333	5	8	4
1253	77.53	66.53	997	12405.56	30.51	10645.09	25.87	0	0	177.55	20.87	256.50	6.25	200.57	27.02	170.08	22.88	0	939.28	2.67	0.40	4	333	6	8	3
1254	78.03	66.20	998	12485.24	8.96	10591.47	13.84	0	0	249.39	12.29	230.19	3.44	141.60	8.18	216.88	12.26	0	1138.83	5.64	0.80	3	333	7	8	2
1255	78.19	66.57	999	12511.18	12.71	10651.96	17.93	0	0	162.45	11.67	244.40	3.00	136.93	11.35	192.51	15.74	0	1470.95	4.78	0.66	4	333	8	8	1
1256	73.74	63.84	997	11799.00	15.33	10214.84	12.94	0	0	293.79	25.96	272.17	4.93	134.17	13.30	116.45	12.32	1	3307.62	5.92	0.60	4	334	1	1	1
1257	72.34	61.27	998	11574.86	39.20	9802.66	17.67	0	0	123.22	15.23	243.52	3.88	243.38	34.95	108.14	15.14	1	-189.70	2.37	0.41	5	335	1	2	2
1258	72.67	61.08	1001	11627.70	23.14	9772.40	21.38	0	0	197.00	23.95	255.82	5.26	146.29	19.99	136.73	19.47	0	2124.75	7.12	0.43	3	335	2	2	1
1259	77.75	64.24	1000	12439.32	18.16	10277.75	23.58	0	0	142.76	13.45	241.56	3.62	148.67	15.99	192.71	20.88	0	1110.42	4.05	0.53	3	336	1	1	1
1260	75.69	63.99	1001	12109.85	19.48	10238.36	14.36	0	0	229.06	26.95	269.05	4.65	129.80	16.47	106.68	16.22	1	2388.55	5.41	0.48	5	337	1	24	24
1261	75.48	64.50	1002	12077.16	12.61	10320.35	14.92	0	0	290.03	19.39	278.43	4.82	144.14	10.78	171.44	13.06	0	3420.38	7.75	0.70	4	337	2	24	23
1262	75.43	64.12	1003	12069.40	10.32	10259.17	14.88	0	0	278.48	14.64	271.82	4.28	151.28	9.01	218.18	13.24	0	4589.38	8.06	0.77	5	337	3	24	22
1263	74.80	64.64	1004	11967.98	34.96	10341.98	24.11	0	0	211.83	16.48	292.79	6.94	294.36	34.35	237.60	22.60	1	5746.42	8.88	0.59	5	337	4	24	21
1264	73.91	63.09	1005	11825.91	9.38	10094.83	21.24	0	0	299.32	35.84	296.05	5.26	83.06	10.65	146.03	18.93	1	3985.65	6.25	0.49	5	337	5	24	20
1265	74.70	64.33	1006	11952.05	22.37	10292.70	18.66	0	0	277.41	18.10	259.02	7.29	260.71	21.32	223.96	16.94	1	3869.75	6.79	0.62	5	337	6	24	19
1266	75.73	64.59	1007	12116.65	25.52	10334.24	32.55	0	0	190.46	23.37	306.53	6.85	160.66	22.58	204.83	28.79	0	4736.00	4.73	0.38	4	337	7	24	18
1267	75.88	64.99	1008	12140.99	28.61	10399.14	24.92	0	0	150.61	11.72	254.75	5.20	280.85	27.64	250.00	23.31	1	3163.22	4.57	0.50	4	337	8	24	17
1268	76.68	65.47	1009	12269.03	33.30	10474.53	41.20	0	0	111.21	10.93	243.26	5.06	259.86	32.00	303.63	41.29	1	1866.90	3.32	0.42	5	337	9	24	16
1269	75.74	65.12	1012	12118.52	13.12	10418.52	14.69	0	0	493.20	36.12	300.05	8.23	137.71	11.44	154.47	12.94	0	3475.80	4.51	0.67	3	337	10	24	15
1270	75.87	64.96	1013	12139.40	11.74	10393.01	16.71	0	0	308.70	19.98	262.38	5.31	140.81	10.59	199.26	14.74	0	3244.17	4.16	0.71	5	337	11	24	14
1271	74.54	64.33	1016	11925.97	19.34	10293.56	18.51	0	0	389.18	26.52	271.84	9.32	217.24	17.93	211.33	16.58	0	5906.20	12.23	0.64	5	337	12	24	13
1272	73.10	63.71	1017	11696.43	29.33	10193.46	15.90	0	0	177.62	13.67	259.06	4.79	288.41	27.88	160.99	14.23	1	2447.40	7.94	0.58	4	337	13	24	12
1273	72.24	62.84	1018	11559.05	11.32	10055.18	14.34	0	0	337.88	20.81	277.85	5.24	141.60	9.95	179.26	12.59	0	3853.97	10.06	0.73	3	337	14	24	11
1274	73.17	62.51	1019	11706.73	13.49	10001.42	11.43	0	0	365.60	16.09	233.34	5.87	237.53	12.26	202.30	10.27	0	3545.97	10.20	0.80	4	337	15	24	10
1275	74.02	62.49	1020	11842.77	10.56	9999.19	10.82	0	0	382.69	15.29	257.99	5.24	204.98	9.48	210.21	9.68	0	4509.62	10.47	0.84	3	337	16	24	9
1276	74.21	62.43	1021	11873.54	12.73	9988.91	11.01	0	0	412.22	19.41	256.26	6.14	208.58	11.44	181.28	9.79	0	5312.03	15.38	0.80	5	337	17	24	8
1277	74.39	62.18	1022	11901.69	16.02	9948.74	12.48	0	0	340.60	19.81	266.69	6.05	212.85	14.22	166.00	11.09	0	4261.50	9.24	0.73	5	337	18	24	7
1278	74.21	62.25	1023	11874.04	14.25	9960.19	13.33	0	0	315.91	20.40	279.53	5.33	169.96	12.54	159.11	11.73	0	4078.05	8.67	0.72	5	337	19	24	6
1279	74.98	61.27	1024	11997.34	8.59	9803.78	12.08	0	0	286.70	14.52	254.05	3.57	133.14	8.02	184.44	10.59	1	2430.83	7.41	0.80	3	337	20	24	5
1280	75.05	60.86	1025	12008.16	10.41	9737.13	15.12	0	0	213.98	13.60	245.95	3.28	129.17	9.86	184.11	13.26	1	1661.62	4.39	0.72	3	337	21	24	4
1281	76.05	60.28	1027	12168.41	18.84	9645.22	20.12	0	0	147.68	18.11	253.74	3.43	122.81	18.36	126.24	17.17	1	-457.08	1.85	0.44	4	337	22	24	3
1282	75.47	60.41	1030	12075.97	35.33	9666.33	20.81	0	0	132.60	11.08	229.96	4.60	318.58	35.14	196.11	18.90	1	2172.75	7.48	0.50	5	337	23	24	2
1283	75.09	60.76	1031	12014.41	25.51	9721.30	23.65	0	0	123.92	8.24	210.11	3.98	295.37	24.98	278.14	22.63	1	887.58	3.07	0.54	5	337	24	24	1
1284	68.92	65.78	1004	11027.23	20.60	10524.49	17.16	0	0	194.34	24.50	250.99	4.32	129.06	19.20	106.49	15.54	1	427.67	2.24	0.44	5	338	1	1	1
1285	77.10	66.39	1005	12335.64	37.21	10621.84	25.20	0	0	148.30	16.83	258.33	5.76	252.17	34.07	172.67	22.52	1	2596.90	5.33	0.41	5	339	1	1	1
1286	70.40	62.43	1006	11263.29	36.93	9988.29	15.26	0	0	140.25	9.93	246.98	3.89	358.56	38.33	168.76	13.72	1	2934.75	3.06	0.61	5	340	1	8	8
1287	70.61	64.25	1008	11297.97	19.98	10279.35	17.27	0	0	177.42	16.93	272.24	3.97	160.87	17.40	139.20	15.13	0	2525.17	3.35	0.54	4	340	2	8	7
1288	72.10	63.92	1010	11536.16	11.09	10227.84	6.71	0	0	321.34	10.99	244.69	3.44	247.91	10.17	152.45	6.03	0	4148.30	7.78	0.89	5	340	3	8	6
1289	72.46	64.50	1011	11593.62	18.30	10319.61	12.28	0	0	325.84	17.55	268.77	6.25	262.10	16.80	177.68	11.01	1	4996.45	10.26	0.73	5	340	4	8	5
1290	71.64	64.14	1012	11462.18	11.52	10262.73	9.75	0	0	448.83	22.08	276.63	5.84	180.49	10.13	152.99	8.65	0	6782.42	10.14	0.81	3	340	5	8	4
1291	72.03	64.16	1013	11525.28	9.73	10266.25	8.12	0	0	373.23	18.47	285.05	3.99	152.04	8.60	128.00	7.41	1	5080.30	10.27	0.82	4	340	6	8	3
1292	72.04	64.74	1014	11525.91	13.86	10358.03	15.47	0	0	259.78	21.16	291.57	4.57	133.15	12.85	146.46	13.47	1	3823.60	9.81	0.63	4	340	7	8	2
1293	73.72	64.63	1015	11795.52	12.78	10341.26	14.73	0	0	290.85	15.71	255.70	5.07	183.29	11.38	211.10	13.12	0	3618.40	7.96	0.75	4	340	8	8	1
1294	72.58	64.19	1007	11613.37	54.87	10269.79	26.37	0	0	138.62	12.70	268.61	6.08	392.07	58.15	225.85	24.56	1	5010.90	5.81	0.46	5	341	1	3	3
1295	72.59	63.71	1009	11613.64	37.89	10193.58	17.29	0	0	145.66	10.70	258.99	4.59	370.52	41.19	186.15	15.74	1	3142.92	5.46	0.56	4	341	2	3	2
1296	74.53	63.98	1010	11924.52	36.90	10236.89	17.61	0	0	214.08	15.98	249.98	6.51	342.92	37.70	184.97	15.94	1	3437.40	5.36	0.60	5	341	3	3	1
1297	77.97	67.87	1019	12475.79	9.98	10859.36	14.31	0	0	169.66	16.92	235.34	2.53	96.54	12.12	119.89	13.76	1	-1150.65	2.47	0.58	4	342	1	2	2
1298	77.89	67.85	1020	12462.81	22.82	10856.03	9.01	0	0	174.58	21.26	229.84	3.02	153.38	20.12	75.22	8.98	1	-934.92	1.41	0.49	5	342	2	2	1
1299	73.48	68.59	1024	11757.28	22.03	10975.02	15.86	0	0	156.47	15.24	252.41	3.44	172.59	19.19	119.44	12.40	1	801.92	4.04	0.53	4	343	1	1	1
1300	77.56	67.52	1024	12409.36	18.61	10803.60	19.02	0	0	187.24	21.00	249.21	3.53	115.67	13.85	91.91	11.21	1	324.97	4.30	0.48	4	344	1	1	1
1301	73.59	65.74	1025	11774.32	12.51	10518.40	14.99	0	0	268.38	21.58	261.43	4.04	99.89	8.42	140.61	12.95	1	2319.72	6.36	0.64	5	345	1	4	4
1302	73.74	65.47	1026	11798.05	10.30	10475.40	9.56	0	0	439.88	19.19	265.78	5.42	182.10	9.09	168.95	8.42	0	4751.42	10.35	0.83	3	345	2	4	3
1303	73.74	66.15	1027	11798.95	12.28	10584.30	11.36	0	0	283.17	13.55	250.92	4.22	198.61	10.91	183.87	10.10	0	3320.80	8.85	0.80	2	345	3	4	2
1304	73.06	66.65	1028	11689.13	11.37	10664.53	6.97	0	0	260.84	9.65	232.31	2.86	235.51	10.27	145.23	6.09	0	1985.65	6.36	0.87	3	345	4	4	1
1305	75.47	66.46	1031	12075.69	20.43	10633.84	17.33	0	0	159.42	14.61	240.32	3.64	171.34	17.88	144.69	14.84	0	1044.60	4.52	0.55	4	346	1	8	8
1306	76.58	67.22	1032	12252.09	32.90	10755.99	18.06	0	0	153.41	10.91	223.14	4.73	342.36	34.09	200.64	16.47	1	1813.47	7.38	0.56	4	346	2	8	7
1307	74.66	67.72	1034	11945.79	19.75	10835.52	27.13	0	0	141.37	16.63	240.49	3.92	126.97	16.50	176.84	23.72	1	838.35	4.89	0.45	5	346	3	8	6
1308	76.21	66.63	1035	12193.35	23.08	10660.55	13.71	0	0	185.08	12.79	243.51	4.12	256.44	21.05	153.80	12.12	1	1299.72	6.51	0.65	3	346	4	8	5
1309	76.68	67.16	1036	12269.28	20.39	10745.74	21.58	0	0	153.59	12.02	229.48	4.14	202.37	18.24	213.99	19.37	0	381.50	4.10	0.57	3	346	5	8	4
1310	76.63	67.30	1039	12261.10	44.94	10768.02	46.10	0	0	153.55	43.39	264.73	7.99	115.53	34.94	122.28	38.56	1	561.60	4.49	0.13	4	346	6	8	3
1311	76.83	67.22	1040	12293.04	39.65	10755.37	37.49	0	0	117.45	21.76	246.22	5.53	164.88	34.88	155.90	32.98	0	-724.05	1.37	0.23	3	346	7	8	2
1312	77.56	68.15	1041	12410.34	14.26	10903.50	9.29	0	0	254.20	21.08	240.24	3.50	133.88	11.79	96.80	9.79	1	138.42	3.93	0.65	4	346	8	8	1
1313	71.77	61.85	1033	11483.51	31.09	9896.16	17.21	0	0	150.58	15.63	249.02	4.26	229.50	28.14	129.93	15.89	1	539.95	2.55	0.48	5	347	1	15	15
1314	72.34	61.06	1035	11575.10	13.80	9770.10	8.90	0	0	224.64	15.03	258.07	3.05	161.64	12.00	111.65	9.47	1	1339.80	3.53	0.72	4	347	2	15	14
1315	72.62	61.41	1036	11618.87	39.33	9825.75	20.70	0	0	107.28	11.93	256.22	3.79	270.44	36.20	143.67	17.99	1	1105.58	3.08	0.42	5	347	3	15	13
1316	73.29	60.68	1037	11726.42	19.29	9708.79	24.54	0	0	169.74	23.35	268.07	4.21	101.36	15.55	135.52	20.82	1	2472.47	4.33	0.39	4	347	4	15	12
1317	73.45	62.64	1038	11752.03	21.20	10022.06	27.38	0	0	177.03	17.65	290.83	5.29	164.41	18.71	210.71	24.73	0	3728.62	5.54	0.49	5	347	5	15	11
1318	73.37	64.01	1039	11739.28	14.24	10240.84	9.57	0	0	353.87	18.62	266.73	5.11	209.06	12.56	141.61	8.73	0	3565.83	10.31	0.78	4	347	6	15	10
1319	72.30	64.00	1040	11567.34	10.90	10239.79	10.75	0	0	362.21	17.15	257.05	4.87	177.69	9.62	175.33	9.51	0	3148.53	9.02	0.81	3	347	7	15	9
1320	72.48	65.39	1041	11596.97	11.23	10461.82	15.05	0	0	252.90	13.10	245.50	4.15	167.91	9.97	224.65	13.43	0	2197.67	5.28	0.77	3	347	8	15	8
1321	73.40	66.22	1042	11744.32	24.30	10594.63	8.24	0	0	202.09	10.25	242.63	3.40	348.31	25.15	127.52	7.48	1	2227.92	7.06	0.78	4	347	9	15	7
1322	72.70	66.11	1043	11632.47	23.57	10577.75	19.45	0	0	169.86	15.08	249.77	4.56	205.22	20.91	169.46	17.28	0	1598.12	4.38	0.54	4	347	10	15	6
1323	73.37	64.34	1044	11738.73	15.71	10293.84	24.42	0	0	177.78	11.28	256.85	4.48	194.20	14.22	293.81	23.41	1	3335.28	8.36	0.64	4	347	11	15	5
1324	73.62	63.50	1045	11779.67	25.71	10159.97	33.02	0	0	174.55	14.35	247.12	6.67	246.95	23.86	307.88	32.58	1	3127.22	6.08	0.44	4	347	12	15	4
1325	72.87	62.74	1046	11658.48	15.58	10038.21	19.23	0	0	192.06	12.42	253.32	4.11	187.33	13.89	223.57	18.17	0	3810.20	7.75	0.68	5	347	13	15	3
1326	72.42	62.60	1047	11587.62	15.83	10015.78	23.24	0	0	158.40	8.83	254.48	3.77	222.81	14.40	298.94	23.16	1	3374.03	4.27	0.69	5	347	14	15	2
1327	72.88	62.59	1048	11661.22	19.02	10014.36	15.98	0	0	192.46	12.36	243.40	4.28	228.45	17.31	193.55	14.30	0	2881.47	6.15	0.66	4	347	15	15	1
1328	74.45	67.59	1033	11912.25	11.76	10814.19	12.23	0	0	238.80	17.58	246.21	3.13	106.69	8.14	119.67	9.48	1	650.12	7.75	0.69	5	348	1	1	1
1329	69.40	62.80	1034	11104.50	28.83	10047.46	37.01	0	0	107.31	10.64	239.82	4.33	227.50	26.14	268.99	36.60	1	2000.83	2.81	0.44	5	349	1	1	1
1330	71.51	66.02	1036	11441.88	24.71	10563.68	17.23	0	0	168.93	26.27	251.95	3.77	92.34	14.59	100.52	20.21	1	-9.15	2.43	0.37	5	350	1	1	1
1331	75.99	64.91	1037	12158.58	15.82	10385.54	40.52	0	0	156.00	14.42	243.06	4.79	135.47	14.89	323.54	40.32	1	1430.97	3.66	0.51	4	351	1	1	1
1332	74.07	65.98	1046	11851.43	10.60	10556.01	13.57	0	0	327.30	24.70	273.79	4.76	115.51	10.85	141.46	12.21	1	2617.95	5.68	0.68	4	352	1	2	2
1333	73.50	65.38	1047	11759.72	16.34	10460.20	25.35	0	0	221.40	19.65	274.25	5.54	140.95	13.96	219.88	22.44	0	2831.98	6.24	0.55	5	352	2	2	1
1334	71.76	67.18	1048	11481.14	25.02	10748.27	20.71	0	0	146.24	16.96	254.20	4.03	166.24	21.91	138.16	18.49	0	526.38	2.65	0.45	5	353	1	3	3
1335	71.84	68.43	1049	11494.22	23.63	10949.11	17.49	0	0	136.93	12.21	233.95	3.44	204.20	20.89	150.88	15.23	0	1048.45	4.14	0.55	4	353	2	3	2
1336	71.86	68.09	1050	11497.54	19.40	10895.18	17.85	0	0	148.00	10.64	228.88	3.50	208.92	17.33	192.44	15.93	0	745.17	4.23	0.62	3	353	3	3	1
1337	76.34	61.01	1049	12215.14	26.77	9761.05	25.09	0	0	116.07	11.18	230.55	3.86	215.71	23.98	202.06	22.52	0	943.67	4.63	0.47	3	354	1	1	1
1338	77.31	64.14	1054	12368.96	24.53	10261.69	21.12	0	0	117.18	16.04	239.48	3.18	137.97	21.05	121.95	19.96	1	533.45	4.31	0.39	5	355	1	2	2
1339	76.63	64.41	1055	12260.08	18.40	10305.21	17.24	0	0	154.53	17.04	236.83	3.00	121.69	14.65	102.68	11.89	1	1164.70	4.49	0.49	5	355	2	2	1
1340	70.64	67.09	1055	11302.99	28.33	10734.81	11.23	0	0	131.04	16.77	226.49	2.92	179.89	24.92	87.90	13.00	1	-276.00	1.98	0.45	5	356	1	1	1
1341	72.75	65.03	1056	11640.00	17.02	10404.27	14.67	0	0	226.14	18.29	256.57	4.33	162.29	14.90	140.84	13.29	0	2974.92	6.41	0.62	4	357	1	12	12
1342	72.43	63.66	1058	11589.01	12.46	10184.80	22.94	0	0	174.32	11.01	255.13	3.60	152.86	10.97	270.71	21.83	1	2275.80	8.11	0.69	4	357	2	12	11
1343	73.26	62.97	1059	11722.17	8.00	10075.10	9.32	0	0	343.34	18.57	260.91	3.49	112.49	6.83	134.47	8.56	1	2793.70	10.05	0.80	5	357	3	12	10
1344	73.84	62.28	1060	11815.17	9.02	9965.12	11.14	0	0	370.55	33.61	273.79	4.21	89.48	9.44	88.25	8.89	1	1720.00	8.43	0.63	5	357	4	12	9
1345	74.30	61.80	1061	11887.36	18.39	9887.37	18.27	0	0	152.27	16.06	241.40	3.31	133.31	15.75	133.52	16.18	1	738.47	3.92	0.51	4	357	5	12	8
1346	73.91	61.88	1062	11824.88	21.78	9901.29	26.10	0	0	144.63	15.78	242.12	4.25	154.26	19.36	184.59	23.00	0	522.55	3.88	0.46	4	357	6	12	7
1347	74.04	62.57	1063	11845.86	14.66	10010.66	15.37	0	0	196.38	18.45	242.66	3.46	123.73	14.22	121.16	11.96	1	1146.75	4.98	0.57	4	357	7	12	6
1348	73.60	62.92	1064	11776.57	25.87	10067.26	25.85	0	0	136.74	11.99	244.18	4.61	230.14	23.45	229.41	23.56	0	2100.78	4.38	0.48	3	357	8	12	5
1349	73.37	62.19	1065	11739.51	24.49	9950.36	16.93	0	0	159.26	12.89	237.71	4.08	233.74	21.93	162.18	15.10	0	2188.88	5.81	0.57	4	357	9	12	4
1350	73.26	63.44	1066	11721.87	16.44	10150.14	14.03	0	0	213.35	11.62	243.37	4.19	234.18	14.88	200.52	12.60	0	2815.10	6.16	0.72	3	357	10	12	3
1351	73.08	64.54	1067	11693.27	7.94	10325.76	6.88	0	0	415.07	15.64	252.22	3.69	161.81	6.98	139.02	5.80	0	3608.90	12.42	0.88	3	357	11	12	2
1352	72.65	64.42	1068	11624.57	9.39	10307.09	13.93	0	0	306.05	17.02	256.06	4.22	127.80	7.85	192.25	12.21	1	2211.00	5.81	0.77	4	357	12	12	1
1353	72.49	62.54	1057	11599.16	12.52	10006.45	16.51	0	0	249.44	14.45	241.01	4.52	167.27	11.10	220.34	14.70	0	2450.25	7.97	0.73	3	358	1	1	1
1354	72.32	66.52	1059	11571.45	40.04	10643.40	40.00	0	0	125.41	27.99	271.87	5.92	136.49	34.18	135.38	33.17	0	185.67	1.85	0.19	5	359	1	1	1
1355	70.11	64.69	1061	11217.73	12.10	10350.21	14.41	0	0	206.93	17.49	262.02	3.26	115.83	12.02	131.37	12.22	1	2387.65	6.03	0.63	4	360	1	1	1
1356	77.51	69.02	1063	12401.08	24.59	11042.69	25.18	0	0	96.32	10.00	219.39	3.00	183.06	21.78	187.42	22.34	0	719.08	3.62	0.46	4	361	1	1	1
1357	69.04	64.47	1068	11046.18	45.68	10314.48	32.51	0	0	94.16	12.52	256.00	4.64	262.87	42.68	190.86	29.25	1	4421.22	7.37	0.33	5	362	1	11	11
1358	70.64	64.60	1069	11301.65	16.24	10336.10	11.77	0	0	261.48	13.91	259.27	4.59	235.99	14.59	171.73	10.49	0	3544.10	7.98	0.75	3	362	2	11	10
1359	69.67	64.39	1070	11146.63	18.08	10302.15	12.30	0	0	241.74	13.87	259.18	4.56	243.33	16.31	166.39	10.95	0	3375.17	8.53	0.72	4	362	3	11	9
1360	69.98	64.01	1071	11196.75	12.04	10240.84	6.05	0	0	300.62	19.81	251.53	3.22	149.53	10.70	92.51	7.46	1	2218.20	6.59	0.75	4	362	4	11	8
1361	70.45	63.56	1072	11271.32	27.64	10169.88	11.83	0	0	166.48	12.63	246.48	3.44	273.82	25.32	105.38	8.28	1	1343.47	6.28	0.64	5	362	5	11	7
1362	69.76	63.62	1073	11160.88	8.80	10179.98	10.55	0	0	227.11	12.29	235.67	2.60	124.80	7.69	149.36	9.08	1	1878.58	9.49	0.79	4	362	6	11	6
1363	70.44	63.13	1074	11270.57	15.19	10100.73	18.49	0	0	198.07	17.93	243.75	3.91	124.61	12.08	156.21	16.22	1	1915.33	5.22	0.58	5	362	7	11	5
1364	70.69	63.07	1075	11310.08	19.58	10091.76	28.47	0	0	134.74	14.68	245.23	3.88	137.96	16.96	201.14	25.10	0	1126.58	4.21	0.46	4	362	8	11	4
1365	70.25	63.11	1076	11239.43	19.03	10097.79	11.51	0	0	169.97	13.22	251.68	3.08	190.03	16.66	118.89	11.31	1	2001.47	7.15	0.64	3	362	9	11	3
1366	68.68	63.00	1077	10988.70	18.44	10079.76	13.05	0	0	175.40	15.25	233.52	3.31	164.88	16.08	121.25	13.03	1	1420.00	5.91	0.60	5	362	10	11	2
1367	69.21	63.83	1078	11073.27	21.09	10212.32	23.58	0	0	144.40	15.63	253.42	3.92	150.23	18.59	167.82	20.72	0	2296.90	6.66	0.47	3	362	11	11	1
1368	76.49	67.79	1071	12238.02	33.62	10846.47	18.09	0	0	119.81	10.20	226.99	3.72	299.57	32.28	166.13	16.28	1	674.50	3.48	0.53	4	363	1	1	1
1369	70.77	68.05	1092	11323.80	29.91	10888.68	24.63	0	0	114.03	9.02	218.40	4.05	291.30	28.88	244.33	22.94	1	711.38	4.07	0.50	5	364	1	2	2
1370	71.14	66.91	1094	11382.96	22.33	10705.49	23.98	0	0	122.10	10.93	244.10	3.58	193.20	19.97	207.49	21.43	0	1152.78	3.76	0.52	3	364	2	2	1
1371	70.25	64.86	1096	11239.74	22.88	10378.03	22.67	0	0	140.90	16.16	249.70	3.89	153.55	20.05	152.37	20.03	0	2184.17	5.26	0.45	5	365	1	9	9
1372	71.95	63.88	1097	11512.31	17.09	10221.59	20.05	0	0	163.80	16.07	247.21	3.67	135.91	15.69	157.87	17.63	0	1789.65	6.88	0.53	4	365	2	9	8
1373	72.28	65.28	1098	11565.33	14.04	10444.47	17.01	0	0	187.97	15.85	236.85	3.46	127.06	12.03	154.77	14.81	1	587.35	8.28	0.61	4	365	3	9	7
1374	72.36	64.84	1099	11576.96	22.12	10374.07	17.25	0	0	131.95	10.32	238.99	3.25	218.66	19.70	170.83	15.36	0	1429.75	4.66	0.59	3	365	4	9	6
1375	72.65	63.67	1100	11623.87	24.12	10186.60	33.06	0	0	119.48	8.26	220.93	4.31	276.07	23.12	355.14	35.40	1	1785.45	7.29	0.48	4	365	5	9	5
1376	72.95	63.95	1102	11671.81	18.16	10232.17	24.85	0	0	159.34	10.06	236.55	4.37	226.15	16.70	298.97	24.28	1	2709.75	7.95	0.61	4	365	6	9	4
1377	73.58	63.44	1103	11773.24	14.70	10150.76	19.08	0	0	227.24	14.91	246.63	4.82	173.70	13.08	224.99	17.04	0	2360.85	7.01	0.67	3	365	7	9	3
1378	73.51	63.47	1104	11761.89	14.21	10155.19	18.72	0	0	218.44	13.68	248.52	4.53	176.07	12.67	231.25	16.77	0	2682.53	7.69	0.68	3	365	8	9	2
1379	73.13	62.26	1105	11701.32	18.91	9960.92	15.82	0	0	141.45	9.12	238.51	3.11	227.18	17.04	190.37	14.20	0	1804.10	4.67	0.67	4	365	9	9	1
1380	73.09	66.31	1101	11694.70	17.64	10610.21	18.40	0	0	191.43	14.50	255.64	4.32	180.02	15.64	187.73	16.29	0	2251.90	6.27	0.62	3	366	1	1	1
1381	76.70	65.13	1109	12271.81	13.83	10421.49	15.86	0	0	170.70	13.58	249.08	3.02	132.75	11.84	153.25	13.95	1	1283.25	4.57	0.64	4	367	1	12	12
1382	76.79	64.83	1110	12287.12	13.69	10372.16	15.19	0	0	204.81	16.57	255.94	3.53	130.85	12.17	144.88	13.40	1	1924.25	5.84	0.64	5	367	2	12	11
1383	75.99	65.09	1111	12158.70	23.26	10415.05	24.91	0	0	142.85	9.61	233.43	4.45	268.51	22.17	283.70	24.18	1	3241.03	3.44	0.57	5	367	3	12	10
1384	77.12	65.84	1112	12338.63	22.49	10534.21	33.84	0	0	100.70	11.58	249.78	3.46	151.69	20.16	227.00	30.22	0	1274.78	2.41	0.41	5	367	4	12	9
1385	76.97	67.63	1113	12315.29	14.68	10820.05	23.21	0	0	137.51	13.68	248.78	3.11	119.75	14.82	181.64	20.30	1	547.58	4.23	0.53	4	367	5	12	8
1386	75.58	67.22	1114	12092.92	38.81	10755.24	32.64	0	0	95.26	9.09	240.81	4.30	300.13	38.80	267.59	30.82	1	1631.83	3.78	0.39	5	367	6	12	7
1387	74.39	66.69	1115	11903.18	36.58	10670.80	16.28	0	0	181.14	13.89	262.61	5.43	348.60	38.11	166.85	14.69	1	3668.85	9.24	0.56	4	367	7	12	6
1388	75.46	67.09	1116	12074.31	28.17	10734.97	31.18	0	0	145.68	12.88	243.17	5.68	250.10	26.06	272.84	29.61	1	3563.22	6.70	0.43	4	367	8	12	5
1389	75.70	68.15	1117	12111.70	28.04	10904.75	29.36	0	0	141.87	15.06	260.66	5.23	205.20	25.12	214.55	26.37	0	1513.20	4.18	0.42	5	367	9	12	4
1390	75.54	67.89	1118	12086.14	32.34	10861.92	24.82	0	0	130.58	11.99	239.06	4.66	263.75	31.15	210.89	22.56	1	1784.70	4.39	0.48	5	367	10	12	3
1391	75.13	66.54	1119	12021.42	80.47	10645.87	146.68	0	0	52.24	17.35	257.77	7.15	190.66	73.18	329.67	148.41	1	2251.25	7.68	0.05	5	367	11	12	2
1392	75.41	66.27	1120	12066.13	13.70	10603.53	16.38	0	0	237.73	9.85	234.43	4.68	260.69	12.85	303.90	16.13	1	3331.83	5.42	0.75	4	367	12	12	1
1393	73.26	63.99	1111	11722.07	54.67	10238.79	16.30	0	0	127.91	13.98	256.66	4.46	351.84	56.36	121.61	16.55	1	2289.95	6.65	0.46	5	368	1	3	3
1394	72.02	64.12	1112	11522.67	22.74	10259.99	19.85	0	0	145.79	11.36	239.78	3.96	225.70	20.60	197.94	17.79	0	915.58	3.79	0.57	5	368	2	3	2
1395	70.51	63.68	1113	11281.40	20.93	10189.31	15.25	0	0	185.61	20.55	260.16	3.62	143.48	17.64	89.09	11.28	1	670.50	4.81	0.51	5	368	3	3	1
1396	74.63	65.06	1118	11941.35	35.51	10409.51	36.94	0	0	108.95	13.78	258.03	5.11	218.81	32.00	226.46	33.68	0	2431.53	3.63	0.35	5	369	1	4	4
1397	75.00	64.20	1121	12000.15	14.53	10271.33	16.88	0	0	204.69	14.79	266.77	3.94	155.35	12.92	180.18	14.86	0	3142.83	6.31	0.66	3	369	2	4	3
1398	75.87	63.69	1122	12139.84	14.10	10190.66	12.61	0	0	191.62	12.97	243.87	3.09	160.33	12.40	142.99	10.93	0	2423.35	5.70	0.70	3	369	3	4	2
1399	75.55	65.61	1125	12088.30	15.47	10497.21	15.68	0	0	187.60	17.01	248.86	3.38	126.54	12.37	129.32	12.85	1	1400.55	6.06	0.58	4	369	4	4	1
1400	71.08	66.04	1120	11373.04	25.68	10567.12	14.16	0	0	149.64	10.37	245.19	3.55	279.71	24.33	159.39	12.75	1	2521.47	2.57	0.64	4	370	1	1	1
1401	75.32	65.71	1124	12051.43	13.26	10514.19	18.58	0	0	175.30	12.59	248.41	3.37	141.80	11.51	199.22	16.35	0	1605.85	4.58	0.66	4	371	1	1	1
1402	71.14	63.95	1129	11382.15	16.06	10231.76	14.67	0	0	179.20	11.29	243.15	3.45	197.10	14.25	180.15	13.03	0	1979.33	6.29	0.70	2	372	1	2	2
1403	71.40	63.54	1130	11423.37	11.19	10166.76	9.77	0	0	340.12	20.17	251.26	4.12	142.67	9.50	119.78	7.50	1	2284.17	12.20	0.76	4	372	2	2	1
1404	68.47	67.59	1136	10955.01	22.63	10813.61	22.55	0	0	113.62	10.61	235.76	3.23	187.43	20.06	186.75	19.99	0	1253.53	4.13	0.51	3	373	1	5	5
1405	68.69	68.24	1137	10990.87	22.18	10918.81	22.57	0	0	134.71	15.20	237.61	3.65	151.11	19.33	153.93	19.78	0	2056.60	5.35	0.45	3	373	2	5	4
1406	68.82	68.06	1138	11011.51	31.74	10889.83	14.17	0	0	132.05	11.21	237.86	3.42	280.66	30.11	132.08	13.39	1	1608.62	5.51	0.57	4	373	3	5	3
1407	69.00	66.45	1139	11039.84	26.23	10631.95	20.29	0	0	111.10	8.48	225.39	3.32	263.78	24.57	207.94	18.34	1	1643.75	5.62	0.55	4	373	4	5	2
1408	67.97	68.15	1141	10875.00	23.39	10904.64	21.14	0	0	108.54	8.48	224.38	3.12	232.16	21.30	210.82	19.06	0	1326.62	4.90	0.56	4	373	5	5	1
1409	75.11	70.07	1149	12018.31	32.51	11211.41	16.33	0	0	125.97	11.33	224.46	3.60	275.29	30.29	142.14	14.97	1	1765.22	6.41	0.53	4	374	1	1	1
1410	66.87	64.82	1155	10698.74	28.72	10371.20	18.94	0	0	111.09	12.87	230.53	3.16	191.28	25.20	127.40	17.26	1	1003.42	3.45	0.44	5	375	1	1	1
1411	70.74	65.77	1160	11319.08	26.68	10523.85	19.12	0	0	115.71	12.01	249.95	3.19	197.73	23.67	142.29	16.92	0	1776.90	3.67	0.48	4	376	1	4	4
1412	71.99	65.94	1161	11517.90	10.32	10550.88	7.95	0	0	265.26	14.27	252.87	2.91	149.68	9.15	119.65	7.94	1	2087.00	7.28	0.80	4	376	2	4	3
1413	72.34	65.54	1162	11574.29	34.65	10485.98	13.04	0	0	149.28	10.41	240.37	3.79	357.83	36.57	145.74	11.43	1	1896.58	6.01	0.63	4	376	3	4	2
1414	74.17	65.58	1163	11866.41	23.73	10493.00	19.29	0	0	133.90	11.96	244.87	3.59	205.22	21.06	166.90	17.05	0	1910.38	5.11	0.54	3	376	4	4	1
1415	73.82	68.45	1164	11810.82	18.48	10952.30	17.81	0	0	152.96	8.22	227.07	3.66	267.90	17.44	259.79	16.60	1	2457.90	6.04	0.67	4	377	1	2	2
1416	74.60	68.80	1165	11935.76	18.38	11007.93	19.20	0	0	134.00	11.08	240.97	3.12	171.49	16.20	179.17	16.95	0	1216.70	4.23	0.58	3	377	2	2	1
1417	72.09	68.56	1166	11533.60	37.78	10969.18	20.60	0	0	140.69	18.40	258.72	4.52	218.73	33.50	108.68	14.72	1	1960.12	5.30	0.38	5	378	1	2	2
1418	72.57	68.68	1167	11611.35	30.32	10988.79	20.63	0	0	130.32	11.47	244.68	4.18	265.52	27.97	182.86	18.55	1	1151.10	5.35	0.51	5	378	2	2	1
1419	71.88	64.65	1168	11500.26	8.53	10344.37	18.81	0	0	219.61	15.30	265.50	3.44	104.26	9.11	212.48	16.52	1	2681.90	7.81	0.70	4	379	1	3	3
1420	72.28	64.41	1169	11565.37	29.05	10305.05	46.52	0	0	124.87	8.58	215.87	5.16	326.09	29.91	438.93	53.61	1	1963.62	4.92	0.40	5	379	2	3	2
1421	74.15	63.75	1170	11863.35	17.75	10199.83	18.39	0	0	153.34	13.96	247.30	3.36	150.37	15.70	155.47	16.11	0	966.35	4.43	0.56	4	379	3	3	1
1422	70.10	63.97	1170	11216.08	16.93	10235.41	18.98	0	0	181.01	24.43	255.35	3.98	107.47	18.03	117.47	19.40	1	1363.72	4.98	0.42	4	380	1	11	11
1423	70.32	64.81	1171	11250.91	14.07	10369.61	9.94	0	0	225.87	18.26	250.44	3.16	134.82	11.96	99.69	9.63	1	1147.22	6.84	0.65	4	380	2	11	10
1424	70.16	65.92	1172	11225.26	26.40	10546.43	32.64	0	0	108.14	11.71	240.46	4.06	189.58	23.64	233.19	29.57	0	1024.53	3.05	0.41	4	380	3	11	9
1425	69.90	66.63	1175	11184.44	36.07	10660.48	25.91	0	0	98.43	10.36	229.06	3.85	261.77	33.78	192.10	23.31	1	357.38	3.77	0.41	4	380	4	11	8
1426	71.66	67.43	1176	11465.97	16.49	10789.30	13.53	0	0	171.51	8.88	234.63	3.33	247.03	15.05	203.81	12.19	0	1844.45	4.30	0.73	3	380	5	11	7
1427	71.12	67.41	1177	11378.53	16.56	10785.83	15.87	0	0	151.72	12.20	248.22	2.98	158.50	14.59	151.41	13.74	0	1418.88	4.93	0.62	4	380	6	11	6
1428	72.31	67.43	1178	11569.89	20.34	10789.24	33.05	0	0	95.70	11.72	261.40	3.00	126.36	17.26	207.44	29.04	1	1549.67	4.34	0.41	4	380	7	11	5
1429	71.77	66.79	1179	11482.89	20.57	10687.07	11.13	0	0	186.00	13.80	241.92	3.43	214.13	18.11	117.32	10.20	1	1076.12	4.66	0.66	3	380	8	11	4
1430	70.77	66.04	1180	11322.63	12.56	10566.92	10.24	0	0	274.65	16.91	249.63	3.77	157.68	10.99	130.69	9.60	1	1379.83	8.31	0.74	4	380	9	11	3
1431	70.14	65.94	1181	11222.19	13.86	10550.27	10.96	0	0	261.39	13.82	246.74	4.01	202.31	12.27	160.38	9.76	0	2396.92	10.24	0.77	3	380	10	11	2
1432	69.05	67.32	1182	11047.54	49.54	10770.75	20.28	0	0	124.86	10.13	239.18	4.69	413.39	57.43	198.54	18.55	1	1992.35	4.77	0.49	4	380	11	11	1
1433	77.39	69.70	1179	12382.94	35.14	11152.41	11.43	0	0	139.57	27.29	238.01	3.24	156.13	30.62	43.77	14.75	1	-772.88	2.18	0.31	5	381	1	1	1
1434	72.51	67.66	1183	11601.74	13.81	10825.23	16.00	0	0	174.06	13.09	245.10	3.11	139.81	11.66	163.17	13.96	0	1434.58	5.09	0.65	3	382	1	6	6
1435	72.46	67.98	1184	11593.20	16.52	10876.69	16.74	0	0	155.60	11.58	248.64	3.20	171.28	14.54	173.59	14.79	0	1427.28	4.46	0.64	3	382	2	6	5
1436	72.46	68.64	1185	11594.03	17.69	10982.26	18.57	0	0	159.54	10.75	242.79	3.72	203.89	15.83	213.87	16.63	0	866.78	4.60	0.64	5	382	3	6	4
1437	72.77	67.64	1186	11643.09	16.44	10822.67	20.07	0	0	168.32	17.44	253.61	3.63	122.23	14.53	148.45	17.28	1	2045.22	7.06	0.52	5	382	4	6	3
1438	72.52	66.41	1188	11602.99	14.45	10625.94	17.64	0	0	167.14	12.05	242.56	3.29	154.25	12.60	188.66	15.54	0	2227.08	6.01	0.65	3	382	5	6	2
1439	71.52	65.42	1190	11443.85	14.92	10466.78	22.23	0	0	169.33	12.79	247.41	3.84	152.33	13.06	227.04	19.78	0	1975.08	5.97	0.62	4	382	6	6	1
1440	66.72	67.36	1185	10675.18	12.57	10777.13	14.31	0	0	187.72	16.89	251.53	2.82	101.52	10.29	116.33	11.24	1	1675.28	4.65	0.61	5	383	1	1	1
1441	71.79	64.52	1189	11485.85	17.14	10322.56	18.61	0	0	152.39	14.01	240.71	3.28	143.61	15.10	155.43	16.12	0	1005.12	5.33	0.56	4	384	1	1	1
1442	74.19	64.46	1195	11870.18	24.45	10313.91	19.70	0	0	136.24	13.08	242.00	3.71	196.46	21.60	158.19	17.28	0	1866.30	5.24	0.51	4	385	1	5	5
1443	72.85	64.29	1196	11655.85	18.05	10286.55	23.91	0	0	152.02	12.72	244.71	3.98	167.10	16.08	220.90	21.31	0	1305.10	4.41	0.56	4	385	2	5	4
1444	72.26	63.52	1197	11561.57	23.87	10162.62	18.60	0	0	152.16	12.49	233.18	4.07	224.88	21.36	175.65	16.56	0	1907.88	5.42	0.56	3	385	3	5	3
1445	73.36	63.49	1198	11737.85	33.62	10158.11	15.87	0	0	135.78	13.49	234.26	3.68	256.43	30.30	113.54	11.72	1	1106.47	4.99	0.50	4	385	4	5	2
1446	72.96	62.90	1199	11674.35	28.29	10063.55	17.18	0	0	103.60	9.94	223.93	2.82	227.09	25.29	139.52	15.67	0	587.60	3.39	0.51	4	385	5	5	1
1447	69.27	70.02	1200	11083.36	24.40	11202.90	15.30	0	0	159.80	28.48	259.29	3.80	109.91	20.66	89.39	18.73	1	1985.72	4.77	0.31	4	386	1	46	46
1448	68.20	68.98	1202	10911.79	43.64	11036.90	30.08	0	0	100.45	10.53	234.30	4.20	277.23	43.09	222.85	27.30	1	1646.00	3.38	0.42	5	386	2	46	45
1449	69.58	69.44	1203	11132.06	21.90	11109.95	13.43	0	0	163.93	10.97	237.15	3.52	251.94	19.82	155.39	11.86	1	1812.15	6.12	0.66	4	386	3	46	44
1450	68.94	70.06	1204	11030.36	23.04	11209.24	24.67	0	0	149.20	15.69	241.44	4.41	169.21	20.39	181.10	21.79	0	2151.12	4.86	0.47	3	386	4	46	43
1451	68.55	69.21	1205	10967.95	16.41	11073.00	12.84	0	0	176.28	14.94	239.04	3.04	148.56	14.05	117.82	11.65	1	1428.20	7.32	0.61	4	386	5	46	42
1452	68.57	68.77	1206	10971.79	30.74	11002.97	19.01	0	0	117.01	14.88	236.00	3.40	186.28	26.86	115.49	16.95	1	1181.55	4.30	0.40	4	386	6	46	41
1453	68.77	68.85	1209	11003.37	19.14	11016.40	14.04	0	0	174.88	12.84	231.55	3.54	201.21	16.89	148.02	12.54	0	968.03	5.00	0.64	4	386	7	46	40
1454	68.98	68.61	1210	11037.46	16.87	10977.00	44.71	0	0	95.09	9.08	243.75	3.16	139.59	15.71	343.06	45.94	1	1668.85	3.24	0.49	4	386	8	46	39
1455	69.22	69.49	1212	11075.19	13.66	11118.25	16.90	0	0	184.06	17.26	258.28	3.29	112.82	12.30	137.08	14.06	1	2090.15	4.81	0.57	4	386	9	46	38
1456	69.72	69.99	1213	11155.18	17.89	11198.21	15.62	0	0	142.41	8.55	229.57	3.07	231.25	16.15	202.31	14.07	0	1045.33	5.20	0.68	3	386	10	46	37
1457	70.51	69.91	1214	11281.15	21.77	11186.35	20.29	0	0	158.80	10.38	219.54	4.25	251.74	20.94	241.91	18.67	1	2500.28	6.79	0.62	5	386	11	46	36
1458	70.08	69.64	1215	11212.20	16.83	11142.01	15.86	0	0	183.65	13.95	243.50	3.68	170.72	14.83	160.77	13.90	0	2030.00	5.85	0.64	3	386	12	46	35
1459	70.49	69.68	1216	11279.16	21.54	11148.10	20.37	0	0	141.48	14.51	260.74	3.60	161.40	18.78	152.65	17.77	0	2219.90	5.46	0.50	3	386	13	46	34
1460	70.65	69.36	1217	11303.90	13.69	11097.16	16.28	0	0	185.65	13.30	256.52	3.37	146.67	11.87	174.87	14.27	0	2223.00	5.71	0.67	4	386	14	46	33
1461	71.33	68.95	1218	11412.50	10.96	11031.68	11.54	0	0	296.79	17.73	255.89	4.00	140.56	9.42	148.93	10.25	0	1829.88	10.55	0.75	5	386	15	46	32
1462	71.88	68.05	1219	11500.96	6.59	10887.62	6.88	0	0	392.47	12.75	238.06	3.23	156.63	5.83	163.35	6.07	0	2881.75	12.72	0.91	3	386	16	46	31
1463	72.27	68.14	1220	11562.64	7.41	10903.14	7.41	0	0	343.78	11.96	235.10	3.12	163.99	6.51	164.11	6.53	0	1705.55	11.21	0.89	3	386	17	46	30
1464	71.04	68.68	1221	11365.93	9.82	10989.12	11.79	0	0	303.96	15.78	243.15	4.00	146.48	8.82	175.02	10.34	0	2203.53	10.01	0.79	3	386	18	46	29
1465	71.02	68.67	1222	11362.80	9.68	10986.92	13.54	0	0	292.71	15.02	254.79	4.15	146.41	8.73	203.86	11.94	0	3127.53	8.11	0.79	4	386	19	46	28
1466	71.67	68.46	1223	11466.78	15.67	10954.35	14.71	0	0	229.62	15.40	263.85	4.32	180.28	13.82	169.21	12.95	0	3350.53	7.92	0.68	3	386	20	46	27
1467	72.00	68.46	1224	11519.95	14.22	10952.97	10.52	0	0	254.41	14.42	252.92	3.79	192.88	12.53	141.93	8.98	0	3102.22	9.45	0.76	3	386	21	46	26
1468	72.38	68.29	1225	11580.56	7.94	10925.94	7.94	0	0	411.04	15.16	259.75	4.01	165.87	6.97	165.97	6.98	0	3785.83	16.86	0.88	3	386	22	46	25
1469	72.61	67.54	1226	11617.60	9.65	10805.88	11.76	0	0	319.64	17.49	248.16	4.08	133.75	8.08	164.75	10.25	1	3020.60	12.03	0.78	5	386	23	46	24
1470	72.65	67.12	1227	11624.58	8.52	10738.97	7.51	0	0	319.49	15.82	245.81	3.04	131.58	7.14	120.49	7.21	1	2420.00	11.36	0.83	5	386	24	46	23
1471	72.52	66.42	1228	11602.86	10.11	10626.75	7.52	0	0	300.47	13.45	245.68	3.11	172.59	8.82	125.23	6.05	1	2561.25	8.86	0.84	3	386	25	46	22
1472	72.69	66.94	1229	11630.62	14.95	10710.47	7.54	0	0	253.25	11.33	245.58	3.29	253.13	13.92	132.85	7.08	1	3062.50	8.92	0.83	5	386	26	46	21
1473	71.93	66.89	1230	11508.88	12.35	10701.73	13.95	0	0	234.64	10.64	239.18	3.99	212.24	11.17	238.56	12.73	0	2603.25	6.49	0.78	3	386	27	46	20
1474	72.21	66.27	1231	11554.26	12.60	10602.55	11.92	0	0	227.13	14.07	266.18	3.37	156.62	11.06	148.01	10.42	0	2995.25	8.73	0.73	4	386	28	46	19
1475	72.07	67.16	1232	11531.18	9.62	10745.56	7.53	0	0	329.95	13.12	252.78	3.44	186.52	8.46	146.51	6.71	0	2539.03	10.71	0.86	3	386	29	46	18
1476	72.54	66.57	1233	11606.72	15.09	10651.39	13.83	0	0	226.41	12.01	246.39	4.22	220.87	13.54	202.73	12.40	0	3271.95	8.66	0.74	3	386	30	46	17
1477	72.06	66.17	1234	11528.94	10.81	10587.39	8.74	0	0	308.89	15.08	262.09	3.64	170.64	9.49	138.56	7.81	0	3115.47	11.77	0.82	4	386	31	46	16
1478	71.69	65.76	1235	11471.11	16.05	10521.06	26.13	0	0	193.63	18.55	258.91	4.81	127.85	13.71	209.66	23.00	1	2658.80	7.41	0.53	4	386	32	46	15
1479	72.02	66.57	1236	11522.91	7.79	10650.82	9.67	0	0	321.75	15.05	250.12	3.38	130.89	7.32	159.51	8.40	1	3750.20	13.28	0.83	4	386	33	46	14
1480	72.40	67.63	1237	11583.39	12.70	10820.05	11.78	0	0	292.38	20.72	256.32	4.16	135.08	10.60	123.44	9.50	1	2855.75	12.65	0.70	5	386	34	46	13
1481	73.27	66.85	1238	11722.93	14.90	10695.86	9.06	0	0	290.19	19.05	254.26	4.10	176.64	13.01	111.68	8.93	1	3014.75	11.26	0.73	5	386	35	46	12
1482	73.17	67.17	1239	11706.44	11.27	10746.89	10.63	0	0	266.76	15.23	269.16	3.52	152.23	9.93	143.70	9.42	0	3624.58	8.23	0.77	3	386	36	46	11
1483	73.45	67.38	1240	11752.55	10.17	10781.05	11.16	0	0	337.61	17.19	249.46	4.38	153.33	8.83	168.59	9.78	0	2612.60	13.54	0.80	3	386	37	46	10
1484	73.92	67.47	1241	11826.89	8.72	10794.51	8.17	0	0	370.79	17.35	255.80	3.71	143.57	7.79	131.65	6.69	1	3987.28	14.96	0.84	3	386	38	46	9
1485	74.15	66.07	1242	11863.66	10.14	10571.69	10.37	0	0	265.73	11.99	237.82	3.38	173.35	8.96	177.39	9.17	0	2461.88	8.57	0.83	3	386	39	46	8
1486	75.13	65.76	1243	12020.43	10.40	10522.22	11.38	0	0	226.90	13.68	244.80	2.96	134.14	9.44	145.51	9.95	1	1977.53	6.79	0.75	4	386	40	46	7
1487	73.85	66.30	1244	11815.56	7.78	10607.22	9.96	0	0	364.06	19.00	243.62	3.84	118.29	7.39	147.56	8.63	1	2297.15	14.75	0.81	5	386	41	46	6
1488	73.54	67.11	1245	11766.74	11.75	10737.82	12.09	0	0	288.12	18.82	257.67	4.09	136.51	9.80	142.71	10.79	0	2764.22	9.42	0.72	5	386	42	46	5
1489	73.94	67.19	1246	11830.71	10.93	10750.86	12.00	0	0	250.54	13.39	258.70	3.52	157.92	9.69	173.17	10.56	0	2963.80	9.46	0.78	3	386	43	46	4
1490	73.60	67.78	1247	11776.63	8.56	10844.43	14.71	0	0	295.18	13.62	248.46	4.06	142.89	7.41	242.60	13.50	0	2699.95	9.32	0.82	4	386	44	46	3
1491	72.83	67.13	1248	11653.32	14.20	10741.28	11.40	0	0	287.12	15.81	254.01	4.54	198.99	12.56	160.04	10.13	0	3583.47	10.81	0.76	3	386	45	46	2
1492	71.18	67.58	1249	11389.13	13.59	10813.52	15.35	0	0	260.28	18.03	261.57	4.59	151.28	12.00	170.72	13.45	0	2205.05	8.26	0.68	5	386	46	46	1
1493	71.53	70.76	1204	11445.03	28.05	11321.16	22.78	0	0	114.30	10.37	238.08	3.62	235.08	26.25	195.07	20.49	0	1752.60	3.81	0.50	5	387	1	1	1
1494	74.94	69.73	1210	11990.49	21.74	11156.36	35.20	0	0	104.39	11.24	238.30	3.63	156.93	19.53	251.69	31.94	1	1326.97	4.42	0.43	4	388	1	4	4
1495	73.20	69.37	1211	11711.78	17.32	11099.61	19.59	0	0	154.73	12.54	257.62	3.54	164.98	15.32	186.52	17.28	0	2163.00	4.61	0.59	3	388	2	4	3
1496	73.65	70.54	1212	11784.45	23.29	11286.27	18.04	0	0	139.88	11.96	248.50	3.59	210.33	20.65	162.93	15.92	0	1175.40	2.79	0.56	3	388	3	4	2
1497	73.60	69.75	1215	11775.80	51.42	11160.56	26.83	0	0	110.85	18.95	260.19	5.01	231.55	45.57	121.01	23.68	1	1375.83	5.38	0.27	5	388	4	4	1
1498	75.42	67.82	1236	12067.40	48.98	10850.78	38.29	0	0	149.40	44.09	271.45	6.54	86.23	28.77	103.20	36.91	1	3180.38	9.08	0.14	5	389	1	1	1
1499	69.09	68.94	1250	11053.73	15.61	11030.85	15.37	0	0	208.80	13.06	232.12	4.08	193.14	13.88	190.22	13.67	0	2065.40	7.44	0.69	2	390	1	38	38
1500	69.22	69.09	1251	11075.98	19.70	11053.76	24.74	0	0	131.71	12.96	242.14	3.59	154.57	17.41	194.03	21.85	0	2017.28	4.78	0.50	3	390	2	38	37
1501	68.64	68.87	1252	10982.42	15.43	11018.65	15.77	0	0	188.24	13.07	229.83	3.63	171.46	13.60	175.12	13.92	0	1445.55	7.04	0.67	3	390	3	38	36
1502	68.95	69.35	1253	11031.89	23.10	11096.40	19.03	0	0	147.07	14.59	237.73	3.76	179.22	20.31	147.32	16.52	0	1292.65	4.81	0.51	4	390	4	38	35
1503	69.45	69.52	1254	11111.81	16.01	11123.88	13.09	0	0	191.86	12.91	233.54	3.40	183.14	14.07	149.26	11.32	0	1624.50	8.96	0.69	3	390	5	38	34
1504	70.48	67.81	1255	11277.12	8.58	10849.94	11.97	0	0	307.92	16.60	246.18	3.55	108.92	6.04	168.27	10.42	1	1893.65	10.39	0.79	4	390	6	38	33
1505	70.44	67.18	1256	11270.64	13.79	10748.63	12.50	0	0	248.75	19.17	253.53	3.87	135.97	11.48	125.92	11.35	1	1964.53	9.54	0.66	5	390	7	38	32
1506	70.45	66.29	1257	11272.69	7.18	10605.77	8.31	0	0	327.32	14.26	251.62	2.94	120.38	5.54	145.09	7.19	1	1743.92	9.50	0.85	4	390	8	38	31
1507	70.41	67.40	1258	11264.88	8.82	10784.68	9.21	0	0	269.22	14.66	245.51	2.75	116.56	6.74	124.61	7.36	1	1897.95	9.54	0.79	4	390	9	38	30
1508	70.53	66.97	1259	11284.13	9.07	10714.60	10.57	0	0	263.52	14.69	246.41	2.99	117.43	6.84	145.12	9.41	1	1727.00	6.70	0.78	4	390	10	38	29
1509	70.94	67.00	1260	11350.19	16.20	10720.35	14.45	0	0	237.97	14.93	237.76	4.57	199.58	14.40	178.27	12.84	0	2094.38	7.57	0.70	3	390	11	38	28
1510	70.71	67.22	1261	11313.64	17.64	10755.81	12.57	0	0	242.67	17.13	251.49	4.42	192.58	15.50	137.41	11.13	0	2657.90	8.47	0.67	4	390	12	38	27
1511	71.11	66.71	1262	11378.01	9.31	10672.88	8.72	0	0	298.80	12.92	249.99	3.28	165.77	8.19	155.18	7.64	0	3289.65	9.13	0.85	3	390	13	38	26
1512	70.61	65.68	1263	11297.41	8.06	10508.51	10.15	0	0	323.18	16.91	252.35	3.28	104.07	5.72	146.47	8.72	1	2466.72	13.21	0.81	4	390	14	38	25
1513	70.53	65.52	1264	11284.63	14.01	10483.96	11.90	0	0	241.67	16.15	246.74	3.73	160.48	12.17	134.66	9.88	0	2772.55	8.28	0.71	4	390	15	38	24
1514	71.86	65.07	1265	11497.32	14.46	10411.94	13.22	0	0	250.82	21.13	250.71	4.17	134.17	13.04	124.87	12.66	1	2245.17	6.44	0.62	4	390	16	38	23
1515	70.68	64.84	1266	11309.21	8.83	10374.38	10.45	0	0	257.00	13.37	234.96	2.94	129.05	7.47	154.25	9.17	1	1721.47	8.68	0.80	4	390	17	38	22
1516	70.53	66.05	1267	11284.14	10.45	10568.03	10.47	0	0	294.43	17.63	249.01	3.65	131.69	8.54	135.65	9.57	1	2712.12	8.60	0.76	4	390	18	38	21
1517	69.41	67.45	1269	11105.86	19.47	10792.70	16.34	0	0	206.55	19.95	258.16	4.33	153.59	16.80	125.65	13.03	1	2504.88	6.48	0.54	4	390	19	38	20
1518	70.04	67.56	1270	11206.28	18.28	10809.42	14.75	0	0	212.69	14.75	249.76	4.35	203.33	16.25	164.30	13.01	0	3012.17	6.67	0.66	3	390	20	38	19
1519	70.35	67.54	1271	11256.64	9.82	10807.16	10.83	0	0	322.04	15.58	233.46	4.07	156.25	8.59	172.36	9.50	0	2436.42	13.73	0.81	5	390	21	38	18
1520	70.20	67.73	1272	11232.07	7.33	10837.32	7.49	0	0	313.51	10.76	237.26	2.85	164.68	6.46	168.27	6.59	0	2695.25	10.93	0.89	3	390	22	38	17
1521	70.59	68.11	1273	11294.81	16.02	10897.64	15.88	0	0	212.40	12.70	249.78	4.35	207.93	14.33	206.01	14.23	0	4026.30	7.56	0.70	4	390	23	38	16
1522	70.69	67.92	1274	11310.40	99.72	10866.51	27.93	0	0	120.86	12.94	245.43	5.68	546.30	87.07	208.25	25.49	1	3016.00	11.12	0.53	5	390	24	38	15
1523	70.48	67.53	1275	11276.06	10.63	10804.79	10.30	0	0	319.38	20.05	262.50	3.47	120.58	8.13	95.96	6.37	1	2424.45	11.39	0.75	4	390	25	38	14
1524	69.97	67.33	1276	11195.76	15.03	10773.11	26.68	0	0	150.73	10.94	240.55	3.80	161.62	13.54	281.03	24.98	1	2612.38	5.26	0.61	4	390	26	38	13
1525	70.28	67.89	1277	11244.11	9.02	10862.46	9.20	0	0	357.59	21.10	264.44	3.84	116.57	7.64	123.34	8.73	1	2173.20	6.88	0.77	4	390	27	38	12
1526	70.39	67.67	1278	11263.00	16.25	10826.91	14.04	0	0	244.45	17.02	246.70	4.54	179.81	14.29	155.26	12.30	0	2192.22	5.20	0.67	3	390	28	38	11
1527	70.72	68.41	1279	11315.12	10.74	10945.38	14.39	0	0	313.19	18.86	263.41	4.73	136.95	9.34	183.92	12.62	0	3899.05	8.26	0.74	3	390	29	38	10
1528	70.43	68.65	1280	11269.36	19.08	10984.77	16.86	0	0	311.11	27.53	275.80	6.76	165.76	16.67	146.13	14.60	0	3612.97	8.89	0.57	5	390	30	38	9
1529	70.95	70.51	1281	11352.34	15.48	11281.89	14.22	0	0	247.69	14.46	249.37	4.66	205.25	13.83	188.70	12.65	0	3465.38	8.03	0.72	3	390	31	38	8
1530	71.53	70.31	1282	11445.39	25.01	11249.57	38.50	0	0	109.50	7.17	220.72	3.94	297.98	24.56	387.27	40.42	1	2121.45	5.29	0.51	5	390	32	38	7
1531	71.41	71.00	1283	11426.36	20.01	11359.83	23.04	0	0	149.47	10.53	240.43	4.18	222.24	18.14	252.83	21.42	1	2804.28	7.48	0.58	4	390	33	38	6
1532	71.31	71.68	1284	11410.30	18.62	11469.02	12.23	0	0	166.19	11.15	244.75	3.08	213.75	16.45	140.15	10.63	0	2193.08	5.04	0.68	4	390	34	38	5
1533	69.51	70.87	1285	11121.90	21.72	11339.01	20.55	0	0	155.31	14.15	255.02	4.08	184.16	19.19	174.20	18.19	0	2542.28	4.87	0.53	4	390	35	38	4
1534	69.53	70.64	1286	11125.04	12.58	11302.68	15.71	0	0	208.84	15.19	261.25	3.49	129.77	10.24	165.16	13.69	1	2242.50	6.39	0.67	5	390	36	38	3
1535	69.95	70.32	1287	11192.14	13.80	11250.74	21.13	0	0	180.48	11.58	242.76	3.90	167.29	12.37	253.89	19.24	1	2263.08	6.06	0.67	3	390	37	38	2
1536	69.17	69.86	1288	11067.19	23.42	11177.48	28.94	0	0	148.53	11.13	234.29	4.95	243.31	21.99	292.10	28.29	1	1300.30	5.79	0.52	4	390	38	38	1
1537	76.55	67.68	1252	12247.64	23.75	10828.51	30.78	0	0	104.41	8.31	209.19	3.53	230.37	22.39	288.72	30.13	1	512.35	4.71	0.51	4	391	1	1	1
1538	76.53	66.54	1258	12245.19	16.48	10645.70	23.10	0	0	135.91	13.96	239.30	3.06	113.19	12.07	170.77	20.08	1	456.85	4.78	0.51	4	392	1	2	2
1539	75.94	65.60	1259	12149.94	24.82	10496.51	34.42	0	0	97.19	13.05	240.18	3.50	143.47	22.45	197.87	30.29	0	540.33	2.60	0.36	4	392	2	2	1
1540	71.34	68.55	1268	11414.37	32.21	10968.71	63.43	0	0	110.90	16.01	250.92	6.28	175.26	29.11	327.58	63.79	1	2730.97	7.97	0.26	5	393	1	1	1
1541	70.42	67.60	1274	11266.95	14.00	10816.36	16.65	0	0	273.80	22.81	259.20	4.92	124.91	11.21	152.28	14.36	1	3137.22	11.03	0.62	5	394	1	1	1
1542	76.41	67.73	1277	12225.45	13.15	10836.71	14.50	0	0	219.58	15.43	255.87	3.65	142.99	11.23	158.44	12.68	0	2595.85	5.55	0.68	4	395	1	3	3
1543	75.45	67.49	1278	12071.42	18.31	10798.76	13.89	0	0	184.60	12.67	248.96	3.66	205.95	16.19	156.02	12.17	0	1529.62	3.29	0.67	3	395	2	3	2
1544	75.33	68.00	1279	12052.90	31.34	10880.26	19.60	0	0	148.37	15.15	253.06	4.59	236.89	28.05	149.21	17.71	0	1014.42	1.78	0.47	5	395	3	3	1
1545	70.80	71.83	1289	11327.76	18.08	11492.27	15.98	0	0	197.99	17.27	244.58	4.07	159.69	15.86	141.54	14.20	0	702.78	4.80	0.59	4	396	1	3	3
1546	71.08	71.58	1290	11372.54	11.78	11453.42	10.12	0	0	237.59	11.99	248.28	3.18	179.83	10.37	154.27	8.83	0	747.80	5.28	0.80	3	396	2	3	2
1547	71.13	72.62	1291	11380.04	24.58	11619.24	18.30	0	0	126.05	10.86	238.68	3.35	220.24	21.94	164.40	16.21	0	824.15	3.35	0.55	4	396	3	3	1
1548	76.39	68.55	1290	12222.26	14.99	10968.38	17.30	0	0	180.85	14.72	237.35	3.51	140.52	12.78	163.06	15.08	0	604.40	3.21	0.62	4	397	1	4	4
1549	75.89	67.34	1291	12142.40	12.26	10774.09	12.12	0	0	222.54	10.44	226.77	3.46	202.45	10.95	200.27	10.81	0	1982.15	6.33	0.79	3	397	2	4	3
1550	76.02	66.76	1292	12163.84	12.44	10681.89	14.94	0	0	176.99	10.31	233.43	3.01	165.16	11.05	198.11	13.22	0	1777.53	6.90	0.73	3	397	3	4	2
1551	74.52	66.37	1293	11922.68	15.38	10619.59	13.71	0	0	234.30	16.37	255.85	4.14	169.37	13.47	150.76	11.92	0	2554.50	10.18	0.68	4	397	4	4	1
1552	67.55	66.95	1296	10808.58	21.86	10712.17	19.69	0	0	121.17	10.96	229.75	3.12	186.55	19.30	168.07	17.44	0	348.35	4.08	0.54	3	398	1	4	4
1553	67.97	67.72	1298	10874.97	52.61	10834.95	24.09	0	0	82.45	9.74	237.23	3.59	326.07	52.80	159.57	21.62	1	187.08	3.30	0.37	5	398	2	4	3
1554	67.97	67.05	1299	10875.89	28.25	10728.40	19.84	0	0	104.76	8.41	235.73	3.17	269.48	26.50	193.11	17.91	1	676.47	2.49	0.54	4	398	3	4	2
1555	67.52	66.42	1300	10803.48	21.20	10626.67	27.43	0	0	123.85	14.95	238.21	3.58	132.45	17.47	174.07	23.97	1	656.75	2.31	0.42	4	398	4	4	1
1556	74.26	64.33	1296	11881.93	19.50	10293.00	19.29	0	0	111.78	8.06	219.88	2.76	210.04	17.45	206.66	17.50	0	254.45	3.42	0.61	3	399	1	1	1
1557	72.18	64.41	1300	11549.04	18.52	10305.80	21.11	0	0	146.60	12.82	241.49	3.59	163.55	16.38	186.35	18.62	0	1222.78	3.53	0.56	3	400	1	1	1
1558	71.91	71.72	1300	11505.18	13.75	11474.46	33.06	0	0	139.78	12.61	244.11	3.68	122.55	13.51	280.60	30.76	1	1421.80	4.31	0.55	5	401	1	13	13
1559	72.21	69.87	1301	11553.30	30.88	11179.91	44.33	0	0	114.67	14.47	250.94	5.45	191.27	27.84	269.65	41.42	1	1890.60	4.46	0.32	4	401	2	13	12
1560	71.59	68.12	1303	11454.72	10.68	10898.73	14.08	0	0	267.65	13.71	255.32	4.10	161.07	9.42	212.02	12.52	0	3454.62	9.87	0.78	5	401	3	13	11
1561	72.23	67.19	1304	11557.06	28.82	10749.85	17.00	0	0	151.97	9.96	246.95	4.29	328.21	29.19	204.72	15.51	1	3131.78	5.31	0.60	5	401	4	13	10
1562	72.54	68.25	1305	11606.94	22.22	10919.28	13.59	0	0	199.32	9.62	240.25	4.43	342.33	23.10	223.10	12.50	1	3674.60	7.07	0.71	4	401	5	13	9
1563	72.29	66.93	1306	11566.08	20.26	10709.55	20.98	0	0	175.39	8.41	233.34	4.58	324.16	20.70	330.89	21.69	1	3694.88	6.08	0.63	5	401	6	13	8
1564	71.72	67.48	1307	11475.93	69.32	10796.19	20.96	0	0	118.73	10.98	251.81	4.06	440.04	57.12	178.58	18.78	1	3774.45	6.36	0.55	5	401	7	13	7
1565	70.53	68.86	1308	11284.50	28.10	11018.38	14.68	0	0	203.22	14.37	249.74	5.18	301.17	27.03	162.39	13.24	1	1817.25	6.98	0.62	4	401	8	13	6
1566	70.19	69.21	1309	11231.02	20.91	11073.54	28.38	0	0	164.36	16.38	257.32	5.02	162.49	18.60	220.02	25.29	0	1732.05	4.50	0.48	3	401	9	13	5
1567	70.47	69.05	1310	11275.83	15.53	11048.70	18.87	0	0	214.70	14.99	255.07	4.61	172.07	13.76	208.59	16.85	0	2562.25	7.09	0.65	3	401	10	13	4
1568	69.79	70.27	1311	11166.94	23.91	11242.70	26.02	0	0	149.11	13.18	228.49	4.65	210.54	21.43	222.21	24.65	0	1955.80	4.15	0.51	5	401	11	13	3
1569	70.02	68.39	1313	11202.50	19.93	10941.75	30.96	0	0	110.86	8.70	233.56	3.54	199.49	18.12	300.69	29.98	1	2082.45	5.22	0.53	4	401	12	13	2
1570	70.16	69.36	1314	11225.35	19.68	11097.76	22.82	0	0	148.54	10.80	250.38	4.10	211.25	17.79	244.03	20.80	0	2904.42	4.60	0.58	4	401	13	13	1
1571	71.13	67.18	1302	11380.25	33.74	10749.48	20.87	0	0	140.23	12.30	250.79	4.74	291.90	32.35	186.30	18.85	1	2455.28	5.86	0.49	4	402	1	1	1
1572	71.86	72.07	1302	11497.81	29.11	11531.83	31.39	0	0	116.50	9.59	218.76	4.59	275.73	27.85	293.37	30.66	1	803.05	2.59	0.43	4	403	1	1	1
1573	70.57	67.97	1307	11290.60	15.65	10874.86	14.08	0	0	250.72	16.89	256.98	4.59	179.09	13.77	161.27	12.47	0	3395.00	8.27	0.68	3	404	1	1	1
1574	74.30	68.31	1309	11887.42	33.12	10930.12	19.03	0	0	116.92	10.18	228.40	3.54	273.78	32.37	169.96	16.98	1	1210.80	2.57	0.53	4	405	1	1	1
1575	70.88	67.02	1311	11341.24	19.54	10722.65	19.74	0	0	178.45	14.82	250.12	4.38	181.87	17.31	183.71	17.50	0	3007.05	5.27	0.57	4	406	1	2	2
1576	70.89	67.06	1312	11342.55	29.19	10729.44	23.01	0	0	135.43	17.13	244.58	4.29	178.04	25.63	141.26	20.85	0	898.03	3.75	0.40	5	406	2	2	1
1577	68.12	69.17	1315	10898.54	21.11	11067.21	14.84	0	0	244.89	21.25	269.52	5.28	187.65	18.53	132.88	13.42	1	2873.97	8.20	0.59	5	407	1	2	2
1578	67.74	68.81	1316	10838.91	11.33	11009.87	10.98	0	0	252.23	13.41	239.59	3.44	164.07	9.95	159.11	9.67	0	1507.97	7.60	0.78	3	407	2	2	1
1579	74.13	67.84	1316	11861.31	15.33	10855.05	17.89	0	0	120.55	9.57	240.06	2.44	149.20	13.63	173.71	15.72	0	1063.00	4.13	0.62	4	408	1	2	2
1580	75.92	67.11	1317	12147.14	9.72	10738.10	28.32	0	0	160.33	18.68	230.56	3.35	86.27	11.36	198.62	24.91	1	50.78	3.90	0.49	5	408	2	2	1
1581	71.02	70.29	1318	11363.49	19.47	11246.44	12.13	0	0	179.06	15.33	236.95	3.20	174.23	16.98	103.50	9.87	1	496.92	4.34	0.61	5	409	1	1	1
1582	63.63	68.65	1319	10180.78	686.84	10984.54	15.91	0	0	119.60	10.92	257.15	4.76	2440.20	1585.46	146.25	14.25	1	2080.47	5.78	0.54	5	410	1	1	1
1583	69.24	66.91	1320	11079.15	20.02	10705.60	27.97	0	0	145.17	13.59	247.17	4.32	165.77	17.82	230.39	25.15	0	1918.92	4.11	0.50	4	411	1	11	11
1584	69.21	65.94	1321	11073.91	14.52	10550.49	16.68	0	0	215.02	13.17	244.01	4.24	183.82	12.93	210.67	14.91	0	2397.92	5.94	0.70	3	411	2	11	10
1585	69.40	67.79	1323	11104.47	11.82	10846.43	13.26	0	0	253.57	15.06	251.13	3.88	152.99	10.28	171.93	11.65	0	1886.00	5.59	0.74	4	411	3	11	9
1586	69.03	67.30	1324	11044.12	25.65	10768.14	17.87	0	0	134.27	9.80	240.47	3.68	268.82	24.04	191.18	16.10	1	2548.28	7.27	0.59	5	411	4	11	8
1587	67.48	67.42	1325	10796.99	32.32	10786.52	22.55	0	0	117.46	15.30	245.99	3.82	190.28	28.32	130.65	18.64	1	1699.05	5.23	0.38	5	411	5	11	7
1588	69.21	67.20	1328	11073.39	47.43	10752.52	26.01	0	0	114.33	12.03	236.76	4.95	327.11	47.97	193.99	23.66	1	2063.25	4.42	0.41	5	411	6	11	6
1589	69.81	68.90	1329	11169.55	29.19	11024.50	17.44	0	0	147.78	9.35	213.06	4.24	341.04	30.24	218.11	16.04	1	1424.05	4.52	0.60	4	411	7	11	5
1590	69.26	70.04	1331	11082.37	22.47	11206.88	22.27	0	0	161.69	18.31	248.44	4.38	152.82	19.66	151.80	19.76	0	598.45	4.90	0.45	5	411	8	11	4
1591	69.20	68.78	1333	11072.30	43.88	11004.67	15.04	0	0	129.57	11.98	255.51	3.89	338.01	44.52	127.28	13.60	1	2561.17	3.58	0.53	5	411	9	11	3
1592	69.41	67.99	1334	11105.42	37.02	10878.99	28.69	0	0	101.55	14.70	260.59	4.10	197.41	32.65	153.36	25.64	0	1215.83	3.03	0.41	5	411	10	11	2
1593	70.68	68.18	1335	11309.46	21.78	10909.07	25.80	0	0	135.73	9.45	230.26	4.23	245.98	20.15	285.71	24.78	1	1168.17	3.15	0.55	5	411	11	11	1
1594	70.44	67.82	1322	11271.07	20.66	10851.97	24.69	0	0	176.25	17.31	260.01	4.94	162.27	18.17	193.93	21.81	0	2708.55	5.96	0.50	3	412	1	1	1
1595	73.54	67.11	1322	11767.00	30.73	10737.57	15.00	0	0	233.36	48.14	268.25	5.59	97.14	19.38	77.85	15.85	1	1514.53	4.26	0.26	5	413	1	2	2
1596	74.26	67.35	1323	11881.41	15.07	10776.61	14.54	0	0	177.75	11.38	223.75	3.28	181.77	13.32	175.29	12.84	0	-103.33	2.68	0.70	3	413	2	2	1
1597	70.36	68.20	1327	11258.00	37.93	10912.15	21.86	0	0	117.31	13.51	263.61	4.13	248.72	35.36	147.41	19.51	0	2116.80	4.06	0.41	4	414	1	1	1
1598	72.90	69.68	1332	11664.22	46.54	11148.80	24.00	0	0	98.61	6.82	245.27	3.87	446.72	57.76	276.49	23.12	1	2713.83	4.29	0.46	5	415	1	2	2
1599	72.96	69.24	1333	11674.19	21.94	11078.95	16.50	0	0	167.37	7.77	238.54	3.98	347.87	23.10	274.26	16.11	1	3597.47	3.51	0.69	4	415	2	2	1
1600	71.02	72.81	1335	11362.91	17.56	11649.05	13.54	0	0	166.94	10.24	222.66	3.23	220.88	15.77	171.03	12.05	0	285.60	3.34	0.70	4	416	1	2	2
1601	70.88	73.20	1336	11341.50	21.99	11711.62	13.68	0	0	159.43	10.19	232.37	3.47	261.80	20.51	166.60	12.25	1	856.10	3.31	0.67	4	416	2	2	1
1602	76.78	66.55	1337	12284.52	20.57	10647.82	26.81	0	0	123.09	12.36	224.71	3.60	158.34	18.23	206.23	23.71	0	791.95	4.14	0.48	5	417	1	3	3
1603	76.64	66.65	1338	12261.77	14.27	10664.19	27.74	0	0	137.29	12.09	227.59	3.29	121.14	11.60	240.89	24.73	1	678.35	5.03	0.56	4	417	2	3	2
1604	76.34	66.65	1339	12215.17	17.05	10663.57	28.25	0	0	135.25	9.77	229.78	3.62	184.17	15.30	281.87	27.74	1	1344.65	4.78	0.61	5	417	3	3	1
1605	70.19	69.87	1339	11229.79	11.94	11179.16	25.52	0	0	166.47	15.76	258.31	3.53	102.36	11.66	210.18	22.44	1	1347.80	4.08	0.56	4	418	1	7	7
1606	70.60	68.46	1340	11296.67	8.73	10953.03	7.85	0	0	283.13	13.61	255.18	2.69	136.56	7.31	117.71	5.95	1	2257.55	8.75	0.83	4	418	2	7	6
1607	70.70	69.37	1341	11311.44	10.44	11098.76	8.98	0	0	287.95	17.04	256.70	3.12	132.87	8.87	103.70	6.52	1	1377.53	7.99	0.77	4	418	3	7	5
1608	70.79	69.56	1342	11325.68	14.12	11129.04	16.35	0	0	149.04	12.29	246.57	2.71	132.04	12.51	152.02	14.09	1	1148.97	3.93	0.62	4	418	4	7	4
1609	70.63	69.02	1343	11301.12	14.59	11042.90	13.36	0	0	193.93	13.30	232.96	3.30	163.74	12.75	150.51	11.91	0	1556.85	7.44	0.69	3	418	5	7	3
1610	70.14	69.42	1344	11222.56	11.64	11107.26	11.56	0	0	242.48	12.91	233.50	3.46	168.51	10.26	167.29	10.15	0	1055.35	7.47	0.78	4	418	6	7	2
1611	69.84	69.00	1345	11174.15	15.54	11039.96	9.57	0	0	312.01	32.78	255.41	4.77	123.05	14.43	92.27	11.80	1	2205.22	6.89	0.56	4	418	7	7	1
1612	72.03	66.71	1346	11525.49	17.20	10673.29	15.67	0	0	229.63	15.67	256.01	4.72	194.70	15.28	177.53	13.89	0	4062.22	8.53	0.66	3	419	1	10	10
1613	73.34	67.12	1347	11734.00	25.44	10738.43	37.90	0	0	108.26	10.76	262.14	4.29	200.73	23.02	287.66	36.58	1	2542.75	5.08	0.43	5	419	2	10	9
1614	74.80	66.97	1350	11968.45	22.36	10715.91	16.00	0	0	161.74	8.80	241.47	3.89	305.89	22.21	230.73	14.79	1	2509.08	2.75	0.68	4	419	3	10	8
1615	74.66	66.10	1351	11946.36	18.00	10576.54	16.66	0	0	180.66	13.78	260.79	3.88	182.11	15.88	168.62	14.74	0	1930.00	4.14	0.62	4	419	4	10	7
1616	74.45	66.36	1352	11911.50	12.52	10617.61	17.28	0	0	181.80	9.21	237.30	3.45	192.89	11.28	263.30	15.95	1	1869.00	4.20	0.74	4	419	5	10	6
1617	74.53	66.55	1353	11925.16	22.28	10648.34	26.68	0	0	151.70	13.89	268.87	4.74	188.99	19.92	225.93	23.92	0	2607.58	2.97	0.50	4	419	6	10	5
1618	75.53	66.85	1354	12084.08	20.73	10696.32	29.85	0	0	202.59	26.11	260.68	5.48	97.86	13.13	174.39	25.93	1	1344.78	2.83	0.40	4	419	7	10	4
1619	75.65	65.96	1355	12103.49	40.79	10553.82	39.43	0	0	138.92	27.88	276.36	6.76	156.35	35.54	151.66	35.03	0	570.55	1.50	0.21	4	419	8	10	3
1620	74.52	66.82	1358	11923.20	19.24	10691.23	21.02	0	0	219.98	24.98	277.86	5.19	126.00	15.31	141.88	18.55	1	1735.67	3.29	0.47	5	419	9	10	2
1621	74.51	66.65	1359	11921.39	24.20	10664.73	32.09	0	0	164.41	21.56	273.72	5.58	140.87	20.57	188.16	28.18	0	1641.30	2.64	0.37	4	419	10	10	1
1622	70.87	72.76	1349	11338.69	11.39	11641.75	10.25	0	0	273.51	16.31	243.05	3.54	147.34	10.08	132.31	8.98	1	831.28	6.49	0.76	4	420	1	13	13
1623	71.76	72.52	1350	11481.92	11.09	11602.91	10.58	0	0	235.27	14.22	246.06	3.01	140.40	9.68	131.75	8.66	1	737.08	4.96	0.75	4	420	2	13	12
1624	71.70	72.62	1351	11472.02	12.08	11618.50	18.26	0	0	160.06	11.74	248.15	2.86	125.22	10.27	191.20	15.99	1	596.38	3.60	0.66	3	420	3	13	11
1625	72.69	72.14	1352	11630.30	10.84	11542.17	12.40	0	0	235.22	15.73	247.41	3.22	122.44	9.04	142.66	11.00	1	1817.08	5.64	0.72	3	420	4	13	10
1626	71.96	71.33	1353	11513.37	12.48	11413.14	15.39	0	0	235.87	14.30	250.10	4.06	159.16	11.10	195.98	13.58	0	1905.72	4.67	0.72	3	420	5	13	9
1627	72.10	70.57	1354	11535.99	11.58	11290.55	15.22	0	0	347.19	24.67	267.82	5.58	128.15	10.86	165.48	13.26	1	3372.62	7.41	0.69	4	420	6	13	8
1628	72.24	70.24	1355	11558.79	14.64	11238.43	59.74	0	0	228.25	18.40	260.19	7.18	142.69	13.18	459.05	71.35	1	3236.15	7.10	0.56	5	420	7	13	7
1629	71.52	69.45	1356	11443.48	18.00	11111.82	17.30	0	0	258.65	16.59	264.91	5.78	215.12	16.63	209.89	15.48	0	6322.85	7.64	0.67	5	420	8	13	6
1630	72.21	68.07	1357	11553.21	31.17	10890.71	16.31	0	0	280.34	24.45	279.38	7.77	269.30	29.34	146.00	14.82	1	4412.55	11.12	0.56	5	420	9	13	5
1631	70.89	69.52	1358	11342.33	11.35	11123.66	13.53	0	0	295.07	18.64	253.97	4.44	139.41	10.25	164.99	11.80	0	1581.80	7.25	0.73	4	420	10	13	4
1632	70.02	71.00	1359	11202.77	16.64	11359.96	12.26	0	0	270.66	21.02	263.88	4.70	166.21	14.60	125.74	11.87	1	1906.83	4.01	0.65	4	420	11	13	3
1633	69.72	70.73	1360	11156.00	31.09	11316.81	17.50	0	0	167.32	13.41	242.96	4.93	294.53	29.72	170.66	15.74	1	1768.45	5.13	0.55	4	420	12	13	2
1634	69.41	70.29	1361	11105.78	17.61	11245.72	18.79	0	0	193.28	13.05	250.27	4.52	202.52	15.76	215.87	16.84	0	2139.28	5.00	0.64	4	420	13	13	1
1635	74.18	67.99	1356	11868.47	39.43	10878.10	20.20	0	0	218.98	19.78	282.51	7.71	324.28	39.50	175.56	18.27	1	5819.25	10.46	0.49	5	421	1	2	2
1636	73.37	67.18	1357	11739.79	28.36	10749.55	12.73	0	0	289.36	16.04	255.82	4.67	307.14	22.48	181.05	11.25	1	5888.67	9.97	0.78	5	421	2	2	1
1637	68.96	68.27	1362	11034.06	9.17	10923.59	13.06	0	0	264.11	14.24	267.89	3.54	133.34	8.55	187.32	11.46	1	2800.47	8.91	0.78	4	422	1	7	7
1638	68.64	67.73	1363	10982.27	20.52	10837.56	15.37	0	0	167.46	8.45	228.64	3.89	310.49	20.32	240.43	14.22	1	1590.53	5.60	0.69	4	422	2	7	6
1639	69.38	66.24	1365	11100.98	26.38	10599.17	20.81	0	0	137.50	10.50	248.02	4.16	267.48	24.53	212.36	19.07	1	2681.72	6.22	0.55	5	422	3	7	5
1640	69.46	66.44	1366	11113.17	31.06	10630.21	20.48	0	0	160.29	14.64	264.78	5.16	262.22	28.50	174.64	18.35	1	3416.78	8.19	0.49	4	422	4	7	4
1641	68.43	67.06	1367	10948.09	33.68	10728.83	38.44	0	0	106.69	9.57	236.02	4.80	282.97	33.40	322.76	39.01	1	2205.58	4.08	0.39	5	422	5	7	3
1642	68.99	65.62	1368	11038.10	10.29	10498.81	14.77	0	0	196.86	10.05	252.48	3.04	156.24	9.21	223.57	13.14	0	2706.22	7.41	0.78	4	422	6	7	2
1643	70.11	66.16	1369	11218.00	13.34	10585.51	20.97	0	0	215.94	15.76	262.60	4.47	142.10	12.08	221.73	18.64	0	2174.95	6.53	0.64	4	422	7	7	1
1644	65.97	69.13	1364	10554.65	29.30	11061.00	31.81	0	0	98.59	10.15	237.56	3.91	221.67	26.66	239.95	29.09	0	1177.25	2.33	0.43	5	423	1	1	1
1645	70.47	66.89	1364	11275.04	12.60	10703.08	12.22	0	0	257.44	17.71	271.36	3.81	139.67	10.60	137.56	11.04	0	2765.22	7.49	0.70	4	424	1	1	1
1646	75.31	68.19	1368	12050.14	31.69	10910.65	29.27	0	0	93.76	9.29	224.02	3.75	249.25	29.13	230.94	26.73	0	5.50	2.25	0.42	5	425	1	1	1
1647	69.90	68.91	1370	11184.03	12.40	11025.30	16.88	0	0	257.04	14.92	250.74	4.66	165.65	11.05	224.00	15.21	0	1932.33	6.88	0.73	3	426	1	17	17
1648	69.45	68.81	1371	11112.20	11.11	11009.97	9.38	0	0	345.81	16.54	246.33	4.33	178.99	9.76	151.39	8.30	0	2065.83	12.33	0.82	4	426	2	17	16
1649	70.20	68.74	1372	11232.34	8.41	10999.08	9.04	0	0	370.91	17.67	260.88	3.87	136.16	7.45	145.90	7.88	0	3499.70	10.74	0.83	4	426	3	17	15
1650	70.33	68.97	1373	11253.08	9.39	11035.09	8.33	0	0	370.23	15.32	256.25	4.02	174.95	8.25	155.48	7.40	0	3655.62	12.67	0.86	4	426	4	17	14
1651	69.13	68.89	1374	11061.11	25.20	11022.45	14.09	0	0	186.25	13.30	248.37	4.38	269.47	23.36	153.64	12.69	1	3028.75	8.75	0.63	4	426	5	17	13
1652	69.57	68.70	1375	11131.59	25.62	10992.31	14.09	0	0	245.60	24.36	273.75	5.44	197.80	22.36	102.81	11.32	1	2115.40	8.02	0.54	5	426	6	17	12
1653	69.57	68.46	1376	11131.71	19.74	10952.80	34.79	0	0	142.56	14.38	268.97	4.67	151.61	17.38	264.74	31.85	1	2786.05	5.97	0.47	5	426	7	17	11
1654	69.93	67.55	1377	11188.74	17.57	10807.39	36.18	0	0	145.75	13.85	267.60	4.57	144.74	16.06	289.73	34.13	1	3117.83	6.91	0.49	5	426	8	17	10
1655	69.68	67.11	1378	11148.10	10.34	10737.07	14.29	0	0	239.03	12.06	268.13	3.63	158.37	9.14	218.43	12.74	0	3798.62	8.44	0.78	3	426	9	17	9
1656	69.92	68.22	1379	11187.87	21.41	10915.77	29.19	0	0	170.25	12.97	249.94	5.42	220.10	19.64	287.96	28.42	1	3308.78	7.48	0.53	4	426	10	17	8
1657	70.37	69.48	1380	11259.80	17.32	11117.53	31.56	0	0	231.50	20.14	266.41	6.57	154.43	15.30	268.07	30.25	1	3369.83	12.74	0.54	5	426	11	17	7
1658	70.29	69.35	1381	11245.91	17.11	11095.84	18.53	0	0	189.35	18.23	265.49	4.02	136.04	14.77	147.41	15.99	0	2189.72	5.51	0.54	4	426	12	17	6
1659	68.97	68.71	1382	11035.27	15.10	10993.22	13.27	0	0	230.75	21.49	250.89	3.79	127.71	14.29	104.86	10.75	1	1241.05	4.77	0.58	4	426	13	17	5
1660	68.23	67.68	1383	10916.55	18.41	10828.40	19.19	0	0	184.14	11.84	228.85	4.47	221.84	16.89	232.42	17.39	0	3098.03	5.95	0.64	4	426	14	17	4
1661	69.48	66.92	1384	11116.48	25.04	10706.49	20.09	0	0	184.74	19.32	254.01	5.09	184.67	22.01	148.60	17.97	0	1803.42	6.90	0.48	4	426	15	17	3
1662	69.86	67.21	1385	11176.91	37.72	10753.01	19.53	0	0	166.45	12.61	246.27	5.57	354.58	39.61	203.54	17.82	1	3364.88	10.32	0.53	4	426	16	17	2
1663	69.57	66.74	1386	11130.93	29.67	10677.61	15.44	0	0	140.13	11.31	245.46	3.74	280.76	27.68	148.85	13.76	1	1901.38	5.83	0.57	5	426	17	17	1
1664	72.37	66.40	1382	11579.30	23.93	10624.47	23.38	0	0	192.04	27.71	255.93	5.15	122.03	19.16	116.80	17.92	1	2267.58	7.36	0.36	4	427	1	3	3
1665	71.96	67.47	1383	11513.70	11.89	10795.78	13.44	0	0	256.70	17.95	258.97	3.90	133.00	11.03	147.69	11.51	1	2058.88	4.33	0.70	4	427	2	3	2
1666	72.98	68.41	1384	11676.97	17.56	10945.73	17.83	0	0	181.22	17.25	263.40	3.85	142.76	15.80	143.40	15.21	0	2060.22	4.06	0.55	3	427	3	3	1
1667	77.14	68.32	1386	12342.75	10.91	10930.41	12.54	0	0	229.94	17.26	235.56	3.19	116.09	10.54	127.83	10.54	1	1230.45	6.37	0.68	5	428	1	1	1
1668	67.68	67.89	1387	10829.50	13.47	10862.54	11.69	0	0	214.61	17.24	239.59	3.21	128.75	11.35	117.17	11.52	1	585.15	5.28	0.65	5	429	1	5	5
1669	67.79	67.71	1388	10845.78	12.18	10832.93	9.22	0	0	219.53	13.79	235.78	2.70	148.48	10.63	108.27	7.53	1	702.00	6.98	0.75	4	429	2	5	4
1670	67.86	68.04	1389	10856.80	13.22	10886.85	11.57	0	0	189.77	14.49	240.91	2.83	135.55	11.88	121.99	11.39	1	1175.03	4.90	0.67	5	429	3	5	3
1671	68.16	67.98	1390	10905.91	14.21	10877.42	11.82	0	0	228.86	18.62	249.28	3.59	136.93	12.68	118.58	11.99	1	2792.55	7.45	0.64	4	429	4	5	2
1672	68.23	68.05	1391	10917.18	26.19	10888.56	20.06	0	0	142.97	15.26	237.42	4.03	189.29	23.03	145.70	18.06	0	408.22	5.03	0.47	3	429	5	5	1
1673	72.92	72.94	1389	11667.89	34.77	11670.06	25.04	0	0	80.14	9.54	223.79	2.96	224.90	31.31	163.09	22.34	0	-811.90	2.43	0.39	3	430	1	1	1
1674	70.17	69.04	1392	11226.59	9.61	11046.81	11.83	0	0	248.29	13.16	234.17	3.22	140.31	8.58	172.11	10.39	0	1599.33	7.97	0.79	4	431	1	5	5
1675	70.37	68.01	1393	11258.57	14.38	10881.27	26.77	0	0	175.67	16.92	263.55	3.83	95.53	10.00	210.65	23.51	1	2585.20	6.18	0.54	5	431	2	5	4
1676	70.28	67.86	1394	11244.34	15.98	10858.30	21.39	0	0	192.91	13.02	248.11	4.56	184.22	14.32	244.67	19.49	0	2462.92	4.91	0.64	3	431	3	5	3
1677	72.10	67.08	1395	11535.39	21.53	10732.13	18.13	0	0	200.14	15.15	257.16	5.03	220.01	19.32	185.81	16.19	0	2078.12	4.60	0.60	3	431	4	5	2
1678	72.62	66.79	1396	11618.82	20.52	10686.85	17.65	0	0	185.15	15.18	247.13	4.39	193.22	18.13	166.31	15.63	0	2454.97	5.53	0.58	3	431	5	5	1
1679	75.38	68.97	1394	12061.50	29.32	11034.59	20.34	0	0	122.67	11.17	241.29	3.81	248.71	26.58	173.71	18.23	0	1427.97	1.93	0.50	4	432	1	6	6
1680	76.89	68.11	1395	12301.89	25.53	10897.94	17.48	0	0	149.30	13.49	236.83	3.91	217.55	22.86	150.07	15.66	0	827.20	2.44	0.54	4	432	2	6	5
1681	76.76	68.16	1396	12281.31	32.61	10905.62	24.28	0	0	132.54	20.04	260.04	4.50	166.48	28.50	125.67	22.38	1	1151.90	3.05	0.32	3	432	3	6	4
1682	76.33	66.64	1397	12212.95	29.88	10661.86	47.25	0	0	99.79	8.86	214.02	4.37	253.50	29.43	368.36	50.12	1	776.83	5.05	0.44	5	432	4	6	3
1683	75.15	65.33	1398	12023.23	24.75	10452.17	16.95	0	0	167.36	16.36	241.68	4.15	194.40	21.83	132.36	14.46	1	2504.22	8.68	0.52	3	432	5	6	2
1684	75.45	66.37	1401	12071.79	32.36	10618.64	28.40	0	0	93.34	10.34	235.02	3.65	226.70	29.09	199.33	25.46	0	1324.28	3.69	0.40	5	432	6	6	1
1685	65.48	69.95	1395	10476.63	17.92	11192.71	18.05	0	0	160.36	12.34	246.13	3.60	179.77	15.83	181.09	15.98	0	1800.00	3.46	0.61	3	433	1	1	1
1686	69.89	71.97	1399	11181.72	19.36	11514.67	10.82	0	0	161.05	13.67	228.84	2.88	179.87	16.94	109.35	11.95	1	245.60	3.94	0.62	4	434	1	1	1
1687	65.93	67.93	1400	10549.24	26.57	10868.91	25.95	0	0	94.58	8.77	230.32	3.21	222.50	24.05	217.53	23.45	0	1099.67	2.46	0.47	3	435	1	1	1
1688	70.69	70.06	1400	11311.00	19.02	11209.32	18.81	0	0	139.45	11.15	227.22	3.30	183.87	16.83	181.84	16.68	0	481.85	3.41	0.59	3	436	1	3	3
1689	69.93	69.72	1402	11189.28	25.43	11155.08	31.41	0	0	120.47	20.73	250.81	4.10	119.42	25.31	141.59	27.19	1	1300.85	5.04	0.29	5	436	2	3	2
1690	71.70	68.86	1403	11471.28	19.76	11017.13	14.58	0	0	220.74	21.01	266.34	4.52	160.59	17.21	121.19	13.80	1	1966.60	6.16	0.56	4	436	3	3	1
1691	68.18	68.60	1401	10908.76	25.55	10976.15	12.52	0	0	150.33	11.05	248.20	3.26	264.49	23.40	129.27	10.42	1	2056.95	5.09	0.64	4	437	1	1	1
1692	76.87	68.25	1402	12298.46	21.78	10919.78	20.89	0	0	144.43	12.28	229.51	3.90	198.27	19.39	190.25	18.58	0	988.55	5.19	0.55	5	438	1	21	21
1693	77.09	68.28	1403	12335.09	19.45	10925.38	20.49	0	0	127.33	8.87	226.11	3.30	217.32	17.60	228.87	18.54	0	-91.67	2.25	0.61	5	438	2	21	20
1694	76.54	68.49	1406	12246.75	22.26	10958.52	21.36	0	0	183.67	23.84	270.85	4.17	123.47	17.38	95.94	13.14	1	1944.10	6.34	0.42	5	438	3	21	19
1695	76.46	69.86	1407	12234.24	13.25	11177.55	49.78	0	0	155.33	11.88	241.26	4.34	133.50	11.20	423.00	57.11	1	2437.92	8.98	0.60	5	438	4	21	18
1696	76.63	69.48	1408	12260.29	12.21	11117.28	24.39	0	0	186.51	10.64	240.54	4.02	167.66	10.98	320.11	24.20	1	3082.20	7.82	0.70	4	438	5	21	17
1697	75.74	69.58	1409	12117.69	27.00	11132.58	62.95	0	0	105.67	10.67	258.36	5.21	213.35	24.86	423.96	75.76	1	4029.75	6.31	0.36	4	438	6	21	16
1698	76.28	67.99	1410	12204.61	27.46	10878.80	23.27	0	0	162.80	14.53	240.26	5.31	238.81	24.91	202.98	20.98	0	2937.08	5.75	0.49	4	438	7	21	15
1699	76.44	68.02	1411	12230.91	27.64	10883.30	35.60	0	0	119.27	12.20	242.41	4.85	211.57	25.02	266.92	33.51	1	2317.28	4.39	0.41	5	438	8	21	14
1700	76.90	67.80	1412	12303.82	13.58	10848.75	23.35	0	0	180.91	18.87	264.44	3.95	109.18	14.33	175.52	20.40	1	2993.80	6.89	0.51	4	438	9	21	13
1701	75.93	68.21	1415	12148.19	41.29	10913.37	25.28	0	0	118.61	14.26	261.22	4.80	261.61	38.39	163.51	22.61	1	876.27	2.46	0.38	5	438	10	21	12
1702	75.66	68.08	1416	12105.72	48.05	10893.19	18.31	0	0	122.45	9.26	235.40	4.16	414.58	53.61	191.15	16.70	1	1240.75	2.23	0.55	5	438	11	21	11
1703	76.64	68.29	1417	12261.77	22.91	10926.35	20.10	0	0	145.95	11.51	229.61	3.97	223.12	21.06	198.24	17.97	0	1181.97	3.71	0.57	5	438	12	21	10
1704	76.92	68.21	1418	12307.49	19.17	10914.15	20.44	0	0	181.01	16.70	235.58	4.40	160.32	16.96	170.82	17.99	0	1060.90	4.52	0.54	3	438	13	21	9
1705	76.76	68.20	1420	12281.42	17.66	10912.72	14.82	0	0	168.45	13.04	236.72	3.32	175.69	15.53	147.70	13.09	0	1316.97	3.52	0.63	3	438	14	21	8
1706	76.95	68.24	1421	12311.89	10.28	10918.44	16.66	0	0	255.82	34.43	249.58	4.12	83.80	12.11	101.17	14.76	1	993.97	4.88	0.46	5	438	15	21	7
1707	76.76	68.20	1422	12282.01	28.43	10912.75	23.81	0	0	125.01	13.80	231.47	4.04	198.54	25.34	166.81	21.09	0	1588.05	4.90	0.44	5	438	16	21	6
1708	76.79	68.30	1423	12286.63	22.94	10927.78	14.47	0	0	145.14	14.40	233.25	3.09	176.84	20.03	107.01	11.74	1	171.30	2.36	0.53	5	438	17	21	5
1709	77.35	68.42	1426	12376.07	15.09	10946.72	16.47	0	0	178.72	18.10	231.73	3.02	96.99	10.76	115.25	12.37	1	138.92	4.61	0.54	4	438	18	21	4
1710	77.13	67.89	1427	12341.43	23.87	10862.79	23.87	0	0	96.25	8.70	222.08	2.93	205.00	21.36	204.68	21.44	0	566.12	2.79	0.51	3	438	19	21	3
1711	76.71	68.39	1429	12273.25	11.86	10943.20	11.49	0	0	246.36	18.02	246.43	3.24	121.16	9.94	110.25	8.48	1	742.83	8.55	0.69	4	438	20	21	2
1712	77.20	68.11	1430	12351.77	11.90	10898.22	14.22	0	0	160.52	12.00	227.57	2.50	123.81	10.74	147.09	12.59	1	455.58	3.88	0.67	5	438	21	21	1
1713	71.03	66.06	1404	11364.84	17.20	10570.19	20.66	0	0	137.56	16.83	242.64	3.15	116.15	17.76	133.89	18.98	1	-173.28	2.54	0.45	4	439	1	1	1
1714	75.70	69.94	1404	12111.48	32.28	11190.21	30.97	0	0	115.49	9.29	226.12	4.63	300.75	32.28	296.31	30.41	1	1956.20	4.14	0.45	5	440	1	3	3
1715	75.52	69.86	1405	12083.61	21.40	11177.54	26.31	0	0	139.89	9.45	237.94	4.30	249.45	19.82	294.69	25.84	1	1774.58	4.90	0.56	4	440	2	3	2
1716	75.58	71.61	1406	12092.07	18.51	11457.32	25.09	0	0	135.28	11.26	233.41	3.64	172.62	16.45	229.99	23.14	0	1649.75	4.07	0.56	5	440	3	3	1
1717	74.75	71.17	1410	11959.26	17.78	11386.48	25.03	0	0	213.79	27.73	253.36	5.27	103.56	15.31	148.75	21.95	1	1596.97	5.58	0.41	4	441	1	2	2
1718	74.56	71.44	1411	11928.85	24.99	11430.76	26.85	0	0	169.61	24.60	268.38	5.15	128.67	20.23	140.09	22.61	1	2295.50	5.78	0.35	5	441	2	2	1
1719	70.35	65.14	1413	11255.76	23.58	10422.02	18.79	0	0	153.40	10.89	227.45	4.18	257.54	21.70	206.49	17.07	1	1817.67	3.74	0.59	4	442	1	15	15
1720	70.43	66.06	1414	11269.56	14.02	10569.46	14.43	0	0	258.92	18.54	274.88	4.45	150.24	12.10	155.27	12.76	0	2861.30	5.89	0.67	3	442	2	15	14
1721	71.07	65.94	1415	11370.74	16.33	10549.88	14.98	0	0	241.60	12.39	244.99	4.90	246.25	15.15	227.89	13.68	0	2945.88	5.42	0.73	4	442	3	15	13
1722	70.10	65.35	1416	11215.82	19.35	10455.89	17.80	0	0	279.02	26.01	277.93	6.26	159.76	17.04	146.51	15.40	0	4240.50	5.94	0.55	4	442	4	15	12
1723	70.93	66.96	1417	11349.52	29.63	10713.39	65.80	0	0	124.45	12.14	241.42	6.39	241.79	27.82	442.34	79.64	1	2959.72	6.66	0.34	5	442	5	15	11
1724	70.07	65.73	1418	11211.21	35.11	10517.00	23.27	0	0	133.38	11.01	238.73	4.81	316.38	35.13	220.62	21.60	1	2797.72	4.72	0.49	5	442	6	15	10
1725	71.09	65.80	1419	11374.19	23.86	10527.72	17.94	0	0	146.16	8.00	238.63	3.88	324.21	24.29	258.15	16.87	1	2800.75	5.54	0.63	5	442	7	15	9
1726	70.87	67.70	1420	11338.77	21.52	10832.40	16.27	0	0	227.59	17.30	262.05	5.35	218.56	19.20	165.65	14.44	0	3161.17	5.91	0.61	4	442	8	15	8
1727	70.58	66.93	1421	11293.06	26.72	10708.20	19.78	0	0	159.85	12.52	244.07	4.74	263.82	24.68	197.19	17.89	1	2537.15	5.08	0.55	5	442	9	15	7
1728	69.84	67.42	1422	11174.90	11.47	10787.31	11.47	0	0	279.21	16.51	247.14	3.86	149.37	10.13	148.70	9.88	0	2769.03	7.80	0.76	4	442	10	15	6
1729	70.80	67.85	1424	11327.78	25.36	10855.42	21.60	0	0	170.03	17.30	265.48	4.95	192.48	22.41	164.06	19.14	0	3041.67	4.40	0.48	4	442	11	15	5
1730	71.37	69.27	1425	11418.46	16.32	11083.25	20.66	0	0	179.19	12.28	238.33	4.21	185.03	14.60	233.39	18.61	0	1991.42	4.80	0.64	3	442	12	15	4
1731	71.36	70.25	1426	11417.15	13.46	11240.33	18.07	0	0	173.88	11.11	246.48	3.40	162.87	11.91	218.30	16.08	0	2341.60	5.13	0.69	4	442	13	15	3
1732	70.65	68.47	1427	11303.52	16.97	10955.90	14.06	0	0	191.30	14.08	243.78	3.60	177.26	14.89	146.28	12.09	0	1449.65	5.08	0.65	4	442	14	15	2
1733	70.60	68.38	1428	11296.79	12.48	10940.22	13.79	0	0	207.28	14.84	258.19	3.22	131.54	10.34	146.95	11.85	1	1781.45	6.31	0.68	4	442	15	15	1
1734	74.19	68.80	1413	11869.61	36.53	11008.55	37.71	0	0	109.11	17.22	277.74	5.06	178.77	32.34	184.52	33.37	0	2165.15	2.23	0.27	3	443	1	2	2
1735	74.13	68.03	1414	11860.86	14.89	10884.61	29.36	0	0	204.26	39.99	284.56	5.24	78.63	15.60	126.16	28.27	1	2289.62	3.15	0.30	5	443	2	2	1
1736	71.57	68.54	1423	11450.53	10.36	10965.97	10.09	0	0	294.98	13.91	245.41	3.71	169.20	9.10	164.80	8.85	0	1737.10	8.05	0.82	3	444	1	1	1
1737	68.12	68.00	1429	10899.82	23.18	10879.99	12.63	0	0	129.17	9.49	247.37	2.73	241.90	21.10	135.20	11.80	0	2113.75	4.15	0.64	4	445	1	8	8
1738	67.22	69.42	1430	10754.44	22.83	11107.51	22.17	0	0	140.44	15.30	257.73	3.85	161.31	20.06	156.39	19.30	0	1621.15	3.90	0.47	4	445	2	8	7
1739	67.32	68.73	1432	10771.71	27.92	10996.53	21.92	0	0	189.99	9.24	203.60	5.60	407.66	32.98	343.83	23.25	1	3703.62	11.64	0.53	5	445	3	8	6
1740	67.91	67.64	1433	10865.73	26.06	10822.58	11.75	0	0	175.03	12.99	266.17	3.65	265.61	23.92	117.71	9.45	1	3641.90	6.85	0.64	4	445	4	8	5
1741	68.96	68.24	1434	11033.34	44.97	10917.81	19.49	0	0	141.85	10.98	258.16	5.02	397.89	50.54	199.60	17.82	1	3665.08	7.80	0.52	5	445	5	8	4
1742	69.08	67.83	1435	11052.18	23.56	10852.62	32.27	0	0	153.57	19.42	282.67	5.22	144.54	21.25	196.95	28.43	0	4119.15	5.91	0.39	4	445	6	8	3
1743	68.94	68.29	1436	11030.83	33.51	10925.83	13.95	0	0	156.31	10.81	249.45	3.80	319.80	32.99	156.30	12.42	1	3712.03	5.47	0.65	4	445	7	8	2
1744	68.03	67.71	1437	10884.64	38.55	10833.31	21.25	0	0	110.79	9.39	241.75	3.98	333.20	39.33	197.59	19.32	1	1759.85	1.85	0.49	5	445	8	8	1
1745	77.27	68.16	1434	12363.14	26.52	10906.38	15.79	0	0	130.91	11.54	224.36	3.32	231.99	23.64	139.19	14.25	0	587.55	3.38	0.55	4	446	1	16	16
1746	77.24	68.36	1435	12358.51	17.27	10937.44	16.21	0	0	185.63	18.40	225.49	3.63	133.13	15.06	121.81	13.08	1	369.88	3.65	0.54	4	446	2	16	15
1747	75.36	68.46	1438	12057.25	53.95	10954.09	23.61	0	0	131.20	18.20	263.64	5.65	293.05	51.01	129.01	19.44	1	2762.67	5.98	0.33	4	446	3	16	14
1748	74.25	67.56	1440	11880.09	45.49	10809.47	20.27	0	0	143.63	10.43	237.85	5.22	424.84	54.62	222.99	18.71	1	3073.35	6.02	0.51	5	446	4	16	13
1749	74.99	67.90	1441	11998.77	40.42	10864.09	21.12	0	0	136.24	10.12	232.24	4.88	382.24	44.58	225.61	19.54	1	3454.22	5.02	0.51	4	446	5	16	12
1750	75.55	68.49	1442	12087.21	26.56	10958.08	24.01	0	0	162.86	13.81	250.06	5.39	243.80	24.23	221.20	21.74	0	2848.97	5.29	0.49	4	446	6	16	11
1751	75.55	68.14	1443	12088.32	27.29	10902.38	12.69	0	0	155.79	10.19	245.95	3.58	313.34	26.71	151.87	11.47	1	2352.83	6.99	0.66	4	446	7	16	10
1752	75.11	68.96	1444	12017.58	17.05	11032.81	14.93	0	0	236.07	13.43	249.06	4.85	232.32	15.47	204.21	13.45	0	2992.28	5.74	0.71	3	446	8	16	9
1753	75.97	68.72	1445	12155.03	48.86	10994.78	23.81	0	0	130.32	13.07	219.68	5.05	318.48	48.01	184.72	21.38	1	1563.92	4.49	0.50	5	446	9	16	8
1754	75.18	67.82	1446	12028.94	38.21	10850.84	22.24	0	0	129.05	9.91	225.16	4.74	361.44	41.03	229.76	20.57	1	1449.67	3.68	0.48	4	446	10	16	7
1755	75.77	67.66	1447	12123.39	40.05	10826.18	18.08	0	0	144.15	9.86	217.26	4.62	396.06	44.27	209.35	16.56	1	1950.30	4.10	0.56	4	446	11	16	6
1756	75.99	67.68	1448	12158.70	18.90	10828.23	11.70	0	0	228.14	11.55	223.04	4.30	282.87	17.98	180.64	10.53	1	2291.90	7.20	0.75	3	446	12	16	5
1757	76.23	67.71	1449	12196.77	41.81	10833.78	21.28	0	0	153.34	11.03	217.00	5.59	404.68	48.48	236.17	19.78	1	2380.53	8.53	0.49	5	446	13	16	4
1758	76.97	67.46	1450	12315.81	15.72	10793.29	22.63	0	0	165.59	12.57	240.61	3.93	160.56	14.06	230.36	20.20	0	2182.78	6.23	0.61	5	446	14	16	3
1759	76.35	68.79	1451	12216.30	14.59	11006.91	13.41	0	0	207.98	10.47	232.30	3.76	225.16	13.14	207.17	12.05	0	1261.88	5.21	0.75	3	446	15	16	2
1760	75.10	70.07	1453	12016.34	22.49	11211.68	22.06	0	0	188.09	18.11	279.26	5.21	180.44	19.89	176.98	19.53	0	4140.30	5.97	0.51	4	446	16	16	1
1761	71.77	68.38	1436	11482.61	20.09	10940.11	40.37	0	0	148.98	10.48	240.28	5.14	226.00	18.84	401.58	46.65	1	2887.35	3.80	0.53	5	447	1	2	2
1762	73.58	69.21	1437	11772.92	31.00	11072.90	20.77	0	0	167.49	15.24	263.30	5.28	256.07	29.39	177.63	18.59	1	3446.62	7.61	0.51	5	447	2	2	1
1763	72.18	70.89	1438	11548.65	23.54	11342.10	15.83	0	0	220.09	34.26	279.07	5.20	123.04	21.54	94.03	17.80	1	1592.50	5.54	0.36	3	448	1	2	2
1764	72.73	71.47	1439	11637.26	17.05	11435.70	25.21	0	0	138.14	11.10	232.87	3.62	164.61	15.20	242.31	22.69	0	969.90	4.36	0.57	3	448	2	2	1
1765	69.40	67.57	1442	11104.13	33.45	10810.77	20.53	0	0	126.05	13.61	250.52	4.10	238.67	29.93	146.50	17.85	0	653.10	2.25	0.44	3	449	1	6	6
1766	70.02	67.73	1443	11202.87	11.69	10836.48	27.13	0	0	182.18	25.17	267.47	4.10	88.82	14.35	161.14	23.73	1	1363.02	4.30	0.42	5	449	2	6	5
1767	69.06	67.03	1446	11050.09	17.99	10724.27	15.59	0	0	155.44	9.23	233.89	3.35	234.83	16.38	204.42	14.06	0	1384.47	3.27	0.69	4	449	3	6	4
1768	68.83	67.51	1448	11012.25	32.56	10802.02	17.70	0	0	116.48	9.67	225.47	3.51	296.51	31.26	166.48	15.85	1	-101.62	2.57	0.54	5	449	4	6	3
1769	68.03	68.71	1449	10884.90	20.17	10993.18	19.95	0	0	124.70	14.47	236.32	2.98	135.38	18.50	131.68	17.08	1	526.53	3.72	0.47	5	449	5	6	2
1770	68.97	68.32	1450	11034.85	18.70	10930.75	11.77	0	0	168.99	13.43	240.51	2.92	179.76	16.32	107.32	9.32	1	946.53	6.88	0.64	5	449	6	6	1
1771	73.69	69.38	1445	11790.28	25.21	11101.07	18.60	0	0	183.74	20.88	279.27	4.70	169.44	21.98	121.33	14.87	1	3679.83	4.93	0.46	4	450	1	1	1
1772	72.26	69.19	1451	11561.93	17.75	11070.19	23.46	0	0	136.13	11.02	234.63	3.49	169.84	15.79	223.92	20.98	0	1269.22	3.24	0.57	4	451	1	1	1
1773	74.58	69.89	1452	11933.56	21.47	11181.73	17.35	0	0	259.15	25.05	274.31	6.08	171.21	18.78	139.28	15.67	0	3599.10	7.37	0.54	5	452	1	1	1
1774	77.48	68.90	1454	12396.74	20.25	11023.60	31.72	0	0	133.89	14.09	251.59	4.20	148.22	17.61	231.82	28.43	0	1031.92	3.49	0.46	4	453	1	25	25
1775	77.06	69.17	1455	12329.10	16.81	11067.33	19.84	0	0	183.01	11.65	236.92	4.28	205.68	15.15	239.85	18.33	0	1672.70	5.06	0.65	3	453	2	25	24
1776	77.49	68.09	1456	12398.06	13.29	10893.78	14.93	0	0	197.72	13.05	237.77	3.41	154.77	11.56	174.18	13.14	0	1387.55	5.94	0.70	4	453	3	25	23
1777	77.49	68.17	1457	12399.00	17.08	10907.34	17.89	0	0	180.18	17.50	247.03	3.73	132.63	14.02	141.55	15.84	1	1431.22	4.53	0.54	5	453	4	25	22
1778	77.44	68.16	1458	12391.17	16.54	10905.61	10.70	0	0	189.46	19.67	251.60	2.96	121.21	12.83	90.48	11.09	1	2312.47	6.70	0.55	4	453	5	25	21
1779	77.49	68.27	1460	12398.93	11.58	10923.95	12.36	0	0	196.11	13.54	242.90	2.73	123.45	9.06	136.05	10.66	1	243.42	3.59	0.70	4	453	6	25	20
1780	77.47	68.23	1461	12395.77	17.27	10917.36	21.76	0	0	150.95	14.01	245.28	3.55	142.17	14.72	180.22	19.09	0	591.10	2.86	0.55	5	453	7	25	19
1781	77.08	68.79	1462	12333.12	22.01	11005.89	29.71	0	0	104.24	9.98	247.06	3.39	178.64	19.70	239.76	26.87	0	1614.85	2.09	0.48	4	453	8	25	18
1782	76.91	68.27	1463	12305.57	21.28	10922.64	17.66	0	0	166.54	11.53	230.75	4.14	237.03	19.50	198.77	15.86	0	1189.70	3.17	0.62	4	453	9	25	17
1783	75.97	68.18	1464	12155.72	31.88	10909.39	12.94	0	0	202.08	11.95	250.11	4.90	376.47	34.55	172.34	11.73	1	4055.88	7.85	0.68	4	453	10	25	16
1784	74.86	68.04	1465	11976.99	21.01	10885.84	14.01	0	0	159.40	13.20	257.00	3.36	196.21	18.47	132.81	13.10	1	2334.15	5.51	0.60	4	453	11	25	15
1785	75.91	68.31	1466	12145.89	27.21	10928.84	14.00	0	0	195.59	8.42	220.11	4.54	423.89	31.92	258.93	13.23	1	3339.08	6.64	0.70	5	453	12	25	14
1786	75.44	68.48	1467	12069.87	22.32	10957.12	17.48	0	0	202.62	9.93	258.15	4.82	326.75	22.75	268.44	17.19	1	5018.97	6.68	0.72	5	453	13	25	13
1787	74.72	68.17	1468	11955.47	30.82	10907.72	23.56	0	0	208.20	10.64	233.75	6.56	421.36	37.25	349.28	25.20	1	5053.08	7.86	0.51	5	453	14	25	12
1788	74.73	67.19	1469	11956.02	28.43	10750.12	28.95	0	0	155.91	23.29	277.92	5.38	146.24	24.77	149.19	25.47	0	3634.38	5.12	0.33	5	453	15	25	11
1789	74.68	67.50	1470	11948.91	45.28	10800.03	31.74	0	0	151.06	29.64	284.47	6.66	175.52	39.46	115.53	23.63	1	2888.05	4.74	0.22	3	453	16	25	10
1790	74.75	68.51	1471	11960.31	54.16	10961.50	20.95	0	0	140.81	10.29	248.97	5.42	473.86	70.86	230.16	19.44	1	3912.97	5.87	0.48	4	453	17	25	9
1791	76.03	68.20	1473	12164.29	26.36	10911.73	22.42	0	0	159.60	10.95	242.63	5.06	293.85	25.73	256.42	20.99	1	3329.00	6.64	0.55	5	453	18	25	8
1792	75.76	68.23	1474	12121.49	11.84	10916.34	7.50	0	0	320.09	12.98	247.05	3.73	225.18	10.53	143.04	6.66	0	3560.17	11.37	0.85	4	453	19	25	7
1793	74.16	68.59	1475	11865.14	11.44	10975.15	11.32	0	0	288.34	12.31	244.54	4.21	207.86	10.25	205.74	10.12	0	3246.10	6.97	0.82	3	453	20	25	6
1794	74.02	69.13	1476	11843.77	14.20	11061.58	22.88	0	0	184.79	18.78	265.45	4.09	115.59	14.84	176.00	20.02	1	2650.62	5.34	0.53	5	453	21	25	5
1795	73.77	68.80	1477	11802.88	10.67	11007.33	15.64	0	0	245.26	15.03	260.50	3.87	134.46	9.44	196.72	13.75	0	3508.15	10.30	0.73	4	453	22	25	4
1796	73.07	67.78	1478	11691.08	16.78	10844.49	12.57	0	0	222.20	14.73	250.13	3.97	195.14	14.80	146.40	11.12	0	2480.42	6.66	0.69	3	453	23	25	3
1797	72.91	68.25	1479	11666.27	12.02	10920.65	9.07	0	0	252.13	14.28	244.02	3.14	163.29	10.53	122.77	7.89	1	1951.88	6.88	0.77	3	453	24	25	2
1798	73.76	67.95	1480	11802.31	24.72	10871.71	17.85	0	0	154.09	17.53	258.28	3.94	168.43	21.61	124.99	17.27	1	1908.65	4.45	0.46	4	453	25	25	1
1799	72.12	71.95	1456	11539.58	24.48	11512.36	19.00	0	0	113.96	13.24	241.02	2.98	163.04	21.47	129.01	17.97	1	-191.20	1.99	0.46	5	454	1	7	7
1800	71.83	71.67	1457	11492.48	14.10	11467.09	21.07	0	0	144.11	11.54	234.20	3.05	136.58	12.70	203.00	18.54	0	314.80	2.79	0.61	4	454	2	7	6
1801	71.41	70.83	1459	11425.88	14.43	11332.35	16.38	0	0	165.67	11.56	241.44	3.14	159.29	12.64	180.98	14.44	0	994.08	5.40	0.67	3	454	3	7	5
1802	71.89	69.60	1460	11502.14	12.12	11136.17	11.44	0	0	246.58	17.39	257.80	3.38	132.86	11.04	119.33	8.93	1	2907.10	5.55	0.70	5	454	4	7	4
1803	72.09	69.07	1461	11533.88	15.61	11050.60	33.46	0	0	160.13	12.38	238.87	4.50	158.10	14.11	320.10	33.25	1	2190.10	3.41	0.58	4	454	5	7	3
1804	71.38	69.87	1462	11421.40	12.31	11178.61	13.06	0	0	251.67	16.31	254.01	3.85	145.42	10.58	155.09	11.51	0	1928.50	6.86	0.72	5	454	6	7	2
1805	72.01	68.92	1463	11522.05	11.07	11027.76	13.25	0	0	270.56	25.05	262.95	4.05	106.12	12.60	119.05	13.18	1	1793.55	4.70	0.61	5	454	7	7	1
1806	69.77	70.07	1458	11163.68	21.25	11210.80	7.93	0	0	192.48	19.34	233.28	3.15	173.71	18.62	84.47	9.29	1	686.25	3.94	0.57	5	455	1	1	1
1807	77.95	69.22	1465	12472.02	42.16	11075.77	23.93	0	0	120.49	14.95	240.07	4.75	258.91	38.94	149.78	21.36	1	1841.53	4.29	0.40	5	456	1	1	1
1808	73.61	70.58	1469	11777.73	24.58	11293.39	18.84	0	0	193.60	20.57	285.66	5.02	177.49	21.51	134.46	15.76	0	3131.95	4.30	0.48	4	457	1	2	2
1809	75.45	70.81	1470	12072.27	16.58	11328.88	19.33	0	0	223.33	23.31	268.63	4.36	99.82	10.79	140.00	16.94	1	2070.67	4.08	0.51	4	457	2	2	1
1810	77.34	69.00	1469	12374.54	35.58	11040.10	73.83	0	0	125.53	30.99	280.64	7.19	93.81	25.67	227.04	65.45	1	2193.53	4.89	0.16	5	458	1	2	2
1811	77.79	68.83	1472	12446.65	12.22	11012.93	14.68	0	0	235.92	19.48	254.32	3.75	115.49	11.10	137.85	13.04	1	1626.28	5.00	0.63	4	458	2	2	1
1812	71.02	70.02	1470	11363.86	14.82	11202.95	24.34	0	0	194.85	18.29	253.16	4.55	125.86	14.39	201.10	21.45	1	2402.65	6.20	0.54	4	459	1	6	6
1813	70.55	68.42	1471	11287.79	43.20	10947.93	25.89	0	0	109.24	11.79	254.21	4.49	289.64	42.48	187.35	23.29	1	2049.30	2.90	0.42	5	459	2	6	5
1814	69.47	68.26	1472	11114.60	33.62	10922.02	19.32	0	0	148.49	19.44	257.89	4.52	197.48	29.40	112.12	16.63	1	1151.97	7.02	0.39	4	459	3	6	4
1815	68.76	69.46	1474	11000.90	24.90	11113.60	20.33	0	0	125.70	10.77	237.65	3.61	224.89	22.33	184.13	18.15	0	1058.70	2.10	0.53	3	459	4	6	3
1816	69.21	69.99	1475	11073.96	25.75	11198.62	17.38	0	0	132.48	10.91	236.34	3.50	239.23	23.63	163.93	15.54	0	569.52	1.98	0.57	4	459	5	6	2
1817	68.51	70.90	1476	10961.99	18.02	11343.32	8.88	0	0	210.70	24.41	243.81	3.22	121.98	13.99	80.79	9.71	1	-5.92	3.06	0.52	5	459	6	6	1
1818	73.18	66.20	1472	11709.29	37.15	10592.12	18.76	0	0	146.99	25.15	263.93	4.61	171.02	32.40	90.17	18.03	1	1544.53	3.43	0.30	4	460	1	1	1
1819	77.08	67.55	1481	12333.19	33.74	10808.39	20.15	0	0	99.22	9.01	228.18	3.27	282.46	31.93	173.24	18.08	1	-49.60	1.94	0.50	5	461	1	8	8
1820	77.50	67.04	1483	12399.71	23.00	10727.12	30.56	0	0	126.32	16.80	245.85	4.00	129.83	18.73	175.96	26.77	1	1144.40	3.07	0.38	5	461	2	8	7
1821	75.86	67.21	1485	12137.24	27.80	10753.86	23.04	0	0	134.00	9.03	227.23	4.41	314.16	27.86	268.80	21.89	1	1865.60	3.18	0.52	4	461	3	8	6
1822	76.07	68.18	1486	12170.79	26.12	10908.05	14.87	0	0	143.85	9.58	237.73	3.56	295.86	25.16	174.61	13.39	1	1024.55	2.69	0.64	3	461	4	8	5
1823	76.96	68.46	1487	12313.70	15.82	10954.09	18.27	0	0	174.69	11.52	222.77	3.77	185.85	14.12	214.61	16.30	0	418.08	4.22	0.66	3	461	5	8	4
1824	75.78	68.03	1488	12125.31	19.71	10884.52	10.87	0	0	171.75	10.23	249.30	3.10	251.59	18.23	142.52	9.94	1	1823.97	2.92	0.73	4	461	6	8	3
1825	74.89	67.89	1489	11981.68	31.53	10861.86	13.72	0	0	166.24	9.40	226.68	4.14	384.56	34.52	191.61	12.50	1	1786.20	4.45	0.67	4	461	7	8	2
1826	75.01	68.01	1490	12001.22	32.74	10881.05	17.21	0	0	138.26	6.43	210.31	3.53	428.53	33.40	286.43	16.81	1	2180.65	2.94	0.68	5	461	8	8	1
1827	72.34	70.09	1482	11574.41	10.99	11214.98	8.19	0	0	316.12	18.14	237.17	3.62	148.65	9.48	116.08	8.24	1	1448.15	8.75	0.78	4	462	1	12	12
1828	72.05	69.60	1483	11527.50	8.92	11135.30	10.70	0	0	238.60	12.30	241.42	2.82	135.08	8.22	159.99	9.31	0	579.97	5.54	0.80	3	462	2	12	11
1829	70.47	68.73	1484	11275.46	19.74	10996.81	28.71	0	0	142.09	16.47	245.03	3.49	89.65	11.46	185.78	24.90	1	362.95	4.29	0.46	5	462	3	12	10
1830	71.04	67.70	1485	11366.96	8.59	10832.10	10.94	0	0	265.57	15.90	237.22	3.11	117.31	8.76	142.02	9.44	1	1725.22	6.27	0.77	5	462	4	12	9
1831	71.02	67.70	1486	11362.55	19.56	10831.53	14.65	0	0	182.52	13.58	243.17	3.82	202.57	17.33	151.88	12.88	0	1304.05	5.17	0.64	3	462	5	12	8
1832	71.54	67.51	1487	11445.93	11.07	10801.72	15.35	0	0	202.74	13.28	250.33	3.15	125.89	8.86	179.24	13.41	1	1382.08	4.62	0.72	5	462	6	12	7
1833	71.03	69.03	1488	11364.88	16.99	11044.09	12.55	0	0	209.35	10.27	235.70	3.92	265.25	15.93	199.77	11.34	1	2562.35	4.55	0.75	3	462	7	12	6
1834	70.65	68.91	1489	11303.48	46.94	11025.12	43.45	0	0	89.13	20.06	271.50	4.89	160.51	40.99	149.06	38.65	0	2609.55	2.20	0.22	5	462	8	12	5
1835	71.30	69.06	1490	11408.38	21.38	11048.90	21.66	0	0	157.93	10.99	228.16	4.38	236.81	19.98	242.04	19.93	0	2163.40	4.59	0.60	5	462	9	12	4
1836	71.80	70.14	1491	11487.52	13.81	11222.08	16.11	0	0	169.57	11.72	241.39	3.11	154.12	12.20	179.64	14.18	0	1962.67	4.76	0.68	3	462	10	12	3
1837	73.56	69.99	1492	11769.22	17.58	11197.76	13.24	0	0	190.39	13.38	239.67	3.58	193.06	15.46	146.05	11.93	0	1201.12	4.03	0.67	3	462	11	12	2
1838	72.18	70.81	1493	11548.43	17.53	11330.40	17.07	0	0	184.09	20.80	242.71	3.79	121.94	16.07	118.88	15.70	1	520.70	6.79	0.50	5	462	12	12	1
1839	71.02	65.75	1492	11363.96	18.50	10520.58	16.35	0	0	147.17	12.30	237.69	3.12	170.44	16.27	150.65	14.36	0	2710.88	4.98	0.60	5	463	1	2	2
1840	71.47	65.44	1493	11435.16	19.17	10469.65	24.39	0	0	142.61	14.61	235.85	3.75	143.14	16.39	183.08	21.40	0	50.08	3.16	0.49	5	463	2	2	1
1841	71.52	67.74	1494	11443.19	20.63	10837.90	37.97	0	0	135.04	8.47	224.53	4.51	261.31	19.47	407.53	42.73	1	2630.72	6.09	0.53	5	464	1	3	3
1842	71.04	68.14	1496	11366.88	19.95	10902.08	20.50	0	0	147.91	16.13	252.11	3.60	141.99	17.98	145.39	18.19	0	2357.35	3.44	0.48	5	464	2	3	2
1843	71.43	68.95	1498	11429.00	25.81	11032.09	17.75	0	0	120.54	10.12	238.03	3.26	237.68	23.16	164.16	15.88	0	253.53	2.95	0.55	4	464	3	3	1
1844	76.77	68.05	1495	12283.70	178.58	10888.67	12.79	0	0	180.98	14.91	246.47	5.44	1174.55	224.27	130.99	12.36	1	1222.35	8.20	0.60	5	465	1	5	5
1845	75.33	66.73	1496	12052.65	20.60	10676.53	11.45	0	0	204.56	15.26	252.29	3.78	212.31	18.10	116.82	9.83	1	1818.70	4.75	0.65	4	465	2	5	4
1846	74.65	67.08	1497	11944.28	34.69	10733.00	9.96	0	0	168.19	10.24	250.74	3.62	395.43	39.16	130.87	9.51	1	2156.83	5.81	0.71	4	465	3	5	3
1847	75.44	67.61	1499	12070.81	25.45	10817.39	46.80	0	0	116.83	12.11	240.87	5.10	193.71	23.15	335.49	47.86	1	2650.25	6.36	0.39	4	465	4	5	2
1848	75.13	65.86	1500	12020.73	20.71	10536.90	22.51	0	0	161.69	18.37	249.32	4.21	141.10	18.54	152.80	19.83	0	1720.03	4.71	0.46	3	465	5	5	1
1849	77.18	67.33	1498	12348.13	15.21	10773.58	19.67	0	0	139.23	8.25	218.20	3.12	200.40	13.73	256.99	18.08	1	493.72	3.77	0.68	5	466	1	1	1
1850	75.68	67.91	1502	12108.79	15.49	10866.24	13.55	0	0	177.86	14.59	226.08	3.09	145.38	13.37	129.58	12.64	1	456.08	5.09	0.63	3	467	1	1	1
1851	75.01	67.13	1507	12001.81	10.00	10741.41	13.82	0	0	196.92	15.87	248.22	2.84	107.88	11.19	136.75	12.43	1	1536.50	4.74	0.66	4	468	1	2	2
1852	75.69	66.50	1510	12110.78	20.42	10640.27	15.61	0	0	139.91	13.14	243.34	2.94	165.82	17.79	122.07	12.16	1	1474.65	4.55	0.55	4	468	2	2	1
1853	74.74	71.97	1510	11957.67	23.66	11515.75	27.52	0	0	103.15	10.67	230.96	3.30	176.97	21.04	205.62	24.52	0	1072.92	3.09	0.46	3	469	1	9	9
1854	74.47	71.19	1511	11915.21	18.87	11390.90	14.39	0	0	193.98	19.72	255.33	3.79	142.35	15.93	111.58	13.44	1	1505.45	5.19	0.53	4	469	2	9	8
1855	74.77	70.12	1512	11962.40	19.66	11218.85	27.65	0	0	158.30	20.26	257.45	4.41	118.46	17.40	166.33	24.18	1	1685.03	3.86	0.41	5	469	3	9	7
1856	75.05	69.97	1513	12007.74	8.13	11195.43	14.32	0	0	327.53	20.17	254.18	4.36	111.42	8.76	182.63	12.54	1	2659.97	8.81	0.75	5	469	4	9	6
1857	75.02	70.36	1514	12002.76	11.91	11257.93	9.77	0	0	272.19	16.88	251.80	3.42	147.11	10.57	115.11	7.64	1	2003.10	7.72	0.75	5	469	5	9	5
1858	74.67	69.77	1515	11946.97	24.19	11162.98	16.57	0	0	177.75	12.59	250.75	4.56	263.32	22.29	182.45	14.89	1	2944.50	8.43	0.61	4	469	6	9	4
1859	74.69	70.25	1516	11950.98	17.52	11239.77	10.55	0	0	239.15	15.24	253.88	3.97	211.78	15.43	127.61	9.29	1	2907.83	13.81	0.72	5	469	7	9	3
1860	75.41	70.09	1517	12064.87	23.63	11214.78	19.53	0	0	169.69	16.09	252.45	4.52	192.38	20.84	159.15	17.35	0	1983.33	5.10	0.52	4	469	8	9	2
1861	74.99	70.34	1518	11998.50	14.81	11253.91	18.63	0	0	213.18	18.61	248.96	4.30	132.96	13.80	164.80	16.26	1	2097.28	4.09	0.59	5	469	9	9	1
1862	71.98	67.08	1512	11516.41	48.18	10733.20	21.47	0	0	127.83	16.84	249.46	5.05	277.67	45.09	129.22	20.44	1	2843.97	5.20	0.36	4	470	1	1	1
1863	69.89	66.70	1518	11182.05	38.74	10671.37	34.81	0	0	103.59	11.22	241.36	5.00	276.63	36.93	252.14	32.32	1	1837.12	3.27	0.39	5	471	1	1	1
1864	71.82	67.36	1519	11491.60	30.04	10777.74	23.85	0	0	130.72	10.07	251.53	4.58	298.62	29.33	244.09	22.07	1	3090.45	5.12	0.49	4	472	1	6	6
1865	72.10	68.12	1520	11535.57	17.72	10898.57	16.11	0	0	226.08	19.34	263.91	4.63	159.76	15.60	145.62	14.37	0	2672.75	7.27	0.59	4	472	2	6	5
1866	71.64	68.63	1521	11461.64	24.50	10981.18	27.85	0	0	160.29	23.47	260.28	4.92	125.31	20.02	144.82	23.85	1	2549.58	8.01	0.35	5	472	3	6	4
1867	70.01	67.67	1524	11202.27	15.49	10826.64	103.76	0	0	117.03	7.65	215.62	3.79	188.87	14.18	741.05	131.26	1	1549.20	4.36	0.61	5	472	4	6	3
1868	69.74	67.98	1525	11158.61	14.18	10876.99	11.49	0	0	255.84	15.27	245.92	4.01	183.34	12.47	148.98	10.29	0	2866.20	8.86	0.74	3	472	5	6	2
1869	71.31	67.69	1526	11410.19	15.25	10830.38	15.29	0	0	186.30	7.99	218.32	3.75	277.45	14.53	278.09	14.58	1	3018.28	5.66	0.74	4	472	6	6	1
1870	75.65	68.10	1520	12104.12	34.12	10895.44	17.93	0	0	139.22	12.29	235.24	4.21	285.40	32.96	158.40	16.13	1	1315.45	2.43	0.53	5	473	1	2	2
1871	75.53	66.59	1521	12085.23	16.68	10653.64	22.98	0	0	143.96	14.51	262.35	3.32	121.38	12.97	173.91	20.03	1	1060.40	2.53	0.51	4	473	2	2	1
1872	72.15	70.62	1521	11544.18	31.76	11299.16	65.82	0	0	102.79	14.60	246.80	5.67	175.13	28.66	329.02	66.47	1	1484.40	5.66	0.35	5	474	1	2	2
1873	73.19	71.13	1522	11710.95	18.22	11380.74	20.36	0	0	198.36	15.87	246.76	4.79	176.12	16.16	196.63	18.06	0	1213.03	5.26	0.59	3	474	2	2	1
1874	72.36	66.62	1523	11577.84	21.17	10659.87	21.16	0	0	153.47	8.71	228.37	4.08	288.92	20.35	275.55	21.02	1	3868.88	6.24	0.64	5	475	1	1	1
1875	72.11	70.45	1528	11537.44	23.14	11272.64	18.82	0	0	159.45	18.99	253.26	3.74	147.47	20.39	106.09	12.99	1	1473.38	4.95	0.44	4	476	1	2	2
1876	73.03	70.14	1529	11684.43	39.27	11223.12	13.81	0	0	127.96	10.65	245.93	3.54	340.40	40.07	131.10	12.87	1	1550.67	4.04	0.57	4	476	2	2	1
1877	71.61	68.45	1530	11457.04	51.58	10951.54	16.91	0	0	138.12	9.49	241.55	4.59	476.54	68.01	196.69	15.51	1	3073.95	6.40	0.57	4	477	1	4	4
1878	71.72	67.29	1531	11475.09	18.56	10766.97	24.30	0	0	148.07	11.56	258.46	4.03	184.85	16.62	240.83	21.99	0	3476.25	5.31	0.57	5	477	2	4	3
1879	71.08	66.24	1532	11373.00	6.73	10597.65	15.99	0	0	296.79	24.79	266.53	3.85	84.66	7.78	156.75	13.99	1	2894.60	11.30	0.66	4	477	3	4	2
1880	69.30	67.15	1534	11088.52	21.63	10743.98	15.47	0	0	157.03	10.58	212.27	3.61	244.50	20.13	178.64	13.84	0	1397.35	4.92	0.65	5	477	4	4	1
1881	75.14	67.70	1532	12022.00	16.80	10832.50	16.25	0	0	156.84	12.01	246.26	3.18	169.17	14.80	163.58	14.28	0	743.55	3.33	0.63	5	478	1	2	2
1882	75.42	67.24	1534	12067.68	33.79	10757.69	17.81	0	0	135.31	13.26	240.60	3.99	255.15	32.18	140.98	15.82	1	2468.28	7.01	0.50	4	478	2	2	1
1883	72.26	67.07	1535	11560.87	14.75	10731.87	11.22	0	0	284.16	12.04	245.65	4.74	268.85	13.76	207.18	10.17	1	4836.72	10.44	0.80	4	479	1	6	6
1884	72.58	67.22	1536	11613.12	18.33	10754.77	11.38	0	0	276.92	12.47	246.68	5.14	308.79	17.97	198.84	10.34	1	3914.58	10.66	0.77	4	479	2	6	5
1885	71.51	65.79	1537	11441.00	24.03	10527.19	20.19	0	0	220.57	30.96	265.89	5.68	128.54	19.30	112.10	18.51	1	3917.33	7.69	0.38	4	479	3	6	4
1886	70.32	66.05	1540	11251.61	7.61	10568.37	11.43	0	0	279.61	13.70	235.79	3.08	115.20	6.17	178.42	9.98	1	1077.50	7.18	0.82	4	479	4	6	3
1887	71.01	66.22	1541	11362.14	8.64	10595.48	7.80	0	0	287.43	11.61	236.69	2.87	164.96	7.61	148.82	6.86	0	1986.38	11.37	0.86	3	479	5	6	2
1888	71.36	66.89	1542	11417.82	26.69	10702.10	21.41	0	0	152.29	14.18	238.64	4.62	221.90	23.84	178.35	19.10	0	1625.88	5.76	0.50	3	479	6	6	1
1889	73.97	68.69	1537	11834.57	22.22	10990.72	18.03	0	0	194.69	12.13	242.48	5.00	273.32	21.10	224.80	16.75	1	3967.65	7.38	0.64	5	480	1	3	3
1890	72.12	68.05	1538	11538.84	24.64	10888.48	23.95	0	0	158.87	11.64	233.40	5.06	261.51	23.11	254.57	22.40	1	2575.20	6.29	0.53	3	480	2	3	2
1891	72.24	67.70	1539	11558.26	27.62	10832.17	49.43	0	0	99.76	13.81	250.00	4.62	155.27	24.70	273.27	45.82	1	1548.65	3.85	0.31	4	480	3	3	1
1892	78.03	69.05	1539	12485.43	18.08	11047.39	15.70	0	0	141.17	10.58	219.85	2.94	186.07	15.97	161.81	13.93	0	133.67	3.81	0.63	3	481	1	1	1
1893	73.18	68.26	1543	11708.83	20.39	10921.74	12.47	0	0	133.88	10.56	247.48	2.58	198.83	17.89	121.04	10.83	1	1740.28	5.77	0.63	4	482	1	6	6
1894	74.73	69.31	1544	11957.43	19.91	11089.67	15.39	0	0	187.84	14.68	237.24	4.06	196.38	17.56	151.67	13.50	0	1234.53	5.95	0.61	3	482	2	6	5
1895	75.50	68.12	1545	12079.61	13.49	10899.95	12.96	0	0	186.07	15.22	251.01	2.87	121.41	10.41	123.98	12.16	1	1505.17	6.22	0.64	4	482	3	6	4
1896	75.28	66.74	1546	12044.65	27.87	10677.78	16.40	0	0	131.59	10.97	242.96	3.52	257.02	25.39	152.75	14.60	1	2245.45	5.75	0.56	5	482	4	6	3
1897	76.86	66.27	1549	12296.95	13.15	10603.45	16.60	0	0	177.27	13.35	231.86	3.18	135.59	11.89	169.98	14.53	0	524.00	5.89	0.65	3	482	5	6	2
1898	76.83	66.76	1550	12293.41	20.70	10681.46	14.34	0	0	166.05	16.87	245.07	3.38	157.01	18.10	108.31	12.64	1	1076.25	6.26	0.53	4	482	6	6	1
1899	68.20	66.97	1544	10911.58	27.47	10714.92	20.62	0	0	114.20	14.12	226.68	3.31	171.82	24.05	131.16	19.36	1	-30.00	3.44	0.42	5	483	1	1	1
1900	70.68	69.13	1551	11308.71	24.50	11060.81	35.55	0	0	120.25	9.92	235.89	4.54	234.51	22.56	319.40	35.86	1	2834.92	4.63	0.47	5	484	1	5	5
1901	71.81	68.72	1552	11488.90	48.48	10994.46	22.02	0	0	99.27	9.81	242.82	3.98	355.06	51.08	175.52	19.95	1	2099.40	4.04	0.43	5	484	2	5	4
1902	72.43	69.74	1553	11588.08	31.21	11158.12	24.20	0	0	110.82	9.65	226.53	3.94	277.15	29.35	216.92	22.32	1	540.10	3.95	0.47	5	484	3	5	3
1903	73.60	69.50	1554	11775.49	16.51	11119.47	25.23	0	0	127.67	10.35	238.85	3.27	157.63	14.60	240.06	22.64	0	2105.30	4.72	0.57	4	484	4	5	2
1904	74.33	68.31	1555	11892.33	25.44	10929.70	21.24	0	0	119.02	13.07	246.65	3.38	178.41	22.34	148.74	18.54	0	1210.53	3.38	0.46	5	484	5	5	1
1905	76.34	69.95	1556	12215.07	24.70	11192.53	16.41	0	0	121.08	11.37	244.62	3.00	203.41	21.74	136.62	15.14	0	1716.60	4.38	0.53	4	485	1	1	1
1906	73.19	63.74	1559	11709.76	36.54	10198.14	23.87	0	0	94.86	12.31	239.20	3.46	217.08	32.39	142.03	21.04	0	1016.58	3.35	0.37	4	486	1	2	2
1907	72.55	63.97	1560	11608.01	20.16	10235.03	15.39	0	0	135.99	10.74	237.34	2.96	197.05	17.77	150.83	13.78	0	399.30	3.20	0.61	4	486	2	2	1
1908	75.38	69.05	1562	12061.36	39.60	11048.76	21.39	0	0	104.36	10.78	235.15	3.82	291.82	37.59	161.87	19.29	1	1068.50	4.02	0.43	4	487	1	6	6
1909	75.12	68.57	1563	12018.53	28.90	10970.98	26.67	0	0	144.23	12.84	247.50	5.26	252.13	26.79	234.48	24.33	1	2183.40	6.68	0.47	5	487	2	6	5
1910	75.84	68.85	1564	12134.37	12.38	11015.53	20.87	0	0	181.86	9.54	223.82	3.71	184.97	11.19	300.72	20.23	1	1542.67	5.19	0.73	3	487	3	6	4
1911	74.21	69.46	1565	11873.07	27.68	11113.35	22.44	0	0	141.70	18.94	262.24	4.16	158.18	24.18	124.32	17.76	1	1240.10	2.63	0.38	4	487	4	6	3
1912	73.21	69.95	1566	11714.06	20.07	11192.62	18.80	0	0	155.12	10.56	238.93	3.89	229.11	18.16	214.59	17.03	0	2076.55	4.94	0.62	4	487	5	6	2
1913	73.42	68.58	1567	11747.54	17.93	10972.98	20.20	0	0	196.54	16.78	249.20	4.62	161.88	15.74	182.44	17.79	0	2244.28	5.78	0.57	3	487	6	6	1
1914	70.06	64.12	1565	11208.86	13.13	10259.98	12.56	0	0	224.16	13.69	257.45	3.52	165.71	11.57	158.56	11.09	0	1871.33	4.36	0.73	3	488	1	1	1
1915	71.39	65.17	1569	11423.14	14.47	10427.81	20.44	0	0	153.27	14.26	236.98	3.02	108.71	10.62	166.97	17.81	1	349.78	3.99	0.56	5	489	1	1	1
1916	68.50	63.98	1570	10960.47	20.21	10236.12	28.38	0	0	114.04	10.83	223.93	3.43	164.87	17.91	230.35	25.57	0	1042.03	4.98	0.50	4	490	1	8	8
1917	69.95	62.94	1572	11192.12	18.00	10070.41	18.71	0	0	131.20	12.28	225.05	2.92	148.71	16.04	154.38	16.56	0	126.60	4.18	0.55	4	490	2	8	7
1918	70.03	64.05	1573	11204.38	11.34	10248.18	9.92	0	0	209.53	11.90	233.48	2.69	154.44	10.02	136.20	9.09	0	1638.83	6.26	0.77	4	490	3	8	6
1919	69.21	64.93	1574	11073.71	23.17	10388.07	19.72	0	0	134.57	11.31	228.07	3.65	213.44	20.67	181.89	17.57	0	1261.60	4.86	0.55	3	490	4	8	5
1920	69.27	65.63	1575	11083.48	16.33	10501.46	13.42	0	0	164.78	13.93	246.31	2.83	147.12	14.16	116.08	10.52	1	625.10	3.99	0.62	4	490	5	8	4
1921	70.97	64.61	1578	11355.75	27.68	10338.37	19.08	0	0	163.15	20.37	257.92	4.22	168.11	24.12	102.50	13.51	1	1363.55	4.26	0.43	5	490	6	8	3
1922	71.20	66.42	1579	11391.44	17.50	10627.61	12.44	0	0	169.44	11.79	239.25	3.03	193.17	15.37	136.00	10.47	0	624.20	5.00	0.68	4	490	7	8	2
1923	72.53	67.70	1580	11605.09	21.68	10832.16	26.76	0	0	109.09	10.38	250.99	3.33	176.64	19.29	217.68	23.87	0	2882.92	3.63	0.49	4	490	8	8	1
1924	76.24	69.31	1573	12198.05	18.91	11089.69	18.10	0	0	143.74	12.11	239.54	3.28	173.01	16.66	165.58	15.92	0	1445.10	6.00	0.58	4	491	1	11	11
1925	76.42	69.37	1574	12227.51	12.90	11098.58	10.68	0	0	228.09	14.94	232.63	3.14	149.90	11.07	121.02	8.58	1	1414.83	8.29	0.72	4	491	2	11	10
1926	75.57	69.15	1575	12090.77	14.87	11063.90	12.15	0	0	205.90	12.09	237.45	3.44	195.48	13.13	159.79	10.78	0	2291.65	5.69	0.74	4	491	3	11	9
1927	75.74	69.13	1576	12117.70	11.68	11060.53	10.31	0	0	214.28	11.41	244.50	2.87	168.93	10.24	149.52	9.16	0	508.50	5.52	0.78	3	491	4	11	8
1928	75.71	69.19	1577	12114.13	21.89	11070.84	17.13	0	0	156.98	8.86	213.08	3.90	290.34	21.49	238.26	15.78	1	826.88	4.10	0.66	4	491	5	11	7
1929	76.72	68.23	1578	12275.12	16.92	10916.84	18.46	0	0	179.99	16.53	244.28	3.83	141.46	14.71	154.59	16.16	0	1145.40	4.59	0.56	5	491	6	11	6
1930	78.39	67.21	1579	12542.56	17.24	10754.11	25.53	0	0	161.21	18.11	242.25	3.81	102.71	12.15	172.18	22.23	1	1199.33	4.82	0.47	5	491	7	11	5
1931	77.00	67.33	1580	12319.52	12.97	10772.69	18.40	0	0	203.99	14.08	235.74	3.90	145.89	11.72	205.88	16.24	0	904.42	4.95	0.67	4	491	8	11	4
1932	76.14	68.18	1582	12182.44	12.09	10908.66	22.59	0	0	195.63	16.59	265.99	3.97	114.93	11.90	207.03	19.86	1	2790.08	6.21	0.60	3	491	9	11	3
1933	75.90	67.82	1583	12143.73	20.35	10851.76	19.29	0	0	215.31	18.00	260.80	5.33	188.09	18.02	178.36	17.09	0	3172.85	6.78	0.57	4	491	10	11	2
1934	75.00	67.88	1584	12000.60	24.95	10860.01	20.14	0	0	193.29	12.02	247.43	5.62	304.25	24.69	254.24	18.88	1	3516.67	7.77	0.58	4	491	11	11	1
1935	75.25	63.22	1575	12040.22	16.68	10114.46	38.09	0	0	114.92	12.63	232.97	3.47	116.99	14.68	261.16	35.39	1	251.95	2.22	0.46	4	492	1	1	1
1936	71.62	64.51	1576	11458.71	24.56	10321.22	22.17	0	0	137.05	7.93	217.56	4.15	324.83	25.07	299.33	21.82	1	2049.50	3.78	0.55	4	493	1	2	2
1937	71.94	64.55	1577	11510.43	29.49	10327.80	24.91	0	0	118.95	11.96	248.53	4.13	226.94	26.64	192.58	22.29	0	1762.05	2.84	0.45	3	493	2	2	1
1938	74.93	67.79	1581	11989.37	38.05	10846.77	15.52	0	0	164.54	11.41	240.62	4.76	380.56	41.44	176.37	14.08	1	3756.42	7.69	0.60	4	494	1	1	1
1939	72.15	63.81	1585	11544.13	18.44	10208.97	20.38	0	0	126.43	13.35	242.73	2.95	135.53	16.60	148.92	17.90	0	1153.92	4.13	0.50	4	495	1	4	4
1940	71.95	63.12	1586	11511.71	21.97	10099.60	14.84	0	0	138.53	7.93	221.40	3.20	291.55	21.17	203.20	13.51	1	1346.53	3.89	0.68	3	495	2	4	3
1941	72.06	64.21	1587	11528.88	57.33	10273.84	19.79	0	0	109.30	8.28	245.67	4.11	473.36	72.40	208.19	18.20	1	2153.85	3.09	0.51	5	495	3	4	2
1942	72.15	65.58	1588	11543.75	22.74	10492.65	21.21	0	0	177.72	13.38	252.78	4.96	233.59	20.89	217.41	19.57	0	3624.67	4.96	0.58	5	495	4	4	1
1943	75.78	64.66	1587	12125.25	27.17	10346.20	18.00	0	0	118.16	9.10	251.36	3.30	266.97	25.70	182.32	16.15	1	2084.55	3.44	0.58	5	496	1	8	8
1944	75.83	65.79	1588	12132.12	18.29	10525.94	10.56	0	0	229.69	13.67	240.89	3.92	235.04	16.60	137.68	9.44	0	1558.25	3.96	0.73	5	496	2	8	7
1945	75.98	65.53	1589	12157.25	15.20	10485.47	34.70	0	0	232.79	53.42	283.73	6.55	78.59	17.29	119.02	26.53	1	3704.40	6.71	0.22	5	496	3	8	6
1946	76.19	65.50	1590	12190.85	31.49	10480.67	27.76	0	0	141.60	15.88	254.30	5.29	217.74	28.19	191.34	25.09	0	3829.12	5.10	0.41	5	496	4	8	5
1947	76.06	66.96	1592	12170.26	16.73	10714.35	42.20	0	0	168.86	14.16	268.48	5.38	156.75	15.18	358.71	44.48	1	3734.62	9.24	0.53	4	496	5	8	4
1948	77.16	67.38	1593	12344.87	21.98	10780.67	18.57	0	0	201.98	17.37	239.80	5.09	197.25	19.46	166.73	16.40	0	1472.85	6.84	0.56	4	496	6	8	3
1949	76.53	66.02	1594	12245.56	21.98	10563.69	26.28	0	0	126.27	13.42	254.15	3.75	159.39	19.28	190.65	23.22	0	1069.40	3.54	0.46	5	496	7	8	2
1950	77.07	64.57	1595	12330.74	15.53	10331.93	36.72	0	0	136.27	12.36	241.89	4.00	135.17	14.55	305.38	35.39	1	1269.22	5.69	0.53	4	496	8	8	1
1951	77.24	70.11	1587	12358.01	15.66	11217.83	17.04	0	0	183.65	18.99	237.44	3.55	117.00	13.77	129.17	15.74	1	66.72	4.42	0.53	5	497	1	1	1
1952	74.28	68.27	1589	11884.80	32.65	10923.18	21.16	0	0	185.07	22.03	283.24	5.97	211.34	28.81	136.92	18.55	0	3625.17	6.18	0.41	4	498	1	3	3
1953	74.29	68.37	1590	11886.40	15.93	10938.95	16.46	0	0	252.47	20.96	275.15	4.93	147.31	13.87	152.08	14.27	0	2919.97	6.76	0.61	4	498	2	3	2
1954	74.34	68.30	1591	11894.98	15.78	10927.24	12.35	0	0	290.83	19.29	281.93	4.96	183.21	13.85	143.19	10.77	0	3235.42	6.73	0.70	4	498	3	3	1
1955	69.21	66.36	1594	11073.41	43.13	10616.91	42.25	0	0	77.19	8.95	245.07	4.33	288.81	41.79	284.50	40.63	1	1758.70	3.69	0.27	4	499	1	2	2
1956	70.70	67.09	1595	11312.62	25.62	10734.82	19.34	0	0	137.21	11.01	235.30	3.86	243.58	23.84	187.68	17.33	0	-156.80	3.61	0.56	5	499	2	2	1
1957	77.96	66.97	1596	12473.71	18.22	10714.97	34.32	0	0	127.69	10.92	225.73	3.97	166.55	16.42	300.06	33.30	1	841.28	4.60	0.53	5	500	1	12	12
1958	77.50	67.35	1597	12399.40	22.94	10775.34	108.62	0	0	100.26	11.42	259.46	4.96	158.68	20.61	535.30	141.22	1	1989.92	3.49	0.37	5	500	2	12	11
1959	76.51	66.88	1598	12242.25	44.88	10700.35	34.15	0	0	87.14	12.09	269.76	4.38	250.50	40.88	191.65	30.76	1	1959.08	2.89	0.29	4	500	3	12	10
1960	76.92	68.29	1599	12307.25	19.26	10926.50	43.76	0	0	121.09	8.22	225.20	3.95	222.93	17.83	408.14	46.12	1	2051.03	2.75	0.57	5	500	4	12	9
1961	76.04	68.07	1600	12166.82	42.12	10891.59	27.63	0	0	120.87	9.03	223.65	5.00	394.82	47.60	289.48	27.12	1	1381.20	5.57	0.41	5	500	5	12	8
1962	75.10	67.92	1601	12015.44	28.77	10867.15	20.92	0	0	161.61	13.94	248.24	5.08	256.84	26.55	189.13	18.81	1	2582.72	5.83	0.51	4	500	6	12	7
1963	76.09	68.80	1603	12174.35	16.63	11007.57	30.68	0	0	129.03	10.79	230.21	3.64	155.13	15.00	279.67	28.73	1	1351.03	7.44	0.55	5	500	7	12	6
1964	75.71	69.00	1604	12113.98	16.70	11039.43	21.93	0	0	121.01	7.63	239.07	2.99	207.39	15.11	266.92	20.61	1	1954.62	4.23	0.64	4	500	8	12	5
1965	74.62	69.10	1605	11939.40	12.39	11056.23	12.79	0	0	199.99	11.01	235.03	3.13	173.71	10.93	179.32	11.31	0	1403.33	6.40	0.76	4	500	9	12	4
1966	75.06	69.27	1606	12010.18	18.91	11083.30	22.63	0	0	133.37	9.54	234.65	3.57	206.03	17.11	245.62	20.65	0	1484.80	4.11	0.59	3	500	10	12	3
1967	74.86	68.04	1607	11977.54	12.71	10886.38	12.74	0	0	218.21	11.13	243.97	3.51	192.93	11.30	193.45	11.34	0	1907.05	4.45	0.77	2	500	11	12	2
1968	74.45	68.71	1608	11912.31	8.86	10993.73	9.74	0	0	293.71	14.97	248.30	3.22	130.62	7.24	146.02	8.45	1	901.67	5.02	0.81	5	500	12	12	1
1969	74.57	63.52	1598	11931.32	59.46	10163.71	29.19	0	0	98.11	13.86	258.15	5.09	315.65	58.50	161.49	26.10	1	2409.03	4.62	0.29	4	501	1	2	2
1970	74.07	62.05	1600	11851.55	29.40	9928.51	15.12	0	0	147.70	18.54	256.92	3.87	185.54	25.78	105.57	17.10	1	463.22	3.13	0.43	4	501	2	2	1
1971	76.20	62.28	1603	12191.68	35.85	9965.24	21.79	0	0	100.03	11.59	236.10	3.47	238.10	32.17	145.38	19.23	0	1077.22	3.00	0.41	3	502	1	1	1
1972	69.04	63.80	1605	11046.47	12.00	10208.54	24.26	0	0	146.22	19.97	235.04	3.13	90.06	14.61	145.47	21.37	1	75.22	1.67	0.43	5	503	1	12	12
1973	70.44	64.71	1607	11269.73	20.91	10353.00	20.37	0	0	161.34	17.67	258.69	3.98	145.93	17.89	142.52	17.65	0	2248.03	3.02	0.48	3	503	2	12	11
1974	69.75	65.11	1608	11160.06	17.07	10418.38	25.74	0	0	177.40	17.47	259.69	4.54	133.52	15.01	201.26	22.67	1	2500.05	6.23	0.51	4	503	3	12	10
1975	69.87	65.08	1609	11179.15	26.65	10413.58	44.68	0	0	126.71	15.34	267.10	5.49	171.82	23.95	279.08	42.42	1	3160.75	5.33	0.36	5	503	4	12	9
1976	69.85	66.00	1610	11176.49	11.85	10559.83	13.57	0	0	230.74	10.37	244.20	3.77	205.33	10.66	233.81	12.38	0	2695.72	6.40	0.79	3	503	5	12	8
1977	70.24	64.95	1611	11238.83	15.64	10392.42	13.13	0	0	226.94	10.19	245.45	4.25	269.79	14.67	228.83	12.05	1	4431.17	7.11	0.76	4	503	6	12	7
1978	71.79	65.22	1612	11486.83	105.27	10435.94	16.39	0	0	139.58	10.04	258.64	4.84	698.18	131.40	180.84	14.96	1	3799.50	5.60	0.58	5	503	7	12	6
1979	71.94	65.90	1613	11511.20	19.27	10543.83	11.26	0	0	321.78	22.95	273.81	5.83	209.19	17.02	125.22	10.77	1	3952.58	16.24	0.67	3	503	8	12	5
1980	71.55	66.53	1614	11448.79	24.91	10644.27	12.69	0	0	291.68	12.58	213.44	5.97	383.15	26.28	228.28	12.04	1	3573.38	9.65	0.77	5	503	9	12	4
1981	70.66	66.21	1615	11306.30	30.87	10594.03	35.09	0	0	160.67	8.83	226.15	5.52	378.69	32.50	426.63	40.95	1	5456.67	7.69	0.53	5	503	10	12	3
1982	70.13	66.98	1617	11220.76	12.55	10717.41	13.96	0	0	198.34	17.34	248.68	3.17	116.21	12.26	127.65	13.28	1	878.90	4.63	0.61	4	503	11	12	2
1983	69.75	67.64	1618	11160.72	21.10	10822.67	20.65	0	0	150.93	14.12	245.82	3.90	174.02	18.61	170.30	18.19	0	1990.08	5.16	0.53	3	503	12	12	1
1984	74.66	66.67	1610	11945.34	23.17	10666.67	34.21	0	0	112.24	16.86	263.43	3.70	112.44	18.24	173.81	29.79	1	-399.85	1.92	0.33	5	504	1	1	1
1985	72.32	68.12	1615	11570.78	37.81	10899.01	41.33	0	0	124.00	18.26	276.22	6.29	199.48	33.83	217.56	37.14	0	2815.20	3.41	0.28	5	505	1	1	1
1986	73.95	69.85	1620	11831.74	12.56	11176.03	16.07	0	0	184.11	15.70	228.93	3.17	119.42	12.58	146.91	14.18	1	935.83	4.75	0.62	4	506	1	10	10
1987	73.68	69.23	1621	11788.52	21.27	11077.60	24.10	0	0	122.43	10.45	238.18	3.52	193.08	19.13	218.99	21.59	0	1898.72	3.90	0.53	3	506	2	10	9
1988	73.06	69.29	1622	11690.09	15.89	11086.71	18.57	0	0	171.01	13.19	232.77	3.63	159.19	14.10	185.89	16.37	0	1340.15	6.28	0.62	3	506	3	10	8
1989	73.61	69.53	1623	11778.36	15.96	11124.66	15.52	0	0	169.49	13.57	254.20	3.21	152.83	13.84	148.32	13.34	0	1730.30	4.06	0.62	3	506	4	10	7
1990	75.16	69.65	1624	12025.50	16.02	11144.10	19.51	0	0	150.32	11.16	229.73	3.33	166.88	14.22	203.01	17.28	0	127.78	3.56	0.63	3	506	5	10	6
1991	75.08	68.75	1625	12013.19	12.40	11000.40	21.89	0	0	180.23	16.98	258.56	3.66	110.46	13.18	182.25	19.14	1	518.42	3.06	0.56	4	506	6	10	5
1992	73.67	68.03	1626	11787.17	35.69	10885.46	14.55	0	0	169.20	13.64	245.43	4.71	328.16	35.75	142.08	13.43	1	2898.38	5.15	0.57	4	506	7	10	4
1993	73.10	67.35	1627	11696.32	8.78	10776.32	8.67	0	0	297.78	10.69	231.57	3.27	189.18	7.80	186.90	7.69	0	2741.55	11.29	0.88	3	506	8	10	3
1994	74.08	67.40	1628	11852.89	21.27	10784.02	17.50	0	0	232.41	24.30	248.76	5.29	155.75	18.70	124.84	14.10	1	2468.92	7.61	0.50	4	506	9	10	2
1995	74.47	67.46	1629	11915.96	19.04	10793.81	21.99	0	0	206.73	24.40	265.26	4.82	113.68	13.94	139.90	18.44	1	3285.88	9.79	0.45	4	506	10	10	1
1996	70.28	62.99	1621	11244.82	31.50	10078.27	25.29	0	0	108.46	9.50	215.58	4.00	277.74	29.77	226.10	23.24	1	320.75	2.06	0.45	3	507	1	1	1
1997	77.53	61.71	1621	12404.49	30.56	9874.04	40.28	0	0	105.96	16.17	239.97	4.61	154.21	26.71	203.52	35.59	0	1849.12	4.06	0.29	5	508	1	2	2
1998	78.60	62.18	1622	12575.54	19.91	9948.15	17.64	0	0	123.42	9.48	221.67	2.91	200.52	17.66	177.76	15.67	0	1659.53	5.83	0.60	3	508	2	2	1
1999	70.21	68.36	1624	11232.87	20.35	10937.18	13.47	0	0	150.73	11.29	231.42	3.05	209.10	17.96	137.77	11.56	0	135.10	3.67	0.64	4	509	1	1	1
[truncated: 9,153 more rows]
