# Supplementary material for: Single-lipid tracking reveals heterogeneities in the nanoscale dynamics of colloid-supported lipid bilayers
Source: Soft Matter. 2025 Mar 26;21(16):3058–66. doi: 10.1039/d4sm01299b (PMC11957375; doi:10.1039/d4sm01299b)
Supplement: SM-021-D4SM01299B-s001 [file SM-021-D4SM01299B-s001.zip › RAW_DOM_tracks/DPPC_Heating_DOM/S01R13_PSF@1p2_SNR@3p5_link@2_gap@2_Results_45 DEG-all-frames.csv]

	X_(px)	Y_(px)	Frame_Number	X_(nm)	X_loc_error(nm)	Y_(nm)	Y_loc_error(nm)	Z_(nm)	Z_loc_error(nm)	Amplitude_fit	Amp_error	BGfit	BGfit_error	SD_X_(nm)	SD_X_error(nm)	SD_Y_(nm)	SD_Y_error(nm)	False_positive	IntegratedInt	SNR	R2_fit	Iterations_fit	Track_ID	Particle_ID	Track_Length	Reverse_numbering
1	36.17	41.80	1	5786.72	50.20	6688.53	17.70	0	0	179.60	10.19	256.57	5.77	528.44	71.47	250.63	16.72	1	3530.73	8.37	0.58	5	1	1	33	33
2	35.62	41.74	2	5698.63	47.70	6678.57	20.47	0	0	127.86	10.86	292.31	4.08	330.27	43.27	186.51	18.30	1	2113.83	4.39	0.54	5	1	2	33	32
3	36.57	42.01	3	5851.91	37.51	6721.82	15.75	0	0	168.58	11.10	294.10	4.93	397.51	42.86	189.54	14.37	1	2949.12	6.57	0.60	4	1	3	33	31
4	35.77	42.16	4	5722.99	43.98	6745.64	25.02	0	0	132.81	12.88	304.65	5.55	336.03	45.08	203.20	22.91	1	3536.75	5.30	0.45	5	1	4	33	30
5	36.53	42.64	5	5845.15	43.82	6822.61	18.20	0	0	140.38	7.83	284.38	4.47	494.91	60.18	262.12	17.29	1	3556.65	4.74	0.56	5	1	5	33	29
6	35.88	43.05	6	5741.51	22.94	6887.62	13.11	0	0	230.35	10.98	276.32	5.01	351.20	24.14	217.44	12.09	1	3144.62	7.85	0.72	4	1	6	33	28
7	36.81	42.98	7	5889.21	16.81	6876.46	15.75	0	0	209.38	10.67	302.29	4.46	256.81	15.62	241.01	14.57	1	4785.10	7.20	0.71	4	1	7	33	27
8	36.49	42.67	8	5838.99	18.78	6826.63	16.01	0	0	227.53	11.46	279.49	5.21	288.75	18.05	250.00	14.87	1	4426.60	9.00	0.69	4	1	8	33	26
9	37.06	43.11	9	5929.62	30.71	6898.36	24.10	0	0	137.14	13.03	319.31	4.80	249.42	28.24	197.83	21.70	0	4402.58	6.05	0.46	4	1	9	33	25
10	36.37	42.66	10	5818.82	20.85	6825.62	15.04	0	0	215.97	11.22	300.96	4.99	306.38	20.47	228.49	13.81	1	5151.33	8.90	0.69	4	1	10	33	24
11	36.14	42.82	11	5782.46	25.50	6851.81	18.93	0	0	192.38	10.79	282.29	5.42	339.33	26.54	266.24	17.99	1	4757.65	7.63	0.60	4	1	11	33	23
12	36.94	42.65	12	5910.16	17.25	6823.67	14.71	0	0	226.77	9.75	270.47	4.69	304.04	17.13	268.71	13.90	1	3828.05	6.79	0.73	4	1	12	33	22
13	36.94	43.00	13	5910.22	23.80	6880.33	22.48	0	0	173.47	10.42	300.63	5.15	301.68	23.61	288.71	21.94	1	4776.27	7.06	0.58	4	1	13	33	21
14	36.43	42.66	14	5828.81	26.80	6825.07	26.64	0	0	266.22	8.00	171.71	6.10	544.04	40.38	541.73	39.84	1	4057.85	8.13	0.46	5	1	14	33	20
15	35.04	42.53	15	5606.40	26.38	6805.49	35.34	0	0	147.60	9.69	272.64	5.51	309.48	26.65	388.79	40.31	1	3777.42	6.40	0.44	5	1	15	33	19
16	34.84	42.07	16	5574.23	13.93	6730.87	43.07	0	0	174.78	16.79	314.50	5.09	116.49	13.50	327.22	43.05	1	4340.48	7.32	0.52	4	1	16	33	18
17	35.40	42.49	17	5663.59	60.69	6798.96	29.39	0	0	136.63	11.78	325.60	5.68	408.50	54.65	257.38	28.53	1	4190.60	6.46	0.50	5	1	17	33	17
18	35.89	42.07	18	5741.97	24.13	6730.41	41.97	0	0	164.02	9.22	282.15	5.77	330.22	25.09	479.18	54.92	1	4988.08	5.16	0.47	5	1	18	33	16
19	36.64	43.09	19	5862.84	33.88	6893.72	27.66	0	0	157.26	15.87	315.06	6.28	260.32	31.31	214.27	25.14	1	3948.85	7.99	0.41	5	1	19	33	15
20	37.69	42.88	20	6029.74	77.61	6860.95	21.17	0	0	161.29	10.03	283.98	5.71	653.74	82.79	268.18	20.51	1	3479.30	5.86	0.54	5	1	20	33	14
21	36.10	42.58	21	5775.27	31.05	6813.23	22.99	0	0	188.23	10.15	272.53	6.03	405.35	36.15	329.48	23.80	1	4296.95	7.80	0.52	5	1	21	33	13
22	36.24	42.02	22	5798.44	29.91	6723.16	21.71	0	0	146.31	7.85	261.76	4.51	397.31	34.51	311.86	21.99	1	2839.38	6.56	0.55	5	1	22	33	12
23	35.91	43.37	23	5746.09	42.89	6938.63	25.57	0	0	114.79	12.98	307.78	4.78	285.70	41.06	176.64	22.98	1	3228.85	6.75	0.38	5	1	23	33	11
24	35.14	42.71	24	5622.64	19.58	6833.65	54.14	0	0	129.95	11.16	300.36	4.84	179.84	17.80	413.32	60.59	1	2625.90	7.24	0.49	4	1	24	33	10
25	35.35	42.87	25	5656.79	22.89	6859.56	36.86	0	0	116.99	10.86	301.64	4.34	193.51	20.73	300.25	35.79	1	2652.90	3.99	0.45	3	1	25	33	9
26	35.71	42.40	26	5713.24	37.66	6784.57	34.54	0	0	120.61	9.44	286.18	5.15	334.62	38.55	334.26	35.73	1	2625.67	5.80	0.44	5	1	26	33	8
27	35.85	41.78	27	5736.68	21.71	6684.23	16.72	0	0	161.28	8.11	271.08	3.98	325.51	22.10	262.19	15.79	1	3347.85	5.40	0.66	4	1	27	33	7
28	35.48	40.97	28	5677.15	19.11	6555.88	22.70	0	0	169.37	13.52	294.77	4.49	185.74	17.04	219.85	20.41	0	2851.42	5.03	0.57	3	1	28	33	6
29	35.40	41.66	29	5664.38	20.33	6666.25	23.33	0	0	144.97	12.09	306.42	4.03	189.08	18.14	216.69	20.85	0	2395.58	4.32	0.55	3	1	29	33	5
30	34.15	41.49	30	5463.31	15.06	6638.54	16.49	0	0	252.64	20.21	298.61	4.82	145.35	13.39	158.46	14.33	0	2430.20	8.41	0.62	3	1	30	33	4
31	35.05	41.87	31	5608.36	28.03	6699.05	32.63	0	0	165.72	13.17	283.49	6.49	275.07	26.93	312.83	32.66	1	2677.42	5.45	0.43	4	1	31	33	3
32	34.32	41.56	32	5490.70	12.87	6648.89	17.26	0	0	293.44	20.13	311.94	5.36	144.23	11.21	193.82	15.18	0	3923.83	9.29	0.68	3	1	32	33	2
33	34.28	41.49	33	5485.20	11.04	6638.23	13.18	0	0	359.31	22.73	317.62	5.20	133.62	9.54	159.84	11.45	1	3890.15	12.49	0.73	5	1	33	33	1
34	62.18	77.79	1	9949.33	9.88	12445.96	8.49	0	0	282.99	14.59	312.59	3.10	147.79	8.68	127.31	7.55	1	1545.38	6.93	0.81	4	2	1	13	13
35	61.90	78.09	2	9904.18	16.38	12494.40	14.37	0	0	236.65	14.66	315.16	4.56	204.17	14.63	179.56	12.77	0	2315.38	5.15	0.70	3	2	2	13	12
36	62.02	78.63	3	9923.96	28.07	12581.04	32.19	0	0	135.04	12.73	295.02	5.31	232.65	25.90	265.50	30.00	1	1408.55	5.24	0.43	5	2	3	13	11
37	61.56	77.65	4	9850.31	20.09	12424.74	9.62	0	0	215.44	13.48	311.60	3.55	244.88	17.92	112.39	7.60	1	1964.98	8.46	0.72	4	2	4	13	10
38	61.94	77.80	5	9910.18	15.91	12448.29	16.59	0	0	198.02	16.53	320.69	3.89	147.39	14.19	153.25	14.58	0	1536.10	5.73	0.61	4	2	5	13	9
39	62.17	77.63	6	9946.60	17.98	12420.82	18.67	0	0	192.80	14.10	294.58	4.48	190.43	16.00	197.75	16.60	0	1589.02	5.63	0.62	3	2	6	13	8
40	61.60	77.74	7	9856.60	27.70	12438.30	19.77	0	0	132.74	11.43	306.99	3.97	248.70	25.14	178.65	17.71	0	676.30	4.10	0.52	4	2	7	13	7
41	61.80	77.78	8	9887.39	16.80	12445.56	19.21	0	0	191.68	15.78	303.35	4.24	157.45	14.83	179.98	16.92	0	2326.15	5.84	0.59	4	2	8	13	6
42	62.11	77.91	9	9937.62	20.16	12466.15	16.87	0	0	166.22	14.89	312.84	3.74	173.61	17.72	145.78	15.11	0	1668.92	5.05	0.56	4	2	9	13	5
43	61.84	77.71	10	9895.14	15.86	12434.34	14.19	0	0	198.14	15.49	318.21	3.58	156.08	13.94	139.27	12.31	0	1846.67	5.81	0.64	3	2	10	13	4
44	62.16	78.24	11	9945.52	24.60	12518.54	22.16	0	0	167.55	14.39	310.04	5.00	221.33	22.35	200.65	19.84	0	2662.98	4.95	0.52	3	2	11	13	3
45	62.16	78.19	12	9945.61	16.81	12510.39	16.56	0	0	175.50	11.01	305.99	3.71	207.49	15.14	204.44	14.91	0	1743.83	3.90	0.68	5	2	12	13	2
46	63.90	79.01	13	10223.22	28.44	12641.93	28.30	0	0	172.60	9.87	296.93	5.87	366.48	31.13	363.84	30.78	1	4208.00	4.42	0.49	5	2	13	13	1
47	62.62	36.74	1	10018.68	42.35	5878.80	19.50	0	0	87.97	9.13	264.24	3.12	306.90	41.00	146.47	17.42	1	410.33	3.46	0.44	5	3	1	1	1
48	74.87	63.67	1	11978.51	25.75	10187.91	21.41	0	0	154.71	17.83	295.50	4.40	171.83	22.61	142.49	18.52	0	589.58	4.01	0.44	4	4	1	1	1
49	37.36	42.26	2	5978.03	24.53	6762.24	16.37	0	0	177.34	9.85	278.46	4.59	331.61	25.09	233.33	15.12	1	2414.70	6.08	0.65	5	5	1	2	2
50	37.69	43.12	4	6030.44	40.95	6899.21	31.71	0	0	128.77	23.56	329.00	5.64	172.68	35.84	134.94	28.91	0	2745.58	3.30	0.24	3	5	2	2	1
51	71.55	79.48	3	11447.52	28.69	12716.06	22.76	0	0	108.48	10.34	305.33	3.55	233.07	25.79	185.41	20.36	0	2458.55	3.71	0.47	3	6	1	2	2
52	70.95	79.59	6	11351.34	21.44	12734.93	20.50	0	0	150.38	11.63	289.42	4.04	214.68	19.34	205.95	18.35	0	1970.45	5.17	0.57	3	6	2	2	1
53	77.58	58.33	5	12412.92	30.52	9332.67	29.60	0	0	110.06	11.88	298.47	4.29	219.93	27.45	213.39	26.61	0	1423.75	3.41	0.40	3	7	1	77	77
54	77.70	57.65	7	12432.33	42.39	9224.48	16.53	0	0	130.81	12.45	303.95	4.16	328.49	42.43	134.31	14.28	1	2196.77	4.25	0.50	4	7	2	77	76
55	77.76	58.01	8	12442.01	32.56	9282.09	29.65	0	0	144.27	12.58	268.94	5.76	283.21	31.78	264.16	28.11	1	1339.52	4.44	0.45	5	7	3	77	75
56	78.07	57.59	9	12491.86	13.96	9214.92	17.68	0	0	159.86	8.16	266.11	3.27	214.02	12.71	268.05	16.46	1	558.95	3.06	0.72	3	7	4	77	74
57	78.86	56.27	10	12617.71	21.32	9003.09	33.24	0	0	131.45	17.07	291.61	4.26	128.68	19.74	197.40	29.44	1	1095.48	3.69	0.38	4	7	5	77	73
58	77.91	57.12	11	12465.68	15.71	9138.78	16.63	0	0	193.08	20.36	301.76	3.76	120.24	15.37	125.45	15.59	1	1297.17	4.23	0.52	4	7	6	77	72
59	78.46	58.27	12	12553.83	20.94	9323.75	15.21	0	0	167.89	12.88	285.90	3.72	210.80	18.52	153.13	13.43	0	1174.70	4.53	0.62	3	7	7	77	71
60	77.65	57.59	13	12423.58	23.32	9215.07	31.97	0	0	114.38	9.71	291.21	3.90	215.10	21.10	275.86	31.37	1	1875.33	4.32	0.51	5	7	8	77	70
61	78.71	56.21	14	12594.21	20.35	8994.11	30.79	0	0	142.51	16.98	290.53	4.32	130.88	17.59	198.40	27.23	1	1510.45	4.17	0.42	5	7	9	77	69
62	78.30	57.38	15	12528.33	19.66	9181.52	20.96	0	0	161.44	14.33	301.32	4.07	171.02	17.36	182.34	18.50	0	1250.80	4.02	0.55	3	7	10	77	68
63	78.12	57.64	16	12499.05	12.56	9223.06	15.88	0	0	201.75	12.27	295.78	3.55	159.64	11.17	201.58	14.04	0	1649.73	5.34	0.72	3	7	11	77	67
64	77.83	57.63	17	12453.44	16.37	9220.66	12.24	0	0	182.79	11.97	298.75	3.16	192.49	14.41	143.44	10.57	0	1737.30	4.95	0.70	3	7	12	77	66
65	77.67	56.99	18	12427.16	26.46	9118.33	12.98	0	0	161.92	11.38	286.29	3.73	286.73	24.89	144.72	11.89	1	547.60	4.76	0.64	3	7	13	77	65
66	77.47	57.58	19	12394.62	49.24	9213.14	17.89	0	0	145.39	12.17	283.17	4.89	385.83	51.85	167.23	16.10	1	1622.98	3.69	0.52	4	7	14	77	64
67	78.04	57.47	20	12485.77	17.51	9195.66	13.22	0	0	174.81	10.99	279.01	3.32	214.83	15.62	162.46	11.66	0	1520.85	4.75	0.70	3	7	15	77	63
68	77.86	56.91	21	12457.81	13.50	9105.06	5.31	0	0	275.23	16.03	298.06	2.92	187.97	11.84	89.62	6.17	1	1504.83	5.55	0.79	5	7	16	77	62
69	77.53	57.12	22	12404.30	20.93	9139.11	25.77	0	0	151.78	14.14	303.82	4.43	173.98	18.57	213.38	23.12	0	1629.17	3.12	0.51	3	7	17	77	61
70	79.04	57.59	23	12647.18	24.83	9214.29	23.59	0	0	145.49	19.84	293.59	4.17	140.67	22.38	130.59	19.39	1	1189.75	4.00	0.38	4	7	18	77	60
71	77.27	57.42	24	12363.76	13.09	9187.93	8.80	0	0	289.20	15.49	296.95	3.68	186.80	11.45	121.02	6.91	1	1160.85	7.16	0.79	4	7	19	77	59
72	77.16	57.56	25	12345.01	15.88	9209.17	13.51	0	0	203.24	12.96	301.39	3.70	192.19	14.04	163.44	11.89	0	1139.40	5.42	0.70	3	7	20	77	58
73	77.01	57.61	26	12322.11	8.38	9218.04	8.89	0	0	323.26	15.19	305.36	3.35	138.54	7.63	145.21	7.63	0	1307.10	6.79	0.83	4	7	21	77	57
74	77.13	57.54	27	12341.07	12.66	9205.79	11.25	0	0	277.29	17.74	296.12	3.93	151.89	11.15	132.69	9.26	1	1718.80	6.59	0.73	5	7	22	77	56
75	77.06	57.57	28	12328.95	14.28	9210.46	12.96	0	0	253.13	15.28	291.53	4.26	182.48	12.61	165.53	11.39	0	1292.48	6.13	0.73	3	7	23	77	55
76	76.84	57.51	29	12294.62	10.48	9201.43	12.52	0	0	308.20	21.81	323.06	4.18	117.14	9.94	134.59	10.33	1	2437.58	6.98	0.70	5	7	24	77	54
77	77.02	57.28	30	12322.58	10.88	9165.54	10.79	0	0	268.90	12.58	304.09	3.63	179.47	9.62	178.00	9.53	0	2371.17	8.03	0.81	3	7	25	77	53
78	76.92	57.57	31	12307.39	10.77	9210.56	10.34	0	0	308.09	16.58	308.48	3.92	154.07	9.52	147.20	8.89	0	1636.60	8.26	0.79	3	7	26	77	52
79	76.55	57.46	32	12248.15	18.59	9193.33	11.39	0	0	254.67	17.93	310.81	4.36	201.22	16.26	116.52	8.61	1	1565.42	6.74	0.68	4	7	27	77	51
80	76.49	57.44	33	12238.45	18.50	9189.64	12.77	0	0	219.93	13.47	305.97	4.25	233.25	16.55	161.37	11.31	0	2711.25	5.20	0.70	4	7	28	77	50
81	77.31	57.23	34	12369.68	15.95	9156.98	11.02	0	0	282.75	16.20	301.73	4.65	214.87	14.13	148.72	9.77	0	2904.58	8.72	0.74	3	7	29	77	49
82	76.97	57.11	35	12315.86	10.13	9137.04	11.07	0	0	257.89	13.82	313.28	3.32	146.37	9.08	159.37	9.75	0	2054.12	6.59	0.79	3	7	30	77	48
83	77.59	56.44	36	12414.37	13.05	9030.58	13.67	0	0	236.58	16.13	310.34	3.80	146.39	11.21	153.58	11.83	0	2668.35	5.94	0.70	4	7	31	77	47
84	77.41	56.48	37	12385.26	10.63	9036.64	12.94	0	0	235.47	12.50	286.93	3.40	154.04	9.28	187.81	11.39	0	1641.65	5.80	0.78	3	7	32	77	46
85	77.71	56.56	38	12433.35	14.39	9049.73	13.98	0	0	206.64	14.91	302.03	3.53	153.12	12.56	148.30	12.03	0	1773.73	4.86	0.67	3	7	33	77	45
86	78.01	56.40	39	12481.77	22.54	9023.75	20.51	0	0	136.73	11.54	289.19	3.73	206.66	20.15	188.42	18.26	0	1241.50	4.04	0.55	4	7	34	77	44
87	78.28	56.55	40	12524.44	25.99	9047.43	26.50	0	0	131.44	12.33	293.10	4.47	215.57	23.39	219.74	23.84	0	1378.77	3.89	0.47	3	7	35	77	43
88	77.91	57.28	41	12465.58	9.84	9165.13	10.94	0	0	270.21	12.61	292.44	3.46	162.81	8.71	180.87	9.64	0	2163.17	7.28	0.82	3	7	36	77	42
89	77.73	57.60	42	12436.15	32.02	9216.72	13.56	0	0	147.00	13.03	313.43	3.50	271.55	29.32	104.28	9.71	1	2564.02	4.10	0.56	4	7	37	77	41
90	77.88	57.42	43	12460.13	16.02	9186.79	12.37	0	0	248.86	18.35	301.78	4.15	166.17	14.02	125.03	9.93	1	1605.20	7.43	0.67	4	7	38	77	40
91	77.21	57.30	44	12353.40	27.15	9168.11	20.94	0	0	128.89	13.09	296.86	3.83	206.28	24.05	159.23	18.50	0	1450.08	3.40	0.48	3	7	39	77	39
92	76.73	58.13	45	12277.27	21.19	9301.33	23.60	0	0	178.68	23.80	312.31	4.73	121.58	18.20	137.11	21.17	1	1477.38	4.22	0.41	5	7	40	77	38
93	77.88	58.02	46	12460.69	24.04	9282.84	26.38	0	0	132.31	10.09	282.58	4.35	246.35	22.28	266.98	24.99	1	2016.52	3.91	0.51	4	7	41	77	37
94	78.47	57.70	47	12554.83	31.31	9232.69	32.59	0	0	106.69	10.57	279.58	4.50	247.46	28.84	256.60	30.25	1	340.08	2.15	0.39	4	7	42	77	36
95	77.40	58.04	48	12384.17	39.30	9286.15	46.94	0	0	87.86	10.38	284.74	4.92	261.87	36.88	302.79	46.38	1	296.73	2.72	0.28	5	7	43	77	35
96	79.07	57.36	49	12651.40	26.82	9178.33	35.64	0	0	104.58	9.74	278.32	4.22	226.23	24.66	293.97	34.36	1	1393.58	3.98	0.42	5	7	44	77	34
97	78.58	57.45	51	12573.08	15.88	9192.52	17.34	0	0	220.05	22.21	314.07	3.98	102.81	10.86	125.17	13.69	1	1200.45	7.30	0.54	5	7	45	77	33
98	77.27	56.72	52	12363.48	31.70	9075.10	25.01	0	0	114.66	8.82	277.51	4.22	314.32	31.67	256.54	23.44	1	1918.70	3.26	0.48	5	7	46	77	32
99	78.25	56.92	53	12520.73	33.77	9106.99	23.19	0	0	119.49	12.26	289.07	4.26	253.85	30.84	175.92	20.80	1	1277.20	2.75	0.44	4	7	47	77	31
100	78.91	57.32	56	12625.98	28.00	9171.82	25.70	0	0	116.98	12.22	279.35	3.98	207.30	25.10	190.79	22.89	0	713.05	2.57	0.44	4	7	48	77	30
101	78.85	56.72	57	12615.26	28.12	9075.56	21.13	0	0	127.84	12.04	271.54	3.92	229.58	25.56	174.18	18.83	0	531.20	3.24	0.50	5	7	49	77	29
102	78.71	56.78	59	12593.48	28.59	9085.38	31.03	0	0	107.57	14.45	294.06	3.96	164.12	25.18	178.10	27.35	0	963.92	2.43	0.35	3	7	50	77	28
103	78.15	56.69	61	12504.11	37.74	9071.19	31.87	0	0	91.54	8.41	276.87	4.14	313.20	37.79	272.65	30.32	1	1237.15	3.58	0.38	5	7	51	77	27
104	77.20	57.12	63	12352.12	15.04	9139.42	19.03	0	0	170.63	10.49	287.77	3.70	190.44	13.49	239.32	17.29	0	1319.50	3.77	0.68	3	7	52	77	26
105	77.55	57.46	64	12408.41	13.92	9193.72	13.55	0	0	231.78	15.44	312.45	3.87	160.55	12.14	156.24	11.78	0	2459.20	7.52	0.70	4	7	53	77	25
106	77.44	57.54	65	12389.80	22.20	9205.63	44.52	0	0	133.91	12.14	284.92	5.04	192.16	20.11	339.56	45.30	1	813.52	3.84	0.46	4	7	54	77	24
107	77.39	56.85	66	12382.64	18.35	9095.91	22.62	0	0	165.72	14.26	302.45	4.21	164.65	16.20	202.95	20.05	0	1900.23	4.14	0.56	3	7	55	77	23
108	76.42	57.38	67	12226.52	14.01	9180.76	14.84	0	0	237.37	14.83	298.96	4.26	173.03	12.36	183.29	13.11	0	1826.60	6.01	0.71	3	7	56	77	22
109	76.59	56.82	68	12254.55	14.18	9091.06	14.29	0	0	239.26	17.05	303.43	4.12	152.81	12.29	154.32	12.57	0	1688.65	5.00	0.68	5	7	57	77	21
110	76.58	56.80	69	12252.20	25.05	9088.02	31.61	0	0	152.56	23.30	320.65	5.03	120.37	19.54	157.93	27.61	1	1738.98	5.47	0.33	5	7	58	77	20
111	77.38	56.65	70	12380.77	18.81	9064.10	16.08	0	0	155.92	10.84	272.50	3.43	209.45	16.73	179.18	14.30	0	1199.83	4.66	0.65	3	7	59	77	19
112	76.63	56.19	71	12261.38	30.23	8990.22	19.60	0	0	138.95	15.62	297.88	4.15	207.51	26.62	135.21	17.60	0	1225.10	3.82	0.44	4	7	60	77	18
113	77.09	56.97	72	12334.57	15.06	9114.41	15.08	0	0	214.55	14.59	295.68	3.99	170.93	13.30	171.17	13.32	0	1661.33	6.53	0.68	3	7	61	77	17
114	76.76	56.23	73	12281.92	10.80	8997.40	14.48	0	0	219.79	12.58	298.07	3.38	145.58	9.53	195.03	12.75	0	1152.00	5.91	0.75	4	7	62	77	16
115	76.80	56.13	74	12288.46	17.46	8981.39	14.15	0	0	154.99	10.39	281.53	3.02	200.81	15.56	163.21	12.55	0	1391.67	3.72	0.68	4	7	63	77	15
116	76.62	56.91	75	12259.42	23.70	9105.82	24.34	0	0	144.50	15.02	303.28	4.31	176.08	20.93	180.75	21.54	0	1352.40	3.68	0.47	4	7	64	77	14
117	76.44	56.45	76	12230.52	19.29	9031.31	14.38	0	0	188.66	15.26	300.58	3.79	182.99	16.89	134.85	12.01	0	2068.12	5.28	0.61	4	7	65	77	13
118	76.76	56.25	77	12281.78	33.63	9000.28	20.71	0	0	161.34	26.10	308.94	4.94	160.61	29.24	96.03	17.87	1	1563.15	4.53	0.31	4	7	66	77	12
119	77.21	56.19	78	12353.39	26.25	8990.69	22.89	0	0	151.80	12.91	280.82	4.83	239.55	23.90	209.85	20.65	0	1248.38	3.88	0.51	4	7	67	77	11
120	76.46	56.36	79	12233.80	15.39	9018.09	12.22	0	0	209.13	15.24	296.80	3.40	161.49	13.36	125.98	10.04	1	1405.38	6.88	0.68	5	7	68	77	10
121	76.65	56.23	80	12263.31	18.98	8996.17	14.66	0	0	188.38	15.40	290.08	3.82	178.75	16.63	138.27	12.95	0	1361.23	4.57	0.61	4	7	69	77	9
122	77.37	56.71	81	12379.72	16.04	9072.88	19.11	0	0	206.59	17.40	283.50	4.40	146.08	13.87	174.52	16.76	0	1143.80	4.90	0.59	3	7	70	77	8
123	76.46	56.83	82	12233.57	16.30	9092.48	18.31	0	0	177.15	14.58	300.00	3.73	152.14	14.14	171.32	16.10	0	2394.88	5.44	0.60	5	7	71	77	7
124	76.94	56.67	83	12310.32	20.01	9067.11	21.84	0	0	142.80	9.89	278.41	3.89	224.84	18.31	245.49	19.98	0	677.52	4.40	0.59	3	7	72	77	6
125	76.42	56.19	85	12227.01	16.67	8990.72	14.90	0	0	230.97	22.64	313.19	4.27	127.87	13.49	118.36	13.64	1	1251.02	5.53	0.56	5	7	73	77	5
126	77.32	56.93	86	12370.89	18.48	9109.13	8.95	0	0	203.91	17.71	294.89	3.27	171.16	16.14	96.75	10.58	1	1047.05	4.63	0.63	5	7	74	77	4
127	77.50	57.18	87	12400.54	13.37	9149.05	13.72	0	0	248.84	18.79	290.19	3.99	133.81	11.03	139.64	12.14	1	722.67	6.26	0.66	5	7	75	77	3
128	77.69	57.37	88	12430.14	18.73	9179.28	15.48	0	0	169.28	13.84	294.89	3.51	176.23	16.43	145.19	13.37	0	1515.77	5.70	0.61	3	7	76	77	2
129	78.23	57.46	89	12516.35	14.20	9193.73	17.90	0	0	198.52	16.58	283.57	3.81	131.07	12.54	164.79	15.59	1	1233.90	4.61	0.61	4	7	77	77	1
130	26.93	70.74	11	4309.02	40.98	11317.88	32.10	0	0	81.71	10.83	262.13	3.78	238.06	37.46	188.38	28.75	0	-89.62	3.36	0.32	3	8	1	1	1
131	72.01	78.70	11	11521.40	29.11	12591.48	25.26	0	0	139.50	19.07	309.93	4.57	163.86	25.60	141.77	21.90	0	981.10	3.31	0.36	4	9	1	5	5
132	70.09	79.25	12	11214.28	20.42	12680.46	21.04	0	0	183.76	23.81	324.37	4.54	124.82	19.43	125.34	18.26	1	1775.67	3.83	0.42	5	9	2	5	4
133	68.19	78.68	13	10909.67	33.80	12588.92	21.33	0	0	147.25	14.92	325.42	4.98	256.48	30.92	163.60	19.02	1	2619.23	2.98	0.46	5	9	3	5	3
134	69.57	79.72	14	11131.40	33.38	12755.84	27.60	0	0	190.94	32.53	348.10	5.24	77.10	18.01	120.65	23.29	1	2624.65	3.97	0.31	5	9	4	5	2
135	70.00	80.83	15	11200.71	12.67	12933.11	12.58	0	0	232.00	23.26	324.15	3.58	109.66	13.94	104.92	12.47	1	944.48	2.77	0.57	4	9	5	5	1
136	66.26	81.61	12	10601.15	31.60	13057.79	23.94	0	0	136.77	17.34	340.21	4.61	191.89	27.80	144.87	20.68	0	2226.83	2.25	0.43	5	10	1	1	1
137	62.16	77.58	14	9946.17	22.74	12412.56	21.13	0	0	162.84	14.19	313.75	4.50	201.57	20.35	187.78	18.78	0	2501.80	4.14	0.54	3	11	1	23	23
138	62.03	77.73	15	9924.06	22.02	12437.17	27.83	0	0	205.57	33.95	351.61	6.16	112.16	23.58	131.81	24.04	1	2782.77	6.13	0.31	4	11	2	23	22
139	61.97	77.59	16	9914.89	20.58	12414.53	16.49	0	0	205.61	19.81	323.68	4.50	163.64	18.05	128.63	13.49	1	3244.23	4.50	0.54	5	11	3	23	21
140	61.99	77.50	17	9918.42	40.06	12400.13	25.58	0	0	109.77	16.88	325.70	4.18	198.96	35.22	122.76	20.09	1	543.55	1.59	0.31	3	11	4	23	20
141	61.92	77.70	18	9906.82	14.40	12432.63	21.78	0	0	237.39	25.07	326.72	5.12	112.94	14.97	161.13	18.97	1	2754.30	4.03	0.51	4	11	5	23	19
142	61.93	77.83	19	9908.19	41.61	12453.46	31.15	0	0	128.82	18.80	326.06	5.82	220.14	37.20	165.36	27.72	0	2195.20	3.12	0.30	3	11	6	23	18
143	62.33	77.92	20	9972.42	22.02	12467.46	21.28	0	0	150.09	12.41	317.80	4.15	206.46	19.66	199.51	19.03	0	1470.83	3.24	0.55	3	11	7	23	17
144	62.19	77.85	21	9949.74	24.19	12456.64	26.66	0	0	126.49	9.34	295.30	4.22	256.64	22.62	279.59	25.49	1	-69.17	2.29	0.51	4	11	8	23	16
145	62.04	77.68	22	9926.27	18.52	12428.69	20.01	0	0	200.09	19.80	324.55	4.66	144.85	16.61	155.68	17.44	0	1406.75	3.45	0.53	5	11	9	23	15
146	61.85	77.64	23	9896.59	13.88	12422.38	12.19	0	0	271.80	20.67	311.94	4.13	140.16	12.34	118.46	9.69	1	1066.52	4.77	0.67	4	11	10	23	14
147	62.13	77.62	24	9941.52	26.39	12419.78	30.23	0	0	151.36	24.50	340.18	5.11	127.56	24.40	143.31	25.82	1	635.95	2.80	0.31	5	11	11	23	13
148	61.87	77.45	25	9899.94	24.68	12391.84	18.16	0	0	225.85	23.26	326.51	5.76	183.89	21.65	133.47	15.09	1	765.33	2.71	0.49	3	11	12	23	12
149	62.14	77.79	26	9942.16	20.61	12446.45	15.76	0	0	190.73	13.23	305.38	4.34	228.53	18.71	176.32	14.06	0	1301.10	3.16	0.64	4	11	13	23	11
150	62.13	78.08	27	9941.36	24.16	12492.18	39.32	0	0	125.82	16.46	318.03	4.80	143.63	21.80	231.01	35.44	0	271.08	2.30	0.36	5	11	14	23	10
151	62.26	77.58	28	9961.50	21.92	12412.47	19.31	0	0	184.39	16.49	307.40	4.72	189.18	19.36	166.62	17.01	0	416.08	2.40	0.54	3	11	15	23	9
152	62.02	77.78	29	9923.06	12.94	12445.42	14.50	0	0	222.80	15.03	309.24	3.72	148.31	11.57	165.61	12.72	0	1527.80	5.28	0.70	3	11	16	23	8
153	62.13	77.59	30	9941.49	19.85	12414.66	14.58	0	0	176.94	14.48	319.70	3.64	186.36	17.43	135.51	12.27	0	1761.35	4.76	0.61	3	11	17	23	7
154	62.09	78.11	31	9934.47	27.78	12497.73	29.95	0	0	159.29	16.61	306.07	5.87	206.90	25.04	222.32	27.20	0	1753.80	2.78	0.43	5	11	18	23	6
155	61.66	77.78	32	9864.98	26.22	12445.38	25.64	0	0	216.89	30.07	332.77	6.74	144.90	22.59	142.28	22.54	0	2761.02	4.90	0.36	4	11	19	23	5
156	62.00	77.69	33	9920.17	24.27	12429.65	22.51	0	0	231.36	25.38	318.09	6.62	170.56	21.39	158.05	19.73	0	2691.83	4.50	0.46	3	11	20	23	4
157	61.94	77.87	34	9910.13	22.78	12459.34	25.41	0	0	153.66	17.76	318.77	4.52	152.22	20.26	169.49	22.35	0	2188.95	3.17	0.44	4	11	21	23	3
158	63.00	79.55	35	10079.48	32.05	12727.68	107.70	0	0	126.04	14.35	301.50	7.76	226.14	29.93	550.25	161.51	1	2713.23	5.82	0.26	5	11	22	23	2
159	64.00	81.03	36	10240.68	27.17	12965.16	14.70	0	0	198.54	23.69	324.37	4.92	180.14	23.80	107.21	16.55	1	1758.88	3.79	0.46	5	11	23	23	1
160	65.97	77.81	14	10555.90	32.54	12449.64	33.34	0	0	141.80	21.26	345.85	5.76	167.42	28.75	171.49	29.39	0	2112.77	2.78	0.31	3	12	1	2	2
161	65.71	77.78	15	10514.03	24.21	12444.80	31.72	0	0	173.72	19.97	329.26	6.01	162.89	21.44	213.22	28.18	0	2954.40	3.16	0.41	5	12	2	2	1
162	38.51	42.91	16	6161.06	46.33	6865.30	21.34	0	0	152.00	34.71	322.85	5.94	164.10	40.32	90.85	24.80	1	846.77	3.13	0.20	4	13	1	1	1
163	67.18	79.39	16	10749.26	49.03	12702.27	23.73	0	0	134.96	18.56	354.61	5.60	270.95	45.25	131.69	20.00	1	2933.95	4.75	0.33	5	14	1	2	2
164	67.68	79.86	17	10828.53	16.00	12778.39	19.17	0	0	229.82	13.38	323.26	5.24	214.97	14.49	254.91	17.73	1	3672.88	7.43	0.67	3	14	2	2	1
165	72.58	56.61	17	11612.64	38.98	9058.36	31.65	0	0	85.29	11.16	292.13	3.84	230.89	35.03	187.97	28.32	0	960.75	1.98	0.32	4	15	1	1	1
166	63.68	80.69	19	10188.24	32.79	12910.73	31.86	0	0	130.92	15.90	321.88	5.38	209.62	29.31	202.83	28.78	0	1775.83	2.63	0.36	4	16	1	1	1
167	68.33	76.87	20	10932.95	17.39	12299.59	17.37	0	0	149.56	14.71	324.83	3.09	135.04	14.78	136.69	15.64	0	736.15	2.89	0.54	4	17	1	16	16
168	68.18	78.78	21	10908.44	23.81	12604.90	33.28	0	0	131.20	10.95	312.77	4.80	224.68	21.85	303.65	32.59	1	2368.17	5.00	0.47	4	17	2	16	15
169	68.44	78.44	22	10951.08	30.33	12550.82	30.22	0	0	152.22	21.74	339.75	5.64	163.41	26.54	162.78	26.43	0	3319.38	3.11	0.33	3	17	3	16	14
170	68.12	78.36	24	10898.66	14.66	12537.22	22.25	0	0	227.90	17.35	347.18	5.13	149.33	13.16	225.68	19.79	0	2932.05	5.88	0.62	5	17	4	16	13
171	67.59	78.43	25	10814.65	9.14	12548.27	10.67	0	0	431.52	24.49	353.08	4.91	116.26	6.98	141.92	9.02	1	2774.20	8.00	0.78	4	17	5	16	12
172	67.75	78.73	26	10840.20	18.99	12596.93	19.21	0	0	205.10	23.37	350.21	4.62	127.75	16.52	128.90	16.55	1	1337.25	4.32	0.47	4	17	6	16	11
173	67.82	80.18	27	10850.64	23.41	12828.13	36.90	0	0	166.06	29.73	339.94	5.85	105.36	22.64	160.34	32.23	1	2092.65	4.27	0.28	5	17	7	16	10
174	68.25	79.07	28	10919.78	27.35	12651.54	28.17	0	0	202.81	17.45	319.83	7.39	248.49	25.26	254.60	26.28	1	3704.15	8.35	0.46	4	17	8	16	9
175	67.08	80.61	31	10732.55	25.77	12897.97	13.88	0	0	210.64	12.12	325.39	4.97	327.84	26.06	189.65	12.58	1	3664.65	4.88	0.68	5	17	9	16	8
176	68.50	80.61	34	10959.71	23.54	12897.09	21.79	0	0	155.65	13.48	326.63	4.51	210.71	21.02	195.07	19.45	0	2383.42	2.47	0.53	3	17	10	16	7
177	69.89	79.71	35	11182.33	16.12	12754.11	11.85	0	0	225.68	18.86	324.19	3.61	148.16	14.20	104.02	9.68	1	1799.60	6.32	0.63	5	17	11	16	6
178	70.81	80.80	36	11329.64	56.90	12927.93	32.25	0	0	95.42	14.10	315.44	5.09	287.71	54.79	170.42	28.97	1	865.20	3.32	0.30	5	17	12	16	5
179	70.24	81.79	37	11239.03	32.05	13086.45	20.45	0	0	165.73	17.69	335.32	5.28	231.46	28.62	148.37	18.22	0	3161.25	3.98	0.45	4	17	13	16	4
180	69.88	81.87	38	11180.18	10.97	13099.75	7.50	0	0	365.05	25.92	335.12	4.04	125.89	10.25	95.20	8.23	1	2733.92	8.18	0.72	4	17	14	16	3
181	69.07	81.95	39	11050.44	24.24	13112.40	16.17	0	0	175.61	10.98	302.61	4.46	294.03	23.42	202.81	14.69	1	3127.50	6.25	0.64	4	17	15	16	2
182	70.77	82.85	41	11323.41	41.53	13255.44	22.58	0	0	109.78	10.43	286.48	4.15	318.71	41.55	186.35	20.44	1	-15.70	1.63	0.47	5	17	16	16	1
183	65.79	83.03	21	10525.94	26.13	13284.14	17.93	0	0	183.75	24.42	328.17	4.86	154.18	22.85	113.07	19.10	1	919.55	2.70	0.40	4	18	1	1	1
184	68.29	82.74	22	10926.99	25.40	13238.39	26.16	0	0	172.00	23.22	331.33	5.33	144.40	22.05	148.88	22.84	0	1716.33	2.82	0.37	4	19	1	1	1
185	69.52	76.74	23	11123.30	16.48	12278.46	26.09	0	0	182.21	13.14	319.22	4.82	178.47	14.82	277.16	24.43	1	1904.52	4.46	0.60	5	20	1	2	2
186	70.05	77.93	25	11207.86	54.39	12468.46	27.43	0	0	125.73	12.36	319.74	5.53	355.70	54.09	218.39	25.07	1	3671.17	5.41	0.52	5	20	2	2	1
187	75.35	63.80	26	12055.53	37.42	10208.34	30.66	0	0	110.95	7.82	263.85	4.32	361.32	38.86	323.57	31.39	1	1935.48	3.16	0.50	5	21	1	1	1
188	66.17	81.39	29	10586.87	29.87	13022.87	47.22	0	0	139.31	36.43	342.03	6.24	96.41	30.39	141.13	40.02	1	1188.48	3.34	0.17	5	22	1	1	1
189	72.41	79.16	29	11586.37	56.16	12666.07	66.77	0	0	106.46	27.28	324.53	5.27	57.70	46.13	212.87	58.62	1	2295.75	4.04	0.23	5	23	1	5	5
190	71.81	80.59	30	11490.16	35.67	12894.66	37.49	0	0	121.84	15.25	291.58	5.65	221.03	32.57	229.82	34.91	0	357.75	3.28	0.34	5	23	2	5	4
191	70.25	80.10	31	11240.48	25.35	12816.25	15.84	0	0	199.83	12.27	302.10	4.85	291.58	25.14	201.67	14.30	1	3600.35	4.51	0.67	5	23	3	5	3
192	69.98	80.42	32	11196.36	27.94	12867.24	17.56	0	0	187.87	17.45	329.13	5.14	231.12	25.09	145.57	15.24	0	2147.67	4.43	0.52	4	23	4	5	2
193	69.30	80.98	33	11087.78	15.78	12957.58	8.51	0	0	259.58	12.00	324.87	3.75	262.16	14.42	143.82	7.79	1	3512.75	5.21	0.81	4	23	5	5	1
194	74.36	63.68	30	11898.10	31.26	10188.49	39.71	0	0	98.73	12.03	294.33	4.51	200.28	28.17	252.45	36.36	1	757.02	4.59	0.35	5	24	1	2	2
195	72.85	63.76	31	11656.69	59.09	10201.70	22.50	0	0	95.74	9.47	289.17	4.07	402.08	66.10	179.52	20.45	1	-257.12	4.11	0.43	5	24	2	2	1
196	64.31	80.33	32	10289.99	23.04	12852.18	21.25	0	0	240.35	30.58	342.04	6.25	137.91	19.73	126.05	17.72	1	3091.58	4.35	0.41	3	25	1	3	3
197	63.62	80.76	33	10178.72	41.04	12922.15	25.70	0	0	157.57	15.34	304.80	6.52	318.24	40.86	207.41	23.62	1	3159.48	2.60	0.41	5	25	2	3	2
198	63.86	81.64	34	10217.20	13.39	13062.47	17.74	0	0	278.40	32.47	332.57	5.03	98.44	14.11	113.79	13.76	1	2332.10	4.46	0.49	5	25	3	3	1
199	36.26	42.43	34	5801.05	29.63	6789.32	19.12	0	0	176.56	9.33	283.83	5.18	398.15	34.20	286.81	18.59	1	4633.55	5.33	0.58	5	26	1	109	109
200	37.20	41.91	35	5951.73	12.17	6705.40	11.47	0	0	358.18	17.97	298.66	5.29	187.33	10.77	176.58	10.16	0	4273.33	9.66	0.79	4	26	2	109	108
201	37.46	42.40	36	5994.20	20.84	6783.32	18.38	0	0	225.64	16.52	319.90	5.67	220.86	18.67	194.98	16.44	0	4037.83	6.43	0.60	3	26	3	109	107
202	37.07	43.03	37	5931.61	30.47	6884.31	38.86	0	0	148.61	11.21	277.08	6.28	311.50	30.73	371.78	42.54	1	4332.45	7.41	0.41	5	26	4	109	106
203	36.59	41.98	38	5854.05	27.58	6716.45	16.74	0	0	268.52	17.49	291.18	7.15	307.08	27.44	201.52	15.19	1	4640.27	10.40	0.64	5	26	5	109	105
204	36.43	41.50	39	5828.15	17.44	6639.62	14.41	0	0	255.84	13.15	302.76	5.32	263.28	16.18	219.55	13.08	1	4100.52	9.66	0.72	5	26	6	109	104
205	36.06	41.68	40	5769.12	21.82	6668.51	14.11	0	0	272.20	14.55	310.02	6.13	307.17	21.48	207.76	12.84	1	5427.60	10.69	0.70	5	26	7	109	103
206	36.98	41.36	41	5916.08	16.77	6617.23	22.01	0	0	271.70	15.07	288.32	6.79	237.46	15.61	303.93	21.56	1	4035.55	9.24	0.65	4	26	8	109	102
207	36.57	41.03	42	5851.85	22.86	6565.08	17.96	0	0	280.93	20.39	317.93	7.32	244.14	20.73	192.70	16.16	0	4896.85	8.36	0.60	5	26	9	109	101
208	37.30	41.50	43	5968.17	24.07	6640.00	22.99	0	0	266.04	25.39	328.22	7.85	194.66	21.52	186.54	20.40	0	4708.65	8.94	0.50	4	26	10	109	100
209	36.45	41.82	44	5832.10	50.51	6691.92	20.25	0	0	222.38	19.62	321.87	8.52	398.56	57.78	181.76	18.44	1	5026.00	9.97	0.49	5	26	11	109	99
210	37.05	42.85	45	5928.29	29.04	6855.60	22.15	0	0	201.61	14.01	310.79	6.08	288.81	28.96	246.60	20.71	1	5436.80	8.08	0.61	5	26	12	109	98
211	37.81	42.87	46	6050.36	13.46	6859.06	9.86	0	0	416.45	18.62	314.92	6.07	232.58	12.10	171.21	8.81	0	5356.30	11.90	0.81	4	26	13	109	97
212	37.47	43.03	47	5994.87	16.76	6884.56	12.69	0	0	268.27	11.89	299.85	4.91	278.71	16.45	223.96	11.59	1	5783.10	9.30	0.78	5	26	14	109	96
213	36.31	41.93	48	5808.80	41.70	6708.06	19.25	0	0	216.29	15.42	310.25	7.42	405.80	48.44	215.00	17.76	1	5239.73	6.66	0.54	5	26	15	109	95
214	36.13	42.89	49	5780.30	42.85	6861.90	37.04	0	0	127.96	11.32	295.23	5.95	328.86	43.27	317.34	37.32	1	3430.35	6.45	0.44	5	26	16	109	94
215	36.22	42.92	50	5794.89	19.13	6867.00	19.34	0	0	178.37	10.26	301.48	4.51	259.80	17.88	261.62	18.19	1	3618.08	6.59	0.65	5	26	17	109	93
216	36.97	42.24	51	5914.63	22.15	6757.89	18.96	0	0	206.33	13.41	318.46	5.52	263.04	20.79	228.40	17.30	1	4055.65	6.85	0.61	4	26	18	109	92
217	37.49	42.74	52	5997.72	48.53	6837.98	19.84	0	0	175.38	14.53	322.68	6.30	387.29	51.59	188.29	18.02	1	3583.65	6.42	0.51	5	26	19	109	91
218	36.01	43.10	53	5761.37	41.21	6895.87	17.00	0	0	193.16	11.94	281.95	5.92	438.47	49.70	218.52	15.78	1	3982.70	6.73	0.59	4	26	20	109	90
219	36.75	42.35	54	5879.23	19.25	6775.72	14.17	0	0	234.98	11.82	301.78	5.06	293.17	18.55	221.66	12.94	1	4737.98	8.55	0.71	4	26	21	109	89
220	37.89	43.02	55	6062.30	21.06	6883.63	17.39	0	0	249.55	18.29	327.87	6.07	222.38	18.91	184.08	15.53	0	4115.95	5.93	0.61	3	26	22	109	88
221	37.88	42.67	56	6061.51	10.44	6827.73	9.32	0	0	502.07	24.90	327.40	5.98	161.98	9.18	144.08	8.06	0	5122.27	13.03	0.81	4	26	23	109	87
222	37.62	42.62	57	6019.53	12.39	6818.80	11.18	0	0	409.12	18.73	311.57	6.14	209.69	11.05	189.43	9.97	0	5490.85	10.18	0.80	3	26	24	109	86
223	38.11	42.86	58	6097.50	8.54	6857.93	9.46	0	0	420.28	16.04	299.18	4.72	172.84	7.57	191.42	8.37	0	4322.55	11.71	0.87	3	26	25	109	85
224	38.29	43.20	59	6126.52	10.34	6911.96	8.97	0	0	389.21	14.77	294.47	4.76	210.96	9.21	183.27	7.99	0	4093.25	9.35	0.86	3	26	26	109	84
225	38.49	42.74	60	6159.00	8.63	6837.71	7.02	0	0	475.13	14.87	301.16	4.67	213.25	7.67	173.49	6.24	0	5961.90	13.57	0.90	3	26	27	109	83
226	38.43	42.76	61	6149.04	35.12	6841.19	25.21	0	0	173.53	14.28	309.68	6.50	310.28	35.28	240.98	23.27	1	3910.55	8.30	0.47	4	26	28	109	82
227	37.71	42.74	62	6033.04	17.15	6838.06	17.23	0	0	251.49	13.13	281.73	5.60	252.41	16.30	257.53	16.00	1	4896.52	6.61	0.70	4	26	29	109	81
228	38.05	43.49	63	6087.41	19.94	6958.56	16.26	0	0	261.96	26.07	342.46	5.48	152.90	17.56	118.20	12.32	1	4423.35	10.70	0.53	4	26	30	109	80
229	38.09	43.09	64	6093.92	26.93	6894.96	20.22	0	0	187.43	18.97	314.18	5.43	205.37	23.86	154.66	18.04	0	3211.98	5.61	0.48	5	26	31	109	79
230	38.10	43.79	65	6096.12	8.86	7007.14	17.02	0	0	235.68	15.10	300.95	3.57	113.72	9.10	207.34	14.96	1	1702.40	3.86	0.73	4	26	32	109	78
231	38.19	43.66	66	6111.00	18.78	6985.84	27.98	0	0	133.68	11.39	303.12	3.89	171.39	16.82	253.26	25.47	1	1387.35	2.78	0.53	3	26	33	109	77
232	37.76	42.89	69	6040.92	22.64	6861.71	42.50	0	0	151.58	19.14	321.99	5.77	139.04	20.10	255.99	39.20	1	2912.83	4.74	0.37	4	26	34	109	76
233	37.95	43.24	70	6071.37	22.83	6919.12	19.72	0	0	167.51	16.75	298.77	4.35	175.85	20.09	151.96	17.35	0	2096.30	4.57	0.50	4	26	35	109	75
234	37.66	43.15	71	6026.35	29.97	6904.47	39.85	0	0	118.87	18.10	327.62	5.08	151.68	26.27	201.81	35.22	0	2590.58	2.78	0.29	3	26	36	109	74
235	37.00	42.32	72	5920.51	37.35	6771.54	38.75	0	0	119.80	13.71	304.48	5.36	237.20	36.73	251.51	37.51	1	3720.48	5.86	0.44	5	26	37	109	73
236	35.93	41.96	73	5749.57	44.91	6713.12	29.64	0	0	119.43	10.39	299.49	5.39	369.27	48.68	267.11	28.48	1	3455.40	6.64	0.38	4	26	38	109	72
237	37.02	42.24	74	5922.45	41.00	6758.48	26.88	0	0	160.13	10.52	288.00	6.24	425.19	48.80	317.94	27.37	1	4253.00	6.38	0.42	5	26	39	109	71
238	36.12	41.76	75	5779.88	20.45	6681.74	15.50	0	0	223.50	11.56	293.07	5.14	297.87	20.10	235.84	14.27	1	4488.50	7.72	0.69	4	26	40	109	70
239	37.05	42.16	76	5927.63	24.84	6745.39	21.31	0	0	193.11	9.84	267.41	5.52	359.03	26.77	321.47	21.76	1	3759.27	6.05	0.58	4	26	41	109	69
240	36.75	41.95	77	5879.80	20.71	6711.62	14.35	0	0	206.29	10.90	288.31	4.60	298.97	20.09	213.49	13.12	1	3163.85	6.57	0.70	5	26	42	109	68
241	36.12	41.67	78	5778.52	25.50	6667.51	21.76	0	0	177.45	8.96	277.15	5.12	365.37	27.61	330.36	22.50	1	3831.33	6.04	0.58	5	26	43	109	67
242	35.47	41.25	79	5675.11	24.48	6600.41	18.46	0	0	224.81	14.61	294.10	6.18	289.88	23.41	221.78	17.11	1	4800.85	6.76	0.61	5	26	44	109	66
243	35.86	41.28	80	5737.90	18.66	6604.60	14.58	0	0	250.45	11.94	274.93	5.40	298.97	18.24	240.96	13.48	1	3997.90	8.33	0.71	4	26	45	109	65
244	36.47	41.67	81	5835.35	22.16	6667.25	13.05	0	0	234.82	10.82	284.96	5.08	354.13	23.53	224.91	12.02	1	3540.67	6.74	0.72	4	26	46	109	64
245	36.62	41.71	82	5858.94	27.34	6674.13	17.35	0	0	223.84	14.18	310.09	5.80	306.33	27.25	210.47	16.34	1	4025.38	7.23	0.66	5	26	47	109	63
246	36.72	42.26	83	5875.26	22.20	6762.08	19.47	0	0	219.81	14.95	302.18	5.99	253.65	20.47	223.89	17.71	1	4455.52	7.77	0.60	4	26	48	109	62
247	36.81	41.82	84	5888.87	17.12	6690.44	10.15	0	0	247.85	10.20	292.15	4.16	312.82	16.91	193.88	9.21	1	3329.40	6.97	0.80	4	26	49	109	61
248	36.45	41.73	85	5831.52	27.14	6676.43	15.68	0	0	198.35	13.39	301.60	5.21	304.78	26.35	182.14	14.18	1	4002.58	6.05	0.62	3	26	50	109	60
249	37.67	42.22	86	6027.79	26.02	6754.47	19.16	0	0	200.98	14.28	298.05	5.71	274.97	25.11	211.18	17.36	1	2726.50	5.47	0.60	5	26	51	109	59
250	38.02	42.80	87	6083.49	14.78	6847.22	13.28	0	0	274.60	17.77	321.47	4.72	176.03	13.02	158.22	11.71	0	3922.08	6.52	0.71	4	26	52	109	58
251	37.34	41.96	88	5973.66	22.40	6713.31	14.06	0	0	234.68	11.79	280.69	5.33	333.22	22.92	221.05	12.96	1	3666.75	7.29	0.70	4	26	53	109	57
252	37.30	42.14	89	5968.54	16.85	6742.33	18.60	0	0	231.39	12.69	278.75	5.38	240.66	15.48	263.15	17.43	1	3040.20	8.75	0.68	4	26	54	109	56
253	37.16	41.72	90	5945.98	20.52	6675.91	22.13	0	0	224.36	15.48	295.00	6.22	231.05	18.96	249.83	20.35	1	3637.83	8.68	0.59	4	26	55	109	55
254	37.04	41.02	91	5925.71	11.41	6563.10	12.22	0	0	306.97	13.69	291.50	4.62	198.46	10.21	212.16	10.98	0	3670.42	8.79	0.81	3	26	56	109	54
255	37.35	41.67	92	5975.77	14.78	6666.44	11.92	0	0	287.52	13.44	288.76	4.94	245.12	13.45	198.66	10.72	0	3759.67	10.38	0.78	3	26	57	109	53
256	36.74	41.82	93	5878.26	28.00	6691.44	33.04	0	0	133.30	11.97	296.74	5.24	241.99	26.39	283.76	31.59	1	2853.62	6.61	0.44	5	26	58	109	52
257	37.48	41.83	94	5996.74	20.49	6692.39	30.94	0	0	158.48	18.87	310.73	4.80	129.25	16.70	199.10	27.18	1	2792.90	5.21	0.42	4	26	59	109	51
258	36.77	41.98	95	5883.66	30.73	6716.95	16.11	0	0	184.64	12.05	292.37	5.14	345.44	31.96	194.82	14.68	1	3684.90	7.36	0.61	4	26	60	109	50
259	37.78	42.41	96	6045.29	18.13	6785.38	19.47	0	0	226.07	22.85	320.73	5.08	138.06	15.97	147.48	16.72	0	1766.62	6.34	0.52	5	26	61	109	49
260	36.42	41.46	97	5827.72	32.17	6633.88	18.41	0	0	196.01	14.83	295.59	6.08	319.61	32.02	191.36	16.70	1	2801.12	9.82	0.54	4	26	62	109	48
261	36.30	41.54	98	5808.37	16.79	6646.96	14.17	0	0	227.28	11.72	284.03	4.58	252.70	15.43	214.91	12.82	1	3553.42	5.52	0.73	3	26	63	109	47
262	37.58	42.08	100	6012.70	42.26	6733.25	23.66	0	0	178.26	51.46	315.89	6.66	107.38	30.02	84.96	27.12	1	1194.23	4.52	0.17	5	26	64	109	46
263	35.95	41.53	101	5752.38	18.36	6644.33	13.32	0	0	256.30	10.91	259.11	5.18	323.32	18.61	247.65	12.37	1	3567.30	7.82	0.74	4	26	65	109	45
264	36.84	41.69	102	5893.71	15.07	6670.14	16.10	0	0	299.61	19.66	309.00	5.84	177.43	13.35	189.53	14.25	0	4199.77	10.48	0.68	4	26	66	109	44
265	36.08	41.44	103	5772.01	14.83	6630.92	11.80	0	0	280.48	9.83	270.53	4.64	318.63	14.91	255.66	11.54	1	4017.48	6.58	0.82	4	26	67	109	43
266	35.54	41.64	104	5685.60	21.30	6662.27	16.93	0	0	288.55	16.33	276.42	7.21	290.46	20.46	235.71	15.57	1	4242.25	10.35	0.65	4	26	68	109	42
267	35.63	41.18	105	5700.29	25.03	6588.14	20.12	0	0	199.67	12.42	291.37	5.86	308.47	24.75	254.64	18.87	1	4410.77	8.15	0.58	4	26	69	109	41
268	35.02	40.80	106	5603.07	23.59	6528.14	18.80	0	0	241.12	17.11	304.58	6.35	256.03	21.88	202.83	17.64	1	5421.83	9.42	0.64	5	26	70	109	40
269	36.12	41.62	107	5779.08	25.16	6658.43	19.73	0	0	180.90	11.79	301.78	5.27	295.24	24.47	238.57	18.17	1	4456.38	6.72	0.58	5	26	71	109	39
270	35.18	41.30	108	5628.52	15.30	6607.27	16.99	0	0	280.18	12.54	273.66	5.74	263.71	14.63	285.94	16.66	1	5157.15	9.43	0.74	4	26	72	109	38
271	34.45	40.45	109	5512.02	25.45	6472.04	21.42	0	0	171.27	11.82	287.65	5.11	275.54	24.89	243.51	19.67	1	3027.12	4.41	0.58	5	26	73	109	37
272	35.54	41.45	110	5686.85	34.08	6632.20	20.27	0	0	161.87	10.62	287.20	5.37	376.04	37.75	246.33	18.91	1	3109.70	6.27	0.53	4	26	74	109	36
273	34.12	40.95	111	5459.20	21.77	6551.82	33.97	0	0	187.05	23.81	321.40	6.25	133.62	20.02	206.11	30.00	1	3315.08	5.66	0.39	5	26	75	109	35
274	35.27	42.15	112	5642.51	45.15	6744.72	20.57	0	0	150.17	11.91	301.00	5.52	397.37	51.52	205.63	18.94	1	2670.10	4.47	0.49	4	26	76	109	34
275	36.04	41.81	113	5767.07	29.05	6690.19	29.55	0	0	154.02	12.75	303.87	5.91	272.40	27.73	277.52	28.20	1	4097.23	5.73	0.45	4	26	77	109	33
276	35.77	41.99	114	5723.42	49.80	6717.73	18.14	0	0	174.37	10.39	279.97	5.74	510.83	69.28	243.67	17.13	1	3405.10	5.41	0.56	5	26	78	109	32
277	36.33	41.80	115	5813.42	21.90	6688.62	12.24	0	0	252.33	13.82	310.99	5.22	302.64	21.18	174.90	11.04	1	5097.48	10.22	0.72	4	26	79	109	31
278	34.85	41.86	116	5576.29	25.01	6697.24	14.39	0	0	205.87	13.10	306.19	4.93	297.13	24.09	176.88	12.97	1	2744.85	6.24	0.66	5	26	80	109	30
279	33.87	42.01	117	5418.81	13.71	6721.05	18.26	0	0	224.31	16.98	306.42	4.34	140.43	12.34	186.06	16.06	0	3527.15	6.71	0.64	5	26	81	109	29
280	35.11	41.32	118	5617.99	37.05	6611.07	21.00	0	0	144.56	9.78	284.29	4.96	383.09	40.80	246.69	19.60	1	3198.05	5.40	0.52	5	26	82	109	28
281	35.00	41.58	119	5599.91	93.62	6652.02	27.72	0	0	162.06	13.12	273.94	7.77	604.31	111.94	272.39	26.56	1	2867.35	8.44	0.37	5	26	83	109	27
282	36.02	41.95	120	5763.93	32.87	6712.54	24.92	0	0	172.09	10.19	271.76	5.91	392.35	37.16	322.22	25.55	1	3583.80	5.49	0.49	5	26	84	109	26
283	36.95	42.31	121	5911.49	20.23	6770.17	20.92	0	0	261.54	19.74	303.34	6.72	208.05	18.16	211.29	19.49	0	3574.92	5.56	0.61	5	26	85	109	25
284	36.68	41.82	122	5869.37	34.48	6691.79	33.55	0	0	155.79	16.25	320.08	6.78	253.14	32.76	248.62	31.47	1	4631.83	7.93	0.42	5	26	86	109	24
285	37.21	42.79	123	5953.77	43.26	6845.81	25.36	0	0	154.97	24.23	326.13	6.12	208.68	40.03	126.10	22.75	1	2167.70	3.80	0.33	5	26	87	109	23
286	36.96	42.77	124	5914.26	30.64	6842.98	21.56	0	0	200.44	18.03	313.60	6.55	261.47	28.46	186.80	19.42	1	2823.75	4.40	0.49	5	26	88	109	22
287	36.71	42.50	125	5873.13	16.39	6799.60	12.52	0	0	337.27	21.66	332.13	5.95	196.69	14.45	149.85	10.87	0	3700.02	8.77	0.70	3	26	89	109	21
288	36.56	42.89	126	5849.54	20.13	6861.77	16.26	0	0	284.22	25.44	332.82	6.26	173.37	17.62	140.84	14.65	0	3457.88	7.08	0.57	5	26	90	109	20
289	36.43	42.29	127	5828.50	32.04	6766.08	24.93	0	0	201.30	17.91	322.28	7.45	278.27	30.21	219.96	22.72	1	4478.98	9.34	0.46	5	26	91	109	19
290	35.24	41.61	128	5637.82	27.53	6657.03	28.05	0	0	150.93	10.30	293.41	5.42	311.29	27.59	316.74	28.28	1	3609.60	4.75	0.46	4	26	92	109	18
291	35.86	42.30	130	5737.06	35.39	6768.68	23.03	0	0	176.76	10.74	282.18	6.06	402.07	40.15	297.59	22.72	1	3450.00	6.06	0.50	4	26	93	109	17
292	35.99	41.71	131	5758.96	21.24	6672.82	20.25	0	0	196.33	12.18	302.58	5.34	265.09	20.10	255.54	18.82	1	4331.42	10.21	0.61	4	26	94	109	16
293	35.50	42.58	132	5679.22	33.91	6813.57	22.46	0	0	173.75	13.43	293.37	6.21	330.10	34.57	230.24	20.68	1	3235.88	5.98	0.48	4	26	95	109	15
294	35.65	42.00	133	5703.47	59.96	6719.26	21.08	0	0	122.73	11.25	313.70	4.92	421.97	67.30	181.30	19.16	1	3100.67	3.62	0.46	5	26	96	109	14
295	36.14	42.55	134	5782.09	331.07	6808.53	20.14	0	0	124.54	14.96	309.90	6.39	967.96	752.17	130.05	16.86	1	4101.73	7.90	0.37	5	26	97	109	13
296	36.80	43.26	135	5888.14	28.47	6921.85	32.93	0	0	154.33	18.34	304.55	5.99	185.64	25.43	214.70	29.40	0	3922.20	3.20	0.39	5	26	98	109	12
297	36.32	42.23	136	5811.71	26.96	6757.17	18.13	0	0	180.73	13.66	318.39	5.13	274.31	25.18	187.45	16.34	1	4021.80	7.89	0.57	4	26	99	109	11
298	36.12	41.92	137	5779.57	23.72	6706.98	18.54	0	0	221.44	12.79	288.56	6.02	311.86	23.64	252.37	17.41	1	3707.00	7.49	0.61	4	26	100	109	10
299	36.53	42.31	138	5845.01	15.05	6769.06	13.62	0	0	346.58	20.03	328.71	6.27	201.55	13.37	182.48	12.11	0	5041.70	11.50	0.73	4	26	101	109	9
300	36.57	42.02	139	5850.76	16.02	6722.73	12.59	0	0	292.66	11.30	278.89	5.22	303.74	16.03	254.31	11.84	1	5350.73	6.60	0.80	4	26	102	109	8
301	36.20	42.28	140	5792.05	19.75	6765.00	19.45	0	0	227.95	13.32	286.04	5.89	263.52	18.54	260.13	18.16	1	4012.77	7.76	0.63	4	26	103	109	7
302	36.36	42.39	141	5818.04	8.91	6782.25	12.24	0	0	333.52	13.49	301.16	4.42	170.84	7.94	234.03	10.98	0	3919.10	11.52	0.84	3	26	104	109	6
303	35.35	41.95	142	5656.27	24.29	6712.36	16.01	0	0	258.42	13.09	272.50	6.49	354.28	25.88	249.86	15.08	1	4825.42	10.16	0.66	4	26	105	109	5
304	35.96	42.22	143	5754.27	26.43	6755.62	18.44	0	0	234.98	16.45	309.12	6.67	286.40	25.42	206.59	16.73	1	4897.92	8.52	0.59	5	26	106	109	4
305	36.15	42.74	144	5784.55	30.11	6838.61	22.79	0	0	170.64	14.83	313.63	5.79	266.88	28.10	205.13	20.61	1	4587.33	6.52	0.48	4	26	107	109	3
306	37.34	43.12	145	5974.86	15.84	6899.63	12.70	0	0	249.51	15.15	290.06	4.41	201.50	14.00	161.73	11.28	0	1808.48	5.29	0.72	3	26	108	109	2
307	37.33	43.57	146	5972.51	18.52	6970.83	15.24	0	0	218.72	12.96	279.90	4.59	234.55	17.63	200.32	13.64	0	2214.33	5.10	0.70	4	26	109	109	1
308	37.29	41.75	35	5966.93	78.59	6679.35	21.45	0	0	181.89	20.16	306.51	5.89	498.60	62.48	156.80	19.12	1	4273.33	9.66	0.56	5	27	1	1	1
309	72.64	55.68	35	11621.82	32.77	8908.13	19.39	0	0	135.14	16.09	299.33	4.11	211.22	28.80	122.99	16.19	1	2334.67	2.78	0.42	4	28	1	1	1
310	47.20	57.55	36	7551.47	27.41	9207.88	32.69	0	0	102.06	15.01	289.07	3.72	143.78	24.27	171.10	28.61	0	-395.35	2.81	0.33	5	29	1	1	1
311	62.10	77.50	36	9935.43	22.29	12400.41	25.05	0	0	164.60	17.73	310.35	4.79	159.75	19.75	179.31	22.04	0	1255.17	4.21	0.46	3	30	1	18	18
312	61.71	77.78	37	9873.69	28.89	12444.34	30.26	0	0	125.36	17.67	298.95	4.53	157.84	25.33	165.38	26.60	0	404.85	2.58	0.34	3	30	2	18	17
313	61.98	77.96	38	9916.15	20.61	12474.12	34.06	0	0	111.16	10.04	304.34	3.72	178.39	18.57	285.96	32.46	1	1793.73	3.36	0.50	5	30	3	18	16
314	61.89	78.27	39	9902.32	22.75	12522.43	32.73	0	0	115.52	13.55	325.83	3.92	150.32	20.38	215.51	29.01	0	1068.45	2.65	0.41	4	30	4	18	15
315	61.83	77.89	40	9892.09	19.03	12462.62	22.71	0	0	141.92	11.99	304.35	3.71	174.37	16.92	207.73	20.22	0	1350.92	3.41	0.56	4	30	5	18	14
316	61.84	77.52	41	9895.10	15.20	12403.46	22.12	0	0	200.97	22.48	324.50	4.43	110.08	14.98	153.36	19.04	1	955.65	3.28	0.49	5	30	6	18	13
317	61.48	77.47	44	9837.18	29.54	12395.91	25.76	0	0	121.62	15.78	315.11	4.10	175.19	25.93	152.41	22.35	0	13.08	2.41	0.38	4	30	7	18	12
318	61.56	77.77	45	9850.07	21.85	12443.89	29.59	0	0	125.20	14.45	317.72	3.90	145.17	18.83	197.33	26.06	0	999.88	2.99	0.43	4	30	8	18	11
319	61.17	78.46	46	9787.17	14.64	12553.38	25.28	0	0	183.89	24.36	317.23	4.24	94.14	14.92	150.12	21.67	1	398.17	3.98	0.41	4	30	9	18	10
320	61.08	77.32	47	9773.31	24.20	12371.64	23.56	0	0	124.83	17.36	307.13	3.54	135.13	22.06	128.91	19.82	1	250.48	2.34	0.37	4	30	10	18	9
321	62.00	77.97	48	9919.90	22.83	12474.92	22.24	0	0	148.31	12.84	302.87	4.25	204.31	20.44	199.16	19.88	0	1574.33	3.44	0.53	3	30	11	18	8
322	61.52	78.21	49	9843.74	32.11	12513.41	24.27	0	0	116.10	11.88	300.61	4.16	243.04	29.04	184.58	21.76	0	354.45	3.07	0.44	4	30	12	18	7
323	61.86	77.79	50	9898.11	20.74	12446.63	19.48	0	0	167.40	17.41	305.82	4.06	153.76	18.28	144.39	17.16	0	1537.23	4.46	0.50	4	30	13	18	6
324	61.98	77.50	51	9916.99	23.00	12399.70	26.15	0	0	119.45	10.00	292.03	3.81	214.13	20.87	242.98	23.80	0	-211.95	3.69	0.51	4	30	14	18	5
325	61.89	77.59	52	9901.63	23.32	12415.03	16.62	0	0	210.55	22.58	325.20	4.59	164.43	20.30	99.65	11.24	1	1915.90	5.32	0.50	5	30	15	18	4
326	62.25	77.62	53	9959.54	30.11	12419.73	23.30	0	0	120.92	14.98	307.50	3.90	186.93	26.57	144.34	20.11	0	2003.50	2.94	0.40	4	30	16	18	3
327	60.95	77.62	54	9752.06	35.18	12418.51	22.24	0	0	115.66	11.34	299.74	4.10	273.69	33.02	177.01	19.97	1	1138.83	2.67	0.45	4	30	17	18	2
328	61.27	77.70	55	9803.26	24.19	12431.54	23.95	0	0	147.05	19.29	302.30	4.22	141.44	21.02	139.78	20.65	0	-305.05	3.36	0.39	5	30	18	18	1
329	42.62	67.47	37	6819.44	30.56	10795.66	31.06	0	0	119.71	20.18	303.40	4.37	137.67	25.84	139.84	26.14	0	954.40	2.84	0.28	3	31	1	1	1
330	74.40	63.52	39	11904.10	27.83	10163.55	23.07	0	0	126.84	15.28	301.27	3.92	177.67	24.41	146.73	19.85	0	1132.52	3.61	0.41	3	32	1	1	1
331	66.53	81.90	41	10644.79	19.95	13103.43	15.83	0	0	181.72	13.44	331.20	4.05	208.43	17.68	165.54	14.08	0	1927.52	2.88	0.63	4	33	1	7	7
332	65.39	81.52	42	10462.20	39.34	13043.85	27.05	0	0	125.12	18.25	332.42	5.01	207.54	34.68	141.84	23.12	0	658.62	2.15	0.31	4	33	2	7	6
333	64.74	82.06	44	10359.04	39.06	13129.26	23.07	0	0	115.63	12.23	313.90	4.32	276.67	37.31	170.06	20.71	1	1872.90	2.58	0.42	4	33	3	7	5
334	65.86	82.51	47	10536.94	28.72	13202.31	42.40	0	0	108.26	10.90	304.69	4.89	225.25	26.43	319.09	42.41	1	2305.12	4.12	0.37	4	33	4	7	4
335	64.92	82.43	48	10387.15	36.37	13188.28	39.12	0	0	100.91	16.62	301.24	4.73	170.53	32.19	183.38	34.53	0	658.73	2.15	0.26	4	33	5	7	3
336	64.49	82.26	50	10319.14	20.83	13161.94	32.41	0	0	118.59	9.03	281.99	3.97	216.17	19.04	320.51	32.48	1	818.77	2.27	0.52	4	33	6	7	2
337	64.60	83.42	51	10336.58	29.48	13346.94	25.92	0	0	117.63	14.96	301.42	3.99	178.51	25.92	156.76	22.64	0	1083.25	2.76	0.38	3	33	7	7	1
338	67.51	76.76	41	10800.94	11.99	12281.39	17.50	0	0	183.85	11.92	314.73	3.26	141.51	10.24	207.69	15.44	0	548.67	3.44	0.70	4	34	1	2	2
339	66.89	76.07	44	10702.27	38.85	12171.31	29.55	0	0	113.02	13.35	297.28	4.88	252.30	36.09	194.98	26.61	1	776.05	3.04	0.36	4	34	2	2	1
340	61.80	80.59	42	9888.65	50.12	12894.82	54.27	0	0	100.75	23.33	337.43	6.51	167.00	44.28	180.78	47.84	0	1802.12	2.11	0.17	5	35	1	2	2
341	61.18	80.80	43	9789.55	23.54	12928.31	25.12	0	0	160.62	21.29	317.54	4.68	137.24	20.93	146.04	22.08	0	676.50	2.78	0.39	5	35	2	2	1
342	36.68	42.54	47	5868.01	35.44	6806.18	19.77	0	0	222.65	12.06	280.20	5.77	380.84	31.52	271.12	19.39	1	5783.10	7.81	0.72	5	36	1	1	1
343	74.45	63.05	47	11911.74	35.32	10088.24	24.24	0	0	106.71	13.90	309.79	3.87	209.48	31.17	144.58	21.94	0	768.33	2.79	0.37	3	37	1	1	1
344	65.51	81.61	52	10480.92	28.44	13057.17	59.23	0	0	107.69	12.21	311.20	4.75	194.50	25.50	320.02	55.97	1	1143.17	1.97	0.41	5	38	1	2	2
345	65.53	81.47	53	10484.76	23.60	13035.76	21.39	0	0	205.37	26.81	333.56	4.30	86.58	13.13	105.22	14.44	1	1664.77	5.23	0.42	5	38	2	2	1
346	70.34	83.49	53	11254.18	22.83	13358.79	22.70	0	0	152.88	18.35	299.94	4.16	145.48	19.69	144.27	19.33	0	281.20	2.53	0.43	4	39	1	1	1
347	70.70	80.55	54	11312.44	38.11	12888.53	44.19	0	0	124.14	12.82	290.21	6.21	280.04	37.29	308.62	44.55	1	3218.12	4.05	0.41	5	40	1	19	19
348	70.60	80.29	55	11296.49	10.30	12845.66	16.19	0	0	277.50	15.91	310.12	4.39	137.31	8.77	217.25	14.32	0	2060.35	6.85	0.75	4	40	2	19	18
349	70.67	81.30	56	11307.90	14.34	13008.76	18.43	0	0	167.17	9.52	300.54	3.51	196.36	12.90	250.55	16.84	1	2128.42	4.56	0.70	3	40	3	19	17
350	69.71	82.40	57	11152.96	20.75	13183.42	30.48	0	0	151.16	19.60	315.76	4.54	121.23	17.54	180.30	26.62	1	1623.42	4.78	0.39	4	40	4	19	16
351	68.87	81.89	58	11018.59	11.50	13102.06	14.53	0	0	232.36	19.14	330.74	3.62	113.40	11.39	138.36	13.06	1	1535.85	6.15	0.64	4	40	5	19	15
352	69.77	80.43	61	11163.77	30.32	12868.44	18.47	0	0	207.81	24.41	335.59	5.66	195.99	26.48	108.70	13.28	1	2422.27	5.27	0.44	3	40	6	19	14
353	70.98	80.97	62	11356.57	15.35	12955.58	14.27	0	0	207.55	16.23	303.93	3.71	151.79	13.61	141.70	12.89	0	1523.55	7.03	0.64	4	40	7	19	13
354	71.40	79.84	63	11424.36	36.65	12773.84	47.85	0	0	76.62	11.34	301.74	4.13	193.03	32.94	249.72	43.81	1	933.38	3.13	0.27	5	40	8	19	12
355	70.82	80.24	65	11331.68	14.26	12838.22	16.10	0	0	270.81	25.42	324.80	4.88	119.33	13.20	132.52	14.06	1	2324.48	8.73	0.58	5	40	9	19	11
356	69.75	80.45	67	11160.12	13.87	12871.73	16.54	0	0	246.66	22.69	327.07	4.37	114.99	12.06	136.16	13.74	1	1722.10	7.75	0.58	3	40	10	19	10
357	69.94	80.70	68	11189.86	10.66	12911.84	15.24	0	0	280.16	22.66	322.63	4.34	110.90	11.39	147.59	13.20	1	1585.67	5.70	0.65	5	40	11	19	9
358	68.71	81.03	69	10993.91	18.38	12964.73	12.33	0	0	281.80	20.91	319.89	5.20	191.77	16.13	130.87	11.63	1	2856.45	7.79	0.66	4	40	12	19	8
359	67.79	80.76	70	10847.16	7.30	12920.82	9.48	0	0	344.83	12.14	313.16	3.58	160.26	6.48	207.93	8.40	0	3606.60	9.62	0.88	3	40	13	19	7
360	67.36	80.81	71	10777.51	11.10	12930.00	13.96	0	0	312.41	19.05	335.03	4.71	139.13	9.50	175.99	12.24	0	3462.90	7.88	0.74	4	40	14	19	6
361	67.13	80.15	72	10741.16	16.20	12824.33	11.85	0	0	238.12	14.67	325.90	4.07	202.71	14.38	148.89	10.57	0	3299.38	7.82	0.72	4	40	15	19	5
362	66.61	80.21	73	10658.24	12.82	12833.05	13.06	0	0	302.10	19.94	326.42	4.71	148.93	11.07	152.14	11.47	0	3467.08	9.27	0.71	5	40	16	19	4
363	66.41	80.82	74	10625.93	12.76	12931.44	11.79	0	0	303.97	21.22	316.85	4.43	139.37	10.77	130.67	10.60	1	2874.50	7.57	0.70	3	40	17	19	3
364	66.57	81.85	75	10651.24	20.36	13096.17	21.34	0	0	169.75	14.95	308.02	4.43	178.61	18.01	187.18	18.90	0	2303.67	4.53	0.55	3	40	18	19	2
365	65.67	81.60	76	10506.48	15.00	13056.18	13.23	0	0	205.97	14.43	314.78	3.51	164.51	13.11	144.53	11.36	0	2020.95	5.67	0.68	3	40	19	19	1
366	37.57	42.17	56	6010.94	355.40	6747.62	149.60	0	0	62.10	20.59	314.61	11.89	640.77	325.57	339.21	156.58	1	4849.67	12.13	0.19	5	41	1	11	11
367	38.91	42.26	59	6224.96	278.76	6761.38	57.23	0	0	89.31	22.77	302.09	8.58	773.98	252.95	185.62	52.07	1	3328.80	8.44	0.27	5	41	2	11	10
368	37.03	42.23	62	5925.45	62.29	6757.21	22.99	0	0	174.01	13.91	294.23	6.23	449.78	53.06	226.79	21.01	1	3872.73	6.64	0.56	5	41	3	11	9
369	35.61	40.90	64	5697.31	31.71	6543.55	30.17	0	0	145.05	12.41	279.27	5.52	286.37	30.24	256.17	30.03	1	3134.77	5.32	0.48	5	41	4	11	8
370	34.31	41.20	65	5489.89	28.14	6591.90	45.40	0	0	130.32	22.34	314.76	5.62	124.53	23.76	203.30	39.89	1	2744.55	6.40	0.26	4	41	5	11	7
371	34.27	40.44	66	5482.60	19.18	6471.17	22.81	0	0	176.26	21.09	309.12	4.35	122.16	16.50	145.49	19.43	1	2308.23	3.39	0.44	5	41	6	11	6
372	34.62	40.91	67	5538.96	19.59	6545.24	27.57	0	0	166.67	15.97	307.64	4.83	158.04	17.28	221.89	24.62	0	2376.70	4.91	0.50	4	41	7	11	5
373	34.75	40.16	68	5560.78	26.84	6425.14	20.66	0	0	153.49	13.12	284.06	4.62	243.08	24.36	188.05	18.56	0	2471.65	3.35	0.52	4	41	8	11	4
374	34.81	41.28	69	5570.30	58.83	6604.84	28.59	0	0	131.71	29.08	322.01	6.19	205.35	51.43	91.75	23.20	1	3320.95	5.93	0.20	5	41	9	11	3
375	34.90	40.45	71	5584.40	32.13	6472.72	38.69	0	0	135.01	25.33	321.84	5.75	133.56	29.50	158.86	33.59	1	2276.67	5.29	0.24	3	41	10	11	2
376	35.83	41.78	72	5732.47	51.96	6684.46	25.91	0	0	157.96	10.67	272.20	5.62	444.37	45.60	296.64	25.34	1	2995.42	4.96	0.56	5	41	11	11	1
377	68.69	55.73	57	10989.69	27.13	8917.41	20.97	0	0	149.00	21.24	310.69	4.16	145.66	23.37	111.13	17.85	1	911.27	4.89	0.36	5	42	1	1	1
378	69.05	79.45	59	11048.35	9.96	12711.58	12.44	0	0	281.80	16.07	326.17	3.81	136.24	9.14	168.31	10.86	0	2122.33	9.76	0.77	4	43	1	2	2
379	69.34	79.61	60	11095.00	14.96	12737.45	10.91	0	0	320.82	21.55	314.65	4.82	169.93	13.03	119.53	8.60	1	2018.00	7.80	0.71	4	43	2	2	1
380	63.46	80.66	61	10153.58	27.38	12905.22	67.38	0	0	85.72	14.15	294.13	4.19	123.57	21.81	288.12	65.70	1	-154.50	2.35	0.27	5	44	1	1	1
381	62.31	77.70	64	9969.95	22.72	12432.40	22.96	0	0	148.90	22.32	302.97	3.86	110.84	18.21	113.47	18.84	1	156.38	4.66	0.36	5	45	1	1	1
382	30.28	78.66	65	4845.51	27.18	12586.18	24.18	0	0	122.81	8.73	293.05	4.14	295.46	26.47	267.14	22.82	1	2691.70	5.94	0.51	5	46	1	1	1
383	27.48	78.90	66	4396.54	15.92	12623.53	12.05	0	0	291.16	15.97	278.72	5.10	224.58	14.20	170.37	10.75	0	3390.10	9.52	0.74	3	47	1	1	1
384	74.53	64.23	66	11925.47	29.62	10276.10	28.25	0	0	128.24	22.49	312.95	3.78	90.25	17.26	121.28	24.83	1	874.17	3.78	0.28	5	48	1	1	1
385	21.02	77.67	67	3363.04	28.83	12426.41	16.25	0	0	174.68	13.74	267.21	4.72	277.67	27.18	160.84	14.50	1	2704.48	6.00	0.58	4	49	1	1	1
386	23.83	76.38	68	3812.50	22.16	12220.17	24.02	0	0	161.59	13.44	281.04	4.79	206.71	20.04	224.42	21.60	0	3193.67	5.37	0.53	4	50	1	1	1
387	63.09	49.28	69	10094.42	25.73	7884.26	19.03	0	0	149.14	19.48	294.38	3.86	151.45	22.64	109.18	15.95	1	403.35	4.50	0.41	5	51	1	1	1
388	73.91	64.64	70	11825.66	23.84	10342.49	27.75	0	0	97.61	9.03	291.31	3.19	200.58	21.39	229.95	25.68	0	802.77	2.63	0.49	4	52	1	3	3
389	72.96	63.32	71	11674.17	53.91	10131.19	19.93	0	0	102.89	11.88	306.45	3.99	336.73	54.71	133.67	17.33	1	1989.58	5.49	0.40	5	52	2	3	2
390	72.42	63.69	73	11587.63	75.19	10190.55	25.57	0	0	82.35	11.10	313.19	4.23	389.84	84.25	149.10	22.87	1	2355.75	4.10	0.31	5	52	3	3	1
391	62.77	79.38	81	10043.06	29.15	12701.39	49.11	0	0	89.81	8.89	293.16	4.31	234.17	27.03	362.78	53.02	1	1422.77	3.68	0.36	5	53	1	1	1
392	72.07	54.78	81	11531.64	13.48	8765.21	19.96	0	0	139.68	12.43	281.80	2.79	121.61	13.25	174.23	17.46	1	-519.88	2.02	0.59	5	54	1	1	1
393	72.02	63.57	86	11522.99	47.53	10171.87	32.70	0	0	91.91	10.12	297.95	4.67	322.40	48.05	234.87	30.13	1	2448.12	3.65	0.33	5	55	1	1	1
394	74.05	63.49	87	11848.74	27.55	10157.75	23.07	0	0	100.86	7.53	283.90	3.33	283.44	26.48	243.04	21.26	1	831.08	2.54	0.52	5	56	1	2	2
395	74.13	63.26	90	11860.13	37.61	10122.04	25.21	0	0	116.23	12.83	298.35	4.56	261.61	34.75	177.94	22.62	1	819.08	3.14	0.40	5	56	2	2	1
396	72.44	54.79	89	11591.11	31.57	8766.89	30.78	0	0	91.31	9.08	279.30	3.75	248.00	29.01	241.75	28.29	0	332.42	2.43	0.40	4	57	1	2	2
397	72.57	55.04	90	11611.62	29.79	8806.26	25.97	0	0	108.10	14.54	287.93	3.67	170.63	26.10	149.23	23.19	0	1242.40	2.79	0.36	3	57	2	2	1
398	70.99	64.48	90	11357.81	42.10	10316.96	28.61	0	0	101.41	10.20	288.90	4.19	286.78	41.84	222.14	25.88	1	1951.75	4.36	0.42	5	58	1	1	1
399	57.71	46.06	93	9232.87	37.72	7370.35	22.31	0	0	101.23	16.12	299.14	3.61	184.95	33.00	115.34	23.07	1	433.75	3.17	0.31	4	59	1	1	1
400	63.47	81.29	93	10155.51	25.32	13007.11	28.95	0	0	132.07	16.50	305.13	4.39	155.86	22.08	178.51	25.46	0	1181.10	3.57	0.39	4	60	1	3	3
401	62.53	80.20	94	10004.54	12.34	12831.54	13.91	0	0	214.83	15.07	301.75	3.34	132.66	10.15	151.98	12.19	1	1911.92	6.22	0.69	3	60	2	3	2
402	63.29	81.10	95	10125.82	20.10	12975.78	25.90	0	0	121.25	9.89	278.52	3.55	191.95	18.05	245.22	23.68	0	778.88	2.83	0.54	4	60	3	3	1
403	34.02	41.36	94	5442.83	40.91	6617.50	49.28	0	0	105.41	35.95	331.94	5.47	105.23	46.50	101.57	35.66	1	2441.27	5.99	0.11	5	61	1	4	4
404	34.46	41.11	96	5513.73	41.49	6577.27	86.29	0	0	102.23	26.94	313.81	6.86	102.80	27.95	245.33	78.11	1	2156.15	6.12	0.14	5	61	2	4	3
405	34.47	40.51	99	5515.48	20.32	6481.13	42.57	0	0	170.35	18.88	325.83	6.16	141.41	17.53	291.12	40.20	1	3378.30	7.26	0.42	5	61	3	4	2
406	34.16	40.65	100	5466.29	15.14	6504.66	17.16	0	0	284.65	23.03	297.33	5.56	144.42	13.44	163.19	14.99	0	1783.12	9.11	0.62	4	61	4	4	1
407	62.64	47.24	94	10021.64	24.13	7558.57	40.82	0	0	100.32	12.66	293.04	3.91	147.72	21.16	248.61	36.90	0	377.80	2.84	0.36	5	62	1	1	1
408	73.64	63.43	95	11782.24	42.91	10149.17	32.52	0	0	93.56	13.39	303.30	4.38	229.15	39.50	176.37	28.95	0	1913.65	2.14	0.30	5	63	1	2	2
409	72.69	63.92	98	11630.03	45.92	10227.79	29.16	0	0	91.42	9.47	294.43	4.29	331.74	46.89	222.43	26.86	1	1303.80	3.14	0.36	4	63	2	2	1
410	77.36	57.78	95	12377.37	34.25	9244.07	19.32	0	0	133.44	14.48	292.72	4.25	243.06	30.70	138.01	17.23	0	405.80	3.05	0.45	4	64	1	122	122
411	78.68	58.03	96	12589.59	26.51	9284.96	27.84	0	0	119.00	13.13	282.96	4.07	186.01	23.54	195.16	24.76	0	832.77	2.77	0.42	3	64	2	122	121
412	78.30	57.76	98	12527.68	21.48	9241.08	16.42	0	0	171.97	22.98	302.64	3.68	122.86	17.99	92.84	14.35	1	900.33	4.24	0.42	5	64	3	122	120
413	78.36	57.73	100	12536.86	18.31	9236.06	23.97	0	0	148.32	15.66	289.14	3.73	131.64	15.40	174.15	20.97	1	4.17	3.82	0.49	4	64	4	122	119
414	77.77	57.76	101	12443.64	36.98	9241.46	24.03	0	0	106.17	13.04	276.15	3.91	230.57	33.63	151.57	21.32	0	153.23	2.36	0.39	5	64	5	122	118
415	76.77	57.16	102	12282.79	13.68	9145.90	12.98	0	0	230.50	14.44	298.57	3.77	168.34	12.03	159.81	11.45	0	1500.75	5.95	0.72	3	64	6	122	117
416	76.52	56.76	103	12243.02	21.65	9081.89	17.72	0	0	156.83	12.93	293.58	3.84	202.90	19.16	166.20	15.71	0	2145.62	3.84	0.58	4	64	7	122	116
417	76.97	57.00	104	12314.84	16.06	9120.31	9.53	0	0	233.12	15.83	298.20	3.55	184.89	14.07	115.98	9.96	1	1338.95	4.53	0.71	4	64	8	122	115
418	76.82	56.59	105	12291.35	15.71	9055.10	12.03	0	0	214.40	14.99	296.68	3.52	172.17	13.74	129.59	9.90	1	1891.67	5.72	0.69	4	64	9	122	114
419	76.66	56.58	106	12266.21	21.53	9052.58	18.77	0	0	196.06	22.03	314.26	4.61	145.84	18.53	123.73	14.91	1	1410.17	6.10	0.47	4	64	10	122	113
420	76.82	56.44	107	12291.92	23.31	9030.97	26.62	0	0	150.77	18.46	302.91	4.57	146.84	20.65	167.30	23.27	0	548.52	3.77	0.41	5	64	11	122	112
421	78.31	56.50	108	12529.00	20.74	9040.36	17.08	0	0	150.96	12.33	279.69	3.53	195.93	18.32	161.22	15.01	0	1449.25	4.36	0.59	3	64	12	122	111
422	77.06	56.59	109	12328.93	23.66	9054.18	21.10	0	0	143.90	10.98	281.33	4.18	240.32	21.69	215.83	19.05	0	2986.08	3.97	0.56	4	64	13	122	110
423	76.33	58.20	111	12213.22	22.13	9311.35	17.45	0	0	153.25	15.53	303.36	3.64	168.13	19.33	133.24	15.59	1	1013.02	3.35	0.51	4	64	14	122	109
424	76.56	58.64	112	12249.40	14.57	9382.69	14.20	0	0	210.70	16.78	308.67	3.58	138.74	12.24	135.24	11.98	0	937.92	4.68	0.64	4	64	15	122	108
425	76.41	57.99	113	12226.03	20.06	9279.18	16.10	0	0	195.71	21.63	304.50	4.23	140.10	16.94	118.56	16.35	1	183.25	3.36	0.50	5	64	16	122	107
426	75.91	57.42	114	12145.05	14.38	9187.37	12.88	0	0	220.41	12.87	295.75	3.73	190.01	12.74	170.31	11.37	0	2055.92	5.31	0.73	3	64	17	122	106
427	76.62	57.15	115	12259.75	20.06	9144.51	19.38	0	0	180.12	11.42	281.10	4.63	246.80	18.39	237.00	17.99	0	1364.85	3.92	0.63	4	64	18	122	105
428	76.86	57.43	116	12298.32	28.04	9188.17	24.40	0	0	115.26	13.81	302.11	3.71	180.31	24.70	156.67	21.32	0	1644.33	3.51	0.41	3	64	19	122	104
429	76.42	57.68	117	12227.56	12.11	9229.41	13.04	0	0	191.58	11.78	305.69	2.92	151.10	10.48	163.14	11.42	0	2177.17	4.93	0.73	3	64	20	122	103
430	76.87	57.94	118	12299.43	17.41	9269.97	26.20	0	0	164.15	13.00	286.18	4.42	171.13	15.59	253.33	24.19	1	364.20	3.52	0.57	4	64	21	122	102
431	76.30	58.59	119	12207.94	19.96	9373.97	15.89	0	0	194.81	19.85	299.03	3.81	147.61	17.19	99.63	10.65	1	-174.62	3.30	0.52	5	64	22	122	101
432	76.64	58.50	120	12262.63	27.50	9359.58	25.38	0	0	157.28	21.45	305.00	4.98	154.46	23.88	141.79	21.51	0	1257.42	3.88	0.37	4	64	23	122	100
433	76.74	58.79	121	12278.80	8.71	9406.34	9.98	0	0	302.23	17.86	296.93	3.30	112.18	7.49	130.26	8.82	1	1367.58	6.13	0.77	5	64	24	122	99
434	76.56	58.33	122	12250.19	17.13	9332.92	19.66	0	0	174.28	14.81	301.49	3.92	155.01	14.94	178.12	17.28	0	912.23	3.67	0.58	3	64	25	122	98
435	76.40	58.22	123	12224.21	22.57	9315.56	25.30	0	0	148.93	14.59	304.01	4.48	178.23	20.02	199.65	22.46	0	1482.62	3.49	0.48	3	64	26	122	97
436	76.44	59.11	124	12230.17	18.61	9456.87	10.19	0	0	226.73	27.90	307.48	3.73	115.55	13.96	84.09	11.35	1	612.27	4.03	0.50	5	64	27	122	96
437	76.00	59.08	125	12159.72	14.09	9452.53	24.94	0	0	200.02	14.64	287.22	4.65	150.01	12.75	259.57	23.08	1	513.58	5.70	0.63	4	64	28	122	95
438	75.61	59.42	126	12097.26	12.01	9507.93	11.99	0	0	281.21	21.24	316.00	3.59	109.68	8.82	103.35	8.18	1	2019.52	6.07	0.67	4	64	29	122	94
439	76.59	58.43	127	12253.95	19.08	9348.88	26.99	0	0	141.68	13.24	294.56	4.02	157.85	16.82	223.09	24.00	0	743.35	3.37	0.51	5	64	30	122	93
440	76.42	58.65	128	12227.24	16.58	9384.75	14.71	0	0	177.55	12.76	294.89	3.41	177.73	14.58	157.61	12.89	0	908.48	4.24	0.66	3	64	31	122	92
441	76.56	58.31	129	12249.39	12.87	9329.08	11.84	0	0	272.05	18.69	301.04	3.97	142.54	10.91	131.05	10.08	1	1399.58	5.87	0.70	4	64	32	122	91
442	76.95	58.40	130	12312.28	18.95	9344.44	22.53	0	0	191.90	19.33	307.27	4.84	145.65	17.01	172.39	19.74	0	2099.00	5.58	0.51	3	64	33	122	90
443	76.26	58.17	131	12202.10	15.34	9307.17	15.40	0	0	249.22	18.85	298.50	4.65	156.18	13.44	156.93	13.56	0	1818.40	5.96	0.65	4	64	34	122	89
444	76.41	58.24	132	12224.83	17.38	9318.18	11.68	0	0	209.39	14.02	282.52	3.65	200.06	15.28	134.54	10.31	0	760.30	4.67	0.69	3	64	35	122	88
445	76.57	57.78	133	12251.34	13.25	9244.79	12.87	0	0	236.26	18.12	304.88	3.62	129.78	10.79	128.85	11.36	1	1760.55	7.87	0.66	4	64	36	122	87
446	76.43	57.89	134	12228.32	40.90	9262.30	26.67	0	0	114.50	11.84	274.98	4.86	301.55	39.66	202.49	24.32	1	923.00	3.91	0.39	5	64	37	122	86
447	76.97	57.63	135	12315.04	34.12	9221.06	19.57	0	0	117.95	13.79	296.26	3.68	223.51	30.36	126.35	16.19	1	815.33	2.94	0.42	4	64	38	122	85
448	76.34	57.73	136	12214.77	14.93	9236.08	16.74	0	0	230.82	16.29	294.08	4.51	163.13	13.14	182.87	14.76	0	2072.02	5.84	0.66	4	64	39	122	84
449	75.89	57.79	137	12142.93	17.42	9246.95	21.96	0	0	197.41	20.88	302.15	4.67	129.24	16.21	160.43	19.22	1	1342.80	5.60	0.50	5	64	40	122	83
450	75.71	57.93	138	12114.37	10.14	9269.56	20.43	0	0	227.04	17.48	304.77	3.74	92.92	8.15	203.88	17.93	1	1761.98	4.39	0.66	4	64	41	122	82
451	75.73	57.77	139	12116.24	11.05	9243.06	10.47	0	0	274.41	16.10	301.13	3.53	144.66	9.61	137.34	9.19	0	1317.75	6.30	0.76	4	64	42	122	81
452	77.12	57.66	140	12338.63	34.73	9225.42	30.14	0	0	110.44	11.32	265.24	4.68	262.26	32.47	230.37	27.50	1	-277.55	3.92	0.39	5	64	43	122	80
453	75.84	58.40	142	12135.18	19.27	9344.24	14.74	0	0	208.56	15.45	297.91	4.35	200.56	17.03	153.26	12.89	0	1684.33	4.32	0.64	4	64	44	122	79
454	75.41	57.91	143	12065.82	16.66	9266.38	15.58	0	0	200.69	14.08	291.70	4.02	183.31	14.71	171.50	13.79	0	1706.92	6.68	0.66	3	64	45	122	78
455	75.73	58.12	144	12116.38	14.98	9298.63	12.54	0	0	225.94	16.55	298.48	3.74	157.66	13.07	133.42	11.46	1	860.60	5.09	0.67	3	64	46	122	77
456	76.48	57.94	145	12237.00	18.46	9270.07	18.01	0	0	186.16	14.87	299.19	4.22	178.38	16.29	174.04	15.93	0	1683.58	4.64	0.60	4	64	47	122	76
457	75.68	57.87	146	12109.22	7.96	9259.90	6.12	0	0	321.19	13.07	301.40	2.70	151.21	6.89	119.82	5.89	1	2049.65	7.20	0.87	4	64	48	122	75
458	75.13	57.77	147	12020.28	18.24	9242.43	10.59	0	0	244.21	19.09	297.29	4.03	180.14	15.91	104.42	9.46	1	716.20	5.49	0.65	4	64	49	122	74
459	75.51	57.67	148	12081.44	11.47	9227.98	8.20	0	0	356.49	18.99	297.90	4.05	164.34	9.95	113.42	6.59	1	1262.52	8.42	0.80	3	64	50	122	73
460	75.57	57.77	149	12090.49	9.03	9243.04	11.04	0	0	333.13	15.89	290.02	4.05	144.88	7.75	177.92	9.69	0	1547.48	8.35	0.82	4	64	51	122	72
461	75.81	58.28	150	12129.98	9.14	9325.27	9.81	0	0	377.47	23.96	306.44	4.19	113.37	8.52	117.50	8.25	1	2155.55	8.55	0.75	4	64	52	122	71
462	75.76	58.15	151	12122.11	8.00	9304.06	10.55	0	0	346.15	17.58	301.49	3.80	121.30	7.05	159.96	9.24	1	2703.08	8.13	0.81	4	64	53	122	70
463	75.80	57.84	152	12128.62	11.59	9254.06	10.72	0	0	267.59	15.80	303.09	3.59	151.31	10.18	140.30	9.55	0	1867.05	5.27	0.76	4	64	54	122	69
464	76.25	58.00	153	12199.61	17.37	9280.57	16.79	0	0	193.67	15.98	300.22	4.04	162.18	15.25	157.01	14.87	0	623.73	4.31	0.60	4	64	55	122	68
465	76.87	57.77	154	12299.08	27.67	9243.04	14.79	0	0	165.74	15.20	296.92	4.09	232.03	24.67	124.88	13.19	1	938.27	5.48	0.55	4	64	56	122	67
466	76.96	57.26	155	12314.02	21.36	9161.84	16.40	0	0	198.51	17.86	285.56	4.52	182.83	18.78	140.31	14.37	0	1051.25	5.19	0.57	5	64	57	122	66
467	76.06	57.56	156	12169.61	14.72	9209.23	14.85	0	0	205.00	16.82	299.71	3.61	138.92	13.33	137.78	12.45	0	940.30	5.35	0.62	4	64	58	122	65
468	76.62	58.02	157	12259.64	19.80	9283.21	13.82	0	0	189.89	15.37	291.26	3.85	189.07	17.37	133.82	12.88	1	621.58	4.14	0.61	4	64	59	122	64
469	76.55	57.91	159	12247.55	27.36	9265.39	25.65	0	0	119.74	11.04	290.06	4.11	230.90	24.72	216.07	23.30	0	823.48	3.00	0.47	4	64	60	122	63
470	77.79	57.78	160	12445.91	37.10	9244.32	16.00	0	0	133.76	16.78	303.58	3.91	229.09	32.83	99.88	14.71	1	2164.35	4.03	0.41	5	64	61	122	62
471	76.44	57.38	162	12229.61	20.28	9180.46	23.08	0	0	165.80	12.88	278.48	4.64	203.24	18.21	230.84	20.82	0	869.73	4.42	0.56	3	64	62	122	61
472	76.73	57.83	163	12277.44	22.09	9252.48	26.67	0	0	142.20	17.50	294.11	4.17	137.92	19.26	166.69	23.38	0	168.05	3.02	0.41	4	64	63	122	60
473	76.08	57.87	164	12172.48	16.40	9258.40	12.01	0	0	202.14	11.19	283.04	3.57	228.66	14.75	168.25	10.71	0	288.55	4.20	0.74	3	64	64	122	59
474	76.38	57.96	165	12221.58	14.64	9274.32	12.50	0	0	251.14	16.75	290.44	4.14	169.15	12.81	145.19	11.23	0	1433.83	5.72	0.70	4	64	65	122	58
475	76.78	58.02	166	12284.36	32.70	9283.23	21.69	0	0	124.30	12.55	291.01	4.19	249.71	29.73	167.08	19.44	1	973.90	3.27	0.45	3	64	66	122	57
476	76.70	58.59	167	12272.04	26.99	9373.99	23.94	0	0	122.68	13.10	294.00	3.91	195.36	23.90	173.30	21.18	0	889.80	2.92	0.45	5	64	67	122	56
477	76.11	58.13	168	12177.23	30.56	9301.10	19.44	0	0	143.81	10.92	281.40	4.49	303.91	29.87	201.19	17.66	1	1701.75	3.98	0.54	4	64	68	122	55
478	76.18	57.75	169	12188.15	16.95	9239.63	12.52	0	0	188.02	13.43	298.15	3.32	182.58	14.86	134.86	10.98	0	1012.83	4.41	0.67	5	64	69	122	54
479	75.62	57.55	170	12099.45	16.08	9208.75	18.46	0	0	179.12	16.22	300.96	3.68	134.81	13.53	155.96	15.98	0	1252.90	5.10	0.57	3	64	70	122	53
480	75.16	57.01	171	12024.83	30.63	9122.10	16.09	0	0	123.00	13.23	293.82	3.38	221.44	27.13	121.18	16.20	1	161.55	3.58	0.48	5	64	71	122	52
481	75.22	56.74	172	12034.66	27.23	9079.12	29.24	0	0	155.90	16.64	292.75	5.63	197.96	24.34	212.38	26.16	0	2222.12	4.30	0.42	3	64	72	122	51
482	75.52	57.49	173	12083.15	14.00	9199.06	14.59	0	0	200.55	12.30	286.19	3.58	176.27	12.37	183.67	12.89	0	1145.80	5.07	0.71	3	64	73	122	50
483	75.84	58.10	174	12134.44	14.97	9295.61	21.67	0	0	156.68	11.45	297.45	3.52	158.84	13.35	227.97	19.56	0	1611.00	3.90	0.63	3	64	74	122	49
484	76.03	57.77	175	12165.10	7.60	9243.40	10.55	0	0	242.96	11.47	293.56	2.65	127.55	7.27	172.92	9.23	1	795.15	4.84	0.83	4	64	75	122	48
485	75.95	57.86	176	12152.06	17.51	9257.99	19.98	0	0	195.92	19.43	302.61	4.43	137.46	15.98	155.52	17.58	0	1054.62	4.58	0.53	4	64	76	122	47
486	75.72	57.29	177	12114.79	9.42	9167.03	16.44	0	0	224.94	15.77	301.35	3.23	96.68	7.66	180.15	14.31	1	1347.35	5.78	0.70	5	64	77	122	46
487	75.87	57.50	178	12138.95	9.45	9200.46	20.73	0	0	200.24	17.65	299.11	3.45	95.54	10.32	187.24	18.12	1	817.17	3.99	0.61	4	64	78	122	45
488	76.15	57.59	179	12183.53	19.91	9213.77	18.53	0	0	155.67	13.59	292.29	3.68	175.79	17.55	163.56	16.26	0	910.80	3.97	0.56	4	64	79	122	44
489	76.57	58.00	180	12251.16	11.98	9280.02	16.18	0	0	247.95	18.95	286.72	3.84	101.94	8.09	160.19	14.13	1	-354.38	5.03	0.66	4	64	80	122	43
490	75.87	58.02	181	12138.54	29.82	9282.91	21.28	0	0	111.88	15.41	301.57	3.43	168.01	26.11	123.71	20.87	1	690.38	3.45	0.37	4	64	81	122	42
491	75.48	57.54	182	12077.21	13.04	9205.72	13.70	0	0	218.64	16.88	296.95	2.98	91.77	7.67	129.48	11.02	1	-596.10	4.80	0.66	5	64	82	122	41
492	75.81	58.11	183	12129.42	17.06	9296.82	22.34	0	0	145.86	13.72	290.01	3.47	140.13	15.18	182.99	19.62	0	1394.48	4.11	0.54	3	64	83	122	40
493	76.88	58.48	184	12301.44	26.09	9357.42	18.66	0	0	151.44	14.92	284.83	4.09	203.58	23.14	145.28	16.06	0	908.02	3.70	0.50	3	64	84	122	39
494	75.62	57.26	186	12098.57	13.00	9161.08	18.38	0	0	195.66	14.25	294.05	3.67	136.07	11.02	194.00	16.15	0	1238.92	4.84	0.66	4	64	85	122	38
495	75.98	57.15	187	12156.92	17.57	9144.45	18.47	0	0	171.25	18.97	313.00	3.71	126.28	16.86	130.72	16.76	1	2320.20	5.21	0.49	5	64	86	122	37
496	75.24	57.14	188	12038.28	20.49	9142.94	21.65	0	0	134.20	10.69	289.26	3.62	199.74	18.32	210.82	19.40	0	1372.85	4.61	0.57	3	64	87	122	36
497	75.78	57.42	189	12125.54	14.41	9186.96	13.48	0	0	209.20	16.07	293.79	3.45	143.73	12.63	132.44	11.14	1	1015.20	5.89	0.65	4	64	88	122	35
498	75.57	57.71	191	12091.67	19.11	9232.94	16.66	0	0	163.73	13.64	289.09	3.58	176.62	16.78	153.96	14.61	0	866.25	3.66	0.59	4	64	89	122	34
499	75.46	57.52	192	12074.34	18.12	9203.60	20.42	0	0	136.07	13.35	289.09	3.14	140.67	15.34	159.44	17.74	0	133.45	4.02	0.53	4	64	90	122	33
500	75.44	57.82	193	12070.91	17.27	9250.79	17.23	0	0	169.13	14.79	285.86	3.52	151.46	14.92	151.64	15.18	0	1092.95	4.61	0.58	4	64	91	122	32
501	75.66	57.02	194	12106.08	18.55	9122.79	15.07	0	0	171.84	14.74	283.93	3.49	166.84	16.21	137.00	13.83	0	1207.48	5.38	0.59	4	64	92	122	31
502	75.87	57.62	195	12139.71	11.94	9218.89	12.90	0	0	217.15	17.01	294.93	3.17	120.53	11.39	123.57	10.36	1	1301.85	5.23	0.66	5	64	93	122	30
503	76.09	58.09	196	12175.05	16.67	9294.11	12.58	0	0	195.04	17.35	296.04	3.42	146.63	14.79	115.66	12.74	1	922.02	5.06	0.60	4	64	94	122	29
504	76.63	58.75	198	12260.88	17.38	9399.61	22.53	0	0	128.63	11.55	280.81	3.13	148.84	15.13	193.33	19.84	0	281.90	4.23	0.55	4	64	95	122	28
505	77.37	58.31	199	12378.93	31.44	9329.84	18.97	0	0	141.79	18.95	289.07	3.97	179.68	27.34	99.90	14.74	1	953.58	3.69	0.39	5	64	96	122	27
506	76.13	58.93	201	12180.87	28.15	9428.42	21.07	0	0	130.27	14.45	284.65	3.91	195.89	24.82	147.24	18.93	0	922.00	3.29	0.45	3	64	97	122	26
507	76.96	58.14	202	12313.45	20.75	9302.93	14.20	0	0	176.88	21.35	295.49	3.67	137.08	18.89	100.55	14.89	1	1125.62	4.07	0.47	4	64	98	122	25
508	76.00	58.65	204	12159.26	16.46	9384.75	19.48	0	0	181.94	24.39	309.04	3.81	106.69	18.52	105.70	14.70	1	285.48	3.78	0.42	4	64	99	122	24
509	75.98	59.05	205	12156.70	18.16	9448.32	13.60	0	0	211.20	18.35	290.87	4.03	162.15	15.94	124.75	13.16	1	-125.70	4.87	0.60	4	64	100	122	23
510	76.32	58.51	207	12210.69	12.46	9360.84	17.67	0	0	199.55	13.66	294.48	3.62	139.63	10.80	198.69	15.54	0	1664.65	5.17	0.68	4	64	101	122	22
511	75.35	58.59	208	12056.39	8.20	9375.12	9.10	0	0	334.32	17.86	307.45	3.25	108.56	6.23	125.74	7.30	1	2478.98	8.41	0.80	4	64	102	122	21
512	75.14	58.60	209	12021.76	18.03	9376.47	20.53	0	0	182.23	15.45	307.95	4.35	164.20	15.97	186.79	18.11	0	1639.80	4.15	0.57	3	64	103	122	20
513	75.78	58.26	210	12125.33	16.23	9321.62	15.31	0	0	171.29	14.97	302.56	3.22	142.84	14.24	134.42	13.30	0	1582.45	4.09	0.59	4	64	104	122	19
514	75.79	58.49	211	12126.16	12.07	9358.79	12.17	0	0	224.78	12.12	301.19	3.37	172.73	10.65	174.16	10.72	0	1993.88	5.26	0.77	3	64	105	122	18
515	75.06	58.33	212	12009.30	16.46	9332.57	10.30	0	0	216.97	11.82	310.13	3.50	232.33	14.78	145.98	9.03	0	2561.58	5.44	0.76	4	64	106	122	17
516	75.10	58.75	213	12016.32	13.71	9399.80	14.28	0	0	205.26	15.85	300.32	3.44	137.83	12.39	142.42	12.45	0	1774.48	6.88	0.65	3	64	107	122	16
517	75.09	59.39	214	12014.28	9.03	9501.95	10.80	0	0	320.25	18.91	304.46	3.79	121.90	8.75	140.64	9.16	1	1904.85	8.53	0.77	4	64	108	122	15
518	75.28	59.16	215	12045.37	17.28	9464.83	16.10	0	0	200.82	17.89	307.36	4.03	149.18	15.04	139.74	14.37	0	1345.35	4.97	0.58	4	64	109	122	14
519	75.09	58.49	216	12014.04	17.29	9358.93	15.94	0	0	206.88	17.20	295.38	4.15	160.05	15.23	146.80	13.67	0	630.62	5.49	0.60	4	64	110	122	13
520	75.31	59.39	217	12048.86	16.85	9501.69	18.29	0	0	174.38	14.40	291.10	3.75	157.10	14.77	170.65	16.05	0	660.30	4.43	0.60	4	64	111	122	12
521	75.90	59.45	218	12143.67	8.86	9511.94	23.15	0	0	201.10	22.54	296.30	3.58	82.53	9.88	168.81	20.21	1	843.90	3.48	0.52	5	64	112	122	11
522	75.68	58.96	219	12108.95	28.68	9433.99	19.62	0	0	143.81	14.87	291.96	4.24	214.28	25.38	147.30	17.70	0	619.70	4.60	0.47	4	64	113	122	10
523	75.49	58.56	220	12077.73	17.52	9369.34	14.36	0	0	185.31	12.31	296.40	3.68	203.75	15.51	167.01	12.69	0	1674.48	5.03	0.68	3	64	114	122	9
524	75.35	59.34	221	12056.08	23.26	9494.96	23.31	0	0	170.24	13.40	288.79	5.19	230.47	21.11	230.88	21.16	0	2578.23	5.04	0.54	5	64	115	122	8
525	75.21	58.51	224	12033.96	28.25	9362.16	23.59	0	0	158.27	22.87	312.03	4.73	148.87	24.67	117.87	17.83	1	1717.15	4.04	0.35	3	64	116	122	7
526	74.86	58.54	225	11977.71	38.58	9366.45	37.29	0	0	105.19	15.73	307.89	5.07	199.85	34.39	193.27	33.19	0	1894.67	2.52	0.28	5	64	117	122	6
527	75.12	57.94	226	12019.26	19.03	9270.21	37.20	0	0	160.78	22.03	303.54	5.27	113.50	19.25	211.48	32.82	1	2365.15	4.68	0.37	4	64	118	122	5
528	75.50	58.15	227	12080.59	15.08	9303.93	14.76	0	0	263.86	24.11	312.92	4.13	93.30	9.01	123.92	13.59	1	1922.85	6.85	0.59	4	64	119	122	4
529	75.59	57.85	228	12094.06	39.78	9256.03	30.97	0	0	134.33	23.19	312.17	5.75	177.69	34.85	139.05	27.83	0	1814.65	3.32	0.26	3	64	120	122	3
530	75.44	58.16	230	12069.79	26.98	9305.87	24.23	0	0	169.55	26.73	306.80	5.10	128.97	21.86	120.48	22.59	1	1480.45	5.11	0.32	4	64	121	122	2
531	76.04	58.27	231	12166.22	13.01	9323.35	11.75	0	0	258.27	19.97	294.89	3.77	131.73	12.08	115.73	9.99	1	1719.83	5.53	0.66	4	64	122	122	1
532	71.25	80.46	96	11399.75	30.99	12874.10	19.49	0	0	113.35	11.35	292.30	3.47	238.26	27.81	150.11	17.03	0	817.27	3.36	0.48	4	65	1	5	5
533	69.99	80.36	97	11197.60	16.48	12857.66	17.17	0	0	200.63	12.74	289.12	4.32	201.30	14.77	209.93	15.35	0	1290.90	5.37	0.67	4	65	2	5	4
534	70.25	80.15	98	11240.22	19.24	12824.40	18.09	0	0	164.56	13.31	300.46	3.82	183.65	17.00	172.64	16.00	0	1768.90	4.35	0.59	3	65	3	5	3
535	69.08	81.15	99	11052.45	25.16	12983.85	15.79	0	0	174.13	14.54	296.38	4.31	232.03	22.57	146.78	14.17	0	1149.85	4.57	0.57	3	65	4	5	2
536	67.47	80.91	100	10795.03	15.81	12946.22	8.36	0	0	272.50	24.66	311.76	3.86	140.34	13.33	90.54	9.76	1	981.10	5.77	0.66	5	65	5	5	1
537	62.91	78.31	98	10066.27	26.71	12530.38	54.65	0	0	82.26	10.32	292.02	3.91	167.03	24.14	324.54	54.64	1	945.33	2.75	0.34	5	66	1	1	1
538	73.77	55.03	98	11803.88	40.89	8805.43	20.81	0	0	103.38	15.28	293.29	3.74	216.08	36.06	116.19	21.71	1	1939.88	3.40	0.34	5	67	1	1	1
539	62.30	78.76	104	9968.50	18.87	12602.19	26.93	0	0	201.37	35.19	312.88	4.73	64.19	15.74	126.31	23.62	1	1655.35	4.30	0.33	5	68	1	1	1
540	65.47	81.99	104	10475.54	23.20	13117.63	37.84	0	0	135.83	14.18	308.16	5.08	173.35	20.79	275.48	35.67	1	2515.67	4.33	0.42	3	69	1	10	10
541	65.22	82.04	105	10435.46	47.51	13126.78	34.34	0	0	96.67	10.70	291.99	4.95	316.72	47.86	243.10	32.11	1	1668.92	4.37	0.32	4	69	2	10	9
542	64.17	80.76	106	10266.42	25.21	12921.24	21.59	0	0	155.58	17.29	311.11	4.44	174.78	22.15	149.74	18.99	0	1608.02	3.99	0.45	3	69	3	10	8
543	64.37	81.56	107	10298.85	33.01	13049.02	18.02	0	0	138.51	7.72	275.51	4.13	412.39	39.08	258.40	17.01	1	1828.62	3.64	0.59	4	69	4	10	7
544	64.25	81.04	108	10279.81	18.99	12966.18	20.39	0	0	189.74	19.18	308.43	4.51	144.66	16.63	155.55	18.02	0	1388.48	4.21	0.51	4	69	5	10	6
545	64.17	79.06	109	10266.84	19.01	12649.60	27.67	0	0	154.34	12.20	316.36	4.51	187.68	17.10	267.04	25.98	1	2440.85	4.30	0.55	4	69	6	10	5
546	63.85	79.25	110	10216.29	13.28	12679.39	9.20	0	0	289.06	18.28	303.90	3.79	161.63	11.61	111.37	8.05	1	1520.40	6.61	0.74	4	69	7	10	4
547	63.46	80.25	111	10152.91	13.10	12839.28	18.55	0	0	217.99	16.56	309.41	4.08	129.53	10.69	187.08	16.25	1	1836.12	6.36	0.65	5	69	8	10	3
548	63.68	79.27	112	10189.21	21.54	12683.43	19.80	0	0	187.28	15.09	303.54	4.92	207.06	19.20	190.44	17.65	0	2564.08	5.78	0.57	3	69	9	10	2
549	62.31	78.41	113	9969.01	45.41	12546.05	23.57	0	0	109.30	11.69	297.12	4.49	318.01	44.97	172.77	21.25	1	2391.98	4.24	0.40	5	69	10	10	1
550	36.79	41.57	106	5886.81	26.22	6650.57	35.66	0	0	175.41	12.10	300.05	5.22	258.19	26.02	316.59	33.63	1	4566.02	6.08	0.67	5	70	1	2	2
551	37.05	42.39	109	5928.54	29.41	6781.94	54.78	0	0	125.71	21.74	322.06	6.09	133.78	27.46	237.52	51.45	1	3191.88	5.15	0.25	5	70	2	2	1
552	47.73	79.73	107	7636.03	45.54	12756.27	32.94	0	0	95.99	10.86	265.64	4.78	306.61	44.72	227.49	30.77	1	-236.67	3.32	0.34	5	71	1	1	1
553	73.12	55.99	107	11698.61	27.76	8957.68	23.13	0	0	114.94	13.36	300.21	3.58	184.13	24.48	153.86	20.61	0	1523.30	3.59	0.42	4	72	1	2	2
554	72.04	55.22	108	11526.89	12.05	8835.06	28.70	0	0	174.60	24.41	302.34	4.10	89.16	14.65	168.09	25.14	1	1003.62	3.94	0.41	5	72	2	2	1
555	74.05	63.52	107	11847.50	26.70	10163.11	23.37	0	0	123.29	15.52	298.11	3.71	163.03	23.48	141.61	19.83	0	1504.98	3.55	0.40	4	73	1	1	1
556	48.86	55.63	109	7816.84	21.20	8901.52	32.82	0	0	101.98	13.65	299.80	3.28	124.70	19.84	189.68	28.75	1	17.23	2.59	0.43	5	74	1	1	1
557	76.46	58.58	110	12233.27	18.70	9372.52	16.35	0	0	159.12	14.13	311.56	3.34	161.46	16.27	140.31	13.87	0	2343.05	4.21	0.57	4	75	1	1	1
558	74.16	63.77	111	11865.11	24.28	10203.06	16.49	0	0	154.40	20.26	304.38	3.61	143.94	21.41	97.29	14.83	1	606.33	4.29	0.43	5	76	1	10	10
559	73.91	63.71	114	11825.38	17.81	10193.51	23.81	0	0	162.65	27.14	314.93	4.02	97.42	20.31	110.61	19.63	1	1554.25	4.45	0.34	5	76	2	10	9
560	71.98	63.60	115	11517.06	46.40	10175.45	39.94	0	0	80.50	11.54	305.38	4.50	249.96	43.02	217.78	36.13	1	1318.20	3.46	0.26	4	76	3	10	8
561	72.77	63.48	118	11642.49	30.18	10156.23	22.38	0	0	130.16	10.68	291.88	4.41	282.73	28.67	214.26	20.34	1	911.38	2.53	0.50	4	76	4	10	7
562	72.61	64.01	119	11617.17	32.81	10241.24	12.85	0	0	154.02	12.87	304.05	3.90	298.46	31.26	124.14	12.79	1	531.80	3.31	0.58	4	76	5	10	6
563	72.11	63.81	120	11536.98	37.82	10210.23	25.48	0	0	124.74	8.73	271.11	4.72	385.33	42.39	282.13	25.07	1	680.20	2.87	0.47	4	76	6	10	5
564	72.60	63.94	121	11616.07	43.14	10231.12	38.84	0	0	101.12	8.25	272.72	4.83	370.61	46.24	353.21	41.54	1	1747.98	2.21	0.35	5	76	7	10	4
565	73.95	63.92	124	11831.98	15.12	10227.94	9.10	0	0	248.71	30.25	313.33	3.71	111.16	16.38	82.26	10.48	1	133.65	2.81	0.51	5	76	8	10	3
566	73.40	63.90	127	11743.88	38.24	10224.44	18.31	0	0	109.28	12.13	300.13	3.47	255.15	36.43	130.22	17.22	1	646.27	3.05	0.45	5	76	9	10	2
567	73.81	63.75	128	11810.29	25.81	10200.76	20.16	0	0	134.60	13.06	295.48	3.81	204.92	23.03	160.64	17.84	0	940.60	2.73	0.50	5	76	10	10	1
568	40.55	44.53	112	6488.14	29.53	7125.37	30.62	0	0	131.67	23.23	310.48	4.55	122.47	23.08	128.70	24.65	1	522.77	3.14	0.27	5	77	1	2	2
569	40.44	45.14	115	6470.15	24.62	7223.14	29.20	0	0	179.60	27.51	293.85	5.55	114.97	18.39	145.39	25.75	1	476.90	2.64	0.33	5	77	2	2	1
570	66.21	75.66	115	10592.96	18.63	12106.18	18.58	0	0	185.24	22.45	324.30	3.97	118.76	16.79	112.10	14.60	1	1523.27	5.18	0.45	4	78	1	2	2
571	65.54	76.06	116	10486.11	20.57	12169.73	31.96	0	0	131.33	13.64	314.21	4.18	153.00	18.04	236.01	28.95	0	2505.12	4.04	0.46	5	78	2	2	1
572	69.30	79.81	115	11087.60	47.37	12769.92	30.77	0	0	90.18	8.89	284.85	4.16	330.67	47.99	244.93	28.52	1	-582.60	1.76	0.45	5	79	1	1	1
573	65.36	73.91	119	10458.29	51.66	11825.91	28.48	0	0	106.29	14.43	286.71	5.01	281.59	49.82	163.52	25.57	1	559.92	5.17	0.32	4	80	1	1	1
574	35.04	41.31	121	5605.70	32.45	6609.57	22.53	0	0	204.21	15.02	301.40	6.41	297.09	32.19	236.12	21.06	1	5913.73	7.14	0.59	5	81	1	3	3
575	34.66	40.58	123	5545.03	22.27	6492.87	23.17	0	0	202.33	12.38	297.53	5.77	269.63	22.09	292.81	22.36	1	4688.23	6.29	0.62	5	81	2	3	2
576	34.20	40.52	124	5471.55	20.95	6483.23	23.83	0	0	196.74	14.55	302.08	5.54	220.06	19.15	243.92	22.68	0	5239.70	6.33	0.60	5	81	3	3	1
577	63.53	77.31	121	10164.27	29.50	12369.71	42.52	0	0	85.36	11.68	296.72	3.82	167.27	26.24	240.01	38.29	0	341.98	2.48	0.32	5	82	1	1	1
578	64.85	75.02	123	10376.78	16.46	12003.48	20.81	0	0	142.72	11.97	290.30	3.25	151.63	14.63	191.33	18.37	0	1791.58	3.25	0.58	3	83	1	1	1
579	34.58	70.29	124	5532.29	25.06	11246.38	26.50	0	0	126.05	19.68	279.28	3.70	114.48	18.74	127.87	22.51	1	393.98	2.78	0.33	5	84	1	1	1
580	71.92	64.27	125	11507.34	30.04	10283.43	26.27	0	0	97.21	9.51	302.29	3.52	237.09	27.57	209.26	23.65	0	933.42	1.60	0.44	4	85	1	1	1
581	64.78	76.46	127	10365.11	24.91	12234.29	34.69	0	0	118.81	12.98	299.78	4.46	177.33	22.31	245.61	31.39	0	1491.15	3.58	0.41	5	86	1	2	2
582	66.43	76.66	128	10628.33	19.76	12265.09	20.98	0	0	150.02	14.85	316.10	3.71	153.19	17.15	162.96	18.36	0	1294.65	4.06	0.52	5	86	2	2	1
583	37.10	42.54	129	5935.29	42.03	6806.46	18.16	0	0	176.93	14.22	311.96	5.88	367.28	44.84	177.84	16.45	1	3551.38	7.16	0.53	5	87	1	1	1
584	65.16	81.95	130	10424.87	20.97	13111.99	17.96	0	0	130.30	9.64	297.66	3.22	219.40	18.80	188.30	16.06	0	1474.02	3.37	0.61	3	88	1	8	8
585	63.69	82.12	131	10190.91	23.66	13139.78	20.60	0	0	142.23	14.09	309.00	3.88	184.26	20.85	160.61	18.25	0	997.67	3.19	0.50	3	88	2	8	7
586	64.37	80.64	133	10298.44	32.46	12903.11	23.34	0	0	136.44	18.23	308.66	4.54	186.57	28.45	132.89	19.73	1	-259.75	2.79	0.37	4	88	3	8	6
587	65.56	81.56	134	10490.11	16.02	13050.14	27.52	0	0	147.81	13.33	304.78	3.80	135.33	13.51	234.37	24.49	0	957.23	3.32	0.54	4	88	4	8	5
588	67.35	81.06	135	10776.25	17.19	12969.10	13.22	0	0	203.29	13.35	296.19	3.81	202.16	15.19	155.77	11.80	0	1973.58	7.60	0.69	4	88	5	8	4
589	65.37	80.81	136	10459.53	22.02	12930.19	15.25	0	0	198.45	12.15	293.98	4.70	276.88	20.64	195.04	13.79	1	2480.73	6.52	0.66	4	88	6	8	3
590	64.66	79.98	137	10345.15	11.57	12796.66	9.67	0	0	322.88	18.59	317.53	4.12	155.11	10.05	131.82	9.04	1	1842.60	9.60	0.77	4	88	7	8	2
591	64.82	79.38	138	10371.35	17.97	12700.10	17.64	0	0	190.16	12.90	308.33	4.33	205.35	16.07	201.67	15.75	0	1861.88	6.39	0.64	3	88	8	8	1
592	69.90	76.79	131	11183.22	32.26	12286.00	15.38	0	0	141.44	19.56	289.02	3.72	183.24	28.20	89.60	14.43	1	175.92	3.12	0.40	5	89	1	1	1
593	59.80	79.46	132	9568.41	42.81	12713.91	26.31	0	0	104.66	8.54	289.79	4.01	348.93	43.25	245.55	25.38	1	600.65	2.50	0.50	5	90	1	4	4
594	60.15	78.74	133	9623.93	18.45	12598.35	35.81	0	0	134.78	14.63	317.02	4.29	133.05	16.96	253.73	32.42	1	2691.10	3.84	0.45	4	90	2	4	3
595	60.12	78.39	134	9619.66	19.69	12542.09	16.95	0	0	172.80	12.99	306.83	3.97	202.45	17.49	174.46	15.03	0	381.05	3.49	0.62	3	90	3	4	2
596	59.75	80.03	135	9560.71	23.34	12804.50	12.90	0	0	179.35	27.03	307.38	3.88	126.83	20.42	89.14	15.75	1	762.77	3.86	0.38	5	90	4	4	1
597	64.82	80.07	132	10371.88	10.33	12810.50	32.21	0	0	178.32	19.06	316.38	3.94	85.61	10.45	239.42	28.88	1	1300.40	4.91	0.52	5	91	1	1	1
598	34.62	41.31	135	5539.10	35.65	6609.67	21.39	0	0	177.76	14.14	284.40	5.91	315.11	35.74	209.75	19.64	1	3499.45	6.79	0.54	5	92	1	1	1
599	54.23	68.13	136	8676.29	21.59	10900.33	59.37	0	0	92.91	12.58	305.78	3.98	124.62	19.48	323.09	58.91	1	1301.00	4.69	0.35	5	93	1	1	1
600	16.63	70.18	138	2661.14	24.43	11229.54	14.08	0	0	145.91	18.46	254.95	3.22	151.75	21.07	93.08	13.95	1	407.62	4.42	0.44	4	94	1	1	1
601	72.22	64.09	138	11555.97	51.53	10254.88	18.81	0	0	90.17	7.66	290.23	3.29	412.75	60.11	175.26	17.11	1	1612.70	2.18	0.49	5	95	1	2	2
602	73.21	63.87	139	11714.35	34.12	10219.71	24.79	0	0	112.77	16.00	295.38	4.01	185.65	29.95	135.93	22.55	0	1185.65	3.49	0.34	4	95	2	2	1
603	36.37	42.02	139	5819.23	35.91	6723.08	18.28	0	0	232.01	13.11	295.16	5.42	374.65	29.12	252.77	16.96	1	6124.12	8.05	0.74	5	96	1	1	1
604	61.73	78.99	143	9876.49	26.98	12638.99	21.28	0	0	139.25	17.15	303.36	4.06	169.19	23.61	135.10	19.67	0	1010.90	3.17	0.41	3	97	1	1	1
605	44.86	69.92	144	7177.88	21.62	11186.84	31.09	0	0	89.02	9.11	298.48	2.90	163.97	19.30	234.29	28.02	0	1434.73	3.18	0.46	4	98	1	1	1
606	67.92	77.91	144	10867.92	21.20	12464.81	14.88	0	0	189.13	20.94	317.30	4.08	150.23	18.74	111.64	15.46	1	2245.75	5.68	0.51	5	99	1	5	5
607	68.01	78.19	145	10881.57	13.38	12509.75	14.21	0	0	243.09	18.16	302.34	4.04	139.32	12.16	146.91	12.51	0	389.85	6.91	0.67	5	99	2	5	4
608	68.12	78.66	146	10898.86	13.18	12586.07	15.16	0	0	264.84	22.81	309.71	4.46	121.43	12.61	135.10	12.84	1	975.90	6.47	0.61	4	99	3	5	3
609	67.87	78.71	147	10859.77	16.59	12593.82	16.42	0	0	219.37	20.27	300.35	4.32	138.86	14.88	136.22	14.15	0	567.25	6.13	0.57	4	99	4	5	2
610	67.48	77.81	148	10797.02	12.53	12449.81	14.22	0	0	280.28	21.96	329.59	4.25	111.23	8.98	138.07	12.53	1	2741.08	8.95	0.65	4	99	5	5	1
611	33.37	41.35	145	5338.41	23.98	6616.48	29.21	0	0	191.27	27.54	316.03	5.98	124.72	19.58	154.95	25.31	1	2378.02	4.62	0.35	3	100	1	44	44
612	33.83	41.69	146	5412.03	37.63	6670.02	69.07	0	0	102.90	16.34	308.22	6.47	185.78	34.00	315.47	68.95	1	3395.02	5.16	0.23	5	100	2	44	43
613	34.54	42.10	147	5526.96	38.26	6736.49	14.63	0	0	225.31	9.67	251.10	5.68	534.03	56.10	270.02	14.23	1	4834.17	7.89	0.68	5	100	3	44	42
614	35.04	42.53	148	5606.78	25.33	6804.46	22.94	0	0	174.74	11.12	283.95	5.47	303.09	25.17	282.23	21.99	1	4006.08	7.15	0.54	4	100	4	44	41
615	34.62	42.00	149	5539.60	13.73	6720.04	13.10	0	0	232.12	9.68	286.12	4.09	257.04	12.72	244.74	12.17	1	4168.15	7.71	0.78	4	100	5	44	40
616	35.55	42.67	150	5687.43	30.46	6827.93	20.09	0	0	190.17	11.81	271.08	6.00	361.19	32.90	257.11	18.91	1	3821.52	8.31	0.55	4	100	6	44	39
617	36.54	44.23	151	5846.73	32.83	7077.50	25.85	0	0	150.49	18.33	305.53	5.49	208.29	29.09	164.08	22.92	0	1928.20	3.49	0.38	5	100	7	44	38
618	35.86	43.23	152	5738.39	28.08	6916.05	11.31	0	0	232.39	13.67	320.67	5.00	346.00	29.01	150.64	10.18	1	4142.17	7.63	0.70	4	100	8	44	37
619	36.43	42.43	153	5828.83	37.88	6789.56	16.05	0	0	190.37	15.58	312.59	5.72	340.05	38.79	153.34	14.26	1	4319.62	7.52	0.55	5	100	9	44	36
620	36.44	42.65	154	5830.88	22.95	6824.17	16.71	0	0	246.95	13.70	291.56	6.19	314.85	22.81	234.62	15.79	1	5091.67	8.76	0.67	5	100	10	44	35
621	35.96	42.54	155	5753.70	26.59	6806.07	15.54	0	0	248.28	13.76	298.61	6.21	347.91	27.77	218.99	14.60	1	5113.75	9.25	0.69	5	100	11	44	34
622	35.99	41.80	156	5758.30	16.30	6688.05	12.93	0	0	400.75	18.72	313.10	7.55	267.93	15.37	216.72	11.75	1	7302.20	14.84	0.76	5	100	12	44	33
623	35.76	42.26	157	5721.85	13.20	6761.55	9.48	0	0	422.40	13.65	285.67	6.04	303.71	13.10	231.05	8.70	1	7265.20	13.34	0.85	4	100	13	44	32
624	35.45	42.13	158	5671.20	22.01	6741.55	17.13	0	0	309.90	16.59	306.20	7.86	314.20	21.94	252.09	16.06	1	7188.15	11.85	0.65	4	100	14	44	31
625	36.42	43.05	159	5826.88	15.91	6888.00	16.42	0	0	432.56	37.80	351.51	8.35	138.76	13.42	145.01	14.68	0	6407.80	12.62	0.59	5	100	15	44	30
626	35.97	42.52	160	5754.95	14.77	6802.63	10.52	0	0	365.77	14.35	301.48	5.88	285.92	14.20	210.56	9.55	1	6123.20	11.22	0.82	4	100	16	44	29
627	36.19	42.67	161	5789.75	13.47	6826.44	12.82	0	0	372.47	17.18	316.52	6.36	227.00	12.19	216.63	11.56	0	6635.45	12.51	0.78	4	100	17	44	28
628	36.06	42.61	162	5769.92	18.97	6817.67	11.76	0	0	298.66	12.21	305.53	5.68	341.30	19.69	227.88	10.82	1	6319.30	9.71	0.77	4	100	18	44	27
629	36.71	42.30	163	5873.71	24.08	6768.30	17.34	0	0	292.34	18.24	324.68	7.62	288.37	23.53	218.31	15.78	1	6594.45	11.03	0.65	5	100	19	44	26
630	36.48	42.73	164	5837.06	25.17	6836.68	17.62	0	0	275.52	18.21	315.58	7.46	292.23	24.09	208.63	16.18	1	5608.55	12.12	0.62	5	100	20	44	25
631	36.64	43.03	165	5863.10	15.89	6884.04	10.76	0	0	343.31	17.35	314.47	5.67	242.80	14.32	165.40	9.64	0	4307.50	9.31	0.77	4	100	21	44	24
632	36.87	43.23	166	5899.61	19.26	6916.17	14.80	0	0	263.04	17.55	315.39	5.58	222.35	17.38	171.98	13.17	0	3608.73	4.66	0.67	5	100	22	44	23
633	37.19	43.75	167	5949.87	39.79	6999.83	30.42	0	0	198.83	31.33	340.09	8.52	194.72	35.07	148.91	26.81	0	3177.02	3.63	0.28	5	100	23	44	22
634	36.93	43.55	169	5908.45	18.44	6967.97	18.98	0	0	278.96	26.97	343.39	6.29	147.24	16.43	150.66	16.37	0	3136.50	6.56	0.54	5	100	24	44	21
635	37.47	43.41	170	5995.05	11.87	6945.83	12.26	0	0	357.10	20.00	337.05	5.29	163.13	10.40	168.53	10.76	0	4681.48	6.43	0.76	4	100	25	44	20
636	37.42	43.25	171	5986.68	14.64	6919.74	11.00	0	0	332.62	16.41	315.77	5.36	229.55	13.10	172.98	9.81	0	4265.77	7.61	0.78	4	100	26	44	19
637	37.18	43.32	172	5948.36	17.82	6931.84	16.03	0	0	296.49	18.65	313.26	6.43	219.58	16.01	197.99	14.35	0	4240.08	7.00	0.67	4	100	27	44	18
638	37.42	43.41	173	5986.51	19.77	6945.63	17.11	0	0	299.07	22.93	327.90	6.90	199.24	17.51	172.48	15.15	0	4744.60	5.45	0.61	4	100	28	44	17
639	36.73	43.07	174	5876.22	20.36	6891.65	10.69	0	0	311.24	13.98	293.61	5.63	326.76	20.57	186.74	9.68	1	5415.12	7.36	0.78	5	100	29	44	16
640	35.82	42.83	175	5731.13	20.52	6852.30	13.52	0	0	289.59	13.51	295.54	6.06	323.06	20.76	227.20	12.56	1	4952.25	9.02	0.74	4	100	30	44	15
641	35.80	43.01	176	5728.67	15.68	6880.82	10.37	0	0	339.96	15.44	318.60	5.52	265.27	14.50	178.09	9.32	1	5199.77	9.60	0.79	4	100	31	44	14
642	35.66	42.34	177	5705.86	46.25	6774.29	17.47	0	0	261.53	14.72	291.15	7.96	485.60	53.04	246.57	16.33	1	6512.15	8.56	0.62	5	100	32	44	13
643	36.45	43.33	178	5831.97	18.94	6932.14	11.97	0	0	357.12	20.66	335.16	6.78	252.45	17.18	160.66	10.66	1	6344.40	11.21	0.72	5	100	33	44	12
644	36.47	43.23	179	5835.97	22.02	6917.15	15.20	0	0	257.50	15.64	315.64	5.88	268.32	21.33	195.41	13.67	1	6260.40	9.41	0.68	5	100	34	44	11
645	35.50	41.86	181	5679.44	14.97	6697.17	12.72	0	0	317.01	16.09	307.44	5.62	228.79	13.46	194.70	11.40	0	5281.83	8.39	0.76	3	100	35	44	10
646	35.57	42.12	182	5690.96	11.81	6738.92	10.63	0	0	450.28	22.63	325.31	6.24	181.21	10.40	163.32	9.41	0	5274.58	11.86	0.79	4	100	36	44	9
647	35.17	41.67	183	5626.89	16.66	6667.06	17.48	0	0	296.76	18.23	298.67	6.55	210.92	14.99	221.22	15.73	0	5704.60	9.49	0.67	4	100	37	44	8
648	34.30	42.45	184	5487.33	25.59	6792.36	17.01	0	0	247.05	18.96	314.57	6.55	256.97	23.40	172.42	15.21	1	4667.38	9.62	0.58	3	100	38	44	7
649	34.94	43.21	185	5590.62	16.80	6913.63	23.30	0	0	177.79	9.21	283.12	4.43	253.99	15.89	329.55	23.85	1	3732.75	6.97	0.67	5	100	39	44	6
650	35.03	43.91	186	5605.57	24.35	7025.78	19.27	0	0	210.32	12.57	275.19	5.85	307.48	24.19	251.74	18.19	1	4426.95	10.72	0.61	4	100	40	44	5
651	34.65	43.45	187	5543.25	29.20	6951.26	29.06	0	0	146.65	8.86	270.56	5.24	361.86	31.87	360.86	31.67	1	2725.50	6.78	0.44	5	100	41	44	4
652	36.39	44.22	188	5822.17	32.58	7074.71	23.30	0	0	145.08	17.92	300.59	4.93	203.53	28.73	145.76	20.66	0	3280.83	3.35	0.39	3	100	42	44	3
653	35.32	42.79	189	5651.07	87.53	6846.76	102.85	0	0	145.96	9.35	242.43	7.95	694.21	163.65	756.70	205.43	1	3802.45	7.54	0.16	5	100	43	44	2
654	34.98	41.82	190	5596.30	30.01	6691.13	24.02	0	0	173.60	18.22	301.05	5.87	220.81	26.98	177.43	21.41	0	3616.50	5.60	0.44	5	100	44	44	1
655	59.01	78.48	145	9441.04	48.20	12556.64	20.91	0	0	103.47	11.99	296.71	3.96	307.94	46.99	139.16	17.93	1	941.15	3.38	0.40	4	101	1	1	1
656	63.35	82.20	146	10135.62	36.88	13152.43	23.04	0	0	108.27	8.08	268.70	3.90	349.59	38.45	243.77	21.42	1	50.12	1.92	0.50	4	102	1	2	2
657	63.94	83.73	149	10231.18	28.48	13396.50	32.49	0	0	108.71	13.51	291.80	4.13	177.35	25.29	201.52	29.10	0	923.70	2.51	0.37	3	102	2	2	1
658	63.25	76.97	150	10119.26	30.81	12315.99	29.54	0	0	122.02	11.01	283.48	4.83	265.97	28.91	254.94	27.70	1	1013.73	4.62	0.43	4	103	1	6	6
659	62.91	77.63	151	10065.33	28.04	12421.13	26.87	0	0	123.26	15.57	311.95	4.16	171.19	24.73	163.95	23.59	0	1949.30	3.87	0.39	4	103	2	6	5
660	64.15	77.80	152	10263.57	12.74	12448.26	13.82	0	0	232.35	14.45	303.75	3.78	158.06	11.26	171.30	12.16	0	1875.45	6.53	0.72	3	103	3	6	4
661	65.22	76.61	153	10435.32	35.32	12257.53	35.39	0	0	112.93	14.76	293.98	5.14	209.88	31.68	210.34	31.70	0	794.02	2.95	0.32	4	103	4	6	3
662	66.02	78.13	154	10562.84	11.83	12501.12	15.81	0	0	230.35	17.32	314.73	3.82	125.40	11.47	163.06	13.86	1	2152.27	5.11	0.67	5	103	5	6	2
663	66.57	76.91	156	10651.82	19.63	12305.36	19.84	0	0	168.19	20.80	314.81	3.83	113.83	14.60	125.52	18.73	1	2130.20	3.29	0.44	4	103	6	6	1
664	73.39	64.11	151	11742.14	22.39	10257.38	18.35	0	0	144.21	17.67	293.05	3.50	140.63	18.99	119.68	17.84	1	152.35	2.40	0.44	4	104	1	1	1
665	71.16	55.03	153	11386.08	29.03	8804.01	29.99	0	0	107.10	11.38	271.99	4.07	212.36	26.11	218.85	27.14	0	-398.12	2.11	0.41	3	105	1	1	1
666	68.41	82.21	154	10945.30	27.95	13153.78	24.29	0	0	138.18	19.11	312.10	4.32	155.21	24.22	135.40	21.49	0	348.25	2.49	0.37	5	106	1	7	7
667	67.58	81.18	155	10812.12	15.51	12989.30	206.88	0	0	152.86	14.25	311.21	5.83	128.64	12.94	889.11	315.78	1	3200.77	6.86	0.52	5	106	2	7	6
668	67.55	81.35	156	10807.56	22.92	13015.44	26.38	0	0	153.18	14.73	316.22	4.79	184.72	20.42	212.39	23.52	0	1506.80	3.32	0.48	3	106	3	7	5
669	67.77	79.40	157	10842.53	14.21	12704.42	26.35	0	0	220.21	14.06	303.81	5.37	174.51	12.83	311.18	25.80	1	2672.00	7.76	0.65	4	106	4	7	4
670	67.44	79.87	158	10790.80	13.06	12779.84	15.25	0	0	287.44	15.80	303.19	5.13	184.32	11.63	214.24	13.72	0	2758.67	7.06	0.74	4	106	5	7	3
671	67.04	79.47	159	10726.82	13.36	12714.87	7.62	0	0	364.42	16.19	323.84	4.44	229.60	11.97	129.19	6.24	1	4092.75	11.24	0.83	4	106	6	7	2
672	65.51	79.43	160	10481.50	38.65	12708.19	12.71	0	0	215.69	14.75	318.22	5.36	375.31	40.36	144.14	11.10	1	2394.30	7.81	0.65	4	106	7	7	1
673	71.30	64.53	157	11408.25	72.87	10325.08	28.44	0	0	87.13	10.54	302.23	4.71	412.17	85.29	186.51	25.93	1	1785.30	4.04	0.31	4	107	1	9	9
674	72.45	64.32	158	11591.26	46.14	10291.97	21.24	0	0	107.18	11.66	297.90	4.14	317.34	45.45	152.42	18.94	1	1629.60	4.07	0.41	4	107	2	9	8
675	72.04	64.44	159	11526.96	28.18	10310.27	25.31	0	0	110.15	10.00	288.86	3.83	240.50	25.86	217.58	22.86	0	1513.20	3.01	0.48	5	107	3	9	7
676	73.60	64.24	160	11776.65	28.98	10278.89	22.27	0	0	101.33	11.21	295.43	3.20	202.27	25.60	155.52	19.70	0	587.55	2.44	0.44	4	107	4	9	6
677	72.11	64.29	163	11537.98	37.32	10286.12	19.24	0	0	131.23	16.85	306.66	4.20	222.71	33.02	112.50	16.12	1	1531.40	4.83	0.39	4	107	5	9	5
678	72.60	63.95	164	11616.18	32.96	10231.87	15.43	0	0	122.96	17.20	308.35	3.47	188.47	28.85	100.72	18.14	1	465.10	2.98	0.47	5	107	6	9	4
679	71.20	64.46	166	11392.04	59.74	10313.14	37.74	0	0	96.03	11.93	292.10	5.81	353.27	63.40	241.30	35.02	1	1992.98	4.12	0.26	5	107	7	9	3
680	70.82	63.83	167	11331.75	38.99	10212.04	21.61	0	0	102.59	10.01	302.39	3.75	301.48	37.74	173.33	19.49	1	839.55	3.58	0.47	5	107	8	9	2
681	72.18	64.17	169	11549.25	48.22	10266.73	35.57	0	0	89.69	9.59	286.28	4.72	337.12	49.91	259.64	34.10	1	1429.98	4.12	0.32	5	107	9	9	1
682	64.87	76.42	161	10378.70	21.70	12227.27	23.08	0	0	148.94	17.04	309.09	4.03	146.34	19.28	154.96	20.01	0	699.48	4.02	0.45	4	108	1	1	1
683	68.77	77.12	162	11003.35	18.66	12339.25	24.55	0	0	147.75	12.09	294.18	4.00	177.06	16.67	231.93	22.13	0	1841.30	5.13	0.56	4	109	1	10	10
684	69.87	78.67	163	11178.91	17.14	12587.55	28.96	0	0	131.08	12.90	282.31	3.61	135.90	15.67	227.31	25.71	0	946.52	3.40	0.50	5	109	2	10	9
685	68.72	79.14	164	10995.86	28.52	12662.09	19.20	0	0	156.28	27.08	313.13	4.40	129.82	24.50	96.94	20.55	1	1261.02	3.80	0.31	5	109	3	10	8
686	68.29	79.27	165	10926.18	15.57	12682.46	12.26	0	0	250.12	19.16	308.88	4.11	155.92	13.54	122.21	10.57	1	1509.58	8.40	0.66	5	109	4	10	7
687	67.88	79.43	166	10860.36	9.52	12709.00	15.89	0	0	269.75	17.16	309.17	4.06	119.69	9.25	193.84	13.91	1	1935.52	6.57	0.73	5	109	5	10	6
688	68.22	80.42	167	10915.32	14.09	12867.34	20.14	0	0	203.27	17.51	309.86	4.14	126.46	12.55	180.08	17.61	1	1464.88	6.96	0.59	3	109	6	10	5
689	67.97	81.09	168	10875.40	11.37	12974.21	14.92	0	0	186.18	12.99	312.08	2.94	128.75	10.80	165.62	13.09	1	1910.48	6.66	0.69	4	109	7	10	4
690	66.07	80.74	169	10570.82	8.89	12918.55	10.20	0	0	333.61	23.25	311.02	3.81	108.65	9.61	114.10	8.77	1	2195.83	8.07	0.72	4	109	8	10	3
691	64.89	80.41	170	10383.12	16.54	12865.03	15.41	0	0	208.88	16.66	308.23	4.03	159.61	14.57	148.16	13.29	0	2229.10	6.77	0.62	3	109	9	10	2
692	64.12	81.42	171	10258.67	17.99	13027.06	13.23	0	0	208.42	13.85	293.40	3.98	208.62	15.94	153.34	11.57	0	1375.77	4.84	0.68	4	109	10	10	1
693	33.91	41.96	166	5426.17	30.24	6713.52	28.29	0	0	189.32	17.35	317.72	6.82	255.44	27.97	228.04	27.65	1	5355.98	7.31	0.52	5	110	1	6	6
694	34.15	41.07	167	5464.41	23.61	6571.24	22.17	0	0	275.06	32.10	351.74	7.63	156.02	20.79	146.90	19.79	0	4604.88	7.82	0.44	4	110	2	6	5
695	34.55	42.05	168	5528.06	14.45	6727.49	16.53	0	0	214.45	9.71	284.45	4.34	250.76	13.38	280.21	15.92	1	3929.15	7.49	0.74	4	110	3	6	4
696	33.60	41.67	170	5375.90	29.79	6666.94	18.49	0	0	185.52	14.00	291.11	5.35	285.34	29.29	191.38	16.64	1	5207.58	5.23	0.58	5	110	4	6	3
697	34.19	42.23	172	5469.82	33.31	6756.46	21.14	0	0	205.09	20.80	321.20	6.77	250.33	30.82	161.94	18.84	1	4462.60	6.81	0.48	5	110	5	6	2
698	34.09	41.97	173	5455.15	27.91	6715.07	26.58	0	0	219.08	17.40	287.65	7.76	270.60	26.69	260.31	25.03	1	5022.02	7.70	0.50	5	110	6	6	1
699	74.18	63.49	166	11868.78	40.03	10158.42	36.11	0	0	113.89	11.77	268.95	5.34	277.62	40.01	272.09	33.93	1	608.30	2.60	0.38	5	111	1	1	1
700	61.53	81.02	167	9845.17	19.86	12962.54	19.28	0	0	151.41	12.95	291.51	3.68	179.29	17.52	174.06	17.05	0	685.20	3.38	0.57	3	112	1	1	1
701	36.21	42.73	171	5792.95	50.83	6837.08	20.26	0	0	176.40	11.22	292.61	5.27	469.01	42.78	252.06	18.82	1	5103.80	7.77	0.65	5	113	1	1	1
702	71.51	64.28	173	11442.32	49.80	10284.13	33.70	0	0	92.05	14.33	305.89	4.78	247.03	45.01	168.13	30.10	0	1324.12	2.29	0.26	4	114	1	10	10
703	72.71	64.42	174	11634.23	20.98	10307.99	17.54	0	0	165.31	17.42	300.35	3.72	151.83	18.22	123.09	13.88	1	1290.33	4.67	0.50	4	114	2	10	9
704	72.21	64.60	175	11552.99	33.42	10335.31	24.05	0	0	130.11	10.71	273.44	4.70	308.43	32.93	227.34	22.64	1	1382.48	4.69	0.48	4	114	3	10	8
705	72.16	64.47	176	11545.47	25.32	10315.21	20.63	0	0	144.29	16.86	308.46	3.94	166.13	22.18	133.44	17.06	1	2222.67	4.33	0.44	4	114	4	10	7
706	72.64	64.23	177	11621.87	31.35	10276.24	22.39	0	0	109.20	13.64	303.94	3.54	193.41	27.54	138.35	19.81	0	775.35	3.34	0.39	5	114	5	10	6
707	73.10	64.37	178	11696.10	24.74	10298.74	23.68	0	0	147.99	14.27	287.33	4.54	198.65	22.04	190.26	21.06	0	1314.95	3.87	0.49	3	114	6	10	5
708	72.59	64.47	179	11615.02	26.51	10315.84	19.88	0	0	126.04	12.26	299.59	3.61	210.35	23.47	157.68	17.47	0	1520.45	3.61	0.50	4	114	7	10	4
709	72.69	64.47	180	11630.30	25.76	10315.65	21.02	0	0	156.94	14.44	299.96	4.63	216.72	22.97	177.08	18.70	0	998.12	3.20	0.51	4	114	8	10	3
710	72.70	64.68	181	11632.04	31.12	10349.40	25.41	0	0	106.82	10.09	290.02	3.87	255.53	28.61	209.21	23.26	1	1541.33	4.14	0.46	5	114	9	10	2
711	72.58	64.20	182	11613.29	53.39	10272.40	27.59	0	0	99.15	11.96	302.46	4.78	329.61	53.93	179.82	24.99	1	1892.35	3.88	0.33	4	114	10	10	1
712	61.11	81.72	175	9777.50	14.48	13075.63	21.75	0	0	187.18	26.06	295.50	4.03	95.20	16.28	123.96	18.58	1	1423.08	4.12	0.41	5	115	1	1	1
713	72.12	55.06	176	11539.72	46.29	8809.89	19.57	0	0	142.09	30.30	299.85	5.38	176.61	40.57	91.38	23.53	1	1069.80	5.27	0.22	4	116	1	2	2
714	71.25	56.21	178	11399.35	23.11	8992.84	31.29	0	0	114.66	14.89	288.47	3.75	137.00	20.31	185.47	27.46	0	-133.55	3.01	0.38	4	116	2	2	1
715	63.10	85.59	178	10095.52	16.93	13695.02	29.58	0	0	128.67	23.64	278.72	3.50	89.72	19.44	127.35	24.01	1	-79.52	2.81	0.29	5	117	1	1	1
716	70.23	81.02	178	11237.40	23.34	12963.41	25.22	0	0	137.95	14.28	301.91	4.17	174.27	20.66	188.19	22.33	0	1558.77	4.65	0.47	3	118	1	6	6
717	69.03	79.86	179	11045.11	15.75	12776.90	13.93	0	0	224.11	13.30	298.19	4.19	205.15	14.04	181.70	12.39	0	1922.45	7.07	0.72	3	118	2	6	5
718	67.75	79.38	180	10839.95	8.56	12701.57	7.43	0	0	418.35	17.79	323.23	3.97	154.20	7.47	132.17	6.19	1	3028.38	13.78	0.86	4	118	3	6	4
719	68.04	79.86	181	10886.55	8.47	12777.23	13.47	0	0	325.97	16.62	309.20	4.29	130.96	8.00	204.42	11.86	1	2768.20	8.25	0.80	4	118	4	6	3
720	69.80	80.02	182	11168.51	16.17	12803.76	22.60	0	0	177.43	15.03	292.69	4.19	147.66	14.37	205.73	20.02	0	1544.23	4.81	0.58	3	118	5	6	2
721	70.29	80.05	183	11245.89	28.46	12807.36	22.01	0	0	128.88	16.92	303.69	3.92	167.48	24.88	131.63	20.58	1	2081.48	5.66	0.39	5	118	6	6	1
722	35.37	42.75	179	5658.90	28.01	6839.59	17.06	0	0	247.18	11.18	269.69	5.76	374.09	26.35	290.95	16.52	1	5911.05	10.43	0.74	5	119	1	2	2
723	34.34	41.73	180	5494.79	22.74	6677.16	15.56	0	0	310.42	25.16	321.46	7.24	216.43	20.14	148.18	13.73	0	5291.92	7.99	0.59	3	119	2	2	1
724	61.45	77.64	180	9831.41	17.03	12422.86	14.08	0	0	196.85	18.50	303.65	3.38	135.33	14.07	100.71	10.18	1	165.58	4.00	0.57	4	120	1	3	3
725	60.90	77.78	181	9743.32	31.21	12444.50	17.87	0	0	157.46	19.99	305.05	4.46	189.84	27.29	109.56	16.22	1	1058.98	3.83	0.41	4	120	2	3	2
726	62.25	77.69	183	9960.78	25.22	12429.83	26.43	0	0	125.93	10.08	278.86	4.23	243.47	23.72	257.45	24.49	1	905.50	5.14	0.51	4	120	3	3	1
727	62.77	83.18	182	10043.75	28.42	13309.00	33.89	0	0	137.59	14.16	272.88	5.57	215.95	25.76	255.20	31.31	1	1155.23	4.84	0.40	5	121	1	19	19
728	61.40	82.35	183	9823.83	21.78	13176.76	33.81	0	0	115.28	14.39	286.38	3.80	132.41	18.23	208.06	29.75	1	-296.92	2.30	0.39	5	121	2	19	18
729	62.34	81.43	186	9974.94	22.97	13028.72	38.32	0	0	157.97	13.67	296.08	6.01	209.81	20.99	331.29	39.02	1	1372.08	4.51	0.46	4	121	3	19	17
730	62.87	80.71	187	10058.83	12.51	12913.43	9.96	0	0	353.36	18.84	324.30	4.81	180.73	10.99	143.70	8.69	0	2354.85	6.38	0.78	4	121	4	19	16
731	62.88	80.78	188	10060.72	6.49	12924.96	7.75	0	0	382.87	13.08	303.54	3.32	146.82	5.79	174.83	6.80	0	2169.55	5.41	0.90	4	121	5	19	15
732	62.43	80.70	189	9988.34	7.27	12911.23	9.00	0	0	479.33	19.51	309.77	4.66	135.64	6.09	169.70	7.87	0	3103.90	12.17	0.86	3	121	6	19	14
733	62.85	80.59	190	10056.73	13.86	12895.13	15.38	0	0	302.90	18.54	305.34	5.54	174.97	12.29	194.10	13.61	0	2582.75	6.20	0.71	3	121	7	19	13
734	62.35	80.49	191	9975.58	6.09	12878.34	7.04	0	0	472.27	17.08	305.54	3.65	126.75	5.04	148.37	6.03	1	2683.92	14.75	0.89	4	121	8	19	12
735	62.08	80.55	192	9932.58	9.59	12888.54	9.52	0	0	331.84	15.65	305.29	3.85	156.70	8.48	155.08	8.27	0	2151.33	8.61	0.82	3	121	9	19	11
736	62.14	81.42	193	9942.77	23.20	13027.99	34.61	0	0	130.82	11.39	289.62	4.77	209.11	21.25	303.11	33.67	1	2157.80	5.46	0.48	5	121	10	19	10
737	61.85	80.67	194	9896.12	21.13	12907.46	20.48	0	0	193.76	10.75	260.21	5.28	294.54	20.66	287.99	19.80	1	2333.08	4.57	0.61	4	121	11	19	9
738	61.99	82.30	195	9917.60	16.24	13168.20	25.33	0	0	155.20	13.11	295.57	3.93	149.42	14.66	231.58	22.61	0	1894.00	4.50	0.57	4	121	12	19	8
739	61.65	81.56	197	9863.53	15.02	13049.13	17.14	0	0	194.71	17.02	294.99	3.70	129.85	12.53	149.56	14.71	1	1305.15	5.77	0.59	4	121	13	19	7
740	60.86	79.74	198	9736.95	26.02	12758.11	18.94	0	0	136.11	11.76	289.88	3.82	232.43	23.42	169.95	16.88	0	1274.55	3.86	0.54	4	121	14	19	6
741	60.94	79.28	199	9751.01	21.37	12685.06	15.53	0	0	192.61	14.93	300.07	4.36	212.62	19.00	154.78	13.72	0	1218.27	5.34	0.61	5	121	15	19	5
742	60.13	78.74	200	9620.54	21.68	12598.07	16.43	0	0	154.11	12.70	300.25	3.60	202.96	19.18	153.94	14.51	0	943.45	3.89	0.59	4	121	16	19	4
743	60.50	79.25	201	9679.75	39.85	12680.48	29.18	0	0	102.56	12.38	303.17	4.50	255.32	36.43	188.46	26.24	1	1174.85	2.56	0.35	3	121	17	19	3
744	60.95	79.59	202	9752.53	14.49	12734.04	17.06	0	0	214.75	18.35	303.06	4.07	132.76	13.46	153.74	14.75	1	1673.27	4.22	0.60	4	121	18	19	2
745	60.71	79.37	203	9713.70	25.82	12698.50	11.38	0	0	160.65	8.40	284.27	3.37	357.39	27.32	171.28	10.29	1	2613.25	9.35	0.73	5	121	19	19	1
746	62.10	80.19	184	9936.69	13.44	12830.69	25.86	0	0	157.87	11.64	308.64	3.61	142.34	12.24	265.02	24.20	1	1709.33	5.61	0.63	4	122	1	2	2
747	62.18	80.45	185	9948.88	10.85	12871.30	16.69	0	0	229.62	17.20	315.04	3.73	114.68	10.22	172.35	14.54	1	2201.62	6.00	0.67	3	122	2	2	1
748	68.80	81.55	184	11008.72	8.39	13047.50	10.94	0	0	338.42	18.30	305.27	3.88	120.99	7.64	155.71	9.45	1	1384.80	11.15	0.80	5	123	1	5	5
749	69.86	82.20	185	11178.06	17.53	13152.44	21.34	0	0	165.21	26.68	319.46	3.85	96.18	18.83	107.59	19.88	1	1779.60	4.08	0.35	5	123	2	5	4
750	68.84	83.43	186	11013.90	17.08	13348.50	25.39	0	0	165.15	11.20	288.90	4.42	197.29	15.52	287.33	24.10	1	2211.05	4.50	0.61	5	123	3	5	3
751	68.80	82.87	187	11007.64	13.72	13259.21	18.52	0	0	213.57	19.39	308.77	4.08	117.96	12.51	157.55	16.24	1	1066.83	3.67	0.58	3	123	4	5	2
752	68.59	81.95	188	10973.66	13.99	13112.39	16.85	0	0	252.87	19.07	308.21	4.70	141.72	11.94	171.78	14.80	0	2230.70	6.34	0.65	4	123	5	5	1
753	41.06	32.98	187	6570.17	28.72	5276.94	22.76	0	0	111.83	21.88	284.70	3.54	121.60	28.19	104.44	26.25	1	450.77	2.73	0.26	5	124	1	1	1
754	32.98	41.26	188	5277.27	13.85	6602.21	17.59	0	0	248.99	18.52	279.12	4.75	144.51	12.50	182.34	15.50	0	3069.05	7.43	0.65	4	125	1	1	1
755	73.13	64.68	188	11700.51	19.63	10348.56	15.32	0	0	177.01	18.74	299.17	3.49	142.13	17.39	101.90	11.76	1	247.00	4.02	0.51	4	126	1	2	2
756	71.98	64.85	189	11516.71	69.22	10375.64	18.89	0	0	105.07	13.33	306.85	4.38	379.94	75.14	119.72	18.26	1	1258.20	4.71	0.38	5	126	2	2	1
757	48.16	73.60	190	7705.21	43.98	11776.17	35.09	0	0	91.29	13.02	294.77	4.61	238.56	39.91	191.50	31.46	0	523.35	3.15	0.28	4	127	1	1	1
758	35.09	43.90	191	5613.78	30.49	7023.92	17.40	0	0	179.06	9.20	270.58	4.96	406.71	34.89	267.64	16.66	1	4192.65	6.58	0.62	4	128	1	85	85
759	35.30	44.10	192	5647.46	45.20	7056.58	24.18	0	0	128.81	10.90	276.44	5.26	381.50	50.32	226.37	22.53	1	3000.50	6.61	0.44	4	128	2	85	84
760	36.21	44.00	193	5793.37	17.79	7040.48	13.15	0	0	191.20	18.29	289.94	3.56	145.70	15.59	114.44	13.86	1	2427.70	5.15	0.56	4	128	3	85	83
761	35.91	44.64	195	5745.51	25.27	7141.98	25.96	0	0	177.46	29.31	314.20	5.31	121.44	24.45	116.12	20.35	1	1527.42	5.23	0.31	4	128	4	85	82
762	35.84	44.69	196	5734.66	31.15	7149.84	25.11	0	0	134.79	10.70	284.42	4.88	296.22	30.67	248.92	23.29	1	2190.88	5.26	0.48	4	128	5	85	81
763	35.15	43.54	197	5623.33	38.82	6966.48	41.14	0	0	112.56	9.60	275.73	5.35	341.22	40.68	341.43	42.64	1	2831.35	6.31	0.37	5	128	6	85	80
764	35.81	44.20	198	5730.14	16.04	7071.68	10.02	0	0	276.53	31.08	303.67	4.10	117.11	14.84	77.97	9.42	1	1976.08	6.84	0.53	5	128	7	85	79
765	34.42	44.18	199	5507.85	52.04	7069.47	31.41	0	0	112.56	9.47	276.82	5.45	426.92	63.54	294.45	31.00	1	2663.73	5.91	0.33	5	128	8	85	78
766	34.56	43.35	200	5529.32	109.69	6935.61	78.33	0	0	134.25	7.52	231.98	6.44	841.60	247.61	694.67	126.69	1	3036.33	4.43	0.17	5	128	9	85	77
767	33.45	43.52	201	5352.07	38.04	6962.46	29.53	0	0	141.71	9.62	255.00	5.54	398.94	44.13	318.19	30.28	1	3317.17	4.60	0.49	5	128	10	85	76
768	33.67	43.31	202	5386.52	29.29	6930.03	21.32	0	0	141.62	12.40	277.67	4.38	248.19	28.17	189.64	19.07	0	2430.73	3.91	0.52	5	128	11	85	75
769	34.49	43.93	203	5518.06	26.30	7028.28	17.24	0	0	162.27	7.02	264.12	4.12	422.92	31.93	310.02	17.41	1	3562.38	4.65	0.64	5	128	12	85	74
770	34.59	44.10	204	5535.10	36.54	7056.61	11.63	0	0	193.77	11.62	292.74	4.60	414.31	42.85	153.28	10.59	1	3809.73	7.00	0.69	4	128	13	85	73
771	35.39	43.97	205	5663.02	33.95	7035.42	17.73	0	0	223.87	16.29	290.44	6.57	324.51	34.13	190.76	16.04	1	4104.98	6.52	0.60	5	128	14	85	72
772	36.70	43.82	206	5871.39	27.53	7010.45	11.95	0	0	216.46	15.03	303.69	4.72	291.80	26.60	134.53	10.86	1	2647.98	3.20	0.66	5	128	15	85	71
773	36.05	43.50	207	5767.67	27.43	6960.70	22.38	0	0	184.13	10.95	277.52	5.21	311.72	27.39	279.19	22.06	1	4438.73	7.02	0.66	5	128	16	85	70
774	36.38	44.37	209	5820.18	42.71	7098.96	23.46	0	0	151.70	22.36	323.53	5.72	221.56	37.63	117.29	18.62	1	2218.98	3.94	0.32	4	128	17	85	69
775	35.79	43.43	210	5726.32	20.22	6948.60	24.81	0	0	269.89	20.94	322.32	7.79	202.91	18.34	248.28	22.61	0	4193.38	6.36	0.56	5	128	18	85	68
776	35.96	43.52	211	5753.72	10.68	6962.92	12.36	0	0	334.86	15.95	300.72	4.83	173.41	9.48	200.74	10.96	0	5086.30	9.19	0.80	3	128	19	85	67
777	35.62	44.04	212	5698.75	28.08	7046.13	45.06	0	0	136.08	16.52	310.35	5.70	179.64	25.11	261.63	44.33	1	3135.17	5.08	0.38	5	128	20	85	66
778	35.64	43.47	215	5703.05	14.22	6955.29	15.95	0	0	252.01	15.12	303.45	4.78	183.28	12.69	205.95	14.18	0	4040.25	8.02	0.71	4	128	21	85	65
779	36.25	44.85	216	5800.76	30.35	7175.91	16.08	0	0	157.90	11.44	293.21	4.38	314.26	29.90	173.95	14.52	1	2011.08	3.64	0.60	5	128	22	85	64
780	35.93	43.61	217	5748.10	17.41	6977.76	23.60	0	0	194.91	14.94	297.59	5.02	176.43	15.57	238.24	21.25	0	3040.77	5.53	0.59	4	128	23	85	63
781	34.34	42.48	218	5494.75	21.51	6796.79	22.17	0	0	232.11	19.90	302.46	6.36	194.61	19.13	199.14	20.07	0	3926.10	7.39	0.55	5	128	24	85	62
782	34.62	42.04	219	5538.56	20.89	6725.75	16.21	0	0	264.20	18.97	290.94	6.16	225.24	18.67	175.09	14.47	0	3147.88	7.43	0.63	4	128	25	85	61
783	34.98	43.53	220	5597.40	24.05	6965.01	29.53	0	0	178.79	14.62	306.52	6.23	230.36	22.19	279.57	27.92	1	4521.27	9.60	0.50	5	128	26	85	60
784	34.91	44.88	221	5585.15	41.51	7181.35	28.66	0	0	142.45	12.05	275.90	5.61	320.49	40.95	260.96	27.15	1	2863.12	5.32	0.49	5	128	27	85	59
785	36.19	45.37	222	5790.98	31.14	7258.47	27.22	0	0	148.43	16.81	294.49	5.50	212.90	27.82	186.39	24.26	0	2308.42	3.82	0.40	5	128	28	85	58
786	34.32	44.76	224	5491.06	17.83	7161.90	18.67	0	0	188.63	7.81	258.19	4.35	329.91	18.41	341.05	19.62	1	3007.20	4.81	0.67	4	128	29	85	57
787	34.81	43.96	225	5570.17	24.87	7034.24	18.18	0	0	192.84	12.69	279.57	5.25	285.03	24.08	216.54	16.59	1	2791.30	7.32	0.62	5	128	30	85	56
788	35.63	44.54	226	5701.13	24.55	7125.93	19.49	0	0	188.29	14.21	311.13	5.35	252.18	22.46	201.73	17.57	1	3578.27	6.87	0.57	5	128	31	85	55
789	34.89	44.74	227	5582.57	27.89	7158.43	16.45	0	0	179.18	8.83	276.98	4.68	393.33	31.24	264.89	15.63	1	4474.17	7.28	0.65	5	128	32	85	54
790	35.54	45.03	228	5686.86	34.25	7205.09	19.46	0	0	160.54	17.74	300.09	5.05	234.99	31.70	137.98	17.96	0	1610.20	3.33	0.45	4	128	33	85	53
791	35.26	44.82	229	5641.89	37.63	7171.81	26.18	0	0	165.29	20.57	311.31	6.53	233.48	33.75	163.12	23.36	0	2606.33	4.69	0.36	4	128	34	85	52
792	34.75	44.45	230	5560.59	23.45	7112.70	20.04	0	0	171.90	11.16	304.02	4.91	279.52	22.30	242.73	18.46	1	3312.70	6.82	0.58	4	128	35	85	51
793	34.74	44.06	231	5559.07	29.94	7050.31	41.08	0	0	113.35	13.32	315.93	5.12	199.33	27.04	268.37	38.49	1	3146.70	5.02	0.35	5	128	36	85	50
794	35.25	45.24	232	5639.54	24.81	7239.18	20.41	0	0	178.69	17.04	305.59	5.02	200.98	21.97	165.42	18.08	0	2924.85	5.43	0.51	4	128	37	85	49
795	35.85	44.69	233	5735.62	18.31	7151.06	13.89	0	0	263.60	20.93	314.08	5.07	177.18	16.06	133.77	11.93	1	4127.27	9.82	0.63	5	128	38	85	48
796	35.28	43.99	234	5645.13	30.52	7037.77	21.98	0	0	193.97	18.29	332.75	6.42	250.12	27.79	181.49	19.72	1	5172.05	9.05	0.48	5	128	39	85	47
797	34.88	44.06	235	5581.57	15.42	7049.89	12.35	0	0	254.35	11.94	305.51	4.53	253.82	14.22	205.28	11.19	1	4795.65	10.09	0.77	3	128	40	85	46
798	33.74	43.52	236	5398.62	13.58	6963.27	14.04	0	0	250.96	12.55	312.56	4.48	211.06	12.20	218.26	12.61	0	4578.45	6.61	0.76	4	128	41	85	45
799	33.92	42.99	237	5428.00	16.60	6878.24	14.60	0	0	278.70	15.34	312.14	5.59	233.71	15.10	206.40	13.18	0	4578.52	7.76	0.72	3	128	42	85	44
800	33.08	42.90	238	5292.93	20.46	6864.69	19.25	0	0	263.80	23.76	327.94	6.45	175.24	18.05	164.88	17.01	0	3325.17	6.84	0.56	5	128	43	85	43
801	33.57	43.38	239	5371.73	22.70	6940.13	22.92	0	0	232.23	12.59	254.38	6.62	320.97	22.99	312.90	23.28	1	3577.90	7.36	0.63	5	128	44	85	42
802	32.98	42.83	240	5276.65	13.92	6852.27	16.53	0	0	289.06	17.35	302.56	5.54	179.68	12.40	213.03	14.75	0	3802.98	8.36	0.71	3	128	45	85	41
803	33.75	43.48	241	5400.19	19.17	6957.38	22.26	0	0	197.11	11.13	276.39	5.35	266.80	18.14	304.02	21.90	1	3456.58	6.65	0.63	5	128	46	85	40
804	34.25	43.99	242	5480.61	39.35	7038.23	32.69	0	0	161.65	17.81	317.52	7.45	271.19	37.81	231.92	30.07	1	4812.50	6.29	0.41	5	128	47	85	39
805	33.96	43.98	243	5433.01	25.41	7036.59	15.48	0	0	256.34	14.51	299.89	6.42	330.40	25.90	215.64	14.21	1	5275.70	7.54	0.66	5	128	48	85	38
806	34.33	44.10	244	5492.82	17.96	7056.42	24.41	0	0	276.15	18.26	317.33	7.45	213.14	16.30	280.43	23.42	1	5768.27	9.61	0.62	5	128	49	85	37
807	34.13	43.26	245	5460.86	23.32	6922.11	20.21	0	0	203.13	14.57	292.55	5.69	252.01	21.51	218.93	18.59	1	3659.52	7.45	0.59	5	128	50	85	36
808	34.48	43.58	246	5516.77	20.09	6973.25	18.96	0	0	283.36	21.94	319.65	7.02	200.95	17.87	189.64	16.87	0	4649.95	6.82	0.59	3	128	51	85	35
809	35.01	44.71	247	5601.62	10.46	7153.99	10.82	0	0	331.02	13.62	300.65	4.48	196.90	9.34	203.82	9.65	0	4785.02	10.14	0.83	3	128	52	85	34
810	34.98	44.35	248	5597.00	10.53	7095.37	9.71	0	0	433.98	19.90	323.31	5.41	177.00	9.29	163.23	8.53	0	5153.83	15.19	0.82	4	128	53	85	33
811	35.60	44.64	249	5695.41	10.97	7143.06	9.62	0	0	441.95	19.31	314.62	5.67	193.96	9.70	170.08	8.50	0	5716.27	14.08	0.83	3	128	54	85	32
812	35.35	44.96	250	5655.44	16.27	7194.01	19.00	0	0	320.02	21.01	319.22	7.18	192.48	14.54	223.67	17.18	0	5602.30	8.84	0.66	5	128	55	85	31
813	35.12	44.83	251	5618.56	25.43	7172.23	20.13	0	0	248.63	13.12	270.93	7.03	351.52	26.94	297.01	19.83	1	4643.65	6.79	0.60	5	128	56	85	30
814	35.94	45.14	252	5750.03	23.43	7222.46	21.20	0	0	263.75	18.91	311.32	7.65	252.49	21.87	231.05	19.37	1	4770.52	7.99	0.58	5	128	57	85	29
815	35.32	44.52	253	5651.76	23.57	7123.48	15.52	0	0	303.95	18.39	312.45	7.15	280.62	23.22	200.52	13.98	1	6744.80	13.38	0.68	5	128	58	85	28
816	36.27	45.02	255	5803.45	17.07	7203.92	17.70	0	0	322.38	25.24	336.53	6.91	168.12	15.04	174.33	15.62	0	5796.98	5.07	0.62	3	128	59	85	27
817	35.19	44.96	256	5630.81	34.53	7192.94	19.01	0	0	242.66	15.58	279.18	7.25	354.66	34.93	232.04	17.56	1	4571.05	6.79	0.62	5	128	60	85	26
818	35.54	45.59	257	5686.87	17.25	7294.14	13.74	0	0	304.87	20.00	332.05	5.85	203.08	15.26	161.64	12.10	0	3277.35	4.08	0.69	4	128	61	85	25
819	35.45	45.12	258	5672.37	26.77	7219.42	15.83	0	0	204.17	12.77	307.14	5.13	305.74	26.64	197.89	14.35	1	4817.95	7.71	0.66	5	128	62	85	24
820	33.96	45.07	259	5433.88	16.46	7210.94	12.51	0	0	270.70	16.14	324.06	4.85	213.06	14.70	162.50	11.14	0	4432.98	7.10	0.72	3	128	63	85	23
821	33.99	45.09	260	5439.16	39.85	7214.16	16.80	0	0	233.57	14.96	292.33	5.75	356.30	33.70	204.09	15.13	1	5488.48	7.07	0.69	5	128	64	85	22
822	33.46	44.53	261	5353.60	34.24	7124.20	26.20	0	0	210.77	13.88	306.75	6.71	316.50	32.05	303.44	25.58	1	5641.05	8.16	0.62	5	128	65	85	21
823	35.06	44.51	262	5609.65	19.77	7121.17	17.98	0	0	262.86	13.01	274.63	6.00	280.56	19.81	281.82	17.08	1	4224.83	8.03	0.72	5	128	66	85	20
824	35.48	45.07	263	5676.98	19.04	7211.96	15.92	0	0	304.65	16.66	298.74	6.72	260.63	18.42	227.31	14.52	1	6232.45	10.83	0.71	5	128	67	85	19
825	35.38	45.71	264	5661.23	12.54	7313.81	11.38	0	0	343.09	17.99	314.71	5.09	184.58	11.07	167.48	10.04	0	5385.15	9.17	0.78	3	128	68	85	18
826	35.73	45.94	265	5716.56	15.87	7350.54	12.96	0	0	278.96	16.10	307.63	5.05	212.65	14.12	173.89	11.54	0	3124.80	7.71	0.73	3	128	69	85	17
827	35.91	45.42	266	5746.21	17.71	7267.71	14.06	0	0	243.98	15.72	309.97	4.83	212.19	15.78	168.80	12.46	0	3102.73	6.24	0.69	3	128	70	85	16
828	35.83	45.91	267	5732.44	27.19	7345.81	14.14	0	0	232.63	17.20	290.21	5.62	276.41	25.74	149.23	12.80	1	2911.60	6.98	0.62	4	128	71	85	15
829	35.33	45.78	268	5653.12	14.08	7324.76	14.61	0	0	251.33	15.59	305.06	4.49	175.16	12.43	181.76	12.91	0	3428.10	5.70	0.71	3	128	72	85	14
830	34.80	46.21	269	5567.89	23.01	7393.49	18.39	0	0	178.23	9.93	286.15	4.70	308.44	23.02	259.24	17.26	1	3011.38	5.29	0.64	5	128	73	85	13
831	34.21	46.24	270	5473.70	21.65	7398.15	17.36	0	0	209.96	9.87	277.33	5.21	344.46	22.78	289.43	16.92	1	4263.27	8.47	0.65	4	128	74	85	12
832	34.73	46.09	271	5557.04	19.98	7374.96	15.54	0	0	250.02	13.73	313.73	5.75	280.65	18.94	222.10	14.22	1	4862.20	10.68	0.68	4	128	75	85	11
833	34.46	46.66	272	5513.59	34.54	7465.78	16.30	0	0	148.94	11.78	318.29	4.38	325.28	34.52	161.39	14.63	1	3631.90	5.97	0.56	4	128	76	85	10
834	33.26	46.07	273	5321.24	28.13	7371.86	36.23	0	0	155.55	10.10	289.97	5.83	323.67	28.95	392.34	40.78	1	4322.35	7.21	0.51	5	128	77	85	9
835	33.39	45.53	274	5342.44	24.49	7285.02	12.43	0	0	197.47	8.36	290.65	3.70	349.29	22.96	228.87	11.31	1	5418.10	5.21	0.79	5	128	78	85	8
836	32.33	45.01	275	5173.08	17.20	7201.25	23.94	0	0	310.57	28.58	343.12	7.72	143.66	14.95	200.26	21.15	0	5667.83	6.79	0.54	4	128	79	85	7
837	32.99	45.04	276	5277.86	39.56	7207.19	24.91	0	0	253.40	18.81	277.11	9.79	378.68	43.57	263.84	23.89	1	4605.02	8.75	0.46	5	128	80	85	6
838	32.25	44.25	277	5159.92	26.10	7079.80	25.15	0	0	259.19	22.80	312.31	8.46	229.08	24.04	221.38	23.05	0	5963.85	5.86	0.53	5	128	81	85	5
839	32.16	45.17	278	5146.15	13.42	7227.60	12.45	0	0	368.60	18.85	314.61	6.04	203.10	11.95	188.64	11.09	0	4717.20	10.17	0.77	4	128	82	85	4
840	32.47	44.55	279	5195.60	18.06	7128.13	16.84	0	0	366.71	25.41	329.05	8.12	201.79	16.06	188.21	14.98	0	6764.58	10.81	0.64	3	128	83	85	3
841	32.02	44.56	280	5123.15	18.86	7129.76	16.85	0	0	346.34	19.60	288.50	7.84	257.37	17.60	228.02	15.94	1	6836.83	17.64	0.70	5	128	84	85	2
842	32.36	44.58	281	5177.48	19.09	7132.14	13.16	0	0	348.04	19.59	314.74	6.93	256.02	18.03	182.22	11.79	1	6837.92	12.43	0.73	5	128	85	85	1
843	70.47	83.34	191	11274.43	24.75	13335.07	21.59	0	0	142.28	18.30	291.15	3.88	146.47	21.11	126.36	17.88	1	-374.80	3.74	0.40	5	129	1	8	8
844	69.36	82.64	192	11097.20	15.10	13222.03	28.83	0	0	149.55	14.64	299.98	3.68	111.73	11.74	224.76	25.40	1	684.40	5.11	0.52	4	129	2	8	7
845	70.59	82.36	195	11294.86	27.63	13178.21	25.12	0	0	100.25	7.44	264.57	3.39	279.34	27.14	264.72	23.52	1	863.70	2.27	0.51	4	129	3	8	6
846	70.76	80.56	197	11321.99	21.92	12890.35	22.83	0	0	140.57	13.45	295.54	3.93	176.95	19.39	184.31	20.18	0	1623.75	4.27	0.51	3	129	4	8	5
847	69.01	80.29	198	11042.40	11.10	12846.00	13.58	0	0	273.07	16.72	306.07	4.08	140.83	10.08	171.07	11.90	0	1936.92	6.43	0.74	4	129	5	8	4
848	69.51	81.51	199	11121.56	13.45	13041.82	14.49	0	0	215.02	13.11	295.21	3.73	170.22	11.85	183.45	12.79	0	2195.00	5.76	0.72	3	129	6	8	3
849	70.00	82.65	200	11199.42	50.72	13224.72	36.35	0	0	87.99	11.40	287.28	4.81	296.52	49.36	218.74	33.76	1	896.65	3.45	0.28	4	129	7	8	2
850	69.81	81.53	201	11169.31	18.50	13044.64	34.08	0	0	148.33	16.14	293.28	4.60	132.42	16.75	241.54	30.46	1	864.38	4.32	0.45	4	129	8	8	1
851	33.80	42.34	194	5407.76	33.51	6773.93	40.70	0	0	122.55	15.54	289.54	5.77	206.13	30.16	244.89	38.18	0	2418.65	3.24	0.33	5	130	1	2	2
852	33.60	42.22	195	5375.28	35.68	6755.38	37.31	0	0	124.73	16.27	288.78	5.84	212.97	32.03	221.09	34.08	0	1799.77	4.09	0.33	5	130	2	2	1
853	60.21	63.62	197	9632.87	12.76	10179.99	39.90	0	0	139.92	19.73	300.24	3.69	77.54	11.89	224.73	36.22	1	656.20	3.66	0.39	5	131	1	1	1
854	70.87	57.29	200	11339.64	38.92	9166.39	28.31	0	0	92.42	12.25	268.58	3.85	226.68	34.88	165.44	25.15	0	280.55	2.67	0.34	5	132	1	2	2
855	71.49	56.00	201	11438.72	28.55	8959.41	22.17	0	0	111.60	16.71	291.18	3.39	147.56	24.40	119.94	22.29	1	1181.12	2.60	0.35	4	132	2	2	1
856	72.17	65.18	200	11546.45	58.06	10429.38	28.55	0	0	80.24	11.27	287.51	4.05	309.46	56.71	158.93	25.71	1	681.35	3.54	0.29	5	133	1	1	1
857	35.78	43.74	202	5724.24	45.35	6997.64	25.37	0	0	108.58	11.21	293.18	4.59	320.15	45.51	192.95	22.99	1	3790.85	6.92	0.42	5	134	1	1	1
858	72.25	64.78	204	11560.63	35.41	10364.92	23.75	0	0	115.32	19.08	311.88	3.99	165.11	30.88	111.71	21.51	1	1501.73	4.52	0.30	5	135	1	4	4
859	72.51	65.39	205	11602.28	26.28	10462.17	32.60	0	0	108.24	12.11	294.21	4.04	182.35	23.46	225.75	29.20	0	1495.40	3.19	0.40	4	135	2	4	3
860	71.62	64.96	206	11459.47	49.13	10394.25	20.24	0	0	100.46	10.68	299.74	3.86	339.78	50.26	149.77	18.48	1	1519.95	4.24	0.42	5	135	3	4	2
861	71.65	64.70	208	11464.40	49.78	10352.70	25.30	0	0	95.92	10.85	287.16	4.13	317.18	49.70	174.96	22.78	1	-42.42	2.26	0.38	4	135	4	4	1
862	62.23	81.43	205	9956.53	16.86	13028.41	19.06	0	0	166.72	14.19	303.12	3.66	152.57	14.84	172.44	16.72	0	1762.67	3.99	0.59	5	136	1	24	24
863	62.50	81.64	206	9999.88	14.44	13062.84	15.09	0	0	234.15	17.31	301.72	4.17	149.57	12.44	156.61	13.14	0	1345.02	2.95	0.66	5	136	2	24	23
864	62.85	81.48	207	10055.49	26.27	13037.08	23.21	0	0	146.82	16.77	307.62	4.45	177.17	23.12	156.32	20.24	0	2639.88	3.43	0.43	3	136	3	24	22
865	62.38	81.48	208	9980.35	14.70	13037.38	15.31	0	0	226.89	17.19	302.69	4.11	148.73	12.71	154.99	13.27	0	859.40	3.81	0.65	5	136	4	24	21
866	62.11	81.29	209	9937.29	19.14	13006.88	19.14	0	0	158.78	15.43	299.61	3.68	151.82	16.94	151.44	16.70	0	1074.10	3.28	0.53	4	136	5	24	20
867	61.68	81.52	210	9869.03	17.87	13043.04	17.84	0	0	176.18	13.07	291.05	3.95	186.26	15.84	185.90	15.80	0	1293.67	4.63	0.62	3	136	6	24	19
868	62.84	82.30	211	10055.08	14.50	13167.53	13.80	0	0	206.69	16.92	308.15	3.47	136.81	12.96	128.61	11.74	1	2303.90	4.64	0.63	5	136	7	24	18
869	62.69	82.58	212	10030.30	21.63	13213.37	13.18	0	0	228.19	18.89	294.25	4.51	199.05	18.92	114.17	9.95	1	2762.25	6.94	0.61	5	136	8	24	17
870	62.93	81.18	213	10068.96	12.48	12989.16	10.54	0	0	242.63	11.99	295.07	3.46	194.95	11.04	164.81	9.33	0	1554.58	7.00	0.80	3	136	9	24	16
871	63.73	81.12	214	10196.65	10.60	12978.68	9.14	0	0	317.57	19.57	321.49	3.74	133.00	9.15	118.75	8.88	1	3184.08	7.87	0.76	3	136	10	24	15
872	62.96	81.92	215	10073.51	12.96	13107.75	13.14	0	0	252.43	16.50	297.41	4.00	153.06	11.49	155.07	11.62	0	2467.23	6.75	0.71	4	136	11	24	14
873	62.20	82.51	216	9951.38	11.56	13201.72	12.91	0	0	246.10	14.58	300.37	3.66	150.41	10.20	167.79	11.30	0	2219.08	6.66	0.75	3	136	12	24	13
874	62.49	81.88	217	9997.80	17.41	13101.21	16.16	0	0	178.06	12.45	297.96	3.75	192.49	15.42	178.75	14.34	0	1820.95	4.33	0.65	3	136	13	24	12
875	62.97	81.66	218	10075.35	20.41	13066.05	16.88	0	0	194.98	19.88	318.55	4.29	153.69	18.00	124.74	13.97	1	2861.17	6.50	0.52	4	136	14	24	11
876	64.38	82.36	219	10300.11	34.36	13178.12	23.50	0	0	133.00	9.73	292.05	4.72	336.24	35.38	253.54	21.93	1	3655.38	5.61	0.52	5	136	15	24	10
877	64.39	82.27	220	10301.66	26.49	13162.91	27.57	0	0	164.72	10.49	289.34	5.54	308.84	26.83	328.77	28.27	1	3190.05	6.35	0.52	4	136	16	24	9
878	63.98	82.21	221	10236.40	35.93	13153.08	12.81	0	0	216.56	17.40	317.07	5.54	327.02	35.91	125.18	11.71	1	3775.55	5.86	0.59	5	136	17	24	8
879	63.78	83.04	222	10205.59	19.74	13286.69	12.18	0	0	251.32	17.61	318.92	4.82	217.65	17.47	136.09	11.29	0	3013.38	6.31	0.67	3	136	18	24	7
880	64.16	82.74	223	10265.25	9.70	13237.91	11.61	0	0	377.90	20.99	335.68	4.84	135.35	8.73	161.01	10.15	0	3777.05	7.94	0.78	4	136	19	24	6
881	64.46	82.38	224	10313.37	8.43	13181.43	12.03	0	0	283.11	13.35	310.97	3.46	135.84	7.07	195.91	10.57	0	3156.08	8.23	0.82	3	136	20	24	5
882	64.25	81.63	225	10279.51	12.81	13060.74	11.91	0	0	247.47	15.31	326.65	3.70	159.15	11.22	147.62	10.30	0	3486.65	7.98	0.73	4	136	21	24	4
883	63.79	81.75	226	10206.65	16.38	13080.53	17.03	0	0	216.34	22.47	326.33	4.27	122.31	14.68	126.11	14.82	1	2204.60	7.15	0.53	5	136	22	24	3
884	63.83	81.92	227	10212.04	16.51	13106.84	21.14	0	0	163.08	10.03	284.12	3.93	209.93	14.95	263.29	19.88	1	1322.38	3.61	0.65	3	136	23	24	2
885	63.61	83.76	228	10178.39	19.15	13401.43	22.43	0	0	161.19	19.56	297.87	3.85	113.49	14.57	140.67	19.52	1	1906.55	5.70	0.44	4	136	24	24	1
886	69.11	81.51	205	11057.85	10.48	13042.08	13.15	0	0	279.93	15.19	303.45	4.04	149.28	9.35	186.83	11.56	0	3117.17	7.63	0.77	4	137	1	5	5
887	67.63	81.75	206	10820.62	12.11	13080.59	13.91	0	0	286.88	18.93	328.44	4.48	140.19	10.34	161.94	12.18	0	2741.25	6.92	0.71	3	137	2	5	4
888	67.12	82.49	207	10739.22	10.62	13198.13	10.88	0	0	358.69	23.97	325.36	4.47	124.32	9.98	118.47	8.23	1	2506.23	6.14	0.72	4	137	3	5	3
889	67.33	83.25	208	10772.05	21.88	13319.33	24.04	0	0	160.75	17.54	319.55	4.50	154.24	19.13	169.61	21.11	0	1837.35	2.64	0.46	3	137	4	5	2
890	67.64	83.88	209	10822.11	29.88	13421.20	26.15	0	0	119.75	12.69	295.12	4.27	218.60	26.72	191.36	23.41	0	1049.45	2.73	0.43	4	137	5	5	1
891	33.37	43.07	206	5339.74	22.17	6890.79	17.62	0	0	241.12	15.74	292.84	6.19	263.27	20.53	210.92	16.04	1	3891.30	6.01	0.63	5	138	1	13	13
892	33.53	42.03	207	5364.47	18.80	6724.90	22.79	0	0	273.53	23.66	311.41	7.07	168.06	16.62	203.36	20.27	0	4268.17	8.07	0.55	4	138	2	13	12
893	33.37	42.74	208	5338.46	22.27	6837.84	14.95	0	0	184.85	12.92	307.73	4.27	246.01	20.13	166.08	13.34	0	3536.92	4.95	0.64	4	138	3	13	11
894	32.88	42.36	209	5261.30	19.96	6776.98	17.09	0	0	237.57	17.43	299.30	5.55	210.43	17.81	180.47	15.20	0	3399.08	5.65	0.62	4	138	4	13	10
895	33.81	41.89	212	5408.89	22.94	6702.77	16.77	0	0	268.99	24.92	319.49	6.47	191.13	20.17	140.58	15.17	0	4239.50	6.15	0.54	4	138	5	13	9
896	34.28	42.39	213	5485.08	39.19	6782.14	19.19	0	0	209.15	13.20	282.03	6.07	375.42	37.20	234.03	18.08	1	4808.10	7.25	0.65	5	138	6	13	8
897	34.05	42.24	214	5448.67	24.84	6757.87	20.45	0	0	214.38	19.41	309.06	6.08	211.80	22.23	174.97	18.18	0	3660.73	5.45	0.52	3	138	7	13	7
898	33.31	43.97	216	5329.58	39.91	7034.90	24.05	0	0	132.58	8.48	271.88	4.79	416.13	45.26	292.71	23.73	1	3534.48	4.18	0.52	5	138	8	13	6
899	33.22	43.06	217	5314.88	54.29	6888.87	34.83	0	0	126.06	20.66	306.03	6.84	252.08	50.45	165.35	31.18	1	4011.73	7.47	0.29	5	138	9	13	5
900	33.50	43.65	218	5360.80	31.10	6984.09	38.10	0	0	151.28	12.65	298.65	5.64	275.03	30.38	291.57	37.05	1	4914.65	8.80	0.57	5	138	10	13	4
901	33.15	43.07	221	5304.31	24.76	6891.01	45.77	0	0	156.60	20.75	316.26	6.52	145.53	22.33	262.76	42.44	1	3408.58	7.29	0.34	4	138	11	13	3
902	32.82	42.91	222	5251.07	19.90	6865.46	29.78	0	0	168.70	20.83	314.32	4.99	125.71	18.18	186.15	26.11	1	3251.73	4.60	0.41	4	138	12	13	2
903	33.52	44.45	223	5362.42	31.00	7112.16	21.62	0	0	160.39	11.02	278.04	5.23	337.98	32.03	243.60	20.80	1	3241.00	6.02	0.55	5	138	13	13	1
904	35.83	42.98	211	5733.41	101.28	6876.15	38.27	0	0	138.30	19.32	301.11	7.42	465.48	81.11	219.50	34.83	1	3658.35	10.31	0.50	5	139	1	1	1
905	67.48	84.40	214	10796.16	46.94	13504.65	34.99	0	0	103.47	18.53	315.63	5.18	202.09	41.40	150.35	30.49	0	1638.52	2.40	0.25	5	140	1	2	2
906	67.43	84.03	215	10788.69	26.10	13444.98	15.51	0	0	148.97	19.01	301.42	3.70	161.87	22.67	106.40	17.56	1	194.23	2.47	0.44	5	140	2	2	1
907	37.34	43.38	215	5974.74	55.66	6941.41	18.93	0	0	208.42	15.38	293.71	5.04	626.46	44.78	212.99	17.19	1	2530.25	4.87	0.68	5	141	1	1	1
908	72.67	63.92	216	11627.21	33.37	10227.35	22.34	0	0	106.69	12.36	289.57	3.59	220.69	30.27	149.77	20.06	0	-307.98	3.20	0.42	3	142	1	2	2
909	72.69	64.82	217	11629.61	54.84	10370.72	30.42	0	0	82.55	11.35	288.43	4.26	301.92	52.98	173.14	27.43	1	173.62	2.81	0.29	5	142	2	2	1
910	64.08	63.35	219	10252.99	16.87	10135.42	36.85	0	0	114.16	19.50	295.45	3.55	94.09	19.83	174.01	32.20	1	541.62	2.97	0.31	5	143	1	1	1
911	72.20	64.74	222	11552.60	27.11	10358.53	36.80	0	0	103.88	10.53	296.80	4.27	209.79	24.63	279.41	34.77	1	1452.10	3.06	0.40	4	144	1	1	1
912	33.09	44.26	228	5293.83	31.24	7082.22	31.82	0	0	150.35	11.35	278.17	6.02	314.00	31.61	322.64	32.39	1	4058.40	7.27	0.44	5	145	1	1	1
913	72.69	60.81	228	11629.73	15.59	9730.05	18.93	0	0	257.26	28.22	314.66	5.00	99.52	11.99	132.53	16.80	1	1521.35	6.16	0.50	4	146	1	3	3
914	72.33	60.82	229	11573.41	16.23	9731.83	12.68	0	0	279.75	31.79	337.76	4.56	102.41	12.22	93.72	12.70	1	2554.83	7.29	0.50	4	146	2	3	2
915	72.31	60.81	230	11569.89	22.63	9730.23	12.66	0	0	223.03	31.02	325.89	4.43	129.28	19.12	80.66	12.27	1	2741.35	5.72	0.41	5	146	3	3	1
916	72.45	64.45	228	11591.55	46.94	10311.59	78.06	0	0	73.50	11.95	298.86	5.51	224.57	44.68	353.47	82.65	1	1522.95	5.32	0.23	5	147	1	1	1
917	32.82	42.47	233	5251.33	22.46	6795.42	38.48	0	0	191.44	36.94	319.70	6.73	96.75	22.39	156.25	33.20	1	3434.38	9.78	0.26	5	148	1	1	1
918	75.86	58.16	235	12137.16	23.72	9305.92	22.49	0	0	139.40	15.60	295.02	3.92	163.35	20.87	155.03	19.85	0	1200.73	4.96	0.45	3	149	1	55	55
919	75.88	59.11	236	12140.56	32.65	9456.88	33.18	0	0	101.92	10.45	273.06	4.34	246.68	30.50	250.39	31.05	1	124.05	3.77	0.39	4	149	2	55	54
920	76.23	58.84	237	12197.15	25.08	9413.93	19.44	0	0	141.93	14.99	278.65	3.83	183.12	22.03	142.41	17.36	0	567.38	3.69	0.48	4	149	3	55	53
921	76.07	59.06	239	12171.51	16.83	9449.45	10.77	0	0	167.26	11.23	291.71	2.76	194.16	14.78	127.20	10.31	1	592.38	4.48	0.70	4	149	4	55	52
922	75.18	59.17	240	12028.20	18.31	9467.68	13.64	0	0	198.48	13.66	289.79	3.89	205.33	16.20	153.22	12.13	0	1416.58	5.04	0.67	3	149	5	55	51
923	75.31	59.49	241	12048.95	20.50	9518.90	25.15	0	0	151.81	17.09	304.05	4.17	139.65	17.74	171.80	22.00	0	596.58	3.75	0.45	4	149	6	55	50
924	75.92	59.75	242	12147.10	11.47	9559.65	12.35	0	0	264.09	19.81	296.77	3.75	122.13	11.12	127.40	10.73	1	1470.65	4.86	0.68	4	149	7	55	49
925	75.16	59.74	243	12026.18	21.98	9558.33	20.58	0	0	164.09	14.25	293.77	4.40	195.80	19.52	183.34	18.27	0	1678.70	5.04	0.54	3	149	8	55	48
926	75.55	59.88	244	12088.64	20.96	9581.41	20.07	0	0	166.14	18.77	314.36	4.07	141.72	17.75	137.54	18.10	0	1243.60	4.33	0.47	3	149	9	55	47
927	75.60	59.48	245	12096.44	10.06	9516.70	10.77	0	0	295.68	18.94	298.55	3.23	94.83	6.58	120.00	8.20	1	529.55	7.37	0.74	5	149	10	55	46
928	75.41	59.66	246	12065.36	15.87	9545.58	23.64	0	0	165.53	16.24	300.57	3.78	118.07	12.31	183.83	20.64	1	854.50	4.29	0.53	4	149	11	55	45
929	74.71	59.41	247	11954.18	15.69	9505.70	10.89	0	0	248.29	16.61	298.98	3.82	179.01	13.70	119.23	8.50	1	1339.67	6.97	0.71	4	149	12	55	44
930	74.52	58.85	248	11923.14	8.96	9416.60	11.76	0	0	302.04	17.03	306.29	3.50	107.31	6.21	158.04	10.27	1	924.42	5.55	0.78	4	149	13	55	43
931	74.90	59.33	249	11984.11	13.78	9493.10	20.51	0	0	199.70	16.61	303.23	4.11	130.04	12.87	190.65	17.99	1	1851.58	5.24	0.60	4	149	14	55	42
932	74.95	59.06	250	11991.21	21.06	9449.33	17.90	0	0	155.05	14.08	295.48	3.69	178.87	18.54	152.39	15.94	0	770.67	3.43	0.55	4	149	15	55	41
933	75.02	59.09	251	12003.21	13.91	9453.67	11.96	0	0	271.05	19.14	303.98	4.22	152.52	12.31	132.60	11.04	1	1432.60	5.28	0.69	3	149	16	55	40
934	75.03	59.16	252	12004.37	9.23	9465.28	8.29	0	0	382.06	23.75	315.24	4.04	121.18	9.15	109.28	8.16	1	2246.20	7.83	0.76	4	149	17	55	39
935	74.69	59.69	253	11951.13	14.16	9550.97	14.82	0	0	249.88	23.78	309.46	4.10	108.46	11.36	115.48	12.12	1	756.33	5.46	0.57	4	149	18	55	38
936	75.09	59.78	254	12014.12	16.47	9565.29	17.93	0	0	195.51	16.62	305.76	4.09	149.66	14.65	162.55	15.74	0	1791.83	4.63	0.59	4	149	19	55	37
937	75.12	59.98	255	12019.25	12.51	9597.39	11.15	0	0	220.91	12.72	289.24	3.18	167.55	11.00	149.74	9.95	0	1359.60	7.25	0.76	3	149	20	55	36
938	75.83	60.04	256	12133.37	22.64	9606.18	12.53	0	0	195.24	21.52	302.12	4.08	163.90	19.82	102.55	14.60	1	974.58	3.50	0.50	4	149	21	55	35
939	75.19	60.35	257	12030.11	8.94	9655.57	12.46	0	0	341.75	24.73	298.38	4.26	100.24	8.68	132.77	10.45	1	1562.42	8.53	0.70	4	149	22	55	34
940	74.86	60.23	258	11977.72	10.59	9637.39	15.64	0	0	291.33	18.60	302.88	4.58	129.72	9.77	189.25	13.72	1	1846.45	5.71	0.72	3	149	23	55	33
941	74.72	60.67	259	11955.98	17.54	9707.11	15.70	0	0	232.18	17.70	308.65	4.74	177.33	15.43	158.66	13.78	0	2224.88	6.28	0.63	4	149	24	55	32
942	74.84	60.58	260	11974.97	10.60	9693.38	11.91	0	0	219.75	16.14	310.19	2.88	114.51	10.16	119.86	9.24	1	1885.05	4.96	0.69	5	149	25	55	31
943	74.30	60.63	261	11888.59	20.66	9700.49	14.43	0	0	147.81	9.54	294.30	3.25	247.08	18.73	173.68	12.89	0	2020.50	3.83	0.67	3	149	26	55	30
944	75.03	60.27	262	12005.46	29.03	9643.51	20.64	0	0	160.34	16.47	292.73	4.87	217.83	25.89	155.31	18.25	0	1391.58	3.14	0.47	5	149	27	55	29
945	74.81	60.78	263	11969.55	12.75	9724.34	11.25	0	0	248.64	15.69	297.66	3.58	155.51	11.18	137.42	9.91	0	851.83	4.28	0.73	3	149	28	55	28
946	74.77	60.87	264	11962.74	15.34	9739.77	13.72	0	0	225.08	20.32	311.44	3.90	131.75	13.44	120.83	13.10	1	543.83	4.80	0.59	4	149	29	55	27
947	74.53	61.20	265	11924.33	13.96	9792.52	14.65	0	0	233.69	20.44	297.48	3.79	110.90	9.98	127.82	13.01	1	876.40	5.29	0.62	5	149	30	55	26
948	74.16	60.59	266	11864.86	17.81	9693.94	21.00	0	0	158.81	15.12	294.41	3.74	144.44	15.85	169.82	18.38	0	316.15	3.52	0.54	4	149	31	55	25
949	74.77	60.61	267	11963.60	8.64	9698.33	9.41	0	0	302.41	18.26	309.04	3.09	109.52	7.70	110.93	7.02	1	2261.20	6.81	0.77	4	149	32	55	24
950	74.73	60.83	268	11956.41	12.37	9732.52	13.31	0	0	223.59	16.89	314.67	3.40	125.22	10.62	136.08	11.85	1	1534.90	5.27	0.67	4	149	33	55	23
951	74.74	60.74	269	11957.91	13.52	9718.95	15.18	0	0	238.06	17.10	304.83	4.13	144.67	11.82	162.52	13.29	0	1858.83	6.45	0.67	4	149	34	55	22
952	74.74	60.68	270	11958.02	15.71	9708.09	22.25	0	0	198.08	21.43	309.01	4.36	109.82	13.44	157.79	19.30	1	1382.45	4.50	0.50	5	149	35	55	21
953	74.74	60.58	271	11958.36	15.29	9693.38	26.45	0	0	141.37	13.05	292.90	3.47	127.39	13.39	220.62	23.35	1	1074.52	3.54	0.54	3	149	36	55	20
954	75.05	60.38	272	12007.71	16.82	9661.44	22.56	0	0	167.03	21.82	315.71	3.93	109.50	18.30	134.12	18.84	1	1807.00	4.48	0.42	4	149	37	55	19
955	75.10	60.27	273	12016.17	19.01	9643.16	18.08	0	0	174.80	22.27	302.53	3.80	119.52	18.50	107.40	15.22	1	144.02	5.23	0.45	5	149	38	55	18
956	75.14	59.51	275	12022.57	48.22	9521.68	32.94	0	0	92.62	19.21	299.86	4.16	175.85	41.98	105.69	22.51	1	798.60	2.96	0.20	3	149	39	55	17
957	74.99	59.50	277	11998.98	19.55	9519.76	27.09	0	0	124.34	11.33	279.64	3.61	166.30	17.46	229.79	24.20	0	1406.80	4.68	0.51	4	149	40	55	16
958	75.23	59.38	278	12036.14	14.63	9501.60	22.84	0	0	174.81	17.14	289.06	3.84	115.57	13.11	179.49	19.93	1	329.40	4.33	0.53	4	149	41	55	15
959	74.94	59.50	279	11990.99	23.32	9520.47	19.17	0	0	140.42	11.77	291.04	3.75	214.90	20.92	177.28	17.04	0	618.58	2.82	0.56	3	149	42	55	14
960	75.21	59.30	280	12033.92	14.41	9488.59	10.46	0	0	218.69	15.07	290.10	3.15	160.06	12.57	112.79	8.56	1	1278.10	6.62	0.70	4	149	43	55	13
961	74.96	59.27	281	11994.20	20.98	9483.27	10.86	0	0	184.92	14.94	295.05	3.26	199.69	18.39	99.09	9.09	1	416.98	6.26	0.64	5	149	44	55	12
962	75.32	59.39	282	12051.50	18.27	9503.17	19.73	0	0	164.04	16.60	286.10	3.72	137.85	15.66	149.12	16.99	0	618.80	3.70	0.52	5	149	45	55	11
963	74.51	59.55	284	11921.14	25.63	9527.57	16.12	0	0	146.27	11.71	283.78	3.73	246.88	23.11	155.87	14.22	0	934.77	3.89	0.58	4	149	46	55	10
964	75.19	59.45	285	12030.66	22.38	9511.94	20.68	0	0	142.53	16.09	296.52	3.67	152.21	19.65	139.42	17.44	0	884.92	4.12	0.46	4	149	47	55	9
965	74.91	59.30	286	11985.74	16.67	9488.67	27.00	0	0	174.68	25.08	306.52	4.53	102.33	18.65	148.89	23.39	1	1422.27	3.42	0.38	5	149	48	55	8
966	74.91	59.67	289	11985.21	8.49	9547.66	13.76	0	0	227.78	20.59	293.36	2.99	90.87	9.81	120.14	11.27	1	296.50	4.50	0.62	4	149	49	55	7
967	75.06	59.36	290	12009.32	23.32	9497.38	19.13	0	0	136.44	17.35	295.15	3.27	140.55	20.91	104.38	14.12	1	671.15	3.31	0.42	4	149	50	55	6
968	74.57	59.92	291	11931.01	26.98	9587.44	28.38	0	0	127.30	21.91	306.51	4.00	108.44	19.19	128.12	26.52	1	799.50	3.48	0.29	4	149	51	55	5
969	74.71	59.49	292	11954.40	23.92	9517.80	26.13	0	0	119.43	13.72	300.24	3.67	160.39	21.03	175.24	22.97	0	646.40	3.35	0.44	5	149	52	55	4
970	74.91	59.54	293	11985.96	20.19	9526.89	23.16	0	0	123.67	14.96	303.18	3.21	130.69	18.75	147.04	19.80	1	950.83	2.82	0.43	4	149	53	55	3
971	74.74	59.40	296	11957.94	24.36	9503.61	25.22	0	0	123.15	17.68	294.96	3.59	129.51	21.07	132.72	20.92	1	416.65	3.39	0.36	4	149	54	55	2
972	74.69	60.12	299	11949.90	27.69	9618.43	24.43	0	0	142.34	27.25	309.34	4.33	107.33	21.93	106.89	25.58	1	293.95	3.54	0.27	5	149	55	55	1
973	66.58	79.17	237	10652.34	12.56	12667.15	12.31	0	0	282.82	22.58	326.16	4.00	110.54	9.12	119.79	11.40	1	1194.20	8.28	0.65	4	150	1	1	1
974	66.17	82.45	238	10587.79	12.41	13191.92	15.55	0	0	254.36	19.57	304.32	4.24	125.76	11.33	155.49	13.44	1	2315.05	7.42	0.65	4	151	1	1	1
975	72.00	65.57	238	11519.66	38.18	10491.21	31.96	0	0	96.04	14.91	311.75	4.14	189.58	33.72	158.59	28.01	0	1296.67	2.29	0.29	4	152	1	1	1
976	34.60	44.35	239	5535.27	40.34	7095.80	41.01	0	0	140.31	11.60	288.72	4.71	280.80	32.89	339.15	41.35	1	3931.17	4.81	0.59	5	153	1	2	2
977	35.28	45.47	241	5644.76	62.49	7274.48	40.66	0	0	109.02	10.98	283.19	5.33	361.91	55.42	293.63	40.43	1	3880.15	5.54	0.43	5	153	2	2	1
978	64.79	80.59	239	10366.01	23.14	12893.96	22.54	0	0	141.92	11.19	287.59	4.23	228.42	20.99	222.89	20.36	0	2161.00	4.12	0.54	4	154	1	1	1
979	70.69	57.01	240	11310.44	42.62	9121.86	29.19	0	0	87.78	12.81	291.28	3.87	225.63	37.96	155.15	26.17	0	1466.00	2.13	0.30	5	155	1	1	1
980	63.06	78.81	241	10089.25	31.19	12609.29	32.13	0	0	112.85	13.84	291.67	4.54	196.92	27.88	202.98	28.66	0	1720.75	3.35	0.36	4	156	1	4	4
981	62.98	78.25	242	10076.55	21.38	12520.74	19.28	0	0	152.21	16.54	297.80	3.71	151.77	18.94	136.46	16.82	0	256.73	3.50	0.48	4	156	2	4	3
982	62.91	76.92	244	10065.78	20.39	12307.02	36.25	0	0	120.13	17.29	298.04	4.01	115.78	20.75	196.19	31.89	1	1087.30	5.10	0.35	4	156	3	4	2
983	63.37	77.27	245	10138.58	26.41	12363.33	31.29	0	0	106.37	11.23	291.49	3.93	194.47	23.66	229.72	28.19	0	921.27	2.91	0.42	5	156	4	4	1
984	35.70	45.47	245	5711.42	23.18	7275.32	36.38	0	0	155.94	15.63	305.41	5.56	180.20	20.80	268.22	35.13	1	3273.27	4.75	0.47	5	157	1	1	1
985	71.61	65.66	247	11456.94	23.38	10506.08	22.90	0	0	133.66	13.98	297.23	3.81	172.39	20.57	168.77	20.17	0	1162.15	3.48	0.47	4	158	1	1	1
986	67.33	85.20	248	10772.37	34.02	13632.62	26.12	0	0	95.90	10.44	286.58	3.59	238.69	31.58	186.57	23.41	0	1351.02	2.68	0.42	5	159	1	1	1
987	70.80	57.65	252	11328.46	24.09	9223.52	22.23	0	0	124.25	15.50	296.86	3.43	148.37	21.16	135.74	18.84	0	1728.62	3.02	0.42	5	160	1	1	1
988	62.83	83.13	253	10052.58	25.84	13300.55	25.81	0	0	122.49	10.35	271.47	4.14	238.35	23.66	237.92	23.66	0	851.23	3.77	0.49	4	161	1	3	3
989	62.15	81.90	254	9943.97	24.98	13103.49	23.38	0	0	131.54	15.54	297.65	3.87	163.03	21.98	152.74	20.72	0	646.85	3.57	0.43	3	161	2	3	2
990	62.40	82.92	255	9984.09	20.06	13267.38	20.41	0	0	137.07	7.58	257.14	3.54	274.17	19.65	284.69	19.67	1	1543.02	4.12	0.65	4	161	3	3	1
991	33.57	43.35	254	5371.91	25.68	6936.29	23.91	0	0	299.75	28.09	319.60	9.43	212.69	22.93	197.40	21.57	0	6175.85	7.79	0.50	5	162	1	6	6
992	32.84	42.82	255	5254.14	24.44	6851.44	19.80	0	0	315.71	28.36	303.72	8.73	210.29	21.74	170.61	17.60	0	4876.35	6.90	0.53	5	162	2	6	5
993	32.62	43.37	256	5218.78	19.91	6938.49	18.46	0	0	325.10	25.79	324.87	7.84	194.03	17.64	179.97	16.36	0	6221.25	8.02	0.59	2	162	3	6	4
994	31.71	43.43	257	5073.31	18.28	6948.14	21.55	0	0	268.83	29.92	333.70	6.31	124.63	15.51	147.76	18.45	1	4049.98	6.31	0.48	5	162	4	6	3
995	32.41	43.37	258	5184.84	20.26	6939.91	19.12	0	0	224.47	15.23	284.69	5.57	229.21	18.83	217.68	17.57	0	3074.02	4.09	0.65	5	162	5	6	2
996	32.65	44.10	260	5224.59	19.20	7055.83	18.92	0	0	307.65	21.24	308.75	7.54	216.17	17.23	212.43	17.10	0	5561.48	8.82	0.63	5	162	6	6	1
997	72.47	65.18	260	11595.09	23.29	10429.01	19.44	0	0	179.09	23.92	313.82	4.49	132.16	19.05	114.57	18.20	1	2000.70	4.49	0.41	5	163	1	5	5
998	72.15	64.95	261	11543.63	31.02	10392.16	22.73	0	0	126.73	17.06	301.63	4.10	178.10	27.19	132.46	21.20	1	333.20	2.49	0.37	4	163	2	5	4
999	71.83	64.72	262	11493.42	31.23	10355.40	37.09	0	0	99.85	9.58	289.41	4.32	252.63	29.54	290.41	36.46	1	139.83	2.26	0.41	5	163	3	5	3
1000	70.65	66.26	263	11303.81	27.03	10601.60	24.53	0	0	140.06	21.23	310.58	4.24	135.59	22.83	123.49	21.19	1	783.35	2.72	0.34	4	163	4	5	2
1001	71.49	65.06	265	11438.56	36.57	10410.34	19.31	0	0	110.25	8.35	291.80	3.68	353.79	38.67	201.65	17.65	1	1559.85	2.39	0.53	5	163	5	5	1
1002	64.25	77.52	262	10279.90	13.22	12402.91	12.33	0	0	247.62	15.25	301.76	3.85	165.19	11.60	153.70	10.70	0	1981.40	6.50	0.73	3	164	1	6	6
1003	64.82	77.90	263	10371.04	11.57	12464.78	10.72	0	0	301.23	14.96	312.86	4.15	179.72	10.20	166.65	9.48	0	3234.05	8.48	0.80	3	164	2	6	5
1004	66.20	78.24	265	10591.30	24.14	12518.86	16.50	0	0	176.42	18.01	313.58	4.25	181.93	21.12	124.42	14.52	1	2086.80	6.53	0.51	4	164	3	6	4
1005	67.14	79.01	267	10743.10	47.01	12642.16	23.75	0	0	121.79	17.22	317.46	5.04	255.57	42.78	132.62	22.46	1	2176.60	5.37	0.34	5	164	4	6	3
1006	67.69	80.41	268	10830.69	27.84	12865.94	14.83	0	0	197.45	13.75	309.41	5.04	302.17	26.87	166.39	13.30	1	2516.27	7.14	0.62	4	164	5	6	2
1007	67.16	80.96	269	10745.87	21.43	12953.86	9.00	0	0	249.69	14.51	319.44	4.28	281.53	20.03	124.55	8.88	1	2736.40	6.25	0.74	4	164	6	6	1
1008	63.94	85.43	263	10231.14	30.33	13669.57	44.44	0	0	104.55	13.67	281.60	4.74	180.62	27.14	253.24	42.51	1	949.48	4.16	0.33	5	165	1	1	1
1009	66.93	78.27	264	10709.24	23.51	12522.81	24.56	0	0	142.39	15.92	310.84	4.20	162.22	20.78	169.38	21.60	0	2462.52	4.15	0.45	4	166	1	1	1
1010	64.68	76.33	269	10348.82	29.93	12212.04	31.20	0	0	105.09	14.08	311.82	3.99	172.42	26.41	179.77	27.54	0	846.67	1.52	0.35	5	167	1	1	1
1011	64.27	83.04	270	10283.11	26.43	13286.07	21.85	0	0	132.79	13.31	309.17	4.00	203.91	23.44	168.69	19.42	0	1508.70	3.41	0.48	3	168	1	1	1
1012	62.19	80.90	271	9950.20	11.79	12943.85	21.68	0	0	232.11	12.33	285.77	4.66	173.81	10.63	306.25	21.17	1	1472.65	8.51	0.73	4	169	1	3	3
1013	61.91	80.70	272	9904.89	16.43	12911.45	37.90	0	0	169.22	14.13	294.10	5.17	154.43	14.90	334.69	38.46	1	1839.00	6.29	0.54	4	169	2	3	2
1014	61.68	81.47	273	9869.19	14.37	13035.50	13.21	0	0	251.70	18.00	302.21	4.15	153.96	12.50	140.66	11.17	0	1685.67	5.94	0.68	4	169	3	3	1
1015	70.18	65.60	271	11228.96	64.38	10496.24	23.16	0	0	86.75	7.61	293.36	3.77	461.57	78.45	210.20	21.29	1	1259.62	2.62	0.43	5	170	1	4	4
1016	71.26	65.88	274	11402.24	40.01	10541.27	12.64	0	0	129.95	19.70	307.65	3.65	214.76	35.28	83.88	13.98	1	1213.67	3.63	0.36	4	170	2	4	3
1017	69.72	65.74	275	11154.52	53.91	10519.05	30.23	0	0	83.90	9.08	294.01	4.27	362.48	58.00	221.93	27.84	1	1489.20	3.17	0.33	4	170	3	4	2
1018	71.58	65.81	278	11453.10	34.41	10529.99	20.08	0	0	105.06	11.19	303.44	3.44	248.77	31.01	146.32	17.99	0	1434.40	3.46	0.45	4	170	4	4	1
1019	69.40	81.76	273	11103.99	27.03	13082.23	29.30	0	0	115.57	12.69	308.49	4.14	190.77	24.08	206.64	26.13	0	2463.23	3.35	0.42	3	171	1	3	3
1020	69.18	82.59	274	11069.37	26.76	13214.04	20.60	0	0	146.27	19.32	302.66	3.76	153.06	23.31	98.42	13.68	1	922.27	4.45	0.40	4	171	2	3	2
1021	69.07	82.97	275	11051.96	15.73	13275.80	44.27	0	0	111.26	16.46	295.51	3.69	98.19	18.48	238.15	39.88	1	692.83	2.54	0.35	5	171	3	3	1
1022	27.99	59.33	274	4477.98	53.69	9493.09	34.39	0	0	79.19	13.26	268.14	4.26	246.10	48.93	159.28	30.52	0	532.48	2.40	0.24	4	172	1	1	1
1023	35.12	46.46	274	5618.56	27.80	7433.33	20.57	0	0	217.73	18.22	312.15	6.59	256.21	25.61	190.80	18.72	1	4004.08	6.05	0.56	5	173	1	1	1
1024	61.83	78.79	274	9892.05	22.56	12605.64	36.15	0	0	126.68	14.32	304.96	4.49	154.94	20.15	243.87	33.26	0	2070.77	3.81	0.42	4	174	1	5	5
1025	61.86	78.03	275	9897.31	48.65	12484.70	40.97	0	0	96.45	8.63	280.45	4.85	360.16	49.51	340.19	42.80	1	2264.70	4.34	0.37	5	174	2	5	4
1026	62.88	79.32	276	10060.92	32.94	12691.41	23.15	0	0	122.29	11.85	298.93	4.29	261.59	30.48	186.22	20.88	1	1041.15	3.37	0.46	4	174	3	5	3
1027	64.30	78.10	278	10288.35	30.19	12495.37	10.58	0	0	167.22	17.70	306.58	3.75	229.16	26.76	94.02	12.27	1	1571.83	6.12	0.52	4	174	4	5	2
1028	64.13	77.82	279	10260.09	17.34	12451.07	23.05	0	0	147.79	9.69	275.43	3.83	207.17	15.73	270.97	21.60	1	637.25	4.91	0.62	4	174	5	5	1
1029	67.15	87.09	275	10743.81	52.37	13934.56	23.81	0	0	94.15	12.60	277.97	4.09	295.27	49.99	139.68	21.93	1	310.62	3.45	0.34	4	175	1	1	1
1030	69.18	84.99	276	11068.94	26.28	13599.04	30.95	0	0	109.49	12.52	291.24	3.92	177.99	23.39	209.17	27.64	0	1448.50	2.61	0.41	3	176	1	1	1
1031	65.32	78.36	277	10451.78	18.26	12538.23	14.92	0	0	177.06	17.10	312.54	3.35	143.35	15.66	110.10	11.32	1	1018.30	5.83	0.55	5	177	1	1	1
1032	35.13	46.36	281	5621.29	24.86	7418.32	26.59	0	0	316.67	43.13	349.04	9.79	141.12	22.23	149.92	22.99	0	5591.42	6.11	0.37	4	178	1	31	31
1033	34.58	45.45	282	5532.12	23.29	7271.92	14.24	0	0	403.74	22.41	313.17	9.15	304.48	23.13	201.20	12.89	1	7290.45	11.08	0.71	5	178	2	31	30
1034	34.60	45.75	283	5535.78	12.03	7319.24	8.39	0	0	459.75	16.47	294.77	5.92	259.17	11.03	182.50	7.54	1	6330.17	16.26	0.86	3	178	3	31	29
1035	34.47	45.40	284	5515.67	14.47	7264.41	10.01	0	0	382.51	14.05	312.43	5.76	287.59	14.27	213.53	9.06	1	6826.23	13.67	0.84	4	178	4	31	28
1036	34.22	45.48	285	5475.04	12.48	7277.01	9.99	0	0	378.12	13.60	310.28	5.52	268.31	11.68	217.93	9.08	1	6847.95	14.07	0.84	4	178	5	31	27
1037	33.78	45.45	286	5404.57	20.39	7271.81	15.77	0	0	332.05	15.26	296.52	7.58	326.49	20.86	270.20	14.94	1	6951.85	13.65	0.71	5	178	6	31	26
1038	33.73	45.45	287	5397.49	11.32	7271.21	10.05	0	0	449.40	18.02	318.01	6.15	218.95	10.15	194.65	8.98	0	7179.60	12.26	0.84	3	178	7	31	25
1039	34.06	45.39	288	5450.31	11.81	7262.05	11.78	0	0	466.41	18.82	298.10	7.16	227.53	10.75	227.55	10.66	0	6311.83	15.30	0.82	3	178	8	31	24
1040	33.79	45.30	289	5406.22	17.07	7247.29	14.66	0	0	370.80	20.49	328.61	7.61	239.71	15.54	206.88	13.21	0	6988.62	12.89	0.71	4	178	9	31	23
1041	33.77	45.35	290	5403.83	21.16	7255.58	17.86	0	0	246.35	12.57	300.10	6.10	315.85	21.19	268.33	17.42	1	4703.50	8.13	0.69	5	178	10	31	22
1042	33.42	45.91	291	5346.76	13.06	7344.84	8.41	0	0	347.98	12.02	308.70	4.68	289.36	12.42	190.66	7.61	1	5769.12	7.78	0.86	4	178	11	31	21
1043	34.23	45.08	292	5477.37	11.06	7213.47	12.11	0	0	447.45	19.77	303.17	6.61	194.27	9.88	212.24	10.85	0	5794.83	11.69	0.81	3	178	12	31	20
1044	34.33	45.37	293	5492.97	17.54	7258.70	12.32	0	0	354.50	19.13	322.75	6.54	246.83	16.38	177.56	11.00	0	6151.65	11.80	0.74	4	178	13	31	19
1045	33.98	45.54	294	5436.36	13.21	7286.66	12.18	0	0	425.21	18.03	297.32	7.02	241.26	12.17	224.31	11.03	0	6950.33	13.53	0.80	5	178	14	31	18
1046	33.58	45.70	295	5372.13	14.46	7311.43	17.36	0	0	319.21	16.55	308.32	6.62	218.45	13.12	259.77	16.07	1	6219.73	10.66	0.72	4	178	15	31	17
1047	33.30	45.55	296	5327.50	13.82	7288.69	14.60	0	0	278.22	10.31	290.88	4.97	289.30	13.33	290.04	14.60	1	6119.15	8.62	0.80	5	178	16	31	16
1048	33.19	46.05	297	5311.19	15.90	7368.58	13.60	0	0	321.98	13.24	282.94	6.08	292.14	15.62	257.45	12.85	1	5902.40	9.67	0.77	4	178	17	31	15
1049	34.67	46.47	298	5547.04	22.16	7434.61	15.83	0	0	237.49	16.33	328.40	5.48	240.26	21.13	178.90	14.10	0	4729.73	6.31	0.65	5	178	18	31	14
1050	34.78	45.89	299	5564.17	23.32	7342.53	17.44	0	0	239.85	16.84	310.00	6.15	253.36	21.83	193.69	15.68	1	4019.02	5.48	0.62	5	178	19	31	13
1051	33.84	45.46	300	5415.16	20.00	7272.89	21.41	0	0	298.47	20.49	298.18	7.84	226.21	18.33	238.06	20.19	0	4780.80	8.54	0.63	5	178	20	31	12
1052	34.43	46.15	301	5508.33	20.59	7384.51	18.10	0	0	215.12	11.93	287.95	5.20	274.57	20.27	252.55	17.04	1	4252.52	6.62	0.69	5	178	21	31	11
1053	34.37	46.36	302	5498.86	28.23	7418.11	18.34	0	0	199.66	11.71	295.12	5.54	333.60	28.74	245.98	16.97	1	5024.05	7.12	0.64	5	178	22	31	10
1054	33.79	46.24	303	5405.78	17.56	7398.42	16.40	0	0	244.98	9.09	254.10	5.09	352.97	18.78	328.63	16.95	1	4889.92	9.32	0.73	4	178	23	31	9
1055	33.59	45.63	304	5374.71	37.51	7300.63	42.22	0	0	129.00	11.81	323.05	6.17	303.78	37.78	333.17	43.48	1	4898.30	7.76	0.40	5	178	24	31	8
1056	33.90	46.39	305	5423.54	22.49	7423.08	25.19	0	0	206.39	11.52	280.88	6.20	307.51	22.63	340.86	26.38	1	4320.95	8.60	0.57	5	178	25	31	7
1057	34.00	47.09	306	5439.89	51.30	7535.06	21.64	0	0	173.87	15.62	319.87	6.90	393.55	57.33	190.52	19.75	1	4230.92	5.80	0.46	5	178	26	31	6
1058	33.90	47.01	307	5423.97	20.45	7521.53	18.04	0	0	225.03	15.47	321.30	5.56	230.72	18.54	204.15	16.24	0	4015.12	6.71	0.62	4	178	27	31	5
1059	32.64	46.38	308	5222.72	23.12	7420.13	35.88	0	0	167.51	12.80	315.14	6.01	238.97	21.35	335.45	36.84	1	5009.90	6.92	0.50	5	178	28	31	4
1060	32.83	45.91	309	5252.90	33.38	7346.32	52.90	0	0	132.36	10.83	308.40	6.10	292.76	33.85	433.61	64.01	1	4343.20	5.39	0.45	5	178	29	31	3
1061	32.68	46.07	310	5228.62	35.20	7371.99	26.09	0	0	177.92	11.44	294.42	6.28	368.20	36.59	310.40	26.17	1	6185.17	8.68	0.56	5	178	30	31	2
1062	32.04	44.46	311	5125.61	23.57	7112.96	21.68	0	0	223.26	22.04	321.60	6.26	184.21	20.84	169.44	19.10	0	4534.98	6.45	0.50	3	178	31	31	1
1063	65.88	78.91	282	10541.53	28.88	12626.01	20.18	0	0	121.70	11.61	293.96	3.70	233.46	26.00	164.09	18.03	0	1070.65	3.30	0.49	3	179	1	3	3
1064	65.26	78.01	283	10441.40	13.61	12481.26	17.39	0	0	172.07	12.12	298.04	3.25	149.02	11.98	190.27	15.33	0	1212.42	5.44	0.67	4	179	2	3	2
1065	65.96	77.83	284	10553.53	26.16	12452.69	30.77	0	0	111.51	12.04	302.24	4.03	188.03	23.38	220.73	27.60	0	535.60	3.20	0.42	3	179	3	3	1
1066	68.11	79.38	285	10897.49	16.71	12700.85	15.58	0	0	184.40	14.01	302.00	3.64	169.43	14.71	157.88	13.62	0	1525.92	5.89	0.64	5	180	1	7	7
1067	68.34	79.12	286	10933.89	16.90	12658.55	16.57	0	0	163.52	17.02	293.97	3.22	122.41	13.84	125.00	15.56	1	-733.58	3.71	0.52	4	180	2	7	6
1068	69.14	80.59	287	11062.12	20.83	12894.33	25.73	0	0	121.03	9.37	301.86	3.65	210.27	18.87	257.82	23.70	1	2160.12	4.06	0.54	3	180	3	7	5
1069	69.41	80.41	288	11105.94	28.77	12865.09	21.62	0	0	135.50	14.57	289.75	4.20	206.40	25.43	154.97	18.96	0	666.27	3.87	0.45	4	180	4	7	4
1070	69.92	80.55	289	11187.38	18.98	12888.54	27.46	0	0	133.09	14.68	294.52	3.73	134.49	17.53	192.40	24.10	0	738.77	4.54	0.46	4	180	5	7	3
1071	69.11	80.76	290	11058.09	18.35	12921.90	17.13	0	0	164.21	12.12	311.91	3.65	192.17	16.27	179.51	15.19	0	1439.42	3.81	0.63	3	180	6	7	2
1072	69.66	80.32	291	11145.66	19.28	12851.22	22.89	0	0	136.94	12.95	291.49	3.55	157.13	16.92	186.67	20.17	0	571.27	4.15	0.52	3	180	7	7	1
1073	71.84	66.01	285	11494.30	38.10	10562.35	17.89	0	0	135.20	23.97	313.60	4.43	173.74	33.37	96.82	21.84	1	622.27	5.59	0.35	5	181	1	1	1
1074	60.22	79.99	292	9635.42	25.62	12798.37	26.27	0	0	122.15	12.29	301.43	4.03	197.31	22.84	202.10	23.48	0	1312.23	3.64	0.46	3	182	1	9	9
1075	62.08	79.39	294	9933.36	50.10	12703.02	30.19	0	0	103.77	8.27	286.63	4.77	425.00	59.13	298.56	29.83	1	1711.15	3.54	0.39	5	182	2	9	8
1076	61.96	79.22	295	9912.92	17.46	12675.86	20.19	0	0	197.35	15.03	293.31	4.64	177.52	15.52	204.43	18.09	0	2505.23	4.16	0.61	4	182	3	9	7
1077	63.12	79.67	296	10099.75	34.32	12746.55	21.98	0	0	125.86	10.60	317.64	4.44	307.30	33.73	205.34	19.99	1	2521.38	3.64	0.50	5	182	4	9	6
1078	62.42	80.80	299	9987.68	9.99	12928.67	12.70	0	0	314.66	19.71	319.75	4.09	113.75	7.46	154.29	11.09	1	3205.75	9.03	0.74	5	182	5	9	5
1079	61.36	80.88	300	9817.84	17.88	12941.48	19.22	0	0	189.54	15.08	311.06	4.38	173.52	15.80	186.48	17.00	0	1716.27	5.34	0.60	3	182	6	9	4
1080	61.50	82.41	301	9840.61	19.50	13186.28	21.52	0	0	179.06	12.95	284.39	4.77	210.07	17.55	231.30	19.44	0	1825.08	5.25	0.59	3	182	7	9	3
1081	61.56	82.95	302	9850.29	22.46	13271.84	25.74	0	0	117.38	13.44	300.56	3.44	150.63	19.45	173.09	22.64	0	687.30	3.50	0.44	3	182	8	9	2
1082	60.31	82.28	304	9650.31	21.09	13164.31	28.76	0	0	144.81	21.03	310.01	4.09	103.75	16.50	150.95	24.91	1	430.83	3.59	0.35	4	182	9	9	1
1083	71.36	66.25	292	11418.19	22.91	10600.27	21.65	0	0	158.42	18.29	295.36	4.25	152.28	19.86	144.16	18.93	0	1383.12	4.48	0.45	3	183	1	2	2
1084	70.61	66.47	295	11297.79	52.01	10635.71	29.31	0	0	83.77	11.36	305.23	4.13	292.03	49.45	168.78	26.29	1	1245.75	3.99	0.30	5	183	2	2	1
1085	61.65	83.31	295	9864.10	26.05	13330.18	23.66	0	0	143.94	21.06	327.39	4.17	134.89	21.97	121.35	19.62	1	1165.70	2.83	0.35	4	184	1	1	1
1086	61.79	81.26	298	9886.08	23.14	13001.00	26.28	0	0	172.22	44.70	329.00	4.60	76.55	21.16	75.58	22.04	1	2267.23	4.71	0.29	5	185	1	1	1
1087	32.76	45.60	299	5240.92	35.90	7296.64	20.98	0	0	188.92	11.06	287.07	5.70	394.09	37.31	267.85	20.78	1	6089.88	6.51	0.67	5	186	1	2	2
1088	33.22	46.24	302	5314.42	28.99	7398.69	19.54	0	0	200.96	11.18	281.11	5.37	330.56	28.18	272.21	18.45	1	4906.38	6.55	0.69	5	186	2	2	1
1089	69.06	75.79	300	11050.39	21.69	12125.71	37.13	0	0	91.63	13.15	288.15	3.20	121.52	21.47	201.04	32.61	1	88.52	1.97	0.34	4	187	1	1	1
1090	69.73	81.03	303	11157.12	29.09	12964.59	28.42	0	0	130.16	12.68	295.85	4.87	232.76	26.43	226.85	25.96	0	1902.67	3.65	0.43	3	188	1	1	1
1091	75.15	59.68	303	12024.75	25.68	9548.86	14.08	0	0	161.60	16.17	283.53	3.48	195.92	22.39	95.40	10.62	1	182.65	4.03	0.53	4	189	1	4	4
1092	75.00	59.59	304	11999.65	26.37	9533.91	22.16	0	0	136.71	16.09	285.70	4.01	172.30	23.17	144.06	19.01	0	40.20	3.48	0.43	3	189	2	4	3
1093	74.76	59.73	305	11962.01	39.56	9557.36	21.22	0	0	110.70	12.26	274.39	3.94	268.66	37.30	148.82	18.85	1	437.20	3.88	0.42	4	189	3	4	2
1094	75.19	59.97	308	12031.13	36.47	9594.76	15.64	0	0	142.40	24.99	287.71	4.29	169.83	31.99	90.90	19.18	1	85.88	3.07	0.30	5	189	4	4	1
1095	69.29	66.32	304	11085.79	34.75	10610.61	16.40	0	0	123.41	13.73	304.95	3.47	238.41	30.87	107.26	13.08	1	1293.25	4.81	0.46	5	190	1	1	1
1096	61.18	84.70	305	9788.15	24.43	13552.51	38.74	0	0	104.08	13.13	296.94	4.00	150.20	21.85	236.86	34.70	0	1198.45	2.58	0.37	3	191	1	2	2
1097	61.63	84.87	306	9860.20	22.03	13578.67	7.30	0	0	229.10	21.80	295.09	3.58	189.02	19.29	78.59	7.63	1	1363.25	4.56	0.59	5	191	2	2	1
1098	32.49	45.23	307	5198.70	23.99	7237.32	38.63	0	0	187.95	18.13	301.52	6.55	193.08	21.42	267.09	38.04	1	4353.85	6.95	0.50	5	192	1	1	1
1099	35.12	39.51	308	5619.40	16.23	6321.32	16.80	0	0	197.31	20.12	282.45	3.80	124.53	15.23	121.18	12.95	1	-385.17	2.19	0.53	5	193	1	1	1
1100	71.14	66.85	308	11382.60	29.82	10695.91	30.43	0	0	105.17	13.27	306.92	3.97	182.68	26.43	186.37	26.96	0	1868.10	3.09	0.37	3	194	1	1	1
1101	34.70	46.93	309	5551.81	28.12	7508.31	17.97	0	0	210.64	19.48	328.93	5.85	232.25	25.73	150.96	16.15	0	4442.00	4.26	0.52	5	195	1	143	143
1102	35.05	46.87	310	5607.49	22.94	7498.69	19.13	0	0	228.28	16.95	321.54	6.13	238.92	20.93	200.40	17.26	0	4077.38	4.69	0.59	5	195	2	143	142
1103	34.59	46.65	311	5534.27	30.73	7464.12	21.66	0	0	181.46	18.43	316.91	5.79	230.44	28.36	165.31	19.20	0	3386.98	3.93	0.47	5	195	3	143	141
1104	33.78	46.57	312	5404.49	41.69	7450.86	32.45	0	0	145.88	14.29	322.25	6.21	281.99	41.24	257.45	29.94	1	5419.52	7.26	0.47	5	195	4	143	140
1105	33.79	46.41	313	5407.06	26.03	7425.26	14.28	0	0	259.39	12.42	295.62	6.12	378.27	28.26	236.86	13.22	1	5873.80	10.37	0.70	4	195	5	143	139
1106	34.06	46.40	314	5449.60	15.25	7423.43	13.99	0	0	291.13	12.73	307.11	5.57	268.92	14.52	250.97	12.94	1	6322.15	10.54	0.76	4	195	6	143	138
1107	34.78	46.70	315	5564.46	16.12	7471.65	17.16	0	0	292.97	17.12	318.73	6.33	214.89	14.54	228.41	15.51	0	5425.20	6.36	0.69	3	195	7	143	137
1108	34.81	46.71	316	5570.17	12.98	7472.89	13.70	0	0	287.98	11.15	282.73	5.00	259.06	12.37	275.18	12.97	1	4272.42	7.14	0.79	4	195	8	143	136
1109	35.89	45.92	317	5742.95	14.91	7347.01	12.77	0	0	397.44	22.14	299.02	6.89	206.59	13.33	177.52	11.36	0	4448.75	9.29	0.74	4	195	9	143	135
1110	35.67	45.72	318	5707.62	11.25	7315.83	9.44	0	0	404.61	15.07	286.32	5.30	231.48	10.39	197.20	8.45	0	5286.25	9.32	0.85	4	195	10	143	134
1111	34.86	46.84	319	5577.17	22.24	7494.53	16.63	0	0	280.24	23.18	322.13	6.67	207.19	19.83	155.54	14.78	0	3749.33	6.61	0.58	5	195	11	143	133
1112	34.24	46.43	320	5478.75	17.23	7428.07	14.00	0	0	301.24	25.93	341.32	5.44	152.44	15.00	118.28	10.76	1	4661.00	10.95	0.60	4	195	12	143	132
1113	33.57	45.99	321	5371.93	11.81	7357.65	15.29	0	0	296.60	11.64	286.00	5.19	237.27	10.87	296.46	14.94	1	5360.38	10.89	0.79	4	195	13	143	131
1114	33.83	45.90	322	5412.50	13.66	7344.08	18.63	0	0	321.77	19.73	322.40	6.50	173.00	12.20	234.49	16.82	0	5980.42	10.44	0.69	3	195	14	143	130
1115	34.67	46.17	323	5546.71	35.41	7386.61	26.34	0	0	170.74	17.28	321.19	6.77	270.17	33.01	203.77	23.85	1	3757.20	5.86	0.41	4	195	15	143	129
1116	34.58	46.29	324	5532.64	14.91	7405.64	11.74	0	0	357.33	20.13	339.55	5.90	204.41	13.19	161.00	10.38	0	4512.45	10.61	0.75	3	195	16	143	128
1117	34.75	46.42	325	5560.10	24.27	7426.58	20.80	0	0	226.97	16.10	330.29	6.70	265.36	22.67	229.97	18.98	1	5478.62	8.08	0.56	3	195	17	143	127
1118	35.37	46.35	326	5659.26	11.23	7415.29	8.67	0	0	411.39	15.82	312.74	5.15	226.05	10.05	174.88	7.73	0	5465.33	11.63	0.85	3	195	18	143	126
1119	35.48	46.83	327	5676.09	10.93	7493.05	10.83	0	0	347.49	14.50	310.89	4.83	203.22	9.75	201.23	9.67	0	4324.55	8.80	0.83	4	195	19	143	125
1120	35.16	46.36	328	5626.14	16.84	7417.28	16.12	0	0	220.93	14.71	313.44	4.60	195.68	14.97	187.41	14.32	0	4135.20	6.96	0.67	3	195	20	143	124
1121	34.80	47.03	329	5568.11	17.33	7524.78	20.06	0	0	230.27	10.59	279.86	5.42	288.43	17.10	327.46	20.54	1	5051.08	7.09	0.70	5	195	21	143	123
1122	34.85	47.20	330	5576.45	21.15	7551.77	17.85	0	0	188.61	11.71	308.75	4.79	263.72	19.76	225.26	16.28	1	4345.98	4.82	0.63	3	195	22	143	122
1123	34.93	46.64	331	5588.83	11.36	7462.74	13.36	0	0	367.46	14.72	283.37	5.90	221.22	10.40	259.16	12.35	1	5490.33	12.65	0.81	4	195	23	143	121
1124	34.89	46.35	332	5582.79	11.18	7415.49	15.99	0	0	275.49	12.64	303.55	4.73	190.30	10.09	268.80	14.84	1	3891.00	8.01	0.78	5	195	24	143	120
1125	34.48	45.94	333	5516.47	11.45	7350.01	17.13	0	0	350.43	19.83	308.74	6.13	156.48	10.08	232.97	15.41	0	5360.42	11.42	0.74	4	195	25	143	119
1126	34.95	45.86	334	5591.68	13.19	7337.20	15.13	0	0	362.86	19.29	309.42	6.55	192.69	11.80	220.49	13.59	0	4801.25	10.03	0.75	3	195	26	143	118
1127	34.56	45.58	335	5530.34	12.83	7293.56	14.88	0	0	350.88	19.23	317.48	6.15	181.28	11.41	210.20	13.24	0	5667.55	9.74	0.74	4	195	27	143	117
1128	34.57	45.70	336	5531.07	22.91	7311.46	26.19	0	0	227.47	17.69	322.74	7.33	231.03	20.91	261.75	24.35	1	6296.67	10.08	0.52	4	195	28	143	116
1129	34.90	46.43	337	5584.77	14.63	7429.32	17.83	0	0	257.70	13.06	314.06	5.45	226.27	13.40	272.83	16.72	1	5038.10	9.26	0.71	4	195	29	143	115
1130	34.90	46.10	338	5583.94	12.70	7376.72	20.09	0	0	334.75	18.63	305.47	6.73	177.98	11.41	273.59	18.99	1	4859.08	9.50	0.72	3	195	30	143	114
1131	35.20	47.13	339	5631.40	15.67	7540.77	12.19	0	0	310.88	19.41	330.70	5.30	193.63	13.81	150.96	10.86	0	4552.50	9.35	0.72	4	195	31	143	113
1132	35.06	46.28	340	5609.17	20.14	7405.36	14.25	0	0	259.73	15.19	315.48	5.62	263.21	18.84	190.18	12.82	1	4734.50	9.10	0.69	4	195	32	143	112
1133	34.76	46.43	341	5561.41	10.88	7429.06	11.01	0	0	454.37	23.91	332.59	6.06	159.21	9.56	160.90	9.61	0	4658.42	13.43	0.79	5	195	33	143	111
1134	34.86	46.95	342	5577.95	16.98	7512.29	18.51	0	0	258.00	19.34	319.57	5.71	175.10	15.04	190.79	16.40	0	3308.80	6.84	0.62	4	195	34	143	110
1135	34.75	46.27	343	5559.95	26.29	7402.91	42.34	0	0	153.67	21.41	323.51	6.36	146.02	23.29	234.21	37.84	0	3502.65	3.80	0.34	5	195	35	143	109
1136	34.75	46.17	344	5560.04	33.02	7386.79	34.35	0	0	132.28	15.22	305.69	5.76	223.71	29.87	230.93	31.60	0	2507.55	2.92	0.37	5	195	36	143	108
1137	35.23	46.76	345	5636.04	20.47	7481.57	27.37	0	0	160.75	10.56	288.52	4.86	245.19	18.98	309.14	27.38	1	2900.80	5.30	0.57	4	195	37	143	107
1138	35.31	47.18	346	5648.84	30.58	7549.43	26.56	0	0	173.71	10.45	262.42	6.08	373.91	34.00	336.49	27.78	1	3508.45	6.75	0.47	5	195	38	143	106
1139	34.38	46.53	347	5501.05	30.42	7445.41	16.25	0	0	237.82	14.83	298.35	6.35	335.58	30.83	204.52	14.74	1	4817.00	8.33	0.64	5	195	39	143	105
1140	34.84	46.21	348	5573.91	12.78	7393.85	13.13	0	0	348.51	22.81	328.93	5.47	150.56	11.28	154.50	11.53	0	4299.10	8.21	0.71	4	195	40	143	104
1141	35.07	46.40	349	5611.61	10.14	7423.31	10.92	0	0	315.41	13.62	301.49	4.18	181.66	9.01	195.51	9.68	0	3260.02	9.08	0.83	3	195	41	143	103
1142	35.13	46.53	350	5621.20	13.13	7445.06	14.94	0	0	328.07	22.79	331.80	5.58	146.05	11.69	165.52	13.04	0	4205.55	7.65	0.69	5	195	42	143	102
1143	35.12	46.60	351	5618.82	13.99	7455.92	15.20	0	0	240.55	12.67	284.84	4.53	206.59	12.58	224.36	13.68	0	2800.85	6.09	0.74	3	195	43	143	101
1144	34.31	46.93	352	5488.90	46.89	7509.51	21.35	0	0	150.96	12.09	280.84	5.76	405.84	54.43	211.94	19.71	1	3916.85	7.55	0.48	4	195	44	143	100
1145	34.19	46.90	353	5470.31	26.54	7504.43	20.16	0	0	153.41	9.85	290.41	4.61	313.94	26.49	247.23	18.84	1	3512.58	5.75	0.57	4	195	45	143	99
1146	33.30	46.90	354	5327.74	44.68	7503.51	20.81	0	0	137.38	11.77	310.32	5.15	373.08	48.77	192.15	18.97	1	3841.55	5.41	0.48	5	195	46	143	98
1147	34.89	46.78	355	5582.24	22.69	7485.22	16.99	0	0	218.00	16.09	301.32	5.42	236.44	20.72	178.95	15.18	0	4047.40	5.38	0.61	5	195	47	143	97
1148	34.27	46.83	356	5482.58	18.23	7493.16	19.12	0	0	234.15	17.08	298.09	5.53	193.77	16.24	202.67	17.14	0	4160.60	7.36	0.62	4	195	48	143	96
1149	33.97	46.83	357	5434.74	33.35	7493.13	29.86	0	0	112.73	13.21	303.60	4.53	220.26	30.10	197.72	26.83	0	2330.40	3.85	0.38	4	195	49	143	95
1150	33.63	47.00	358	5380.86	21.48	7520.18	17.43	0	0	172.75	10.12	289.55	4.37	283.27	20.43	233.10	16.12	1	3299.85	4.71	0.64	4	195	50	143	94
1151	33.95	46.46	359	5431.48	38.76	7434.35	19.08	0	0	210.67	15.97	295.87	6.90	363.43	41.28	197.47	17.64	1	4334.92	7.69	0.56	5	195	51	143	93
1152	33.41	45.78	360	5345.33	23.15	7324.81	18.49	0	0	276.06	16.86	291.89	7.50	292.33	22.30	238.30	17.07	1	5487.77	8.92	0.61	5	195	52	143	92
1153	34.16	46.30	361	5466.02	21.78	7408.80	20.67	0	0	294.57	22.57	323.79	8.07	220.68	19.63	209.76	18.56	0	5516.90	8.74	0.57	5	195	53	143	91
1154	33.31	45.80	362	5330.12	17.17	7328.79	29.46	0	0	236.97	15.69	292.35	6.78	204.63	15.65	330.82	29.97	1	4526.27	9.76	0.59	4	195	54	143	90
1155	33.67	45.64	363	5387.26	24.82	7301.78	35.98	0	0	156.82	9.44	278.14	4.87	304.45	24.82	363.21	33.92	1	3976.30	5.55	0.64	5	195	55	143	89
1156	33.74	45.15	364	5398.58	17.82	7223.60	27.97	0	0	232.13	11.50	254.20	6.36	284.47	17.32	398.53	32.16	1	4199.75	6.79	0.61	4	195	56	143	88
1157	33.01	44.14	365	5282.13	18.51	7062.58	19.97	0	0	330.42	29.54	308.93	7.79	159.87	16.40	172.25	17.59	0	5155.30	8.80	0.56	5	195	57	143	87
1158	33.76	45.34	366	5402.03	16.13	7254.70	33.07	0	0	247.02	15.67	287.38	7.06	201.60	14.75	373.72	36.21	1	4139.92	10.74	0.61	4	195	58	143	86
1159	33.86	45.02	367	5417.88	19.14	7202.41	23.06	0	0	305.31	24.50	308.19	8.15	185.12	17.09	222.06	20.78	0	5659.27	10.11	0.57	5	195	59	143	85
1160	34.50	45.91	368	5520.77	16.08	7345.68	19.13	0	0	246.02	16.92	347.88	5.45	181.29	14.31	214.79	17.19	0	5107.40	6.78	0.65	4	195	60	143	84
1161	34.83	46.34	369	5572.91	16.24	7413.97	20.76	0	0	365.97	25.93	340.85	8.52	177.87	14.51	226.82	18.58	0	6264.17	8.97	0.63	5	195	61	143	83
1162	34.76	46.31	370	5561.14	7.91	7409.06	7.82	0	0	459.72	13.50	314.76	4.65	209.21	7.09	206.82	7.00	0	6131.30	14.12	0.90	3	195	62	143	82
1163	34.49	46.11	371	5518.03	8.06	7377.78	9.05	0	0	572.37	21.04	309.82	6.09	169.22	7.11	189.91	8.00	0	5775.95	17.65	0.87	3	195	63	143	81
1164	34.47	46.56	372	5514.47	15.32	7448.93	12.37	0	0	343.49	19.67	327.63	5.93	206.77	13.58	166.94	10.94	0	5585.58	9.45	0.74	4	195	64	143	80
1165	34.73	46.60	373	5556.06	21.27	7456.49	17.93	0	0	253.39	27.85	323.12	5.77	147.41	18.45	119.85	14.08	1	2468.35	6.24	0.48	4	195	65	143	79
1166	35.51	47.01	374	5681.43	25.41	7521.80	31.42	0	0	170.49	20.13	313.12	6.02	166.28	22.44	205.34	27.94	0	1464.05	2.51	0.40	4	195	66	143	78
1167	35.41	47.15	375	5665.29	17.23	7544.01	16.95	0	0	229.89	14.04	291.85	5.09	219.43	15.50	215.70	15.28	0	3043.65	5.19	0.67	3	195	67	143	77
1168	35.10	46.62	376	5615.42	11.35	7459.87	10.04	0	0	363.40	20.01	311.68	4.66	158.39	9.98	139.20	8.55	0	3357.27	10.07	0.78	4	195	68	143	76
1169	35.52	46.70	377	5682.70	15.32	7472.37	17.04	0	0	263.50	17.67	300.68	5.35	176.62	13.57	196.43	15.11	0	2328.02	6.54	0.67	3	195	69	143	75
1170	35.13	46.78	378	5621.59	17.04	7484.92	16.27	0	0	237.25	16.18	314.28	4.97	193.16	15.13	184.58	14.44	0	3621.35	6.16	0.66	3	195	70	143	74
1171	35.27	46.48	379	5643.16	11.02	7437.28	13.52	0	0	328.97	18.99	308.69	4.91	146.98	9.66	180.36	11.86	0	3554.33	8.15	0.75	3	195	71	143	73
1172	34.73	46.85	380	5556.30	18.30	7496.79	16.50	0	0	218.54	11.41	279.27	4.91	267.11	17.58	247.02	15.27	1	3049.80	4.95	0.70	5	195	72	143	72
1173	34.24	46.80	381	5478.28	32.10	7487.75	29.00	0	0	128.69	13.07	302.43	5.13	245.83	29.42	223.06	26.35	0	2842.25	3.77	0.41	4	195	73	143	71
1174	33.33	46.62	382	5332.77	47.80	7459.79	29.19	0	0	154.93	10.89	283.67	6.42	431.09	52.14	320.46	29.72	1	4352.35	6.95	0.42	4	195	74	143	70
1175	34.72	46.33	383	5554.89	23.43	7413.47	43.77	0	0	167.85	24.06	334.24	6.55	125.19	20.24	234.67	38.92	1	4125.83	8.03	0.33	4	195	75	143	69
1176	33.43	45.44	384	5348.66	18.92	7271.13	18.26	0	0	247.29	13.74	287.30	6.09	265.94	17.72	257.54	16.99	1	3734.62	6.80	0.65	4	195	76	143	68
1177	34.87	46.51	385	5578.75	34.93	7440.98	30.70	0	0	195.03	32.94	329.09	7.65	158.81	30.69	138.15	25.77	0	3508.77	4.52	0.28	4	195	77	143	67
1178	34.28	45.44	386	5485.25	12.58	7270.72	15.45	0	0	300.43	12.96	276.81	5.50	229.05	11.51	277.43	14.58	1	4160.00	9.48	0.77	4	195	78	143	66
1179	34.44	46.18	387	5510.54	15.41	7389.52	17.47	0	0	285.38	17.39	320.60	6.01	196.50	13.79	222.23	15.70	0	5707.00	9.49	0.69	4	195	79	143	65
1180	34.81	46.03	388	5570.11	7.87	7364.09	9.61	0	0	309.11	9.37	296.45	3.46	202.39	7.08	244.63	8.85	0	5116.15	7.93	0.89	3	195	80	143	64
1181	34.69	46.17	389	5550.09	11.77	7386.72	11.07	0	0	339.30	13.98	310.42	5.01	222.01	10.59	208.95	9.96	0	5066.33	9.41	0.82	3	195	81	143	63
1182	34.53	46.11	390	5524.64	38.16	7377.75	31.22	0	0	165.92	20.66	337.07	7.38	237.75	34.48	195.15	28.05	0	4842.42	5.90	0.34	5	195	82	143	62
1183	34.47	46.10	391	5515.47	15.51	7376.45	17.83	0	0	234.50	11.39	292.39	5.09	250.81	14.36	280.62	17.22	1	5115.52	7.46	0.71	4	195	83	143	61
1184	34.29	45.96	392	5486.02	20.93	7353.44	30.01	0	0	188.23	15.92	312.85	6.05	193.45	18.88	271.43	28.20	1	4273.45	7.58	0.51	3	195	84	143	60
1185	34.90	46.33	393	5584.44	18.86	7412.81	26.81	0	0	188.59	10.85	272.93	5.40	257.36	18.00	346.92	28.21	1	4327.75	6.99	0.61	5	195	85	143	59
1186	34.67	45.92	394	5546.58	20.77	7347.30	18.64	0	0	205.36	14.57	305.63	5.13	225.16	19.11	204.27	16.78	0	4387.95	5.21	0.63	5	195	86	143	58
1187	34.66	46.60	395	5544.84	17.64	7455.81	25.23	0	0	238.01	25.86	339.14	5.97	121.36	14.40	177.71	22.02	1	3445.02	6.64	0.48	4	195	87	143	57
1188	34.05	46.55	396	5447.90	33.44	7447.29	27.56	0	0	205.92	26.36	343.23	7.80	201.64	29.67	166.31	24.33	0	4029.62	7.46	0.37	5	195	88	143	56
1189	33.90	47.35	397	5423.45	44.65	7575.60	18.46	0	0	192.89	11.77	298.89	5.68	433.76	44.47	230.92	17.78	1	5296.83	8.12	0.65	5	195	89	143	55
1190	33.01	46.54	398	5282.34	40.66	7446.11	21.35	0	0	179.09	8.49	274.73	5.11	494.83	43.70	324.15	21.94	1	4211.92	5.64	0.67	5	195	90	143	54
1191	34.53	46.98	399	5524.65	29.75	7516.10	20.81	0	0	189.19	13.68	304.38	5.88	299.69	29.57	225.46	19.12	1	4294.33	8.14	0.56	5	195	91	143	53
1192	34.30	47.36	400	5488.56	29.58	7577.21	14.81	0	0	171.26	7.79	289.62	4.19	426.51	33.92	258.97	13.98	1	4372.27	5.02	0.68	4	195	92	143	52
1193	34.73	47.25	401	5556.22	23.36	7560.03	26.84	0	0	180.06	13.34	307.62	5.84	244.20	22.08	280.26	25.51	1	4327.35	5.74	0.54	5	195	93	143	51
1194	35.06	46.53	402	5608.91	17.41	7444.24	20.96	0	0	250.36	20.45	330.30	5.97	164.80	15.46	198.27	18.53	0	5433.95	5.39	0.58	3	195	94	143	50
1195	33.97	46.99	403	5434.97	29.04	7518.23	22.41	0	0	229.04	11.94	257.04	6.96	393.37	32.87	326.85	23.12	1	4380.17	8.36	0.55	5	195	95	143	49
1196	33.96	47.03	404	5433.09	43.79	7525.49	16.34	0	0	177.42	11.02	311.86	5.42	454.62	54.35	209.59	15.07	1	4662.88	6.71	0.61	5	195	96	143	48
1197	34.55	46.66	405	5528.43	28.27	7466.14	11.19	0	0	282.65	13.67	307.71	5.76	384.06	29.71	181.50	10.14	1	4708.40	9.27	0.76	5	195	97	143	47
1198	34.11	46.82	406	5456.99	18.14	7491.25	12.17	0	0	295.28	12.10	282.61	5.59	326.62	18.46	234.40	11.25	1	5646.27	10.87	0.77	4	195	98	143	46
1199	34.38	46.36	407	5501.07	18.63	7417.78	12.97	0	0	285.58	11.30	287.59	5.54	336.76	19.20	258.39	12.15	1	6691.98	10.61	0.77	5	195	99	143	45
1200	32.83	46.25	408	5252.09	17.33	7400.77	14.40	0	0	290.80	15.79	313.32	5.96	247.28	15.87	206.99	12.99	0	5774.35	9.42	0.72	5	195	100	143	44
1201	33.43	47.14	409	5349.56	23.38	7542.50	21.16	0	0	205.62	11.35	283.50	5.37	308.47	23.44	274.67	21.17	1	5338.55	6.75	0.69	5	195	101	143	43
1202	34.42	47.44	410	5507.61	52.99	7589.79	25.11	0	0	140.15	12.55	311.27	5.43	354.39	49.29	218.47	22.74	1	4295.10	7.02	0.51	5	195	102	143	42
1203	35.57	46.19	411	5690.47	25.23	7390.95	51.59	0	0	130.99	20.74	318.23	5.56	114.44	19.00	247.31	46.30	1	2021.35	3.56	0.29	5	195	103	143	41
1204	35.61	47.52	412	5697.29	36.43	7603.08	25.49	0	0	127.23	9.70	275.45	4.83	340.60	37.69	263.66	23.99	1	1679.65	3.11	0.47	4	195	104	143	40
1205	35.90	47.60	413	5744.12	26.84	7616.53	17.80	0	0	174.16	14.91	297.89	4.76	240.36	24.49	161.12	15.77	0	1303.10	3.93	0.55	4	195	105	143	39
1206	34.65	47.09	415	5544.74	26.12	7534.43	25.12	0	0	189.27	11.35	285.48	5.03	281.37	25.53	289.50	24.97	1	4340.20	6.80	0.70	5	195	106	143	38
1207	33.95	45.58	416	5432.43	15.13	7292.33	27.71	0	0	277.13	16.08	310.91	6.91	204.83	13.80	336.54	28.29	1	5734.12	8.06	0.67	5	195	107	143	37
1208	34.03	44.94	417	5444.37	10.70	7190.77	18.39	0	0	334.63	15.88	293.13	5.92	176.36	9.64	292.86	17.66	1	5134.27	12.72	0.78	5	195	108	143	36
1209	33.81	44.46	418	5408.97	19.42	7113.66	20.11	0	0	287.02	19.87	282.08	7.17	217.44	17.66	222.89	18.66	0	4401.33	6.29	0.63	5	195	109	143	35
1210	33.66	46.11	419	5385.29	18.17	7377.27	13.49	0	0	308.65	18.66	326.21	6.13	232.45	16.30	173.20	12.05	0	5306.12	8.27	0.70	3	195	110	143	34
1211	34.06	46.32	420	5449.78	14.99	7411.77	11.02	0	0	306.64	14.98	321.29	4.98	236.05	13.64	175.06	9.83	0	4186.85	11.09	0.78	3	195	111	143	33
1212	34.27	46.37	421	5483.73	11.37	7418.66	11.52	0	0	321.98	13.52	311.93	4.75	210.36	10.20	213.09	10.33	0	5788.92	10.49	0.82	3	195	112	143	32
1213	34.19	46.03	422	5470.00	23.55	7365.33	25.21	0	0	228.82	12.62	274.23	6.44	322.32	23.81	308.38	25.22	1	5657.58	10.87	0.67	5	195	113	143	31
1214	34.03	44.67	423	5445.09	22.71	7146.91	21.93	0	0	256.85	19.46	305.42	7.46	232.86	20.76	225.80	19.86	0	5341.92	7.12	0.56	5	195	114	143	30
1215	35.10	46.10	424	5616.19	11.54	7375.50	15.73	0	0	397.96	16.35	285.52	6.95	220.74	10.56	292.11	15.20	1	6284.92	12.27	0.79	4	195	115	143	29
1216	34.01	46.19	425	5442.32	96.11	7390.60	41.90	0	0	96.03	10.71	285.23	5.37	495.97	84.13	273.39	41.92	1	4669.50	6.76	0.49	5	195	116	143	28
1217	35.75	46.64	427	5719.78	17.25	7462.76	12.94	0	0	300.98	15.10	319.54	5.83	265.42	16.02	201.83	11.69	1	5328.00	7.90	0.74	3	195	117	143	27
1218	35.55	46.34	428	5687.42	12.59	7414.96	7.95	0	0	467.06	16.52	321.44	5.96	273.44	11.70	175.27	7.14	1	7004.25	12.73	0.86	4	195	118	143	26
1219	35.68	46.22	429	5708.09	12.79	7395.74	13.13	0	0	350.15	14.04	288.75	5.87	245.40	12.10	255.22	12.17	1	5721.38	9.14	0.81	5	195	119	143	25
1220	35.35	46.16	430	5656.74	19.99	7384.83	17.26	0	0	320.59	16.23	292.92	7.43	286.94	19.93	265.58	16.24	1	5899.65	10.31	0.71	5	195	120	143	24
1221	35.56	46.19	431	5689.68	10.96	7390.87	8.49	0	0	441.64	14.85	322.63	5.51	252.49	10.01	196.97	7.65	1	7023.80	16.69	0.87	3	195	121	143	23
1222	35.91	45.85	432	5746.02	15.01	7335.75	13.14	0	0	391.86	20.22	304.41	7.06	225.28	13.55	197.90	11.78	0	6707.12	10.25	0.75	3	195	122	143	22
1223	36.03	46.20	433	5764.20	17.30	7392.35	14.79	0	0	305.46	15.76	296.18	5.96	242.43	17.03	223.38	13.34	0	5344.02	8.10	0.75	5	195	123	143	21
1224	35.55	46.29	434	5688.66	13.29	7406.00	9.60	0	0	392.17	17.86	328.69	5.57	225.58	11.85	163.14	8.52	0	5285.05	10.50	0.81	4	195	124	143	20
1225	35.72	46.89	435	5714.41	14.03	7502.17	12.43	0	0	304.40	15.49	310.98	5.06	212.56	12.71	189.45	11.10	0	5693.60	9.01	0.77	5	195	125	143	19
1226	35.18	46.52	436	5628.98	12.59	7443.88	13.02	0	0	304.90	13.17	297.12	5.10	227.17	11.45	234.88	11.82	0	5282.10	10.25	0.79	3	195	126	143	18
1227	34.90	46.11	437	5583.31	24.49	7377.77	16.05	0	0	244.99	15.30	323.24	5.83	275.47	24.23	200.43	14.44	1	5000.98	8.92	0.67	5	195	127	143	17
1228	34.60	45.30	438	5535.54	9.56	7247.74	7.88	0	0	478.15	18.68	312.10	5.12	188.67	8.42	155.44	6.93	0	4397.50	17.51	0.87	3	195	128	143	16
1229	34.62	45.37	439	5539.60	8.56	7258.70	9.20	0	0	454.02	19.80	323.89	4.89	150.58	7.42	162.22	8.04	0	4704.10	12.47	0.85	4	195	129	143	15
1230	34.28	45.51	440	5484.35	13.18	7280.95	17.47	0	0	292.10	15.44	300.12	5.73	194.59	11.87	255.89	16.00	1	4987.67	10.45	0.73	4	195	130	143	14
1231	33.86	46.10	441	5416.83	63.66	7375.97	43.42	0	0	137.45	13.87	301.46	6.56	364.07	55.15	296.50	43.31	1	4915.88	6.81	0.55	5	195	131	143	13
1232	34.66	46.27	442	5546.38	25.56	7402.64	15.91	0	0	222.04	16.12	322.66	5.68	270.30	23.67	170.69	14.27	1	5047.90	10.20	0.60	4	195	132	143	12
1233	33.48	46.65	443	5356.24	25.57	7463.85	17.02	0	0	242.35	12.91	257.46	6.48	355.19	27.32	253.73	15.96	1	3241.38	9.55	0.63	4	195	133	143	11
1234	33.31	45.95	444	5329.46	18.44	7351.79	12.63	0	0	269.44	16.15	330.19	5.18	237.62	16.57	163.57	11.30	0	4323.35	7.23	0.71	4	195	134	143	10
1235	33.36	44.85	445	5336.85	21.59	7175.56	13.17	0	0	291.34	15.93	298.80	6.12	291.27	21.09	188.50	11.88	1	5584.75	9.37	0.72	5	195	135	143	9
1236	32.55	45.19	446	5207.27	10.54	7230.72	14.69	0	0	326.31	12.50	281.51	5.28	216.57	9.61	293.05	14.16	1	5006.98	7.40	0.81	4	195	136	143	8
1237	33.41	45.68	447	5345.44	14.14	7308.35	12.56	0	0	323.96	12.86	285.53	5.70	276.86	13.38	248.53	11.64	1	5647.10	8.59	0.78	4	195	137	143	7
1238	33.99	45.91	448	5438.61	20.44	7346.22	11.50	0	0	265.95	13.39	328.46	5.11	304.02	19.96	178.83	10.38	1	6189.25	11.90	0.75	4	195	138	143	6
1239	33.48	46.59	449	5356.72	28.91	7455.12	21.82	0	0	243.27	16.96	309.51	7.71	302.17	28.91	246.08	20.14	1	6059.88	8.91	0.58	5	195	139	143	5
1240	33.77	45.95	450	5402.89	29.01	7352.45	21.26	0	0	250.09	13.03	276.08	6.21	326.83	25.93	305.60	20.98	1	5639.27	7.79	0.73	5	195	140	143	4
1241	32.58	46.56	451	5212.66	100.24	7449.74	109.33	0	0	63.06	21.29	341.87	8.43	227.04	94.83	252.17	100.25	1	6447.62	8.18	0.14	5	195	141	143	3
1242	33.38	47.77	452	5340.55	80.72	7643.54	39.91	0	0	130.41	37.85	344.11	8.83	213.34	72.44	106.90	36.09	1	4932.55	11.75	0.14	5	195	142	143	2
1243	32.42	46.47	453	5187.33	27.18	7435.32	18.51	0	0	160.03	13.43	304.22	4.46	244.89	25.48	171.45	16.48	0	3863.25	2.85	0.55	4	195	143	143	1
1244	74.67	59.76	312	11947.33	19.60	9561.71	22.93	0	0	166.34	22.63	295.43	3.94	98.25	14.61	128.34	19.96	1	863.10	3.72	0.39	4	196	1	2	2
1245	74.20	59.57	313	11871.53	18.31	9530.72	14.57	0	0	153.44	12.09	279.02	3.04	178.69	16.07	141.31	12.42	0	693.38	4.23	0.62	4	196	2	2	1
1246	33.26	45.13	315	5322.11	56.34	7221.07	27.62	0	0	158.58	15.99	298.12	5.72	320.81	46.36	213.20	24.89	1	5047.08	4.65	0.55	5	197	1	1	1
1247	70.61	67.05	316	11297.83	27.98	10727.82	16.55	0	0	125.84	9.41	286.68	3.43	285.92	26.41	172.87	14.91	1	105.20	4.37	0.58	4	198	1	1	1
1248	32.38	45.46	319	5180.63	34.72	7274.29	36.02	0	0	160.77	19.91	318.74	7.14	216.48	31.86	223.16	33.41	0	4706.12	3.74	0.39	5	199	1	1	1
1249	70.80	66.34	320	11328.03	31.35	10614.95	28.89	0	0	94.44	10.09	283.19	3.68	227.81	28.35	210.50	25.99	0	798.80	2.48	0.40	4	200	1	1	1
1250	70.56	57.51	321	11289.16	22.20	9201.26	21.26	0	0	150.32	18.64	280.42	3.80	134.54	18.38	127.24	17.00	1	259.17	4.61	0.43	5	201	1	1	1
1251	69.88	80.85	321	11180.60	14.05	12935.64	32.11	0	0	158.88	23.82	302.06	4.17	89.11	15.65	172.79	28.10	1	930.45	6.33	0.38	5	202	1	2	2
1252	69.37	80.48	322	11099.37	23.42	12877.57	31.58	0	0	96.54	8.82	286.68	3.41	200.55	21.16	267.15	29.28	1	1117.12	3.07	0.46	4	202	2	2	1
1253	71.79	62.57	325	11486.91	29.20	10011.79	19.57	0	0	136.03	17.01	292.18	3.67	176.79	25.41	104.53	13.57	1	506.75	3.81	0.41	5	203	1	1	1
1254	52.14	33.23	326	8342.46	22.71	5317.05	19.81	0	0	124.81	10.20	254.76	3.34	214.77	20.47	187.92	17.71	0	312.80	3.23	0.56	3	204	1	1	1
1255	32.09	45.09	327	5134.42	78.67	7213.62	40.33	0	0	116.50	25.56	317.26	8.09	271.50	73.70	143.68	36.76	1	4422.90	6.67	0.21	5	205	1	1	1
1256	50.90	41.00	328	8143.94	15.73	6560.16	28.36	0	0	137.36	11.88	290.71	3.59	141.83	14.33	251.05	25.89	1	1975.52	5.06	0.56	4	206	1	1	1
1257	55.08	43.27	330	8812.98	25.63	6922.60	27.42	0	0	108.90	13.85	291.05	3.53	155.56	22.71	166.18	24.07	0	110.15	2.33	0.39	3	207	1	1	1
1258	63.85	83.25	330	10216.59	41.30	13320.75	15.97	0	0	117.29	12.87	292.78	3.60	284.35	38.67	111.87	14.01	1	623.75	3.52	0.45	4	208	1	2	2
1259	62.88	81.77	331	10060.88	43.35	13082.44	40.85	0	0	77.97	9.91	289.79	4.31	264.86	40.78	251.43	37.89	1	1287.42	4.08	0.29	5	208	2	2	1
1260	71.52	56.95	333	11443.94	25.72	9112.01	24.13	0	0	106.19	14.05	287.65	3.18	149.13	22.09	141.29	21.78	0	480.62	2.59	0.39	4	209	1	1	1
1261	35.96	48.80	335	5753.71	28.01	7807.71	42.21	0	0	135.43	15.37	295.09	5.38	191.57	25.02	253.93	41.69	1	2895.10	1.90	0.41	5	210	1	1	1
1262	62.06	80.94	345	9929.01	43.87	12950.40	34.18	0	0	105.83	16.54	284.14	5.15	216.86	39.21	169.48	30.44	0	-386.38	3.19	0.27	3	211	1	1	1
1263	71.22	65.37	350	11394.68	29.28	10458.45	56.62	0	0	80.12	11.08	311.98	4.08	165.71	26.34	308.71	55.15	1	2133.38	3.36	0.30	4	212	1	1	1
1264	31.72	45.37	355	5075.94	32.10	7258.75	59.89	0	0	132.31	28.23	317.72	6.90	114.06	27.34	214.09	53.77	1	3902.73	5.87	0.20	5	213	1	1	1
1265	69.14	82.80	356	11062.37	25.53	13247.83	33.92	0	0	120.48	9.59	283.20	4.52	252.32	23.90	316.02	34.19	1	2516.67	4.92	0.47	5	214	1	2	2
1266	69.58	83.38	357	11132.37	26.71	13340.36	19.14	0	0	149.99	17.00	302.54	4.06	180.56	23.35	127.06	15.75	1	1489.83	5.21	0.46	5	214	2	2	1
1267	70.12	65.98	356	11219.48	36.44	10557.26	37.64	0	0	94.16	11.36	289.82	4.54	235.57	33.36	242.24	34.78	0	1022.88	2.72	0.32	4	215	1	1	1
1268	66.75	83.28	358	10680.05	15.58	13325.19	17.90	0	0	265.21	14.09	305.55	5.82	229.61	14.23	261.73	16.65	1	4000.08	7.64	0.70	4	216	1	5	5
1269	65.24	83.23	359	10437.78	6.22	13316.23	5.48	0	0	571.69	21.78	321.30	3.92	125.94	5.44	111.39	4.90	1	3092.05	13.75	0.89	4	216	2	5	4
1270	65.11	84.03	360	10416.96	8.93	13444.56	7.49	0	0	434.33	18.66	314.60	4.30	160.59	7.85	136.01	6.88	0	3400.50	11.69	0.85	3	216	3	5	3
1271	65.64	83.41	361	10501.68	7.49	13345.15	7.57	0	0	440.83	19.12	322.24	3.88	129.85	6.21	131.17	6.23	1	3433.55	11.25	0.86	4	216	4	5	2
1272	66.57	82.78	362	10650.61	9.36	13244.95	8.06	0	0	429.83	18.01	313.60	4.55	171.90	8.20	148.29	7.11	0	4232.70	12.83	0.85	3	216	5	5	1
1273	33.71	44.50	359	5392.81	20.65	7120.41	38.07	0	0	253.23	29.99	316.06	8.54	134.32	17.95	241.27	35.55	1	4640.00	9.59	0.42	5	217	1	1	1
1274	33.08	44.91	363	5292.69	29.62	7186.25	21.59	0	0	187.59	10.82	272.20	5.15	338.56	29.55	267.16	21.56	1	4306.48	6.35	0.69	5	218	1	1	1
1275	65.20	85.65	363	10431.34	29.88	13703.78	26.08	0	0	135.01	23.00	306.29	4.32	134.20	26.41	109.86	19.99	1	441.35	3.41	0.29	5	219	1	1	1
1276	69.51	82.98	363	11121.00	20.50	13277.32	22.49	0	0	155.39	14.11	301.29	4.17	174.46	18.12	191.30	19.94	0	1953.62	3.83	0.53	3	220	1	2	2
1277	69.49	84.24	364	11119.18	13.93	13478.64	14.99	0	0	208.46	18.25	304.06	3.35	106.14	9.51	129.38	13.03	1	1172.00	6.47	0.60	4	220	2	2	1
1278	70.80	66.33	367	11327.38	25.75	10612.49	29.15	0	0	108.07	14.28	313.59	3.61	150.23	22.71	169.90	25.56	0	1969.48	3.43	0.37	4	221	1	1	1
1279	62.79	79.94	373	10046.70	27.38	12791.15	33.09	0	0	108.69	10.02	283.39	4.26	233.01	25.10	275.12	31.60	1	873.90	3.66	0.43	4	222	1	2	2
1280	61.94	79.84	374	9910.99	19.13	12773.98	20.65	0	0	160.80	14.68	288.50	3.93	161.72	16.93	174.46	18.19	0	622.92	4.10	0.54	3	222	2	2	1
1281	31.91	44.96	374	5105.22	21.59	7194.23	27.16	0	0	185.18	16.86	294.39	5.71	184.26	19.31	230.50	24.57	0	3075.55	5.24	0.50	4	223	1	1	1
1282	66.66	86.26	376	10666.36	44.02	13800.88	29.03	0	0	94.59	15.16	304.14	4.16	211.68	38.85	139.69	25.58	0	930.05	3.04	0.28	4	224	1	1	1
1283	64.78	82.13	379	10364.87	27.90	13140.58	46.96	0	0	104.03	13.57	306.68	4.75	166.65	25.02	274.76	43.91	1	1894.25	4.25	0.33	5	225	1	1	1
1284	31.97	46.16	380	5115.20	23.18	7385.42	18.32	0	0	154.34	8.40	274.09	3.76	292.51	23.14	258.98	17.33	1	3923.45	5.91	0.69	5	226	1	1	1
1285	65.45	79.93	380	10471.66	26.46	12788.12	22.58	0	0	145.61	24.02	303.94	4.18	118.61	20.18	112.74	23.47	1	973.35	3.96	0.33	3	227	1	2	2
1286	65.81	79.38	382	10530.12	14.82	12700.12	48.43	0	0	122.25	14.97	299.96	3.94	99.55	14.68	301.65	46.26	1	350.27	3.14	0.42	5	227	2	2	1
1287	62.49	80.39	383	9998.13	45.91	12862.26	29.27	0	0	95.87	12.07	292.22	4.50	279.95	43.05	181.72	26.36	1	1176.25	3.94	0.33	4	228	1	3	3
1288	63.61	81.12	384	10177.06	36.51	12978.93	221.31	0	0	73.90	16.05	302.19	4.51	55.52	38.74	584.40	340.83	1	1012.27	4.46	0.29	5	228	2	3	2
1289	61.64	80.85	386	9861.83	32.77	12936.06	40.83	0	0	109.00	13.41	305.41	5.14	208.15	29.57	254.41	38.20	1	3366.80	4.23	0.33	4	228	3	3	1
1290	71.29	64.43	383	11405.66	16.94	10308.66	27.30	0	0	151.02	18.45	304.91	3.76	100.78	13.80	171.18	23.70	1	576.77	4.02	0.43	4	229	1	1	1
1291	64.08	84.33	385	10252.94	15.89	13493.24	12.29	0	0	203.31	10.49	281.81	3.63	237.99	14.43	185.28	11.00	0	774.00	5.19	0.75	3	230	1	5	5
1292	65.53	83.51	386	10485.07	23.78	13361.13	25.46	0	0	161.70	22.99	306.51	4.59	122.43	18.53	134.09	20.96	1	-152.70	3.06	0.36	4	230	2	5	4
1293	65.76	82.93	389	10521.45	22.03	13268.94	17.95	0	0	133.66	9.80	300.81	3.41	232.71	19.87	190.30	16.09	0	2150.05	4.07	0.60	3	230	3	5	3
1294	66.08	81.88	390	10572.93	12.74	13101.44	23.15	0	0	181.72	17.74	310.12	3.84	109.97	13.62	186.18	20.31	1	1304.12	6.56	0.55	5	230	4	5	2
1295	65.40	82.04	391	10464.01	12.73	13126.82	11.27	0	0	226.79	17.18	296.84	3.23	127.42	10.34	119.85	11.24	1	427.40	5.20	0.68	5	230	5	5	1
1296	63.59	82.18	387	10174.33	20.21	13149.17	16.94	0	0	160.92	15.06	318.88	3.61	166.20	17.65	139.83	15.07	0	2663.80	4.79	0.55	3	231	1	2	2
1297	64.13	81.89	388	10260.21	12.58	13103.05	26.57	0	0	156.17	13.49	311.88	3.52	117.36	12.41	238.10	23.79	1	2326.92	4.17	0.58	4	231	2	2	1
1298	67.86	83.41	387	10857.85	20.36	13346.14	15.32	0	0	206.24	17.64	298.43	4.40	182.75	17.89	136.31	12.91	0	568.77	4.25	0.59	3	232	1	1	1
1299	33.49	44.66	392	5357.99	68.38	7146.16	34.23	0	0	134.99	14.67	288.47	6.59	371.89	62.69	237.24	32.96	1	4792.27	7.58	0.52	5	233	1	4	4
1300	31.77	44.82	393	5082.98	17.31	7171.14	15.49	0	0	294.38	32.63	310.82	5.71	121.36	15.25	111.34	14.68	1	3958.67	8.38	0.51	5	233	2	4	3
1301	33.42	45.34	394	5346.41	38.84	7254.32	15.77	0	0	189.89	11.63	288.13	4.90	375.06	35.96	200.48	14.24	1	4511.58	6.26	0.68	5	233	3	4	2
1302	31.55	44.82	395	5047.48	53.12	7171.94	29.12	0	0	165.27	44.05	332.20	7.79	157.14	45.89	92.89	29.41	1	4752.77	8.14	0.15	3	233	4	4	1
1303	63.95	84.18	392	10232.52	17.68	13468.22	20.69	0	0	180.97	20.28	303.94	4.17	125.47	17.01	143.35	18.26	1	618.75	3.70	0.48	4	234	1	2	2
1304	64.15	84.28	393	10264.44	13.33	13485.02	15.31	0	0	220.00	19.51	311.59	3.74	119.01	12.60	132.93	13.16	1	1411.25	5.22	0.60	5	234	2	2	1
1305	70.47	58.41	393	11275.80	53.65	9346.14	22.65	0	0	100.46	12.62	281.93	4.25	318.26	52.80	139.42	19.57	1	1139.45	4.34	0.36	4	235	1	1	1
1306	71.35	64.53	395	11416.45	35.90	10325.35	46.19	0	0	93.00	13.59	304.73	4.75	191.28	32.11	238.72	43.59	0	1908.83	2.71	0.30	5	236	1	2	2
1307	71.89	64.94	396	11502.17	14.08	10390.63	31.61	0	0	147.45	11.10	302.41	3.79	146.45	12.81	310.44	31.00	1	1245.60	5.04	0.61	4	236	2	2	1
1308	33.06	46.97	397	5289.69	22.86	7514.74	12.22	0	0	247.71	10.82	281.22	4.69	336.24	22.45	217.99	11.16	1	5366.45	7.34	0.79	5	237	1	1	1
1309	65.65	85.89	397	10503.68	35.66	13742.65	13.50	0	0	144.59	20.69	298.19	3.96	201.23	31.28	90.34	15.38	1	1101.00	3.81	0.38	5	238	1	1	1
1310	63.76	82.83	398	10201.73	37.17	13252.39	28.58	0	0	121.92	16.54	320.30	4.97	211.76	33.00	163.06	25.40	0	2348.98	4.24	0.34	5	239	1	3	3
1311	62.26	81.65	401	9961.64	16.59	13064.21	29.04	0	0	155.02	17.28	311.27	4.08	113.39	14.35	200.32	25.42	1	1661.85	5.00	0.47	4	239	2	3	2
1312	61.14	82.06	402	9783.09	17.13	13130.04	19.98	0	0	163.60	13.44	292.06	3.74	161.06	15.17	187.70	17.66	0	1368.65	5.83	0.59	3	239	3	3	1
1313	35.91	46.32	399	5746.01	67.62	7410.98	18.87	0	0	277.87	9.17	170.40	6.09	1161.14	82.34	407.22	21.39	1	2868.33	6.07	0.63	5	240	1	1	1
1314	61.87	81.94	399	9899.01	20.84	13110.23	18.09	0	0	155.42	11.46	293.37	3.84	218.88	18.70	190.27	16.18	0	2001.20	3.84	0.61	3	241	1	2	2
1315	61.73	82.52	400	9876.31	27.42	13202.93	22.63	0	0	164.67	14.09	289.52	5.33	248.48	25.08	206.53	20.41	0	2578.77	4.39	0.50	4	241	2	2	1
1316	49.46	54.41	400	7913.09	20.15	8704.92	94.32	0	0	81.95	10.58	291.98	3.45	105.88	14.09	439.19	102.95	1	80.08	3.34	0.37	4	242	1	1	1
1317	33.33	47.04	401	5332.42	59.88	7526.78	28.40	0	0	118.80	11.63	322.44	5.24	368.46	56.44	225.94	26.02	1	4810.60	5.72	0.50	5	243	1	2	2
1318	31.66	46.64	402	5066.25	35.11	7461.76	41.52	0	0	156.08	24.68	338.86	7.48	171.63	31.11	202.91	36.81	0	5377.12	4.40	0.27	5	243	2	2	1
1319	67.05	80.85	407	10727.50	16.36	12936.33	10.03	0	0	219.67	13.77	306.32	3.44	201.76	14.41	125.70	9.35	1	1091.17	5.62	0.73	3	244	1	23	23
1320	66.78	80.36	408	10684.71	10.85	12857.37	11.64	0	0	314.49	21.17	315.16	4.16	124.16	9.62	131.01	9.70	1	3312.30	11.25	0.72	4	244	2	23	22
1321	66.22	80.50	409	10595.61	7.64	12879.25	6.77	0	0	429.22	15.74	315.12	3.71	159.97	6.69	140.64	5.72	0	3209.85	15.73	0.89	4	244	3	23	21
1322	66.68	80.85	410	10669.27	5.77	12935.96	5.59	0	0	783.63	23.36	327.52	5.36	148.68	5.01	144.72	4.96	0	5794.77	22.02	0.92	3	244	4	23	20
1323	66.65	81.13	411	10664.43	7.37	12981.14	9.61	0	0	508.06	18.89	332.07	5.28	152.77	6.46	199.19	8.49	0	5503.27	18.00	0.88	3	244	5	23	19
1324	67.21	81.02	412	10753.63	15.88	12963.19	16.14	0	0	230.39	15.14	304.07	4.64	186.99	14.09	189.95	14.34	0	2122.23	5.50	0.68	3	244	6	23	18
1325	66.93	80.64	413	10708.72	20.20	12902.24	21.58	0	0	168.28	15.01	305.03	4.39	174.91	17.89	186.80	19.08	0	2332.38	4.64	0.54	3	244	7	23	17
1326	66.78	80.46	414	10685.45	14.51	12874.27	19.15	0	0	239.19	26.49	322.47	4.64	102.42	13.34	130.99	15.57	1	2527.08	8.32	0.50	4	244	8	23	16
1327	67.08	80.56	415	10733.28	13.00	12888.92	13.99	0	0	259.26	20.46	312.87	4.15	129.00	12.14	134.77	11.60	1	1929.48	7.13	0.65	5	244	9	23	15
1328	66.26	80.99	416	10602.02	28.06	12959.13	35.79	0	0	112.95	14.75	299.05	4.48	166.21	24.89	211.45	31.91	0	1225.48	3.43	0.35	4	244	10	23	14
1329	65.83	80.55	418	10533.60	13.41	12888.48	18.72	0	0	261.15	30.82	325.47	4.82	95.93	13.68	118.06	14.21	1	2435.90	9.60	0.49	5	244	11	23	13
1330	66.16	80.54	419	10585.42	16.38	12886.24	18.80	0	0	234.96	26.54	312.84	4.83	114.95	15.65	124.12	14.79	1	1650.08	5.52	0.48	5	244	12	23	12
1331	65.70	80.53	420	10511.39	21.32	12884.19	27.49	0	0	155.30	21.00	308.05	4.43	118.39	17.72	155.26	23.71	1	2537.33	5.01	0.38	3	244	13	23	11
1332	66.86	80.46	421	10697.92	17.15	12872.91	21.74	0	0	152.40	20.91	302.72	3.43	104.11	17.73	116.31	16.27	1	920.40	3.78	0.40	4	244	14	23	10
1333	66.53	79.96	423	10644.01	21.87	12793.43	25.23	0	0	135.80	15.70	299.39	3.86	144.65	18.70	167.79	22.18	0	916.12	4.17	0.44	3	244	15	23	9
1334	66.04	79.88	424	10565.63	21.38	12780.77	18.63	0	0	138.70	13.09	299.60	3.39	174.69	18.82	152.48	16.53	0	1341.88	5.05	0.53	3	244	16	23	8
1335	66.11	80.78	425	10577.31	14.00	12924.69	20.38	0	0	186.30	15.80	303.08	3.84	129.57	13.06	185.82	17.87	1	1106.38	5.43	0.60	4	244	17	23	7
1336	65.93	80.97	426	10548.13	11.52	12954.90	20.25	0	0	174.49	16.15	314.17	3.28	107.06	12.66	172.64	17.72	1	1680.50	5.34	0.58	4	244	18	23	6
1337	66.48	80.59	428	10636.63	9.37	12893.80	10.03	0	0	299.85	16.97	311.63	3.34	119.98	7.17	132.57	8.27	1	1956.52	12.08	0.78	5	244	19	23	5
1338	66.16	81.29	429	10585.31	7.29	13006.17	8.16	0	0	379.99	15.90	308.55	3.52	135.06	6.56	150.06	7.10	0	3223.85	12.45	0.86	3	244	20	23	4
1339	66.21	81.59	431	10593.70	4.93	13053.61	5.35	0	0	721.19	22.11	309.45	4.36	124.09	4.40	131.93	4.41	1	3558.98	19.93	0.92	5	244	21	23	3
1340	66.32	81.40	432	10611.31	3.50	13024.31	3.72	0	0	962.17	19.92	316.98	4.07	127.61	2.93	136.12	3.12	1	5308.83	28.59	0.96	4	244	22	23	2
1341	66.38	81.34	433	10621.24	4.69	13013.64	4.64	0	0	589.40	16.36	315.05	3.19	125.99	3.81	125.31	3.84	1	2309.98	19.93	0.94	4	244	23	23	1
1342	71.65	66.39	408	11464.05	29.50	10622.71	40.57	0	0	95.54	15.62	303.60	4.02	137.96	25.29	190.80	35.62	0	1012.10	2.85	0.28	4	245	1	2	2
1343	70.42	67.00	411	11267.05	48.89	10720.22	25.43	0	0	96.73	13.13	308.17	4.25	275.81	45.31	146.48	23.19	1	1332.92	4.06	0.33	5	245	2	2	1
1344	34.85	46.35	409	5575.27	54.07	7415.85	17.29	0	0	188.08	10.62	285.65	5.18	529.35	61.85	217.58	17.37	1	4739.15	7.37	0.73	5	246	1	2	2
1345	35.86	47.35	410	5737.53	20.20	7576.45	15.19	0	0	233.65	13.33	288.17	5.20	269.82	19.16	207.21	13.91	1	3740.27	6.11	0.70	5	246	2	2	1
1346	32.58	46.91	411	5212.84	33.98	7505.75	27.35	0	0	136.65	8.57	267.34	4.82	369.75	35.74	326.93	28.12	1	3988.83	4.47	0.53	5	247	1	5	5
1347	32.16	47.11	412	5145.10	27.75	7538.19	19.74	0	0	145.66	10.14	279.89	4.37	298.69	27.27	222.84	18.08	1	2940.85	4.35	0.57	5	247	2	5	4
1348	32.58	47.10	413	5213.20	41.14	7536.01	28.46	0	0	110.15	10.32	290.89	4.65	312.36	41.39	238.07	26.29	1	3214.12	4.81	0.42	5	247	3	5	3
1349	33.43	46.15	415	5348.82	24.60	7383.37	26.21	0	0	182.73	12.77	307.26	5.86	266.67	23.96	285.64	25.50	1	5496.25	8.08	0.58	5	247	4	5	2
1350	34.54	46.19	418	5526.53	27.45	7390.54	49.08	0	0	150.14	18.53	333.80	6.51	172.83	24.54	280.51	48.30	1	5941.33	9.79	0.43	5	247	5	5	1
1351	36.68	29.94	411	5868.78	35.83	4789.72	26.21	0	0	99.09	11.25	254.33	3.87	244.10	32.44	179.59	23.48	0	832.77	3.22	0.39	4	248	1	2	2
1352	37.65	29.58	412	6023.48	19.84	4733.20	22.21	0	0	118.49	11.15	255.70	3.07	162.53	17.45	181.98	19.57	0	1342.12	3.63	0.52	3	248	2	2	1
1353	34.38	46.12	414	5500.64	39.12	7378.69	21.87	0	0	190.93	11.23	284.91	5.81	396.12	36.68	284.04	21.30	1	4526.27	6.97	0.62	5	249	1	1	1
1354	67.46	83.60	414	10793.92	19.73	13376.35	31.63	0	0	135.56	9.96	275.77	4.23	211.15	17.93	311.93	31.65	1	1261.73	3.13	0.57	5	250	1	2	2
1355	65.97	84.62	415	10555.32	12.32	13539.00	32.50	0	0	159.62	29.12	329.80	4.01	79.30	14.14	147.00	28.01	1	379.90	1.72	0.30	5	250	2	2	1
1356	71.41	65.47	416	11424.92	29.84	10475.61	25.13	0	0	117.95	15.14	307.47	3.95	178.87	26.20	150.25	21.76	0	1830.12	4.84	0.38	4	251	1	1	1
1357	68.47	83.51	418	10955.76	22.84	13362.22	18.58	0	0	177.97	20.34	313.05	4.22	151.35	19.60	116.47	13.90	1	1443.40	3.98	0.47	5	252	1	2	2
1358	69.57	83.88	420	11130.45	35.92	13421.29	49.39	0	0	83.87	16.26	299.15	4.31	141.72	30.71	195.92	43.49	0	52.83	1.73	0.21	4	252	2	2	1
1359	70.61	67.32	423	11297.68	46.14	10770.54	30.44	0	0	90.24	10.98	306.59	4.36	290.27	44.00	196.18	27.56	1	1748.80	4.52	0.32	4	253	1	1	1
1360	69.37	62.19	424	11098.47	14.79	9949.90	32.64	0	0	148.20	14.39	301.33	3.39	84.31	9.73	251.96	29.80	1	1683.85	4.05	0.54	5	254	1	1	1
1361	36.23	46.05	425	5797.03	15.23	7367.93	13.00	0	0	302.85	16.86	319.77	5.39	211.73	13.57	180.95	11.58	0	4632.65	7.87	0.74	3	255	1	2	2
1362	36.14	46.97	426	5782.64	13.01	7515.00	10.96	0	0	404.04	19.33	305.55	6.09	210.31	11.60	177.37	9.75	0	4267.40	7.57	0.79	3	255	2	2	1
1363	69.42	67.20	427	11107.31	156.06	10751.27	17.82	0	0	93.93	10.52	295.55	4.23	677.86	280.53	127.37	16.49	1	1516.23	4.66	0.42	4	256	1	2	2
1364	69.65	67.01	429	11143.75	75.35	10721.54	14.23	0	0	95.28	9.58	300.60	3.36	474.59	98.21	118.12	14.94	1	1179.50	3.51	0.49	5	256	2	2	1
1365	72.13	66.88	432	11540.05	40.95	10700.64	19.36	0	0	116.23	18.14	303.81	4.04	206.27	36.00	105.21	20.61	1	1299.90	3.18	0.32	5	257	1	2	2
1366	71.12	67.24	433	11379.61	37.04	10758.03	26.57	0	0	113.98	16.10	296.57	4.40	202.14	32.70	145.19	23.47	0	1558.55	3.16	0.33	3	257	2	2	1
1367	36.49	46.03	433	5838.15	30.41	7365.33	13.76	0	0	280.69	14.15	283.98	4.53	449.13	23.88	221.95	12.50	1	5344.02	7.53	0.81	5	258	1	1	1
1368	65.53	79.11	436	10484.12	30.62	12657.69	16.74	0	0	137.86	21.19	312.32	3.83	158.42	26.52	97.70	18.70	1	1291.33	4.66	0.35	4	259	1	3	3
1369	66.20	78.96	439	10592.23	34.90	12633.93	28.26	0	0	117.54	16.62	296.83	4.56	190.44	30.77	154.51	25.19	0	547.90	2.98	0.33	4	259	2	3	2
1370	66.36	77.95	442	10617.31	35.16	12471.45	15.81	0	0	125.99	9.48	278.50	3.66	343.12	36.26	165.27	14.32	1	606.42	2.84	0.58	5	259	3	3	1
1371	34.98	45.86	441	5596.23	19.63	7336.91	14.66	0	0	260.64	13.43	291.46	5.72	289.61	18.99	223.56	13.42	1	4959.30	7.01	0.71	5	260	1	1	1
1372	69.10	83.39	442	11056.32	8.02	13342.07	23.67	0	0	221.41	29.05	299.68	3.72	71.80	8.10	148.62	20.42	1	50.48	3.51	0.45	5	261	1	1	1
1373	35.61	46.34	445	5697.43	32.10	7413.82	60.91	0	0	136.70	14.68	298.26	6.12	228.95	29.88	333.11	54.93	1	3392.50	3.57	0.45	5	262	1	2	2
1374	37.18	47.45	446	5948.18	26.14	7591.28	21.52	0	0	189.91	24.26	303.53	5.31	156.44	22.88	125.22	17.16	1	162.20	1.90	0.40	3	262	2	2	1
1375	69.30	59.32	445	11088.47	16.98	9491.83	34.26	0	0	112.38	12.12	286.53	3.27	119.13	14.29	243.34	30.61	1	553.10	3.03	0.47	5	263	1	1	1
1376	61.64	83.74	446	9862.96	32.48	13397.76	38.09	0	0	89.04	10.51	280.68	4.09	215.03	29.39	250.42	34.97	1	97.77	2.02	0.34	4	264	1	2	2
1377	61.98	84.21	447	9917.07	19.22	13473.45	27.36	0	0	144.86	17.91	292.49	4.05	124.27	18.78	171.70	23.93	1	1042.25	4.38	0.42	5	264	2	2	1
1378	64.89	78.37	446	10382.37	44.59	12539.97	26.06	0	0	89.54	11.32	294.99	3.80	267.42	41.76	160.23	23.18	1	623.30	2.74	0.35	4	265	1	1	1
1379	66.83	86.55	447	10692.14	25.17	13848.37	31.30	0	0	115.32	16.61	299.86	3.92	135.36	22.57	167.41	27.32	0	486.15	2.61	0.35	5	266	1	1	1
1380	70.73	67.79	449	11317.37	62.92	10845.73	27.90	0	0	73.77	11.53	302.81	3.79	302.96	60.56	139.36	25.09	1	415.45	2.68	0.27	5	267	1	2	2
1381	72.17	66.84	450	11546.81	28.26	10694.41	23.54	0	0	104.96	10.16	292.00	3.46	226.16	25.43	188.91	21.05	0	1197.60	3.02	0.47	4	267	2	2	1
1382	79.41	86.89	449	12705.83	56.04	13902.27	27.58	0	0	81.41	12.29	247.93	3.97	283.20	52.39	142.86	25.15	1	150.50	2.46	0.29	5	268	1	1	1
1383	34.48	45.42	450	5517.56	20.00	7267.71	14.50	0	0	333.35	20.04	301.51	7.09	249.63	19.02	187.83	12.98	1	5196.33	8.94	0.70	5	269	1	213	213
1384	35.07	45.37	451	5611.60	18.89	7259.88	22.26	0	0	271.05	22.24	327.77	7.03	178.29	16.82	209.90	19.80	0	5265.45	6.67	0.57	4	269	2	213	212
1385	35.96	45.80	452	5754.09	10.24	7327.87	12.57	0	0	430.54	24.09	309.17	5.96	142.04	9.27	173.35	11.03	0	4903.50	10.05	0.77	4	269	3	213	211
1386	36.10	46.00	453	5776.38	10.57	7360.59	11.17	0	0	396.16	18.95	297.89	5.34	170.73	9.35	180.26	9.87	0	4398.25	9.06	0.81	3	269	4	213	210
1387	35.75	45.99	454	5720.75	19.34	7357.80	26.72	0	0	194.51	16.23	310.35	5.62	180.27	17.31	246.39	24.47	0	4022.70	4.99	0.54	3	269	5	213	209
1388	36.03	45.77	455	5765.22	12.22	7322.90	10.14	0	0	434.21	23.08	313.16	5.90	177.22	10.75	147.00	8.93	0	4947.10	8.11	0.78	4	269	6	213	208
1389	35.00	46.46	456	5599.43	20.62	7433.30	15.28	0	0	280.71	14.28	284.53	6.30	305.84	20.34	232.36	14.49	1	4706.52	9.22	0.72	5	269	7	213	207
1390	34.98	46.71	457	5597.58	21.51	7472.95	23.63	0	0	240.40	15.61	294.25	6.75	256.84	20.14	266.99	23.33	1	4866.85	6.98	0.64	5	269	8	213	206
1391	34.51	46.60	458	5521.95	21.99	7455.58	10.52	0	0	270.55	12.23	298.71	5.11	354.64	23.22	183.56	9.56	1	4340.33	10.46	0.77	4	269	9	213	205
1392	34.36	46.67	459	5497.85	31.85	7467.08	14.44	0	0	241.63	12.71	296.00	4.71	353.93	25.83	215.66	12.95	1	7626.52	10.16	0.78	5	269	10	213	204
1393	35.17	46.57	460	5627.63	22.10	7450.93	11.18	0	0	292.47	13.63	313.05	5.66	340.64	22.72	188.71	10.14	1	5272.12	9.38	0.76	4	269	11	213	203
1394	33.99	46.18	461	5437.76	60.56	7388.42	14.03	0	0	252.40	14.83	330.54	7.35	570.10	88.88	190.68	12.86	1	6835.30	12.13	0.65	5	269	12	213	202
1395	32.89	45.20	462	5262.33	25.33	7231.91	20.80	0	0	279.57	21.41	301.77	8.27	255.78	23.44	211.57	18.99	1	6082.83	8.91	0.57	5	269	13	213	201
1396	32.65	45.39	463	5224.11	24.26	7262.83	23.01	0	0	254.84	26.42	336.22	7.48	180.56	21.41	171.21	20.28	0	5296.75	5.51	0.47	3	269	14	213	200
1397	32.93	44.41	464	5268.72	19.29	7105.21	20.10	0	0	304.14	29.52	323.56	7.28	153.30	17.11	159.24	17.52	0	3992.08	6.44	0.53	3	269	15	213	199
1398	32.66	44.73	465	5225.58	14.33	7156.03	15.27	0	0	374.10	23.64	310.12	6.91	175.16	12.67	186.62	13.51	0	4540.85	11.23	0.70	4	269	16	213	198
1399	33.03	46.43	466	5284.01	29.25	7428.36	32.24	0	0	168.80	13.04	291.28	6.47	291.01	28.62	306.99	32.49	1	4602.40	7.49	0.47	5	269	17	213	197
1400	32.85	46.20	467	5255.39	28.06	7392.50	22.68	0	0	155.87	10.83	273.54	4.74	285.13	28.00	251.80	21.38	1	4734.85	5.64	0.59	4	269	18	213	196
1401	34.13	46.48	468	5460.72	22.85	7437.57	16.84	0	0	249.97	14.40	281.92	6.39	301.76	22.38	230.49	15.44	1	4143.62	8.75	0.64	4	269	19	213	195
1402	33.94	46.04	469	5430.19	19.07	7367.05	14.65	0	0	296.04	16.51	290.79	6.38	263.18	17.79	205.12	13.28	1	4734.70	10.17	0.70	5	269	20	213	194
1403	34.45	46.07	470	5511.34	47.69	7370.59	18.71	0	0	169.50	11.85	309.11	5.89	449.81	60.15	213.80	17.28	1	5002.60	7.84	0.54	5	269	21	213	193
1404	33.95	46.01	471	5432.55	23.69	7361.22	14.10	0	0	246.77	11.86	268.09	5.24	326.35	23.55	228.98	12.96	1	4392.85	7.37	0.75	5	269	22	213	192
1405	35.13	45.78	472	5621.03	19.73	7324.53	12.17	0	0	295.78	13.89	295.35	5.86	315.24	19.61	203.97	11.08	1	5175.10	9.59	0.75	4	269	23	213	191
1406	34.90	44.89	473	5583.64	28.65	7182.33	16.53	0	0	259.26	19.58	321.53	7.11	287.76	27.26	171.02	14.88	1	5684.45	9.04	0.59	5	269	24	213	190
1407	34.16	44.84	474	5465.51	19.01	7174.05	20.38	0	0	230.69	18.12	311.68	5.73	187.34	16.95	200.83	18.13	0	4411.50	7.00	0.59	3	269	25	213	189
1408	33.97	45.45	475	5435.95	23.77	7271.33	18.56	0	0	218.30	14.55	297.91	5.96	273.12	22.56	218.43	16.86	1	4363.98	6.43	0.61	5	269	26	213	188
1409	33.93	45.62	476	5428.07	56.42	7299.15	21.20	0	0	162.09	14.14	299.94	5.20	371.07	47.11	189.17	19.08	1	3744.83	5.66	0.59	5	269	27	213	187
1410	33.97	46.35	477	5435.24	111.04	7415.48	17.86	0	0	133.90	11.62	303.42	5.38	642.86	179.49	163.64	16.19	1	3957.05	6.85	0.50	5	269	28	213	186
1411	33.96	45.55	478	5432.89	26.60	7287.57	33.58	0	0	118.89	7.93	269.54	4.24	304.58	26.55	350.74	34.89	1	2824.85	2.83	0.53	5	269	29	213	185
1412	33.72	46.57	479	5394.45	31.48	7451.74	26.51	0	0	159.97	10.93	276.62	5.91	346.11	33.29	303.26	26.28	1	3469.65	7.94	0.45	4	269	30	213	184
1413	33.33	46.26	480	5333.26	21.50	7402.33	21.89	0	0	157.59	8.24	272.56	4.40	317.15	21.73	321.21	22.26	1	3256.60	5.28	0.59	4	269	31	213	183
1414	33.30	46.65	481	5328.42	26.49	7463.36	19.90	0	0	179.65	10.43	281.02	5.32	341.96	27.71	271.00	18.95	1	3700.92	7.59	0.58	4	269	32	213	182
1415	32.68	46.44	482	5229.44	25.02	7430.59	70.55	0	0	122.73	16.02	307.41	6.09	150.50	22.37	381.26	77.82	1	3949.10	6.92	0.33	4	269	33	213	181
1416	33.30	46.76	483	5327.48	26.55	7481.40	46.92	0	0	121.04	14.90	309.63	5.30	168.19	23.78	284.28	45.11	1	3812.38	7.93	0.38	5	269	34	213	180
1417	33.60	45.21	484	5376.17	24.69	7234.35	20.85	0	0	201.05	10.99	265.73	5.76	340.29	25.78	291.79	20.69	1	4759.27	8.08	0.59	4	269	35	213	179
1418	33.18	44.27	485	5308.63	25.91	7082.61	18.79	0	0	229.43	21.89	305.10	6.28	209.44	22.94	152.05	16.59	0	3388.70	7.18	0.51	5	269	36	213	178
1419	33.88	45.83	486	5420.03	34.29	7332.79	15.78	0	0	180.98	10.88	291.74	5.10	396.33	38.87	208.52	14.49	1	4401.73	7.78	0.63	4	269	37	213	177
1420	34.65	46.26	487	5544.58	242.40	7401.96	25.19	0	0	111.75	10.82	297.36	6.03	929.01	499.36	208.13	23.44	1	3382.02	7.62	0.39	5	269	38	213	176
1421	33.65	45.97	488	5384.17	30.47	7354.83	28.09	0	0	155.28	9.53	254.66	5.31	344.75	31.44	340.80	29.39	1	4090.83	6.53	0.55	5	269	39	213	175
1422	35.17	47.12	489	5627.65	23.43	7539.76	25.44	0	0	148.40	11.47	298.32	4.75	237.06	21.51	255.64	23.65	1	2652.50	5.60	0.53	5	269	40	213	174
1423	34.97	46.68	490	5594.65	16.57	7469.41	19.40	0	0	223.04	12.24	286.95	5.23	236.03	15.35	274.20	18.28	1	4097.58	5.96	0.67	4	269	41	213	173
1424	34.00	46.46	491	5439.58	16.39	7433.02	15.61	0	0	244.09	11.54	288.55	5.13	268.19	15.57	258.68	14.53	1	4642.20	10.01	0.72	4	269	42	213	172
1425	33.08	45.54	492	5292.81	20.78	7285.73	23.24	0	0	200.86	10.75	281.73	5.64	298.44	20.66	330.76	23.92	1	5949.75	8.58	0.62	5	269	43	213	171
1426	33.60	45.67	493	5375.74	19.79	7307.71	26.42	0	0	215.70	13.02	309.18	6.41	259.40	18.59	330.51	27.08	1	6530.90	10.52	0.58	5	269	44	213	170
1427	34.07	45.62	494	5451.24	11.44	7298.74	13.10	0	0	388.27	14.53	302.64	6.24	239.28	10.58	271.90	12.31	1	6802.75	11.05	0.81	4	269	45	213	169
1428	34.45	45.48	495	5511.26	11.87	7276.14	9.61	0	0	394.90	15.91	302.03	5.40	228.40	10.65	185.20	8.58	0	5406.42	12.79	0.84	3	269	46	213	168
1429	34.27	45.41	496	5483.56	21.94	7265.81	20.19	0	0	282.26	12.03	263.61	6.15	360.71	23.16	299.94	19.52	1	6382.33	7.43	0.78	5	269	47	213	167
1430	34.14	44.85	497	5462.46	22.11	7176.67	14.37	0	0	341.19	18.91	294.52	7.81	302.16	21.55	203.87	13.07	1	6547.58	9.76	0.69	4	269	48	213	166
1431	33.74	44.93	498	5397.74	11.14	7188.85	12.23	0	0	392.32	18.11	299.90	5.80	186.94	9.91	205.07	10.91	0	4930.62	13.37	0.80	2	269	49	213	165
1432	33.34	44.75	499	5334.78	9.54	7159.52	10.06	0	0	424.87	15.47	296.72	5.35	203.43	8.54	214.36	9.02	0	5501.67	13.34	0.86	3	269	50	213	164
1433	33.20	45.11	500	5311.85	22.13	7217.12	23.71	0	0	271.36	18.73	292.69	8.01	248.03	20.82	264.45	22.48	1	5775.90	11.31	0.60	5	269	51	213	163
1434	34.16	45.49	501	5466.30	23.42	7277.62	13.00	0	0	297.85	11.55	266.09	6.04	408.82	26.62	257.60	12.73	1	6765.12	9.78	0.78	5	269	52	213	162
1435	34.46	45.40	502	5513.12	17.49	7263.75	9.29	0	0	334.80	13.94	313.01	5.16	300.65	17.29	173.97	8.33	1	5574.55	10.18	0.82	5	269	53	213	161
1436	34.43	45.86	503	5508.78	32.21	7337.58	19.22	0	0	248.50	17.73	326.43	7.55	318.47	32.40	211.42	17.49	1	6206.25	9.61	0.60	5	269	54	213	160
1437	34.63	46.41	504	5540.00	19.21	7425.95	14.32	0	0	297.51	9.83	267.72	5.51	386.29	20.31	317.84	14.62	1	6273.58	8.64	0.80	5	269	55	213	159
1438	34.27	46.07	505	5482.58	17.37	7371.77	14.28	0	0	310.96	19.78	326.24	6.17	211.23	15.45	173.78	12.71	0	5547.08	11.58	0.69	3	269	56	213	158
1439	33.79	44.72	506	5405.73	13.76	7155.57	12.13	0	0	358.11	18.74	313.81	5.84	203.34	12.23	179.50	10.78	0	4866.02	8.81	0.77	3	269	57	213	157
1440	34.31	44.88	507	5490.23	9.28	7181.46	9.77	0	0	441.47	16.09	311.98	5.36	197.35	8.28	207.63	8.74	0	6658.50	12.19	0.86	3	269	58	213	156
1441	34.21	44.76	508	5473.49	10.80	7162.13	11.60	0	0	429.60	16.50	304.15	6.26	219.23	9.77	234.96	10.55	0	6529.08	11.75	0.83	3	269	59	213	155
1442	33.81	44.12	509	5410.21	12.86	7058.49	9.45	0	0	431.66	15.15	288.23	6.07	277.42	12.33	210.50	8.61	1	5614.23	10.53	0.85	5	269	60	213	154
1443	33.84	44.86	510	5415.11	12.55	7177.97	11.01	0	0	412.06	13.90	266.57	6.35	287.07	12.10	255.85	10.32	1	6120.58	10.21	0.83	4	269	61	213	153
1444	33.56	44.47	511	5369.25	10.92	7114.44	12.03	0	0	428.85	17.29	295.79	6.39	211.08	9.83	232.15	10.88	0	5204.92	13.10	0.82	4	269	62	213	152
1445	33.75	45.09	512	5399.77	9.16	7214.73	8.75	0	0	458.84	14.68	301.11	5.31	222.55	8.26	212.49	7.88	0	6541.65	13.82	0.88	3	269	63	213	151
1446	34.34	45.13	513	5494.29	14.71	7220.38	14.14	0	0	312.97	13.88	299.05	5.94	258.84	13.67	248.77	13.12	1	6390.25	11.64	0.76	4	269	64	213	150
1447	34.44	45.17	514	5510.33	14.87	7226.79	16.08	0	0	312.65	17.94	320.02	6.17	201.38	13.29	216.61	14.57	0	5149.42	9.20	0.71	4	269	65	213	149
1448	33.84	44.96	515	5415.09	19.45	7192.80	28.20	0	0	302.60	19.44	300.24	8.43	236.34	17.83	299.11	28.10	1	6660.73	9.54	0.65	5	269	66	213	148
1449	33.68	44.81	516	5389.31	21.15	7170.38	21.79	0	0	372.65	27.37	319.70	9.99	224.38	19.04	222.72	20.84	0	7337.67	12.65	0.61	5	269	67	213	147
1450	34.63	45.07	517	5540.28	23.77	7210.55	16.02	0	0	370.93	20.72	297.39	9.35	321.59	23.89	226.29	14.78	1	6811.77	17.43	0.65	5	269	68	213	146
1451	34.88	44.87	518	5580.57	19.46	7179.20	13.75	0	0	398.79	15.08	272.29	8.14	372.89	21.42	285.49	13.40	1	8728.67	12.64	0.74	4	269	69	213	145
1452	34.06	44.56	519	5449.32	13.32	7129.88	15.99	0	0	388.14	21.99	329.09	7.20	182.34	11.89	218.69	14.27	0	6835.38	9.26	0.73	4	269	70	213	144
1453	34.34	45.13	520	5494.61	9.97	7221.06	9.79	0	0	426.34	16.73	317.87	5.34	196.67	8.87	193.02	8.71	0	6318.75	15.65	0.85	2	269	71	213	143
1454	34.37	44.68	521	5499.23	8.31	7148.36	9.59	0	0	386.00	8.87	255.36	4.27	281.56	7.93	299.27	9.65	1	7362.30	9.46	0.91	5	269	72	213	142
1455	33.97	44.64	522	5435.67	19.30	7142.20	22.74	0	0	298.62	14.19	300.59	6.86	306.10	19.05	303.83	22.03	1	7971.20	10.26	0.75	5	269	73	213	141
1456	33.67	44.52	523	5387.67	12.48	7122.71	11.10	0	0	532.19	20.19	279.36	8.24	255.84	11.53	229.07	10.10	1	8093.77	17.93	0.82	5	269	74	213	140
1457	33.82	44.63	524	5411.45	22.97	7140.38	19.93	0	0	388.67	25.35	342.22	10.59	269.03	21.91	235.79	18.75	1	8177.55	16.11	0.62	5	269	75	213	139
1458	34.29	44.40	525	5486.89	9.40	7104.60	11.94	0	0	518.58	20.65	341.97	7.02	183.41	8.41	232.20	10.72	0	7987.40	14.33	0.84	3	269	76	213	138
1459	33.27	44.72	526	5322.86	7.67	7155.08	12.27	0	0	573.87	20.58	314.43	7.04	166.48	6.86	263.03	11.27	1	7420.05	16.88	0.87	4	269	77	213	137
1460	33.31	44.40	527	5329.52	7.91	7104.09	9.92	0	0	535.27	18.12	325.65	6.05	181.40	7.06	226.98	8.89	0	7555.88	14.76	0.88	3	269	78	213	136
1461	33.39	44.21	528	5341.82	10.11	7072.92	10.01	0	0	539.20	17.11	279.02	6.91	243.91	9.56	243.50	9.34	0	8102.30	17.50	0.88	5	269	79	213	135
1462	33.75	44.49	529	5400.30	15.76	7118.76	11.90	0	0	451.09	18.30	300.14	8.08	297.46	15.31	231.21	10.91	1	8127.35	12.23	0.78	5	269	80	213	134
1463	35.37	44.88	530	5659.67	10.80	7181.26	8.24	0	0	572.15	17.61	282.56	6.71	259.64	10.48	208.79	7.47	1	7991.42	18.39	0.89	5	269	81	213	133
1464	35.07	44.54	531	5610.48	20.49	7125.76	12.30	0	0	428.88	16.89	281.56	8.21	369.63	22.12	240.90	11.89	1	8244.83	14.96	0.79	5	269	82	213	132
1465	34.59	43.54	532	5535.19	14.86	6967.17	9.65	0	0	576.10	27.09	357.00	8.51	239.35	13.80	158.91	8.51	0	9805.45	18.99	0.80	5	269	83	213	131
1466	35.11	44.14	533	5617.47	38.70	7062.50	21.43	0	0	342.67	26.10	322.22	12.24	365.72	41.72	222.27	19.91	1	8054.27	11.54	0.52	5	269	84	213	130
1467	35.57	44.25	534	5691.86	24.57	7080.38	14.09	0	0	296.49	11.12	282.42	4.83	400.55	19.67	286.88	13.74	1	6848.27	7.97	0.85	5	269	85	213	129
1468	35.57	45.18	535	5690.83	42.34	7229.08	28.61	0	0	228.99	14.84	315.87	8.30	438.57	52.46	296.73	28.56	1	7299.42	9.11	0.62	5	269	86	213	128
1469	35.84	44.77	536	5733.89	12.62	7163.90	9.26	0	0	470.48	18.46	322.42	6.45	246.42	11.67	183.80	8.30	0	7508.30	16.66	0.84	5	269	87	213	127
1470	36.46	44.95	537	5833.28	13.92	7192.73	12.96	0	0	392.26	19.09	320.31	6.79	222.31	12.51	206.93	11.66	0	6923.00	9.49	0.77	4	269	88	213	126
1471	36.42	45.05	538	5827.47	14.33	7207.51	10.28	0	0	462.36	21.81	324.18	7.10	234.90	12.85	169.06	9.18	0	7667.20	12.91	0.80	4	269	89	213	125
1472	36.80	45.05	539	5888.58	13.59	7208.59	10.36	0	0	502.42	22.80	346.03	7.57	231.48	12.22	177.27	9.26	0	8222.90	11.41	0.80	3	269	90	213	124
1473	36.61	45.14	540	5858.23	15.49	7221.80	10.99	0	0	460.78	19.34	299.73	7.76	283.90	14.67	204.99	10.02	1	7451.20	11.68	0.80	4	269	91	213	123
1474	36.10	44.67	541	5776.10	15.61	7147.99	11.39	0	0	397.33	15.01	276.69	6.88	312.33	15.54	238.15	10.52	1	7115.60	14.44	0.80	4	269	92	213	122
1475	35.63	43.62	542	5700.68	14.58	6979.82	12.51	0	0	398.97	24.57	335.75	6.63	182.41	12.83	156.38	10.95	0	6141.08	13.34	0.72	4	269	93	213	121
1476	35.46	43.80	543	5673.46	9.57	7008.78	7.69	0	0	557.08	21.73	324.10	5.89	189.13	8.42	152.17	6.81	0	6333.08	19.77	0.87	3	269	94	213	120
1477	35.63	43.84	544	5700.90	71.36	7014.98	21.42	0	0	190.87	18.71	309.79	6.41	449.84	57.38	173.85	19.18	1	5636.52	7.63	0.56	5	269	95	213	119
1478	35.07	44.96	545	5611.66	22.34	7192.91	15.48	0	0	275.65	14.06	285.27	6.57	327.15	22.73	239.32	14.42	1	5939.05	10.99	0.68	4	269	96	213	118
1479	34.92	44.88	546	5587.00	15.85	7180.95	19.59	0	0	310.38	15.97	284.76	6.67	240.01	14.56	270.98	19.48	1	5127.73	9.97	0.74	5	269	97	213	117
1480	34.85	44.30	547	5575.53	23.70	7087.50	27.29	0	0	230.10	21.96	322.60	7.41	192.90	21.17	220.08	24.90	0	4382.35	7.19	0.49	5	269	98	213	116
1481	34.66	43.53	548	5545.69	41.25	6965.17	27.46	0	0	184.48	18.23	308.70	7.84	315.93	40.95	216.13	25.80	1	5266.73	8.97	0.45	5	269	99	213	115
1482	34.66	44.43	549	5545.80	24.84	7109.39	29.47	0	0	191.02	13.58	291.08	6.25	260.29	24.44	303.37	29.42	1	4015.20	7.29	0.59	5	269	100	213	114
1483	34.32	43.75	550	5491.24	14.37	7000.55	13.09	0	0	315.60	14.42	287.61	5.67	244.83	13.15	223.65	11.88	0	5260.80	8.66	0.77	5	269	101	213	113
1484	34.23	45.02	551	5476.56	29.87	7203.91	13.89	0	0	213.13	9.40	303.28	4.83	422.13	31.56	247.27	13.08	1	5777.25	8.13	0.73	5	269	102	213	112
1485	34.00	44.94	552	5440.58	17.93	7190.14	15.40	0	0	267.43	14.16	304.47	5.78	261.31	16.81	227.39	14.09	1	5717.25	11.10	0.70	3	269	103	213	111
1486	34.11	44.86	553	5458.30	20.96	7177.75	24.79	0	0	213.73	13.20	298.07	5.93	263.56	19.67	283.64	24.79	1	4633.08	7.04	0.65	5	269	104	213	110
1487	34.57	44.50	554	5531.31	20.38	7120.33	14.66	0	0	278.23	12.27	283.33	5.75	325.80	20.67	253.09	14.21	1	5811.67	8.77	0.77	5	269	105	213	109
1488	35.62	44.82	555	5699.57	23.22	7171.05	10.25	0	0	270.33	11.24	311.39	4.84	369.95	24.00	193.49	9.30	1	4628.90	9.77	0.80	5	269	106	213	108
1489	34.49	45.46	556	5518.84	20.86	7273.28	15.94	0	0	276.81	14.29	291.38	6.62	309.15	20.61	243.87	14.76	1	5362.05	6.52	0.67	4	269	107	213	107
1490	35.54	45.94	557	5686.18	16.29	7350.26	10.22	0	0	284.85	10.57	293.50	4.54	315.19	16.36	216.03	9.36	1	5443.25	9.56	0.83	5	269	108	213	106
1491	36.95	45.05	558	5911.85	20.89	7208.46	12.78	0	0	454.79	35.72	327.08	9.13	205.79	18.47	128.66	12.17	1	5728.12	12.24	0.63	5	269	109	213	105
1492	35.25	45.23	560	5640.32	16.46	7236.57	12.31	0	0	383.83	16.18	322.50	6.92	292.24	16.13	227.81	11.44	1	7626.05	11.99	0.79	5	269	110	213	104
1493	34.29	44.13	561	5485.93	16.25	7060.76	18.66	0	0	343.47	19.35	323.62	7.66	223.70	15.01	254.73	17.47	1	7760.02	10.65	0.70	5	269	111	213	103
1494	33.79	44.73	562	5406.42	10.77	7156.28	28.46	0	0	354.15	18.48	315.76	7.00	160.92	9.69	358.36	28.78	1	7055.80	12.96	0.75	5	269	112	213	102
1495	33.79	44.02	563	5406.07	15.04	7042.74	20.78	0	0	334.89	19.24	316.57	7.62	205.01	13.62	276.13	19.73	1	6042.45	8.88	0.69	5	269	113	213	101
1496	34.66	43.77	564	5546.15	23.60	7003.44	16.16	0	0	286.37	18.82	320.24	7.21	276.22	22.10	192.42	14.59	1	6729.65	9.67	0.63	5	269	114	213	100
1497	33.75	43.48	565	5400.78	14.09	6956.06	17.31	0	0	423.35	24.15	313.41	8.32	192.11	12.59	230.98	16.14	0	8132.40	12.57	0.72	5	269	115	213	99
1498	34.00	44.48	566	5439.36	13.83	7116.49	15.67	0	0	318.60	14.12	288.45	5.96	243.13	12.80	265.49	15.22	1	5483.98	11.35	0.78	5	269	116	213	98
1499	35.21	44.77	567	5634.00	24.45	7163.04	10.55	0	0	355.87	13.41	283.22	6.14	390.75	23.49	219.16	9.63	1	6596.60	11.50	0.83	5	269	117	213	97
1500	35.47	45.02	568	5674.83	15.72	7203.26	7.97	0	0	382.51	13.23	297.55	5.16	321.88	15.78	180.19	7.19	1	6843.23	12.10	0.86	4	269	118	213	96
1501	35.30	44.96	569	5647.22	12.43	7194.01	8.71	0	0	462.00	17.14	301.48	6.15	258.52	11.40	183.05	7.83	1	6793.30	14.64	0.85	4	269	119	213	95
1502	35.11	44.74	570	5617.44	23.01	7157.71	24.11	0	0	241.82	17.91	329.71	7.48	242.51	21.24	253.76	22.31	1	6800.17	9.14	0.54	5	269	120	213	94
1503	35.20	44.73	571	5632.73	20.91	7157.40	29.99	0	0	209.36	14.25	291.10	6.40	240.73	19.26	308.42	30.10	1	4462.10	8.26	0.59	5	269	121	213	93
1504	34.88	44.52	572	5580.79	28.08	7123.73	34.32	0	0	153.91	12.63	313.74	6.22	268.55	26.77	319.41	34.57	1	5597.10	7.17	0.42	4	269	122	213	92
1505	35.39	44.27	573	5662.01	15.63	7082.77	19.80	0	0	242.08	14.24	307.43	5.55	207.84	14.13	260.49	18.32	1	4299.73	9.61	0.67	4	269	123	213	91
1506	34.59	43.93	574	5535.00	22.06	7029.08	24.33	0	0	241.15	15.30	292.71	7.32	272.74	20.92	294.60	23.80	1	4674.12	8.10	0.56	5	269	124	213	90
1507	35.09	43.96	575	5613.90	12.70	7033.33	14.92	0	0	299.73	11.18	282.74	5.35	266.38	12.06	304.81	14.78	1	6356.65	9.65	0.79	5	269	125	213	89
1508	35.35	43.91	576	5656.21	11.72	7025.79	13.68	0	0	351.22	15.02	305.30	5.79	214.16	10.59	247.84	12.60	0	6538.65	9.68	0.80	4	269	126	213	88
1509	35.40	44.22	577	5663.33	17.31	7075.19	15.01	0	0	234.20	13.69	323.09	4.87	229.83	15.59	199.70	13.47	0	4953.17	5.77	0.70	3	269	127	213	87
1510	35.25	44.28	578	5640.24	12.23	7085.55	16.40	0	0	310.62	16.10	321.46	5.63	183.62	10.96	244.74	14.88	0	5356.48	8.61	0.75	3	269	128	213	86
1511	34.89	44.34	579	5582.57	12.84	7094.85	12.93	0	0	335.85	16.65	327.05	5.52	200.75	11.47	202.25	11.53	0	5868.67	8.02	0.77	3	269	129	213	85
1512	36.00	44.33	580	5760.78	20.92	7093.25	17.08	0	0	338.12	14.14	287.24	7.55	362.09	22.48	296.96	17.28	1	7126.48	9.86	0.74	5	269	130	213	84
1513	36.51	44.68	581	5842.02	22.33	7149.48	16.36	0	0	324.71	16.49	315.16	7.61	316.05	22.53	248.79	15.58	1	7031.92	8.09	0.70	5	269	131	213	83
1514	36.44	44.50	582	5830.74	25.44	7120.61	12.72	0	0	368.63	18.41	310.11	7.92	348.40	26.05	200.04	11.55	1	7826.62	9.80	0.74	5	269	132	213	82
1515	36.24	43.78	583	5798.43	24.91	7004.66	16.01	0	0	404.17	22.91	312.11	10.26	328.91	25.31	221.95	14.88	1	8108.45	17.96	0.65	5	269	133	213	81
1516	34.89	43.79	584	5583.09	28.99	7006.79	16.48	0	0	359.07	25.72	345.14	9.83	301.51	28.31	180.14	14.86	1	8179.65	13.46	0.60	4	269	134	213	80
1517	36.17	43.13	585	5787.91	45.21	6901.34	13.41	0	0	332.49	19.64	320.95	7.40	444.95	37.72	178.63	12.05	1	6489.30	9.93	0.74	5	269	135	213	79
1518	37.14	44.30	586	5941.61	24.58	7088.47	24.42	0	0	390.20	33.19	337.68	12.43	224.79	22.28	223.60	22.07	0	7615.48	9.39	0.51	5	269	136	213	78
1519	37.21	45.12	587	5954.07	14.75	7219.28	12.15	0	0	435.70	18.28	295.67	7.22	256.70	14.48	225.86	11.03	1	6926.55	11.49	0.81	5	269	137	213	77
1520	36.40	44.34	588	5823.86	22.13	7094.42	17.21	0	0	503.43	45.48	381.61	12.04	188.66	19.46	146.38	14.97	0	8544.80	15.04	0.55	3	269	138	213	76
1521	35.79	44.30	589	5725.84	40.74	7087.51	37.99	0	0	194.74	16.17	322.65	6.96	311.85	39.50	274.84	35.42	1	5812.88	9.78	0.64	5	269	139	213	75
1522	36.91	44.63	591	5905.84	41.30	7140.67	30.57	0	0	191.00	22.49	317.88	8.73	267.87	38.99	203.17	27.61	1	3174.30	4.24	0.36	5	269	140	213	74
1523	35.09	44.17	593	5614.18	18.00	7066.85	14.10	0	0	280.10	15.11	327.72	5.77	257.44	16.68	204.26	12.74	1	5004.35	9.93	0.72	4	269	141	213	73
1524	35.64	43.82	594	5701.99	28.67	7010.82	16.04	0	0	248.82	25.39	351.84	6.54	217.15	25.27	123.13	14.79	1	4800.73	11.33	0.50	4	269	142	213	72
1525	35.70	44.50	595	5711.58	19.19	7119.32	13.62	0	0	302.12	19.18	335.60	6.17	233.48	17.21	166.22	12.09	0	6318.17	8.68	0.68	3	269	143	213	71
1526	36.36	44.82	596	5816.88	22.40	7171.32	12.63	0	0	312.63	15.66	311.18	6.49	321.62	22.55	197.99	11.46	1	6363.20	13.21	0.75	5	269	144	213	70
1527	36.34	44.89	597	5815.16	16.99	7182.37	10.24	0	0	305.11	9.96	285.93	4.81	352.76	17.44	246.36	9.55	1	6829.35	11.58	0.84	5	269	145	213	69
1528	35.89	44.61	598	5742.02	19.65	7137.05	12.96	0	0	302.80	16.98	329.87	6.16	268.55	18.31	180.26	11.64	1	6234.02	12.46	0.71	3	269	146	213	68
1529	37.16	44.96	599	5944.91	30.59	7193.32	26.12	0	0	198.15	18.36	321.67	7.28	255.91	28.32	220.02	23.86	1	4274.38	7.00	0.46	5	269	147	213	67
1530	36.55	44.73	600	5848.71	41.40	7157.08	25.64	0	0	193.52	17.73	310.46	7.72	322.76	41.82	218.70	23.72	1	3919.38	5.01	0.49	5	269	148	213	66
1531	36.69	44.46	601	5870.32	41.58	7112.88	16.57	0	0	180.02	13.53	293.39	5.01	338.15	39.32	170.70	14.79	1	4169.25	4.02	0.62	5	269	149	213	65
1532	36.43	45.20	602	5828.22	50.01	7232.62	34.17	0	0	139.73	11.76	283.80	5.97	353.90	45.69	308.40	33.80	1	5442.83	6.50	0.47	5	269	150	213	64
1533	34.66	44.75	603	5546.33	28.68	7159.75	29.38	0	0	126.42	7.87	306.26	4.55	348.52	30.57	354.14	31.58	1	4803.45	7.03	0.46	5	269	151	213	63
1534	35.18	43.81	604	5628.62	33.74	7010.32	19.76	0	0	209.10	11.53	282.91	6.41	414.03	38.73	282.60	19.19	1	4715.38	8.37	0.58	5	269	152	213	62
1535	35.26	43.71	605	5641.45	47.29	6993.87	16.52	0	0	193.86	15.23	303.76	6.32	410.39	54.94	166.06	14.96	1	4881.08	8.59	0.55	4	269	153	213	61
1536	34.79	44.10	606	5567.08	22.08	7056.25	15.27	0	0	235.77	14.12	318.89	5.50	278.02	21.18	199.50	13.80	1	4894.70	7.59	0.67	3	269	154	213	60
1537	34.59	43.73	607	5533.94	17.35	6996.75	26.87	0	0	255.46	14.27	276.53	6.43	236.77	16.64	329.33	27.08	1	5677.98	7.67	0.70	5	269	155	213	59
1538	34.83	43.77	608	5572.64	16.05	7002.55	13.66	0	0	259.13	11.86	297.82	5.03	271.28	15.13	234.06	12.53	1	5236.35	8.99	0.75	4	269	156	213	58
1539	35.08	43.12	609	5612.21	17.05	6898.42	13.81	0	0	335.44	16.50	303.77	6.63	265.90	16.10	219.13	12.65	1	6365.95	13.13	0.75	5	269	157	213	57
1540	36.42	43.85	610	5826.42	17.94	7016.52	15.43	0	0	333.27	21.03	307.75	7.09	220.38	16.05	189.78	13.79	0	4930.48	9.32	0.68	3	269	158	213	56
1541	36.26	43.58	611	5802.05	19.61	6972.63	13.43	0	0	406.65	27.69	310.13	8.21	222.14	17.44	152.16	11.76	0	4321.98	10.44	0.67	5	269	159	213	55
1542	34.98	43.13	612	5596.01	26.62	6901.03	13.58	0	0	241.53	12.10	306.65	5.21	343.70	26.34	211.47	12.41	1	5444.40	9.02	0.74	5	269	160	213	54
1543	34.96	43.15	613	5593.68	13.31	6904.13	12.07	0	0	330.75	14.31	300.34	5.41	238.54	12.19	216.86	11.01	0	4874.70	10.33	0.80	3	269	161	213	53
1544	35.29	43.96	614	5646.99	12.73	7033.69	9.35	0	0	349.29	11.09	275.48	4.95	306.12	12.51	231.86	8.65	1	4536.35	8.48	0.85	4	269	162	213	52
1545	35.21	44.20	615	5634.11	12.84	7072.07	11.84	0	0	330.77	14.51	296.21	5.28	227.34	11.60	209.98	10.65	0	4594.55	9.33	0.80	3	269	163	213	51
1546	35.23	44.27	616	5637.28	22.27	7083.65	22.41	0	0	194.91	9.33	265.06	5.29	349.02	23.69	342.45	23.49	1	4124.60	7.59	0.62	5	269	164	213	50
1547	35.12	44.36	617	5618.74	15.99	7098.30	14.07	0	0	274.51	11.50	256.26	5.36	290.71	15.66	263.72	13.20	1	3708.67	6.64	0.76	4	269	165	213	49
1548	35.15	43.97	618	5623.81	13.66	7035.45	13.93	0	0	296.25	11.93	276.22	5.35	264.52	12.86	268.32	13.23	1	4460.62	9.40	0.78	4	269	166	213	48
1549	34.68	42.98	619	5548.52	14.56	6876.96	13.66	0	0	259.51	12.66	308.18	4.75	232.28	13.19	217.84	12.39	0	4884.10	7.10	0.76	4	269	167	213	47
1550	34.68	42.92	620	5549.48	12.73	6866.85	10.51	0	0	370.63	16.97	306.11	5.43	215.07	11.34	177.77	9.36	0	5431.92	12.20	0.81	3	269	168	213	46
1551	34.52	43.45	621	5523.82	13.83	6951.90	16.26	0	0	279.34	14.81	318.82	5.44	203.41	12.44	238.25	14.73	0	4574.92	7.13	0.73	4	269	169	213	45
1552	35.03	43.87	622	5604.21	12.14	7018.60	10.17	0	0	342.40	12.34	290.94	4.94	259.64	11.37	220.70	9.25	1	5072.65	8.87	0.84	3	269	170	213	44
1553	35.17	43.53	623	5626.79	14.90	6964.60	10.50	0	0	359.56	13.15	281.72	5.84	308.83	14.72	226.55	9.62	1	6106.83	9.93	0.82	4	269	171	213	43
1554	35.57	43.81	624	5690.70	16.80	7009.53	12.39	0	0	293.74	12.29	290.09	5.35	295.13	16.64	232.43	11.36	1	4724.55	9.60	0.79	5	269	172	213	42
1555	35.77	43.20	625	5723.23	13.41	6911.87	8.92	0	0	426.17	18.98	323.64	5.83	232.36	12.00	155.19	7.95	0	5228.83	15.32	0.82	4	269	173	213	41
1556	35.19	43.75	626	5630.58	9.66	7000.54	8.24	0	0	410.86	13.83	292.03	4.68	222.15	8.67	189.94	7.36	0	4423.83	12.71	0.88	3	269	174	213	40
1557	35.58	42.86	627	5693.54	14.24	6858.22	13.27	0	0	356.23	19.20	300.09	6.23	204.65	12.68	190.78	11.83	0	4295.17	10.86	0.75	2	269	175	213	39
1558	35.65	43.65	628	5703.37	14.09	6984.04	10.14	0	0	336.58	14.28	301.60	5.17	256.60	12.90	186.37	9.11	1	5027.48	13.61	0.81	4	269	176	213	38
1559	36.19	43.71	629	5790.20	24.53	6993.52	17.35	0	0	292.67	18.07	286.05	7.73	297.26	24.09	220.94	15.83	1	4977.55	14.42	0.63	4	269	177	213	37
1560	35.94	43.30	630	5749.79	20.71	6928.42	20.42	0	0	239.37	17.18	296.01	6.39	224.23	18.79	221.58	18.43	0	4005.65	7.17	0.59	3	269	178	213	36
1561	35.91	44.12	631	5746.28	11.94	7058.46	10.85	0	0	323.00	13.20	298.67	4.74	226.61	10.81	206.40	9.75	0	4656.00	10.59	0.82	3	269	179	213	35
1562	36.15	44.83	632	5783.31	12.04	7172.84	10.00	0	0	372.44	15.04	279.70	5.24	230.88	10.88	192.55	8.96	0	4432.90	11.38	0.83	3	269	180	213	34
1563	35.98	44.70	633	5757.55	63.05	7151.89	18.54	0	0	144.40	12.49	300.06	5.45	461.47	78.51	169.72	16.83	1	3509.65	6.41	0.50	5	269	181	213	33
1564	36.57	44.90	634	5851.07	24.22	7183.82	23.39	0	0	143.63	8.73	264.75	4.30	295.97	24.22	296.19	22.91	1	1999.05	3.91	0.58	5	269	182	213	32
1565	36.08	44.27	635	5772.98	59.09	7083.51	26.34	0	0	141.77	10.39	267.03	6.05	496.20	77.41	278.92	26.04	1	2921.62	6.38	0.44	5	269	183	213	31
1566	35.99	45.02	636	5758.36	26.95	7203.87	26.38	0	0	157.19	10.86	272.47	5.40	298.88	26.63	294.05	25.89	1	2593.38	4.62	0.50	4	269	184	213	30
1567	36.87	44.56	637	5898.80	37.01	7129.15	54.05	0	0	118.84	30.37	313.11	6.43	116.35	36.18	164.03	46.97	1	2235.77	5.08	0.16	5	269	185	213	29
1568	35.02	44.15	638	5603.82	18.21	7064.14	12.93	0	0	210.71	9.60	269.16	4.17	301.58	17.88	223.22	11.85	1	2993.45	6.48	0.75	4	269	186	213	28
1569	34.85	44.17	639	5575.32	24.22	7067.06	15.31	0	0	198.64	10.20	270.10	4.87	347.33	25.42	236.22	14.21	1	3402.02	6.85	0.67	4	269	187	213	27
1570	34.12	43.56	640	5459.77	20.16	6968.84	14.98	0	0	239.31	17.75	295.35	5.16	209.56	17.88	155.77	13.14	0	3167.00	7.08	0.63	3	269	188	213	26
1571	34.50	44.25	641	5519.75	16.87	7080.73	20.62	0	0	171.39	11.41	284.64	4.13	197.32	15.15	240.00	18.71	0	3383.85	5.07	0.64	4	269	189	213	25
1572	34.68	43.20	642	5549.02	42.54	6911.40	25.63	0	0	109.10	10.83	274.57	4.47	312.35	42.44	202.31	23.38	1	1997.35	3.24	0.42	4	269	190	213	24
1573	35.56	44.26	643	5688.85	41.45	7080.99	23.94	0	0	145.32	13.35	288.42	5.64	321.84	41.79	204.76	21.74	1	3083.75	7.08	0.45	4	269	191	213	23
1574	35.16	43.86	644	5625.18	18.89	7017.08	23.89	0	0	150.06	9.08	279.93	4.12	243.79	17.77	301.57	23.42	1	3220.25	7.15	0.61	4	269	192	213	22
1575	35.22	42.44	645	5634.87	18.78	6789.80	21.87	0	0	265.66	33.05	311.18	6.32	116.62	16.84	132.95	18.00	1	3071.08	7.60	0.43	5	269	193	213	21
1576	35.98	43.49	646	5756.25	26.23	6957.99	17.71	0	0	246.06	14.08	268.12	6.79	338.55	27.17	245.34	16.45	1	4632.92	10.34	0.61	4	269	194	213	20
1577	34.94	43.11	647	5590.24	21.90	6897.72	14.17	0	0	236.39	13.54	277.78	5.28	288.84	21.09	193.72	12.83	1	3158.55	7.11	0.69	5	269	195	213	19
1578	34.50	43.06	648	5520.55	22.01	6889.34	21.55	0	0	201.53	15.46	281.84	5.68	223.46	19.83	218.21	19.56	0	3084.35	6.11	0.57	5	269	196	213	18
1579	34.97	42.59	650	5594.85	25.18	6814.03	21.49	0	0	178.20	16.68	299.20	5.23	207.92	22.46	177.83	19.09	0	3979.15	7.84	0.50	4	269	197	213	17
1580	35.85	44.29	651	5735.22	51.51	7086.99	20.58	0	0	152.27	13.68	292.22	5.91	396.73	58.29	181.23	18.72	1	3515.95	7.10	0.46	4	269	198	213	16
1581	37.64	45.07	653	6022.56	30.03	7210.92	23.14	0	0	136.49	12.61	290.10	4.55	247.09	28.20	195.28	20.79	0	2581.33	3.89	0.48	4	269	199	213	15
1582	36.25	43.90	654	5800.09	34.15	7024.18	21.61	0	0	209.62	16.24	288.45	6.85	307.06	34.12	217.91	19.78	1	4425.08	7.10	0.55	5	269	200	213	14
1583	35.44	43.05	655	5670.91	19.24	6887.60	16.78	0	0	232.18	13.22	278.98	5.46	262.87	17.86	230.09	15.46	1	4137.52	9.15	0.67	5	269	201	213	13
1584	35.59	43.51	656	5694.23	10.64	6961.82	9.83	0	0	297.41	13.04	293.26	3.79	187.24	9.40	172.96	8.68	0	3431.42	10.59	0.83	3	269	202	213	12
1585	35.94	44.17	657	5750.14	19.15	7067.10	12.86	0	0	208.86	14.12	314.20	4.06	218.37	17.05	147.34	11.49	0	4755.98	7.06	0.68	4	269	203	213	11
1586	35.66	43.37	658	5705.89	21.26	6939.58	19.02	0	0	196.92	13.84	298.27	5.15	235.13	19.26	211.05	17.14	0	3477.55	6.97	0.60	4	269	204	213	10
1587	35.78	42.65	659	5725.16	18.73	6823.94	14.77	0	0	250.46	17.05	294.33	5.23	212.53	16.65	167.83	13.09	0	3968.33	9.54	0.66	3	269	205	213	9
1588	36.00	42.40	660	5760.53	13.30	6784.10	16.96	0	0	237.73	17.71	309.86	4.36	139.04	12.15	175.68	14.85	0	2755.58	7.33	0.66	4	269	206	213	8
1589	37.09	43.08	661	5934.71	10.86	6892.73	8.90	0	0	282.38	13.27	302.00	3.39	178.12	9.55	146.55	7.97	0	3380.02	8.88	0.82	3	269	207	213	7
1590	36.61	44.69	662	5857.42	16.96	7151.16	18.56	0	0	154.04	10.51	295.25	3.49	192.64	15.12	210.71	16.57	0	2241.40	4.49	0.64	3	269	208	213	6
1591	37.20	43.60	663	5952.37	12.11	6975.50	19.93	0	0	212.12	14.03	284.73	4.09	142.02	10.83	232.49	17.75	0	2601.05	7.79	0.68	3	269	209	213	5
1592	36.88	44.15	664	5900.53	13.36	7064.74	15.73	0	0	211.67	13.70	298.27	3.80	159.43	11.84	187.61	13.88	0	2606.65	7.47	0.70	3	269	210	213	4
1593	37.06	43.12	665	5929.98	11.87	6899.85	13.05	0	0	250.66	13.59	278.33	3.87	169.06	10.51	185.71	11.55	0	1979.30	7.35	0.77	3	269	211	213	3
1594	36.73	44.81	666	5877.53	24.78	7170.32	16.10	0	0	172.59	11.71	276.45	4.41	279.83	23.31	185.46	14.52	1	2118.05	8.70	0.62	3	269	212	213	2
1595	37.85	45.21	667	6056.43	24.67	7233.80	41.45	0	0	128.77	29.21	319.14	4.98	95.20	26.15	145.07	36.30	1	1227.77	4.19	0.23	5	269	213	213	1
1596	61.72	84.66	451	9874.44	27.16	13545.30	23.17	0	0	133.38	10.71	284.73	4.32	262.53	25.21	223.77	21.53	1	1599.08	4.92	0.52	4	270	1	1	1
1597	69.09	80.06	452	11053.95	35.82	12808.96	27.20	0	0	111.62	13.38	296.81	4.41	230.74	32.29	176.09	24.29	0	675.52	2.75	0.37	3	271	1	3	3
1598	69.79	80.47	453	11166.08	21.40	12875.84	20.23	0	0	133.11	14.84	303.23	3.30	147.25	18.77	137.76	16.94	0	746.17	2.55	0.47	4	271	2	3	2
1599	69.74	80.56	454	11158.93	16.24	12889.02	21.62	0	0	168.95	18.64	299.80	3.72	111.87	14.01	149.93	18.53	1	1359.27	3.92	0.49	4	271	3	3	1
1600	65.26	77.26	453	10441.32	19.80	12362.15	19.21	0	0	164.56	24.34	312.78	3.59	100.56	16.83	95.79	16.09	1	212.02	3.94	0.37	5	272	1	3	3
1601	65.25	77.31	455	10440.80	22.53	12370.03	36.39	0	0	118.99	14.78	302.78	4.21	140.05	19.89	225.78	32.30	0	-26.55	2.66	0.38	5	272	2	3	2
1602	64.33	77.73	456	10292.80	24.52	12437.43	21.40	0	0	119.52	13.14	299.96	3.34	171.76	21.51	149.84	18.76	0	383.58	3.42	0.46	5	272	3	3	1
1603	69.51	67.94	455	11121.91	27.90	10870.30	16.10	0	0	151.01	16.75	307.34	3.95	196.04	24.44	118.23	16.33	1	1738.83	4.61	0.47	5	273	1	1	1
1604	69.48	82.64	455	11117.08	16.42	13222.99	20.86	0	0	173.85	17.19	302.33	3.77	121.74	12.76	160.66	18.11	1	1316.98	4.02	0.53	4	274	1	1	1
1605	62.97	86.26	458	10074.69	36.86	13801.54	23.18	0	0	120.41	14.46	299.64	4.37	235.96	33.22	149.47	20.55	0	2119.58	3.23	0.39	4	275	1	3	3
1606	63.36	84.54	460	10137.35	17.52	13525.67	16.56	0	0	209.01	14.36	307.75	4.50	197.30	15.56	186.53	14.71	0	3935.77	6.68	0.65	5	275	2	3	2
1607	63.68	86.01	461	10188.55	15.33	13761.21	12.19	0	0	226.40	17.00	308.19	3.75	157.90	13.35	128.39	11.61	1	1663.73	5.41	0.67	4	275	3	3	1
1608	35.40	46.88	459	5663.74	15.51	7500.42	13.70	0	0	377.61	18.63	309.65	7.18	244.53	14.15	216.63	12.42	0	6465.08	11.52	0.75	5	276	1	1	1
1609	67.88	67.22	460	10861.15	110.29	10754.43	16.18	0	0	83.35	10.97	305.95	3.51	504.11	148.21	98.84	15.30	1	268.73	2.62	0.38	5	277	1	1	1
1610	43.12	75.72	461	6899.76	14.10	12115.06	27.81	0	0	174.00	34.66	326.72	4.13	75.92	14.53	111.91	23.31	1	1162.52	4.30	0.27	5	278	1	1	1
1611	73.64	81.99	461	11782.71	63.16	13117.84	24.72	0	0	89.55	14.22	275.06	4.26	292.74	61.17	125.16	24.37	1	-11.10	3.50	0.28	4	279	1	1	1
1612	35.95	46.86	463	5752.04	23.61	7497.73	17.00	0	0	249.65	20.51	334.44	6.24	221.39	21.18	160.32	15.15	0	3734.15	4.21	0.58	4	280	1	4	4
1613	35.70	47.38	464	5711.89	31.27	7581.07	25.69	0	0	194.84	18.73	316.76	7.07	248.33	29.37	208.69	23.14	0	4546.83	3.91	0.45	5	280	2	4	3
1614	35.31	47.01	466	5649.94	40.32	7521.95	20.51	0	0	162.48	15.26	302.60	5.55	301.36	39.91	170.24	18.41	1	4350.10	4.93	0.50	5	280	3	4	2
1615	35.79	46.84	467	5726.39	19.55	7495.13	17.10	0	0	235.65	20.76	324.91	5.26	171.05	17.17	149.87	15.16	0	2648.58	4.63	0.57	5	280	4	4	1
1616	62.92	81.01	463	10067.57	14.10	12961.14	17.99	0	0	198.58	14.02	297.65	3.91	154.52	12.57	196.65	15.91	0	614.17	6.00	0.66	3	281	1	1	1
1617	64.20	78.83	465	10272.59	23.04	12613.24	148.34	0	0	80.64	13.63	317.90	4.70	109.71	21.85	518.42	205.17	1	2275.33	5.09	0.27	5	282	1	2	2
1618	64.79	79.96	468	10367.17	20.87	12793.32	46.72	0	0	110.41	24.17	308.68	4.05	80.49	19.57	170.56	40.83	1	345.35	3.97	0.26	5	282	2	2	1
1619	69.98	67.58	467	11196.57	43.56	10812.97	20.68	0	0	114.57	9.17	277.52	4.19	380.93	47.78	204.88	18.92	1	1600.00	3.91	0.49	5	283	1	1	1
1620	67.21	79.06	469	10754.29	21.59	12650.36	22.82	0	0	135.86	18.17	300.40	3.60	125.24	19.21	133.42	20.99	1	786.48	4.61	0.41	5	284	1	2	2
1621	66.55	78.38	471	10648.70	19.24	12540.56	31.51	0	0	146.91	17.78	290.89	4.20	111.79	14.07	197.97	27.52	1	8.50	3.47	0.42	5	284	2	2	1
1622	35.06	46.19	471	5609.10	21.57	7390.67	10.21	0	0	240.33	10.80	294.60	4.08	318.30	21.30	176.80	9.16	1	5133.33	9.21	0.80	5	285	1	1	1
1623	60.41	83.32	471	9665.98	15.55	13330.45	15.43	0	0	191.74	15.51	289.92	3.56	146.95	13.35	146.16	13.37	0	415.90	5.24	0.62	4	286	1	1	1
1624	70.11	67.66	471	11216.86	30.82	10825.92	27.31	0	0	127.99	18.72	298.81	4.48	162.08	27.09	143.08	23.56	0	1622.17	3.75	0.34	5	287	1	3	3
1625	69.39	67.62	474	11101.67	24.76	10819.08	35.38	0	0	110.81	12.80	292.20	4.14	166.24	22.02	236.70	31.76	0	987.12	2.95	0.39	4	287	2	3	2
1626	70.18	67.81	475	11229.01	42.49	10849.17	28.35	0	0	100.54	12.45	296.69	4.45	263.71	39.28	178.47	25.46	1	1344.88	3.51	0.34	4	287	3	3	1
1627	71.40	60.05	471	11424.03	19.65	9607.67	17.40	0	0	157.90	16.38	288.87	3.50	145.54	16.82	131.44	16.22	1	394.80	3.83	0.51	4	288	1	2	2
1628	69.74	59.41	474	11158.87	25.88	9506.30	36.15	0	0	91.19	14.10	294.75	3.37	128.48	22.58	179.80	31.62	1	927.33	2.97	0.31	5	288	2	2	1
1629	66.71	79.23	475	10673.26	17.02	12676.15	20.90	0	0	206.81	19.41	301.35	4.71	139.23	14.77	171.26	18.33	0	1607.60	5.27	0.55	4	289	1	5	5
1630	67.24	79.26	476	10758.33	31.69	12681.75	40.75	0	0	87.23	11.79	286.24	3.94	182.10	28.34	231.34	37.37	0	552.30	2.79	0.32	5	289	2	5	4
1631	66.56	79.08	477	10649.14	25.55	12653.52	21.06	0	0	145.44	18.90	301.62	4.06	151.47	22.00	127.62	19.85	1	1729.77	4.01	0.41	5	289	3	5	3
1632	66.92	79.13	478	10707.77	12.21	12660.29	16.13	0	0	272.91	22.04	310.77	4.64	121.34	11.97	155.29	14.17	1	1500.85	4.89	0.64	4	289	4	5	2
1633	66.94	79.42	479	10709.67	14.15	12707.84	11.37	0	0	257.01	18.37	303.18	3.75	150.93	12.47	112.93	8.43	1	1346.20	6.42	0.69	5	289	5	5	1
1634	33.36	45.55	476	5337.83	18.05	7287.60	14.46	0	0	224.64	11.77	284.68	4.64	260.48	17.24	215.89	13.07	1	4158.50	7.14	0.72	4	290	1	1	1
1635	63.98	87.52	476	10236.60	32.14	14003.27	25.83	0	0	102.22	12.34	286.64	3.68	205.57	28.58	165.42	22.81	0	1157.00	2.72	0.39	4	291	1	1	1
1636	73.14	66.77	476	11702.75	23.07	10683.05	28.35	0	0	132.70	19.87	305.06	4.07	121.73	21.75	146.43	24.77	1	892.08	2.77	0.34	5	292	1	1	1
1637	64.97	84.80	478	10395.61	22.86	13567.65	28.92	0	0	148.72	15.62	291.99	4.77	168.55	20.34	212.08	25.98	0	913.90	3.56	0.45	5	293	1	1	1
1638	70.41	67.21	481	11265.48	64.82	10753.23	22.32	0	0	94.82	8.72	283.51	4.12	457.84	82.69	193.47	20.44	1	999.85	2.98	0.43	4	294	1	1	1
1639	33.36	44.58	483	5338.36	23.68	7132.28	23.49	0	0	176.66	12.93	269.74	5.32	252.49	21.79	243.16	22.58	1	3806.15	6.96	0.57	5	295	1	1	1
1640	67.24	78.88	483	10758.05	24.60	12621.12	25.41	0	0	184.35	39.39	330.76	5.41	89.97	21.76	103.27	27.21	1	2889.95	5.81	0.24	4	296	1	4	4
1641	66.83	79.27	484	10692.08	21.84	12682.68	17.75	0	0	136.94	14.46	314.79	3.23	159.02	19.13	128.78	15.37	1	2639.58	4.87	0.51	5	296	2	4	3
1642	66.88	79.19	485	10700.07	15.75	12670.17	12.77	0	0	258.89	21.03	306.42	4.40	149.88	13.89	122.66	11.64	1	2076.88	6.04	0.63	4	296	3	4	2
1643	66.62	79.22	486	10659.78	24.55	12675.13	23.73	0	0	167.12	20.24	319.60	4.88	155.77	21.36	150.83	20.85	0	1845.90	7.34	0.42	5	296	4	4	1
1644	69.97	81.63	483	11194.69	14.27	13061.08	19.60	0	0	244.65	32.65	322.74	4.86	99.07	16.93	109.23	14.73	1	2105.50	5.03	0.43	4	297	1	5	5
1645	70.50	80.68	485	11280.45	56.96	12908.57	40.27	0	0	141.16	30.96	329.19	5.38	72.02	26.06	135.39	33.90	1	770.98	3.99	0.24	5	297	2	5	4
1646	69.85	82.35	486	11175.98	24.85	13176.19	28.21	0	0	129.10	13.82	306.66	4.31	179.70	22.11	204.00	25.06	0	1274.42	2.64	0.44	3	297	3	5	3
1647	70.43	81.63	488	11269.19	18.83	13061.23	24.98	0	0	176.83	20.88	312.26	4.13	95.75	11.97	159.08	21.54	1	1225.98	6.75	0.45	5	297	4	5	2
1648	70.41	82.02	489	11265.32	60.33	13122.61	20.32	0	0	104.46	10.74	281.87	4.27	404.12	69.47	156.16	18.51	1	660.17	3.91	0.43	4	297	5	5	1
1649	36.38	46.16	488	5821.52	24.91	7385.79	19.92	0	0	194.12	17.83	305.01	5.43	209.71	22.10	167.82	17.70	0	3064.80	6.21	0.52	5	298	1	1	1
1650	60.29	83.09	488	9646.60	21.94	13294.32	16.89	0	0	154.06	16.45	290.19	3.59	158.92	19.12	125.26	16.10	1	249.02	3.37	0.50	4	299	1	1	1
1651	71.06	67.24	488	11369.41	125.82	10758.72	28.67	0	0	72.89	9.11	292.20	4.38	561.01	180.59	182.77	26.20	1	1184.02	3.37	0.30	4	300	1	1	1
1652	65.89	78.56	491	10541.66	23.49	12569.12	20.96	0	0	171.08	18.08	309.91	4.63	171.12	20.66	152.30	18.18	0	1978.42	5.47	0.48	5	301	1	1	1
1653	61.94	80.32	492	9910.78	41.27	12851.48	26.93	0	0	122.08	14.84	291.92	5.15	260.20	38.14	172.45	24.10	1	1152.50	3.71	0.37	5	302	1	1	1
1654	69.54	80.76	493	11127.15	31.64	12921.27	19.68	0	0	150.79	19.48	303.80	4.52	188.53	27.65	117.16	17.34	1	1743.58	4.75	0.39	4	303	1	15	15
1655	67.78	80.33	494	10844.85	18.06	12852.15	20.45	0	0	226.71	19.09	315.56	5.38	165.71	15.96	187.23	18.15	0	3170.17	7.02	0.58	5	303	2	15	14
1656	67.86	81.10	495	10857.83	10.48	12976.18	9.65	0	0	317.04	18.61	316.17	3.83	138.78	9.37	129.19	8.97	1	1882.52	8.66	0.77	5	303	3	15	13
1657	67.98	80.35	496	10876.70	12.22	12856.71	13.81	0	0	241.42	15.68	304.75	3.81	145.58	10.97	163.76	12.07	0	1562.15	7.74	0.72	5	303	4	15	12
1658	67.88	81.20	497	10861.06	11.16	12991.85	11.08	0	0	376.37	24.38	313.46	5.01	134.22	10.14	132.54	9.85	1	2560.77	11.96	0.73	4	303	5	15	11
1659	67.34	80.24	498	10774.22	15.17	12838.95	18.02	0	0	237.92	18.75	308.04	4.80	147.95	13.20	176.04	15.83	0	1623.17	7.50	0.62	3	303	6	15	10
1660	67.20	80.34	499	10752.06	6.03	12854.89	6.92	0	0	424.85	17.57	306.74	3.22	113.96	5.54	126.82	5.72	1	2360.80	11.58	0.87	4	303	7	15	9
1661	66.33	80.22	502	10613.38	17.66	12834.43	18.66	0	0	209.90	12.88	297.96	4.98	224.64	16.00	236.61	17.01	0	2840.60	5.68	0.65	4	303	8	15	8
1662	66.99	80.31	503	10718.17	8.05	12849.93	10.14	0	0	376.41	17.17	310.34	4.14	137.50	7.38	171.55	8.88	0	2757.42	10.11	0.84	5	303	9	15	7
1663	67.16	79.46	504	10744.89	8.88	12713.59	12.34	0	0	282.85	10.86	293.45	3.79	179.95	7.96	248.66	11.20	0	2863.52	9.44	0.85	3	303	10	15	6
1664	66.34	78.82	505	10613.77	11.32	12610.45	10.18	0	0	266.39	18.91	294.06	3.34	119.64	9.17	112.96	9.53	1	1094.20	6.98	0.71	4	303	11	15	5
1665	66.48	78.26	507	10636.09	19.62	12521.44	13.87	0	0	216.04	19.85	306.80	4.23	163.92	17.03	115.05	11.97	1	1950.80	6.55	0.58	5	303	12	15	4
1666	67.79	79.51	508	10845.92	9.27	12721.80	11.35	0	0	259.49	12.00	298.66	3.29	154.76	8.20	189.28	9.99	0	1783.73	7.32	0.82	3	303	13	15	3
1667	67.83	79.82	509	10853.09	12.85	12771.09	14.96	0	0	269.13	13.62	286.39	4.80	197.39	11.52	229.13	13.50	0	3038.83	8.28	0.76	3	303	14	15	2
1668	67.86	79.69	510	10857.51	12.11	12750.09	14.61	0	0	253.07	13.77	295.48	4.24	172.25	10.77	207.53	12.97	0	1396.20	7.85	0.75	3	303	15	15	1
1669	35.32	46.22	496	5650.50	18.23	7394.80	20.29	0	0	266.85	14.53	303.24	6.10	249.84	17.73	269.50	20.05	1	5641.42	8.81	0.72	5	304	1	3	3
1670	35.91	47.17	497	5746.30	17.45	7547.70	32.01	0	0	170.22	10.04	280.97	4.02	228.44	15.91	314.77	28.35	1	4935.67	4.04	0.71	5	304	2	3	2
1671	35.05	47.09	500	5608.48	30.43	7533.78	27.93	0	0	184.47	12.41	287.53	5.87	306.69	30.35	288.71	27.91	1	5178.10	5.51	0.64	5	304	3	3	1
1672	65.37	78.54	500	10459.28	25.62	12565.61	24.47	0	0	134.38	11.22	293.51	4.41	239.19	23.35	228.93	22.21	0	2251.88	3.77	0.50	3	305	1	2	2
1673	64.46	79.49	501	10313.65	10.25	12718.40	9.33	0	0	327.55	18.44	313.31	3.69	136.77	8.53	120.52	7.17	1	1737.38	11.72	0.78	4	305	2	2	1
1674	70.25	67.27	500	11240.46	30.40	10762.61	27.80	0	0	110.05	13.52	298.54	4.00	191.17	26.91	174.89	24.62	0	1927.92	3.77	0.38	4	306	1	1	1
1675	38.64	40.24	506	6182.74	20.86	6438.08	12.16	0	0	191.78	25.28	293.09	3.40	124.89	17.03	72.11	10.55	1	-1485.52	1.61	0.45	5	307	1	1	1
1676	37.56	48.61	507	6009.31	66.54	7777.29	48.97	0	0	144.79	46.18	324.10	9.17	157.53	57.29	100.04	33.73	1	-1651.35	3.07	0.11	5	308	1	1	1
1677	67.34	81.84	511	10774.40	8.70	13093.77	8.99	0	0	382.32	16.71	316.22	4.10	152.98	7.57	158.51	7.92	0	3977.05	12.09	0.85	4	309	1	25	25
1678	67.81	82.43	512	10849.18	7.26	13189.16	8.10	0	0	346.58	13.62	309.79	3.21	142.43	6.42	158.41	7.04	0	2692.50	9.92	0.87	4	309	2	25	24
1679	67.84	82.93	513	10854.23	10.73	13269.31	15.61	0	0	338.56	27.16	310.35	5.27	108.67	10.57	151.84	13.77	1	1060.95	9.80	0.66	5	309	3	25	23
1680	66.69	83.35	514	10670.74	6.91	13336.79	8.27	0	0	435.44	16.86	306.19	3.96	136.66	5.95	164.12	7.22	0	2551.05	8.26	0.88	4	309	4	25	22
1681	66.87	84.22	515	10698.58	13.31	13475.33	14.98	0	0	218.24	12.76	310.24	3.87	176.04	11.81	197.95	13.28	0	3227.27	5.71	0.73	3	309	5	25	21
1682	67.09	84.82	516	10733.79	14.56	13571.04	9.05	0	0	321.08	23.04	306.40	4.42	158.41	12.76	102.61	8.86	1	962.08	8.65	0.70	4	309	6	25	20
1683	65.86	86.17	517	10537.07	24.71	13786.82	19.39	0	0	160.11	12.39	294.38	4.51	246.75	22.59	195.23	17.44	0	1668.40	4.47	0.56	4	309	7	25	19
1684	65.50	85.84	518	10480.18	14.40	13734.93	15.25	0	0	258.04	18.12	294.68	4.67	157.65	12.55	167.18	13.42	0	2937.52	8.66	0.67	3	309	8	25	18
1685	65.98	84.66	519	10557.24	11.26	13546.03	13.00	0	0	252.78	13.48	305.38	3.79	163.12	9.99	188.20	11.47	0	2075.23	7.06	0.77	3	309	9	25	17
1686	65.09	84.26	520	10415.16	9.15	13481.87	7.54	0	0	389.95	16.47	295.82	3.91	166.78	8.03	137.14	6.58	0	2532.05	11.10	0.86	3	309	10	25	16
1687	64.16	83.97	521	10265.64	6.07	13435.17	5.91	0	0	452.58	15.22	298.81	3.26	139.88	5.40	136.91	5.40	0	2329.35	12.69	0.91	4	309	11	25	15
1688	64.84	84.20	522	10374.09	8.62	13471.92	9.83	0	0	384.10	20.99	311.84	4.22	123.73	7.96	139.22	8.66	1	2448.12	9.10	0.79	4	309	12	25	14
1689	63.80	83.79	523	10207.37	12.59	13406.98	10.40	0	0	352.43	20.54	322.01	4.88	166.31	11.03	137.73	9.22	0	4072.38	9.98	0.76	4	309	13	25	13
1690	64.41	84.69	524	10306.24	7.15	13549.84	6.79	0	0	415.88	18.94	326.19	3.13	104.42	4.97	105.85	5.33	1	2616.05	10.43	0.85	4	309	14	25	12
1691	65.04	84.51	525	10405.81	13.50	13522.10	16.87	0	0	300.32	22.53	328.41	5.52	139.86	12.28	173.45	14.76	0	4397.35	8.35	0.65	4	309	15	25	11
1692	65.54	85.08	526	10485.85	9.39	13612.38	12.15	0	0	296.97	15.22	301.24	3.84	139.73	7.96	182.13	10.67	0	2325.23	8.39	0.80	3	309	16	25	10
1693	63.87	85.42	527	10219.79	11.67	13667.95	9.97	0	0	280.35	15.92	298.34	3.61	157.62	10.25	132.78	8.26	1	1896.00	7.27	0.77	4	309	17	25	9
1694	64.80	84.97	528	10368.02	8.69	13595.36	8.87	0	0	360.40	16.05	291.72	3.83	150.41	7.65	153.61	7.86	0	947.12	9.01	0.84	3	309	18	25	8
1695	66.63	85.06	529	10660.43	14.82	13609.42	13.58	0	0	216.06	12.19	291.18	3.88	203.44	13.18	186.50	12.10	0	1506.12	6.45	0.73	3	309	19	25	7
1696	66.97	85.66	530	10715.46	15.78	13705.13	13.03	0	0	200.48	13.79	309.02	3.50	176.56	13.87	145.43	11.29	0	2015.98	7.41	0.68	3	309	20	25	6
1697	66.21	85.01	531	10594.33	9.49	13601.90	13.20	0	0	297.95	17.20	312.17	4.03	127.22	8.47	176.23	11.57	1	2403.88	6.93	0.76	4	309	21	25	5
1698	67.35	84.17	532	10776.43	8.11	13466.48	9.53	0	0	407.83	17.27	330.91	4.36	147.00	7.03	173.21	8.37	0	4534.58	12.67	0.85	4	309	22	25	4
1699	67.90	83.93	533	10863.59	16.48	13428.45	14.63	0	0	243.16	13.07	317.61	4.89	237.70	15.03	212.05	13.23	0	4029.88	6.35	0.72	3	309	23	25	3
1700	67.08	82.82	534	10733.17	11.82	13250.78	8.88	0	0	471.37	23.35	346.51	5.89	183.92	10.38	138.74	7.93	0	4191.67	9.28	0.81	4	309	24	25	2
1701	67.17	81.01	535	10746.60	19.00	12962.06	18.20	0	0	293.95	20.95	341.98	6.96	206.64	16.98	197.97	16.28	0	4859.48	9.69	0.62	3	309	25	25	1
1702	71.39	66.79	512	11422.85	38.87	10687.12	25.08	0	0	97.73	9.50	298.26	3.82	293.83	38.22	202.12	22.70	1	1248.17	3.38	0.43	4	310	1	1	1
1703	63.76	78.65	514	10201.86	41.63	12584.39	35.70	0	0	102.96	15.76	298.47	5.03	210.45	37.09	180.69	31.76	0	2184.05	1.61	0.28	5	311	1	1	1
1704	67.59	77.97	518	10813.98	17.07	12475.17	13.35	0	0	166.49	17.67	292.53	3.00	122.14	13.45	108.09	14.79	1	882.05	4.08	0.54	5	312	1	1	1
1705	71.55	67.54	520	11448.67	48.24	10805.70	21.09	0	0	104.44	10.84	297.68	4.08	341.53	49.57	159.23	18.86	1	138.10	3.28	0.43	5	313	1	4	4
1706	72.04	67.11	521	11526.20	48.04	10736.97	16.12	0	0	130.17	22.21	312.43	4.53	226.39	42.93	90.65	18.48	1	1485.95	4.89	0.31	5	313	2	4	3
1707	72.08	67.27	523	11533.06	29.33	10763.05	28.03	0	0	111.78	11.12	301.31	4.15	228.50	26.81	219.63	25.30	0	1612.67	3.10	0.43	4	313	3	4	2
1708	71.84	67.17	525	11494.41	26.05	10747.08	18.44	0	0	156.24	11.62	278.90	4.34	266.33	24.59	193.43	16.65	1	1516.38	6.40	0.58	4	313	4	4	1
1709	29.48	64.47	521	4717.03	31.12	10314.40	29.08	0	0	90.50	9.80	273.10	3.53	223.23	27.99	208.82	26.11	0	1255.42	2.82	0.40	5	314	1	27	27
1710	29.81	64.91	522	4768.81	25.51	10386.23	16.43	0	0	135.01	13.25	267.72	3.40	201.08	22.44	131.44	15.34	1	236.88	3.50	0.52	4	314	2	27	26
1711	29.60	65.61	524	4735.49	19.48	10497.60	21.04	0	0	135.39	11.76	273.84	3.42	173.11	17.20	187.05	18.60	0	876.90	4.62	0.55	3	314	3	27	25
1712	29.51	65.22	525	4721.98	21.33	10435.30	23.70	0	0	140.99	18.73	277.76	3.61	112.71	15.46	135.59	20.75	1	712.90	3.90	0.40	5	314	4	27	24
1713	29.99	64.72	526	4798.70	20.23	10355.12	27.41	0	0	106.40	11.75	280.72	3.08	142.44	18.37	191.67	24.10	0	730.52	3.23	0.45	4	314	5	27	23
1714	29.43	65.04	527	4708.21	20.40	10406.09	25.16	0	0	132.90	15.47	279.24	3.60	132.50	16.90	165.82	22.08	1	211.50	3.54	0.44	4	314	6	27	22
1715	29.35	64.60	528	4695.70	14.10	10336.57	14.93	0	0	211.95	19.99	284.03	3.29	99.30	10.22	109.35	10.90	1	1153.08	6.69	0.58	5	314	7	27	21
1716	29.64	64.96	529	4743.01	15.23	10393.27	13.29	0	0	173.20	15.65	280.34	2.94	128.88	12.62	119.03	13.35	1	769.25	4.27	0.59	4	314	8	27	20
1717	29.44	64.28	530	4710.56	29.37	10284.72	22.66	0	0	121.52	13.07	266.45	3.93	211.05	26.03	162.97	20.08	0	207.42	4.28	0.44	3	314	9	27	19
1718	30.59	64.71	531	4893.88	50.81	10353.26	13.42	0	0	137.46	12.52	276.99	3.91	372.60	53.05	111.00	11.25	1	615.33	5.83	0.54	5	314	10	27	18
1719	30.30	64.83	533	4848.52	30.49	10373.07	28.00	0	0	105.19	12.51	280.38	3.87	198.46	27.07	182.15	24.90	0	1100.12	3.01	0.39	4	314	11	27	17
1720	29.96	64.86	534	4794.32	14.81	10377.87	17.96	0	0	169.28	13.19	275.83	3.38	147.18	13.28	177.84	15.79	0	469.38	4.78	0.63	4	314	12	27	16
1721	29.68	64.62	536	4748.67	16.78	10339.18	19.26	0	0	174.11	18.28	285.94	3.65	119.32	13.76	139.09	16.28	1	1617.77	6.28	0.51	4	314	13	27	15
1722	30.47	64.81	537	4875.62	24.99	10369.67	36.51	0	0	101.32	8.29	266.43	3.79	236.02	23.84	326.85	37.11	1	934.77	3.43	0.50	5	314	14	27	14
1723	29.75	65.06	538	4760.78	9.16	10409.58	19.20	0	0	221.98	16.09	283.00	3.46	95.95	8.05	205.04	16.84	1	1501.12	6.84	0.68	4	314	15	27	13
1724	29.53	64.73	539	4725.33	21.59	10357.40	19.06	0	0	135.74	12.12	279.03	3.42	186.62	19.05	164.76	16.83	0	1034.67	4.21	0.55	3	314	16	27	12
1725	29.71	64.51	540	4753.07	22.56	10322.21	20.55	0	0	132.97	16.71	277.01	3.29	135.94	19.34	117.87	15.51	1	942.12	3.91	0.43	5	314	17	27	11
1726	29.93	65.03	541	4788.18	34.03	10404.96	10.78	0	0	136.36	18.07	274.24	3.33	210.94	30.11	86.99	13.14	1	-52.95	3.63	0.42	5	314	18	27	10
1727	29.86	64.48	543	4777.50	24.78	10317.36	17.65	0	0	118.48	11.09	289.54	3.04	203.77	21.88	144.55	15.18	0	1109.85	3.25	0.53	3	314	19	27	9
1728	29.84	64.92	544	4773.68	13.00	10386.99	14.72	0	0	201.37	19.60	272.98	3.35	108.92	12.71	122.17	14.25	1	514.48	4.85	0.57	4	314	20	27	8
1729	29.79	64.73	545	4765.80	12.91	10357.11	12.07	0	0	207.93	17.52	278.54	3.01	118.68	11.55	107.80	10.18	1	670.42	5.30	0.63	4	314	21	27	7
1730	30.21	64.51	547	4833.30	26.85	10321.40	27.45	0	0	99.74	9.18	271.32	3.54	227.30	24.38	232.48	24.90	0	825.48	4.05	0.46	4	314	22	27	6
1731	29.79	64.54	548	4766.10	11.81	10326.64	17.88	0	0	188.21	13.99	280.94	3.31	123.24	10.62	185.37	15.64	1	1035.23	4.89	0.66	4	314	23	27	5
1732	30.03	64.65	549	4805.57	13.28	10343.87	14.22	0	0	205.00	18.81	287.88	3.31	117.57	13.49	115.21	11.20	1	1332.55	5.49	0.59	4	314	24	27	4
1733	29.88	64.37	550	4781.41	12.15	10299.02	15.26	0	0	206.36	16.97	285.10	3.37	118.40	11.85	143.21	13.04	1	1497.55	6.48	0.63	4	314	25	27	3
1734	29.58	64.66	551	4732.75	12.87	10345.95	17.51	0	0	202.11	14.50	273.15	3.68	136.43	10.84	187.48	15.36	0	1286.52	5.88	0.67	4	314	26	27	2
1735	29.89	64.79	552	4782.16	23.17	10365.80	18.04	0	0	136.99	13.70	282.41	3.41	178.40	20.33	139.18	15.97	0	1079.77	4.47	0.51	4	314	27	27	1
1736	35.72	45.12	522	5714.86	33.65	7218.50	17.29	0	0	265.78	12.64	267.75	6.67	419.98	32.29	279.43	16.80	1	7056.30	4.94	0.71	5	315	1	2	2
1737	34.01	45.03	523	5442.11	43.50	7204.60	19.45	0	0	299.55	20.12	305.49	7.36	429.24	34.37	232.08	17.76	1	8093.77	13.72	0.70	5	315	2	2	1
1738	65.97	77.44	523	10555.43	25.23	12390.82	26.13	0	0	131.83	14.03	292.89	4.25	183.27	22.40	189.86	23.16	0	507.75	3.20	0.45	4	316	1	1	1
1739	69.22	67.37	528	11075.32	50.17	10779.12	28.36	0	0	84.49	10.58	300.85	3.97	296.92	48.92	177.04	25.51	1	2158.25	3.55	0.33	4	317	1	4	4
1740	70.60	67.46	530	11296.29	16.80	10793.50	20.72	0	0	162.46	17.13	301.39	3.50	114.51	12.76	148.83	17.71	1	2081.48	5.31	0.50	4	317	2	4	3
1741	72.49	66.80	532	11597.74	46.32	10688.63	30.01	0	0	94.52	14.19	308.65	4.32	233.29	43.12	155.13	26.70	0	2038.33	3.31	0.29	4	317	3	4	2
1742	73.04	66.29	534	11685.62	38.39	10605.79	25.59	0	0	94.43	8.89	285.30	3.81	307.07	37.85	214.15	23.34	1	1523.33	3.05	0.43	5	317	4	4	1
1743	65.72	79.49	529	10515.44	22.40	12718.97	38.70	0	0	126.15	17.44	312.53	4.51	123.90	19.32	215.33	34.06	1	357.85	2.21	0.35	4	318	1	1	1
1744	36.02	45.32	534	5763.92	36.59	7250.50	29.19	0	0	235.89	17.50	317.37	9.17	358.54	39.11	287.78	29.41	1	6875.67	9.03	0.51	5	319	1	1	1
1745	68.79	82.40	536	11006.70	15.54	13183.34	23.45	0	0	249.06	12.26	291.79	5.74	245.31	14.66	331.97	23.86	1	3901.52	5.89	0.72	5	320	1	7	7
1746	68.90	83.10	537	11024.05	9.13	13296.46	9.61	0	0	359.13	19.43	317.07	4.04	132.16	8.40	138.32	8.67	1	2340.98	8.37	0.80	5	320	2	7	6
1747	68.75	84.22	538	10999.28	25.96	13475.20	20.12	0	0	145.78	12.58	297.99	4.25	232.89	23.37	181.17	17.99	0	2083.95	4.49	0.53	4	320	3	7	5
1748	68.78	84.06	539	11004.70	11.91	13450.01	8.89	0	0	258.09	11.01	300.13	3.33	215.60	10.59	161.41	7.93	0	3038.75	8.18	0.83	3	320	4	7	4
1749	67.71	83.57	540	10833.09	17.35	13370.64	26.01	0	0	163.60	10.65	303.39	4.50	209.77	15.81	304.34	25.36	1	2336.60	4.85	0.60	4	320	5	7	3
1750	66.67	81.96	541	10667.30	14.53	13113.25	21.17	0	0	174.15	12.46	325.61	3.81	157.19	12.85	227.69	19.05	0	3015.25	4.17	0.64	5	320	6	7	2
1751	68.25	81.88	542	10920.35	22.66	13100.10	11.13	0	0	263.02	15.96	318.62	5.18	284.15	21.27	143.40	10.13	1	3665.17	7.72	0.71	4	320	7	7	1
1752	71.52	67.81	537	11442.55	31.99	10850.00	31.39	0	0	98.28	15.86	321.96	3.76	152.10	27.63	149.78	27.66	0	2002.48	2.82	0.29	4	321	1	5	5
1753	71.68	66.84	538	11468.43	29.77	10693.76	22.01	0	0	141.36	7.26	246.74	4.28	408.95	35.16	324.10	22.69	1	650.42	3.47	0.55	5	321	2	5	4
1754	71.65	66.80	539	11463.60	28.06	10687.78	21.49	0	0	154.44	7.80	251.66	4.60	398.04	32.57	327.69	22.20	1	898.02	4.06	0.55	5	321	3	5	3
1755	71.84	67.26	542	11494.28	26.05	10761.15	18.56	0	0	150.92	12.12	300.49	4.23	250.20	23.80	179.92	16.63	1	1743.88	5.93	0.56	3	321	4	5	2
1756	71.58	67.26	544	11453.37	22.55	10761.15	17.26	0	0	160.57	22.68	316.21	3.50	116.83	17.14	88.96	14.57	1	1571.08	6.51	0.41	5	321	5	5	1
1757	54.90	62.48	539	8783.39	78.12	9996.64	28.38	0	0	73.02	12.90	295.37	3.94	319.49	77.19	117.27	21.69	1	-552.90	3.20	0.24	5	322	1	1	1
1758	64.98	77.55	539	10396.59	46.67	12407.38	17.84	0	0	109.59	9.33	295.01	3.74	381.59	51.06	164.84	16.06	1	-504.00	1.74	0.51	5	323	1	1	1
1759	37.94	46.84	542	6070.82	30.21	7493.83	48.51	0	0	150.41	24.00	312.48	7.12	147.26	27.30	233.06	44.01	0	1853.15	1.97	0.29	5	324	1	1	1
1760	65.92	82.59	543	10546.92	28.19	13214.36	18.94	0	0	183.44	15.21	332.40	5.39	260.88	26.08	177.99	16.98	1	3619.17	7.25	0.54	4	325	1	6	6
1761	65.47	83.51	544	10475.97	338.05	13361.41	17.68	0	0	108.83	11.99	326.37	4.93	1023.61	726.25	120.68	13.94	1	2808.95	6.47	0.46	5	325	2	6	5
1762	67.26	83.85	545	10762.36	16.45	13415.26	13.47	0	0	224.62	18.81	303.88	4.01	151.56	14.33	125.87	12.42	1	2162.90	5.34	0.62	4	325	3	6	4
1763	67.74	83.80	546	10838.49	16.59	13407.38	28.90	0	0	138.74	16.12	305.51	3.61	108.21	14.29	191.29	25.25	1	1425.25	3.03	0.45	4	325	4	6	3
1764	67.20	83.63	547	10751.36	18.09	13380.50	26.88	0	0	140.85	15.58	306.37	3.77	127.07	16.34	187.45	23.54	1	1056.70	5.22	0.46	4	325	5	6	2
1765	66.44	84.95	548	10630.13	23.24	13592.73	24.76	0	0	131.85	15.07	304.56	3.86	156.29	20.24	166.84	21.82	0	1531.92	3.81	0.44	4	325	6	6	1
1766	36.33	44.17	544	5813.39	15.32	7067.81	14.03	0	0	358.78	21.15	316.90	6.63	201.21	13.62	184.09	12.49	0	5636.52	8.68	0.72	5	326	1	1	1
1767	65.97	77.63	544	10554.58	49.53	12420.64	20.44	0	0	103.73	14.18	308.13	3.63	269.98	45.72	94.76	14.10	1	-1403.12	1.07	0.36	5	327	1	1	1
1768	69.03	66.97	546	11044.73	64.65	10715.64	21.95	0	0	97.49	8.33	289.72	4.09	474.75	82.70	204.60	20.21	1	2007.02	3.88	0.45	4	328	1	1	1
1769	71.94	58.69	546	11511.05	24.44	9390.25	38.09	0	0	108.04	12.44	292.11	4.16	165.13	21.92	254.92	34.70	1	887.12	3.11	0.39	3	329	1	1	1
1770	36.34	45.57	548	5814.59	26.69	7290.45	34.66	0	0	187.24	11.62	295.70	5.75	304.47	26.77	339.42	32.51	1	5821.98	7.01	0.66	5	330	1	1	1
1771	71.42	67.03	551	11427.27	35.85	10724.04	11.05	0	0	142.79	19.54	303.59	3.64	215.58	31.64	86.78	13.50	1	635.38	3.35	0.41	4	331	1	1	1
1772	68.05	77.74	552	10887.85	12.93	12438.89	11.76	0	0	223.58	15.27	302.08	3.30	146.22	11.52	132.26	10.23	1	832.83	4.90	0.71	4	332	1	7	7
1773	67.94	78.09	553	10869.71	9.13	12494.65	8.69	0	0	325.01	20.63	307.47	3.53	118.37	9.15	113.86	8.88	1	1934.10	8.06	0.76	5	332	2	7	6
1774	67.84	78.27	554	10854.36	10.60	12523.20	20.12	0	0	216.12	24.54	311.17	3.79	85.30	10.94	141.98	17.46	1	1791.58	7.29	0.52	5	332	3	7	5
1775	68.15	78.16	555	10903.27	10.93	12505.13	9.33	0	0	275.25	23.96	308.70	3.38	106.64	11.10	94.22	9.73	1	1248.23	6.66	0.64	4	332	4	7	4
1776	67.64	79.15	557	10821.82	23.70	12663.58	31.42	0	0	92.13	8.58	299.92	3.25	198.82	21.37	260.17	29.10	1	1649.27	4.00	0.46	4	332	5	7	3
1777	67.73	77.79	558	10837.47	35.38	12445.95	31.60	0	0	101.48	18.44	295.90	4.07	149.74	30.83	134.16	27.95	1	-310.12	2.96	0.25	4	332	6	7	2
1778	66.99	77.79	559	10718.30	21.28	12446.43	18.43	0	0	166.26	14.68	298.28	4.07	185.98	18.79	161.11	16.28	0	983.40	4.53	0.56	4	332	7	7	1
1779	37.18	45.65	556	5949.34	34.62	7303.43	14.85	0	0	240.71	15.07	281.27	6.10	359.78	34.82	184.42	13.57	1	4705.05	3.80	0.69	5	333	1	1	1
1780	59.53	79.73	558	9525.33	23.48	12757.24	24.30	0	0	139.72	15.52	297.20	4.10	162.77	20.56	168.56	21.37	0	997.50	3.94	0.45	3	334	1	1	1
1781	34.94	45.33	559	5589.92	12.21	7253.59	8.12	0	0	436.68	13.79	303.53	5.50	291.90	11.81	200.88	7.42	1	7559.65	17.08	0.88	5	335	1	1	1
1782	64.66	77.21	560	10346.34	56.53	12354.22	19.80	0	0	121.44	20.60	301.06	4.86	258.92	51.08	93.43	18.66	1	139.45	3.16	0.28	4	336	1	2	2
1783	64.99	77.58	563	10397.78	28.62	12412.85	22.93	0	0	101.24	9.58	289.07	3.31	233.53	25.98	188.38	20.51	0	1383.92	3.13	0.48	3	336	2	2	1
1784	34.67	45.78	563	5547.10	80.65	7324.04	26.41	0	0	165.69	20.32	334.78	6.77	385.24	65.40	168.93	23.51	1	6105.42	10.47	0.44	5	337	1	1	1
1785	65.65	76.82	569	10503.30	21.94	12291.81	34.15	0	0	108.64	12.45	296.72	3.69	147.57	19.20	229.40	30.50	0	1548.90	2.63	0.42	4	338	1	4	4
1786	65.35	77.93	571	10456.20	24.57	12468.87	13.88	0	0	167.74	19.46	303.86	3.82	167.73	21.42	104.76	15.58	1	653.55	4.99	0.47	4	338	2	4	3
1787	64.85	78.19	574	10375.66	18.26	12510.86	21.61	0	0	148.76	14.03	302.86	3.62	149.49	16.21	176.67	19.00	0	1664.10	4.10	0.53	3	338	3	4	2
1788	65.09	77.97	575	10414.79	28.00	12475.00	37.10	0	0	103.50	11.66	282.79	4.28	193.96	25.20	253.68	34.27	1	635.35	3.06	0.38	4	338	4	4	1
1789	66.59	84.82	571	10653.85	33.35	13571.96	10.95	0	0	153.17	18.99	294.18	3.54	216.70	29.33	80.72	10.89	1	912.27	4.29	0.45	5	339	1	1	1
1790	69.23	59.22	571	11077.58	21.74	9475.18	29.33	0	0	127.69	17.07	293.62	3.87	125.31	19.18	168.78	25.63	1	1812.20	4.93	0.38	5	340	1	1	1
1791	71.78	66.45	571	11485.08	26.65	10631.29	25.35	0	0	129.56	15.65	291.87	4.13	169.97	23.45	161.55	22.19	0	960.92	3.89	0.41	3	341	1	1	1
1792	35.83	45.39	572	5733.26	48.20	7261.88	53.14	0	0	106.45	11.88	311.50	5.81	288.44	47.91	330.69	53.92	1	5689.77	6.19	0.49	5	342	1	1	1
1793	69.38	66.88	575	11100.18	41.30	10701.15	26.93	0	0	83.85	11.65	309.54	3.49	229.58	36.80	150.40	24.16	0	480.88	2.74	0.33	5	343	1	1	1
1794	71.33	58.74	578	11412.34	31.73	9398.20	20.43	0	0	103.94	11.70	285.85	3.26	217.38	28.07	140.04	17.99	0	-400.60	3.72	0.44	4	344	1	1	1
1795	37.54	46.40	579	6006.79	47.37	7424.53	36.96	0	0	182.76	35.60	329.93	9.28	186.65	42.03	145.61	31.88	0	2966.38	2.55	0.22	5	345	1	2	2
1796	37.33	44.52	581	5972.20	50.72	7123.21	47.54	0	0	217.27	18.06	316.09	7.79	437.68	39.99	390.95	50.78	1	7031.92	7.03	0.62	5	345	2	2	1
1797	71.05	66.47	579	11367.60	184.80	10634.40	27.54	0	0	69.43	11.56	299.74	4.52	590.42	280.70	126.87	22.61	1	1773.42	3.73	0.28	5	346	1	3	3
1798	71.07	66.63	580	11371.27	47.77	10660.56	29.47	0	0	99.35	10.78	284.41	4.76	327.02	48.42	214.45	26.93	1	1033.00	3.00	0.35	5	346	2	3	2
1799	70.97	66.32	582	11355.61	72.71	10611.06	20.53	0	0	95.34	11.93	296.49	3.86	363.70	71.37	124.85	17.43	1	2135.77	3.29	0.38	5	346	3	3	1
1800	35.14	43.95	582	5622.96	19.65	7032.69	14.39	0	0	323.88	15.13	319.91	6.35	282.27	19.47	239.21	13.21	1	7685.90	9.09	0.77	5	347	1	1	1
1801	64.80	78.00	582	10368.79	19.65	12480.77	24.68	0	0	131.50	14.69	309.41	3.51	136.03	17.51	170.22	21.66	0	1760.15	4.36	0.46	5	348	1	16	16
1802	65.47	78.93	584	10475.85	26.74	12629.16	26.39	0	0	108.22	12.94	303.73	3.55	172.40	23.53	170.22	23.31	0	1493.23	3.18	0.41	3	348	2	16	15
1803	64.94	78.09	587	10390.19	14.20	12494.15	21.76	0	0	187.33	17.14	294.13	4.03	123.94	13.83	184.46	19.07	1	175.75	4.14	0.56	3	348	3	16	14
1804	65.65	78.17	588	10503.58	37.97	12507.85	25.78	0	0	110.17	13.49	299.90	4.34	239.59	34.13	163.46	23.01	0	871.85	2.31	0.37	4	348	4	16	13
1805	65.91	78.81	590	10545.08	13.87	12609.19	17.60	0	0	151.55	13.43	295.27	2.86	124.20	13.27	153.87	15.42	1	715.33	4.46	0.59	4	348	5	16	12
1806	65.26	79.19	591	10441.23	19.98	12671.05	29.02	0	0	127.46	14.81	306.24	3.73	132.23	17.49	192.23	25.47	1	99.23	4.21	0.43	4	348	6	16	11
1807	66.49	80.33	592	10639.19	21.14	12852.40	36.66	0	0	168.50	21.36	333.54	5.62	123.48	16.71	221.15	32.35	1	3011.90	6.08	0.40	5	348	7	16	10
1808	66.28	81.11	593	10604.85	12.26	12977.46	13.97	0	0	316.09	17.31	311.86	5.18	173.06	10.86	197.10	12.39	0	3457.23	10.80	0.75	3	348	8	16	9
1809	65.91	81.14	594	10546.07	14.04	12981.81	14.84	0	0	251.61	20.35	323.06	4.37	135.39	12.81	142.20	13.21	0	2344.08	6.84	0.64	5	348	9	16	8
1810	66.24	80.81	595	10598.21	14.61	12929.01	23.22	0	0	184.86	15.07	316.23	4.19	138.42	12.93	219.48	20.59	0	2707.77	3.95	0.60	5	348	10	16	7
1811	64.84	80.30	596	10374.48	37.49	12847.59	29.81	0	0	134.13	13.10	294.19	5.80	290.20	36.61	239.98	27.46	1	2040.80	3.30	0.42	5	348	11	16	6
1812	66.13	79.94	597	10580.72	18.99	12790.36	20.55	0	0	194.19	14.55	304.60	4.89	196.69	16.98	212.42	18.43	0	1278.48	4.02	0.60	3	348	12	16	5
1813	66.04	81.10	598	10566.44	29.17	12976.28	18.40	0	0	173.09	16.25	317.44	5.00	239.01	26.37	152.28	16.53	0	1255.73	3.17	0.51	5	348	13	16	4
1814	67.58	80.93	600	10813.07	28.13	12949.51	22.70	0	0	146.40	12.31	312.46	4.80	259.59	25.94	210.82	20.65	1	2750.27	4.96	0.51	5	348	14	16	3
1815	67.81	81.57	601	10849.52	31.11	13051.82	45.18	0	0	126.59	9.59	281.77	5.61	312.76	31.68	416.78	54.19	1	2091.15	5.77	0.40	5	348	15	16	2
1816	68.49	81.90	602	10958.20	35.27	13103.70	20.40	0	0	127.24	11.86	306.77	4.32	288.84	33.38	171.01	18.37	1	1964.42	4.42	0.48	4	348	16	16	1
1817	69.97	78.21	584	11194.96	26.08	12514.05	36.65	0	0	104.48	26.34	300.05	3.99	97.89	31.34	118.27	33.04	1	544.70	2.51	0.18	5	349	1	1	1
1818	71.09	58.24	584	11374.70	40.29	9318.66	20.87	0	0	88.72	9.56	281.94	3.19	283.49	38.01	150.86	18.63	1	639.77	2.11	0.43	4	350	1	2	2
1819	70.77	58.53	586	11323.46	18.35	9364.47	23.13	0	0	140.92	17.73	290.95	3.41	112.48	16.36	140.11	19.41	1	402.73	3.69	0.43	4	350	2	2	1
1820	37.16	44.27	585	5945.22	17.08	7083.29	22.57	0	0	369.56	19.69	300.68	8.45	238.11	16.70	299.03	22.49	1	6608.85	8.30	0.73	5	351	1	1	1
1821	65.68	83.17	585	10508.32	18.15	13306.83	20.84	0	0	167.90	16.15	301.12	3.96	144.77	15.74	166.61	18.29	0	897.67	4.41	0.53	4	352	1	6	6
1822	65.20	83.82	586	10432.00	29.35	13411.22	28.32	0	0	116.44	13.39	298.73	4.23	197.71	26.11	190.56	25.26	0	1087.88	3.77	0.40	3	352	2	6	5
1823	64.10	84.23	587	10255.50	24.19	13477.57	21.87	0	0	147.15	14.00	285.14	4.25	196.48	21.47	177.78	19.40	0	688.77	3.38	0.50	4	352	3	6	4
1824	62.88	83.29	588	10060.33	26.05	13325.75	25.05	0	0	131.59	12.72	288.38	4.30	208.94	23.33	201.10	22.38	0	157.75	3.28	0.47	3	352	4	6	3
1825	63.31	85.19	591	10129.51	36.75	13630.81	32.42	0	0	99.95	10.41	279.33	4.45	268.00	35.40	243.62	29.88	1	1330.05	3.36	0.39	5	352	5	6	2
1826	62.74	84.24	592	10038.42	13.76	13478.04	19.80	0	0	164.56	13.68	292.94	3.28	127.04	11.99	183.23	17.34	1	1339.25	3.02	0.61	3	352	6	6	1
1827	73.18	66.00	585	11708.12	24.65	10560.64	22.54	0	0	134.23	17.87	293.34	3.81	143.43	21.78	132.81	20.96	1	817.20	4.27	0.39	5	353	1	2	2
1828	75.14	65.85	587	12022.63	24.08	10535.60	65.99	0	0	98.27	12.29	280.26	4.59	151.19	21.85	367.34	69.95	1	256.23	2.97	0.36	5	353	2	2	1
1829	35.11	43.47	587	5617.07	37.26	6955.63	33.94	0	0	248.76	24.99	325.65	10.29	258.40	37.08	254.95	32.51	1	6770.38	12.60	0.52	5	354	1	5	5
1830	34.46	43.31	589	5513.62	23.05	6930.14	23.38	0	0	320.29	24.94	320.53	9.59	230.95	20.87	231.41	21.73	0	6418.12	8.22	0.55	5	354	2	5	4
1831	34.27	42.78	590	5482.80	21.36	6844.48	25.65	0	0	313.22	31.43	355.49	9.14	164.44	18.89	197.36	22.69	0	7299.23	7.51	0.48	3	354	3	5	3
1832	34.07	43.31	591	5451.21	21.73	6929.38	21.33	0	0	235.40	17.36	328.72	6.57	228.51	19.87	225.48	19.30	0	5466.73	5.77	0.58	4	354	4	5	2
1833	34.11	42.30	592	5457.16	11.27	6768.79	13.37	0	0	370.22	21.22	330.52	5.58	151.94	10.02	179.93	11.76	0	4359.83	8.53	0.75	3	354	5	5	1
1834	69.94	66.38	591	11190.31	53.62	10621.44	28.75	0	0	77.01	14.17	300.72	3.54	221.46	47.64	112.20	21.90	1	861.90	3.35	0.23	4	355	1	1	1
1835	71.30	58.00	594	11407.52	29.97	9280.36	23.14	0	0	108.02	9.80	282.06	3.67	255.75	27.52	199.06	20.90	1	1129.70	4.63	0.48	4	356	1	1	1
1836	62.13	78.18	595	9940.43	24.63	12509.37	33.77	0	0	139.42	24.82	331.27	4.85	112.75	24.64	147.97	29.65	1	1428.95	3.22	0.30	5	357	1	14	14
1837	61.99	79.40	596	9917.87	45.01	12704.11	29.39	0	0	112.95	9.62	292.08	4.98	376.50	49.42	265.30	28.79	1	2443.83	4.68	0.43	5	357	2	14	13
1838	61.39	79.32	597	9821.60	19.00	12690.90	15.82	0	0	200.23	14.91	308.80	4.33	197.06	16.80	164.03	13.97	0	907.92	3.63	0.63	3	357	3	14	12
1839	61.40	79.20	598	9824.69	24.94	12671.83	22.90	0	0	172.76	25.31	327.18	4.84	128.05	20.28	121.11	20.71	1	1750.05	3.30	0.36	5	357	4	14	11
1840	61.15	79.89	599	9784.47	27.24	12781.87	26.98	0	0	133.66	13.56	309.79	4.64	208.31	24.41	206.27	24.17	0	1797.17	3.22	0.44	3	357	5	14	10
1841	60.73	80.13	600	9717.60	15.19	12821.01	8.87	0	0	238.57	11.19	296.26	3.45	249.43	13.74	147.08	8.00	0	1535.52	5.08	0.81	4	357	6	14	9
1842	61.10	79.77	601	9776.74	10.96	12763.63	11.42	0	0	278.81	14.79	308.38	3.82	159.40	9.69	165.88	10.04	0	847.65	6.62	0.78	4	357	7	14	8
1843	61.10	80.37	602	9776.28	12.17	12859.91	12.62	0	0	272.18	20.82	309.53	3.97	125.05	11.49	123.86	10.19	1	1402.02	5.31	0.67	5	357	8	14	7
1844	61.38	79.24	603	9820.65	17.06	12677.74	15.06	0	0	175.13	10.16	292.48	3.63	228.20	15.36	201.92	13.52	0	1440.48	4.77	0.70	3	357	9	14	6
1845	61.57	80.28	604	9851.34	12.22	12844.68	15.29	0	0	282.29	18.93	308.73	4.66	138.79	10.34	175.05	13.39	0	2761.50	6.77	0.70	3	357	10	14	5
1846	62.26	79.23	605	9960.99	14.15	12676.94	14.44	0	0	256.97	19.61	329.53	4.41	142.52	12.35	145.50	12.65	0	2594.48	5.23	0.65	4	357	11	14	4
1847	62.59	79.10	606	10014.69	15.76	12655.35	18.44	0	0	218.80	18.12	319.68	4.53	145.76	13.56	171.26	16.20	0	2670.00	6.33	0.60	4	357	12	14	3
1848	62.69	79.01	607	10030.70	10.11	12640.88	7.06	0	0	343.38	20.09	314.98	3.54	136.36	8.66	106.11	8.03	1	2341.45	4.76	0.79	5	357	13	14	2
1849	62.52	78.05	608	10003.69	19.68	12488.56	9.21	0	0	196.85	25.65	320.02	3.22	117.69	14.87	80.21	10.48	1	2112.92	5.49	0.47	5	357	14	14	1
1850	72.27	67.13	596	11562.98	39.47	10741.55	22.59	0	0	102.72	12.21	304.69	3.83	255.31	35.87	147.90	20.36	1	1458.70	3.86	0.39	5	358	1	1	1
1851	68.07	81.09	599	10891.21	16.23	12974.06	10.47	0	0	244.86	16.87	320.46	3.90	182.80	14.22	121.67	10.23	1	2192.02	7.16	0.70	4	359	1	1	1
1852	74.04	63.99	599	11846.55	18.52	10238.31	53.02	0	0	121.96	13.63	298.03	4.24	130.91	17.61	313.46	51.88	1	1744.25	3.39	0.44	5	360	1	4	4
1853	73.86	63.31	601	11818.20	34.59	10129.77	30.02	0	0	107.29	13.69	308.15	4.36	209.26	31.03	182.29	26.70	0	2185.55	2.97	0.35	4	360	2	4	3
1854	73.34	64.45	602	11733.93	32.60	10312.69	91.54	0	0	87.15	10.07	300.00	5.33	226.77	30.24	494.93	125.23	1	2062.45	3.93	0.28	5	360	3	4	2
1855	73.28	63.48	603	11724.04	40.51	10157.10	29.24	0	0	97.41	15.23	319.33	4.11	199.35	35.67	143.12	25.04	0	1554.90	2.38	0.30	5	360	4	4	1
1856	34.71	43.83	600	5554.14	17.24	7012.27	15.06	0	0	235.31	11.25	306.34	4.69	264.38	16.96	243.68	14.04	1	6070.95	8.50	0.75	4	361	1	3	3
1857	34.34	43.88	601	5493.98	17.11	7020.60	18.18	0	0	254.27	12.00	270.51	5.73	275.75	16.75	296.03	17.76	1	5508.45	6.71	0.71	5	361	2	3	2
1858	34.19	44.59	602	5470.03	13.25	7135.04	13.49	0	0	280.06	10.39	272.90	4.87	274.29	12.83	283.15	12.90	1	5270.38	8.49	0.80	5	361	3	3	1
1859	70.81	65.67	600	11330.27	39.16	10507.75	17.58	0	0	120.06	11.44	311.32	3.85	307.32	38.01	143.29	15.49	1	2555.42	4.68	0.49	5	362	1	1	1
1860	65.78	80.41	605	10524.30	34.02	12865.25	26.25	0	0	132.61	13.39	311.05	5.08	257.04	32.02	203.18	23.65	1	1200.15	3.11	0.43	5	363	1	16	16
1861	65.86	80.58	606	10537.44	44.70	12893.39	24.37	0	0	137.05	19.09	317.12	5.48	243.98	40.77	133.23	20.47	1	1885.70	3.27	0.33	5	363	2	16	15
1862	66.99	80.86	607	10717.71	30.29	12938.36	46.91	0	0	119.95	22.74	339.52	5.55	126.95	29.21	191.81	41.17	1	1940.83	2.09	0.23	5	363	3	16	14
1863	66.43	80.43	609	10628.63	15.31	12868.55	12.94	0	0	183.88	15.13	309.30	2.86	139.06	12.81	103.31	8.83	1	1135.83	4.94	0.63	4	363	4	16	13
1864	66.56	80.49	610	10649.75	17.07	12878.12	19.25	0	0	157.55	14.00	303.34	3.46	147.13	14.69	166.52	16.82	0	1986.40	4.98	0.57	3	363	5	16	12
1865	66.02	80.41	612	10563.89	4.88	12866.12	4.95	0	0	1038.82	32.13	364.99	5.94	124.62	4.71	116.97	3.78	1	8021.67	24.08	0.92	4	363	6	16	11
1866	66.08	80.45	613	10573.01	6.33	12872.69	8.02	0	0	468.09	21.48	325.50	4.00	113.53	6.53	134.32	6.63	1	2230.08	8.24	0.85	4	363	7	16	10
1867	65.75	80.36	614	10520.19	10.47	12857.50	12.34	0	0	195.01	10.50	299.54	2.71	149.67	9.20	176.48	10.83	0	1890.40	5.46	0.78	4	363	8	16	9
1868	66.22	80.76	615	10595.93	41.32	12922.23	14.99	0	0	136.22	17.56	309.95	3.95	246.55	37.77	89.63	13.42	1	179.27	2.64	0.41	5	363	9	16	8
1869	65.79	80.28	616	10526.71	15.24	12845.07	36.62	0	0	140.22	20.42	315.77	3.93	85.96	14.40	198.91	32.02	1	2149.33	4.88	0.37	4	363	10	16	7
1870	66.24	79.17	617	10598.38	14.09	12666.61	18.44	0	0	239.31	12.80	287.83	5.00	206.15	12.75	265.96	17.20	1	2625.23	7.48	0.71	3	363	11	16	6
1871	66.07	79.95	619	10571.49	24.34	12791.42	23.21	0	0	168.11	19.49	314.75	4.87	161.94	21.46	154.55	20.57	0	1631.90	4.80	0.44	3	363	12	16	5
1872	66.13	80.48	620	10580.85	13.57	12876.87	14.19	0	0	287.20	21.22	312.51	4.78	141.83	12.12	147.11	12.15	0	2479.52	7.78	0.67	4	363	13	16	4
1873	66.00	79.17	621	10559.74	15.75	12667.21	78.89	0	0	167.57	13.62	303.72	5.84	153.58	14.42	544.89	107.95	1	2367.48	6.85	0.54	5	363	14	16	3
1874	66.46	80.34	623	10634.06	24.15	12855.03	14.05	0	0	199.68	16.33	306.79	4.49	226.94	21.38	130.99	11.93	1	1494.62	6.28	0.59	5	363	15	16	2
1875	66.06	80.19	624	10570.16	35.65	12830.87	33.10	0	0	90.13	11.45	291.96	3.96	217.30	32.20	202.44	29.64	0	681.52	2.47	0.34	5	363	16	16	1
1876	71.20	82.89	606	11391.64	25.61	13262.30	18.76	0	0	105.02	7.59	287.00	2.97	272.73	24.00	202.95	17.04	1	531.00	2.48	0.58	4	364	1	2	2
1877	70.13	82.23	608	11221.11	42.91	13156.98	33.02	0	0	94.79	13.97	312.57	4.51	225.00	38.48	173.75	29.42	0	2411.02	2.18	0.29	5	364	2	2	1
1878	69.09	83.17	607	11054.62	34.76	13307.40	31.40	0	0	148.05	20.58	328.18	6.12	193.23	30.81	174.66	27.83	0	3364.35	4.06	0.32	4	365	1	1	1
1879	74.86	63.20	607	11977.47	28.29	10112.63	31.89	0	0	102.30	10.76	281.47	3.96	209.16	25.65	235.50	28.94	0	1154.55	2.30	0.41	5	366	1	3	3
1880	74.19	62.63	609	11870.56	14.92	10020.97	28.64	0	0	123.02	10.72	296.83	3.14	133.33	13.50	252.78	25.85	1	625.33	3.72	0.56	4	366	2	3	2
1881	74.17	63.43	612	11867.83	32.90	10148.65	34.43	0	0	96.60	12.59	308.60	4.15	195.66	29.35	204.76	30.70	0	2294.77	2.51	0.33	4	366	3	3	1
1882	71.36	66.25	608	11418.17	24.99	10600.54	22.62	0	0	133.34	15.61	311.93	3.85	164.26	21.85	148.72	19.83	0	2043.58	3.09	0.43	3	367	1	1	1
1883	64.88	77.15	611	10381.18	47.00	12344.77	30.68	0	0	98.86	18.55	312.73	4.58	193.55	41.27	127.95	28.28	1	2055.40	3.27	0.24	5	368	1	3	3
1884	66.20	76.24	614	10592.32	39.67	12198.64	21.90	0	0	120.48	22.51	304.41	4.10	165.60	34.54	88.97	19.24	1	788.23	3.45	0.26	5	368	2	3	2
1885	66.49	76.31	615	10638.43	40.08	12210.15	24.19	0	0	108.07	13.87	297.34	4.18	240.58	35.89	145.57	21.27	0	1033.15	2.41	0.36	5	368	3	3	1
1886	70.61	57.87	615	11297.41	38.77	9259.46	32.60	0	0	99.59	15.32	303.61	4.40	194.62	34.25	163.77	28.91	0	216.85	2.59	0.29	4	369	1	1	1
1887	72.32	67.05	615	11571.65	35.83	10727.52	8.42	0	0	146.76	16.80	307.87	3.25	256.64	32.53	82.38	9.91	1	1123.62	3.46	0.49	5	370	1	6	6
1888	72.61	66.24	617	11617.75	31.52	10598.71	24.64	0	0	126.47	12.15	297.88	4.47	248.86	29.75	200.06	22.14	0	1983.60	3.45	0.46	4	370	2	6	5
1889	70.73	65.69	618	11316.45	21.68	10510.15	43.71	0	0	117.30	17.51	314.66	4.32	109.51	18.44	224.87	38.55	1	1133.55	3.53	0.33	4	370	3	6	4
1890	72.30	66.01	619	11567.81	28.38	10561.06	27.99	0	0	110.13	10.88	296.78	4.02	223.53	25.61	220.05	25.38	0	1711.40	3.08	0.44	3	370	4	6	3
1891	71.50	66.08	620	11440.12	73.22	10572.26	23.90	0	0	111.65	7.66	281.02	4.59	579.19	97.73	275.84	23.19	1	1783.25	4.01	0.46	5	370	5	6	2
1892	71.46	66.48	621	11433.56	38.33	10636.94	36.18	0	0	91.30	10.05	311.67	4.34	261.39	37.35	257.00	33.49	1	2205.17	4.13	0.37	5	370	6	6	1
1893	68.14	77.60	618	10902.09	26.39	12415.24	18.38	0	0	179.76	17.99	305.35	4.83	202.61	23.39	140.61	15.73	0	2019.55	5.97	0.50	3	371	1	4	4
1894	67.19	77.31	619	10749.87	19.51	12369.34	34.17	0	0	143.15	14.22	309.16	4.55	152.71	17.45	259.21	32.09	1	2655.12	4.70	0.48	5	371	2	4	3
1895	65.86	77.83	620	10537.62	21.69	12453.44	73.60	0	0	109.68	10.32	302.89	4.55	180.95	19.70	460.62	78.81	1	3658.83	4.28	0.46	5	371	3	4	2
1896	65.37	77.25	622	10458.91	12.35	12359.62	11.41	0	0	216.97	15.34	311.12	3.02	132.22	10.29	123.37	9.93	1	2156.42	6.96	0.70	4	371	4	4	1
1897	72.12	66.29	626	11538.49	17.26	10607.14	22.10	0	0	206.16	30.79	311.22	4.80	100.70	18.78	114.12	18.27	1	1213.02	4.41	0.37	4	372	1	5	5
1898	71.36	65.57	628	11417.24	41.04	10490.83	21.02	0	0	112.46	14.59	307.18	3.93	241.25	36.57	118.60	16.31	1	668.02	4.22	0.37	4	372	2	5	4
1899	71.42	65.51	629	11427.35	38.73	10481.76	38.02	0	0	98.39	11.62	305.19	4.81	247.58	37.37	251.46	34.94	1	2546.80	4.57	0.34	5	372	3	5	3
1900	71.61	66.13	630	11457.92	25.19	10580.90	20.17	0	0	137.79	9.65	292.22	4.07	278.26	23.78	226.04	18.48	1	1713.92	4.35	0.57	4	372	4	5	2
1901	71.24	65.47	632	11399.11	43.25	10475.48	20.83	0	0	117.67	15.51	320.17	3.96	247.25	38.64	101.92	13.86	1	1706.62	4.15	0.37	4	372	5	5	1
1902	67.35	76.22	628	10776.23	26.41	12195.93	20.14	0	0	150.70	20.17	319.37	4.13	151.60	22.81	116.35	17.99	1	1678.30	4.31	0.39	4	373	1	2	2
1903	66.03	76.34	629	10565.38	27.89	12213.90	26.64	0	0	124.27	11.67	296.66	4.33	230.48	25.45	219.38	24.51	0	1599.00	3.30	0.47	5	373	2	2	1
1904	70.40	57.73	630	11263.93	24.97	9237.42	26.90	0	0	111.70	14.03	292.42	3.52	152.67	21.69	164.79	23.59	0	852.38	3.39	0.40	3	374	1	1	1
1905	70.74	83.03	630	11318.81	26.41	13284.64	21.63	0	0	131.17	17.44	306.58	3.79	153.61	23.04	128.49	20.53	1	12.12	2.65	0.39	4	375	1	5	5
1906	69.86	81.38	631	11176.91	7.05	13020.85	12.53	0	0	281.05	20.85	310.29	3.18	87.71	7.51	133.96	10.48	1	457.90	4.97	0.71	5	375	2	5	4
1907	68.92	81.89	632	11026.83	9.89	13102.83	18.76	0	0	260.56	24.54	324.20	4.40	97.15	11.49	159.91	16.47	1	1959.23	5.76	0.59	4	375	3	5	3
1908	69.62	82.10	633	11139.76	40.52	13135.61	31.38	0	0	198.32	49.89	352.71	8.43	122.99	32.56	106.10	33.74	1	1605.45	4.90	0.17	5	375	4	5	2
1909	69.09	83.13	636	11054.88	23.73	13300.44	47.95	0	0	144.08	19.18	323.78	5.69	139.30	21.69	257.69	46.64	1	2600.20	2.26	0.37	5	375	5	5	1
1910	65.17	82.01	631	10427.45	24.31	13120.95	26.72	0	0	111.98	14.42	306.00	3.46	145.76	21.54	160.02	23.55	0	639.17	2.62	0.39	5	376	1	1	1
1911	66.44	80.26	633	10629.68	14.14	12840.89	49.48	0	0	239.89	18.02	332.73	6.41	144.83	12.31	390.11	46.83	1	4423.88	9.56	0.61	4	377	1	57	57
1912	66.28	79.92	634	10604.05	17.70	12786.99	33.94	0	0	189.53	20.03	343.60	5.67	128.91	15.44	245.86	30.66	1	4031.88	8.76	0.48	5	377	2	57	56
1913	65.80	79.25	635	10527.68	11.21	12679.46	14.37	0	0	400.10	20.95	340.39	6.37	165.60	9.96	212.06	12.77	0	5240.52	8.95	0.77	3	377	3	57	55
1914	66.27	79.62	636	10603.13	7.34	12739.70	8.39	0	0	605.41	23.16	362.88	5.78	147.67	6.43	168.83	7.35	0	6353.02	15.67	0.88	3	377	4	57	54
1915	66.40	79.82	637	10624.16	6.82	12771.31	7.98	0	0	675.13	26.36	375.19	5.94	132.16	5.66	156.74	6.99	1	6341.30	14.73	0.88	4	377	5	57	53
1916	66.19	79.72	638	10591.02	9.89	12755.58	17.43	0	0	284.18	14.51	337.56	4.66	150.56	8.86	262.06	15.95	1	5047.73	7.24	0.77	4	377	6	57	52
1917	66.13	80.11	639	10581.51	15.98	12817.83	27.89	0	0	309.53	24.50	352.50	8.13	157.19	14.35	267.18	26.10	1	5679.45	11.53	0.58	4	377	7	57	51
1918	65.95	80.52	640	10552.15	19.12	12882.70	22.12	0	0	215.65	10.97	302.17	5.50	290.18	18.65	315.45	22.45	1	4064.23	4.55	0.67	5	377	8	57	50
1919	66.40	79.95	641	10623.55	13.25	12792.01	13.99	0	0	396.96	27.76	349.57	6.51	145.10	11.37	154.06	12.37	0	4124.35	10.06	0.69	4	377	9	57	49
1920	67.26	80.39	642	10762.04	25.78	12861.96	18.24	0	0	216.84	15.81	312.68	6.08	272.12	24.08	195.71	16.47	1	2895.58	5.31	0.58	4	377	10	57	48
1921	66.96	79.93	643	10713.75	9.71	12788.94	6.22	0	0	405.95	28.50	322.59	3.97	118.65	9.85	89.80	7.42	1	1323.85	5.41	0.74	4	377	11	57	47
1922	67.27	80.35	644	10763.12	37.11	12856.11	15.21	0	0	158.29	16.53	319.95	4.16	267.84	33.78	92.63	10.75	1	1727.30	3.12	0.49	5	377	12	57	46
1923	67.35	79.76	645	10776.22	21.48	12761.21	13.46	0	0	193.35	12.34	329.19	4.15	259.06	19.63	163.91	12.03	1	2425.33	4.32	0.67	3	377	13	57	45
1924	67.82	79.55	646	10850.92	38.65	12728.40	26.70	0	0	129.49	16.45	319.66	5.23	234.68	34.74	162.77	23.66	0	1020.60	2.96	0.35	3	377	14	57	44
1925	67.03	79.33	647	10725.05	13.53	12692.62	12.29	0	0	285.78	25.09	321.82	4.07	122.67	13.18	91.18	8.90	1	1633.58	4.95	0.62	4	377	15	57	43
1926	67.91	78.71	648	10865.41	29.85	12593.42	14.85	0	0	185.18	12.35	303.45	4.81	326.73	30.07	174.57	13.40	1	1352.62	4.18	0.63	4	377	16	57	42
1927	67.12	78.72	649	10739.04	14.62	12595.53	14.72	0	0	245.97	18.95	307.89	4.35	146.49	12.99	146.93	12.82	0	604.77	4.78	0.65	5	377	17	57	41
1928	67.64	78.15	650	10821.78	30.37	12503.59	34.29	0	0	124.18	12.66	309.76	5.21	233.39	27.71	258.60	32.37	1	2502.80	3.33	0.39	4	377	18	57	40
1929	66.26	76.72	653	10600.86	22.71	12275.07	16.38	0	0	161.46	12.98	310.97	3.89	218.08	20.18	157.52	14.50	0	1806.23	4.69	0.59	3	377	19	57	39
1930	67.29	77.16	654	10765.79	27.42	12346.03	46.83	0	0	106.67	14.24	323.82	4.80	159.79	24.47	268.44	43.37	1	2779.67	4.25	0.32	3	377	20	57	38
1931	67.53	78.05	655	10805.41	19.83	12487.93	13.97	0	0	196.28	18.04	314.27	3.98	167.46	17.27	122.10	13.77	1	1202.95	5.29	0.57	5	377	21	57	37
1932	65.80	77.21	656	10528.45	33.57	12353.85	24.87	0	0	106.88	8.62	292.13	4.01	315.53	33.56	243.36	23.10	1	1548.10	2.97	0.47	5	377	22	57	36
1933	65.71	77.52	657	10513.08	15.62	12403.91	15.42	0	0	262.26	15.74	296.24	5.20	201.74	13.93	199.22	13.75	0	2018.20	6.15	0.70	3	377	23	57	35
1934	65.39	77.74	658	10462.92	29.79	12437.64	21.62	0	0	111.23	10.93	317.89	3.52	231.04	27.50	170.70	19.24	0	1990.00	3.14	0.48	5	377	24	57	34
1935	66.48	78.53	659	10637.57	7.48	12564.03	6.79	0	0	458.72	18.60	323.76	3.79	139.11	6.27	122.93	5.31	1	2986.08	10.85	0.87	4	377	25	57	33
1936	65.96	78.29	660	10553.92	15.23	12526.16	20.90	0	0	206.85	22.15	304.81	4.48	116.74	15.66	152.10	18.16	1	1194.62	5.06	0.51	5	377	26	57	32
1937	66.18	78.01	661	10589.07	11.43	12482.20	13.83	0	0	322.39	19.64	307.73	4.94	144.94	10.14	174.95	12.15	0	2860.52	6.81	0.74	4	377	27	57	31
1938	65.33	78.97	662	10453.59	8.26	12634.94	8.58	0	0	395.01	18.03	314.04	3.98	138.44	7.06	145.17	7.67	0	2746.98	12.93	0.84	4	377	28	57	30
1939	66.31	78.06	663	10609.58	9.87	12490.27	10.36	0	0	371.75	16.86	314.07	4.64	167.92	8.70	176.12	9.14	0	3883.15	13.07	0.83	4	377	29	57	29
1940	67.30	79.34	664	10767.83	10.04	12694.48	10.72	0	0	340.38	19.57	343.50	4.19	133.29	8.60	142.41	9.19	1	3860.30	7.33	0.77	4	377	30	57	28
1941	68.93	79.49	665	11028.26	11.05	12719.00	9.69	0	0	382.58	20.62	329.79	4.74	157.52	9.73	136.41	8.09	0	2256.10	9.60	0.79	3	377	31	57	27
1942	69.83	79.51	666	11172.72	11.31	12722.07	11.44	0	0	421.83	30.32	354.39	5.24	121.08	10.39	100.57	7.39	1	3697.55	10.71	0.70	4	377	32	57	26
1943	69.06	80.33	667	11049.86	15.45	12852.17	26.92	0	0	226.66	17.33	336.04	5.80	157.40	13.91	269.97	24.85	1	2938.40	5.26	0.59	4	377	33	57	25
1944	68.03	80.90	668	10885.05	10.38	12944.15	10.33	0	0	416.18	14.90	320.97	5.56	225.27	9.43	223.75	9.42	0	5953.08	8.88	0.85	3	377	34	57	24
1945	68.22	81.00	669	10914.62	10.62	12960.28	13.27	0	0	410.24	18.94	331.31	6.14	178.40	9.48	221.96	11.93	0	5868.17	9.67	0.80	5	377	35	57	23
1946	68.79	81.44	670	11006.34	9.75	13030.63	9.14	0	0	452.97	16.98	318.17	5.42	201.22	8.68	188.72	8.13	0	4552.30	11.36	0.86	3	377	36	57	22
1947	69.33	81.04	671	11092.74	6.83	12966.87	8.12	0	0	509.70	17.34	320.76	4.67	154.68	5.99	183.82	7.15	0	4242.88	11.22	0.90	3	377	37	57	21
1948	69.31	79.50	672	11089.50	10.55	12719.90	10.51	0	0	345.34	16.04	316.80	4.51	175.20	9.31	174.53	9.26	0	3617.15	9.66	0.82	3	377	38	57	20
1949	68.93	78.87	673	11028.53	13.60	12618.99	39.49	0	0	223.79	17.42	321.52	6.15	138.20	12.67	361.99	41.84	1	2775.58	7.65	0.59	4	377	39	57	19
1950	67.55	78.19	674	10807.80	15.52	12509.93	17.19	0	0	304.12	21.96	342.38	6.16	165.79	13.66	183.68	15.17	0	4080.73	8.41	0.65	4	377	40	57	18
1951	65.73	78.36	675	10516.73	10.77	12537.16	10.48	0	0	387.56	19.23	316.98	5.05	167.25	9.47	162.61	9.19	0	2396.48	9.42	0.80	4	377	41	57	17
1952	65.87	78.08	676	10539.32	9.50	12493.44	8.13	0	0	403.58	13.92	308.03	4.49	213.13	8.49	182.71	7.25	0	5055.88	9.72	0.88	3	377	42	57	16
1953	66.13	78.39	677	10580.32	9.67	12542.20	9.13	0	0	414.76	17.69	329.76	4.80	174.86	8.53	164.92	8.02	0	4114.38	11.11	0.84	5	377	43	57	15
1954	65.35	79.87	678	10455.46	11.56	12778.95	10.28	0	0	418.18	29.44	354.94	5.39	124.46	9.48	116.73	9.98	1	4209.60	12.00	0.72	5	377	44	57	14
1955	64.48	80.19	679	10316.01	16.66	12829.70	22.59	0	0	237.24	18.64	331.25	5.74	164.16	14.73	221.05	20.39	0	4284.83	5.61	0.60	4	377	45	57	13
1956	65.39	79.35	682	10462.83	8.92	12696.67	9.78	0	0	452.56	24.31	347.09	4.92	123.07	7.13	137.90	8.29	1	2573.30	13.23	0.80	5	377	46	57	12
1957	65.89	79.12	683	10542.16	9.30	12659.94	9.24	0	0	441.88	23.35	333.59	4.92	136.99	8.41	136.10	8.35	0	3978.92	9.37	0.80	4	377	47	57	11
1958	65.65	78.86	684	10504.33	10.80	12617.56	12.95	0	0	352.85	18.82	329.30	5.14	155.99	9.47	187.12	11.41	0	3954.42	6.31	0.78	3	377	48	57	10
1959	66.46	79.87	685	10633.23	9.97	12779.41	12.74	0	0	381.19	21.35	346.05	5.16	134.86	8.30	174.57	11.17	0	4770.40	9.33	0.77	3	377	49	57	9
1960	67.57	79.59	686	10810.65	14.04	12734.24	16.73	0	0	363.30	22.88	335.92	6.88	172.57	12.42	203.20	15.24	0	4749.83	8.32	0.70	5	377	50	57	8
1961	67.95	81.22	687	10871.87	10.27	12995.00	13.01	0	0	454.70	27.91	339.54	6.37	131.37	9.60	163.75	11.38	1	3729.27	9.54	0.74	4	377	51	57	7
1962	67.58	81.49	688	10813.26	9.09	13038.40	9.88	0	0	400.22	19.19	333.91	4.57	145.06	7.80	158.04	8.58	0	3378.98	9.89	0.82	3	377	52	57	6
1963	67.16	82.13	689	10745.57	13.40	13141.51	9.21	0	0	368.27	19.54	332.22	5.00	194.81	11.83	135.13	8.38	0	5005.00	10.97	0.79	4	377	53	57	5
1964	67.15	82.01	690	10744.31	9.92	13122.38	9.27	0	0	390.16	20.28	333.15	4.51	147.46	8.76	138.80	8.44	0	4391.52	9.65	0.80	4	377	54	57	4
1965	66.66	83.84	691	10664.93	17.22	13414.84	14.38	0	0	212.05	15.80	310.36	4.09	178.11	15.12	149.10	12.77	0	1952.95	6.17	0.65	4	377	55	57	3
1966	67.17	84.98	693	10746.54	33.84	13597.50	14.30	0	0	130.20	14.81	292.81	3.57	233.09	30.57	108.75	16.05	1	1613.30	4.98	0.46	4	377	56	57	2
1967	67.00	84.13	694	10719.99	34.13	13460.85	30.32	0	0	122.33	11.29	290.99	5.13	284.08	32.96	257.12	28.42	1	2346.83	3.57	0.40	4	377	57	57	1
1968	33.66	43.33	634	5384.97	19.60	6932.08	27.59	0	0	175.69	22.69	310.40	4.72	108.75	15.10	162.70	23.94	1	2581.70	5.43	0.40	5	378	1	3	3
1969	34.59	42.79	636	5533.92	36.53	6846.79	28.26	0	0	137.67	11.32	263.21	5.18	315.31	36.76	253.70	27.91	1	3415.45	6.51	0.52	5	378	2	3	2
1970	33.47	42.40	637	5355.17	22.94	6784.72	22.48	0	0	205.56	28.67	293.90	5.19	116.78	17.15	114.25	16.92	1	1809.27	5.52	0.37	5	378	3	3	1
1971	70.99	65.25	636	11357.87	33.97	10440.54	33.45	0	0	93.82	9.91	296.59	4.14	249.62	31.65	247.27	30.83	1	2118.40	3.74	0.37	3	379	1	1	1
1972	65.76	79.50	640	10522.35	15.16	12720.43	35.32	0	0	219.45	11.97	303.81	5.25	216.81	13.77	379.81	32.27	1	4648.88	6.33	0.72	5	380	1	1	1
1973	66.24	86.52	640	10598.44	48.20	13843.35	33.39	0	0	86.72	9.69	266.56	4.39	324.62	48.66	231.79	31.77	1	-487.17	1.59	0.34	5	381	1	1	1
1974	68.51	65.27	641	10960.89	49.29	10443.54	18.35	0	0	93.14	8.84	282.26	3.34	370.63	53.34	151.82	16.49	1	877.92	2.53	0.48	5	382	1	1	1
1975	63.47	81.89	642	10155.89	30.58	13102.44	25.19	0	0	195.33	35.41	326.43	6.43	127.72	24.50	113.20	25.45	1	1684.08	4.83	0.27	4	383	1	10	10
1976	63.16	81.68	643	10105.82	32.05	13068.32	32.69	0	0	173.52	39.30	342.78	6.41	112.58	30.78	102.95	25.08	1	2744.95	7.73	0.19	4	383	2	10	9
1977	63.01	82.74	645	10081.64	27.57	13238.70	23.60	0	0	146.79	18.24	306.45	4.55	170.82	24.24	146.18	20.69	0	1464.80	2.39	0.40	4	383	3	10	8
1978	62.46	82.41	646	9994.29	37.18	13185.65	29.24	0	0	106.13	12.51	301.31	4.52	244.50	33.73	193.24	26.26	0	1150.08	1.76	0.36	5	383	4	10	7
1979	63.14	82.57	647	10102.95	23.23	13210.75	21.51	0	0	212.33	29.03	305.09	5.37	130.53	21.06	108.61	15.31	1	1006.20	4.54	0.39	5	383	5	10	6
1980	63.82	83.95	648	10211.28	37.10	13431.68	23.33	0	0	122.07	14.92	299.47	4.48	234.08	33.24	148.41	21.07	0	536.92	1.88	0.38	3	383	6	10	5
1981	65.44	83.11	650	10469.72	13.11	13297.74	21.66	0	0	197.09	16.40	308.13	3.82	108.48	9.37	197.52	18.94	1	456.65	4.27	0.61	4	383	7	10	4
1982	66.19	81.90	652	10590.33	21.51	13103.80	13.55	0	0	228.43	30.40	325.02	4.78	130.59	19.24	94.67	15.46	1	1884.00	4.66	0.43	5	383	8	10	3
1983	67.18	83.57	653	10748.04	34.63	13370.87	17.57	0	0	105.32	11.71	312.49	3.03	236.45	30.82	111.73	12.97	1	1230.75	4.47	0.46	4	383	9	10	2
1984	68.25	83.84	656	10920.76	33.88	13414.50	21.35	0	0	125.30	14.47	307.15	4.18	226.31	30.13	143.41	19.18	0	2070.33	3.83	0.42	3	383	10	10	1
1985	63.82	76.76	646	10210.90	21.17	12281.41	25.01	0	0	152.73	19.49	307.77	4.21	128.85	19.10	151.02	21.84	1	774.40	2.64	0.41	4	384	1	2	2
1986	63.49	77.66	649	10158.87	38.31	12425.23	18.51	0	0	179.94	22.01	308.14	5.65	238.93	33.99	109.45	14.46	1	2505.62	5.87	0.41	5	384	2	2	1
1987	68.21	83.67	647	10913.05	29.52	13386.46	32.50	0	0	104.19	15.73	314.17	3.93	150.66	26.02	165.70	28.46	0	304.45	1.44	0.32	4	385	1	1	1
1988	37.32	45.03	648	5971.79	53.04	7204.89	19.74	0	0	126.00	16.75	306.40	4.80	286.16	51.76	120.72	19.98	1	3577.25	5.29	0.37	5	386	1	3	3
1989	36.63	43.39	649	5860.80	13.39	6942.85	13.21	0	0	306.13	19.68	306.04	4.96	160.20	11.70	158.00	11.53	0	2715.77	10.56	0.72	5	386	2	3	2
1990	37.75	44.93	652	6039.87	15.21	7189.50	24.47	0	0	171.35	13.23	305.09	4.11	152.69	13.52	242.77	22.29	0	1951.62	5.07	0.60	4	386	3	3	1
1991	67.81	69.22	649	10849.27	20.09	11075.59	88.95	0	0	97.77	26.70	290.03	4.86	69.27	18.46	264.38	81.38	1	-164.77	2.84	0.17	5	387	1	1	1
1992	66.39	79.94	651	10621.74	18.13	12789.90	59.61	0	0	140.16	9.20	292.39	4.88	221.39	16.77	530.36	82.05	1	3365.95	5.84	0.55	5	388	1	1	1
1993	69.30	83.36	655	11087.89	21.67	13336.87	19.16	0	0	145.51	14.93	303.79	3.58	162.21	18.94	142.96	16.49	0	414.35	2.65	0.50	4	389	1	1	1
1994	70.65	81.59	657	11304.22	27.51	13054.88	26.21	0	0	127.88	15.00	310.91	4.27	180.96	24.28	172.42	23.12	0	-601.80	1.94	0.41	5	390	1	1	1
1995	67.02	85.05	663	10723.17	13.15	13607.81	26.67	0	0	138.98	16.78	292.52	3.25	100.58	15.70	177.11	23.37	1	186.60	2.53	0.46	4	391	1	1	1
1996	32.94	80.81	665	5270.64	40.61	12930.01	19.69	0	0	94.03	15.64	268.92	3.20	191.25	35.53	97.31	19.38	1	-160.20	3.11	0.38	5	392	1	1	1
1997	69.32	83.87	665	11090.94	32.01	13419.81	22.81	0	0	118.95	7.96	277.15	4.06	354.26	34.15	266.44	21.99	1	-725.58	0.99	0.51	5	393	1	2	2
1998	67.78	82.87	666	10844.17	54.11	13258.63	52.99	0	0	152.08	50.44	355.30	9.70	126.46	47.78	125.63	49.27	1	3056.23	7.71	0.10	5	393	2	2	1
1999	34.41	42.48	668	5505.71	28.29	6796.45	20.85	0	0	145.06	14.96	296.62	4.39	211.72	25.04	155.90	18.28	0	2363.10	4.88	0.47	4	394	1	9	9
[truncated: 26,283 more rows]
