# Supplementary material for: Single-lipid tracking reveals heterogeneities in the nanoscale dynamics of colloid-supported lipid bilayers
Source: Soft Matter. 2025 Mar 26;21(16):3058–66. doi: 10.1039/d4sm01299b (PMC11957375; doi:10.1039/d4sm01299b)
Supplement: SM-021-D4SM01299B-s001 [file SM-021-D4SM01299B-s001.zip › RAW_DOM_tracks/DPPC_Heating_DOM/S01R14_PSF@1p2_SNR@4_link@2_gap@2_Results_45 DEG-all-frames.csv]

	X_(px)	Y_(px)	Frame_Number	X_(nm)	X_loc_error(nm)	Y_(nm)	Y_loc_error(nm)	Z_(nm)	Z_loc_error(nm)	Amplitude_fit	Amp_error	BGfit	BGfit_error	SD_X_(nm)	SD_X_error(nm)	SD_Y_(nm)	SD_Y_error(nm)	False_positive	IntegratedInt	SNR	R2_fit	Iterations_fit	Track_ID	Particle_ID	Track_Length	Reverse_numbering
1	63.67	53.92	1	10186.84	40.54	8626.78	34.08	0	0	136.96	14.39	281.96	6.13	287.78	39.61	238.96	33.57	1	4869.08	5.87	0.47	5	1	1	21	21
2	64.13	55.62	2	10261.41	36.89	8899.16	45.76	0	0	144.81	9.98	273.20	6.27	381.24	40.86	427.51	50.31	1	5963.95	6.39	0.45	5	1	2	21	20
3	63.31	57.19	3	10130.13	20.00	9150.98	65.91	0	0	151.38	10.38	288.93	4.90	230.39	18.80	555.47	58.81	1	3345.90	3.38	0.62	5	1	3	21	19
4	63.82	55.52	5	10211.77	26.02	8882.59	57.26	0	0	121.63	10.56	279.28	5.37	237.25	24.19	422.42	63.17	1	4062.58	2.34	0.45	5	1	4	21	18
5	63.31	55.55	6	10129.10	20.04	8888.38	43.98	0	0	160.86	9.63	266.30	4.76	256.87	19.22	425.30	40.11	1	5721.17	3.19	0.64	5	1	5	21	17
6	63.43	55.60	7	10149.26	20.86	8896.06	39.55	0	0	179.11	8.49	252.89	4.82	320.57	21.31	477.54	36.71	1	5142.58	3.10	0.70	5	1	6	21	16
7	63.76	54.96	8	10201.15	23.19	8794.34	25.80	0	0	165.31	6.92	248.55	4.24	394.83	26.64	393.45	26.17	1	3765.88	2.53	0.68	5	1	7	21	15
8	63.37	54.23	9	10139.49	35.58	8677.43	30.56	0	0	140.49	11.95	278.54	5.77	308.11	35.76	275.21	29.70	1	3082.05	3.12	0.46	5	1	8	21	14
9	63.47	55.10	10	10154.46	26.74	8816.02	50.59	0	0	127.76	12.47	284.09	5.32	213.91	24.22	331.85	49.49	1	3325.88	1.70	0.44	5	1	9	21	13
10	63.30	54.14	11	10128.38	21.15	8662.11	34.03	0	0	156.37	15.13	295.14	5.26	170.22	18.92	266.83	31.97	1	2228.30	1.63	0.48	5	1	10	21	12
11	63.20	54.90	12	10112.54	26.30	8784.25	34.95	0	0	157.40	9.41	256.51	5.33	332.42	27.18	378.48	35.54	1	3376.83	2.18	0.55	5	1	11	21	11
12	63.88	54.34	14	10220.29	41.98	8694.66	35.25	0	0	126.32	9.12	271.36	5.54	408.08	49.14	352.88	37.37	1	2961.38	2.41	0.43	5	1	12	21	10
13	63.23	54.30	15	10116.94	19.81	8687.28	27.87	0	0	178.34	14.18	287.45	5.31	194.66	17.83	264.83	26.51	1	2845.55	2.23	0.55	5	1	13	21	9
14	63.24	54.96	16	10117.98	18.65	8793.13	39.02	0	0	155.55	11.12	294.88	4.76	203.81	16.90	350.92	38.68	1	2332.88	1.72	0.59	5	1	14	21	8
15	64.25	53.88	17	10280.20	28.86	8621.24	23.82	0	0	143.95	9.60	271.90	4.87	327.85	29.52	279.40	22.98	1	3785.23	2.37	0.53	5	1	15	21	7
16	63.60	54.39	18	10176.40	18.37	8702.48	30.25	0	0	156.42	8.17	254.15	4.41	277.57	17.62	392.43	33.03	1	3224.20	1.95	0.62	5	1	16	21	6
17	63.70	55.22	19	10191.99	33.48	8835.23	42.09	0	0	150.97	10.13	256.28	5.62	340.96	34.22	383.52	40.60	1	3860.15	2.93	0.61	5	1	17	21	5
18	64.00	55.43	20	10239.85	24.07	8868.87	41.72	0	0	168.25	7.97	245.23	4.64	335.72	24.08	497.08	40.57	1	5324.60	2.72	0.72	5	1	18	21	4
19	62.99	55.62	21	10077.88	27.37	8899.28	71.66	0	0	137.81	18.88	303.81	6.98	156.05	24.77	351.41	72.78	1	5004.80	4.98	0.33	5	1	19	21	3
20	63.27	56.52	22	10123.03	15.55	9043.34	18.65	0	0	216.39	14.24	316.69	4.70	183.31	13.88	219.57	16.66	0	3101.08	4.47	0.66	4	1	20	21	2
21	63.15	57.61	23	10104.72	19.28	9217.84	37.64	0	0	149.57	13.48	321.00	5.05	167.59	17.40	313.85	36.97	1	2384.02	3.25	0.49	4	1	21	21	1
22	63.93	57.58	1	10229.04	46.02	9212.48	49.25	0	0	107.73	21.98	332.95	6.39	174.22	40.77	186.41	43.53	0	3054.50	2.38	0.19	5	2	1	19	19
23	63.97	59.31	2	10235.88	24.96	9489.96	18.27	0	0	216.06	21.32	321.20	5.64	194.76	22.00	142.28	15.89	0	3235.02	4.61	0.51	4	2	2	19	18
24	63.59	58.22	3	10173.73	23.24	9315.49	26.27	0	0	173.20	13.43	320.77	5.63	234.95	21.25	263.05	24.52	1	3793.38	6.17	0.52	4	2	3	19	17
25	64.30	59.86	4	10287.43	28.86	9577.88	18.87	0	0	184.96	11.20	287.01	5.34	341.70	29.87	244.13	17.78	1	2759.80	4.19	0.60	4	2	4	19	16
26	63.83	59.68	5	10212.83	18.18	9548.98	22.12	0	0	207.77	12.45	308.08	5.47	238.28	16.78	285.25	21.14	1	4517.50	6.64	0.63	4	2	5	19	15
27	64.31	59.53	6	10290.19	12.28	9525.18	15.56	0	0	301.89	17.00	327.74	5.25	168.70	10.90	213.59	13.82	0	4585.95	6.16	0.74	3	2	6	19	14
28	63.90	58.25	7	10224.56	20.42	9320.55	28.26	0	0	224.88	17.97	327.62	6.98	199.98	18.48	272.38	26.43	1	5168.40	5.09	0.53	4	2	7	19	13
29	64.49	59.83	8	10318.21	37.64	9572.05	30.19	0	0	173.97	13.58	290.40	7.33	358.28	40.58	296.69	30.11	1	3619.30	4.85	0.40	5	2	8	19	12
30	64.51	60.38	9	10320.85	24.70	9660.87	17.78	0	0	209.10	16.45	315.96	5.59	242.86	22.30	175.67	15.89	0	3106.58	3.82	0.57	5	2	9	19	11
31	64.08	59.59	10	10252.08	16.03	9534.54	37.52	0	0	221.14	14.31	306.04	6.51	196.62	14.69	402.79	43.32	1	4899.95	5.89	0.61	5	2	10	19	10
32	64.00	59.74	11	10240.46	11.27	9558.19	11.33	0	0	325.25	11.46	303.38	4.82	248.70	10.49	251.13	10.47	1	4792.45	4.94	0.84	4	2	11	19	9
33	64.76	58.95	12	10362.35	71.15	9432.56	49.96	0	0	86.88	14.94	358.15	6.70	313.65	70.72	228.93	46.15	1	4407.25	5.10	0.19	5	2	12	19	8
34	66.22	60.31	13	10595.01	107.09	9649.13	11.78	0	0	157.81	11.67	313.92	4.32	719.94	119.92	124.49	10.14	1	3568.92	3.68	0.64	5	2	13	19	7
35	65.12	59.90	16	10418.89	14.68	9584.57	17.91	0	0	285.80	19.73	342.03	5.77	164.41	13.03	200.42	15.87	0	5233.45	6.22	0.66	3	2	14	19	6
36	64.89	59.36	17	10381.87	20.45	9497.64	23.41	0	0	228.06	10.14	260.57	5.99	342.69	21.55	383.43	26.47	1	4425.23	5.91	0.62	5	2	15	19	5
37	64.76	58.95	18	10361.58	12.39	9431.77	12.86	0	0	345.41	19.13	341.43	5.41	172.64	10.94	179.22	11.37	0	4749.05	7.59	0.76	4	2	16	19	4
38	64.70	58.93	19	10351.87	30.30	9428.62	20.80	0	0	166.44	8.99	300.78	5.07	398.76	35.06	298.47	20.76	1	4691.75	4.18	0.58	5	2	17	19	3
39	64.57	58.23	20	10331.85	28.37	9316.29	21.13	0	0	213.97	10.64	286.62	6.31	406.04	33.45	328.12	21.85	1	5090.15	6.02	0.55	5	2	18	19	2
40	66.10	58.27	21	10575.96	63.00	9323.43	21.80	0	0	134.37	14.45	322.56	5.80	400.62	71.37	159.67	19.68	1	3223.55	5.01	0.41	5	2	19	19	1
41	66.68	57.73	2	10669.46	34.65	9236.73	32.57	0	0	148.13	23.34	336.04	6.08	169.33	30.46	159.27	28.61	0	1559.67	2.46	0.29	3	3	1	1	1
42	76.53	88.67	2	12244.70	18.46	14186.97	29.77	0	0	144.25	14.84	286.05	4.10	136.81	15.56	220.60	26.93	0	1446.38	3.32	0.49	5	4	1	6	6
43	76.25	89.53	5	12199.97	37.94	14324.00	24.43	0	0	121.62	13.22	270.98	4.71	268.11	35.15	175.15	21.90	1	827.45	4.03	0.41	5	4	2	6	5
44	75.97	89.67	6	12154.79	15.86	14347.28	22.25	0	0	185.53	29.10	297.41	4.18	96.46	19.10	107.47	17.30	1	812.50	3.90	0.36	4	4	3	6	4
45	75.69	88.63	7	12110.31	18.96	14181.21	17.41	0	0	161.85	7.89	251.01	3.76	299.99	18.54	271.99	17.02	1	1365.85	3.41	0.70	5	4	4	6	3
46	76.37	89.31	8	12219.01	26.31	14289.22	22.24	0	0	147.33	23.06	287.46	3.98	124.93	21.31	99.60	17.28	1	1128.75	4.06	0.36	5	4	5	6	2
47	77.00	88.84	9	12319.72	44.64	14213.91	33.07	0	0	106.35	11.36	264.62	5.22	314.06	44.63	242.05	31.10	1	2192.05	2.57	0.38	5	4	6	6	1
48	74.23	82.39	3	11877.04	44.90	13181.64	24.35	0	0	107.08	9.46	287.02	4.44	367.02	48.64	218.91	22.37	1	744.10	3.33	0.43	5	5	1	4	4
49	75.27	81.82	4	12042.65	37.74	13091.94	47.16	0	0	97.72	8.17	268.21	4.83	334.57	39.33	400.11	54.57	1	1513.20	3.42	0.39	5	5	2	4	3
50	75.02	81.68	5	12003.52	23.61	13068.53	20.22	0	0	150.27	12.95	303.62	4.15	211.71	21.15	181.82	18.00	0	2459.98	4.51	0.54	3	5	3	4	2
51	74.61	82.45	7	11937.83	28.41	13191.64	26.06	0	0	99.49	9.82	303.43	3.50	223.50	25.55	205.33	23.38	0	1293.50	2.30	0.45	4	5	4	4	1
52	63.53	54.70	4	10165.27	28.90	8751.68	31.42	0	0	136.48	9.80	267.63	5.08	297.04	29.12	331.03	32.27	1	1996.52	1.75	0.51	5	6	1	1	1
53	87.34	65.93	5	13973.78	31.84	10548.73	21.89	0	0	120.48	10.36	280.09	4.11	284.24	30.15	199.55	19.85	1	2391.27	3.80	0.49	5	7	1	1	1
54	81.28	83.27	6	13004.13	20.74	13323.35	16.17	0	0	147.17	14.35	289.64	3.22	163.39	18.10	126.82	13.96	1	382.55	3.52	0.53	4	8	1	1	1
55	65.97	59.48	7	10554.92	40.87	9516.36	39.53	0	0	159.32	14.51	288.88	7.14	302.76	40.79	311.77	39.81	1	4039.88	5.13	0.47	5	9	1	5	5
56	67.59	59.93	10	10814.35	77.97	9589.32	24.37	0	0	124.91	11.40	299.00	5.75	502.21	96.16	211.98	22.53	1	1850.70	1.67	0.46	5	9	2	5	4
57	69.15	60.55	11	11063.90	16.03	9687.30	31.59	0	0	183.17	23.80	326.48	5.04	103.28	16.54	190.72	27.60	1	66.05	1.80	0.41	4	9	3	5	3
58	67.54	60.07	12	10805.66	29.33	9610.42	47.25	0	0	139.90	25.95	359.52	5.87	104.43	19.95	192.71	41.24	1	3217.35	4.48	0.25	5	9	4	5	2
59	68.59	60.33	14	10975.11	22.66	9653.47	58.00	0	0	113.19	16.34	320.54	4.79	113.69	17.30	299.73	55.22	1	1924.17	3.25	0.33	5	9	5	5	1
60	70.57	87.20	8	11290.58	30.54	13952.04	30.72	0	0	103.63	9.64	266.80	4.19	256.78	28.35	257.62	28.66	1	1178.80	2.10	0.41	4	10	1	3	3
61	70.04	87.16	10	11207.07	11.93	13945.83	16.36	0	0	219.20	19.86	277.62	3.73	111.27	12.83	142.32	14.48	1	308.12	2.98	0.60	4	10	2	3	2
62	70.72	87.65	12	11315.63	25.08	14023.85	22.82	0	0	128.17	12.11	280.45	3.89	205.47	22.33	187.08	20.31	0	1122.80	2.41	0.49	2	10	3	3	1
63	74.75	71.82	8	11959.22	38.39	11491.44	27.99	0	0	93.77	9.40	263.74	4.00	293.40	37.00	219.64	25.59	1	962.92	4.94	0.39	4	11	1	1	1
64	70.73	59.62	9	11317.35	40.50	9539.98	38.01	0	0	102.42	9.86	280.48	5.09	313.84	41.05	305.81	37.65	1	1071.52	3.33	0.34	5	12	1	1	1
65	76.14	84.83	10	12182.03	27.86	13572.76	33.87	0	0	123.62	15.29	292.20	4.78	174.43	24.79	211.83	30.17	0	1544.77	3.51	0.37	3	13	1	9	9
66	75.74	85.23	11	12117.82	16.62	13637.20	48.41	0	0	115.61	12.10	300.74	3.88	123.28	14.63	337.73	49.15	1	1204.90	3.75	0.46	5	13	2	9	8
67	76.73	86.95	14	12276.12	20.45	13911.60	34.84	0	0	150.40	15.07	319.50	5.02	158.64	18.24	265.43	32.29	1	3662.73	5.03	0.46	4	13	3	9	7
68	76.67	85.68	15	12266.66	30.73	13708.45	25.31	0	0	126.79	9.79	294.35	4.64	305.68	30.29	258.38	23.73	1	2909.35	4.40	0.47	4	13	4	9	6
69	76.37	86.46	17	12218.65	22.64	13832.88	70.96	0	0	100.08	10.88	287.17	4.42	163.02	20.36	414.23	76.63	1	2239.12	2.77	0.40	5	13	5	9	5
70	76.14	86.19	18	12182.86	22.20	13791.18	20.78	0	0	146.75	19.13	314.33	3.76	132.69	20.09	124.21	18.75	1	1379.95	3.46	0.41	4	13	6	9	4
71	76.81	86.51	20	12290.01	26.37	13842.06	46.85	0	0	121.96	8.57	264.62	4.82	288.90	26.13	429.46	52.53	1	1447.42	3.24	0.48	5	13	7	9	3
72	76.64	88.07	21	12262.26	29.67	14091.27	37.66	0	0	132.60	15.83	286.13	5.70	193.56	26.64	243.55	34.42	0	1078.25	2.74	0.36	5	13	8	9	2
73	76.56	87.19	22	12248.97	19.21	13949.94	59.92	0	0	110.51	9.30	287.59	4.01	178.78	17.40	431.43	62.85	1	2637.98	2.56	0.51	5	13	9	9	1
74	86.56	70.10	10	13849.86	30.14	11216.66	27.70	0	0	104.89	12.22	277.44	3.83	200.13	26.77	183.97	24.63	0	390.10	2.58	0.40	3	14	1	1	1
75	62.03	58.13	13	9924.35	21.61	9300.32	131.63	0	0	121.66	8.31	283.67	4.98	252.80	20.63	828.80	192.67	1	2588.45	2.22	0.53	5	15	1	2	2
76	61.95	58.48	15	9912.62	329.33	9356.48	17.08	0	0	149.47	13.74	338.27	5.91	1599.66	528.58	155.19	15.38	1	3059.83	3.34	0.52	5	15	2	2	1
77	69.25	83.51	13	11080.58	16.86	13360.86	22.56	0	0	147.56	17.99	273.35	3.34	104.33	14.53	140.93	18.95	1	887.25	2.63	0.44	4	16	1	1	1
78	77.75	86.49	13	12440.02	22.37	13839.14	97.44	0	0	94.89	10.71	301.62	4.49	155.63	20.20	499.19	116.65	1	2279.75	4.60	0.39	5	17	1	1	1
79	63.59	59.99	14	10174.40	19.69	9597.86	16.52	0	0	203.09	15.78	320.01	4.56	195.64	17.40	164.31	14.67	0	2914.80	3.89	0.61	3	18	1	1	1
80	87.28	66.74	14	13964.32	37.86	10678.98	30.96	0	0	91.22	10.43	282.87	4.07	256.68	34.91	211.72	28.03	1	1990.98	5.00	0.37	5	19	1	1	1
81	76.75	88.43	16	12280.69	47.78	14148.14	35.79	0	0	113.26	14.57	271.67	5.95	285.41	45.46	215.12	33.57	1	2642.98	3.23	0.32	5	20	1	2	2
82	76.58	89.28	18	12252.20	28.64	14285.20	26.47	0	0	114.30	7.57	246.88	3.84	327.59	29.18	289.62	26.67	1	2000.17	2.92	0.57	5	20	2	2	1
83	81.35	83.00	16	13016.76	18.79	13280.68	16.56	0	0	159.41	16.22	286.17	3.37	142.02	16.07	128.46	15.72	1	384.62	2.52	0.53	4	21	1	5	5
84	81.59	83.40	17	13055.15	25.21	13344.27	25.26	0	0	133.86	18.73	288.93	3.98	136.44	21.14	136.77	21.21	0	414.15	2.67	0.37	5	21	2	5	4
85	80.51	83.18	18	12882.17	43.88	13308.22	26.84	0	0	101.48	9.50	275.48	4.25	330.89	44.64	224.47	24.86	1	731.20	2.43	0.44	5	21	3	5	3
86	80.23	83.46	21	12836.50	39.98	13354.17	27.94	0	0	104.07	12.02	284.57	4.47	266.41	37.09	188.89	25.16	1	931.27	3.29	0.37	5	21	4	5	2
87	80.21	83.94	22	12833.58	34.57	13430.80	31.88	0	0	111.25	13.75	291.55	4.73	217.04	31.01	200.16	28.61	0	992.33	2.12	0.35	5	21	5	5	1
88	87.05	66.56	18	13927.60	48.22	10649.28	28.44	0	0	95.19	9.47	278.41	4.44	350.77	50.68	226.55	26.15	1	1843.70	4.77	0.38	5	22	1	1	1
89	70.79	60.24	20	11326.88	37.25	9637.76	25.26	0	0	112.96	12.74	297.42	4.34	251.65	34.63	174.14	22.59	1	1861.98	1.80	0.40	4	23	1	3	3
90	70.11	59.53	21	11217.63	22.55	9524.83	15.06	0	0	223.97	20.33	310.94	4.89	189.75	19.75	122.20	11.80	1	2046.92	5.23	0.56	4	23	2	3	2
91	69.90	59.87	22	11184.52	31.10	9579.92	21.48	0	0	134.13	13.17	291.36	4.38	243.98	28.26	170.03	19.21	0	2224.05	2.77	0.47	3	23	3	3	1
92	68.57	57.17	23	10971.82	30.23	9147.14	28.55	0	0	126.86	11.52	293.63	4.78	252.99	28.95	245.30	26.29	1	1878.58	4.40	0.45	5	24	1	1	1
93	77.01	84.73	23	12321.93	20.02	13556.03	28.67	0	0	149.62	22.15	325.50	4.37	113.27	21.33	151.73	24.95	1	2258.67	3.81	0.36	5	25	1	2	2
94	77.27	84.55	24	12362.83	30.29	13527.48	35.99	0	0	134.88	9.08	267.33	5.11	330.93	31.29	367.07	37.89	1	3794.38	4.41	0.48	5	25	2	2	1
95	86.99	66.22	23	13917.80	49.34	10595.75	34.16	0	0	74.49	10.63	278.32	3.90	264.52	46.08	186.83	30.73	1	840.90	2.77	0.28	4	26	1	2	2
96	87.34	65.83	25	13974.58	28.22	10533.37	20.93	0	0	120.40	9.18	262.03	3.81	284.80	26.83	215.49	19.08	1	2042.52	2.68	0.54	5	26	2	2	1
97	63.41	54.86	24	10145.91	23.85	8777.74	40.78	0	0	147.47	8.39	239.35	4.81	309.83	24.22	439.01	43.03	1	3742.15	3.41	0.61	5	27	1	28	28
98	63.45	54.62	25	10151.23	21.64	8738.54	36.07	0	0	172.41	19.97	287.48	5.80	143.73	18.64	233.24	33.79	0	3455.05	3.72	0.43	5	27	2	28	27
99	63.76	53.57	26	10202.11	35.30	8570.84	22.23	0	0	136.72	8.75	245.61	4.57	391.33	40.04	264.27	22.02	1	2993.52	1.71	0.56	5	27	3	28	26
100	63.50	55.33	27	10160.12	22.43	8852.34	31.25	0	0	146.22	8.45	267.75	4.52	289.57	22.48	375.38	33.63	1	3997.33	2.57	0.61	5	27	4	28	25
101	62.78	55.28	29	10044.02	22.79	8844.42	46.61	0	0	130.90	10.04	283.33	5.06	235.92	21.16	406.67	52.16	1	3645.65	2.43	0.51	5	27	5	28	24
102	63.68	56.68	30	10189.40	14.01	9068.50	26.69	0	0	203.40	15.08	338.23	4.88	146.55	12.38	274.91	24.73	1	3968.90	5.01	0.62	4	27	6	28	23
103	63.87	55.34	31	10219.38	13.74	8854.94	20.89	0	0	210.34	10.64	321.56	4.57	213.67	12.63	313.15	20.67	1	4290.45	4.42	0.72	5	27	7	28	22
104	65.28	55.11	32	10444.08	56.54	8817.50	32.86	0	0	132.46	7.78	275.16	4.76	532.49	58.65	357.56	32.42	1	3376.60	3.00	0.62	5	27	8	28	21
105	63.38	54.71	33	10140.89	21.74	8753.38	40.22	0	0	143.62	12.76	305.83	5.08	191.31	19.61	313.69	40.15	1	4513.25	2.85	0.51	5	27	9	28	20
106	63.62	54.19	36	10178.67	31.45	8670.82	32.32	0	0	187.30	9.26	208.96	5.62	411.04	33.96	399.93	31.49	1	2084.45	1.58	0.64	5	27	10	28	19
107	63.80	56.01	37	10207.24	46.25	8961.75	66.52	0	0	101.45	16.84	332.35	7.25	219.36	42.27	302.28	65.31	1	4686.38	2.73	0.25	5	27	11	28	18
108	63.69	55.56	38	10189.75	23.18	8889.80	28.87	0	0	135.70	7.46	268.17	4.12	304.65	23.56	380.26	32.31	1	3874.00	2.42	0.64	5	27	12	28	17
109	65.02	54.72	40	10402.79	51.71	8755.18	40.07	0	0	107.68	10.07	292.95	5.50	357.61	51.55	325.09	40.83	1	3998.20	2.10	0.47	5	27	13	28	16
110	63.33	54.70	42	10132.51	25.31	8751.84	57.17	0	0	135.96	17.59	322.43	6.02	151.83	22.43	306.94	56.55	1	3868.62	2.62	0.38	5	27	14	28	15
111	63.20	56.64	43	10112.34	18.39	9061.67	45.01	0	0	174.54	13.05	318.63	5.99	195.54	16.83	412.96	52.91	1	4216.48	3.28	0.54	5	27	15	28	14
112	63.82	54.91	45	10211.38	38.04	8785.30	59.02	0	0	94.36	10.72	308.42	5.59	265.01	36.19	373.83	64.84	1	4678.92	2.39	0.30	5	27	16	28	13
113	63.30	54.50	46	10127.55	22.90	8719.48	27.43	0	0	168.56	12.32	272.08	5.47	242.97	21.69	290.05	26.33	1	2948.50	3.77	0.55	5	27	17	28	12
114	64.36	54.71	47	10297.57	19.87	8754.34	18.74	0	0	173.67	6.45	250.64	3.88	375.85	21.52	371.85	20.77	1	3054.80	2.84	0.70	5	27	18	28	11
115	63.23	53.92	48	10116.48	39.44	8626.62	36.42	0	0	136.67	28.15	322.80	6.23	147.67	34.53	137.47	33.07	0	4419.77	2.52	0.21	3	27	19	28	10
116	65.01	54.34	49	10400.86	36.32	8694.13	31.63	0	0	200.97	9.81	230.24	5.89	444.38	37.32	390.45	29.97	1	5682.55	4.67	0.69	5	27	20	28	9
117	65.10	55.86	50	10416.05	21.82	8938.10	40.48	0	0	190.35	11.58	293.30	6.58	280.91	21.41	443.80	50.13	1	3881.58	5.16	0.53	5	27	21	28	8
118	66.36	56.29	51	10617.26	16.10	9005.76	17.24	0	0	235.17	17.44	355.10	4.85	167.39	14.18	179.28	15.20	0	4688.38	5.22	0.64	3	27	22	28	7
119	65.37	57.11	52	10459.80	37.50	9138.17	23.15	0	0	231.83	26.85	352.37	8.42	245.10	34.93	155.32	20.73	0	4598.00	4.80	0.42	5	27	23	28	6
120	63.83	57.16	53	10212.29	31.18	9144.93	42.13	0	0	161.75	10.08	276.10	5.85	338.84	31.70	420.59	44.02	1	5184.95	2.58	0.59	5	27	24	28	5
121	63.46	56.62	55	10153.07	32.29	9059.13	36.39	0	0	164.83	9.01	273.28	5.26	358.84	30.14	429.67	41.40	1	4312.90	1.57	0.64	5	27	25	28	4
122	62.56	55.41	56	10010.23	62.23	8865.41	45.23	0	0	207.22	58.13	341.57	8.51	73.26	32.16	93.26	28.62	1	4106.38	3.71	0.14	4	27	26	28	3
123	63.37	57.06	57	10138.45	41.84	9130.40	31.14	0	0	173.18	11.03	296.34	6.34	395.96	39.47	357.23	33.35	1	6957.62	4.65	0.59	5	27	27	28	2
124	62.22	58.34	58	9955.86	34.65	9334.67	57.84	0	0	173.50	43.76	359.80	9.27	106.84	31.41	177.13	50.40	1	3573.45	4.52	0.15	4	27	28	28	1
125	65.35	58.50	25	10456.80	45.92	9360.55	31.07	0	0	142.29	25.09	328.65	6.51	199.91	40.34	133.34	25.78	1	2891.83	3.95	0.25	3	28	1	5	5
126	64.64	59.18	26	10342.34	16.30	9468.91	15.68	0	0	257.89	16.36	297.70	5.23	198.90	14.50	191.35	13.95	0	2417.67	6.38	0.68	3	28	2	5	4
127	64.01	59.43	27	10241.98	18.78	9508.28	27.83	0	0	219.88	17.20	293.17	6.45	187.54	16.94	273.90	25.94	1	3163.40	4.83	0.56	5	28	3	5	3
128	64.47	58.95	28	10314.93	18.97	9431.32	14.35	0	0	275.12	12.09	269.64	5.86	327.11	19.30	256.09	13.62	1	4793.02	4.99	0.73	5	28	4	5	2
129	63.61	59.14	29	10177.21	15.43	9462.11	11.93	0	0	279.02	14.17	309.79	4.84	235.41	13.89	182.53	10.67	0	4009.48	5.59	0.76	3	28	5	5	1
130	74.99	88.45	25	11998.87	28.62	14151.67	18.55	0	0	171.95	11.68	286.26	5.08	314.96	28.55	215.41	16.93	1	4147.40	4.61	0.59	5	29	1	3	3
131	74.77	88.12	26	11963.14	19.83	14099.51	15.88	0	0	221.64	15.65	303.30	4.97	217.13	17.68	174.29	14.15	0	3255.42	5.45	0.64	4	29	2	3	2
132	73.28	87.96	27	11725.56	31.25	14073.57	73.16	0	0	86.53	18.18	312.54	4.92	112.29	26.38	263.41	67.37	1	2356.15	3.60	0.22	5	29	3	3	1
133	66.63	57.04	27	10660.33	53.53	9127.03	17.09	0	0	204.17	67.21	346.53	7.50	133.53	44.97	69.06	17.20	1	1779.00	4.26	0.12	4	30	1	1	1
134	69.37	62.56	27	11099.61	20.45	10009.36	29.14	0	0	124.76	13.76	276.77	3.74	142.20	17.64	203.46	25.67	0	-865.65	2.02	0.45	4	31	1	1	1
135	76.20	88.04	28	12191.89	25.25	14085.69	37.69	0	0	121.02	9.07	274.64	4.69	266.36	24.03	364.23	40.71	1	3120.50	3.77	0.46	5	32	1	6	6
136	75.76	89.52	29	12122.03	31.46	14322.64	23.83	0	0	128.19	9.92	266.21	4.46	309.23	31.05	237.49	22.78	1	1595.08	2.87	0.51	5	32	2	6	5
137	76.43	88.65	30	12229.07	14.94	14183.64	19.02	0	0	171.25	12.37	298.94	3.59	159.64	13.14	203.30	16.82	0	2340.92	3.51	0.64	3	32	3	6	4
138	76.19	88.70	31	12191.09	23.21	14191.83	18.58	0	0	160.40	11.14	285.77	4.28	258.51	21.45	208.15	16.99	1	2800.92	4.02	0.60	4	32	4	6	3
139	76.54	87.08	32	12247.01	15.32	13932.62	36.60	0	0	150.35	9.97	282.94	4.28	182.47	13.93	385.14	40.48	1	1964.17	3.93	0.61	4	32	5	6	2
140	76.78	88.82	33	12285.07	27.40	14211.97	45.58	0	0	113.18	15.60	283.96	4.96	154.32	24.43	251.71	42.14	1	828.52	3.90	0.33	5	32	6	6	1
141	82.09	82.32	28	13134.69	27.32	13170.60	14.27	0	0	120.28	11.13	278.99	2.83	225.76	24.23	115.00	11.70	1	316.80	1.95	0.55	4	33	1	1	1
142	68.70	59.27	29	10992.80	24.69	9482.42	42.87	0	0	130.03	22.46	330.19	4.94	104.22	20.00	190.05	37.40	1	1572.98	2.21	0.27	4	34	1	2	2
143	68.76	59.02	31	11001.00	35.70	9442.46	32.63	0	0	113.74	10.11	295.73	4.94	301.71	35.61	283.90	31.63	1	1468.70	2.00	0.41	5	34	2	2	1
144	76.80	84.99	29	12287.98	15.98	13597.75	31.30	0	0	152.12	12.96	303.53	4.20	146.03	14.34	278.21	29.41	1	2886.30	5.25	0.55	4	35	1	19	19
145	77.42	85.52	31	12387.93	25.61	13683.61	24.25	0	0	173.21	26.15	330.59	4.65	122.72	20.08	102.23	15.97	1	2155.60	4.79	0.34	4	35	2	19	18
146	76.48	86.59	34	12237.55	27.65	13854.50	68.53	0	0	114.40	9.63	305.17	5.55	264.12	26.31	505.73	95.77	1	3576.85	4.92	0.36	5	35	3	19	17
147	75.93	85.01	35	12148.67	20.09	13601.04	22.70	0	0	225.27	22.69	331.39	5.89	154.10	17.85	173.78	19.98	0	3309.80	4.07	0.50	3	35	4	19	16
148	75.50	84.84	36	12079.48	10.10	13574.96	13.46	0	0	381.44	23.59	343.81	5.18	117.91	7.64	165.76	11.76	1	5327.85	11.72	0.74	4	35	5	19	15
149	74.37	84.61	37	11898.83	12.94	13537.00	27.87	0	0	210.82	15.90	332.12	4.88	131.22	10.97	280.76	25.92	1	3476.27	4.88	0.62	4	35	6	19	14
150	72.94	84.72	38	11670.45	34.53	13555.90	38.44	0	0	120.28	14.04	336.87	5.64	230.92	31.60	252.25	36.32	1	3513.83	5.11	0.34	4	35	7	19	13
151	73.44	85.48	39	11749.78	19.15	13676.49	23.66	0	0	186.33	14.07	325.22	5.13	197.65	17.21	243.11	21.47	0	3891.20	4.70	0.57	3	35	8	19	12
152	73.35	84.03	40	11736.40	26.39	13444.84	35.97	0	0	138.16	7.94	291.59	4.79	336.59	27.53	425.18	42.72	1	3404.02	4.52	0.50	5	35	9	19	11
153	73.41	85.46	41	11745.70	26.13	13674.01	58.28	0	0	138.19	10.76	305.33	6.01	266.64	24.85	463.56	68.15	1	4472.45	6.40	0.41	4	35	10	19	10
154	73.02	83.70	42	11683.00	29.20	13392.36	44.94	0	0	121.54	12.35	305.16	5.34	224.76	26.79	309.67	45.02	1	4949.95	3.99	0.46	5	35	11	19	9
155	72.27	83.76	43	11563.41	14.28	13401.83	10.67	0	0	260.01	12.54	313.31	4.06	228.91	12.79	171.56	9.51	0	3658.45	5.50	0.79	4	35	12	19	8
156	72.01	84.32	44	11521.89	13.19	13491.44	15.87	0	0	249.39	16.43	318.12	4.45	154.81	11.75	185.88	13.97	0	3077.65	5.35	0.69	3	35	13	19	7
157	71.55	84.50	45	11447.91	26.19	13519.35	32.98	0	0	135.95	14.73	313.65	5.13	187.91	23.45	235.86	29.71	0	1923.88	2.57	0.41	4	35	14	19	6
158	73.04	83.86	46	11685.68	21.36	13417.89	28.51	0	0	152.77	14.72	320.00	4.76	172.01	19.07	228.60	25.61	0	2150.65	2.54	0.48	4	35	15	19	5
159	71.70	85.25	47	11472.23	30.49	13639.23	82.10	0	0	118.27	9.73	288.22	6.08	295.30	30.16	571.42	126.54	1	2803.10	3.85	0.34	5	35	16	19	4
160	71.73	84.39	50	11477.18	15.62	13502.76	15.57	0	0	251.14	15.74	283.03	4.96	192.83	13.88	192.25	13.83	0	1974.85	4.79	0.69	3	35	17	19	3
161	72.00	84.40	51	11520.12	16.29	13503.49	26.04	0	0	204.87	12.23	298.08	5.40	215.31	14.96	327.61	26.37	1	3053.77	4.47	0.63	4	35	18	19	2
162	71.81	85.27	53	11490.13	14.98	13643.53	17.96	0	0	211.87	18.28	328.59	4.19	134.32	13.38	160.32	15.69	1	3363.88	4.10	0.59	4	35	19	19	1
163	70.80	56.54	30	11328.22	47.54	9046.12	24.29	0	0	101.03	10.76	285.19	4.23	324.07	47.80	178.74	21.92	1	1278.45	2.02	0.40	5	36	1	3	3
164	71.00	55.48	32	11360.09	24.02	8877.15	39.14	0	0	133.59	16.30	273.94	5.02	153.08	21.58	241.75	36.63	0	988.12	2.01	0.40	5	36	2	3	2
165	71.99	56.26	33	11518.96	32.30	9002.20	17.51	0	0	137.84	11.02	277.39	4.10	302.30	31.44	171.37	15.76	1	728.52	2.22	0.55	4	36	3	3	1
166	66.98	56.32	32	10716.75	21.02	9010.96	19.38	0	0	197.89	18.41	337.52	4.91	174.19	18.53	160.58	17.02	0	3871.35	4.30	0.54	4	37	1	1	1
167	67.47	60.62	32	10795.97	29.40	9698.97	30.24	0	0	113.76	10.19	294.09	4.38	256.56	27.22	257.25	29.05	1	1612.73	1.89	0.46	5	38	1	1	1
168	65.62	58.22	33	10499.73	34.00	9315.33	21.68	0	0	187.06	13.09	315.13	6.47	357.70	36.44	245.92	20.25	1	4324.15	4.65	0.51	4	39	1	5	5
169	64.32	57.78	34	10291.64	25.99	9245.13	39.37	0	0	180.13	18.48	344.45	7.34	198.13	23.71	292.74	37.76	1	5525.42	7.09	0.40	4	39	2	5	4
170	66.20	58.40	37	10591.93	28.50	9344.43	45.39	0	0	132.44	14.39	355.50	6.13	206.69	25.99	315.78	45.04	1	3698.60	3.02	0.35	4	39	3	5	3
171	67.29	58.50	38	10765.63	14.28	9360.42	24.06	0	0	236.60	19.38	320.44	5.29	134.21	12.43	222.86	22.06	1	2265.77	4.08	0.60	5	39	4	5	2
172	67.10	60.37	39	10736.76	22.65	9659.03	40.76	0	0	119.91	16.41	313.97	4.51	130.24	21.23	230.30	36.18	1	1226.40	2.01	0.35	5	39	5	5	1
173	66.56	58.42	35	10648.98	26.07	9347.90	24.50	0	0	210.40	15.65	332.57	7.04	273.39	24.61	258.48	22.84	1	4340.58	5.77	0.51	4	40	1	2	2
174	66.09	59.34	36	10574.47	16.99	9494.06	15.36	0	0	316.26	19.46	323.93	6.52	213.78	15.23	193.76	13.72	0	3625.67	5.86	0.69	3	40	2	2	1
175	72.44	86.02	35	11590.58	28.54	13763.96	35.38	0	0	156.72	22.69	349.91	6.11	151.59	24.82	188.24	31.18	0	4057.27	2.94	0.32	4	41	1	2	2
176	70.52	86.29	37	11282.48	27.57	13806.17	26.36	0	0	150.08	10.63	271.82	4.85	286.76	27.28	272.18	26.15	1	4131.10	3.46	0.58	5	41	2	2	1
177	70.36	56.04	37	11257.72	46.76	8965.97	30.72	0	0	150.92	12.07	281.35	6.60	386.97	49.36	295.51	30.38	1	3459.15	2.78	0.47	5	42	1	11	11
178	70.39	55.92	38	11262.01	46.87	8946.70	39.76	0	0	145.06	27.30	315.69	7.79	192.31	41.38	163.25	35.28	0	3654.33	2.79	0.21	4	42	2	11	10
179	68.73	56.13	39	10996.69	25.82	8980.57	10.69	0	0	230.30	25.40	336.93	4.73	188.16	22.60	90.30	11.80	1	2088.45	4.71	0.51	4	42	3	11	9
180	69.00	56.85	40	11040.36	62.61	9095.36	22.85	0	0	133.85	10.71	324.95	5.64	486.02	81.40	228.45	21.24	1	4132.08	3.90	0.45	5	42	4	11	8
181	69.67	55.67	41	11147.51	20.13	8907.94	29.94	0	0	158.63	15.06	316.65	4.84	164.53	17.88	240.02	27.71	0	1621.08	2.68	0.50	4	42	5	11	7
182	70.12	56.27	42	11219.42	23.87	9003.90	18.07	0	0	203.81	15.47	311.01	5.41	242.89	21.73	185.26	16.19	0	1474.60	3.15	0.58	3	42	6	11	6
183	69.76	55.92	45	11161.80	26.39	8947.28	18.58	0	0	198.00	15.90	287.28	5.53	250.38	24.58	180.16	16.64	1	2106.00	4.13	0.56	3	42	7	11	5
184	70.12	57.46	46	11218.66	25.77	9194.26	21.96	0	0	141.24	17.47	321.38	4.01	159.86	22.63	134.33	18.21	1	1788.40	2.85	0.41	3	42	8	11	4
185	68.98	56.15	47	11036.63	20.57	8984.00	30.01	0	0	158.43	24.50	318.09	4.81	112.16	22.12	152.60	26.37	1	1748.58	3.17	0.34	5	42	9	11	3
186	69.91	55.87	48	11185.15	24.12	8939.78	19.76	0	0	209.11	18.13	309.20	5.74	214.71	21.65	176.56	17.59	0	2784.62	3.02	0.55	5	42	10	11	2
187	69.73	56.03	50	11157.37	40.44	8964.62	34.08	0	0	120.19	10.44	269.17	5.52	338.87	42.03	301.04	33.88	1	804.92	1.95	0.39	5	42	11	11	1
188	76.17	88.22	38	12187.50	23.55	14114.92	45.05	0	0	135.55	20.56	288.80	5.42	122.19	21.97	229.39	40.01	1	1029.98	2.51	0.31	4	43	1	1	1
189	66.19	53.89	39	10590.75	144.70	8622.94	30.50	0	0	117.10	7.54	265.47	5.05	911.44	225.55	327.84	31.03	1	4307.17	2.55	0.54	5	44	1	1	1
190	81.05	83.26	39	12968.69	32.93	13322.27	23.34	0	0	130.48	13.66	268.52	4.58	242.17	29.95	173.16	20.85	0	672.38	2.98	0.44	5	45	1	1	1
191	64.07	60.77	41	10251.97	29.62	9722.87	413.06	0	0	121.29	13.65	285.65	6.75	211.37	29.38	1738.40	658.84	1	1529.42	2.66	0.36	3	46	1	1	1
192	61.97	77.28	41	9915.51	27.07	12364.70	18.38	0	0	122.10	15.36	243.35	3.20	165.10	23.66	109.31	15.38	1	518.10	5.69	0.43	5	47	1	1	1
193	63.93	57.48	42	10229.43	20.16	9196.55	25.72	0	0	179.85	10.71	302.60	5.30	265.97	19.22	327.89	26.25	1	3892.95	3.69	0.59	5	48	1	4	4
194	63.32	58.75	44	10131.66	42.49	9399.34	18.94	0	0	143.88	19.19	304.70	4.84	241.29	38.97	108.50	16.52	1	1597.48	3.43	0.38	5	48	2	4	3
195	64.10	58.71	47	10255.95	23.88	9393.68	54.88	0	0	110.93	13.17	295.45	4.81	157.37	21.57	330.05	55.36	1	1316.48	2.21	0.38	5	48	3	4	2
196	65.22	57.12	50	10435.86	21.42	9138.42	41.09	0	0	194.26	14.40	292.39	5.66	222.70	19.57	319.31	35.92	1	3747.25	4.15	0.62	5	48	4	4	1
197	72.55	87.11	42	11607.21	27.07	13938.37	21.75	0	0	181.50	17.87	320.54	5.55	212.68	24.05	171.04	19.35	0	4332.08	3.32	0.48	5	49	1	1	1
198	67.81	56.16	43	10849.20	23.56	8985.45	22.32	0	0	166.12	14.03	309.00	4.86	215.73	21.37	205.33	20.00	0	1131.30	2.05	0.53	4	50	1	1	1
199	75.74	89.36	43	12118.90	21.42	14298.11	18.98	0	0	159.98	14.74	287.92	3.96	179.06	18.89	158.75	16.64	0	1397.23	2.12	0.54	3	51	1	20	20
200	75.94	88.61	44	12150.98	36.04	14177.82	32.87	0	0	112.49	10.69	275.67	4.92	289.50	35.07	263.60	31.87	1	610.42	1.55	0.40	5	51	2	20	19
201	76.09	89.15	45	12173.68	17.91	14263.82	20.17	0	0	173.40	13.35	286.89	4.15	180.04	15.93	202.64	17.93	0	1116.98	2.86	0.60	4	51	3	20	18
202	76.41	88.63	46	12225.22	15.24	14180.30	24.47	0	0	211.32	18.57	294.68	4.91	131.46	12.68	212.29	22.01	1	1214.40	3.98	0.57	4	51	4	20	17
203	76.29	89.06	47	12205.66	11.62	14249.75	17.39	0	0	263.84	19.40	285.35	4.48	119.92	9.87	181.52	15.21	1	1118.15	4.50	0.67	4	51	5	20	16
204	76.57	88.46	48	12251.43	26.86	14152.97	35.92	0	0	118.93	9.82	261.35	4.61	255.57	25.00	312.09	36.24	1	142.30	1.98	0.50	5	51	6	20	15
205	76.25	89.50	49	12200.20	22.07	14319.67	28.46	0	0	160.73	21.59	291.41	4.82	126.12	19.26	162.70	24.72	1	469.90	2.24	0.38	5	51	7	20	14
206	76.62	89.02	50	12259.99	21.46	14243.29	22.77	0	0	142.49	9.50	249.97	4.14	252.23	19.86	264.61	21.50	1	-115.95	1.62	0.57	4	51	8	20	13
207	76.35	88.90	52	12215.32	14.79	14223.73	10.92	0	0	247.89	21.69	306.70	3.79	131.34	12.39	106.13	11.71	1	656.20	3.07	0.62	5	51	9	20	12
208	75.43	88.39	53	12068.70	36.89	14142.22	20.72	0	0	156.76	9.44	255.35	4.85	400.02	39.51	259.36	20.44	1	2257.50	3.05	0.64	5	51	10	20	11
209	76.60	88.97	54	12256.42	30.80	14234.61	23.29	0	0	185.82	23.74	300.02	6.10	186.04	27.04	141.64	21.15	0	1627.52	3.06	0.39	4	51	11	20	10
210	75.98	88.60	57	12156.57	28.19	14175.56	35.24	0	0	158.45	29.68	319.29	6.02	121.22	28.02	145.40	30.13	1	2404.35	3.38	0.26	5	51	12	20	9
211	75.91	88.04	58	12146.14	26.15	14086.71	38.15	0	0	131.08	9.10	272.75	4.70	288.14	25.56	356.74	38.18	1	1219.90	1.98	0.53	5	51	13	20	8
212	75.86	88.19	59	12137.43	31.73	14110.67	32.89	0	0	125.13	7.77	260.65	4.47	365.98	34.24	355.79	33.64	1	1221.88	1.69	0.56	5	51	14	20	7
213	74.87	86.53	61	11979.69	19.88	13844.25	33.13	0	0	199.38	14.54	312.41	6.50	215.12	18.34	338.44	34.16	1	4676.45	5.78	0.53	4	51	15	20	6
214	76.08	87.90	62	12173.36	24.37	14063.76	40.76	0	0	138.75	18.49	319.33	5.41	142.51	22.17	234.75	36.88	0	2928.58	2.43	0.35	5	51	16	20	5
215	75.08	87.74	63	12013.03	27.41	14038.89	28.93	0	0	154.36	7.86	243.07	4.90	387.57	31.03	395.42	32.36	1	1894.25	3.38	0.52	5	51	17	20	4
216	76.47	88.93	64	12234.57	20.50	14228.67	21.09	0	0	209.70	27.31	297.52	4.86	103.83	13.77	126.06	19.94	1	1726.65	3.22	0.41	4	51	18	20	3
217	75.97	88.02	65	12155.20	22.63	14083.46	30.67	0	0	130.70	8.92	274.67	4.38	259.97	21.53	334.07	31.61	1	2283.65	3.74	0.53	5	51	19	20	2
218	76.10	87.74	66	12176.72	14.62	14038.26	25.78	0	0	180.39	12.19	284.55	4.34	168.79	13.13	284.20	24.81	1	1360.08	4.10	0.64	4	51	20	20	1
219	63.45	53.85	44	10152.31	25.35	8616.54	18.24	0	0	147.50	7.78	268.39	4.04	356.45	27.19	272.65	17.50	1	3428.02	2.88	0.62	5	52	1	1	1
220	72.67	56.38	44	11626.59	26.22	9021.34	93.00	0	0	91.76	17.06	310.42	4.56	88.08	18.83	336.80	92.72	1	2481.98	3.59	0.26	5	53	1	1	1
221	81.87	82.45	44	13099.96	32.32	13191.58	18.44	0	0	121.43	9.40	258.37	3.72	309.16	31.92	186.78	16.66	1	-3.00	2.28	0.56	5	54	1	3	3
222	81.36	82.77	45	13017.83	23.87	13243.78	39.05	0	0	138.54	20.28	289.98	5.06	121.88	19.42	204.33	34.28	1	1550.75	3.27	0.33	4	54	2	3	2
223	81.84	82.68	46	13094.20	23.02	13229.32	12.31	0	0	190.08	15.75	268.86	3.75	211.85	20.40	108.44	9.83	1	259.75	3.08	0.61	5	54	3	3	1
224	67.95	61.75	46	10871.27	19.73	9880.72	33.92	0	0	130.00	11.15	276.76	4.19	179.83	17.77	293.40	32.99	1	-775.52	2.32	0.52	5	55	1	1	1
225	69.85	83.12	46	11176.70	40.10	13299.00	19.88	0	0	130.63	15.46	289.32	4.35	246.19	38.68	131.97	18.42	1	2299.35	3.19	0.42	5	56	1	1	1
226	66.50	57.17	48	10639.28	22.79	9146.55	23.48	0	0	214.62	24.82	344.83	6.00	151.16	19.68	156.30	20.67	0	3879.02	5.33	0.44	4	57	1	2	2
227	66.93	55.66	49	10708.25	28.62	8905.37	29.05	0	0	203.75	43.33	371.67	5.82	115.24	29.29	66.13	21.76	1	3731.30	5.19	0.26	5	57	2	2	1
228	75.53	83.85	48	12084.12	26.68	13416.76	27.05	0	0	140.30	10.76	302.89	4.97	272.21	25.21	274.34	25.77	1	2617.88	3.32	0.48	4	58	1	1	1
229	73.13	83.77	49	11700.59	35.65	13403.63	17.11	0	0	163.52	10.74	291.51	4.90	378.07	38.72	206.26	15.65	1	3732.70	3.48	0.59	5	59	1	1	1
230	69.69	60.28	50	11151.17	30.04	9644.07	35.35	0	0	160.47	33.98	319.39	5.91	100.63	23.54	126.62	30.17	1	-117.95	2.74	0.21	4	60	1	7	7
231	69.68	59.79	51	11148.55	17.33	9565.81	34.61	0	0	212.59	25.47	316.76	6.01	102.54	13.44	219.49	30.87	1	1291.23	2.61	0.43	4	60	2	7	6
232	68.22	58.97	53	10915.45	24.94	9435.33	29.33	0	0	198.06	11.00	287.58	6.46	341.14	26.27	379.80	32.58	1	3690.67	3.11	0.53	5	60	3	7	5
233	68.47	58.64	54	10955.90	50.25	9382.26	38.61	0	0	162.68	14.52	347.51	6.57	337.23	46.63	277.98	37.73	1	4694.17	4.20	0.59	5	60	4	7	4
234	67.61	57.50	55	10818.26	28.34	9200.10	21.65	0	0	235.57	14.00	320.62	7.00	340.08	29.27	274.01	21.39	1	6008.12	5.82	0.64	5	60	5	7	3
235	66.29	58.84	56	10606.98	12.31	9414.67	13.10	0	0	424.42	21.52	340.94	6.82	187.99	10.95	199.92	11.66	0	5497.58	7.92	0.77	3	60	6	7	2
236	66.15	58.33	57	10584.10	17.14	9332.78	27.03	0	0	274.55	19.38	366.36	7.58	190.30	15.51	292.35	25.84	1	6007.30	4.18	0.59	4	60	7	7	1
237	77.62	84.15	50	12418.62	21.35	13464.05	19.98	0	0	166.34	14.75	291.47	4.29	186.01	18.87	174.06	17.68	0	1926.98	4.43	0.55	3	61	1	1	1
238	76.55	86.20	51	12248.30	26.14	13792.55	32.24	0	0	173.93	28.72	323.79	5.55	100.83	17.23	147.43	28.10	1	744.75	3.01	0.34	5	62	1	1	1
239	81.30	82.75	51	13008.56	38.16	13239.25	21.35	0	0	115.19	10.36	263.24	3.95	298.65	37.83	185.19	19.19	1	-291.55	1.72	0.50	5	63	1	1	1
240	87.51	66.33	51	14002.05	23.69	10612.65	31.47	0	0	111.16	7.70	252.15	3.83	269.41	22.41	329.96	32.30	1	1732.83	3.44	0.53	5	64	1	1	1
241	64.09	54.77	52	10253.93	41.46	8763.37	45.25	0	0	136.97	10.34	282.32	5.86	351.62	40.93	387.25	46.86	1	6794.45	4.81	0.56	5	65	1	3	3
242	63.79	55.14	53	10206.22	40.79	8821.94	31.43	0	0	141.38	16.00	331.43	6.55	277.73	38.54	217.24	28.84	1	5057.85	2.39	0.37	5	65	2	3	2
243	63.25	56.43	55	10119.45	24.90	9028.51	49.62	0	0	166.06	8.18	264.75	4.75	324.38	24.33	549.69	50.46	1	4530.33	1.58	0.73	5	65	3	3	1
244	69.43	85.46	52	11108.18	29.16	13673.96	17.26	0	0	202.50	12.72	277.20	5.62	329.78	29.65	216.36	15.74	1	3173.02	4.77	0.62	5	66	1	4	4
245	68.46	85.50	54	10952.95	34.82	13679.46	20.00	0	0	133.16	11.73	282.06	4.32	288.86	34.03	177.18	17.94	1	2284.58	2.70	0.53	5	66	2	4	3
246	67.97	85.82	55	10874.88	25.90	13730.80	26.42	0	0	144.83	13.46	261.99	4.89	216.49	23.41	220.95	23.84	0	1329.05	2.06	0.47	4	66	3	4	2
247	68.54	85.77	56	10966.63	35.94	13723.71	40.99	0	0	100.51	14.90	293.84	4.92	187.94	32.04	214.06	36.63	0	804.65	1.43	0.28	5	66	4	4	1
248	66.41	56.80	54	10625.44	57.25	9088.37	30.31	0	0	159.75	25.57	383.23	8.29	273.81	52.94	147.42	27.21	1	6295.98	5.55	0.26	5	67	1	1	1
249	74.70	87.40	55	11951.53	33.36	13983.35	22.63	0	0	198.10	17.22	311.37	6.70	276.97	32.85	203.49	20.38	1	4996.67	7.46	0.52	5	68	1	5	5
250	74.02	86.71	56	11842.93	46.83	13872.81	30.87	0	0	132.04	15.19	345.36	5.91	280.77	46.41	208.37	28.12	1	5022.45	4.02	0.38	5	68	2	5	4
251	73.60	85.88	57	11776.36	17.26	13741.15	256.14	0	0	120.84	9.36	321.50	4.84	178.23	15.78	1093.95	513.80	1	3662.75	4.11	0.54	5	68	3	5	3
252	73.99	84.24	59	11839.15	21.99	13478.10	38.40	0	0	140.70	11.41	294.72	5.07	213.68	20.16	339.92	39.55	1	3075.27	4.20	0.52	5	68	4	5	2
253	74.22	85.36	60	11874.84	18.91	13657.67	30.45	0	0	161.56	10.33	303.53	4.95	234.65	17.52	351.70	32.24	1	1886.67	4.40	0.57	4	68	5	5	1
254	81.69	82.83	55	13070.09	22.08	13252.90	27.09	0	0	134.42	10.49	260.03	4.24	220.05	20.42	268.33	25.36	1	1121.83	2.80	0.53	5	69	1	1	1
255	87.01	65.35	55	13920.98	37.17	10455.76	26.21	0	0	105.85	12.18	297.79	4.19	248.22	34.08	177.16	23.45	0	2608.05	2.37	0.39	4	70	1	1	1
256	70.97	58.66	56	11354.72	19.98	9384.91	29.26	0	0	226.48	48.49	339.84	6.28	92.64	24.25	92.34	20.64	1	1275.92	1.69	0.25	5	71	1	2	2
257	72.05	57.49	58	11528.03	23.71	9198.55	28.55	0	0	129.48	17.04	309.56	4.09	139.97	21.53	167.19	24.93	0	961.58	1.66	0.39	5	71	2	2	1
258	74.56	82.71	56	11929.50	24.41	13233.37	38.39	0	0	133.33	13.14	302.86	4.98	193.33	21.94	279.50	37.80	1	3305.08	3.80	0.46	5	72	1	2	2
259	74.30	83.24	58	11887.67	21.62	13317.86	17.49	0	0	207.33	13.52	307.65	5.11	252.68	20.37	208.71	15.92	1	3667.23	5.20	0.64	4	72	2	2	1
260	86.25	68.83	56	13800.39	29.48	11012.55	36.07	0	0	105.73	8.36	275.62	3.97	287.25	28.27	300.76	35.68	1	2530.92	3.96	0.50	5	73	1	1	1
261	68.48	57.75	57	10956.24	61.07	9240.72	37.34	0	0	130.69	13.23	331.85	6.54	359.53	56.10	284.39	35.77	1	6532.52	3.41	0.43	5	74	1	5	5
262	68.20	57.69	60	10912.22	14.59	9229.72	26.55	0	0	247.92	39.18	328.44	5.67	79.15	13.69	133.71	22.58	1	1045.35	2.81	0.35	5	74	2	5	4
263	67.19	59.30	62	10750.85	25.76	9487.89	27.68	0	0	185.17	18.78	318.34	6.33	197.03	23.02	211.56	24.74	0	2178.00	2.75	0.45	5	74	3	5	3
264	67.76	61.14	65	10841.02	25.68	9782.10	16.48	0	0	241.43	23.71	312.14	6.09	202.02	22.59	131.17	15.17	1	1233.33	3.74	0.52	4	74	4	5	2
265	68.19	61.36	66	10910.99	34.48	9817.84	25.43	0	0	136.94	17.70	316.03	5.02	205.65	30.49	151.55	22.26	0	969.90	1.88	0.37	4	74	5	5	1
266	65.81	56.26	58	10530.31	17.15	9001.39	11.67	0	0	299.93	18.90	346.14	5.20	209.21	15.29	142.86	10.27	0	3189.92	4.75	0.71	3	75	1	15	15
267	64.19	56.75	59	10270.83	13.84	9079.77	11.66	0	0	310.39	14.69	350.58	5.05	226.63	12.46	191.47	10.43	0	5394.98	6.20	0.78	3	75	2	15	14
268	64.23	55.50	60	10277.03	16.44	8880.26	21.78	0	0	206.76	11.90	319.15	5.12	224.84	15.06	291.36	20.90	1	4538.48	4.32	0.65	4	75	3	15	13
269	63.43	55.98	61	10149.32	15.02	8956.83	37.63	0	0	202.99	9.70	301.34	5.26	245.87	14.55	489.20	49.36	1	5104.90	3.67	0.71	5	75	4	15	12
270	62.78	55.40	62	10044.15	16.34	8864.45	38.06	0	0	145.86	10.37	303.94	4.29	180.45	14.80	365.40	39.84	1	3474.00	2.32	0.60	5	75	5	15	11
271	62.75	55.80	63	10040.64	17.15	8927.26	105.68	0	0	136.24	12.06	315.69	5.36	154.20	15.55	621.27	172.40	1	4151.75	4.06	0.51	5	75	6	15	10
272	62.98	55.08	64	10077.54	23.27	8813.01	37.50	0	0	160.16	13.79	289.29	5.98	212.77	21.30	321.81	37.77	1	3448.10	3.95	0.48	5	75	7	15	9
273	63.82	55.15	65	10211.96	31.18	8824.07	53.43	0	0	113.10	13.23	313.11	5.79	210.20	28.47	332.51	54.56	1	3155.58	2.36	0.36	5	75	8	15	8
274	63.90	53.97	66	10223.71	26.18	8635.78	34.52	0	0	163.00	11.65	277.30	5.68	280.37	25.32	322.41	34.46	1	4706.00	2.90	0.56	5	75	9	15	7
275	63.83	54.97	67	10213.57	20.74	8795.52	42.47	0	0	143.82	10.45	299.51	5.16	227.01	19.20	402.47	48.48	1	4914.42	3.98	0.53	5	75	10	15	6
276	64.11	53.92	68	10258.17	29.05	8626.81	50.10	0	0	137.86	12.50	275.66	6.43	252.47	27.68	389.51	56.32	1	2729.12	4.49	0.39	5	75	11	15	5
277	64.29	53.80	69	10286.88	22.84	8608.18	20.33	0	0	165.21	8.78	268.43	4.49	317.94	23.22	296.57	19.93	1	2236.70	2.08	0.63	4	75	12	15	4
278	63.50	53.82	71	10159.85	47.22	8611.58	80.69	0	0	126.39	32.48	317.79	9.24	140.92	40.27	231.29	76.81	0	5148.02	1.85	0.16	5	75	13	15	3
279	63.43	55.15	72	10148.80	20.44	8824.69	44.85	0	0	162.56	8.88	266.34	5.21	285.07	20.48	500.09	58.36	1	3142.60	3.03	0.59	5	75	14	15	2
280	63.73	54.65	73	10196.05	27.80	8743.23	60.01	0	0	135.50	12.43	275.66	5.64	236.39	25.44	380.09	53.60	1	3547.62	2.97	0.50	5	75	15	15	1
281	67.76	60.83	58	10842.00	30.05	9732.58	39.88	0	0	123.45	19.20	317.41	5.25	149.18	26.52	197.52	35.35	0	-168.75	1.30	0.29	4	76	1	4	4
282	68.92	61.44	59	11027.25	26.95	9830.81	23.32	0	0	146.26	15.17	282.11	4.59	200.60	24.00	173.89	20.65	0	-1467.90	1.47	0.46	3	76	2	4	3
283	67.50	60.52	61	10800.51	18.10	9682.63	22.25	0	0	231.90	24.62	316.98	5.50	127.01	14.50	159.94	19.29	1	-117.38	3.04	0.49	4	76	3	4	2
284	67.66	61.68	64	10825.90	52.74	9869.58	49.66	0	0	107.25	32.51	317.07	6.41	131.58	44.29	123.22	41.32	1	671.05	3.91	0.11	4	76	4	4	1
285	77.76	83.86	59	12440.88	63.77	13418.36	26.83	0	0	98.38	10.69	292.38	4.79	395.47	70.19	195.06	24.48	1	1670.02	2.03	0.37	5	77	1	1	1
286	81.94	82.07	61	13110.68	11.82	13131.21	33.33	0	0	174.91	35.06	297.09	4.31	73.20	12.51	139.06	30.26	1	427.83	3.06	0.26	4	78	1	2	2
287	81.69	82.47	64	13070.73	28.46	13195.31	29.37	0	0	112.82	16.63	286.15	3.93	148.15	24.74	152.76	25.39	0	1203.60	2.63	0.33	3	78	2	2	1
288	62.45	57.97	62	9991.24	21.79	9275.95	27.95	0	0	184.71	11.37	272.56	5.65	269.23	21.41	335.88	28.87	1	1692.15	2.33	0.60	5	79	1	1	1
289	72.59	56.62	62	11614.42	24.35	9059.55	15.98	0	0	173.72	18.04	276.21	3.93	178.05	21.30	107.81	11.84	1	-236.67	3.00	0.52	5	80	1	1	1
290	65.12	59.35	63	10418.43	78.26	9495.65	23.49	0	0	137.57	17.27	303.01	6.27	387.80	78.58	144.74	20.68	1	2388.33	3.74	0.37	5	81	1	4	4
291	64.88	58.38	64	10381.19	29.73	9341.02	26.43	0	0	166.01	22.27	335.51	5.67	170.61	26.15	151.38	22.97	0	3058.33	3.07	0.36	4	81	2	4	3
292	64.36	57.27	66	10297.27	18.84	9162.82	17.95	0	0	232.07	9.07	260.36	5.15	347.40	19.79	345.53	18.98	1	2653.80	3.09	0.71	5	81	3	4	2
293	64.22	56.72	67	10274.43	20.36	9075.41	51.29	0	0	144.29	9.86	289.45	4.79	232.30	19.05	437.80	49.47	1	3515.38	2.90	0.60	5	81	4	4	1
294	62.79	53.92	63	10045.88	26.59	8627.02	37.13	0	0	161.23	13.10	272.59	5.03	249.04	24.69	266.36	33.39	1	2625.00	2.50	0.59	5	82	1	1	1
295	75.85	83.50	63	12135.53	35.23	13360.22	45.14	0	0	88.53	12.17	306.49	4.55	199.71	31.89	254.52	41.32	1	2830.75	2.99	0.29	5	83	1	1	1
296	69.11	83.14	64	11057.76	30.75	13302.62	40.44	0	0	103.17	9.84	257.01	4.63	251.86	29.08	315.85	40.69	1	1643.23	1.73	0.42	5	84	1	1	1
297	69.88	55.91	64	11181.23	32.42	8945.23	20.65	0	0	136.08	9.28	273.25	4.43	345.06	33.81	239.18	19.22	1	999.45	2.32	0.55	5	85	1	2	2
298	69.75	55.95	65	11159.56	28.08	8951.61	20.50	0	0	164.54	9.38	275.47	4.89	353.16	29.63	280.66	19.86	1	900.83	2.04	0.59	5	85	2	2	1
299	71.84	87.20	64	11495.19	30.19	13952.17	21.66	0	0	166.53	16.88	300.76	5.36	229.91	27.09	165.65	19.30	0	2313.27	3.43	0.46	4	86	1	1	1
300	73.96	81.59	64	11833.50	23.61	13054.87	21.30	0	0	166.74	22.90	298.25	4.07	132.31	21.75	96.85	14.02	1	-411.88	2.15	0.40	5	87	1	1	1
301	72.83	58.39	66	11653.05	21.95	9342.54	41.99	0	0	131.52	10.36	271.03	4.92	220.72	20.42	381.26	46.75	1	1164.60	3.09	0.49	5	88	1	1	1
302	68.28	54.39	67	10924.45	22.10	8703.01	45.96	0	0	121.56	20.93	317.93	4.44	91.09	18.01	205.98	40.12	1	1357.85	1.76	0.28	4	89	1	3	3
303	69.44	55.89	69	11110.85	28.93	8942.52	20.10	0	0	202.26	21.77	340.87	5.94	205.49	26.23	145.00	18.06	0	3149.15	3.00	0.48	5	89	2	3	2
304	69.18	57.45	72	11069.29	18.50	9191.29	43.81	0	0	142.96	16.74	328.18	4.99	124.35	17.14	285.12	40.92	1	3370.65	4.09	0.41	4	89	3	3	1
305	76.57	85.32	67	12251.80	10.44	13651.81	50.48	0	0	175.70	10.94	306.99	4.14	129.55	8.74	494.26	67.92	1	3783.65	6.08	0.69	4	90	1	5	5
306	77.72	84.33	68	12434.72	24.96	13492.72	23.45	0	0	133.79	12.39	324.34	4.10	209.07	22.28	195.92	21.10	0	3610.35	3.31	0.50	4	90	2	5	4
307	77.75	84.04	70	12440.35	32.97	13446.35	20.43	0	0	148.80	19.84	319.20	4.74	192.05	28.90	122.95	20.14	1	1560.62	4.29	0.38	4	90	3	5	3
308	77.82	84.53	71	12451.08	35.17	13524.12	22.91	0	0	136.73	14.79	315.48	4.89	250.19	32.00	164.34	20.36	1	2353.00	3.94	0.42	5	90	4	5	2
309	79.09	84.26	72	12653.82	34.48	13481.47	19.99	0	0	143.79	12.36	309.66	4.78	302.00	33.52	182.21	18.05	1	2841.42	3.50	0.50	4	90	5	5	1
310	65.69	60.64	68	10510.15	22.38	9702.77	14.71	0	0	156.37	12.53	292.04	3.49	215.09	19.78	140.90	12.71	0	2074.73	4.30	0.60	4	91	1	2	2
311	64.69	59.73	69	10349.79	25.02	9556.10	19.88	0	0	197.26	28.09	307.64	5.06	133.69	21.22	103.09	16.52	1	482.50	2.91	0.39	5	91	2	2	1
312	75.01	84.39	69	12001.85	23.97	13503.01	33.09	0	0	151.14	20.11	312.93	5.23	140.27	21.88	192.13	29.08	0	2769.55	4.29	0.37	4	92	1	4	4
313	73.70	84.28	70	11792.02	46.55	13484.17	21.97	0	0	109.24	11.30	310.22	4.33	332.83	47.18	166.65	19.81	1	2301.80	3.75	0.42	5	92	2	4	3
314	72.57	84.70	71	11611.71	29.37	13551.80	17.92	0	0	141.59	16.41	316.93	3.87	194.34	25.68	116.03	14.90	1	2679.88	3.38	0.44	5	92	3	4	2
315	74.43	85.01	72	11908.92	42.70	13601.36	14.98	0	0	186.00	26.85	311.56	5.89	234.02	39.36	98.36	18.28	1	2610.92	4.65	0.37	5	92	4	4	1
316	67.42	56.21	70	10786.45	17.96	8993.71	16.76	0	0	278.84	14.00	318.44	6.13	266.30	17.62	260.18	15.63	1	6190.65	6.00	0.72	4	93	1	11	11
317	66.63	56.12	71	10660.59	19.48	8978.76	36.27	0	0	223.23	21.70	359.95	7.39	155.81	17.30	283.04	34.19	1	4624.70	8.05	0.47	4	93	2	11	10
318	64.86	56.84	73	10377.43	27.39	9094.10	24.90	0	0	189.87	11.81	268.01	6.25	332.28	28.28	304.48	24.98	1	2528.15	3.57	0.52	5	93	3	11	9
319	66.51	56.92	74	10640.98	19.29	9107.17	19.14	0	0	238.27	26.14	354.62	5.43	132.97	15.85	135.32	17.45	1	4087.08	5.68	0.48	3	93	4	11	8
320	66.08	56.31	75	10572.45	38.97	9009.05	52.53	0	0	126.56	15.98	347.05	7.24	241.49	36.39	307.19	52.47	1	4560.70	5.84	0.29	5	93	5	11	7
321	64.91	56.33	76	10386.12	52.81	9012.56	58.36	0	0	88.39	13.00	343.62	6.25	278.89	50.70	296.81	58.07	1	5185.12	4.55	0.26	5	93	6	11	6
322	65.67	57.25	77	10506.60	27.97	9160.25	27.75	0	0	143.67	13.53	345.86	5.23	231.51	25.39	229.65	25.21	0	5459.17	4.22	0.45	4	93	7	11	5
323	65.29	57.58	78	10446.25	22.61	9212.13	24.54	0	0	189.17	12.25	304.02	5.69	272.48	21.39	283.38	24.22	1	4011.15	5.56	0.58	5	93	8	11	4
324	66.60	58.41	79	10655.81	30.34	9345.55	41.58	0	0	135.96	13.98	309.15	6.31	233.08	27.91	308.82	41.00	1	2964.17	3.86	0.37	5	93	9	11	3
325	66.85	58.08	80	10696.11	14.91	9292.73	34.32	0	0	226.18	14.27	304.88	6.18	186.75	13.57	381.59	37.76	1	3022.17	5.99	0.63	4	93	10	11	2
326	67.05	57.10	81	10727.48	17.98	9135.97	21.84	0	0	201.05	12.94	328.25	5.18	218.44	16.38	262.19	20.38	1	4363.25	5.02	0.62	4	93	11	11	1
327	76.81	88.48	71	12289.03	22.99	14156.40	25.77	0	0	149.13	13.47	273.23	4.57	197.89	20.54	218.19	23.83	0	847.30	2.39	0.51	5	94	1	2	2
328	76.22	88.48	72	12195.08	20.48	14157.14	22.87	0	0	211.52	30.18	321.49	5.19	110.35	18.45	113.58	16.67	1	2870.30	3.51	0.37	5	94	2	2	1
329	69.62	59.48	72	11138.52	139.79	9516.72	41.45	0	0	90.02	22.02	324.31	6.81	341.18	129.97	126.33	33.45	1	2091.77	4.61	0.20	5	95	1	6	6
330	69.92	60.05	73	11187.75	24.98	9607.41	26.01	0	0	173.04	21.14	326.28	5.39	157.80	22.10	164.16	22.93	0	3226.65	2.52	0.41	4	95	2	6	5
331	69.81	60.06	74	11168.90	49.57	9608.97	21.99	0	0	156.72	12.02	280.13	5.56	390.37	47.79	224.05	20.19	1	2485.30	3.31	0.53	5	95	3	6	4
332	69.86	59.54	75	11176.89	33.51	9526.39	30.09	0	0	147.81	20.21	315.17	5.83	189.04	29.70	169.90	26.54	0	1931.45	2.00	0.34	5	95	4	6	3
333	70.23	59.36	76	11237.12	20.77	9497.93	18.15	0	0	233.12	20.81	303.49	5.56	179.33	18.28	156.51	15.88	0	2592.42	3.21	0.56	3	95	5	6	2
334	69.81	59.91	77	11169.67	23.55	9586.03	10.44	0	0	263.85	42.54	312.35	5.11	122.19	21.53	75.24	11.10	1	307.35	2.52	0.38	5	95	6	6	1
335	76.51	85.20	73	12241.07	17.12	13631.22	13.23	0	0	255.36	10.80	316.55	5.03	309.75	16.93	246.57	12.32	1	6611.00	10.01	0.75	4	96	1	9	9
336	76.87	85.13	74	12298.45	23.86	13620.08	24.61	0	0	251.53	28.07	345.96	7.48	164.98	21.06	170.09	21.70	0	5967.05	6.11	0.45	5	96	2	9	8
337	76.57	84.35	75	12250.62	31.53	13495.76	28.37	0	0	161.21	15.75	337.08	6.08	245.56	29.87	224.45	26.26	0	4991.10	4.51	0.48	5	96	3	9	7
338	76.22	85.94	76	12194.69	15.18	13749.88	23.26	0	0	217.51	11.21	298.75	5.20	232.84	14.01	332.38	23.84	1	3628.40	4.92	0.68	4	96	4	9	6
339	76.27	87.30	77	12202.81	10.23	13967.95	13.77	0	0	283.11	12.91	295.83	4.27	174.02	9.13	233.44	12.37	0	2880.27	5.40	0.80	3	96	5	9	5
340	75.52	86.53	78	12083.67	35.79	13845.41	47.85	0	0	144.54	11.06	264.01	6.52	336.10	37.11	412.79	52.98	1	1994.17	4.18	0.40	5	96	6	9	4
341	74.16	85.39	80	11865.88	14.69	13661.78	14.51	0	0	279.25	21.30	303.66	4.90	148.29	12.97	145.74	12.47	0	2587.73	8.09	0.65	4	96	7	9	3
342	74.68	85.90	81	11948.77	15.32	13744.61	16.76	0	0	225.18	18.85	301.38	4.33	140.11	13.19	154.07	14.78	0	2893.05	6.89	0.61	4	96	8	9	2
343	75.17	84.66	82	12026.74	16.58	13544.81	20.74	0	0	197.44	15.42	297.10	4.58	164.11	14.72	205.14	18.36	0	2708.30	5.35	0.60	3	96	9	9	1
344	76.43	85.93	75	12229.14	18.68	13748.10	40.71	0	0	188.67	12.61	300.93	5.76	218.93	17.03	377.15	39.94	1	4671.23	4.44	0.62	5	97	1	1	1
345	87.27	65.56	75	13963.95	37.07	10488.88	32.48	0	0	99.82	14.51	285.05	4.34	197.00	32.84	172.61	28.74	0	2116.02	2.65	0.31	5	98	1	1	1
346	64.91	57.82	76	10386.10	19.65	9251.78	28.17	0	0	168.80	9.33	282.90	4.48	274.29	18.69	326.64	27.54	1	2890.40	2.78	0.68	5	99	1	1	1
347	78.10	82.50	76	12496.41	39.45	13200.13	51.52	0	0	111.60	14.88	299.54	6.34	231.73	36.19	284.59	50.77	1	2624.20	3.42	0.33	5	100	1	1	1
348	63.97	54.71	79	10235.18	24.17	8753.26	47.69	0	0	123.61	8.88	271.07	4.72	263.81	23.06	419.34	50.93	1	2718.48	1.87	0.52	5	101	1	32	32
349	64.17	54.04	80	10266.47	32.36	8646.07	32.59	0	0	148.07	8.41	235.56	4.98	394.13	36.19	368.62	32.49	1	4062.65	2.12	0.59	5	101	2	32	31
350	63.89	53.75	81	10222.37	30.17	8600.28	33.95	0	0	150.17	13.87	266.78	5.97	254.22	28.03	267.83	33.61	1	4112.98	2.55	0.47	5	101	3	32	30
351	62.61	54.22	82	10016.81	31.07	8675.82	28.88	0	0	125.87	19.22	287.82	4.55	156.30	27.00	145.58	25.38	0	1155.65	1.58	0.31	3	101	4	32	29
352	62.98	55.16	85	10076.33	18.79	8824.88	43.53	0	0	140.29	8.90	260.88	4.29	231.93	17.39	411.35	42.52	1	3038.15	2.49	0.61	5	101	5	32	28
353	63.12	54.11	86	10099.92	21.33	8657.02	35.42	0	0	200.72	27.78	316.33	6.74	122.41	20.41	198.12	31.22	1	3603.55	2.68	0.36	5	101	6	32	27
354	63.87	55.82	88	10218.48	23.02	8930.82	80.39	0	0	125.74	8.77	297.34	5.12	262.28	21.97	602.32	100.82	1	3710.52	2.03	0.49	5	101	7	32	26
355	63.03	55.55	89	10084.55	15.35	8888.46	79.06	0	0	138.42	15.87	314.02	5.34	113.76	16.69	451.61	99.16	1	2638.52	2.96	0.43	4	101	8	32	25
356	62.91	54.94	90	10065.04	28.13	8791.02	49.94	0	0	125.63	10.62	270.41	5.70	263.85	26.86	408.36	57.91	1	3245.92	2.63	0.40	5	101	9	32	24
357	62.82	54.56	91	10050.42	22.14	8729.75	33.27	0	0	153.41	13.73	278.58	5.37	193.78	20.03	285.25	31.49	1	2735.90	3.21	0.47	4	101	10	32	23
358	62.88	54.11	92	10060.15	28.75	8657.81	37.90	0	0	134.20	10.82	249.05	5.58	279.19	27.74	344.17	39.69	1	1120.75	2.23	0.42	4	101	11	32	22
359	62.85	54.32	93	10055.71	26.69	8690.99	26.98	0	0	123.54	15.23	283.05	4.08	166.96	23.54	168.74	23.73	0	1662.25	2.24	0.40	3	101	12	32	21
360	63.61	54.26	95	10178.35	25.96	8681.86	30.51	0	0	135.15	10.05	261.07	4.88	273.75	24.64	306.17	30.57	1	2061.83	2.78	0.50	5	101	13	32	20
361	63.61	53.84	96	10177.41	27.91	8614.19	42.17	0	0	121.89	12.35	283.59	5.40	217.44	25.50	313.92	41.91	1	2166.92	2.43	0.39	5	101	14	32	19
362	63.08	54.14	97	10093.05	16.17	8661.80	24.23	0	0	165.29	9.88	273.26	4.15	212.31	14.80	302.89	23.86	1	3829.27	3.82	0.65	5	101	15	32	18
363	63.57	54.61	98	10170.79	38.65	8736.84	42.65	0	0	109.85	8.27	260.95	4.82	355.72	40.35	380.27	45.07	1	2222.45	2.21	0.49	5	101	16	32	17
364	62.64	54.75	99	10022.15	13.41	8760.05	31.80	0	0	140.19	9.94	303.92	3.52	147.41	11.86	330.64	32.02	1	4058.30	2.69	0.63	4	101	17	32	16
365	63.14	53.57	100	10102.53	32.34	8570.43	35.25	0	0	131.91	17.29	292.85	5.66	191.16	28.90	208.53	31.42	0	3368.52	2.34	0.33	5	101	18	32	15
366	63.56	54.08	101	10169.56	26.15	8652.51	30.20	0	0	160.24	9.81	259.59	5.34	310.75	26.60	357.78	32.25	1	5592.12	3.82	0.57	5	101	19	32	14
367	64.70	55.17	104	10351.97	35.16	8826.50	23.77	0	0	162.83	11.25	294.73	5.63	346.30	35.95	268.86	22.56	1	4796.23	3.90	0.53	5	101	20	32	13
368	64.32	55.57	105	10291.83	30.16	8891.35	25.66	0	0	138.94	9.04	294.15	4.81	336.83	31.29	306.23	25.47	1	3783.27	3.28	0.52	5	101	21	32	12
369	64.98	55.82	106	10396.01	202.06	8931.80	30.95	0	0	105.18	13.20	327.56	6.23	899.46	221.98	202.66	28.45	1	5176.75	3.87	0.34	5	101	22	32	11
370	64.62	57.05	107	10339.48	25.60	9127.93	33.51	0	0	224.81	14.58	313.46	7.78	290.59	25.80	369.91	36.38	1	5886.25	6.56	0.58	5	101	23	32	10
371	64.86	58.12	108	10377.44	33.48	9298.53	16.75	0	0	288.84	17.27	304.25	8.37	392.38	37.80	222.75	15.49	1	5906.30	6.31	0.61	5	101	24	32	9
372	63.49	58.41	109	10157.98	18.37	9345.36	15.51	0	0	214.96	13.49	313.93	4.66	226.96	16.49	192.08	13.88	0	4114.95	3.85	0.68	5	101	25	32	8
373	64.36	57.37	110	10297.58	38.28	9178.77	42.25	0	0	137.03	9.97	285.22	5.96	369.30	41.06	387.31	44.80	1	3446.85	3.21	0.47	5	101	26	32	7
374	63.36	57.34	111	10137.57	23.80	9175.15	145.32	0	0	132.98	9.45	281.64	5.73	262.58	23.35	871.56	209.30	1	3372.55	2.34	0.52	5	101	27	32	6
375	64.57	57.29	112	10331.72	35.30	9165.91	74.01	0	0	120.30	11.99	335.43	5.71	278.28	33.49	439.96	61.10	1	5094.42	4.17	0.44	5	101	28	32	5
376	63.66	57.77	113	10185.74	25.31	9243.74	28.51	0	0	178.31	14.84	303.85	6.21	238.24	23.17	262.04	27.14	1	3703.60	4.23	0.52	5	101	29	32	4
377	63.74	58.83	114	10198.63	27.09	9412.12	17.91	0	0	208.69	17.52	306.30	5.80	248.89	24.58	165.83	16.01	0	4583.30	4.88	0.55	5	101	30	32	3
378	64.87	58.28	115	10378.76	26.79	9324.88	29.67	0	0	174.95	11.12	299.24	6.20	322.95	27.42	350.26	31.63	1	3975.73	6.17	0.48	4	101	31	32	2
379	63.87	59.41	118	10219.30	15.96	9506.32	38.26	0	0	144.89	10.49	286.54	4.15	172.48	14.41	355.77	39.15	1	1502.48	2.53	0.60	4	101	32	32	1
380	70.66	55.45	79	11306.09	31.13	8872.07	20.32	0	0	150.75	17.94	301.29	4.56	200.45	27.32	127.99	16.51	1	585.20	2.39	0.42	4	102	1	1	1
381	74.00	85.05	79	11840.79	16.94	13607.55	15.11	0	0	300.44	24.47	296.12	5.83	160.51	14.92	143.78	13.59	0	2238.67	8.46	0.62	5	103	1	1	1
382	76.42	89.17	79	12226.54	29.46	14266.43	43.33	0	0	129.73	18.10	276.53	5.84	163.69	26.15	239.43	39.10	0	971.25	1.75	0.32	5	104	1	1	1
383	87.29	65.52	79	13967.10	50.08	10483.30	27.25	0	0	93.88	8.54	261.89	4.09	365.04	51.46	236.03	25.10	1	997.00	2.86	0.42	5	105	1	4	4
384	87.22	65.54	80	13955.91	17.36	10486.17	28.38	0	0	150.88	19.39	298.97	3.98	105.08	15.75	170.62	24.68	1	2073.17	4.48	0.42	5	105	2	4	3
385	86.16	65.27	81	13786.15	41.19	10443.76	25.95	0	0	119.17	12.36	275.57	4.95	300.92	39.99	196.06	23.64	1	2114.12	4.70	0.40	5	105	3	4	2
386	87.37	65.41	82	13979.03	25.45	10466.28	24.13	0	0	157.94	23.81	301.62	4.42	124.85	20.63	113.38	17.98	1	2099.10	4.64	0.34	4	105	4	4	1
387	67.13	59.18	82	10741.27	30.91	9468.43	15.38	0	0	214.21	14.86	301.12	5.75	324.97	31.08	173.78	13.88	1	2704.92	5.22	0.61	4	106	1	6	6
388	65.59	59.34	83	10493.98	16.08	9493.82	13.37	0	0	258.61	17.55	317.46	4.65	182.57	14.14	151.56	11.68	0	3006.73	5.57	0.69	5	106	2	6	5
389	67.40	59.84	84	10784.70	56.41	9574.31	19.93	0	0	144.45	14.09	317.79	5.69	400.29	64.53	161.41	18.08	1	2234.58	3.32	0.45	5	106	3	6	4
390	66.94	59.67	85	10709.72	16.27	9547.50	12.29	0	0	246.40	15.65	321.51	4.28	197.19	14.38	149.04	10.75	0	2618.70	4.31	0.71	3	106	4	6	3
391	66.50	59.89	86	10639.59	28.03	9581.75	17.49	0	0	245.64	28.65	355.23	6.65	186.47	24.52	119.97	17.03	1	2581.58	4.15	0.45	5	106	5	6	2
392	67.24	59.21	87	10757.67	32.24	9472.95	26.26	0	0	172.64	13.86	305.88	6.45	300.63	32.02	256.68	24.58	1	3928.23	4.15	0.47	5	106	6	6	1
393	70.82	58.49	82	11330.77	34.68	9358.11	24.05	0	0	144.39	14.92	315.41	5.28	255.82	32.38	181.32	21.54	1	3011.80	3.63	0.45	5	107	1	2	2
394	70.47	58.36	83	11275.19	27.25	9337.87	39.92	0	0	138.63	8.60	275.24	5.13	321.00	28.03	437.38	49.56	1	2541.15	1.93	0.50	5	107	2	2	1
395	73.21	84.15	83	11714.05	15.51	13464.58	13.88	0	0	268.22	23.52	304.09	4.70	136.86	13.65	124.25	12.85	1	2266.73	6.49	0.60	5	108	1	2	2
396	73.12	85.11	84	11698.94	20.22	13617.03	16.25	0	0	212.07	17.80	294.17	4.73	185.81	17.80	149.73	14.50	0	1530.42	5.63	0.59	4	108	2	2	1
397	63.48	58.08	85	10157.37	21.93	9293.37	23.52	0	0	179.16	8.39	250.21	4.79	336.52	22.73	366.66	25.64	1	3532.02	3.32	0.64	5	109	1	1	1
398	72.53	56.58	85	11604.98	20.95	9052.53	27.37	0	0	137.59	7.15	235.35	3.80	298.41	21.06	360.52	28.51	1	2062.42	2.03	0.65	5	110	1	4	4
399	72.42	57.48	86	11587.73	12.88	9196.75	11.68	0	0	275.87	20.12	312.31	3.68	130.04	10.46	102.22	7.69	1	2006.15	4.25	0.68	4	110	2	4	3
400	70.79	57.61	87	11326.24	15.78	9217.44	30.41	0	0	287.34	50.58	344.93	7.25	75.84	14.40	137.78	25.61	1	2533.67	4.33	0.31	5	110	3	4	2
401	70.11	55.81	89	11217.69	55.12	8929.76	26.05	0	0	118.85	11.03	287.96	5.44	408.24	63.82	223.62	24.08	1	2967.02	2.49	0.40	5	110	4	4	1
402	75.22	86.86	85	12035.63	15.55	13896.90	40.43	0	0	169.75	13.04	286.17	5.02	158.77	14.03	366.93	42.89	1	2347.88	4.99	0.57	5	111	1	1	1
403	76.19	88.75	86	12190.43	16.94	14200.74	19.17	0	0	198.34	15.84	280.51	4.43	163.70	14.98	185.24	16.92	0	1355.15	4.24	0.60	4	112	1	4	4
404	76.74	88.17	87	12278.67	34.27	14106.59	31.70	0	0	110.90	12.97	284.90	4.73	227.73	30.96	210.93	28.56	0	1997.88	3.05	0.36	3	112	2	4	3
405	76.15	86.99	90	12183.92	16.45	13918.83	22.28	0	0	187.83	15.80	293.05	4.45	151.30	14.66	204.28	19.75	0	2238.75	5.70	0.58	5	112	3	4	2
406	76.07	88.41	91	12171.42	21.25	14145.40	45.15	0	0	122.94	11.63	261.62	4.50	175.49	19.15	329.86	45.44	1	1557.45	3.33	0.47	5	112	4	4	1
407	69.28	59.33	88	11085.39	26.39	9492.97	18.53	0	0	211.61	12.00	290.19	6.02	346.53	27.78	259.12	17.45	1	3819.25	4.72	0.60	5	113	1	3	3
408	69.50	60.12	89	11119.70	24.92	9619.31	22.04	0	0	164.95	17.30	321.60	4.78	183.28	21.96	162.23	19.52	0	2040.85	2.93	0.47	4	113	2	3	2
409	70.98	60.20	90	11356.47	27.06	9632.25	42.39	0	0	113.71	15.80	301.95	4.81	151.28	24.37	235.25	38.00	0	2408.73	2.47	0.32	5	113	3	3	1
410	68.23	60.01	91	10916.32	81.26	9601.68	25.36	0	0	108.30	8.72	277.60	4.99	563.23	113.60	250.95	24.10	1	1943.48	3.88	0.41	5	114	1	4	4
411	67.21	59.87	92	10754.04	18.21	9579.79	14.75	0	0	208.84	11.99	271.33	4.42	245.77	16.63	200.26	13.28	0	1952.02	5.20	0.70	3	114	2	4	3
412	67.55	60.73	93	10807.85	21.06	9716.44	26.89	0	0	150.01	13.54	283.03	4.55	181.10	18.81	230.51	24.16	0	1107.58	4.47	0.51	3	114	3	4	2
413	67.06	59.52	96	10729.67	27.95	9523.02	26.06	0	0	123.82	12.66	304.09	4.27	211.71	25.07	197.76	23.27	0	2212.02	3.00	0.44	4	114	4	4	1
414	69.93	55.10	93	11188.93	39.92	8816.51	26.86	0	0	107.07	25.44	299.11	4.29	135.20	36.49	100.34	29.87	1	1067.00	2.29	0.20	5	115	1	4	4
415	69.57	53.81	96	11130.99	17.92	8609.35	20.02	0	0	173.45	17.10	289.00	3.93	138.28	15.10	155.93	17.56	0	1331.30	2.77	0.53	4	115	2	4	3
416	69.84	55.76	97	11173.68	12.61	8922.07	30.64	0	0	195.04	34.05	314.88	4.56	72.30	12.08	143.69	26.80	1	2188.62	3.03	0.32	5	115	3	4	2
417	70.08	56.06	98	11213.28	24.21	8969.01	20.52	0	0	142.03	14.06	291.52	3.92	188.80	21.37	160.21	18.22	0	1340.80	2.71	0.50	4	115	4	4	1
418	74.96	84.15	93	11994.23	22.78	13463.25	47.42	0	0	95.55	14.47	287.53	3.87	121.66	22.82	241.13	43.11	1	1067.70	2.98	0.31	4	116	1	1	1
419	66.01	59.01	95	10561.12	11.09	9440.89	29.20	0	0	183.68	16.73	296.07	4.14	106.94	12.71	251.53	26.57	1	1445.25	4.64	0.57	4	117	1	1	1
420	79.32	86.40	95	12691.12	19.72	13823.55	30.81	0	0	174.84	25.13	294.02	4.68	86.27	14.42	164.25	26.63	1	2080.88	5.62	0.37	4	118	1	1	1
421	76.40	87.70	96	12224.42	30.68	14032.28	31.98	0	0	107.86	8.51	271.57	4.30	301.31	30.14	303.58	32.10	1	2611.23	3.02	0.45	5	119	1	11	11
422	75.50	86.91	97	12079.98	18.74	13905.77	23.08	0	0	192.20	22.03	316.32	4.64	118.23	14.20	153.57	20.29	1	3928.52	6.17	0.46	5	119	2	11	10
423	74.98	85.67	98	11996.68	10.93	13706.57	12.26	0	0	337.04	20.93	305.51	4.70	137.10	10.00	152.02	10.64	0	3430.98	9.38	0.74	4	119	3	11	9
424	74.68	85.12	99	11948.65	12.69	13618.64	19.26	0	0	197.39	12.16	298.68	3.87	159.68	11.26	240.75	17.41	0	3362.95	6.47	0.70	3	119	4	11	8
425	74.72	84.26	100	11955.74	15.07	13482.05	13.51	0	0	271.41	20.06	307.12	4.66	156.75	13.16	140.43	11.78	0	2149.55	6.19	0.66	4	119	5	11	7
426	75.34	85.61	101	12055.09	20.71	13698.07	24.83	0	0	155.37	12.48	309.32	4.56	200.93	18.62	239.96	22.51	0	2837.08	4.15	0.54	4	119	6	11	6
427	76.08	87.40	103	12172.41	13.88	13983.66	14.99	0	0	197.64	7.54	270.93	3.72	283.01	13.44	303.69	14.77	1	3059.50	4.60	0.76	4	119	7	11	5
428	74.94	86.01	104	11990.70	10.16	13762.25	16.76	0	0	283.31	14.95	301.28	4.60	149.70	9.17	243.84	15.22	0	3479.15	4.75	0.77	3	119	8	11	4
429	74.64	87.03	106	11942.75	32.15	13925.25	71.98	0	0	129.80	25.09	315.34	7.51	126.45	26.89	280.26	67.48	1	2623.60	5.47	0.25	5	119	9	11	3
430	76.05	86.86	107	12168.33	22.84	13897.52	41.10	0	0	160.06	13.91	273.23	4.62	202.97	20.30	267.76	35.12	1	2234.42	3.74	0.59	5	119	10	11	2
431	75.24	86.20	108	12038.37	47.59	13791.60	104.37	0	0	139.13	10.10	279.03	7.65	449.56	60.68	702.80	177.53	1	3370.05	6.51	0.18	5	119	11	11	1
432	68.55	61.10	98	10968.29	27.57	9775.32	39.19	0	0	104.22	15.84	292.04	4.17	138.33	23.34	198.18	34.51	0	-491.52	1.87	0.30	4	120	1	1	1
433	68.19	54.94	99	10909.99	14.91	8790.48	15.38	0	0	234.33	16.38	295.63	4.36	164.48	13.14	169.67	13.57	0	2494.42	5.18	0.67	3	121	1	6	6
434	67.42	55.84	100	10786.46	13.32	8934.23	19.32	0	0	250.23	19.34	333.97	4.83	129.93	10.98	191.68	16.95	1	2689.77	5.98	0.64	5	121	2	6	5
435	67.47	57.35	101	10795.17	75.33	9175.43	26.57	0	0	173.63	12.36	273.54	7.24	576.71	76.93	293.83	26.06	1	2290.70	4.08	0.46	5	121	3	6	4
436	67.87	56.93	102	10859.00	21.84	9108.00	10.30	0	0	339.24	17.18	308.93	6.22	316.18	21.66	159.20	9.31	1	4409.83	6.50	0.76	4	121	4	6	3
437	68.63	55.52	104	10981.15	52.47	8883.22	17.39	0	0	140.66	12.96	325.37	4.79	381.34	55.77	146.87	15.24	1	3008.08	3.63	0.54	5	121	5	6	2
438	67.22	55.26	105	10755.22	67.01	8840.94	15.63	0	0	131.57	9.89	323.38	4.41	525.14	94.57	165.23	14.20	1	3739.77	4.42	0.58	5	121	6	6	1
439	69.43	57.39	102	11109.45	60.93	9182.59	15.03	0	0	203.03	15.44	291.64	5.22	489.74	50.00	156.88	13.34	1	4861.55	5.24	0.65	5	122	1	1	1
440	74.86	87.82	102	11978.01	35.97	14051.67	17.30	0	0	207.16	9.48	237.98	5.62	488.39	46.22	292.90	17.26	1	3408.10	6.48	0.64	5	123	1	1	1
441	64.14	57.53	103	10261.74	39.10	9204.05	46.87	0	0	139.87	9.52	258.59	5.75	364.13	38.42	437.95	53.13	1	2623.12	2.64	0.51	5	124	1	1	1
442	66.13	54.84	103	10580.34	112.16	8774.21	22.59	0	0	114.39	9.69	324.90	5.28	657.92	181.63	214.10	20.91	1	4833.35	4.23	0.44	5	125	1	1	1
443	79.53	82.08	103	12724.96	26.43	13132.58	18.99	0	0	110.06	10.19	286.86	3.09	220.59	23.49	158.90	16.96	0	242.17	1.79	0.52	4	126	1	3	3
444	78.23	82.60	105	12516.95	19.97	13215.88	19.18	0	0	169.52	20.31	296.79	3.81	127.15	17.51	115.74	14.63	1	322.30	2.76	0.46	5	126	2	3	2
445	77.33	82.61	107	12373.12	31.56	13217.42	31.23	0	0	140.14	17.91	303.86	5.48	191.27	27.98	188.03	28.16	0	3282.60	3.95	0.37	5	126	3	3	1
446	70.63	82.80	104	11301.24	15.26	13248.44	13.77	0	0	237.17	17.23	285.41	4.17	161.54	13.32	146.08	12.16	0	3500.83	5.40	0.67	4	127	1	3	3
447	71.55	81.92	106	11447.89	20.38	13107.76	12.80	0	0	224.91	27.91	298.80	4.42	128.80	16.48	96.24	14.94	1	1346.42	3.23	0.47	5	127	2	3	2
448	70.67	81.02	107	11307.71	40.47	12962.61	15.07	0	0	131.06	22.28	285.62	4.12	194.80	35.53	90.89	18.63	1	545.27	1.85	0.31	4	127	3	3	1
449	73.22	57.65	104	11714.77	21.57	9224.28	49.60	0	0	138.47	30.08	307.84	5.29	80.95	19.79	181.71	43.24	1	2122.33	3.31	0.21	4	128	1	1	1
450	72.84	84.00	105	11653.61	18.60	13440.54	20.96	0	0	241.72	16.12	290.83	6.19	217.65	16.85	243.28	19.31	0	4128.83	4.38	0.62	4	129	1	1	1
451	75.76	84.41	106	12122.37	16.23	13504.96	15.14	0	0	256.55	21.75	323.32	4.78	146.83	14.19	135.53	12.68	0	2363.35	4.39	0.61	4	130	1	2	2
452	75.85	85.28	107	12135.25	18.01	13644.62	45.84	0	0	160.42	12.71	295.84	5.49	179.87	16.39	400.40	52.44	1	2701.08	4.84	0.53	5	130	2	2	1
453	69.94	55.42	108	11190.39	42.43	8867.33	29.74	0	0	124.82	17.07	303.90	5.58	238.42	38.63	168.72	26.45	0	2400.40	1.79	0.32	4	131	1	7	7
454	70.55	56.23	109	11288.35	32.58	8997.38	24.34	0	0	197.07	29.63	325.15	6.66	166.61	28.36	124.75	21.49	1	2843.67	4.53	0.33	4	131	2	7	6
455	70.04	57.04	110	11205.72	33.91	9125.98	28.94	0	0	133.23	13.61	306.85	5.41	256.47	31.55	221.08	26.44	1	2727.92	3.86	0.41	5	131	3	7	5
456	69.43	57.97	111	11108.13	47.41	9275.90	17.38	0	0	196.48	11.69	275.41	5.57	454.77	43.55	228.90	16.06	1	4232.17	5.92	0.67	5	131	4	7	4
457	68.35	58.62	113	10935.48	38.31	9379.05	25.08	0	0	136.06	15.84	311.24	5.34	253.65	34.85	167.33	22.37	1	162.52	2.42	0.39	5	131	5	7	3
458	67.76	58.16	114	10842.30	26.19	9306.12	35.09	0	0	154.93	14.60	311.36	6.05	217.18	24.14	285.57	33.51	1	1805.70	2.43	0.43	5	131	6	7	2
459	66.97	56.43	117	10714.66	25.33	9028.03	22.35	0	0	160.65	13.38	335.23	4.94	235.26	23.17	209.24	20.11	0	3798.62	3.26	0.52	4	131	7	7	1
460	63.51	54.71	109	10160.84	30.13	8753.00	63.49	0	0	104.90	8.84	268.45	4.84	270.55	29.84	457.44	70.09	1	4038.75	2.16	0.49	5	132	1	35	35
461	63.22	56.02	110	10115.14	26.38	8963.49	46.79	0	0	140.43	13.74	294.84	5.66	209.59	24.06	315.27	46.17	1	4438.40	4.19	0.46	5	132	2	35	34
462	63.66	55.91	113	10184.84	19.53	8945.50	43.04	0	0	174.82	7.87	253.24	4.75	312.04	19.93	533.82	48.92	1	4930.73	4.16	0.68	5	132	3	35	33
463	63.42	55.16	115	10146.71	18.77	8824.98	54.42	0	0	126.07	11.62	302.17	4.26	157.63	16.66	362.21	52.29	1	3666.55	2.42	0.56	5	132	4	35	32
464	64.07	54.19	116	10250.94	11.52	8670.92	45.53	0	0	179.77	25.15	327.47	5.17	86.36	13.69	260.75	42.40	1	2901.20	2.68	0.39	4	132	5	35	31
465	64.12	55.61	118	10259.72	21.50	8896.87	32.37	0	0	133.72	6.80	284.49	4.09	321.98	22.13	435.52	40.17	1	3268.52	2.81	0.55	5	132	6	35	30
466	63.79	56.66	119	10207.20	22.98	9065.68	124.57	0	0	125.15	9.49	295.34	5.59	243.17	21.60	742.11	191.35	1	882.83	2.89	0.45	5	132	7	35	29
467	63.75	57.20	121	10200.12	48.88	9152.45	52.46	0	0	110.28	20.26	337.40	7.20	206.84	43.88	221.63	47.24	0	3808.45	1.53	0.21	5	132	8	35	28
468	63.05	56.19	122	10087.62	22.19	8990.39	39.60	0	0	152.84	9.25	278.80	4.90	262.35	22.41	436.88	48.39	1	2204.12	2.07	0.64	5	132	9	35	27
469	63.32	56.97	123	10131.53	15.87	9115.22	16.50	0	0	194.42	8.06	267.07	3.97	289.04	15.71	302.98	16.36	1	1579.33	2.49	0.75	5	132	10	35	26
470	64.09	56.62	124	10255.19	20.88	9059.13	22.34	0	0	193.05	9.82	287.56	5.13	310.73	20.99	321.40	22.81	1	4116.05	2.93	0.64	4	132	11	35	25
471	64.24	56.59	125	10277.97	16.02	9053.96	25.29	0	0	269.44	26.65	375.83	6.58	124.97	14.17	196.97	22.17	1	5491.80	4.54	0.52	5	132	12	35	24
472	64.46	57.50	128	10314.36	28.73	9199.60	23.55	0	0	163.77	14.41	316.07	5.41	247.07	27.27	209.02	21.19	0	3062.58	1.97	0.50	4	132	13	35	23
473	65.53	58.03	129	10484.39	26.69	9284.81	11.99	0	0	272.60	13.83	301.61	5.73	357.19	27.51	185.41	10.86	1	3064.48	5.15	0.74	4	132	14	35	22
474	64.89	57.13	130	10382.82	15.29	9140.40	22.01	0	0	254.02	10.94	287.45	5.83	279.25	14.81	370.69	24.11	1	5255.52	5.98	0.69	4	132	15	35	21
475	65.80	57.34	131	10528.41	17.46	9174.52	14.93	0	0	294.71	18.72	349.02	6.04	212.75	15.58	182.16	13.29	0	5059.83	6.22	0.68	3	132	16	35	20
476	64.85	57.13	132	10376.61	17.34	9141.58	16.15	0	0	253.44	13.33	304.85	5.56	256.12	16.12	239.78	14.86	1	5036.42	5.06	0.70	4	132	17	35	19
477	65.52	55.76	133	10482.89	31.23	8921.06	42.55	0	0	139.95	17.63	346.84	6.59	193.59	28.13	260.73	39.27	1	4631.70	3.58	0.32	4	132	18	35	18
478	64.20	56.73	134	10272.36	24.81	9076.02	25.52	0	0	139.92	10.83	292.22	4.51	247.63	23.29	253.07	24.17	1	1116.42	1.99	0.53	5	132	19	35	17
479	63.97	55.55	135	10235.25	19.25	8888.74	76.16	0	0	135.00	7.66	288.59	4.75	271.72	18.68	675.28	138.20	1	4133.38	3.06	0.54	5	132	20	35	16
480	64.51	56.60	138	10322.12	43.08	9055.41	37.88	0	0	97.23	9.56	298.59	4.93	332.13	44.32	290.13	37.82	1	2280.62	2.70	0.38	5	132	21	35	15
481	63.52	57.18	139	10162.96	22.77	9148.07	39.13	0	0	163.87	17.09	328.54	6.18	170.39	20.42	285.44	37.04	1	3944.98	3.58	0.43	5	132	22	35	14
482	63.40	57.36	140	10143.79	27.75	9176.88	26.06	0	0	152.07	13.56	335.26	5.37	242.65	25.35	228.36	23.68	0	4141.65	3.59	0.48	5	132	23	35	13
483	63.93	57.81	141	10228.42	17.92	9249.32	13.18	0	0	285.06	10.82	261.14	5.50	348.15	18.88	269.69	12.78	1	4232.73	6.30	0.77	4	132	24	35	12
484	64.21	58.54	142	10274.38	14.43	9366.18	18.29	0	0	271.92	17.18	313.89	5.51	177.33	12.85	221.23	16.83	0	1793.52	3.35	0.70	5	132	25	35	11
485	64.03	58.78	143	10244.86	26.06	9404.82	20.72	0	0	234.93	24.59	338.09	6.73	191.92	22.99	152.75	18.31	0	1903.35	3.65	0.48	5	132	26	35	10
486	65.05	57.50	144	10407.58	34.54	9200.78	36.32	0	0	160.57	10.74	282.67	6.42	372.77	37.91	375.04	38.80	1	2403.23	2.69	0.46	5	132	27	35	9
487	65.24	59.43	146	10439.00	14.95	9508.84	22.42	0	0	248.58	25.60	342.65	5.40	111.32	13.13	167.44	19.48	1	3579.02	4.67	0.51	3	132	28	35	8
488	66.19	57.73	147	10589.92	34.70	9236.49	11.37	0	0	219.17	13.35	332.00	4.98	386.50	37.68	146.09	10.17	1	2510.38	4.03	0.69	5	132	29	35	7
489	64.81	57.81	148	10370.07	51.24	9249.41	17.72	0	0	146.92	19.61	366.38	5.35	291.67	48.40	106.81	17.09	1	2539.75	2.61	0.37	5	132	30	35	6
490	63.32	57.04	149	10131.30	26.92	9126.07	46.88	0	0	139.25	12.53	315.28	6.17	237.74	24.97	372.14	51.09	1	3216.30	4.16	0.39	4	132	31	35	5
491	64.78	56.39	150	10365.31	30.32	9022.98	21.28	0	0	203.46	20.80	354.41	6.48	228.82	27.12	161.03	18.83	0	4850.73	3.98	0.46	3	132	32	35	4
492	66.33	56.28	151	10613.05	27.80	9004.81	22.60	0	0	200.68	30.78	372.93	5.84	137.96	23.65	110.00	18.85	1	4251.40	4.23	0.33	4	132	33	35	3
493	67.89	56.34	152	10862.67	25.02	9014.00	24.22	0	0	193.36	15.01	319.66	6.10	249.27	23.35	240.12	22.77	0	3026.95	2.68	0.54	5	132	34	35	2
494	68.17	56.44	153	10907.90	27.70	9030.05	46.35	0	0	150.02	13.42	315.99	6.55	244.27	25.79	359.11	48.55	1	2740.33	2.86	0.42	5	132	35	35	1
495	66.90	58.61	109	10703.75	48.62	9377.05	28.19	0	0	147.25	22.07	335.36	6.71	247.45	44.49	145.07	24.53	0	2088.17	2.21	0.29	5	133	1	3	3
496	67.74	57.85	111	10838.70	18.92	9255.43	15.71	0	0	253.03	16.44	325.02	5.58	225.69	16.99	187.86	14.05	0	4038.70	4.08	0.66	4	133	2	3	2
497	66.36	57.75	112	10617.77	31.40	9239.49	32.51	0	0	158.53	11.17	304.57	5.95	317.47	31.96	336.23	33.65	1	4020.60	4.18	0.51	5	133	3	3	1
498	74.43	82.47	109	11909.49	21.54	13194.71	17.87	0	0	201.26	21.43	307.21	4.63	153.98	18.58	124.00	14.10	1	1416.95	3.43	0.49	3	134	1	4	4
499	74.25	82.82	110	11880.47	27.45	13251.89	21.06	0	0	167.99	16.86	303.78	5.02	210.44	24.65	162.43	18.70	0	3232.33	3.84	0.48	4	134	2	4	3
500	75.00	83.41	111	12000.12	22.39	13345.66	24.93	0	0	184.26	22.64	314.45	5.26	141.37	20.26	156.12	21.64	0	2490.65	4.53	0.42	3	134	3	4	2
501	74.62	83.74	112	11938.67	13.66	13397.80	20.13	0	0	232.55	20.28	301.20	4.48	112.10	10.36	175.73	17.54	1	1887.23	4.77	0.59	4	134	4	4	1
502	78.44	85.08	109	12551.02	18.20	13612.31	20.91	0	0	187.59	13.65	308.06	4.69	194.29	16.28	222.44	18.84	0	3565.23	3.95	0.61	3	135	1	8	8
503	78.17	86.12	110	12506.46	30.55	13779.40	25.62	0	0	151.77	22.53	324.15	5.13	158.83	26.80	134.36	23.33	1	1810.23	2.71	0.34	5	135	2	8	7
504	78.12	86.13	111	12498.74	44.00	13780.79	43.57	0	0	113.01	16.57	315.86	6.45	233.60	40.17	231.48	39.72	0	3224.67	2.31	0.26	5	135	3	8	6
505	79.88	85.71	113	12781.17	25.45	13713.04	29.28	0	0	162.77	19.32	285.19	5.52	165.67	22.55	190.49	25.86	0	1067.75	2.86	0.40	3	135	4	8	5
506	78.91	84.48	114	12625.52	30.21	13517.52	39.96	0	0	150.74	24.32	315.12	6.44	145.14	27.16	191.16	35.14	0	2837.45	3.21	0.28	3	135	5	8	4
507	77.43	84.34	115	12388.47	36.74	13494.83	26.64	0	0	180.17	28.90	334.80	6.73	175.47	32.07	125.14	22.08	1	3306.77	7.70	0.30	4	135	6	8	3
508	77.22	83.99	116	12354.54	30.24	13438.12	91.53	0	0	96.03	12.16	304.21	5.67	189.66	27.64	459.57	113.54	1	2041.67	2.81	0.29	4	135	7	8	2
509	78.80	84.02	117	12608.21	27.29	13442.45	26.42	0	0	126.80	12.68	313.93	4.36	211.74	24.46	204.93	23.71	0	1348.50	2.52	0.45	3	135	8	8	1
510	87.55	65.51	110	14008.16	24.59	10482.19	28.60	0	0	125.32	15.42	288.38	4.07	153.54	21.39	178.96	25.13	0	2455.67	4.37	0.40	4	136	1	1	1
511	79.97	84.82	112	12794.67	18.46	13571.37	28.66	0	0	136.68	11.04	286.64	3.95	178.19	16.57	268.64	27.07	1	1864.00	3.56	0.55	4	137	1	1	1
512	73.33	79.04	113	11732.18	34.02	12646.38	33.57	0	0	97.22	15.48	277.95	4.02	164.62	29.85	162.56	29.65	0	-1180.42	2.36	0.29	3	138	1	1	1
513	74.37	58.17	113	11899.97	25.80	9306.87	18.60	0	0	141.32	16.89	285.66	3.74	166.64	22.48	122.16	17.26	1	1213.40	2.53	0.44	4	139	1	4	4
514	72.81	57.37	114	11649.96	19.33	9179.14	26.57	0	0	165.03	21.99	301.40	4.47	114.35	18.04	153.89	22.97	1	74.45	1.85	0.39	4	139	2	4	3
515	71.60	56.68	115	11456.72	20.97	9068.56	25.10	0	0	126.64	7.77	274.76	3.62	261.13	20.31	303.39	25.02	1	1291.65	3.45	0.61	5	139	3	4	2
516	71.40	55.03	117	11423.75	49.72	8804.91	25.47	0	0	117.76	13.50	263.97	5.02	306.42	49.34	173.38	22.90	1	1308.40	1.88	0.40	5	139	4	4	1
517	74.89	86.64	113	11981.62	13.85	13862.43	15.26	0	0	239.62	15.69	304.15	4.30	163.26	12.25	179.76	13.44	0	3502.20	4.36	0.70	3	140	1	4	4
518	75.82	87.46	114	12130.89	22.67	13994.25	24.84	0	0	157.55	15.96	315.14	4.67	172.94	20.08	189.47	21.96	0	3924.05	3.10	0.48	3	140	2	4	3
519	75.51	87.29	115	12082.09	24.07	13966.50	25.10	0	0	261.72	36.77	333.53	6.53	89.90	13.85	132.91	21.34	1	3976.00	8.06	0.38	5	140	3	4	2
520	73.61	86.86	117	11777.44	20.70	13898.11	14.38	0	0	223.57	18.08	302.97	4.74	197.59	18.20	138.11	13.02	0	3249.80	4.03	0.61	3	140	4	4	1
521	63.50	53.40	114	10159.81	27.75	8543.46	28.71	0	0	148.63	10.52	253.46	5.12	289.91	27.64	300.14	28.68	1	1001.10	1.47	0.55	5	141	1	1	1
522	69.01	55.58	116	11041.86	31.65	8892.95	18.05	0	0	192.36	21.31	330.66	5.47	218.02	28.04	119.94	14.16	1	2986.58	3.77	0.45	5	142	1	18	18
523	69.13	56.24	119	11060.35	11.10	8998.01	27.64	0	0	216.78	29.24	306.48	4.67	82.34	11.96	166.70	24.17	1	1434.33	3.26	0.44	5	142	2	18	17
524	68.59	54.62	120	10975.03	34.29	8738.93	26.99	0	0	150.40	11.63	269.89	5.51	320.72	34.73	261.56	26.56	1	2046.08	3.33	0.56	5	142	3	18	16
525	67.83	55.83	121	10852.02	16.53	8932.81	11.60	0	0	256.08	15.21	352.91	4.38	214.10	14.80	151.30	10.34	0	4382.48	3.94	0.73	4	142	4	18	15
526	67.75	54.06	122	10840.07	34.04	8649.31	23.67	0	0	152.32	9.85	263.71	4.85	367.96	36.28	259.81	23.80	1	2966.17	2.40	0.62	5	142	5	18	14
527	67.97	53.75	123	10874.49	28.47	8599.28	27.04	0	0	170.36	26.27	312.82	5.66	142.94	25.56	134.86	23.55	0	2603.30	2.32	0.32	4	142	6	18	13
528	67.50	55.43	125	10799.29	37.52	8868.88	37.28	0	0	129.29	10.78	327.95	5.70	323.39	38.32	323.86	38.10	1	6313.62	3.23	0.52	5	142	7	18	12
529	67.41	57.03	126	10785.98	11.51	9125.02	14.27	0	0	329.33	16.94	357.99	5.31	173.22	10.22	214.31	12.76	0	5374.30	7.36	0.77	3	142	8	18	11
530	68.12	57.85	127	10899.27	8.22	9256.01	6.60	0	0	589.41	20.90	344.09	5.30	178.67	7.23	144.07	5.89	0	5670.62	13.59	0.89	4	142	9	18	10
531	69.08	57.24	128	11052.19	17.29	9158.69	12.11	0	0	279.98	12.13	328.09	5.21	300.10	16.96	219.80	11.06	1	6180.50	5.09	0.77	4	142	10	18	9
532	70.54	56.69	129	11286.34	27.69	9070.05	32.31	0	0	145.51	19.78	333.95	5.36	156.79	24.19	183.15	28.44	0	2762.58	1.62	0.35	4	142	11	18	8
533	69.41	58.02	131	11105.74	19.58	9283.79	10.96	0	0	278.31	11.23	269.86	4.91	335.68	19.89	213.09	10.01	1	3521.23	3.41	0.80	5	142	12	18	7
534	69.98	57.23	132	11196.90	21.47	9157.34	12.19	0	0	226.80	10.28	286.84	4.61	344.52	22.31	212.65	11.16	1	3009.55	3.15	0.75	4	142	13	18	6
535	70.25	56.89	133	11240.80	19.17	9103.07	16.87	0	0	239.35	12.22	310.24	5.65	290.25	18.52	258.67	15.87	1	4083.60	4.16	0.68	4	142	14	18	5
536	69.85	56.83	134	11176.14	21.46	9092.21	20.84	0	0	204.53	15.22	337.68	5.60	224.21	19.42	217.98	18.81	0	4784.48	5.09	0.58	4	142	15	18	4
537	70.44	55.92	137	11270.43	35.40	8947.43	23.12	0	0	119.71	9.88	299.54	4.41	323.72	35.66	221.26	21.27	1	3013.25	3.02	0.48	5	142	16	18	3
538	68.85	56.51	138	11016.56	37.46	9041.59	27.66	0	0	106.70	16.02	332.81	4.17	191.71	33.04	140.71	23.50	0	1342.05	1.96	0.32	5	142	17	18	2
539	68.78	56.55	139	11004.97	51.94	9048.79	23.00	0	0	160.33	14.51	297.02	6.60	390.44	56.97	201.04	21.00	1	1691.62	3.81	0.44	5	142	18	18	1
540	73.23	87.30	116	11716.42	29.49	13967.42	21.00	0	0	167.58	15.79	286.85	5.24	239.45	27.14	173.17	18.73	0	3005.42	3.29	0.49	5	143	1	1	1
541	74.78	84.79	118	11964.88	13.80	13566.05	32.13	0	0	196.32	16.87	313.24	4.98	125.23	12.45	279.34	30.45	1	2916.80	5.65	0.57	4	144	1	6	6
542	75.62	83.76	119	12099.77	19.82	13401.02	20.38	0	0	202.17	15.62	297.43	5.19	199.00	17.69	204.51	18.20	0	2886.90	4.56	0.59	4	144	2	6	5
543	74.24	84.27	120	11877.78	13.75	13482.47	15.35	0	0	230.33	16.01	309.26	4.09	152.34	12.09	170.08	13.48	0	2843.17	6.21	0.68	4	144	3	6	4
544	74.91	83.80	121	11986.13	14.78	13408.27	17.47	0	0	215.78	10.69	262.85	4.54	233.83	13.61	272.88	16.47	1	2849.92	5.67	0.72	5	144	4	6	3
545	74.21	83.60	122	11873.01	21.94	13376.27	20.34	0	0	199.92	19.26	301.41	5.20	175.51	19.33	162.63	17.85	0	2654.35	5.71	0.52	5	144	5	6	2
546	73.44	84.68	124	11750.98	27.89	13548.74	29.00	0	0	153.97	18.68	294.29	5.47	177.50	24.65	184.57	25.64	0	1677.23	4.36	0.39	5	144	6	6	1
547	64.65	54.67	120	10343.41	30.54	8747.82	33.62	0	0	161.03	10.76	275.94	6.04	343.79	32.15	347.66	34.70	1	4074.73	4.11	0.50	5	145	1	9	9
548	64.61	53.80	121	10337.95	47.71	8608.72	53.49	0	0	106.58	11.09	280.53	5.93	323.87	48.60	345.65	54.33	1	5589.40	4.21	0.42	5	145	2	9	8
549	64.12	54.96	122	10259.17	57.71	8794.08	58.10	0	0	92.93	11.12	316.35	6.08	354.17	61.46	326.95	58.41	1	5090.58	2.85	0.38	5	145	3	9	7
550	64.03	53.78	123	10244.23	30.68	8605.00	35.48	0	0	120.35	8.68	266.27	4.63	319.93	31.12	336.41	36.10	1	4490.88	2.51	0.51	5	145	4	9	6
551	63.83	54.09	126	10212.05	32.29	8654.05	28.08	0	0	164.56	8.81	237.53	4.91	386.31	33.13	338.88	27.76	1	5693.00	2.31	0.67	5	145	5	9	5
552	64.37	52.53	127	10298.46	45.50	8404.03	27.35	0	0	127.02	18.30	306.41	5.56	243.08	40.85	146.22	23.74	0	1339.98	0.88	0.31	5	145	6	9	4
553	63.32	53.94	128	10131.18	38.46	8630.08	38.26	0	0	141.18	10.50	245.85	5.88	363.60	40.92	342.11	38.51	1	2827.35	1.50	0.47	5	145	7	9	3
554	63.24	53.65	129	10117.81	24.25	8583.29	24.10	0	0	159.09	9.26	257.31	4.63	310.39	24.35	299.13	24.27	1	4099.48	2.22	0.62	5	145	8	9	2
555	63.95	53.13	131	10231.78	34.53	8500.29	47.61	0	0	129.96	20.19	305.80	6.63	172.62	30.84	235.45	43.42	0	2814.95	1.26	0.30	5	145	9	9	1
556	68.06	77.06	121	10890.39	36.18	12330.39	28.66	0	0	93.44	14.88	253.82	3.67	175.26	31.77	139.88	26.03	0	-657.50	2.11	0.29	3	146	1	1	1
557	78.05	88.22	121	12487.36	29.42	14114.42	20.82	0	0	132.12	14.70	285.80	4.03	203.82	26.01	144.63	18.47	0	374.38	1.99	0.45	5	147	1	1	1
558	64.00	59.26	122	10240.60	36.21	9482.25	59.83	0	0	105.69	21.06	319.50	6.11	141.73	33.13	231.83	53.36	0	2308.30	1.73	0.20	5	148	1	1	1
559	68.65	58.09	122	10983.91	15.43	9294.33	9.73	0	0	314.03	29.86	337.29	4.68	128.23	12.80	95.31	11.22	1	1284.05	4.52	0.60	5	149	1	4	4
560	68.58	58.09	123	10973.00	16.46	9294.97	23.14	0	0	194.92	19.66	325.31	4.47	119.50	12.82	175.04	20.22	1	1757.75	4.40	0.53	5	149	2	4	3
561	67.81	57.35	124	10849.41	24.69	9175.55	26.59	0	0	193.39	28.44	330.91	5.89	129.83	22.10	138.14	22.61	1	1642.40	2.94	0.35	5	149	3	4	2
562	67.37	57.40	125	10779.99	28.08	9184.67	39.26	0	0	158.86	12.16	312.90	6.08	272.35	27.89	351.72	40.47	1	5766.25	4.07	0.54	5	149	4	4	1
563	72.63	85.09	123	11620.66	28.00	13614.57	20.89	0	0	147.52	18.18	292.83	4.34	175.45	24.50	132.60	19.32	1	1705.02	4.12	0.41	3	150	1	1	1
564	75.44	86.14	125	12069.88	30.84	13782.09	118.57	0	0	87.75	16.86	291.03	4.93	93.58	19.35	379.13	118.13	1	1569.48	4.93	0.25	5	151	1	1	1
565	77.12	83.71	128	12339.85	18.83	13392.82	33.93	0	0	153.88	7.88	248.35	4.48	288.81	18.46	433.95	39.44	1	2048.42	4.16	0.60	5	152	1	1	1
566	86.96	64.27	129	13913.69	19.04	10282.53	35.04	0	0	124.46	18.59	264.24	3.97	109.25	21.00	184.73	30.79	1	1261.95	2.57	0.35	5	153	1	1	1
567	69.27	59.17	130	11083.35	57.38	9467.82	18.49	0	0	140.37	21.08	332.83	5.55	292.63	54.18	101.88	18.62	1	1833.25	1.95	0.32	4	154	1	1	1
568	79.34	82.62	132	12694.27	28.03	13219.38	17.91	0	0	133.34	13.71	274.23	3.63	209.43	24.68	132.36	15.07	1	1386.80	4.92	0.49	4	155	1	1	1
569	88.01	65.26	134	14082.16	41.58	10441.13	26.84	0	0	74.73	9.43	284.43	3.14	252.56	38.17	165.26	23.97	1	1966.12	2.52	0.35	4	156	1	2	2
570	87.48	65.38	137	13997.17	40.09	10460.13	26.60	0	0	102.03	16.10	302.39	4.01	194.82	35.13	126.97	21.93	1	1956.20	3.43	0.30	5	156	2	2	1
571	71.93	56.29	135	11508.73	14.97	9005.64	16.19	0	0	211.91	11.45	289.51	4.27	215.49	13.59	233.11	14.67	0	3827.62	4.07	0.72	5	157	1	2	2
572	72.90	56.95	136	11663.99	25.72	9112.52	28.39	0	0	156.91	15.25	293.31	5.43	205.60	23.20	226.14	25.78	0	2736.48	3.34	0.46	4	157	2	2	1
573	65.42	57.63	136	10467.81	20.59	9221.59	23.33	0	0	178.48	23.10	335.79	4.17	95.73	13.17	133.94	19.44	1	1554.08	3.19	0.41	5	158	1	2	2
574	63.72	57.97	137	10195.14	30.96	9274.51	21.33	0	0	143.91	8.95	266.55	4.41	339.82	31.51	266.39	20.34	1	1086.88	2.83	0.58	5	158	2	2	1
575	73.06	81.77	136	11690.34	17.51	13082.40	19.21	0	0	160.07	12.31	281.70	3.68	176.02	15.53	193.09	17.02	0	1473.30	4.00	0.61	3	159	1	14	14
576	72.52	81.59	137	11603.40	16.86	13055.20	18.67	0	0	169.35	13.80	294.70	3.69	159.23	14.74	176.52	16.41	0	2146.70	5.59	0.60	5	159	2	14	13
577	72.32	83.04	138	11571.19	18.61	13286.57	17.51	0	0	166.64	11.81	282.09	3.82	203.44	16.58	191.37	15.61	0	1318.90	5.13	0.63	3	159	3	14	12
578	72.54	84.17	139	11606.44	13.54	13467.03	13.34	0	0	266.97	15.94	271.26	4.44	174.91	11.93	172.40	11.78	0	2143.90	8.87	0.73	4	159	4	14	11
579	74.20	83.24	140	11872.68	10.40	13318.67	10.96	0	0	224.44	11.12	294.21	2.94	161.92	9.17	170.52	9.64	0	1623.08	6.03	0.80	3	159	5	14	10
580	75.16	82.20	141	12025.19	20.48	13152.02	15.22	0	0	204.34	19.32	298.62	4.34	167.03	17.92	125.08	13.73	1	1468.27	6.50	0.56	5	159	6	14	9
581	75.38	81.79	142	12060.36	15.89	13086.35	12.20	0	0	209.44	18.95	292.50	3.42	134.11	13.26	105.72	11.26	1	1336.95	5.36	0.59	4	159	7	14	8
582	76.12	82.89	143	12178.96	7.30	13262.37	8.58	0	0	348.09	20.21	290.06	3.35	106.64	7.66	120.36	8.29	1	2259.85	6.51	0.79	4	159	8	14	7
583	75.53	81.88	144	12085.38	20.22	13101.51	11.45	0	0	202.18	20.68	294.70	3.76	156.63	17.48	98.99	12.63	1	2218.40	5.66	0.55	5	159	9	14	6
584	74.53	81.06	147	11925.53	22.83	12969.90	10.68	0	0	199.40	27.62	292.95	3.86	133.33	18.84	83.57	12.44	1	1863.92	4.70	0.42	4	159	10	14	5
585	74.83	80.95	148	11972.14	22.01	12951.97	31.16	0	0	153.50	18.48	281.51	4.93	141.57	19.68	199.52	27.54	0	1782.52	4.15	0.41	3	159	11	14	4
586	74.83	81.01	149	11972.75	23.37	12961.55	25.80	0	0	141.22	19.95	286.21	4.16	128.94	21.18	141.90	23.22	1	1605.67	4.42	0.37	5	159	12	14	3
587	75.97	82.59	151	12155.26	10.45	13214.88	16.32	0	0	293.78	19.42	301.87	4.71	125.86	10.13	191.42	14.30	1	3523.15	7.87	0.71	5	159	13	14	2
588	76.42	81.26	152	12227.38	25.75	13001.81	18.29	0	0	156.63	10.72	276.54	4.42	289.01	24.57	210.03	16.64	1	1941.12	6.05	0.58	4	159	14	14	1
589	71.33	56.50	140	11413.25	29.07	9039.46	20.53	0	0	147.42	9.51	266.92	4.42	316.51	29.34	250.04	19.00	1	2554.70	3.13	0.60	5	160	1	10	10
590	71.73	57.41	141	11476.73	32.71	9186.09	33.92	0	0	115.23	11.42	296.08	4.88	257.32	30.33	256.58	33.02	1	4438.08	5.76	0.42	5	160	2	10	9
591	70.85	56.81	142	11336.71	17.01	9090.26	26.29	0	0	193.28	13.78	325.14	5.23	186.63	15.35	281.81	24.84	1	4179.80	4.98	0.59	3	160	3	10	8
592	70.97	56.44	143	11354.95	18.01	9029.64	24.12	0	0	269.63	16.34	281.20	7.07	232.44	16.62	293.06	23.86	1	4796.58	5.97	0.65	5	160	4	10	7
593	71.64	56.79	144	11462.06	14.91	9087.08	16.33	0	0	249.83	16.75	313.45	4.86	171.78	13.17	188.15	14.44	0	3688.85	4.48	0.68	3	160	5	10	6
594	71.49	57.13	145	11439.01	22.64	9140.41	36.96	0	0	146.15	8.10	260.75	4.73	303.66	23.02	444.42	45.81	1	3167.58	3.16	0.56	5	160	6	10	5
595	71.17	57.00	146	11387.21	24.08	9120.27	23.06	0	0	196.81	16.14	316.99	6.00	228.29	21.82	218.63	20.92	0	3518.98	3.39	0.53	5	160	7	10	4
596	71.53	56.93	147	11444.61	35.39	9108.22	20.99	0	0	171.49	15.78	311.00	5.95	293.34	33.76	178.51	18.94	1	3457.95	4.94	0.49	5	160	8	10	3
597	70.53	57.45	148	11284.27	22.17	9192.11	18.00	0	0	217.36	18.56	334.73	5.35	199.29	19.94	162.82	15.84	0	3935.30	3.15	0.57	5	160	9	10	2
598	69.14	56.27	149	11061.68	36.74	9003.50	41.50	0	0	109.68	11.58	296.51	5.49	271.32	34.92	295.25	41.11	1	1780.55	1.88	0.34	5	160	10	10	1
599	64.68	56.05	142	10348.91	34.37	8968.60	40.04	0	0	143.47	16.60	354.52	6.83	230.14	32.07	266.07	37.80	1	4399.10	3.69	0.40	5	161	1	10	10
600	63.70	54.41	144	10191.51	32.51	8705.02	50.56	0	0	125.55	10.20	276.22	5.61	291.19	32.84	410.96	56.11	1	5244.33	2.79	0.48	5	161	2	10	9
601	64.28	54.17	145	10284.62	21.70	8667.09	32.30	0	0	157.70	7.29	243.68	4.24	340.38	22.62	421.70	31.78	1	3975.70	2.40	0.69	5	161	3	10	8
602	64.37	53.48	146	10298.82	28.56	8556.38	32.85	0	0	128.48	7.94	252.58	4.62	348.21	30.37	369.58	34.97	1	1786.20	1.91	0.49	5	161	4	10	7
603	64.50	53.04	147	10319.69	23.30	8486.86	22.01	0	0	167.64	12.21	287.82	4.97	249.64	21.40	235.31	20.31	1	2819.35	1.94	0.57	5	161	5	10	6
604	63.86	54.78	148	10217.68	44.34	8764.06	63.98	0	0	108.76	10.21	291.40	6.21	352.26	47.45	429.50	68.42	1	4233.90	1.93	0.34	5	161	6	10	5
605	63.92	54.72	150	10227.13	36.41	8755.14	49.27	0	0	158.03	12.85	273.81	6.64	332.22	37.32	356.36	43.92	1	4961.98	4.65	0.56	5	161	7	10	4
606	63.11	54.08	152	10097.68	37.33	8653.54	47.35	0	0	120.47	10.03	264.18	5.51	331.22	38.44	362.11	46.75	1	2657.25	1.47	0.45	5	161	8	10	3
607	63.39	53.37	153	10143.13	22.53	8539.11	34.27	0	0	126.02	13.56	309.62	4.42	162.36	20.01	245.70	30.93	0	424.60	1.22	0.43	4	161	9	10	2
608	62.54	53.88	156	10007.17	21.86	8620.26	28.06	0	0	182.38	21.70	306.43	5.47	140.07	18.54	181.18	24.63	0	4108.60	2.47	0.42	5	161	10	10	1
609	87.42	65.12	144	13987.75	40.94	10418.87	20.35	0	0	107.66	8.58	259.33	3.84	370.46	44.60	202.24	18.67	1	1133.25	3.31	0.50	4	162	1	2	2
610	86.81	66.03	145	13889.00	29.19	10564.64	37.50	0	0	100.39	11.76	284.30	4.26	194.14	26.23	246.47	34.51	0	1496.50	2.98	0.37	4	162	2	2	1
611	67.17	56.92	145	10747.55	84.22	9107.70	23.29	0	0	118.37	39.03	372.60	6.62	210.50	74.37	79.38	26.09	1	2341.77	3.44	0.22	5	163	1	1	1
612	73.07	80.11	146	11691.87	33.69	12818.21	16.43	0	0	119.52	8.90	270.82	3.46	329.84	34.08	173.10	14.85	1	274.15	3.22	0.58	4	164	1	1	1
613	76.17	85.25	149	12186.66	18.00	13639.91	23.28	0	0	138.37	12.70	267.27	3.50	151.62	15.99	195.77	20.53	0	852.08	3.33	0.54	3	165	1	1	1
614	70.27	58.03	150	11242.94	25.41	9284.81	27.49	0	0	140.95	12.16	293.58	4.87	230.24	23.14	247.18	25.44	0	1249.00	1.77	0.49	5	166	1	8	8
615	70.51	57.84	151	11280.97	21.80	9254.75	34.86	0	0	116.60	7.11	279.38	3.77	271.47	21.60	394.17	38.88	1	1370.35	1.67	0.63	5	166	2	8	7
616	68.95	58.59	154	11032.62	26.88	9374.20	23.51	0	0	213.32	13.94	286.71	6.74	310.47	26.85	272.94	23.07	1	2392.27	3.19	0.59	5	166	3	8	6
617	67.27	58.59	155	10763.83	60.64	9374.65	32.92	0	0	162.66	13.97	296.20	7.80	437.78	65.58	288.55	32.88	1	3753.52	4.94	0.47	5	166	4	8	5
618	65.71	57.94	156	10512.88	36.83	9270.22	17.75	0	0	176.15	32.62	377.02	5.63	161.13	32.15	93.43	21.30	1	4184.52	3.16	0.28	5	166	5	8	4
619	66.55	57.42	158	10648.55	21.94	9187.25	31.12	0	0	210.95	15.17	327.59	6.68	235.12	20.79	308.95	31.19	1	5292.20	5.50	0.59	5	166	6	8	3
620	66.94	57.67	159	10709.72	26.89	9227.38	54.59	0	0	155.85	20.18	338.49	6.55	160.62	23.97	272.94	53.06	1	3513.80	4.01	0.40	5	166	7	8	2
621	65.39	58.09	160	10461.70	27.49	9293.79	19.43	0	0	214.61	15.85	339.51	6.26	277.56	26.66	205.96	17.59	1	3806.23	4.11	0.57	4	166	8	8	1
622	74.90	83.40	150	11983.22	12.77	13344.30	13.35	0	0	242.15	13.87	287.19	3.93	172.14	11.29	179.85	11.77	0	2116.62	7.00	0.75	3	167	1	1	1
623	63.64	57.55	151	10181.63	23.11	9207.62	50.76	0	0	172.80	10.61	290.49	6.05	279.86	23.23	491.41	60.15	1	3972.58	4.10	0.56	5	168	1	12	12
624	64.22	57.79	152	10274.77	48.10	9246.83	29.86	0	0	151.74	11.06	296.94	6.50	435.38	56.68	311.19	30.35	1	3866.92	3.73	0.43	5	168	2	12	11
625	64.79	59.10	153	10366.79	21.26	9456.64	13.42	0	0	274.37	14.67	305.02	5.94	301.61	20.66	197.17	12.18	1	3836.02	4.34	0.71	4	168	3	12	10
626	64.58	58.73	154	10332.58	26.55	9397.16	27.06	0	0	189.65	14.82	299.14	6.35	255.37	25.80	264.35	25.87	1	3032.92	2.78	0.54	5	168	4	12	9
627	65.16	58.06	155	10425.34	37.01	9288.85	23.97	0	0	203.08	18.48	319.56	7.00	273.53	36.55	204.72	21.54	1	4775.95	5.51	0.55	5	168	5	12	8
628	65.50	56.18	158	10480.73	36.24	8988.09	42.75	0	0	147.41	11.18	327.39	5.34	294.40	34.50	349.93	41.30	1	5785.98	6.35	0.59	5	168	6	12	7
629	66.51	56.14	159	10641.51	31.44	8982.48	22.79	0	0	192.88	13.68	315.99	6.38	318.13	31.80	250.15	21.51	1	3437.62	3.83	0.57	5	168	7	12	6
630	65.43	56.01	161	10469.20	21.64	8961.78	16.96	0	0	215.77	18.48	355.74	5.12	195.05	19.08	153.16	15.15	0	4102.33	4.77	0.57	3	168	8	12	5
631	66.77	56.56	163	10683.06	17.29	9049.51	12.01	0	0	280.98	15.97	334.38	5.05	232.93	15.80	163.75	10.64	0	3527.80	4.91	0.73	3	168	9	12	4
632	66.27	57.04	164	10603.38	27.56	9126.92	20.13	0	0	193.24	13.99	347.11	5.90	291.85	26.48	218.14	18.46	1	5452.12	6.52	0.56	5	168	10	12	3
633	67.70	56.29	165	10832.65	20.71	9005.92	15.53	0	0	237.28	13.92	316.53	5.43	266.93	19.79	207.11	14.02	1	3112.95	3.54	0.68	4	168	11	12	2
634	67.23	56.26	166	10757.12	43.49	9002.00	30.22	0	0	128.02	14.06	341.24	6.02	301.65	42.39	216.72	27.59	1	3955.17	4.09	0.36	5	168	12	12	1
635	68.91	82.19	151	11026.12	22.73	13150.78	21.77	0	0	125.84	10.74	249.13	3.57	206.32	20.33	197.82	19.44	0	152.85	3.46	0.54	4	169	1	1	1
636	74.61	80.36	153	11937.31	32.43	12858.32	30.95	0	0	112.33	12.19	279.16	4.65	232.71	29.40	222.40	27.99	0	2247.12	3.72	0.38	3	170	1	7	7
637	73.64	81.89	154	11781.99	18.42	13103.17	10.65	0	0	248.69	14.93	278.51	4.32	236.81	16.44	138.38	9.75	0	2807.02	8.23	0.73	4	170	2	7	6
638	73.13	82.43	155	11701.19	16.45	13188.53	12.95	0	0	205.11	11.25	273.87	3.80	230.99	14.99	183.44	11.56	0	2264.80	7.36	0.74	4	170	3	7	5
639	72.52	82.95	156	11602.81	18.35	13272.27	17.74	0	0	203.62	14.69	273.02	4.64	196.94	16.31	190.30	15.80	0	1932.65	7.08	0.63	3	170	4	7	4
640	72.13	82.79	157	11541.17	16.44	13246.66	13.28	0	0	213.62	13.47	276.40	3.92	200.98	14.62	162.82	11.77	0	1097.30	6.11	0.70	3	170	5	7	3
641	73.06	82.45	158	11690.19	33.68	13191.84	11.76	0	0	196.55	13.58	259.34	4.54	346.55	34.63	129.87	9.77	1	672.10	5.89	0.65	5	170	6	7	2
642	74.20	81.75	159	11872.68	50.97	13079.47	22.13	0	0	116.78	11.97	275.83	4.71	351.29	52.92	169.40	19.97	1	2104.10	6.05	0.42	4	170	7	7	1
643	65.34	55.03	157	10453.87	58.07	8804.66	22.48	0	0	174.90	12.35	321.53	6.83	494.88	72.31	252.25	21.38	1	5681.88	4.58	0.47	5	171	1	3	3
644	64.11	55.60	159	10258.18	23.97	8895.35	33.12	0	0	199.48	8.69	282.26	4.83	349.82	23.53	437.62	30.13	1	6255.17	4.35	0.77	5	171	2	3	2
645	62.79	54.71	160	10046.20	25.05	8754.08	32.47	0	0	168.28	11.33	286.92	5.77	288.58	24.26	333.04	33.07	1	5980.12	2.76	0.56	5	171	3	3	1
646	68.46	54.80	160	10954.22	24.38	8767.21	39.44	0	0	183.52	22.72	299.81	6.82	152.16	21.30	235.03	37.65	0	4333.45	2.66	0.39	5	172	1	2	2
647	68.96	54.69	161	11033.72	35.19	8750.21	26.92	0	0	143.07	14.36	293.51	5.29	248.51	34.75	208.85	24.13	0	3396.95	1.92	0.46	5	172	2	2	1
648	62.20	57.40	162	9951.70	25.12	9183.68	54.92	0	0	170.83	9.96	251.64	5.88	291.90	25.14	548.91	82.09	1	3262.62	2.14	0.63	5	173	1	2	2
649	62.40	58.35	163	9983.82	27.29	9336.77	26.70	0	0	151.80	11.50	287.24	5.26	272.36	26.66	274.75	25.25	1	3010.73	2.28	0.53	5	173	2	2	1
650	67.46	56.47	162	10794.18	29.00	9035.55	14.80	0	0	242.05	19.70	363.02	6.18	272.12	26.71	139.83	12.69	1	4976.67	4.50	0.58	5	174	1	1	1
651	64.21	53.78	165	10273.00	25.70	8605.51	27.20	0	0	169.76	10.01	258.76	5.23	322.24	26.16	320.10	27.55	1	3886.30	1.98	0.61	5	175	1	25	25
652	64.57	53.79	166	10331.42	29.97	8606.26	27.62	0	0	165.08	8.83	255.91	5.06	377.42	31.68	348.69	28.22	1	3813.27	2.53	0.63	5	175	2	25	24
653	64.15	53.50	167	10264.23	35.33	8559.20	21.42	0	0	167.68	7.54	228.10	4.48	461.52	35.64	338.78	22.20	1	2896.52	2.80	0.68	5	175	3	25	23
654	63.97	54.75	168	10234.80	53.03	8760.18	50.43	0	0	95.62	10.20	296.45	5.29	329.71	52.97	325.36	51.02	1	4467.05	3.52	0.48	5	175	4	25	22
655	63.88	54.73	169	10221.55	35.01	8756.85	43.78	0	0	132.40	12.85	299.45	6.29	279.62	33.57	315.61	44.26	1	4239.62	3.46	0.45	5	175	5	25	21
656	64.10	54.12	170	10255.88	29.28	8659.90	28.75	0	0	140.81	7.47	266.15	4.28	385.92	32.47	348.51	28.33	1	4558.02	1.85	0.66	5	175	6	25	20
657	63.92	54.21	171	10226.43	25.41	8673.72	30.30	0	0	145.16	9.13	275.86	4.97	310.51	25.53	349.62	31.97	1	4068.92	3.03	0.56	5	175	7	25	19
658	64.24	54.68	172	10277.92	25.19	8749.51	31.90	0	0	154.83	8.88	267.61	4.97	325.12	25.85	372.45	33.23	1	3967.52	3.99	0.60	5	175	8	25	18
659	63.67	54.83	173	10186.82	20.22	8772.12	30.35	0	0	168.91	7.51	247.16	4.52	343.61	21.35	427.86	32.10	1	4014.60	3.14	0.65	5	175	9	25	17
660	63.06	53.70	174	10090.20	28.14	8592.45	35.55	0	0	155.60	10.09	241.54	5.64	325.47	28.85	368.11	36.89	1	2727.08	2.88	0.51	5	175	10	25	16
661	64.02	54.15	175	10242.66	44.27	8663.84	38.66	0	0	101.78	10.86	291.37	5.37	313.51	44.46	279.17	37.64	1	2704.95	1.97	0.37	5	175	11	25	15
662	63.51	54.02	176	10161.44	28.23	8643.72	32.99	0	0	152.30	9.52	257.71	5.22	339.44	29.42	345.36	32.90	1	4587.88	2.47	0.57	5	175	12	25	14
663	63.34	56.00	178	10133.95	45.24	8959.53	39.79	0	0	138.48	18.65	359.24	7.53	255.86	43.05	230.48	36.47	1	7028.27	5.51	0.36	5	175	13	25	13
664	63.03	56.29	179	10084.36	17.83	9007.12	27.82	0	0	227.98	11.28	303.12	6.21	282.39	17.44	398.64	32.14	1	7283.77	5.94	0.64	5	175	14	25	12
665	64.08	56.64	180	10252.98	22.65	9062.30	13.70	0	0	267.22	14.99	336.61	5.99	304.00	22.12	191.69	12.40	1	6431.98	7.53	0.69	4	175	15	25	11
666	63.75	57.77	181	10200.33	29.67	9243.86	27.68	0	0	173.57	9.63	271.57	5.03	355.60	30.24	319.71	27.05	1	4747.17	4.25	0.67	5	175	16	25	10
667	65.33	58.40	182	10452.67	17.76	9343.30	8.81	0	0	288.62	15.55	338.32	4.34	251.49	15.98	121.82	7.08	1	4343.62	6.00	0.77	4	175	17	25	9
668	63.94	57.97	183	10229.79	23.04	9275.06	29.61	0	0	178.90	9.40	269.98	4.81	300.60	23.10	358.78	29.27	1	3916.58	2.65	0.71	5	175	18	25	8
669	64.68	56.93	184	10348.49	37.94	9109.19	29.42	0	0	125.79	7.78	312.06	4.63	401.39	40.39	350.31	31.26	1	4969.48	4.34	0.53	5	175	19	25	7
670	65.05	58.08	187	10407.88	18.46	9293.56	20.82	0	0	231.38	12.62	306.73	5.50	261.42	17.38	271.13	20.77	1	4403.75	4.86	0.71	5	175	20	25	6
671	64.38	57.36	188	10300.24	26.44	9177.22	45.62	0	0	161.35	9.59	278.55	5.32	323.86	27.04	443.83	41.30	1	5926.52	4.72	0.62	5	175	21	25	5
672	64.21	58.74	189	10274.01	25.64	9397.68	22.82	0	0	207.91	15.17	300.53	6.43	268.27	24.52	241.87	21.44	1	5060.35	4.33	0.56	5	175	22	25	4
673	63.54	58.28	190	10165.69	33.34	9324.93	40.18	0	0	199.51	40.61	343.96	7.71	94.14	20.34	148.00	34.64	1	4278.30	5.86	0.22	5	175	23	25	3
674	63.91	58.41	191	10225.09	26.74	9345.83	34.77	0	0	136.14	18.42	325.43	5.14	152.90	23.86	198.44	30.67	0	3050.50	3.04	0.35	4	175	24	25	2
675	64.90	56.92	194	10383.57	39.41	9106.73	29.16	0	0	108.93	11.98	332.50	4.76	275.00	37.18	207.37	26.54	1	1973.88	2.71	0.37	4	175	25	25	1
676	66.21	54.16	167	10593.52	43.29	8665.49	25.92	0	0	140.90	12.82	287.87	5.94	349.71	45.53	224.66	24.11	1	2179.70	3.05	0.43	5	176	1	1	1
677	67.44	59.22	167	10790.79	22.29	9475.77	24.03	0	0	164.31	17.38	297.21	4.68	162.25	19.53	175.07	21.16	0	647.10	3.32	0.47	3	177	1	3	3
678	67.65	58.90	168	10824.57	35.59	9423.56	29.60	0	0	132.75	19.43	332.53	5.32	187.59	31.35	156.21	26.29	0	1968.33	2.44	0.32	5	177	2	3	2
679	65.86	58.65	169	10537.45	27.37	9384.08	27.42	0	0	151.44	12.25	325.74	5.35	263.27	25.66	258.95	26.33	1	3459.23	3.48	0.51	5	177	3	3	1
680	70.84	84.91	168	11333.67	22.98	13585.58	41.58	0	0	105.55	12.12	277.46	4.07	155.90	20.64	275.60	38.89	1	635.83	2.95	0.39	4	178	1	7	7
681	71.30	84.91	170	11407.69	54.81	13585.31	12.33	0	0	123.95	14.80	275.37	3.91	345.55	56.55	96.29	14.45	1	1355.17	4.29	0.44	5	178	2	7	6
682	71.11	84.89	171	11378.40	13.37	13583.05	37.66	0	0	135.54	15.69	281.86	3.76	101.16	14.76	253.95	34.53	1	1274.45	4.34	0.46	5	178	3	7	5
683	70.39	84.39	172	11262.01	21.65	13502.68	19.88	0	0	163.38	20.03	276.67	3.90	132.42	17.95	118.13	15.47	1	661.73	3.34	0.43	4	178	4	7	4
684	70.79	84.59	173	11325.64	13.02	13533.94	17.39	0	0	196.70	13.31	271.56	3.65	148.55	11.53	198.21	15.32	0	1850.95	4.27	0.68	3	178	5	7	3
685	70.88	84.36	174	11340.56	21.18	13497.02	25.00	0	0	126.76	13.40	283.32	3.59	154.74	18.80	182.41	22.00	0	374.30	3.18	0.47	3	178	6	7	2
686	71.35	83.63	175	11415.40	27.05	13381.09	21.43	0	0	119.08	10.41	277.74	3.63	236.28	25.10	190.75	19.17	0	367.85	3.39	0.52	5	178	7	7	1
687	70.67	57.54	169	11306.98	22.93	9206.97	13.66	0	0	161.47	9.46	284.03	3.56	289.33	22.31	182.19	12.29	1	910.25	2.19	0.69	4	179	1	1	1
688	72.15	88.95	169	11543.85	20.72	14232.39	18.30	0	0	172.68	20.10	279.53	4.05	138.72	18.49	125.23	17.62	1	493.12	3.03	0.46	4	180	1	2	2
689	72.26	89.15	170	11561.44	21.56	14263.31	23.08	0	0	121.74	12.54	267.17	3.34	161.25	18.97	172.64	20.33	0	823.48	2.34	0.49	4	180	2	2	1
690	67.02	56.43	170	10722.65	87.10	9029.05	94.92	0	0	136.57	8.16	289.30	6.80	713.27	118.26	750.83	191.95	1	5734.95	4.48	0.27	5	181	1	1	1
691	68.80	54.73	171	11007.25	18.80	8756.55	37.09	0	0	164.35	9.27	262.06	4.84	258.97	18.06	415.36	39.31	1	3065.60	2.94	0.64	5	182	1	1	1
692	75.52	88.37	172	12082.85	32.63	14139.87	16.09	0	0	157.55	14.74	284.16	4.41	266.42	29.81	131.32	13.60	1	2403.65	5.37	0.52	4	183	1	3	3
693	75.45	88.51	173	12071.20	55.44	14162.26	25.55	0	0	107.46	11.85	277.64	4.99	363.38	59.46	182.89	23.22	1	1168.75	2.67	0.36	5	183	2	3	2
694	73.81	88.79	176	11809.27	33.37	14206.60	19.04	0	0	116.56	9.75	266.79	3.70	301.44	32.31	178.14	17.18	1	219.40	2.19	0.52	5	183	3	3	1
695	70.86	57.58	173	11338.04	23.64	9213.10	25.23	0	0	183.51	11.26	275.44	5.75	294.84	23.42	315.97	25.34	1	3236.15	4.84	0.56	5	184	1	4	4
696	71.07	56.64	174	11370.47	13.39	9063.17	20.89	0	0	198.95	13.20	294.51	4.18	156.82	12.02	243.07	18.80	0	2676.80	4.35	0.67	4	184	2	4	3
697	70.55	57.33	175	11287.65	38.38	9172.87	30.42	0	0	125.69	12.71	285.98	5.46	281.68	37.68	236.00	27.85	1	2327.77	3.35	0.39	4	184	3	4	2
698	68.69	57.56	176	10989.89	22.39	9209.62	18.13	0	0	176.93	12.78	293.33	4.53	237.12	20.77	195.42	16.24	0	1336.25	2.74	0.61	4	184	4	4	1
699	63.96	58.86	174	10233.01	25.32	9417.27	26.67	0	0	150.46	13.25	292.25	5.05	223.95	23.02	234.38	24.57	0	2292.38	3.21	0.49	5	185	1	5	5
700	64.37	58.25	175	10299.85	16.99	9319.34	20.51	0	0	180.82	14.15	319.20	4.23	167.82	15.03	202.48	18.17	0	2197.98	3.64	0.60	3	185	2	5	4
701	64.30	57.08	176	10288.03	23.95	9132.27	22.68	0	0	169.11	8.95	279.88	4.96	342.07	25.18	326.24	23.32	1	2964.58	3.08	0.58	5	185	3	5	3
702	64.08	56.06	177	10252.68	25.41	8969.01	48.06	0	0	142.72	13.28	325.49	6.15	215.99	23.46	368.88	51.96	1	5185.83	4.71	0.43	5	185	4	5	2
703	65.55	56.58	178	10488.71	19.84	9053.01	19.57	0	0	224.82	13.26	327.13	5.70	255.55	19.11	259.20	18.15	1	4352.77	3.88	0.65	5	185	5	5	1
704	73.29	88.78	174	11726.24	72.59	14204.85	15.86	0	0	110.15	7.58	260.78	3.68	582.06	113.02	184.27	14.52	1	1567.02	2.26	0.59	5	186	1	1	1
705	78.91	84.93	176	12624.89	30.42	13588.67	18.68	0	0	146.71	27.23	305.56	4.34	133.82	27.86	95.54	22.06	1	1209.88	3.94	0.29	5	187	1	20	20
706	78.49	84.76	177	12558.81	21.19	13561.56	17.49	0	0	201.60	16.64	290.20	4.84	198.19	18.73	163.69	15.48	0	1795.23	4.67	0.58	4	187	2	20	19
707	78.04	85.02	178	12486.65	13.69	13603.71	18.27	0	0	233.17	16.09	288.07	4.57	153.66	12.24	204.35	16.19	0	2233.25	4.98	0.67	4	187	3	20	18
708	77.62	85.04	179	12419.08	14.57	13605.66	15.43	0	0	222.36	15.43	310.93	4.09	161.65	12.77	171.34	13.60	0	3025.62	6.12	0.67	3	187	4	20	17
709	76.63	84.52	180	12261.46	17.23	13523.49	17.17	0	0	194.09	16.37	318.65	4.05	156.97	15.02	156.31	14.92	0	2474.30	4.19	0.60	4	187	5	20	16
710	76.85	85.47	181	12296.53	25.14	13675.56	15.06	0	0	206.72	15.15	294.09	5.00	260.45	23.42	159.51	13.35	1	1055.23	6.90	0.62	5	187	6	20	15
711	76.31	85.34	182	12209.09	13.07	13654.27	10.66	0	0	360.30	18.62	316.48	5.28	195.23	11.54	159.06	9.38	0	3052.83	8.07	0.78	3	187	7	20	14
712	76.20	85.97	183	12191.88	40.04	13754.40	20.36	0	0	202.82	20.79	323.33	7.21	295.42	38.28	155.31	18.42	1	2393.52	3.67	0.44	4	187	8	20	13
713	77.38	84.85	184	12380.12	21.76	13576.10	24.56	0	0	239.99	29.27	330.95	6.64	135.77	18.37	154.70	21.59	0	3979.85	4.87	0.42	4	187	9	20	12
714	77.08	84.72	185	12332.75	9.96	13555.16	12.92	0	0	277.14	13.66	301.14	3.91	156.26	8.88	202.39	11.42	0	1696.65	5.44	0.80	4	187	10	20	11
715	77.03	84.31	186	12325.30	67.88	13490.02	38.98	0	0	107.49	15.77	340.09	6.87	338.07	69.81	208.68	35.98	1	4465.30	5.49	0.24	5	187	11	20	10
716	78.80	84.54	187	12607.38	22.66	13525.88	27.72	0	0	170.99	21.24	320.49	5.21	140.78	20.07	171.86	24.25	0	1392.62	2.38	0.41	5	187	12	20	9
717	78.18	83.81	188	12508.98	35.16	13410.16	19.45	0	0	187.60	16.96	308.35	6.09	290.13	33.92	167.90	17.47	1	3351.95	5.80	0.50	5	187	13	20	8
718	78.96	84.84	189	12633.11	16.56	13574.54	16.65	0	0	197.93	13.48	285.62	4.13	188.05	14.72	189.11	14.78	0	1925.20	3.90	0.66	3	187	14	20	7
719	78.21	84.48	190	12514.16	17.70	13517.07	20.80	0	0	183.37	21.27	298.51	4.14	118.12	15.92	136.11	17.25	1	1794.02	5.49	0.47	5	187	15	20	6
720	76.52	84.91	191	12243.40	17.32	13586.01	13.06	0	0	218.62	13.16	282.48	4.14	222.55	15.43	168.05	11.64	0	1846.62	5.03	0.71	4	187	16	20	5
721	76.53	85.16	192	12245.37	12.28	13625.37	11.84	0	0	272.38	17.24	287.16	3.95	148.64	10.54	144.23	10.50	0	2417.25	7.72	0.73	4	187	17	20	4
722	76.13	84.60	193	12180.39	15.13	13535.27	12.26	0	0	236.65	15.90	303.11	3.89	172.99	13.27	139.11	10.41	0	2604.15	8.33	0.70	3	187	18	20	3
723	76.55	84.43	194	12248.05	15.27	13508.54	17.18	0	0	269.91	23.07	306.98	5.20	135.13	12.70	153.60	14.84	0	2112.85	6.63	0.60	3	187	19	20	2
724	75.85	84.84	195	12136.17	16.43	13574.93	15.36	0	0	209.10	15.71	305.12	4.07	168.57	14.46	157.65	13.56	0	2826.30	5.09	0.64	3	187	20	20	1
725	67.15	55.97	177	10743.30	37.14	8955.33	30.31	0	0	147.32	11.63	282.44	5.84	321.61	37.45	294.14	29.65	1	2267.38	3.17	0.48	5	188	1	1	1
726	87.63	65.10	177	14021.55	37.57	10416.73	32.05	0	0	106.45	13.62	275.88	4.73	227.80	33.76	194.54	28.78	0	1847.58	3.04	0.33	3	189	1	2	2
727	87.73	64.89	180	14037.46	44.44	10381.89	28.17	0	0	94.36	10.54	271.05	4.20	295.27	43.50	197.71	25.50	1	2992.35	3.59	0.40	5	189	2	2	1
728	70.84	86.82	180	11334.92	30.24	13890.95	36.90	0	0	108.05	8.70	273.74	4.54	292.24	29.59	336.65	38.30	1	1073.08	1.64	0.40	4	190	1	6	6
729	70.38	85.78	181	11261.17	18.06	13724.34	18.96	0	0	161.35	9.31	253.25	3.85	240.66	17.08	255.94	17.56	1	957.80	3.81	0.67	5	190	2	6	5
730	71.39	86.87	182	11422.52	46.55	13899.83	43.44	0	0	94.12	10.21	285.38	5.23	315.10	47.25	303.73	43.33	1	1578.65	1.23	0.40	5	190	3	6	4
731	71.59	85.63	183	11454.25	28.40	13701.13	24.16	0	0	239.80	34.07	339.13	7.43	152.62	24.50	128.03	19.94	1	2589.80	4.31	0.35	4	190	4	6	3
732	70.62	86.22	184	11299.83	19.69	13795.62	14.81	0	0	193.59	13.07	293.23	4.18	225.52	17.58	170.00	13.20	0	1688.55	3.26	0.66	4	190	5	6	2
733	71.58	86.79	185	11453.39	50.96	13886.82	26.88	0	0	102.84	18.92	310.66	4.63	214.14	44.78	114.46	24.73	1	634.20	2.22	0.32	5	190	6	6	1
734	74.95	80.23	180	11991.83	14.56	12836.75	49.91	0	0	143.63	35.18	315.84	4.84	73.78	15.58	169.09	43.79	1	1581.12	2.44	0.19	5	191	1	1	1
735	63.87	54.88	181	10218.67	45.49	8780.23	48.48	0	0	135.47	13.46	301.96	6.86	313.44	45.71	328.28	48.69	1	6222.40	7.15	0.49	5	192	1	23	23
736	63.06	53.74	182	10089.54	16.05	8598.17	19.86	0	0	207.41	8.23	234.50	4.34	306.97	16.04	342.11	20.28	1	4697.73	2.77	0.76	5	192	2	23	22
737	63.46	54.60	183	10153.97	12.88	8735.69	31.56	0	0	187.86	10.51	288.40	4.36	180.28	11.65	372.72	32.70	1	4392.17	3.49	0.71	5	192	3	23	21
738	63.68	54.94	185	10189.36	23.88	8790.31	41.90	0	0	174.43	10.67	266.35	5.35	300.51	23.34	397.31	35.82	1	3711.88	2.91	0.63	5	192	4	23	20
739	63.52	53.21	186	10163.04	22.77	8514.20	25.58	0	0	169.22	11.49	275.08	5.30	262.97	21.31	285.73	25.02	1	2335.38	1.79	0.57	5	192	5	23	19
740	64.02	53.82	187	10243.85	30.46	8610.72	30.47	0	0	160.76	8.47	242.93	5.18	402.83	34.97	380.92	31.47	1	3967.17	1.98	0.58	5	192	6	23	18
741	65.88	53.89	189	10541.55	60.42	8621.83	30.26	0	0	161.23	10.61	270.85	6.35	518.63	68.01	316.86	30.66	1	5064.75	2.69	0.60	5	192	7	23	17
742	64.82	54.31	190	10371.16	102.70	8690.01	90.01	0	0	77.99	13.83	296.15	7.31	373.91	104.60	319.96	87.02	1	5227.00	5.87	0.35	5	192	8	23	16
743	63.16	55.07	191	10105.10	26.02	8810.62	73.24	0	0	106.33	9.18	281.92	4.73	236.33	24.46	485.57	76.38	1	3208.33	2.68	0.51	5	192	9	23	15
744	63.29	54.28	193	10126.02	18.26	8684.48	35.70	0	0	135.17	12.43	311.53	4.22	154.53	16.27	287.62	34.42	1	3971.73	2.70	0.51	5	192	10	23	14
745	63.09	54.43	194	10094.63	20.46	8708.84	29.53	0	0	160.97	9.94	274.96	4.86	258.39	19.45	339.31	30.44	1	3957.00	2.77	0.62	5	192	11	23	13
746	63.05	55.23	195	10087.92	33.17	8837.19	39.43	0	0	149.82	11.12	277.46	6.42	335.39	34.57	376.03	43.00	1	4885.45	4.66	0.42	5	192	12	23	12
747	63.08	55.20	196	10092.02	26.30	8831.66	45.83	0	0	141.46	9.82	274.68	5.64	294.08	26.12	435.53	54.12	1	3097.80	3.10	0.47	5	192	13	23	11
748	63.38	53.81	197	10140.27	26.96	8609.35	25.99	0	0	132.65	12.55	298.67	4.55	221.64	24.27	213.73	23.41	0	3449.50	1.91	0.47	5	192	14	23	10
749	63.24	54.41	198	10118.35	25.90	8704.92	27.78	0	0	144.56	7.93	261.02	4.52	344.39	27.18	357.95	29.36	1	3403.95	1.89	0.60	5	192	15	23	9
750	63.98	54.82	199	10237.05	30.51	8771.64	42.90	0	0	156.92	13.77	320.06	6.73	269.63	29.07	331.29	43.29	1	6547.92	3.05	0.53	5	192	16	23	8
751	63.14	54.00	201	10102.40	22.01	8639.99	33.27	0	0	153.24	8.92	249.75	4.63	288.15	21.57	365.48	33.14	1	3285.60	2.00	0.65	5	192	17	23	7
752	63.40	55.45	202	10143.50	22.42	8872.18	48.54	0	0	167.93	8.89	274.72	5.18	312.96	22.83	515.29	47.71	1	5188.90	1.80	0.65	5	192	18	23	6
753	63.33	53.67	203	10132.32	28.97	8587.53	30.21	0	0	143.85	15.90	306.17	5.47	203.51	25.92	212.14	27.05	0	2256.85	1.59	0.40	3	192	19	23	5
754	63.94	55.17	204	10229.82	31.42	8827.23	46.36	0	0	135.85	9.22	283.76	5.38	343.87	33.06	415.17	45.53	1	4721.52	4.49	0.54	5	192	20	23	4
755	64.20	54.78	205	10272.78	45.83	8764.25	31.22	0	0	304.89	9.02	170.02	7.44	741.23	89.68	599.91	50.60	1	5789.70	3.60	0.35	5	192	21	23	3
756	64.92	55.04	206	10386.82	28.07	8806.76	40.82	0	0	162.26	12.06	301.16	6.21	290.52	27.32	353.18	40.44	1	4981.08	4.81	0.50	5	192	22	23	2
757	63.57	54.04	207	10171.66	22.73	8646.70	29.20	0	0	184.28	8.85	244.79	4.93	332.95	23.32	382.02	29.02	1	4551.15	1.68	0.69	5	192	23	23	1
758	67.13	57.88	181	10741.16	39.34	9260.49	26.61	0	0	177.15	26.78	339.16	7.04	200.89	34.66	137.00	24.23	0	2216.90	2.78	0.31	5	193	1	9	9
759	68.13	56.87	184	10901.14	13.09	9099.63	8.64	0	0	270.32	12.58	342.32	3.56	216.99	11.62	144.20	7.78	0	3484.20	4.17	0.82	4	193	2	9	8
760	68.70	56.93	185	10992.31	28.61	9109.13	33.93	0	0	154.91	11.94	289.89	6.07	283.09	28.22	330.02	34.82	1	1535.12	3.09	0.46	5	193	3	9	7
761	67.46	58.04	186	10792.96	39.77	9286.97	19.25	0	0	201.95	17.45	321.77	6.95	339.73	40.84	175.25	17.44	1	3102.62	7.21	0.50	5	193	4	9	6
762	66.33	56.87	188	10612.16	34.33	9099.54	32.61	0	0	158.64	8.90	295.72	5.58	402.17	36.66	403.06	37.21	1	5219.55	3.98	0.50	5	193	5	9	5
763	66.80	56.27	189	10687.37	27.99	9003.15	36.78	0	0	156.88	16.40	353.82	6.50	209.06	25.57	271.57	34.40	1	4805.40	3.52	0.40	5	193	6	9	4
764	66.36	56.15	190	10618.06	21.94	8983.60	21.79	0	0	239.25	24.04	342.24	6.44	168.27	19.28	167.20	19.22	0	3112.62	5.23	0.50	3	193	7	9	3
765	66.28	57.88	192	10604.15	19.26	9260.86	15.87	0	0	259.51	13.06	310.08	5.90	294.51	18.65	246.05	14.92	1	4861.70	6.63	0.69	4	193	8	9	2
766	66.66	57.84	193	10665.12	70.12	9254.54	18.76	0	0	150.93	17.60	348.97	5.95	386.82	72.49	126.99	17.56	1	3142.38	3.57	0.41	5	193	9	9	1
767	74.10	82.39	184	11855.97	10.59	13182.98	29.07	0	0	354.43	71.04	349.09	7.18	66.28	9.99	112.29	21.84	1	3736.23	5.80	0.27	5	194	1	3	3
768	74.61	81.48	187	11937.04	21.75	13036.97	82.45	0	0	167.56	15.03	308.75	5.69	198.74	19.76	644.82	70.06	1	2663.88	6.15	0.51	5	194	2	3	2
769	75.02	82.84	189	12003.87	14.21	13254.25	11.45	0	0	235.43	19.05	297.50	3.60	137.86	12.91	113.52	11.02	1	463.17	4.09	0.65	4	194	3	3	1
770	64.99	59.89	185	10397.76	23.05	9581.97	14.44	0	0	377.25	61.18	369.44	8.55	120.64	23.09	87.53	16.23	1	2707.15	4.69	0.35	4	195	1	1	1
771	72.15	81.69	185	11543.24	24.24	13070.10	15.30	0	0	147.74	11.32	292.82	3.56	243.39	21.91	154.72	13.56	0	406.00	2.36	0.60	3	196	1	1	1
772	63.05	57.83	187	10087.75	146.28	9253.59	19.03	0	0	172.78	12.70	302.75	5.91	1260.83	171.99	218.10	17.79	1	3420.48	3.86	0.61	5	197	1	1	1
773	69.43	87.29	188	11109.00	48.08	13965.84	18.98	0	0	126.78	14.81	275.20	4.48	297.02	46.84	124.91	16.42	1	1793.40	3.15	0.42	5	198	1	4	4
774	69.88	86.55	189	11181.58	18.80	13848.17	25.68	0	0	148.36	16.56	283.44	3.97	131.65	17.34	177.63	22.47	1	-109.35	2.28	0.46	4	198	2	4	3
775	68.29	85.93	191	10926.28	24.18	13748.95	24.31	0	0	124.45	13.44	270.62	3.73	172.80	21.32	173.71	21.48	0	1434.73	2.96	0.45	3	198	3	4	2
776	68.26	87.28	193	10922.38	26.48	13965.24	27.46	0	0	110.82	14.45	265.36	3.64	156.38	23.22	162.11	24.08	0	902.23	2.31	0.38	5	198	4	4	1
777	87.85	65.09	188	14056.19	62.09	10413.96	13.22	0	0	112.88	12.97	287.60	3.79	384.50	68.38	102.56	15.13	1	1185.92	3.01	0.45	5	199	1	1	1
778	74.50	80.85	190	11920.63	36.05	12936.26	13.90	0	0	120.27	12.26	297.98	3.31	272.92	33.11	111.31	13.93	1	880.40	4.24	0.50	4	200	1	1	1
779	77.96	84.65	190	12474.12	19.03	13544.34	131.16	0	0	88.91	11.57	297.72	3.70	121.34	19.33	588.30	117.84	1	1292.12	3.89	0.50	5	201	1	1	1
780	68.42	57.52	191	10946.87	31.64	9203.42	28.57	0	0	140.32	9.54	278.95	5.34	350.37	33.77	324.39	29.25	1	2192.52	4.03	0.43	5	202	1	3	3
781	70.16	56.66	194	11226.36	26.57	9066.23	24.72	0	0	166.18	7.87	247.06	4.68	371.49	27.28	379.34	27.69	1	2548.65	2.93	0.62	5	202	2	3	2
782	70.80	56.26	195	11327.45	17.24	9001.42	20.37	0	0	216.90	21.70	299.67	4.89	133.13	15.33	156.69	17.78	1	1520.05	4.16	0.53	5	202	3	3	1
783	70.78	56.74	193	11324.03	30.09	9077.72	23.12	0	0	163.81	16.53	302.69	5.44	228.94	27.46	177.86	20.61	0	2765.90	2.97	0.46	5	203	1	1	1
784	63.19	58.33	196	10110.08	24.98	9332.52	50.03	0	0	118.74	11.00	295.98	4.89	211.26	22.95	360.20	51.24	1	2031.08	2.11	0.48	5	204	1	35	35
785	63.96	59.17	197	10233.43	17.71	9466.86	31.47	0	0	169.62	12.31	292.39	5.06	192.04	16.09	323.28	31.57	1	1971.67	4.14	0.58	5	204	2	35	34
786	64.72	58.50	198	10355.70	97.43	9359.84	27.46	0	0	123.11	13.82	353.82	6.71	509.10	124.54	194.33	25.14	1	5423.35	4.29	0.36	5	204	3	35	33
787	64.64	57.60	200	10342.47	40.09	9215.50	21.22	0	0	186.25	16.28	343.79	6.76	339.48	41.24	190.94	19.40	1	4088.65	6.08	0.48	4	204	4	35	32
788	63.68	58.17	201	10189.59	18.97	9306.97	17.36	0	0	212.97	11.37	315.29	5.09	276.38	17.99	254.65	16.22	1	4557.95	3.63	0.67	4	204	5	35	31
789	63.08	57.81	202	10092.73	13.11	9250.23	20.26	0	0	246.75	8.42	258.66	4.74	296.90	13.05	405.98	23.00	1	2986.08	2.79	0.77	5	204	6	35	30
790	63.88	57.19	204	10220.54	25.18	9149.96	53.58	0	0	120.25	11.98	332.78	5.41	200.39	23.03	380.83	59.21	1	4554.10	4.05	0.40	5	204	7	35	29
791	63.50	59.04	206	10160.24	30.40	9445.84	43.97	0	0	142.39	11.30	279.39	6.15	287.53	30.50	390.48	49.49	1	4072.92	2.70	0.47	5	204	8	35	28
792	64.80	59.08	207	10368.61	33.40	9453.25	31.24	0	0	210.01	25.55	351.28	8.68	212.96	29.92	199.28	27.96	0	4776.90	3.83	0.37	5	204	9	35	27
793	64.89	58.34	210	10382.98	33.59	9334.85	33.77	0	0	175.87	17.65	346.79	7.47	259.83	31.34	251.70	32.92	1	5016.60	4.83	0.45	5	204	10	35	26
794	64.33	58.21	213	10292.50	46.64	9313.74	26.97	0	0	162.30	9.42	275.53	5.74	489.50	57.89	324.80	27.54	1	2174.23	2.92	0.57	5	204	11	35	25
795	63.27	59.00	214	10122.67	21.98	9439.70	17.30	0	0	209.21	11.44	293.28	5.31	307.28	21.69	248.22	16.23	1	3609.05	5.10	0.65	5	204	12	35	24
796	62.71	58.11	215	10033.74	21.90	9297.69	47.30	0	0	161.74	12.40	332.74	6.19	227.40	20.24	414.72	54.42	1	4925.52	5.36	0.50	5	204	13	35	23
797	62.05	58.12	216	9927.23	28.91	9299.50	35.84	0	0	163.70	18.41	338.70	6.78	200.26	26.08	246.50	32.81	0	5375.42	2.96	0.39	5	204	14	35	22
798	63.06	57.88	217	10089.12	16.26	9260.20	15.25	0	0	295.41	14.51	322.63	6.03	255.91	15.24	241.14	14.19	1	5115.58	7.20	0.73	5	204	15	35	21
799	63.93	56.97	218	10228.09	10.20	9115.84	14.52	0	0	277.13	12.51	349.63	4.27	175.84	9.14	247.47	13.29	0	6086.00	7.02	0.80	3	204	16	35	20
800	64.96	57.20	219	10394.18	69.89	9151.71	17.99	0	0	218.95	10.76	299.31	6.35	686.74	90.39	270.07	18.14	1	6726.67	5.69	0.71	5	204	17	35	19
801	66.52	57.14	220	10643.50	21.23	9142.77	15.68	0	0	321.66	17.40	311.31	7.39	288.55	20.95	227.33	14.34	1	4681.40	7.04	0.71	5	204	18	35	18
802	66.85	57.17	221	10695.87	12.57	9147.12	8.06	0	0	458.26	14.37	310.15	5.85	299.24	12.31	201.62	7.31	1	6044.95	8.09	0.88	4	204	19	35	17
803	66.22	57.37	222	10595.72	10.87	9179.93	9.75	0	0	496.12	17.99	342.57	6.56	231.00	10.00	209.56	8.76	0	6109.23	8.53	0.85	4	204	20	35	16
804	66.77	57.86	223	10682.76	13.90	9257.59	10.92	0	0	457.92	18.95	321.49	7.22	256.22	13.08	206.09	9.86	1	5134.70	8.45	0.81	5	204	21	35	15
805	65.88	57.49	225	10541.28	18.76	9198.25	15.17	0	0	243.82	13.69	336.44	5.32	256.38	17.56	211.32	13.71	1	3897.17	6.43	0.70	4	204	22	35	14
806	65.02	57.11	226	10402.94	15.56	9138.06	17.54	0	0	313.68	14.51	323.20	6.75	262.44	14.74	291.79	17.04	1	7441.77	10.78	0.72	5	204	23	35	13
807	66.00	56.96	227	10560.10	20.14	9112.85	25.44	0	0	306.53	33.94	386.44	8.47	141.35	18.28	177.33	22.35	0	5068.73	5.53	0.47	5	204	24	35	12
808	65.93	57.81	229	10548.89	22.73	9249.42	18.11	0	0	298.71	18.87	364.60	7.79	275.12	21.67	223.54	16.71	1	7515.95	8.21	0.64	5	204	25	35	11
809	67.12	56.85	230	10739.51	20.68	9096.49	20.88	0	0	335.30	25.06	358.72	8.94	215.04	18.61	216.40	18.94	0	5393.12	5.76	0.59	5	204	26	35	10
810	68.08	57.05	231	10893.19	24.84	9128.07	25.07	0	0	241.50	24.52	356.44	7.59	189.27	22.07	191.04	22.28	0	4360.35	3.56	0.47	4	204	27	35	9
811	67.48	56.65	232	10796.92	23.92	9064.11	31.99	0	0	192.96	11.38	321.14	5.80	309.70	23.67	336.84	30.54	1	4511.38	3.31	0.64	5	204	28	35	8
812	66.70	57.39	233	10671.71	19.64	9182.51	15.73	0	0	243.90	13.32	352.00	5.63	277.84	18.56	226.23	14.36	1	4649.98	4.17	0.68	5	204	29	35	7
813	67.84	57.54	234	10854.01	24.87	9206.58	10.45	0	0	373.41	19.65	360.37	7.30	343.81	25.62	155.36	9.31	1	7580.58	8.73	0.75	4	204	30	35	6
814	67.12	57.58	236	10739.12	30.36	9212.05	13.69	0	0	284.07	17.40	336.33	6.62	328.50	30.11	173.93	12.27	1	6916.27	5.81	0.68	4	204	31	35	5
815	67.38	59.18	237	10781.47	25.08	9469.48	24.56	0	0	182.01	14.81	328.30	5.93	240.47	22.90	235.37	22.45	0	3686.08	3.31	0.52	5	204	32	35	4
816	69.34	59.19	239	11094.17	21.20	9470.27	14.77	0	0	269.55	18.52	304.73	6.03	238.40	19.07	166.76	13.18	0	2927.30	4.08	0.65	5	204	33	35	3
817	68.44	59.64	240	10951.10	19.22	9543.12	26.69	0	0	193.89	8.65	251.69	4.47	308.82	19.36	363.28	25.18	1	2141.02	2.89	0.75	5	204	34	35	2
818	69.61	58.05	243	11137.96	16.14	9287.89	18.71	0	0	202.25	16.58	307.09	4.29	151.25	14.03	175.69	16.46	0	3521.52	5.76	0.60	4	204	35	35	1
819	71.75	59.03	196	11479.90	13.85	9445.25	15.07	0	0	294.94	22.36	308.19	5.13	140.54	12.11	153.24	13.33	0	2926.75	6.14	0.65	4	205	1	1	1
820	73.04	86.58	196	11686.33	35.16	13853.48	20.88	0	0	146.51	12.33	298.91	5.03	311.12	34.80	194.94	18.93	1	3312.45	5.06	0.49	4	206	1	35	35
821	74.04	86.96	197	11845.74	12.65	13913.11	9.28	0	0	281.75	12.85	295.04	3.80	213.81	11.28	157.62	8.28	0	4145.92	7.77	0.82	3	206	2	35	34
822	74.77	86.94	198	11963.72	11.76	13910.30	11.28	0	0	367.30	25.66	326.08	5.06	130.43	10.34	127.62	10.67	1	4938.40	13.15	0.71	4	206	3	35	33
823	74.90	86.89	199	11984.28	12.70	13902.23	14.39	0	0	244.41	8.71	271.26	4.25	277.55	12.20	305.16	14.34	1	4780.73	7.13	0.80	4	206	4	35	32
824	75.30	87.18	200	12047.92	12.89	13948.03	13.22	0	0	275.91	12.09	304.20	4.67	229.46	11.69	233.43	12.21	0	5083.00	6.80	0.79	3	206	5	35	31
825	76.26	86.78	201	12201.68	9.36	13885.59	7.20	0	0	412.69	12.53	281.60	4.34	238.59	8.46	184.57	6.45	0	5592.58	10.65	0.90	3	206	6	35	30
826	75.34	86.49	202	12054.14	17.79	13837.86	17.36	0	0	190.52	9.23	306.24	4.42	285.95	17.13	280.25	16.59	1	5188.08	6.03	0.68	4	206	7	35	29
827	75.99	87.57	203	12158.81	32.14	14010.93	15.17	0	0	179.02	13.50	297.39	4.85	314.96	31.73	156.94	13.50	1	2969.10	7.11	0.59	4	206	8	35	28
828	76.79	87.14	204	12286.83	14.06	13942.27	20.42	0	0	235.99	16.07	305.73	4.99	160.09	12.51	230.32	18.51	0	3714.27	6.58	0.66	3	206	9	35	27
829	77.05	86.48	205	12327.27	22.13	13836.56	17.21	0	0	177.59	10.75	303.28	4.52	280.25	21.13	223.43	15.68	1	4639.05	5.72	0.64	4	206	10	35	26
830	77.60	87.19	206	12416.33	16.59	13949.90	22.66	0	0	218.36	15.44	310.41	5.36	182.61	14.85	245.21	20.95	0	3921.17	5.75	0.62	3	206	11	35	25
831	76.80	87.69	207	12287.90	11.26	14029.92	11.74	0	0	286.51	15.57	310.54	4.03	159.74	9.92	166.41	10.30	0	4191.67	7.52	0.77	3	206	12	35	24
832	77.06	87.73	208	12330.14	15.19	14036.89	14.84	0	0	239.06	15.37	285.44	4.47	182.50	13.46	178.36	13.13	0	3164.48	7.29	0.69	3	206	13	35	23
833	77.08	87.76	209	12332.27	28.06	14041.42	24.59	0	0	129.20	11.89	300.32	4.39	236.27	25.58	208.18	22.14	0	2486.77	4.97	0.47	4	206	14	35	22
834	75.84	87.74	210	12134.10	15.28	14038.52	11.59	0	0	218.66	9.53	280.92	3.74	267.20	14.49	208.22	10.49	1	3572.02	5.33	0.79	4	206	15	35	21
835	75.91	88.01	211	12145.23	12.80	14081.28	13.44	0	0	286.38	16.33	302.02	4.67	173.31	11.32	181.96	11.88	0	2863.85	7.67	0.75	3	206	16	35	20
836	74.89	87.40	212	11982.52	20.47	13984.19	15.53	0	0	183.66	10.88	295.20	4.24	266.15	19.13	205.16	14.03	1	2848.98	3.70	0.67	3	206	17	35	19
837	74.52	87.63	213	11923.42	33.30	14020.85	26.79	0	0	134.67	12.02	294.09	5.29	288.34	31.90	236.40	24.63	1	2525.00	6.49	0.44	5	206	18	35	18
838	75.49	87.79	214	12078.13	23.19	14046.86	15.92	0	0	180.70	9.00	266.28	4.40	346.75	24.37	250.27	15.18	1	3234.42	6.13	0.68	4	206	19	35	17
839	75.99	87.84	215	12157.95	38.42	14055.20	15.05	0	0	186.74	17.59	319.77	5.44	304.14	37.19	126.31	14.11	1	3666.12	6.34	0.52	4	206	20	35	16
840	76.15	87.36	216	12184.75	53.96	13977.50	19.51	0	0	150.21	11.81	283.53	5.30	420.04	55.88	194.71	17.74	1	1595.12	3.89	0.52	4	206	21	35	15
841	75.64	87.05	217	12102.30	12.91	13928.63	13.24	0	0	219.65	11.86	294.04	3.61	184.94	11.45	189.66	11.76	0	2720.70	4.43	0.76	3	206	22	35	14
842	75.38	87.26	218	12061.12	19.36	13960.83	16.64	0	0	219.24	16.79	290.28	4.91	195.21	17.12	167.83	14.73	0	2738.88	4.73	0.62	3	206	23	35	13
843	73.95	87.27	219	11831.30	9.89	13962.68	20.31	0	0	219.60	25.50	294.26	3.89	88.24	11.87	143.03	17.69	1	1181.58	4.00	0.51	5	206	24	35	12
844	73.74	87.30	220	11798.09	30.31	13967.79	14.74	0	0	156.28	14.04	283.31	4.02	258.00	27.50	125.55	12.65	1	2108.10	4.24	0.55	4	206	25	35	11
845	74.28	87.04	221	11885.44	22.09	13925.72	15.53	0	0	177.49	10.61	279.98	4.17	277.52	21.28	203.27	14.06	1	2453.62	4.33	0.67	4	206	26	35	10
846	74.70	87.13	222	11951.47	15.99	13940.77	15.73	0	0	242.22	17.92	298.94	4.71	166.52	14.05	163.93	13.88	0	2531.92	6.31	0.65	4	206	27	35	9
847	75.74	87.87	223	12117.75	12.15	14059.19	15.34	0	0	215.48	12.14	274.52	3.67	166.89	10.77	209.96	13.72	0	1573.45	5.44	0.74	4	206	28	35	8
848	74.80	86.94	224	11968.23	18.82	13910.93	23.11	0	0	192.84	15.83	296.13	5.08	177.73	16.76	217.66	20.70	0	3412.35	4.24	0.56	4	206	29	35	7
849	76.63	86.70	225	12260.53	23.54	13872.37	15.51	0	0	151.46	13.61	307.30	3.52	201.59	20.69	132.16	13.38	1	3263.08	4.23	0.56	5	206	30	35	6
850	75.12	86.98	226	12018.91	11.48	13917.36	13.54	0	0	206.43	9.72	283.83	3.28	189.36	10.26	222.44	12.20	0	3338.75	5.98	0.79	4	206	31	35	5
851	75.60	87.56	227	12096.53	20.52	14009.75	42.78	0	0	117.35	10.23	272.80	4.17	184.56	18.56	342.04	43.74	1	2068.10	3.52	0.49	5	206	32	35	4
852	75.92	88.13	228	12147.01	25.61	14101.28	32.77	0	0	108.69	12.23	273.59	3.98	176.59	22.85	225.20	29.41	0	1438.27	2.46	0.41	3	206	33	35	3
853	74.66	86.85	229	11945.66	13.98	13896.49	20.74	0	0	186.75	13.90	294.41	3.92	144.53	12.18	214.62	18.38	0	2927.58	4.69	0.64	3	206	34	35	2
854	74.82	87.27	230	11970.84	21.56	13962.65	15.43	0	0	201.27	20.84	294.01	4.34	159.91	18.83	112.89	13.18	1	2008.60	5.46	0.51	3	206	35	35	1
855	75.58	80.36	196	12093.54	34.13	12858.06	34.12	0	0	113.32	17.82	286.17	4.75	167.20	29.96	167.16	29.97	0	-105.62	2.60	0.29	3	207	1	1	1
856	68.30	87.15	198	10927.42	31.44	13943.44	51.93	0	0	111.64	24.59	275.90	5.25	103.75	25.36	180.45	45.26	1	-27.92	3.10	0.19	4	208	1	4	4
857	69.40	86.08	201	11104.31	21.96	13772.40	24.33	0	0	131.01	13.54	272.60	3.74	163.81	19.30	181.52	21.48	0	-139.62	2.05	0.48	3	208	2	4	3
858	70.22	87.13	203	11235.26	33.26	13941.30	23.31	0	0	109.86	10.60	263.19	3.86	261.80	31.34	188.37	20.97	1	773.12	2.10	0.47	5	208	3	4	2
859	70.83	87.07	204	11332.50	50.63	13931.32	22.69	0	0	99.48	12.08	280.63	4.10	306.86	49.59	146.37	20.69	1	10.40	1.24	0.38	5	208	4	4	1
860	73.60	57.46	198	11775.98	29.82	9192.98	26.36	0	0	161.57	26.43	308.41	5.15	136.69	24.94	113.65	19.36	1	2130.60	3.83	0.31	5	209	1	2	2
861	72.67	58.98	201	11627.07	36.66	9437.48	5.89	0	0	432.85	79.98	302.10	6.63	165.11	32.10	54.67	4.74	1	798.20	4.27	0.26	5	209	2	2	1
862	63.27	56.95	199	10123.74	23.25	9111.30	59.07	0	0	175.84	9.57	279.69	5.64	286.11	23.17	589.27	88.69	1	3301.17	2.26	0.68	5	210	1	1	1
863	69.13	57.73	199	11061.50	46.62	9237.20	15.11	0	0	213.15	15.17	336.24	6.45	432.75	55.96	167.93	13.70	1	3779.48	4.35	0.59	5	211	1	11	11
864	68.89	56.68	201	11022.42	25.68	9069.12	23.95	0	0	190.73	20.59	326.84	5.87	183.61	22.72	171.30	21.14	0	2010.17	2.62	0.45	3	211	2	11	10
865	67.78	57.75	202	10844.55	14.55	9240.39	16.91	0	0	269.52	19.63	346.31	5.19	154.05	12.83	178.93	14.88	0	2458.33	3.37	0.65	4	211	3	11	9
866	68.75	57.39	203	11000.15	11.11	9182.97	21.63	0	0	276.65	25.91	343.45	4.95	88.65	9.61	179.86	18.82	1	3626.00	5.21	0.59	5	211	4	11	8
867	67.36	58.11	204	10777.39	44.06	9297.80	20.60	0	0	118.43	12.43	323.04	4.21	297.22	43.38	153.00	18.55	1	2029.02	2.15	0.45	4	211	5	11	7
868	68.21	57.66	206	10913.06	20.17	9225.21	23.47	0	0	230.28	29.62	364.66	5.94	121.59	18.15	139.65	20.02	1	3930.92	4.05	0.41	4	211	6	11	6
869	66.60	57.45	207	10655.67	37.93	9191.67	23.32	0	0	203.06	11.97	318.09	6.10	383.95	35.37	289.45	23.25	1	5403.35	3.99	0.68	5	211	7	11	5
870	64.92	57.06	208	10387.31	17.58	9129.64	29.05	0	0	192.88	9.26	341.53	5.19	285.87	17.31	416.16	34.19	1	6671.80	4.72	0.64	5	211	8	11	4
871	66.24	56.66	209	10597.95	15.14	9066.22	19.59	0	0	257.37	13.30	334.25	5.81	230.52	13.90	291.59	18.84	1	4426.42	5.96	0.70	5	211	9	11	3
872	65.76	57.48	210	10521.13	31.43	9197.43	34.17	0	0	156.57	8.95	333.42	5.02	380.45	34.19	360.92	31.70	1	4239.73	3.25	0.64	5	211	10	11	2
873	66.59	57.91	213	10653.77	37.85	9264.80	26.97	0	0	138.09	22.47	349.77	5.36	179.57	33.32	130.20	25.16	1	1991.92	2.36	0.29	4	211	11	11	1
874	63.61	60.27	203	10177.54	34.04	9642.68	42.46	0	0	110.91	12.39	304.74	5.24	238.50	31.10	274.91	42.07	1	2608.10	2.09	0.40	5	212	1	1	1
875	70.28	57.75	205	11244.65	29.10	9239.84	16.44	0	0	191.34	14.04	309.66	5.27	300.37	28.07	175.26	14.81	1	3697.88	3.42	0.60	5	213	1	1	1
876	64.76	56.04	208	10362.33	20.92	8966.87	36.80	0	0	210.92	10.06	282.56	5.46	332.11	21.54	450.78	31.39	1	7276.58	6.32	0.68	5	214	1	1	1
877	72.76	58.04	208	11641.02	26.44	9286.57	29.96	0	0	116.71	16.02	287.14	4.00	148.34	23.22	168.13	26.35	0	751.25	2.08	0.38	5	215	1	1	1
878	73.69	80.08	208	11791.04	54.14	12813.21	19.65	0	0	115.17	22.06	289.17	4.73	226.88	47.93	96.01	23.07	1	1383.73	3.93	0.25	5	216	1	8	8
879	73.22	81.99	209	11714.59	15.56	13117.69	16.05	0	0	219.43	19.92	296.59	4.15	132.56	13.74	137.71	14.62	1	588.42	4.43	0.59	5	216	2	8	7
880	72.71	82.10	211	11632.98	19.46	13136.47	18.30	0	0	157.68	13.95	292.84	3.65	169.53	17.10	159.55	16.18	0	324.95	2.55	0.56	4	216	3	8	6
881	73.15	82.01	212	11704.65	23.72	13122.28	24.97	0	0	166.82	11.76	260.41	5.26	260.06	22.55	273.36	23.84	1	1372.38	3.11	0.54	4	216	4	8	5
882	73.13	81.08	213	11700.21	22.39	12973.15	18.12	0	0	146.08	12.92	286.02	3.64	195.27	19.85	158.46	16.11	0	692.52	3.12	0.55	4	216	5	8	4
883	74.18	81.19	215	11869.55	25.44	12990.52	17.85	0	0	141.79	10.07	275.74	3.87	275.09	23.89	196.34	16.18	1	1407.95	3.34	0.59	4	216	6	8	3
884	73.40	82.07	216	11743.30	14.82	13131.27	21.24	0	0	205.74	15.65	292.38	4.52	150.13	12.94	215.15	18.88	0	2079.17	3.60	0.62	4	216	7	8	2
885	73.97	81.80	217	11835.08	25.26	13087.89	27.29	0	0	143.52	16.57	293.42	4.67	168.93	22.36	182.47	24.10	0	1463.98	2.24	0.42	3	216	8	8	1
886	63.59	53.66	211	10174.84	32.30	8585.61	24.74	0	0	150.67	7.70	242.64	4.50	410.77	34.99	337.87	25.45	1	4813.38	2.18	0.64	5	217	1	4	4
887	63.89	54.26	212	10222.46	38.20	8681.84	27.47	0	0	143.43	7.75	269.83	4.53	454.26	46.71	326.71	26.81	1	4236.25	1.85	0.66	5	217	2	4	3
888	63.46	54.68	213	10154.12	23.96	8748.69	25.12	0	0	165.55	8.55	273.26	4.77	348.03	25.39	339.11	25.83	1	5747.30	3.07	0.63	5	217	3	4	2
889	63.02	54.57	214	10083.80	34.37	8730.87	25.95	0	0	137.76	9.30	280.13	4.92	366.35	37.14	285.89	26.03	1	4681.92	3.21	0.54	5	217	4	4	1
890	62.92	57.87	211	10067.39	19.53	9258.82	20.88	0	0	215.83	15.08	314.63	5.65	217.70	17.68	232.25	18.98	0	3707.50	3.28	0.61	5	218	1	1	1
891	67.97	57.63	211	10875.31	49.97	9220.93	23.37	0	0	166.67	10.70	294.68	6.20	486.52	65.01	280.10	23.24	1	2613.77	2.74	0.52	5	219	1	2	2
892	67.92	57.74	212	10867.41	19.13	9239.07	17.12	0	0	208.25	12.23	320.51	4.92	252.45	17.73	227.94	15.59	1	3718.35	3.89	0.66	3	219	2	2	1
893	86.91	65.25	211	13906.19	20.40	10440.20	14.77	0	0	182.20	21.74	281.08	3.64	134.32	18.57	92.79	12.71	1	1166.45	4.84	0.47	5	220	1	1	1
894	70.20	56.69	214	11232.21	23.19	9070.20	30.05	0	0	139.19	15.92	296.55	4.57	156.64	20.56	202.85	26.56	0	1692.75	2.46	0.42	4	221	1	3	3
895	70.87	56.99	216	11339.37	43.71	9118.00	16.94	0	0	101.45	14.40	301.85	3.46	241.90	39.71	105.71	19.59	1	1409.95	2.69	0.37	5	221	2	3	2
896	72.23	57.27	217	11556.46	30.43	9162.42	43.43	0	0	102.15	14.18	280.87	4.71	170.21	27.18	241.55	39.21	0	1154.48	1.83	0.34	5	221	3	3	1
897	69.94	60.45	214	11190.45	27.67	9671.78	25.00	0	0	122.86	7.51	252.14	3.92	335.31	28.63	300.01	25.23	1	652.92	1.93	0.57	4	222	1	1	1
898	86.19	65.03	217	13791.04	30.92	10405.31	27.21	0	0	119.10	12.87	258.10	4.42	221.95	27.78	195.56	24.39	0	1797.85	3.27	0.41	3	223	1	1	1
899	63.67	55.26	219	10187.08	20.24	8841.33	32.36	0	0	218.10	11.14	265.17	5.70	286.75	20.24	384.04	30.92	1	6835.48	4.67	0.72	5	224	1	6	6
900	62.53	54.91	222	10005.34	26.14	8785.17	29.73	0	0	159.63	9.70	257.19	4.97	310.27	26.39	328.78	29.86	1	8533.65	2.52	0.66	5	224	2	6	5
901	63.37	54.16	225	10139.82	24.87	8665.91	24.47	0	0	178.64	7.38	235.13	4.37	402.98	27.52	371.85	23.92	1	4635.02	2.64	0.73	5	224	3	6	4
902	64.26	54.74	227	10282.07	41.85	8758.82	35.68	0	0	163.86	11.17	274.49	6.19	375.30	40.09	351.35	36.47	1	5782.40	3.49	0.57	5	224	4	6	3
903	63.15	54.78	228	10104.77	49.56	8764.65	60.75	0	0	96.38	12.52	317.74	6.27	290.15	48.64	322.71	61.44	1	8693.33	4.43	0.38	5	224	5	6	2
904	62.47	53.65	229	9995.58	53.52	8583.34	51.50	0	0	131.11	34.02	340.37	8.34	158.38	46.57	152.38	44.79	0	3137.52	1.16	0.14	5	224	6	6	1
905	90.67	70.83	221	14507.49	32.11	11333.02	41.73	0	0	104.01	22.38	279.15	4.38	107.27	25.00	148.16	36.58	1	1133.80	3.43	0.20	4	225	1	1	1
906	85.88	65.22	222	13740.25	19.73	10434.91	16.07	0	0	153.99	14.51	283.77	3.30	161.34	17.32	131.63	14.23	1	1925.50	5.08	0.55	3	226	1	1	1
907	65.47	58.67	223	10474.67	205.30	9387.29	42.92	0	0	115.92	18.83	331.21	9.06	711.75	203.69	214.15	39.46	1	7164.83	6.32	0.38	5	227	1	2	2
908	64.78	56.82	224	10364.29	35.67	9090.92	41.81	0	0	126.29	14.05	379.79	6.23	248.47	33.72	285.02	40.65	1	5456.73	5.71	0.35	5	227	2	2	1
909	64.37	58.14	228	10299.35	17.67	9302.61	11.90	0	0	394.86	20.08	339.63	7.34	267.61	16.35	182.62	10.71	1	6180.25	11.25	0.75	5	228	1	1	1
910	71.01	60.06	230	11362.30	41.24	9609.96	25.30	0	0	131.17	9.78	260.27	4.83	356.21	41.05	263.82	23.94	1	770.40	1.12	0.53	5	229	1	4	4
911	71.37	58.30	233	11419.35	32.29	9327.50	39.61	0	0	142.08	12.81	278.38	5.97	265.87	31.79	309.16	39.79	1	2249.95	1.88	0.49	5	229	2	4	3
912	70.09	57.76	235	11214.12	46.91	9241.10	23.73	0	0	205.58	19.31	334.71	7.92	329.89	46.58	197.28	21.43	1	4271.95	3.52	0.48	5	229	3	4	2
913	70.12	59.15	238	11219.97	14.57	9464.47	29.05	0	0	191.91	21.23	335.21	4.85	109.27	15.05	204.99	25.69	1	2325.85	3.35	0.48	5	229	4	4	1
914	77.90	85.06	230	12464.70	17.78	13609.59	18.13	0	0	233.48	45.13	304.36	5.40	91.55	20.83	94.01	22.04	1	1686.23	4.86	0.28	4	230	1	10	10
915	76.66	83.75	231	12265.04	15.53	13400.18	12.00	0	0	187.12	10.53	291.65	3.21	213.26	13.79	164.90	10.65	0	2340.20	4.97	0.74	3	230	2	10	9
916	76.25	85.50	232	12200.76	21.81	13680.09	20.60	0	0	165.08	12.11	291.59	4.56	231.24	19.78	218.92	18.59	0	2180.98	2.38	0.58	4	230	3	10	8
917	76.39	84.45	234	12222.80	11.87	13511.58	18.31	0	0	224.72	17.18	306.18	3.82	108.54	8.73	182.02	15.94	1	824.55	4.04	0.65	4	230	4	10	7
918	77.90	84.98	235	12464.68	23.02	13596.17	18.41	0	0	169.72	14.58	297.45	4.36	206.72	20.53	165.89	16.37	0	2924.12	4.63	0.56	5	230	5	10	6
919	77.15	84.26	237	12344.79	16.29	13481.10	13.69	0	0	210.32	10.98	284.30	4.07	241.87	14.86	204.50	12.33	0	2327.10	4.80	0.74	4	230	6	10	5
920	77.02	84.85	238	12322.66	10.89	13576.50	13.81	0	0	216.43	12.44	288.51	3.26	146.91	9.79	185.41	12.15	0	1862.80	4.45	0.75	4	230	7	10	4
921	75.82	85.15	239	12130.96	24.68	13623.40	18.15	0	0	159.47	14.50	315.73	4.20	209.51	21.87	154.44	16.17	0	2794.88	3.24	0.53	4	230	8	10	3
922	76.60	86.35	241	12255.82	27.86	13816.69	39.85	0	0	121.26	13.36	294.41	5.00	197.30	25.02	265.14	38.81	1	2201.67	2.06	0.39	5	230	9	10	2
923	76.76	85.36	242	12281.31	25.69	13656.99	62.44	0	0	94.79	14.69	309.82	4.62	129.03	22.93	303.15	59.94	1	861.98	1.71	0.28	5	230	10	10	1
924	64.74	55.34	231	10358.27	20.65	8855.14	16.63	0	0	232.03	13.74	345.72	5.54	269.69	19.30	218.19	15.39	1	8092.73	5.71	0.66	4	231	1	22	22
925	64.72	57.08	233	10355.45	43.68	9132.10	20.84	0	0	175.44	10.96	314.21	5.28	404.32	38.57	259.36	19.57	1	6058.02	3.70	0.68	5	231	2	22	21
926	64.39	57.86	235	10302.28	21.16	9257.20	18.75	0	0	281.01	20.04	347.41	7.24	230.48	19.09	204.51	16.86	0	3563.50	3.28	0.60	4	231	3	22	20
927	65.67	58.02	236	10507.29	30.70	9283.95	14.57	0	0	305.36	21.37	334.09	7.61	306.64	30.42	162.25	13.10	1	7234.92	8.88	0.65	5	231	4	22	19
928	64.06	58.77	237	10249.38	15.33	9403.73	16.05	0	0	226.93	11.09	304.56	4.66	243.93	14.27	255.88	14.89	1	4716.42	4.64	0.73	5	231	5	22	18
929	65.20	59.08	238	10431.99	41.99	9452.54	27.75	0	0	150.14	17.58	321.25	6.55	275.03	39.33	185.22	25.01	1	2353.10	3.72	0.36	5	231	6	22	17
930	64.37	59.01	239	10298.91	47.82	9441.02	18.80	0	0	156.35	10.14	311.85	5.34	473.21	62.87	231.73	17.59	1	2446.20	2.40	0.58	5	231	7	22	16
931	62.90	58.92	240	10064.05	16.64	9427.93	15.97	0	0	218.33	9.42	273.02	4.60	297.03	16.33	285.21	15.58	1	3071.92	2.99	0.73	5	231	8	22	15
932	61.83	58.10	241	9892.71	11.28	9296.57	26.75	0	0	202.25	8.35	267.63	4.11	217.49	10.40	428.14	31.38	1	2054.48	2.90	0.77	4	231	9	22	14
933	62.94	58.32	242	10070.29	27.91	9331.03	38.10	0	0	174.55	10.66	272.48	6.32	341.99	29.36	405.93	40.67	1	3395.27	3.17	0.50	5	231	10	22	13
934	63.33	58.71	243	10133.46	16.91	9393.60	20.55	0	0	228.07	17.83	318.18	5.32	167.17	14.96	203.06	18.21	0	2606.70	5.06	0.60	3	231	11	22	12
935	63.86	57.76	244	10217.08	37.30	9241.89	51.95	0	0	105.55	11.72	319.53	5.23	258.00	35.17	302.49	50.83	1	2914.65	2.79	0.47	5	231	12	22	11
936	62.78	57.83	245	10045.34	46.14	9252.22	25.40	0	0	139.67	13.19	321.24	5.97	356.03	48.96	212.30	23.44	1	3428.23	3.06	0.41	4	231	13	22	10
937	63.21	57.88	246	10113.89	16.01	9260.98	27.48	0	0	226.45	10.14	295.00	5.65	282.23	15.53	416.27	31.85	1	6764.92	5.09	0.66	5	231	14	22	9
938	63.34	57.48	247	10133.87	18.37	9196.30	31.23	0	0	214.29	15.39	346.34	6.56	201.80	16.73	326.17	31.48	1	6214.73	9.58	0.56	4	231	15	22	8
939	63.62	56.72	248	10178.53	24.35	9074.52	39.64	0	0	187.86	9.88	303.17	5.03	327.62	24.77	446.95	32.81	1	7010.17	6.11	0.73	5	231	16	22	7
940	65.21	55.79	249	10432.81	19.95	8926.35	18.63	0	0	200.62	11.66	335.07	5.09	267.00	18.76	250.86	17.29	1	6274.17	5.63	0.64	4	231	17	22	6
941	64.77	55.85	250	10362.72	19.01	8935.46	8.18	0	0	267.69	14.27	354.26	4.10	272.94	17.54	121.82	7.78	1	6026.27	7.53	0.77	4	231	18	22	5
942	66.00	56.90	251	10559.54	29.20	9104.01	19.58	0	0	220.41	13.38	308.20	6.62	351.10	30.82	253.16	18.60	1	4552.02	5.58	0.60	5	231	19	22	4
943	65.99	57.50	252	10559.07	19.46	9200.48	13.41	0	0	297.78	21.18	345.45	5.91	210.49	17.27	144.71	11.55	0	3442.80	6.02	0.66	4	231	20	22	3
944	67.61	57.60	253	10817.57	14.42	9216.57	14.67	0	0	307.60	20.51	335.15	5.51	166.56	12.66	169.48	12.89	0	3054.10	4.95	0.69	3	231	21	22	2
945	67.53	58.56	254	10804.04	27.33	9369.77	15.99	0	0	254.73	25.07	344.46	6.31	211.99	23.99	118.39	12.32	1	997.33	3.79	0.52	5	231	22	22	1
946	62.50	57.37	232	10000.76	705.60	9178.44	49.14	0	0	135.33	45.94	353.46	6.50	39.90	1596.80	113.80	37.96	1	4325.12	3.10	0.12	5	232	1	2	2
947	62.48	58.68	234	9997.03	55.57	9388.11	56.51	0	0	139.79	48.55	349.89	8.65	107.63	38.49	119.66	46.06	1	1641.75	2.38	0.09	3	232	2	2	1
948	71.83	82.31	232	11493.11	13.39	13168.81	14.45	0	0	268.97	23.19	307.22	4.42	121.61	12.38	127.96	12.21	1	2080.77	6.69	0.62	5	233	1	24	24
949	71.78	82.21	233	11484.34	5.75	13153.25	5.97	0	0	467.63	20.30	293.65	3.20	103.84	5.21	108.62	5.49	1	2903.08	9.28	0.87	4	233	2	24	23
950	71.91	82.29	234	11505.14	19.28	13166.04	18.03	0	0	213.07	19.92	287.15	4.81	158.81	16.99	148.21	15.72	0	2146.48	5.19	0.55	3	233	3	24	22
951	72.03	82.19	236	11524.20	15.41	13151.09	17.92	0	0	175.56	14.60	277.83	3.55	143.66	13.89	166.18	15.73	0	1802.65	5.42	0.60	4	233	4	24	21
952	72.18	82.19	237	11548.26	19.52	13150.21	16.03	0	0	193.33	20.69	274.13	4.08	141.30	17.24	117.60	14.78	1	-70.25	2.41	0.50	4	233	5	24	20
953	71.73	82.24	239	11476.43	22.57	13157.84	23.04	0	0	172.57	22.43	303.58	4.67	132.95	19.49	136.14	20.15	1	2741.15	4.07	0.40	4	233	6	24	19
954	71.96	83.33	241	11513.25	11.92	13332.55	17.95	0	0	269.97	14.62	281.31	5.01	171.25	10.69	255.61	16.38	1	1376.62	4.77	0.74	3	233	7	24	18
955	72.12	83.17	242	11539.55	13.23	13307.03	24.09	0	0	207.73	12.19	294.53	4.66	176.62	11.94	308.56	23.57	1	1819.52	5.82	0.69	4	233	8	24	17
956	73.47	82.70	243	11755.04	20.89	13231.29	10.63	0	0	321.56	16.95	295.14	5.98	300.06	20.04	157.33	9.51	1	3828.80	8.48	0.75	4	233	9	24	16
957	74.37	83.55	244	11899.57	10.69	13367.44	10.82	0	0	332.72	13.88	321.81	4.56	198.55	9.53	200.89	9.64	0	4335.67	8.65	0.83	2	233	10	24	15
958	74.84	83.24	245	11973.66	18.45	13318.82	19.85	0	0	311.33	23.03	314.91	7.59	193.42	16.46	207.94	17.72	0	3969.52	10.23	0.61	3	233	11	24	14
959	74.63	83.41	246	11940.82	13.10	13345.19	14.01	0	0	309.19	10.50	249.14	5.31	290.59	13.05	316.20	14.05	1	4163.92	7.94	0.81	5	233	12	24	13
960	74.61	83.21	247	11938.18	14.04	13312.84	13.09	0	0	393.19	22.95	304.76	6.65	185.72	12.40	173.21	11.58	0	4501.92	11.78	0.73	3	233	13	24	12
961	73.82	83.01	248	11810.76	17.03	13280.86	11.45	0	0	331.96	15.08	297.50	5.95	286.51	16.22	197.47	10.38	1	5842.80	9.84	0.78	4	233	14	24	11
962	73.07	83.87	249	11690.72	21.52	13418.49	11.39	0	0	291.66	12.72	301.64	5.63	353.95	22.63	205.88	10.45	1	5530.80	8.94	0.77	4	233	15	24	10
963	71.81	83.81	250	11488.86	8.47	13409.45	14.02	0	0	410.20	17.54	299.91	5.59	153.83	7.57	252.07	12.75	1	4620.77	12.11	0.83	3	233	16	24	9
964	72.18	82.66	251	11548.40	19.11	13225.47	11.16	0	0	248.68	14.89	323.34	4.46	243.18	17.49	143.87	9.75	0	4525.42	6.53	0.72	4	233	17	24	8
965	72.18	81.99	252	11549.54	18.21	13118.10	17.56	0	0	207.35	16.49	310.32	4.59	176.67	16.07	170.40	15.53	0	3573.67	4.39	0.61	3	233	18	24	7
966	72.72	81.36	253	11635.46	12.97	13017.10	12.77	0	0	264.09	14.56	302.38	4.24	181.74	11.47	178.85	11.29	0	2976.65	6.26	0.76	3	233	19	24	6
967	71.71	81.80	254	11473.11	13.22	13087.30	14.49	0	0	320.04	19.19	280.59	5.51	170.21	11.68	186.64	12.81	0	2768.73	7.14	0.73	3	233	20	24	5
968	72.62	82.54	255	11619.39	15.72	13205.65	23.92	0	0	253.48	15.66	287.67	6.35	199.84	14.26	295.86	23.00	1	4940.10	10.20	0.64	4	233	21	24	4
969	73.53	83.21	256	11765.31	35.36	13313.93	45.19	0	0	140.07	12.79	294.72	6.95	302.25	34.96	356.56	48.08	1	3775.62	6.55	0.34	5	233	22	24	3
970	73.03	82.73	257	11684.66	44.84	13237.03	46.63	0	0	146.54	13.42	267.45	7.06	323.69	44.64	344.48	47.49	1	4497.70	9.80	0.47	5	233	23	24	2
971	72.10	82.20	258	11535.29	30.80	13152.54	38.65	0	0	135.00	14.70	288.35	5.97	220.99	28.22	270.10	36.90	1	4405.42	4.96	0.38	5	233	24	24	1
972	75.98	82.91	233	12156.61	11.68	13266.08	21.95	0	0	184.19	15.77	300.64	3.65	113.98	12.43	200.89	19.29	1	983.30	2.34	0.60	4	234	1	1	1
973	63.86	54.77	234	10216.85	39.99	8763.17	46.57	0	0	142.17	12.04	295.04	6.51	322.27	40.37	363.75	47.67	1	6456.10	2.89	0.51	5	235	1	9	9
974	62.94	56.24	235	10069.67	25.14	8998.08	73.02	0	0	156.85	15.74	322.24	6.13	197.35	22.65	425.45	60.19	1	5371.38	2.82	0.55	5	235	2	9	8
975	62.88	56.89	238	10060.60	21.43	9102.32	141.30	0	0	120.08	9.67	285.50	5.10	215.04	19.82	831.82	173.26	1	3516.45	2.21	0.49	5	235	3	9	7
976	62.70	54.98	239	10032.09	33.26	8797.30	70.62	0	0	105.79	14.76	302.18	5.82	185.67	29.92	329.85	69.60	1	3284.15	1.52	0.33	5	235	4	9	6
977	61.87	55.30	241	9898.92	28.67	8848.02	67.39	0	0	99.57	13.09	301.85	4.69	168.78	25.61	318.77	64.28	1	2628.95	2.38	0.38	5	235	5	9	5
978	62.34	54.68	242	9974.11	27.03	8749.55	49.71	0	0	104.08	10.03	302.51	4.54	220.54	24.69	347.98	50.62	1	3923.15	2.86	0.47	5	235	6	9	4
979	62.29	54.06	243	9965.63	35.85	8649.58	36.95	0	0	117.98	12.14	282.82	5.51	266.67	34.59	276.43	35.48	1	3453.85	2.43	0.41	5	235	7	9	3
980	62.47	55.02	244	9995.01	30.61	8803.81	39.81	0	0	152.96	9.62	265.63	5.52	343.95	31.80	395.48	39.86	1	4827.70	2.70	0.57	5	235	8	9	2
981	62.42	54.95	245	9986.84	43.28	8791.71	67.27	0	0	112.73	9.80	262.75	6.01	353.29	45.61	462.47	71.06	1	4176.30	2.05	0.41	5	235	9	9	1
982	68.14	57.53	240	10902.03	20.31	9205.03	17.71	0	0	184.99	12.52	338.94	4.54	232.70	18.42	203.81	15.91	0	3842.48	3.27	0.63	4	236	1	3	3
983	69.14	57.23	241	11061.93	82.17	9156.60	30.08	0	0	113.92	9.00	283.94	5.42	565.50	97.81	292.55	30.04	1	3977.00	5.31	0.40	5	236	2	3	2
984	70.40	58.25	242	11263.48	29.25	9319.60	14.05	0	0	191.47	12.34	295.36	4.82	335.73	29.81	171.28	12.70	1	2882.45	4.26	0.65	4	236	3	3	1
985	73.84	85.76	240	11814.95	57.96	13722.05	13.56	0	0	160.90	19.03	324.54	4.99	349.88	59.64	88.58	12.17	1	3668.60	5.03	0.45	5	237	1	1	1
986	67.56	82.94	242	10809.47	22.62	13270.84	30.19	0	0	146.82	19.40	285.06	3.89	87.11	13.11	171.51	26.19	1	1829.65	2.83	0.40	5	238	1	1	1
987	67.69	56.32	244	10830.71	31.38	9011.06	17.24	0	0	163.92	8.06	277.35	4.37	421.25	35.72	270.71	16.91	1	3321.50	3.07	0.66	5	239	1	2	2
988	68.19	55.37	245	10910.46	23.85	8859.51	17.23	0	0	185.59	7.54	227.74	4.15	381.74	24.53	312.81	17.48	1	1898.00	1.81	0.75	5	239	2	2	1
989	70.22	82.55	244	11234.41	56.82	13208.44	21.55	0	0	127.72	11.49	276.07	4.74	380.71	54.32	186.51	19.43	1	2488.42	2.11	0.52	5	240	1	2	2
990	70.79	82.76	245	11326.47	47.52	13241.57	15.02	0	0	151.79	9.18	258.91	3.88	447.51	41.84	194.86	13.59	1	4271.95	3.30	0.68	5	240	2	2	1
991	64.48	57.25	247	10316.07	64.23	9159.54	27.64	0	0	161.64	14.09	301.55	6.14	449.26	52.11	251.77	25.58	1	6473.85	5.80	0.54	5	241	1	2	2
992	64.93	57.21	248	10388.08	44.87	9153.91	28.04	0	0	154.47	16.13	346.37	6.39	288.63	44.37	209.15	25.26	1	5096.67	4.52	0.48	5	241	2	2	1
993	66.67	55.86	251	10667.18	31.26	8937.91	27.73	0	0	205.61	9.01	251.50	4.77	418.76	29.64	365.84	24.06	1	4913.30	3.62	0.77	5	242	1	1	1
994	76.09	86.88	251	12173.92	23.54	13901.35	18.85	0	0	200.94	24.89	312.49	5.10	147.84	20.87	121.25	18.10	1	1128.75	2.48	0.43	5	243	1	2	2
995	74.77	86.68	252	11963.84	25.06	13869.12	23.09	0	0	130.11	9.61	283.77	4.05	263.59	23.39	241.15	21.77	1	1278.77	2.31	0.54	4	243	2	2	1
996	63.84	59.60	253	10214.56	26.88	9536.02	35.72	0	0	152.98	21.07	329.06	5.87	150.90	23.92	200.17	31.50	0	3056.17	2.70	0.34	4	244	1	2	2
997	64.08	60.34	254	10253.07	29.94	9654.42	28.53	0	0	206.13	34.03	317.19	7.16	140.19	26.93	131.47	24.00	1	2977.50	4.58	0.30	5	244	2	2	1
998	71.73	87.50	253	11476.08	26.19	13999.29	26.55	0	0	126.16	13.70	291.76	4.19	186.50	23.23	189.04	23.54	0	1533.42	2.34	0.43	3	245	1	1	1
999	64.20	55.24	254	10271.81	34.35	8837.73	42.58	0	0	158.63	8.88	270.75	5.25	378.12	33.31	445.21	41.72	1	5285.52	3.21	0.64	5	246	1	6	6
1000	63.76	56.85	257	10200.95	25.05	9095.95	23.04	0	0	248.55	11.22	281.81	6.04	365.78	25.66	329.04	22.65	1	5768.25	3.51	0.75	5	246	2	6	5
1001	62.89	56.23	258	10063.00	28.76	8997.14	76.65	0	0	97.74	11.68	326.76	5.27	190.34	26.23	420.35	87.30	1	4610.12	3.52	0.35	5	246	3	6	4
1002	63.78	55.30	259	10205.20	42.38	8847.95	36.27	0	0	124.31	9.13	288.17	5.30	379.34	43.83	353.43	38.33	1	4183.42	4.40	0.48	5	246	4	6	3
1003	62.01	55.63	260	9921.30	20.13	8900.20	62.36	0	0	136.59	16.83	330.93	5.50	129.92	19.37	342.93	62.77	1	4302.75	4.15	0.38	5	246	5	6	2
1004	61.87	56.95	261	9899.26	22.57	9112.46	32.37	0	0	151.02	12.43	293.44	5.24	215.55	20.59	296.94	31.59	1	2385.02	3.19	0.50	5	246	6	6	1
1005	67.53	56.27	255	10805.10	26.57	9003.11	14.58	0	0	272.55	11.31	277.32	6.22	417.93	29.51	276.99	14.01	1	4569.67	5.71	0.71	5	247	1	12	12
1006	67.49	56.49	256	10797.90	13.99	9038.67	8.94	0	0	385.92	14.66	323.22	5.54	282.58	13.17	184.05	8.06	1	5224.05	5.94	0.84	4	247	2	12	11
1007	67.91	56.11	257	10865.10	27.90	8977.69	25.09	0	0	208.53	11.31	281.74	6.12	335.42	27.63	342.64	26.23	1	3906.65	2.89	0.65	5	247	3	12	10
1008	66.62	56.02	258	10659.68	33.00	8962.55	30.16	0	0	142.47	11.54	287.95	5.66	302.27	33.08	286.84	29.34	1	2670.83	3.47	0.48	5	247	4	12	9
1009	66.85	56.49	261	10696.57	31.89	9039.10	21.21	0	0	161.85	14.76	301.90	5.33	265.67	30.00	181.35	19.03	1	2817.25	4.23	0.49	4	247	5	12	8
1010	67.78	56.33	262	10844.80	25.36	9012.17	23.01	0	0	154.67	10.20	265.90	4.83	291.21	24.98	273.11	21.81	1	2141.27	3.55	0.57	5	247	6	12	7
1011	67.82	57.92	263	10850.66	14.11	9266.62	20.72	0	0	235.53	17.18	297.26	4.99	149.82	12.57	218.61	18.54	0	1039.67	5.39	0.64	4	247	7	12	6
1012	67.01	58.66	264	10720.91	11.24	9386.39	12.38	0	0	320.03	24.85	307.35	4.48	117.88	11.44	120.95	10.10	1	967.75	4.72	0.67	4	247	8	12	5
1013	68.24	58.57	265	10917.91	22.02	9371.57	19.73	0	0	185.80	14.33	293.22	4.98	221.40	19.78	198.77	17.66	0	1450.15	4.08	0.58	3	247	9	12	4
1014	67.55	58.21	268	10807.79	66.76	9312.85	21.42	0	0	121.71	9.08	285.97	4.83	516.98	83.23	228.73	19.89	1	2596.52	3.58	0.49	5	247	10	12	3
1015	69.02	57.34	269	11043.35	57.65	9174.77	33.69	0	0	110.71	10.81	291.04	5.92	408.12	66.75	274.05	32.30	1	3494.35	4.95	0.31	5	247	11	12	2
1016	68.92	56.78	271	11027.25	20.52	9085.43	23.78	0	0	157.39	9.81	275.31	4.53	256.63	19.44	293.95	23.08	1	2807.73	3.50	0.59	5	247	12	12	1
1017	66.55	56.49	256	10648.28	81.04	9038.10	21.63	0	0	182.40	16.29	346.86	6.64	550.07	69.17	194.06	19.60	1	5224.05	4.81	0.56	5	248	1	1	1
1018	74.62	84.38	257	11939.14	14.26	13501.10	17.75	0	0	271.47	23.66	327.76	5.07	121.13	11.37	155.21	15.35	1	3000.17	8.63	0.59	4	249	1	23	23
1019	73.93	85.49	258	11829.46	21.59	13677.82	19.09	0	0	230.06	24.53	329.22	5.58	155.52	19.03	135.67	15.88	0	3694.35	5.47	0.49	4	249	2	23	22
1020	73.09	85.98	259	11693.83	26.74	13757.48	20.09	0	0	192.22	20.81	297.43	5.47	190.58	23.58	144.10	18.16	0	1630.70	3.59	0.46	5	249	3	23	21
1021	73.40	85.14	261	11744.34	12.48	13621.67	20.58	0	0	374.15	29.70	355.28	6.97	111.85	9.34	197.13	18.08	1	5415.45	10.10	0.63	4	249	4	23	20
1022	73.60	84.00	262	11776.68	17.50	13439.93	19.54	0	0	298.20	16.83	299.20	7.23	243.20	16.09	267.30	18.49	1	6571.23	9.07	0.66	5	249	5	23	19
1023	74.55	82.97	263	11927.27	17.80	13274.77	14.60	0	0	342.48	22.14	316.11	6.97	213.02	15.83	174.94	13.01	0	4864.90	8.64	0.68	4	249	6	23	18
1024	73.95	82.63	264	11831.80	12.18	13221.47	7.34	0	0	379.12	13.98	302.09	4.47	253.01	11.14	154.21	6.49	1	4081.27	11.24	0.87	4	249	7	23	17
1025	73.10	83.78	265	11695.93	11.47	13404.31	11.80	0	0	413.97	16.98	288.80	6.21	217.02	10.41	223.78	10.65	0	6269.58	11.68	0.82	3	249	8	23	16
1026	72.62	83.44	266	11619.51	8.31	13350.75	8.63	0	0	575.30	23.18	312.77	5.95	158.66	7.26	164.81	7.55	0	5962.45	15.83	0.86	4	249	9	23	15
1027	73.09	83.26	267	11694.86	16.03	13322.12	20.02	0	0	257.20	14.14	317.42	5.71	227.52	14.60	265.26	19.69	1	5135.17	9.03	0.71	5	249	10	23	14
1028	72.92	83.34	268	11666.91	15.27	13333.73	16.72	0	0	266.07	13.84	296.99	5.57	229.17	13.97	250.31	15.37	1	4357.70	10.62	0.71	4	249	11	23	13
1029	71.82	82.73	269	11491.27	12.10	13237.56	12.14	0	0	343.34	16.39	298.63	5.28	196.27	10.77	197.03	10.81	0	5093.80	11.41	0.79	2	249	12	23	12
1030	71.28	82.32	270	11404.58	6.97	13171.50	7.33	0	0	505.90	20.23	310.46	4.29	133.31	6.01	140.16	6.29	1	3018.40	11.35	0.87	3	249	13	23	11
1031	71.10	82.15	271	11376.26	7.87	13144.19	5.89	0	0	420.59	18.27	306.38	3.44	141.83	7.02	110.27	5.82	1	1978.73	7.55	0.86	4	249	14	23	10
1032	71.59	82.70	272	11454.91	10.70	13232.32	11.59	0	0	281.52	17.32	292.93	3.71	131.10	8.82	143.87	10.02	1	2655.08	8.43	0.75	4	249	15	23	9
1033	71.42	82.52	273	11427.92	8.48	13202.70	8.90	0	0	389.50	20.40	293.16	3.81	115.10	6.36	124.12	6.98	1	1558.15	10.98	0.81	4	249	16	23	8
1034	71.34	82.29	274	11413.89	17.54	13166.48	14.16	0	0	247.68	17.21	293.83	4.84	194.68	15.47	157.23	12.48	0	1949.12	5.86	0.67	4	249	17	23	7
1035	71.83	82.20	275	11492.89	13.08	13151.47	19.21	0	0	186.94	14.31	304.15	3.62	132.80	11.84	193.68	16.88	1	2031.70	4.55	0.64	5	249	18	23	6
1036	72.48	81.74	276	11596.65	20.96	13078.17	12.50	0	0	198.80	14.42	287.13	3.95	222.71	18.54	132.81	10.98	1	1601.27	4.67	0.65	4	249	19	23	5
1037	71.87	82.31	277	11499.41	19.06	13169.90	14.35	0	0	194.43	13.89	283.98	3.99	205.74	16.88	155.02	12.64	0	998.45	4.76	0.65	3	249	20	23	4
1038	72.31	82.04	278	11569.56	25.89	13125.71	26.16	0	0	134.98	12.75	296.42	4.47	211.84	23.57	215.00	23.56	0	2431.12	4.34	0.48	5	249	21	23	3
1039	73.81	81.43	279	11809.10	37.52	13028.47	21.73	0	0	150.45	19.27	314.76	5.19	224.44	33.26	127.56	17.75	1	2370.25	6.58	0.38	4	249	22	23	2
1040	75.11	80.65	280	12017.85	22.36	12903.51	21.71	0	0	151.74	18.28	302.00	3.99	143.26	19.95	137.65	18.46	0	1282.83	3.28	0.43	4	249	23	23	1
1041	86.79	65.76	258	13886.03	59.19	10522.02	18.26	0	0	89.41	8.62	271.13	3.31	406.30	65.93	148.53	16.44	1	1239.23	3.17	0.47	5	250	1	1	1
1042	75.32	82.52	259	12051.51	15.52	13203.96	20.84	0	0	191.16	15.94	318.54	4.21	142.96	13.48	192.50	18.32	0	4102.40	4.95	0.59	3	251	1	1	1
1043	73.60	83.90	260	11776.32	12.57	13424.31	18.02	0	0	351.09	18.93	307.18	6.71	181.66	11.27	255.59	16.74	1	5404.95	11.01	0.73	3	252	1	2	2
1044	74.81	84.97	262	11968.99	43.41	13595.69	43.70	0	0	154.93	11.06	290.97	5.79	355.87	36.04	414.76	50.59	1	6805.80	5.48	0.60	5	252	2	2	1
1045	77.81	87.15	260	12449.74	27.88	13944.50	30.42	0	0	169.82	34.20	314.21	5.89	110.43	26.21	120.23	28.55	1	-1678.23	1.85	0.23	4	253	1	2	2
1046	76.90	87.18	261	12303.79	43.12	13949.23	35.59	0	0	231.47	93.06	342.80	11.04	99.22	48.71	80.85	34.92	1	1931.33	5.52	0.09	5	253	2	2	1
1047	61.93	53.49	261	9909.53	52.26	8558.81	48.46	0	0	98.91	24.10	332.55	6.05	165.11	46.02	152.69	42.00	0	3774.73	1.42	0.15	5	254	1	19	19
1048	61.89	54.84	262	9902.03	35.83	8773.71	53.24	0	0	121.76	14.38	302.98	6.73	239.15	33.27	330.23	54.45	1	4321.15	4.95	0.33	5	254	2	19	18
1049	61.69	54.26	263	9870.40	24.28	8681.58	27.62	0	0	182.48	13.61	275.24	6.11	255.18	22.58	280.49	26.90	1	2621.33	3.09	0.53	5	254	3	19	17
1050	63.03	54.20	264	10085.36	32.83	8671.56	29.13	0	0	145.60	7.82	252.92	4.65	386.68	32.82	380.40	31.94	1	4433.17	2.80	0.61	5	254	4	19	16
1051	62.91	54.01	265	10065.52	33.56	8642.21	27.81	0	0	141.26	8.89	253.52	5.19	383.86	37.69	333.89	28.98	1	2205.75	2.25	0.49	5	254	5	19	15
1052	62.48	53.72	266	9997.40	29.54	8595.28	29.54	0	0	133.66	14.20	295.63	5.11	216.29	26.54	216.20	26.57	0	2659.77	2.38	0.41	5	254	6	19	14
1053	62.28	53.59	267	9964.55	20.43	8574.89	26.98	0	0	168.39	13.87	265.68	5.07	193.07	18.47	253.66	24.65	1	1573.20	2.78	0.54	5	254	7	19	13
1054	62.25	53.99	268	9960.33	28.08	8638.45	29.26	0	0	135.56	11.46	267.64	5.10	259.80	26.23	268.13	27.78	1	2232.83	2.49	0.46	4	254	8	19	12
1055	62.56	54.23	269	10010.00	38.04	8677.36	25.06	0	0	144.32	8.70	235.94	4.98	411.89	41.47	312.66	25.45	1	3351.65	2.34	0.54	5	254	9	19	11
1056	62.34	53.59	270	9974.88	44.79	8575.13	22.73	0	0	131.58	18.46	296.55	5.02	243.70	40.01	119.61	17.94	1	2106.85	2.91	0.34	5	254	10	19	10
1057	62.71	53.86	271	10034.13	23.60	8618.14	19.07	0	0	194.02	14.17	289.71	5.34	250.47	21.60	203.75	17.21	1	3321.38	4.04	0.58	3	254	11	19	9
1058	62.44	54.90	272	9991.08	29.96	8783.29	38.23	0	0	136.83	11.02	272.72	5.70	281.33	29.78	350.23	40.44	1	3250.65	4.45	0.44	5	254	12	19	8
1059	63.41	54.87	274	10146.35	32.91	8778.53	49.28	0	0	110.87	9.51	280.93	4.97	287.08	32.69	372.25	50.01	1	2716.92	2.88	0.49	5	254	13	19	7
1060	63.43	54.56	275	10148.27	33.49	8729.88	24.42	0	0	141.84	7.20	251.92	4.32	429.06	37.96	340.76	25.34	1	2755.25	2.48	0.61	5	254	14	19	6
1061	62.09	54.44	277	9934.09	19.01	8710.61	21.30	0	0	157.26	13.27	286.84	3.96	174.22	16.87	195.15	18.86	0	2123.10	2.85	0.56	3	254	15	19	5
1062	62.57	54.09	278	10011.51	40.99	8654.19	21.49	0	0	147.96	7.91	239.78	4.71	469.69	47.31	307.94	21.70	1	2739.33	3.26	0.59	5	254	16	19	4
1063	62.08	54.58	279	9933.39	31.61	8732.29	27.40	0	0	132.18	8.79	264.68	4.66	347.38	33.23	301.18	27.70	1	3776.92	2.65	0.55	5	254	17	19	3
1064	62.61	54.97	280	10016.88	32.97	8794.83	43.86	0	0	119.60	8.22	266.35	4.97	339.76	34.16	431.09	52.84	1	3942.55	2.52	0.49	5	254	18	19	2
1065	62.96	53.73	281	10073.85	39.47	8596.34	18.58	0	0	159.18	7.60	240.02	4.45	505.49	53.33	286.52	18.83	1	4506.52	3.79	0.67	5	254	19	19	1
1066	86.25	65.44	262	13800.14	22.20	10470.04	26.77	0	0	122.80	14.55	273.21	3.64	144.27	19.48	173.95	23.45	0	749.90	3.54	0.42	4	255	1	1	1
1067	60.34	58.74	265	9654.73	49.91	9399.16	51.79	0	0	83.69	22.37	284.21	5.10	142.97	42.94	148.80	45.23	0	475.00	1.67	0.13	3	256	1	1	1
1068	69.31	56.44	266	11089.92	30.39	9030.01	16.37	0	0	164.17	9.79	288.55	4.60	368.33	33.03	217.97	15.03	1	3833.52	3.92	0.63	5	257	1	2	2
1069	70.16	56.18	267	11225.61	25.89	8988.33	26.95	0	0	148.09	14.80	302.61	5.00	200.97	23.15	209.06	24.12	0	3573.58	3.09	0.45	4	257	2	2	1
1070	76.21	87.00	266	12193.51	34.48	13919.37	36.03	0	0	162.36	29.36	314.23	6.92	146.99	30.34	153.77	31.91	0	1592.02	1.45	0.25	4	258	1	1	1
1071	64.00	59.04	267	10240.05	16.62	9446.15	12.86	0	0	235.40	24.34	321.23	4.22	129.94	15.64	107.95	14.27	1	2188.83	3.34	0.55	5	259	1	2	2
1072	64.69	58.60	268	10350.50	16.25	9375.53	17.13	0	0	219.01	22.53	329.91	4.19	117.28	13.34	122.78	13.58	1	2928.60	4.88	0.53	5	259	2	2	1
1073	67.37	55.66	270	10779.54	30.73	8904.85	19.26	0	0	126.76	12.08	308.71	3.87	248.56	27.76	156.71	17.08	0	1483.27	2.36	0.50	5	260	1	1	1
1074	76.43	84.57	271	12229.19	25.66	13530.76	24.09	0	0	130.37	18.59	294.72	3.77	135.32	21.31	125.03	19.18	1	-67.75	1.49	0.36	4	261	1	1	1
1075	75.78	82.23	272	12124.84	36.86	13156.75	55.69	0	0	100.45	16.24	289.11	5.80	177.79	33.10	264.92	51.46	1	522.62	2.31	0.23	5	262	1	2	2
1076	75.11	82.29	274	12017.02	39.10	13166.59	28.53	0	0	121.38	15.38	297.79	5.14	238.09	35.40	174.88	25.48	0	1317.12	2.20	0.36	5	262	2	2	1
1077	63.34	58.85	273	10134.18	19.27	9415.98	33.09	0	0	142.05	12.63	301.26	4.48	168.89	17.25	279.98	31.53	1	2447.85	3.83	0.52	5	263	1	4	4
1078	64.13	58.31	276	10261.01	20.29	9330.13	25.01	0	0	135.13	8.68	280.68	3.96	246.48	19.11	299.11	24.37	1	1794.92	4.72	0.58	4	263	2	4	3
1079	63.91	59.91	278	10225.47	45.62	9585.99	37.56	0	0	92.69	11.28	289.94	4.98	287.68	43.97	241.16	35.07	1	1000.62	3.13	0.30	5	263	3	4	2
1080	63.74	59.18	279	10197.98	42.99	9469.38	46.90	0	0	93.34	13.97	315.75	5.48	224.38	39.03	243.66	42.99	0	2481.10	1.94	0.26	5	263	4	4	1
1081	69.11	58.82	274	11057.51	15.38	9411.78	16.34	0	0	231.02	21.29	296.52	4.39	130.66	14.18	137.48	14.52	1	590.25	3.62	0.58	4	264	1	1	1
1082	64.02	60.51	277	10243.26	20.17	9681.35	20.14	0	0	164.15	11.01	283.82	4.32	233.72	18.52	234.43	18.30	0	2403.33	3.66	0.61	5	265	1	1	1
1083	75.21	81.41	278	12033.56	47.72	13025.63	45.92	0	0	86.32	14.05	303.97	5.17	228.06	43.14	217.53	42.35	0	3134.15	2.50	0.27	5	266	1	1	1
1084	75.41	88.79	278	12065.46	52.26	14207.02	31.45	0	0	84.41	13.78	290.41	4.15	239.65	49.21	149.52	28.00	0	1225.42	1.69	0.27	5	267	1	1	1
1085	65.90	57.87	281	10543.95	56.88	9258.95	28.15	0	0	120.22	13.71	317.87	5.90	355.56	59.81	194.69	25.63	1	1516.55	2.70	0.34	4	268	1	3	3
1086	65.52	57.44	282	10483.41	16.54	9190.85	17.60	0	0	208.71	13.11	303.99	4.59	204.68	14.82	217.56	15.78	0	3060.95	5.50	0.67	3	268	2	3	2
1087	67.01	58.58	283	10722.19	17.95	9373.18	23.23	0	0	246.30	37.47	340.76	5.93	104.35	20.61	112.04	17.12	1	1794.58	4.83	0.37	5	268	3	3	1
1088	71.17	82.58	281	11386.99	12.60	13212.28	19.78	0	0	244.29	32.22	297.98	4.24	84.97	12.71	98.44	12.95	1	1364.15	4.75	0.44	4	269	1	14	14
1089	72.17	82.27	282	11546.66	34.32	13163.58	17.02	0	0	142.23	12.25	294.81	4.21	295.83	33.22	153.96	15.19	1	2523.27	6.10	0.53	4	269	2	14	13
1090	71.53	82.50	283	11444.08	22.18	13200.73	21.91	0	0	165.77	20.87	302.73	4.25	131.79	18.12	129.73	17.72	1	1587.73	5.02	0.42	4	269	3	14	12
1091	71.21	82.90	284	11394.35	18.99	13264.72	11.09	0	0	251.73	28.41	307.71	4.49	135.86	16.74	93.13	12.79	1	2600.95	6.95	0.51	5	269	4	14	11
1092	71.21	82.41	285	11393.26	22.37	13185.00	32.54	0	0	130.98	13.37	281.63	4.47	170.31	20.00	246.39	29.43	0	1632.15	2.70	0.45	3	269	5	14	10
1093	72.14	82.48	286	11541.65	23.00	13196.95	21.80	0	0	184.17	14.06	270.29	5.34	233.10	21.16	222.81	19.68	0	2404.08	4.86	0.56	5	269	6	14	9
1094	71.65	82.19	287	11463.21	33.51	13151.08	29.41	0	0	121.70	14.11	286.48	4.91	224.22	30.09	197.06	26.35	0	2733.62	2.73	0.37	3	269	7	14	8
1095	71.21	82.77	288	11394.04	16.64	13243.51	14.94	0	0	228.95	21.17	291.28	4.29	138.71	14.62	124.60	13.19	1	1578.05	4.13	0.57	5	269	8	14	7
1096	71.21	82.57	289	11392.95	21.64	13210.91	25.16	0	0	157.73	19.51	288.50	4.42	135.03	19.19	156.29	21.80	0	799.88	2.90	0.43	5	269	9	14	6
1097	70.75	82.57	290	11319.59	21.97	13210.43	15.95	0	0	151.97	13.78	284.64	3.43	185.89	19.26	133.14	13.26	1	752.30	2.51	0.56	5	269	10	14	5
1098	70.77	82.88	291	11323.08	28.05	13260.52	19.63	0	0	140.14	18.13	288.97	3.99	168.05	24.51	120.82	18.89	1	734.25	2.00	0.41	5	269	11	14	4
1099	70.73	82.69	293	11316.44	42.14	13230.76	24.55	0	0	113.23	15.51	291.83	4.49	236.58	37.65	137.93	21.39	0	2666.10	1.70	0.35	5	269	12	14	3
1100	71.28	82.45	295	11404.82	17.99	13192.18	17.07	0	0	208.92	22.17	287.85	4.16	127.82	15.35	113.94	12.58	1	-277.98	2.42	0.51	4	269	13	14	2
1101	70.87	82.57	296	11339.63	18.62	13210.59	24.71	0	0	139.70	9.06	248.68	3.76	224.73	16.98	279.52	24.31	1	794.30	2.05	0.62	4	269	14	14	1
1102	75.11	86.12	281	12017.44	25.37	13779.70	43.47	0	0	97.24	9.65	282.59	4.08	201.07	23.16	325.70	43.84	1	1373.65	2.42	0.41	4	270	1	1	1
1103	85.65	66.00	282	13704.53	30.07	10560.25	20.47	0	0	112.66	10.93	282.18	3.53	239.44	27.03	163.84	18.32	0	2342.17	3.12	0.48	3	271	1	1	1
1104	72.49	86.92	283	11598.99	38.86	13906.68	26.74	0	0	124.56	11.09	268.73	4.97	313.70	39.10	235.03	24.83	1	1617.38	2.37	0.46	5	272	1	7	7
1105	74.37	86.54	285	11899.69	59.08	13846.52	20.94	0	0	118.10	15.85	316.70	4.66	321.95	58.15	106.09	14.64	1	2505.95	3.89	0.36	4	272	2	7	6
1106	73.76	86.56	286	11801.69	23.56	13849.29	21.41	0	0	179.71	23.64	316.81	4.66	136.38	20.53	117.90	16.30	1	1385.73	3.94	0.40	4	272	3	7	5
1107	73.90	86.45	287	11824.76	23.16	13832.19	18.97	0	0	172.23	19.21	303.52	4.27	158.88	20.32	126.95	15.25	1	1931.58	3.56	0.47	4	272	4	7	4
1108	73.82	86.91	288	11811.08	19.82	13905.52	24.72	0	0	153.63	15.45	305.60	4.18	152.19	17.57	189.49	21.83	0	2255.02	2.88	0.50	5	272	5	7	3
1109	74.95	86.48	289	11991.52	72.82	13837.46	25.77	0	0	125.34	9.74	269.07	5.72	543.90	102.87	266.08	24.57	1	1814.27	4.09	0.39	5	272	6	7	2
1110	74.12	87.30	290	11858.40	61.72	13968.20	19.72	0	0	120.44	8.77	288.97	4.54	507.10	81.31	216.50	18.21	1	2390.20	3.75	0.51	4	272	7	7	1
1111	72.14	57.61	283	11541.64	17.96	9216.92	106.40	0	0	85.63	9.98	264.72	3.76	124.55	17.29	533.29	153.50	1	-683.77	1.61	0.43	5	273	1	1	1
1112	62.97	58.72	284	10075.67	28.71	9395.52	34.23	0	0	159.93	13.29	288.54	5.94	250.10	28.59	304.91	33.97	1	4206.12	4.67	0.53	5	274	1	18	18
1113	63.96	57.47	285	10233.43	28.04	9194.61	20.52	0	0	168.75	15.83	356.04	5.09	230.24	25.35	169.60	18.23	0	4837.90	3.03	0.50	3	274	2	18	17
1114	63.52	57.68	286	10162.85	19.83	9228.93	26.02	0	0	255.79	18.04	326.42	7.44	220.66	18.01	277.26	25.21	1	5331.50	5.80	0.59	5	274	3	18	16
1115	63.71	58.15	287	10193.95	24.84	9303.40	23.17	0	0	231.04	14.53	300.38	7.23	304.81	24.56	286.75	22.48	1	5034.85	6.07	0.54	4	274	4	18	15
1116	63.55	58.38	288	10167.50	18.89	9340.26	16.20	0	0	271.13	17.75	321.79	6.09	223.80	16.94	192.21	14.49	0	4942.10	6.76	0.66	4	274	5	18	14
1117	63.89	57.53	289	10221.99	23.14	9205.05	30.08	0	0	153.44	14.28	327.26	5.22	193.75	20.82	250.35	27.41	1	3132.65	4.11	0.47	4	274	6	18	13
1118	63.28	56.98	290	10124.65	16.09	9116.95	17.30	0	0	245.26	14.65	311.59	5.27	209.63	14.46	224.46	15.70	0	3342.65	5.28	0.69	4	274	7	18	12
1119	62.62	56.99	291	10018.73	24.43	9118.24	27.53	0	0	182.23	10.42	296.79	5.62	308.77	24.82	352.32	29.20	1	4667.75	4.57	0.60	5	274	8	18	11
1120	62.52	57.43	292	10003.92	24.68	9188.08	68.82	0	0	123.87	12.32	317.30	5.72	196.12	22.54	436.56	77.91	1	3365.23	3.70	0.39	5	274	9	18	10
1121	64.41	57.62	293	10305.28	20.05	9219.55	20.45	0	0	198.04	16.29	333.12	5.06	188.58	17.80	192.33	18.15	0	3453.70	4.69	0.57	3	274	10	18	9
1122	64.55	58.48	294	10328.15	22.42	9357.08	15.66	0	0	226.68	16.45	323.44	5.38	238.68	20.14	167.39	13.93	0	2948.20	4.66	0.62	4	274	11	18	8
1123	65.19	57.21	295	10429.83	33.09	9153.41	20.17	0	0	207.81	24.00	358.04	6.61	220.85	29.34	135.34	18.04	0	4556.02	3.96	0.42	3	274	12	18	7
1124	65.88	57.32	296	10541.09	48.56	9170.55	31.80	0	0	146.94	10.86	299.65	6.18	404.41	47.98	327.35	32.60	1	2925.20	3.67	0.44	5	274	13	18	6
1125	65.81	57.52	298	10529.41	29.62	9203.34	13.79	0	0	161.28	11.11	330.72	3.96	313.92	29.31	155.88	12.24	1	2619.20	2.64	0.64	4	274	14	18	5
1126	65.06	57.27	299	10408.90	15.18	9163.00	15.19	0	0	257.18	15.87	320.46	4.92	190.24	13.49	190.47	13.49	0	3280.15	4.19	0.70	3	274	15	18	4
1127	66.26	57.81	300	10602.34	45.64	9249.47	17.28	0	0	132.85	12.57	330.80	4.48	349.85	47.46	143.34	15.65	1	3156.30	3.01	0.49	4	274	16	18	3
1128	65.65	57.18	301	10503.31	64.13	9149.19	180.33	0	0	64.48	18.26	365.71	7.95	178.75	58.27	418.78	205.83	1	3270.65	3.38	0.10	5	274	17	18	2
1129	66.61	55.49	302	10657.93	57.54	8879.00	55.48	0	0	78.03	21.98	349.99	5.33	156.79	50.07	150.94	47.90	0	2921.98	1.12	0.12	3	274	18	18	1
1130	65.33	56.84	284	10453.40	28.01	9095.16	18.46	0	0	198.12	18.93	345.28	5.62	226.29	24.92	149.77	16.52	0	5330.70	6.04	0.51	3	275	1	1	1
1131	63.50	54.43	285	10160.67	43.96	8708.39	36.92	0	0	151.85	9.06	249.19	5.48	456.38	50.55	374.47	34.53	1	3959.25	2.04	0.60	5	276	1	10	10
1132	63.12	55.70	286	10098.50	44.25	8912.70	57.08	0	0	152.47	12.05	263.52	6.53	353.97	43.35	416.56	50.67	1	7546.20	4.66	0.62	5	276	2	10	9
1133	62.51	55.82	288	10001.32	21.06	8931.02	53.13	0	0	147.87	10.14	280.26	4.83	241.72	19.39	444.17	46.61	1	5344.67	2.96	0.60	5	276	3	10	8
1134	63.30	55.09	289	10127.27	59.30	8814.85	65.02	0	0	85.98	11.40	305.57	5.90	325.58	60.47	322.10	64.44	1	5037.95	3.67	0.38	5	276	4	10	7
1135	62.72	55.94	291	10034.81	22.12	8949.70	32.58	0	0	188.81	9.43	263.79	4.60	310.09	22.20	376.46	27.85	1	4777.15	4.90	0.75	5	276	5	10	6
1136	62.41	55.01	293	9985.87	30.47	8801.46	47.91	0	0	137.82	9.60	252.48	5.00	330.61	31.17	400.64	40.60	1	4934.17	2.89	0.58	5	276	6	10	5
1137	62.07	54.76	294	9931.17	32.07	8761.84	35.68	0	0	140.43	10.97	274.51	5.67	311.97	32.10	318.65	36.17	1	5142.55	4.01	0.47	5	276	7	10	4
1138	62.99	56.17	296	10078.01	32.39	8987.22	39.02	0	0	168.45	8.79	267.04	5.34	390.55	32.60	442.58	38.74	1	5243.38	4.91	0.64	5	276	8	10	3
1139	63.06	54.72	297	10088.93	36.51	8755.26	33.30	0	0	148.38	8.13	248.25	4.93	410.33	36.57	395.00	35.01	1	4084.62	2.41	0.63	5	276	9	10	2
1140	61.47	55.81	300	9835.40	18.12	8929.62	40.77	0	0	148.60	6.02	240.52	3.78	326.18	18.71	555.07	48.70	1	3278.05	2.22	0.70	5	276	10	10	1
1141	63.93	53.56	287	10228.20	41.35	8569.52	28.40	0	0	140.91	12.54	272.63	5.96	342.49	43.00	244.77	27.56	1	4156.60	1.81	0.46	5	277	1	1	1
1142	67.44	56.70	288	10791.18	22.96	9072.60	31.55	0	0	118.79	9.04	293.26	4.04	232.59	21.97	314.69	31.34	1	1840.25	1.67	0.54	5	278	1	1	1
1143	67.21	61.05	291	10753.34	36.76	9767.42	36.41	0	0	121.21	18.81	300.34	5.54	182.98	32.53	181.26	32.26	0	544.67	2.00	0.28	5	279	1	1	1
1144	75.85	85.69	291	12135.47	26.06	13709.85	75.63	0	0	125.73	9.00	265.18	5.48	284.28	25.78	579.09	105.97	1	2837.35	3.99	0.42	5	280	1	27	27
1145	76.12	85.86	292	12178.77	25.53	13738.39	46.51	0	0	124.70	9.73	286.52	5.16	259.14	24.23	406.32	52.91	1	2932.77	7.18	0.44	5	280	2	27	26
1146	75.91	84.36	293	12146.16	17.58	13497.95	14.79	0	0	268.26	22.60	327.11	5.17	160.30	15.45	133.40	12.45	1	3610.75	5.83	0.60	4	280	3	27	25
1147	75.79	85.39	294	12126.16	36.56	13662.67	19.45	0	0	177.07	19.49	319.00	5.79	254.09	33.15	135.24	16.56	1	2717.12	4.95	0.44	5	280	4	27	24
1148	76.02	85.16	295	12163.65	12.97	13625.20	15.06	0	0	268.46	14.79	299.67	4.75	182.47	11.56	211.53	13.44	0	3121.00	5.47	0.74	3	280	5	27	23
1149	75.76	85.67	296	12121.77	26.11	13706.69	16.49	0	0	223.96	19.46	314.94	5.76	231.45	23.31	146.39	14.45	0	3062.73	5.19	0.55	3	280	6	27	22
1150	74.56	86.38	297	11929.85	10.42	13820.43	8.52	0	0	377.96	15.56	296.20	4.42	195.39	9.20	159.59	7.49	0	4262.30	9.34	0.85	3	280	7	27	21
1151	73.12	85.67	298	11699.20	25.17	13707.58	24.16	0	0	186.63	14.24	303.52	6.06	256.57	23.47	247.74	22.27	1	3387.70	5.17	0.52	4	280	8	27	20
1152	72.68	85.31	299	11628.17	12.89	13650.14	14.25	0	0	307.98	19.94	325.82	5.09	153.18	11.26	169.42	12.50	0	5038.98	10.02	0.71	5	280	9	27	19
1153	71.97	86.29	300	11515.94	31.75	13807.05	99.40	0	0	112.65	10.28	295.33	5.93	273.65	30.71	582.85	107.76	1	4773.00	6.56	0.35	5	280	10	27	18
1154	72.79	86.62	301	11646.47	29.87	13859.12	18.49	0	0	183.10	18.70	321.25	5.25	223.69	26.91	138.76	15.85	0	4147.83	4.14	0.49	5	280	11	27	17
1155	71.82	86.12	302	11490.68	20.67	13779.11	41.21	0	0	152.17	9.59	270.84	5.21	260.93	19.64	433.11	48.85	1	3760.83	6.19	0.54	5	280	12	27	16
1156	72.72	86.57	303	11635.88	69.51	13851.75	16.15	0	0	130.10	13.61	318.21	4.55	433.13	83.52	110.37	11.94	1	3611.25	4.11	0.47	5	280	13	27	15
1157	72.34	86.61	304	11573.94	29.58	13857.02	21.14	0	0	197.11	14.82	284.34	6.43	300.72	28.77	221.63	19.33	1	3502.05	5.90	0.52	4	280	14	27	14
1158	72.77	86.15	305	11643.87	20.42	13783.27	19.48	0	0	235.10	14.50	287.55	6.17	257.99	19.00	246.73	18.03	1	5060.90	9.14	0.62	4	280	15	27	13
1159	73.37	85.89	306	11739.53	20.22	13741.77	45.85	0	0	168.09	10.44	278.12	5.45	256.30	18.94	438.19	45.82	1	4177.52	6.19	0.58	5	280	16	27	12
1160	72.73	84.76	307	11637.08	22.50	13561.57	39.99	0	0	145.79	11.05	289.54	5.47	236.37	20.89	378.45	44.31	1	3941.33	6.48	0.48	4	280	17	27	11
1161	73.22	85.74	308	11715.47	21.77	13718.55	53.06	0	0	130.25	10.80	289.33	4.71	204.85	19.74	383.80	50.46	1	4588.30	5.15	0.52	5	280	18	27	10
1162	73.69	83.93	310	11790.78	34.50	13429.47	17.79	0	0	192.82	15.77	299.29	5.98	316.34	34.06	170.60	16.08	1	3236.00	6.98	0.53	4	280	19	27	9
1163	73.05	83.50	311	11688.37	64.03	13360.11	24.50	0	0	168.67	12.95	269.90	6.72	480.40	66.70	245.25	23.71	1	3216.88	7.28	0.53	5	280	20	27	8
1164	73.67	85.19	312	11787.90	24.08	13630.52	14.54	0	0	299.03	26.45	322.27	6.85	210.21	21.20	127.98	13.20	1	4624.42	8.65	0.57	3	280	21	27	7
1165	73.07	85.91	313	11691.68	15.41	13745.25	17.75	0	0	238.56	15.40	291.90	4.98	185.09	13.75	212.41	15.94	0	3013.20	5.95	0.68	3	280	22	27	6
1166	73.74	86.47	314	11798.15	16.98	13835.99	10.92	0	0	273.25	15.23	304.04	4.64	234.70	15.20	151.24	9.56	0	4356.55	6.02	0.75	3	280	23	27	5
1167	73.97	86.31	315	11834.92	14.40	13809.26	14.44	0	0	281.16	18.45	311.87	5.00	169.20	12.71	169.69	12.71	0	3206.92	6.32	0.70	4	280	24	27	4
1168	75.36	84.96	317	12057.46	27.63	13594.17	24.04	0	0	120.15	14.72	295.03	3.79	173.81	24.25	151.64	21.42	0	1199.48	1.87	0.40	4	280	25	27	3
1169	76.07	83.27	318	12171.71	29.66	13323.70	16.33	0	0	144.76	15.01	287.76	3.85	219.65	26.27	120.35	14.08	1	396.85	2.68	0.49	4	280	26	27	2
1170	77.20	82.91	319	12352.00	11.68	13265.51	15.04	0	0	209.96	23.68	295.11	3.32	87.16	11.19	112.99	15.49	1	1692.48	3.86	0.52	5	280	27	27	1
1171	69.16	59.23	292	11065.18	23.03	9476.27	23.19	0	0	180.36	15.23	281.99	5.37	211.82	20.69	213.37	20.83	0	2650.45	5.05	0.53	3	281	1	1	1
1172	85.04	66.45	294	13605.64	29.99	10632.12	35.78	0	0	91.02	11.93	287.97	3.77	177.19	26.70	211.28	31.82	0	2755.77	3.03	0.34	3	282	1	1	1
1173	63.13	56.72	295	10100.88	45.44	9075.08	58.80	0	0	161.43	12.94	278.71	6.80	396.97	51.03	464.58	47.40	1	4310.20	4.74	0.57	5	283	1	14	14
1174	61.56	57.61	296	9850.25	42.21	9216.80	47.70	0	0	97.31	11.89	311.15	5.37	259.89	41.22	290.25	47.07	1	3082.65	2.23	0.44	5	283	2	14	13
1175	62.80	58.61	297	10048.68	36.61	9376.93	35.59	0	0	129.49	8.54	279.29	4.99	368.01	37.60	373.74	38.16	1	2207.88	2.17	0.52	5	283	3	14	12
1176	62.34	57.66	298	9974.60	34.92	9225.50	21.53	0	0	186.91	13.24	293.99	6.35	348.90	36.37	240.37	19.93	1	3836.65	3.86	0.53	5	283	4	14	11
1177	61.28	56.26	299	9804.34	29.97	9001.74	63.53	0	0	112.96	10.44	295.94	5.67	254.85	28.97	453.14	80.41	1	4145.62	3.51	0.42	5	283	5	14	10
1178	62.16	57.83	301	9946.04	15.05	9252.72	17.77	0	0	236.02	10.46	287.09	4.92	262.93	14.40	301.63	17.62	1	5257.65	4.90	0.74	5	283	6	14	9
1179	62.64	58.12	302	10022.88	19.11	9298.40	97.65	0	0	126.69	9.43	327.06	4.85	204.25	17.55	650.69	118.74	1	3174.67	3.60	0.53	5	283	7	14	8
1180	63.49	58.78	304	10158.73	16.29	9404.40	16.74	0	0	297.60	28.53	348.19	5.75	126.33	12.96	133.61	14.70	1	3211.98	6.05	0.56	5	283	8	14	7
1181	64.26	58.69	305	10281.81	22.75	9389.77	16.47	0	0	216.15	12.37	299.92	5.37	303.29	22.22	224.67	15.37	1	3975.58	5.36	0.66	5	283	9	14	6
1182	65.47	58.43	306	10475.59	36.03	9348.37	15.12	0	0	171.93	11.01	336.57	4.68	376.79	37.95	185.64	13.72	1	4714.17	4.25	0.63	4	283	10	14	5
1183	65.19	58.23	307	10430.28	14.35	9316.98	21.09	0	0	204.99	13.31	317.43	4.53	171.77	12.84	250.37	19.20	1	3586.02	5.58	0.66	4	283	11	14	4
1184	64.00	59.41	309	10240.80	15.98	9505.40	13.71	0	0	283.67	19.35	310.77	5.15	180.45	14.08	154.69	11.97	0	2910.35	6.46	0.68	4	283	12	14	3
1185	65.31	59.05	310	10450.26	52.11	9448.49	17.24	0	0	164.88	11.41	308.22	5.43	465.10	62.34	197.50	15.79	1	3487.38	4.33	0.57	5	283	13	14	2
1186	66.42	58.49	311	10627.58	26.48	9358.39	25.60	0	0	213.11	27.17	350.87	6.73	159.55	23.09	154.10	22.21	0	3175.77	3.45	0.39	3	283	14	14	1
1187	68.33	59.37	297	10932.78	34.46	9498.81	71.77	0	0	101.79	20.71	324.32	6.18	129.72	29.45	269.16	65.80	1	1700.98	2.53	0.19	5	284	1	1	1
1188	66.75	61.89	299	10680.33	18.92	9902.79	27.39	0	0	156.17	17.49	295.59	4.30	130.08	16.61	188.17	24.07	1	259.65	1.71	0.45	4	285	1	1	1
1189	63.01	58.50	300	10080.88	58.53	9359.50	35.19	0	0	121.13	10.23	282.74	5.70	422.78	59.36	304.84	35.58	1	3463.30	3.39	0.46	5	286	1	1	1
1190	76.02	84.65	300	12162.73	26.84	13543.38	29.41	0	0	190.63	38.60	322.52	5.74	111.39	28.78	85.55	19.72	1	1414.48	4.03	0.25	5	287	1	1	1
1191	71.33	83.32	301	11412.98	21.02	13330.71	28.41	0	0	160.15	17.78	281.88	4.78	145.66	18.30	196.61	25.25	0	2474.95	3.30	0.45	5	288	1	1	1
1192	64.28	54.53	303	10284.10	44.84	8724.60	32.47	0	0	169.87	8.13	222.98	4.99	521.84	46.06	401.30	29.76	1	5880.40	2.69	0.68	5	289	1	1	1
1193	65.87	57.53	303	10539.21	19.12	9205.53	18.99	0	0	210.40	10.62	308.36	5.20	289.88	18.79	292.71	18.42	1	4429.52	4.19	0.66	5	290	1	2	2
1194	67.14	58.14	304	10742.96	28.99	9302.15	51.67	0	0	117.49	14.99	329.05	5.73	177.98	26.17	304.76	50.33	1	2466.10	3.24	0.33	5	290	2	2	1
1195	71.83	59.93	304	11492.52	26.44	9589.05	41.79	0	0	99.82	10.09	270.90	4.19	205.28	24.17	308.68	41.32	1	522.08	1.56	0.41	5	291	1	1	1
1196	90.25	68.75	305	14440.04	39.57	10999.27	25.51	0	0	88.36	12.98	268.17	3.43	207.49	34.86	133.79	22.42	1	1471.15	3.19	0.32	4	292	1	1	1
1197	69.28	58.89	306	11084.98	43.92	9422.58	18.84	0	0	187.02	18.72	293.40	6.25	304.81	43.37	146.76	17.06	1	2080.45	3.50	0.50	5	293	1	7	7
1198	69.98	57.68	309	11196.91	22.36	9228.44	23.61	0	0	143.25	15.67	305.06	4.02	157.70	19.81	166.24	20.71	0	2449.05	2.84	0.46	4	293	2	7	6
1199	69.18	57.52	310	11068.50	32.53	9202.68	28.67	0	0	188.07	20.26	283.40	7.31	234.40	29.47	205.42	26.33	0	3721.90	3.94	0.42	5	293	3	7	5
1200	68.45	56.94	311	10952.71	52.23	9110.73	35.89	0	0	148.43	11.92	249.44	6.03	381.63	47.49	303.89	35.89	1	2139.80	2.58	0.52	5	293	4	7	4
1201	68.69	57.43	312	10989.87	21.13	9188.04	12.17	0	0	251.62	19.26	317.58	4.73	210.24	18.53	113.48	9.11	1	3160.75	5.72	0.64	4	293	5	7	3
1202	70.20	57.27	313	11232.13	22.79	9162.96	22.42	0	0	184.66	16.59	315.57	5.29	196.37	20.28	193.20	19.94	0	2778.38	3.27	0.52	4	293	6	7	2
1203	70.66	57.42	314	11304.92	18.03	9186.65	30.19	0	0	173.75	16.97	306.22	5.02	142.18	15.70	238.08	26.98	0	2854.45	3.81	0.50	3	293	7	7	1
1204	72.18	83.83	306	11548.13	26.83	13412.39	40.06	0	0	160.81	14.61	277.52	6.30	229.63	24.82	304.68	40.01	1	3453.83	5.52	0.52	5	294	1	3	3
1205	73.23	83.69	308	11716.93	25.93	13391.01	19.55	0	0	209.84	19.52	306.50	5.92	215.21	23.05	162.52	17.32	0	3938.15	5.91	0.51	4	294	2	3	2
1206	73.32	83.42	309	11730.75	24.91	13346.71	42.96	0	0	156.56	13.92	289.66	6.51	222.38	22.92	355.01	45.67	1	3062.98	6.74	0.42	5	294	3	3	1
1207	62.50	54.66	307	9999.59	24.45	8744.83	28.01	0	0	135.86	7.06	243.54	3.95	335.05	25.22	364.62	29.12	1	3331.38	2.25	0.66	5	295	1	2	2
1208	63.18	54.09	308	10108.38	32.03	8653.72	27.48	0	0	134.46	6.87	233.93	4.06	419.47	37.02	348.83	27.25	1	2572.55	2.60	0.63	5	295	2	2	1
1209	62.95	59.48	308	10071.81	32.86	9516.90	38.03	0	0	112.31	11.17	287.78	5.21	258.54	31.01	295.55	36.90	1	1886.00	4.27	0.37	5	296	1	1	1
1210	71.72	57.31	308	11475.07	21.25	9170.00	25.06	0	0	122.66	10.12	259.82	3.63	200.04	19.23	235.87	22.65	0	1328.48	3.12	0.54	5	297	1	1	1
1211	61.18	54.72	310	9789.27	24.91	8755.97	36.32	0	0	133.74	17.16	299.33	5.00	150.26	22.20	218.50	32.23	0	1997.67	1.72	0.37	4	298	1	35	35
1212	61.57	55.53	311	9850.99	22.29	8884.43	37.72	0	0	147.61	8.61	262.48	4.91	299.19	21.99	420.05	41.67	1	4563.17	2.32	0.54	5	298	2	35	34
1213	60.96	55.60	313	9754.26	25.56	8896.29	56.06	0	0	111.59	14.91	287.94	5.00	149.32	23.17	298.26	55.16	1	3380.30	3.25	0.33	4	298	3	35	33
1214	61.81	54.44	314	9890.08	38.39	8710.86	28.25	0	0	110.25	9.16	280.30	4.53	343.34	40.10	260.75	27.59	1	3466.02	3.56	0.47	5	298	4	35	32
1215	62.03	53.70	315	9924.97	36.06	8591.93	27.69	0	0	134.37	16.03	290.72	5.39	233.07	32.73	180.38	24.73	0	3048.33	2.56	0.38	5	298	5	35	31
1216	63.02	54.70	316	10083.44	32.44	8751.64	32.03	0	0	125.21	9.38	273.68	4.84	324.40	33.04	305.65	32.42	1	3443.05	2.54	0.51	5	298	6	35	30
1217	62.82	54.85	317	10051.90	36.32	8776.18	31.31	0	0	119.65	8.48	266.86	4.65	345.85	36.96	332.36	32.30	1	3567.83	2.34	0.53	5	298	7	35	29
1218	61.36	54.79	318	9817.62	28.63	8766.01	46.27	0	0	106.65	11.97	268.24	4.69	199.14	25.78	289.69	45.87	1	2565.10	2.70	0.39	5	298	8	35	28
1219	61.70	55.06	319	9871.96	34.48	8809.39	33.85	0	0	125.26	17.72	301.54	5.37	188.43	30.56	184.91	30.05	0	2964.35	2.85	0.31	5	298	9	35	27
1220	61.80	54.30	320	9887.34	24.81	8687.34	29.12	0	0	133.84	9.94	265.92	4.62	261.56	23.30	293.78	28.80	1	2856.08	2.33	0.51	5	298	10	35	26
1221	62.24	55.22	321	9958.03	25.04	8835.28	34.06	0	0	130.00	7.77	276.40	4.44	315.37	25.53	394.23	37.96	1	4481.35	2.00	0.56	5	298	11	35	25
1222	62.46	55.67	322	9993.38	23.64	8907.58	21.25	0	0	160.12	7.42	277.04	4.26	359.19	24.97	345.77	22.49	1	3819.83	2.50	0.64	5	298	12	35	24
1223	62.86	56.38	323	10057.68	23.50	9021.29	24.23	0	0	170.56	7.63	272.80	4.49	352.93	23.94	389.08	27.59	1	5235.45	5.10	0.68	5	298	13	35	23
1224	62.19	55.32	324	9949.68	23.00	8850.87	29.70	0	0	183.59	9.41	252.61	5.51	333.75	23.93	396.79	32.95	1	4095.15	2.64	0.60	5	298	14	35	22
1225	62.14	54.43	325	9941.62	23.01	8708.62	18.60	0	0	159.99	8.71	257.57	4.14	315.26	23.13	260.90	18.09	1	3010.92	2.60	0.66	5	298	15	35	21
1226	62.39	54.50	327	9981.99	27.05	8720.44	23.20	0	0	158.22	7.84	245.81	4.48	377.44	29.13	334.93	23.98	1	1762.77	1.78	0.63	5	298	16	35	20
1227	62.05	54.48	328	9927.80	22.75	8716.70	32.39	0	0	140.87	8.80	260.46	4.60	282.22	22.15	359.87	33.98	1	2304.45	1.93	0.56	5	298	17	35	19
1228	62.57	55.45	329	10011.58	39.75	8871.53	28.91	0	0	150.88	8.61	271.19	4.84	408.65	36.12	354.05	30.24	1	4138.98	2.99	0.64	5	298	18	35	18
1229	62.14	54.46	330	9943.01	52.94	8714.38	51.80	0	0	88.26	11.64	286.03	5.74	303.17	52.65	291.78	51.69	1	2971.23	1.91	0.34	5	298	19	35	17
1230	62.33	54.54	333	9972.48	25.49	8726.87	26.53	0	0	145.88	11.37	264.81	4.92	251.26	24.29	265.57	24.76	1	1613.58	1.42	0.51	4	298	20	35	16
1231	62.59	54.96	334	10014.67	24.28	8792.96	34.40	0	0	103.96	8.04	271.38	3.87	248.65	22.60	331.32	35.28	1	1777.92	1.56	0.47	5	298	21	35	15
1232	62.00	54.43	335	9920.18	29.02	8708.95	26.18	0	0	155.79	9.38	235.35	5.16	353.75	30.91	319.01	26.78	1	1478.48	1.90	0.56	5	298	22	35	14
1233	62.06	54.73	336	9929.81	39.86	8757.27	22.43	0	0	115.74	12.26	292.82	4.32	283.68	37.94	165.08	20.10	1	2589.88	2.06	0.44	5	298	23	35	13
1234	62.43	54.66	337	9989.10	26.72	8745.04	17.19	0	0	145.18	8.62	256.32	3.88	322.63	27.06	228.12	15.75	1	2358.33	2.69	0.65	5	298	24	35	12
1235	62.37	54.88	338	9979.29	26.77	8780.57	26.18	0	0	130.17	8.72	277.29	4.35	298.22	26.78	300.38	25.78	1	3129.20	2.92	0.53	5	298	25	35	11
1236	62.06	54.43	339	9929.17	20.59	8709.26	17.48	0	0	187.67	6.52	213.62	3.97	409.94	23.86	357.57	18.51	1	2691.55	2.51	0.74	5	298	26	35	10
1237	62.55	54.97	341	10008.38	33.43	8795.28	30.10	0	0	143.44	7.61	247.64	4.54	410.45	36.43	367.06	30.27	1	5155.58	4.74	0.62	5	298	27	35	9
1238	61.50	54.65	342	9840.51	29.89	8743.72	25.72	0	0	139.41	19.54	293.93	4.66	163.72	26.05	140.31	22.05	0	3453.73	3.23	0.35	4	298	28	35	8
1239	61.53	54.92	343	9844.79	51.05	8787.57	37.33	0	0	112.12	11.54	261.40	5.94	346.57	52.85	282.10	36.11	1	3462.30	2.97	0.36	5	298	29	35	7
1240	62.87	54.59	344	10058.48	59.80	8734.78	21.69	0	0	134.00	7.19	254.61	4.52	605.63	95.46	300.65	22.11	1	3669.77	3.21	0.60	5	298	30	35	6
1241	61.39	55.03	345	9822.86	20.96	8804.28	27.24	0	0	144.43	14.82	289.36	4.28	157.66	18.43	204.63	24.18	0	3019.38	3.31	0.47	4	298	31	35	5
1242	62.45	54.91	346	9991.74	47.49	8786.02	22.32	0	0	132.72	8.21	269.93	4.74	472.68	56.36	283.49	21.78	1	3883.85	5.64	0.53	5	298	32	35	4
1243	63.64	54.76	348	10183.04	47.43	8762.24	38.85	0	0	119.73	12.26	277.28	6.21	345.18	49.72	277.23	39.04	1	5539.58	7.38	0.39	5	298	33	35	3
1244	63.34	54.77	350	10134.40	40.24	8762.83	26.55	0	0	166.72	8.69	249.21	5.05	449.68	38.70	345.18	27.12	1	5794.40	3.42	0.67	5	298	34	35	2
1245	62.65	55.30	351	10024.17	22.05	8848.54	22.85	0	0	203.20	8.00	240.22	4.45	372.39	22.95	357.72	21.83	1	5887.25	2.98	0.78	5	298	35	35	1
1246	61.60	58.17	314	9856.08	22.59	9306.53	17.92	0	0	200.89	30.08	321.43	4.54	103.17	15.75	99.02	18.07	1	2346.88	4.23	0.38	5	299	1	1	1
1247	70.40	82.34	314	11264.33	31.74	13174.46	30.81	0	0	143.65	25.52	300.64	5.28	135.04	26.49	131.14	25.86	1	825.85	2.12	0.26	4	300	1	8	8
1248	70.80	82.80	315	11327.71	22.20	13248.13	30.32	0	0	189.80	33.40	296.88	5.82	100.91	21.00	134.58	26.79	1	2215.05	5.77	0.28	4	300	2	8	7
1249	71.18	82.43	316	11388.74	12.00	13188.58	20.90	0	0	219.39	17.36	292.90	4.24	119.33	11.19	204.29	18.33	1	1803.67	4.84	0.63	4	300	3	8	6
1250	70.92	83.18	317	11347.57	8.00	13308.57	8.20	0	0	347.37	19.21	296.15	3.38	117.89	7.99	117.97	7.61	1	1089.73	6.46	0.80	4	300	4	8	5
1251	70.53	83.63	318	11284.84	10.28	13381.44	14.64	0	0	255.55	13.38	272.70	3.89	151.09	8.96	215.60	12.97	0	2542.55	4.83	0.77	4	300	5	8	4
1252	71.03	84.40	319	11364.85	17.57	13504.73	35.25	0	0	161.22	11.06	260.10	4.97	202.84	16.10	370.35	38.39	1	1896.08	4.07	0.57	4	300	6	8	3
1253	70.34	85.18	322	11253.66	16.96	13628.10	26.96	0	0	143.93	12.16	284.51	3.85	155.47	15.02	245.48	24.39	0	1222.92	2.62	0.55	4	300	7	8	2
1254	70.56	86.49	323	11289.17	14.74	13838.49	16.65	0	0	183.15	14.75	281.31	3.44	139.25	12.44	158.37	14.45	0	2177.30	5.22	0.62	4	300	8	8	1
1255	66.87	59.68	315	10698.94	30.20	9548.77	19.36	0	0	153.86	8.19	257.92	4.42	393.50	33.78	279.16	19.12	1	1233.70	2.70	0.62	5	301	1	3	3
1256	67.81	60.12	317	10850.04	49.25	9618.47	29.96	0	0	105.66	12.54	312.59	5.18	312.41	48.64	198.59	27.24	1	2542.00	2.88	0.34	5	301	2	3	2
1257	67.17	61.56	318	10746.75	45.43	9850.19	40.25	0	0	100.22	22.92	305.71	5.10	152.35	39.90	132.97	33.28	1	-10.62	2.89	0.18	3	301	3	3	1
1258	69.32	60.19	316	11091.98	28.58	9630.27	41.31	0	0	139.39	25.57	320.56	5.64	115.54	23.15	172.24	36.05	1	2423.58	3.48	0.25	5	302	1	1	1
1259	71.77	88.03	316	11483.74	22.89	14084.13	27.39	0	0	137.92	11.87	277.02	4.47	207.59	20.65	245.98	25.21	0	1725.60	2.60	0.50	4	303	1	3	3
1260	71.84	89.01	318	11494.33	55.94	14241.76	25.75	0	0	86.09	8.10	268.37	3.93	408.70	64.95	217.49	23.80	1	1876.45	1.81	0.42	5	303	2	3	2
1261	70.91	90.22	320	11345.41	16.74	14434.55	343.05	0	0	131.35	10.41	282.50	4.86	179.42	15.38	1971.10	586.63	1	1339.65	3.53	0.57	5	303	3	3	1
1262	65.04	56.73	319	10406.23	52.93	9077.09	30.22	0	0	96.82	12.78	311.26	4.88	301.13	51.44	179.17	27.25	1	2063.52	3.19	0.30	5	304	1	1	1
1263	63.36	58.09	320	10136.91	332.62	9294.14	20.34	0	0	113.18	9.84	303.41	5.20	1269.15	624.16	189.50	18.68	1	2761.58	4.08	0.47	5	305	1	2	2
1264	63.79	56.74	323	10206.30	62.53	9078.22	19.02	0	0	131.50	8.68	316.39	4.47	523.93	65.21	228.23	17.57	1	4472.58	3.89	0.58	5	305	2	2	1
1265	66.51	58.36	321	10641.19	15.47	9337.70	17.59	0	0	216.18	12.52	312.44	4.63	208.25	13.93	236.01	15.93	0	3256.15	4.10	0.69	3	306	1	10	10
1266	67.46	57.06	322	10793.99	18.33	9130.10	18.58	0	0	222.24	17.98	321.64	5.09	174.82	16.16	177.25	16.42	0	2565.48	3.96	0.59	4	306	2	10	9
1267	66.37	58.42	324	10619.21	19.15	9347.28	33.33	0	0	162.02	15.90	348.35	5.11	151.11	16.89	260.83	30.40	1	3346.23	3.24	0.48	4	306	3	10	8
1268	66.55	57.49	325	10647.77	23.90	9198.13	23.74	0	0	171.23	10.57	299.11	5.35	300.89	23.51	299.29	23.30	1	2729.42	3.57	0.54	4	306	4	10	7
1269	67.61	59.13	326	10817.98	17.02	9460.98	53.45	0	0	201.46	14.58	325.08	6.28	183.83	15.41	433.23	52.78	1	4515.60	6.17	0.59	5	306	5	10	6
1270	67.34	59.30	327	10774.06	20.04	9488.74	22.55	0	0	259.68	16.44	310.68	7.14	244.27	19.01	276.28	21.31	1	5347.55	7.27	0.62	5	306	6	10	5
1271	67.47	58.30	328	10795.20	18.62	9327.25	30.01	0	0	213.49	15.69	304.15	6.48	199.31	16.91	309.08	29.46	1	4057.25	6.85	0.55	4	306	7	10	4
1272	68.11	59.89	329	10897.25	14.33	9583.13	21.77	0	0	207.34	13.58	285.00	4.61	170.12	12.83	253.90	20.15	1	965.40	2.89	0.66	5	306	8	10	3
1273	68.06	59.22	330	10889.18	25.07	9475.21	33.73	0	0	171.62	11.61	289.88	5.91	286.12	24.32	338.64	34.25	1	3446.62	4.74	0.58	5	306	9	10	2
1274	66.92	59.69	331	10707.76	34.54	9551.08	21.50	0	0	132.72	7.41	271.14	4.19	419.70	40.40	293.92	21.53	1	1968.20	2.60	0.57	5	306	10	10	1
1275	70.34	86.53	321	11254.51	10.83	13844.49	11.35	0	0	259.08	18.29	294.42	3.11	107.75	8.28	108.56	7.93	1	1643.25	5.23	0.70	4	307	1	1	1
1276	75.33	83.84	322	12053.35	14.37	13414.32	12.63	0	0	216.34	22.19	315.19	3.23	93.23	10.38	101.75	12.73	1	2036.67	4.32	0.55	5	308	1	3	3
1277	76.37	85.17	325	12218.52	23.21	13627.80	15.30	0	0	149.02	13.56	277.28	3.43	196.96	20.38	130.87	13.89	1	269.55	2.21	0.56	4	308	2	3	2
1278	77.24	84.48	326	12357.61	28.65	13516.67	32.05	0	0	112.05	16.07	289.25	4.15	153.88	25.21	172.05	28.11	0	1020.75	2.54	0.33	3	308	3	3	1
1279	71.36	82.44	324	11418.29	19.79	13189.93	33.28	0	0	141.71	16.10	286.66	4.44	132.79	16.77	225.24	29.46	1	646.90	3.08	0.43	4	309	1	20	20
1280	71.37	82.65	325	11419.87	26.54	13223.71	25.55	0	0	137.31	13.22	290.09	4.61	213.98	23.78	206.08	22.88	0	1851.67	2.94	0.47	4	309	2	20	19
1281	71.34	82.55	326	11414.60	20.89	13207.61	32.20	0	0	156.20	17.31	289.45	5.02	145.21	18.24	224.00	28.56	0	1134.33	3.68	0.44	4	309	3	20	18
1282	71.35	83.05	327	11415.75	23.96	13287.98	20.17	0	0	147.23	11.98	280.98	4.14	228.31	21.53	192.53	18.09	0	2370.77	3.88	0.55	5	309	4	20	17
1283	71.18	83.08	328	11389.46	20.07	13292.72	17.70	0	0	191.15	17.99	296.50	4.38	164.41	17.62	145.52	15.85	0	1717.50	5.14	0.54	4	309	5	20	16
1284	70.96	83.34	329	11353.89	23.69	13333.98	43.72	0	0	111.52	9.90	268.98	4.39	210.18	21.67	347.25	45.26	1	976.38	3.82	0.46	5	309	6	20	15
1285	71.28	83.47	330	11405.20	24.65	13355.24	42.37	0	0	123.91	9.90	249.98	4.77	240.42	23.34	363.87	44.40	1	1232.73	3.17	0.48	5	309	7	20	14
1286	71.20	83.26	331	11392.71	32.22	13321.43	23.72	0	0	121.55	12.36	280.43	4.23	242.72	29.74	181.43	21.25	0	1613.52	3.21	0.45	5	309	8	20	13
1287	70.88	82.93	332	11340.75	20.57	13268.94	15.86	0	0	190.95	16.41	271.26	4.23	184.63	18.08	143.15	14.32	0	856.73	6.60	0.58	3	309	9	20	12
1288	71.01	82.94	333	11361.33	35.67	13269.82	25.98	0	0	130.09	19.48	291.28	4.84	183.98	31.33	135.53	23.94	0	1714.60	3.31	0.33	5	309	10	20	11
1289	70.58	83.00	334	11292.46	30.87	13280.01	21.77	0	0	133.55	16.11	291.77	4.26	197.69	27.15	140.49	19.87	0	1903.40	3.82	0.41	4	309	11	20	10
1290	70.87	82.93	335	11338.99	11.85	13269.14	14.97	0	0	220.40	17.85	273.25	3.53	117.38	11.50	144.23	13.35	1	237.75	4.54	0.65	5	309	12	20	9
1291	71.09	83.01	336	11373.91	16.09	13282.21	18.46	0	0	205.36	23.44	289.40	4.29	115.69	16.27	129.21	17.41	1	1317.30	5.23	0.48	4	309	13	20	8
1292	71.11	83.11	337	11377.33	17.55	13296.99	20.69	0	0	177.93	22.59	290.11	4.10	113.56	17.75	129.47	19.15	1	977.90	3.69	0.45	5	309	14	20	7
1293	70.60	82.92	338	11296.64	25.56	13266.40	27.52	0	0	132.85	17.27	266.57	4.28	151.01	22.16	162.98	24.23	0	911.98	2.96	0.38	4	309	15	20	6
1294	70.80	82.75	339	11327.82	17.24	13240.74	12.68	0	0	202.00	17.33	272.99	3.54	154.65	15.06	113.27	11.10	1	207.35	3.05	0.61	4	309	16	20	5
1295	71.28	83.09	342	11404.83	33.76	13294.21	18.34	0	0	173.31	19.54	286.54	5.34	231.64	30.02	128.54	17.39	1	1230.17	5.36	0.44	4	309	17	20	4
1296	71.39	83.03	343	11422.71	23.64	13284.18	20.03	0	0	193.71	23.44	301.59	5.08	150.53	20.39	130.21	18.85	1	1462.95	4.57	0.44	5	309	18	20	3
1297	71.46	84.54	344	11432.94	46.96	13525.86	55.81	0	0	95.63	11.60	292.73	5.86	288.59	46.75	329.16	57.09	1	3209.55	4.73	0.29	5	309	19	20	2
1298	72.21	85.47	345	11552.82	45.26	13675.11	33.97	0	0	124.41	11.70	292.02	5.90	347.14	47.32	271.96	33.62	1	2527.55	5.23	0.38	5	309	20	20	1
1299	63.94	56.52	329	10230.74	26.36	9043.12	28.02	0	0	130.47	13.98	347.50	4.50	190.47	23.49	202.50	24.93	0	4334.90	2.92	0.43	3	310	1	1	1
1300	66.30	57.23	330	10607.68	64.79	9156.79	44.40	0	0	107.40	25.46	360.75	7.12	210.81	57.25	144.70	39.34	0	4035.75	2.23	0.16	5	311	1	10	10
1301	66.32	57.50	332	10610.44	33.66	9200.36	22.80	0	0	167.17	17.07	309.68	5.90	254.25	30.70	173.65	20.39	1	2144.20	5.03	0.44	4	311	2	10	9
1302	67.57	57.33	333	10810.77	19.97	9173.14	14.81	0	0	262.15	16.38	315.99	5.66	242.18	18.74	184.39	13.24	0	4648.70	6.07	0.68	5	311	3	10	8
1303	69.10	57.71	334	11056.26	27.24	9233.31	17.63	0	0	189.67	13.06	302.53	5.34	299.43	26.48	201.10	16.00	1	3776.92	5.03	0.59	4	311	4	10	7
1304	68.47	58.11	335	10954.67	26.53	9297.00	12.59	0	0	234.82	9.26	280.13	4.85	428.60	29.41	250.91	11.97	1	4817.75	6.66	0.76	4	311	5	10	6
1305	67.84	57.79	336	10854.77	19.18	9246.42	29.07	0	0	168.30	9.70	291.86	4.93	262.59	18.18	359.68	30.90	1	2758.70	4.58	0.59	4	311	6	10	5
1306	67.14	57.87	337	10742.00	54.75	9259.51	14.93	0	0	147.23	11.11	305.25	4.62	461.34	68.91	156.55	13.59	1	3007.98	5.83	0.58	4	311	7	10	4
1307	68.84	58.10	338	11013.75	36.18	9296.70	18.33	0	0	162.46	11.41	306.33	5.12	363.15	38.42	206.13	16.76	1	3900.42	4.54	0.56	4	311	8	10	3
1308	70.20	57.71	339	11232.52	15.97	9233.28	15.44	0	0	205.19	9.66	262.72	4.25	264.19	14.99	256.51	14.37	1	2737.92	4.16	0.73	4	311	9	10	2
1309	70.45	57.62	340	11272.30	24.71	9218.49	42.82	0	0	110.47	13.96	291.31	4.34	151.25	21.62	250.78	40.82	1	2503.00	4.19	0.38	5	311	10	10	1
1310	73.23	86.18	330	11717.59	35.13	13788.55	21.96	0	0	127.82	14.56	294.66	4.43	237.63	31.51	149.49	19.64	0	1336.92	2.91	0.42	3	312	1	1	1
1311	63.33	59.75	331	10132.55	31.74	9559.35	19.54	0	0	166.48	11.07	269.27	5.09	340.26	32.70	229.81	18.28	1	1404.15	3.31	0.59	5	313	1	1	1
1312	71.73	55.41	332	11476.09	21.85	8865.09	29.01	0	0	136.07	15.43	269.96	4.19	148.71	19.20	196.58	25.90	0	969.55	2.20	0.44	5	314	1	1	1
1313	67.38	86.86	333	10780.48	21.81	13897.28	23.90	0	0	149.41	19.86	264.46	4.00	122.07	17.47	138.29	21.33	1	191.60	2.20	0.39	4	315	1	1	1
1314	85.97	66.25	333	13754.51	25.45	10599.32	30.26	0	0	123.10	12.62	260.55	4.33	192.87	22.79	227.04	27.68	0	1812.77	3.91	0.44	3	316	1	1	1
1315	70.91	88.51	337	11345.72	29.61	14160.98	17.62	0	0	108.41	6.95	269.78	2.93	311.69	29.46	214.95	15.96	1	2572.58	3.31	0.64	5	317	1	1	1
1316	74.10	87.60	338	11856.59	18.92	14016.25	19.65	0	0	182.92	16.91	290.18	4.30	157.75	16.72	163.60	17.19	0	1784.33	4.37	0.55	5	318	1	4	4
1317	74.32	87.79	339	11891.31	21.05	14046.69	11.37	0	0	175.77	9.76	291.23	3.41	288.49	19.90	159.73	10.21	1	2181.73	4.86	0.73	4	318	2	4	3
1318	75.20	86.19	342	12032.58	17.43	13790.76	14.57	0	0	192.76	17.57	311.50	3.67	147.56	15.28	124.41	13.19	1	1715.98	3.65	0.58	4	318	3	4	2
1319	75.11	85.59	343	12016.98	22.13	13694.39	25.76	0	0	156.13	15.20	304.60	4.70	175.93	19.68	204.63	22.86	0	2143.23	3.42	0.49	3	318	4	4	1
1320	64.44	58.80	339	10309.99	17.79	9407.26	15.33	0	0	213.46	22.34	316.77	4.12	127.57	14.31	113.93	14.00	1	1539.40	3.66	0.52	5	319	1	4	4
1321	63.58	57.26	340	10173.37	14.21	9160.99	19.54	0	0	209.54	17.56	319.25	4.16	126.94	11.53	178.46	17.08	1	3018.23	6.76	0.60	4	319	2	4	3
1322	63.47	57.59	341	10155.31	31.00	9214.63	27.84	0	0	134.90	12.09	293.49	5.11	269.12	28.97	239.18	26.39	1	2593.62	6.03	0.48	5	319	3	4	2
1323	64.91	57.92	342	10386.28	33.26	9267.21	23.17	0	0	121.86	16.91	317.84	4.13	185.26	29.22	131.11	21.64	1	2391.60	3.37	0.35	4	319	4	4	1
1324	73.93	85.59	340	11828.99	24.87	13694.37	25.08	0	0	166.01	22.09	306.53	4.97	144.37	22.25	144.28	21.44	0	2019.58	4.88	0.39	5	320	1	2	2
1325	73.82	85.65	341	11810.74	19.27	13704.34	17.66	0	0	227.08	27.14	322.95	4.71	124.29	17.42	101.43	12.98	1	3156.55	6.10	0.46	4	320	2	2	1
1326	69.23	58.23	344	11077.12	13.31	9316.18	17.30	0	0	234.35	24.49	307.94	4.14	98.41	11.92	128.54	15.19	1	2188.75	5.27	0.53	4	321	1	2	2
1327	69.75	58.26	345	11160.68	28.54	9322.12	45.08	0	0	114.07	19.25	296.33	4.96	130.46	25.13	205.12	40.11	1	1977.40	2.64	0.26	5	321	2	2	1
1328	65.22	54.65	345	10434.58	52.18	8744.30	22.44	0	0	99.93	9.57	280.33	4.15	383.76	57.88	185.39	20.43	1	1225.10	1.95	0.44	5	322	1	1	1
1329	71.40	83.33	347	11424.78	24.87	13333.26	21.36	0	0	165.64	16.84	300.05	4.73	188.65	21.93	161.97	18.81	0	1865.98	4.54	0.48	3	323	1	32	32
1330	70.29	83.60	348	11245.77	19.39	13375.20	10.79	0	0	222.77	11.82	279.31	4.04	278.88	18.11	158.04	9.59	1	1415.48	7.10	0.75	5	323	2	32	31
1331	70.32	84.45	349	11251.51	11.97	13511.81	13.08	0	0	288.73	17.15	290.25	4.42	155.10	10.47	169.55	11.47	0	2350.48	8.30	0.74	4	323	3	32	30
1332	70.77	84.02	350	11323.87	14.44	13442.69	20.62	0	0	246.22	14.72	272.95	5.43	188.56	12.99	264.05	19.26	1	2875.40	8.44	0.68	4	323	4	32	29
1333	70.68	83.26	351	11309.10	12.18	13321.44	16.10	0	0	233.94	17.88	300.85	3.87	119.46	10.05	161.20	14.03	1	2072.80	8.17	0.65	3	323	5	32	28
1334	70.97	82.95	352	11355.52	14.83	13272.42	15.22	0	0	238.22	18.48	284.51	4.33	147.88	13.23	151.66	13.50	0	2223.05	5.98	0.64	4	323	6	32	27
1335	70.92	83.23	353	11346.82	21.50	13316.57	33.98	0	0	163.91	20.32	279.22	5.47	135.61	19.84	211.86	30.00	0	690.77	4.12	0.39	5	323	7	32	26
1336	71.18	83.21	354	11388.13	16.59	13313.30	22.90	0	0	204.21	15.16	279.31	5.00	173.64	14.81	236.50	21.00	0	3169.05	5.32	0.61	4	323	8	32	25
1337	71.13	83.45	355	11380.73	8.12	13352.03	19.14	0	0	263.40	16.27	295.67	4.07	108.99	8.39	241.77	17.05	1	2599.33	7.39	0.74	4	323	9	32	24
1338	71.35	83.29	356	11416.29	19.53	13325.81	24.21	0	0	187.14	13.78	280.13	5.30	207.21	17.64	254.72	22.26	1	3041.85	7.81	0.57	3	323	10	32	23
1339	70.43	83.43	357	11268.99	26.11	13348.15	17.74	0	0	172.82	19.26	300.47	4.32	178.08	22.74	113.09	13.19	1	2252.38	5.69	0.47	4	323	11	32	22
1340	70.27	83.95	358	11243.59	13.41	13432.54	11.56	0	0	241.45	16.35	286.30	3.63	152.83	11.70	133.57	10.70	1	1447.98	7.69	0.71	4	323	12	32	21
1341	69.59	84.96	359	11134.49	8.62	13594.25	13.20	0	0	263.19	13.78	289.11	3.34	121.92	6.85	192.72	11.57	1	2554.50	7.54	0.79	4	323	13	32	20
1342	69.78	84.07	360	11164.93	19.22	13450.87	23.71	0	0	180.22	16.41	290.30	4.79	163.20	17.03	200.88	21.06	0	1812.95	6.52	0.53	3	323	14	32	19
1343	69.71	83.85	361	11153.55	19.53	13415.82	31.02	0	0	182.10	11.81	259.22	5.64	238.44	18.08	345.84	32.36	1	2370.40	4.56	0.56	4	323	15	32	18
1344	69.86	84.54	362	11177.06	21.65	13526.42	80.02	0	0	106.46	10.05	284.98	4.74	183.05	19.79	512.57	112.25	1	1860.42	3.81	0.43	4	323	16	32	17
1345	70.18	83.36	363	11229.56	26.86	13337.90	19.27	0	0	145.00	11.66	265.98	4.20	257.56	24.71	186.46	17.38	1	1315.02	3.74	0.55	5	323	17	32	16
1346	70.60	83.07	364	11295.57	25.57	13291.22	18.35	0	0	156.32	17.10	290.92	4.13	180.66	22.39	131.61	17.12	1	1776.30	4.55	0.47	5	323	18	32	15
1347	70.49	83.25	365	11277.91	34.27	13320.50	25.89	0	0	129.76	19.55	296.20	4.67	174.96	29.96	132.12	22.65	1	2110.92	5.21	0.32	4	323	19	32	14
1348	70.05	83.49	366	11207.60	22.43	13358.64	23.39	0	0	145.82	11.36	271.03	4.34	223.90	20.47	234.10	21.21	0	1869.38	4.08	0.54	3	323	20	32	13
1349	70.16	83.17	367	11225.08	22.02	13306.80	11.71	0	0	200.40	18.14	288.73	3.91	189.74	19.25	105.65	11.63	1	1420.80	6.42	0.58	4	323	21	32	12
1350	70.41	83.30	368	11265.35	30.71	13328.32	20.57	0	0	119.84	14.41	290.62	3.66	196.45	26.95	130.81	17.67	1	870.77	4.37	0.42	4	323	22	32	11
1351	70.27	83.30	369	11243.20	34.27	13327.75	19.99	0	0	133.11	15.40	283.33	4.23	226.12	31.01	132.75	17.30	1	1485.62	5.70	0.43	4	323	23	32	10
1352	70.21	83.60	370	11232.94	19.90	13375.60	16.72	0	0	155.35	13.44	281.71	3.46	177.04	17.48	148.27	14.47	0	1357.05	4.61	0.58	4	323	24	32	9
1353	70.47	84.18	371	11274.48	21.73	13469.39	38.36	0	0	134.20	15.86	288.19	4.77	141.19	18.65	248.85	34.69	0	1967.55	4.16	0.40	5	323	25	32	8
1354	70.17	84.35	372	11227.25	18.96	13495.95	32.16	0	0	144.95	14.06	283.09	4.48	151.94	17.00	255.26	29.21	1	1612.88	4.25	0.49	4	323	26	32	7
1355	70.70	82.96	373	11312.34	28.01	13274.14	13.59	0	0	184.25	30.01	298.15	4.50	140.74	24.23	87.87	16.49	1	2253.92	4.28	0.35	5	323	27	32	6
1356	70.14	84.38	374	11222.47	28.67	13500.37	35.26	0	0	154.02	18.34	290.58	6.27	187.02	25.66	229.42	31.66	0	3193.25	4.49	0.37	3	323	28	32	5
1357	70.52	84.35	375	11282.97	12.75	13496.07	28.87	0	0	173.96	13.43	302.74	3.99	122.95	10.12	282.50	26.87	1	2535.30	7.16	0.62	4	323	29	32	4
1358	70.87	83.91	376	11338.40	17.43	13425.26	21.95	0	0	184.47	23.86	296.65	4.35	110.59	17.51	134.11	20.04	1	1066.27	4.37	0.44	5	323	30	32	3
1359	70.95	83.43	377	11351.72	13.60	13348.26	20.99	0	0	216.23	28.85	311.33	4.43	96.41	16.21	121.97	16.48	1	2659.25	4.93	0.44	5	323	31	32	2
1360	70.21	83.28	378	11233.92	44.03	13325.46	19.42	0	0	123.90	17.29	296.29	4.26	241.43	39.25	102.28	16.02	1	2425.08	5.08	0.36	5	323	32	32	1
1361	66.35	57.17	348	10615.26	19.55	9146.64	23.55	0	0	173.69	10.35	285.58	4.88	258.38	18.31	302.60	23.17	1	3528.40	5.73	0.60	4	324	1	33	33
1362	66.05	58.32	349	10568.71	23.72	9330.79	20.46	0	0	212.99	14.89	311.95	6.14	262.25	22.23	229.35	18.66	1	4033.33	6.94	0.57	4	324	2	33	32
1363	66.20	57.43	350	10592.26	24.86	9188.07	28.05	0	0	162.87	10.91	286.87	5.35	287.80	24.02	303.56	28.27	1	3473.15	5.23	0.57	5	324	3	33	31
1364	64.63	57.60	351	10340.76	36.08	9216.13	12.45	0	0	197.98	15.52	354.09	4.87	335.59	36.44	117.80	9.82	1	3061.35	6.07	0.61	4	324	4	33	30
1365	64.26	58.16	352	10281.50	72.71	9305.77	26.96	0	0	178.33	17.55	321.66	6.89	466.06	58.51	219.18	24.48	1	6402.17	5.64	0.55	5	324	5	33	29
1366	64.05	56.92	353	10247.39	19.12	9107.21	19.13	0	0	224.59	10.75	304.73	5.48	305.88	19.04	304.36	19.09	1	5383.05	5.94	0.67	5	324	6	33	28
1367	65.43	56.93	354	10468.89	14.84	9108.79	14.15	0	0	362.95	19.01	328.24	6.79	220.35	13.34	209.95	12.74	0	6441.02	11.33	0.74	4	324	7	33	27
1368	63.96	57.02	355	10233.81	11.78	9122.78	18.46	0	0	302.08	15.56	311.96	5.64	178.49	10.59	273.23	17.35	1	5438.27	6.72	0.75	4	324	8	33	26
1369	64.15	55.83	356	10263.43	50.04	8933.27	49.17	0	0	201.88	13.67	263.53	7.03	431.87	41.83	421.18	42.76	1	5529.55	10.25	0.64	5	324	9	33	25
1370	64.26	56.09	357	10282.01	30.65	8974.89	17.62	0	0	199.07	15.62	358.61	5.85	296.49	29.42	175.71	15.89	1	6663.52	8.57	0.56	4	324	10	33	24
1371	63.69	56.54	358	10191.07	12.94	9046.91	17.77	0	0	363.68	16.96	310.20	7.10	216.68	11.98	292.67	17.04	1	6233.25	10.75	0.76	5	324	11	33	23
1372	63.89	56.26	359	10222.27	32.44	9000.84	15.58	0	0	223.08	15.26	362.29	6.14	341.46	33.35	178.96	14.10	1	6895.05	8.17	0.61	4	324	12	33	22
1373	64.92	56.85	360	10388.00	19.53	9095.76	12.01	0	0	315.50	12.04	297.48	6.00	368.54	21.20	247.42	11.39	1	5361.38	8.18	0.78	5	324	13	33	21
1374	64.30	57.17	361	10287.35	9.45	9147.71	6.25	0	0	538.39	16.18	335.41	5.21	242.49	8.51	161.37	5.58	0	7145.40	10.61	0.91	4	324	14	33	20
1375	64.10	58.60	362	10256.20	18.92	9375.51	44.32	0	0	200.33	11.33	333.71	6.51	267.06	18.18	494.11	60.71	1	5225.17	4.05	0.57	5	324	15	33	19
1376	65.55	58.08	363	10488.50	18.35	9293.53	32.30	0	0	192.97	15.19	340.76	5.94	182.79	16.58	307.69	31.66	1	4105.70	4.93	0.54	5	324	16	33	18
1377	63.66	58.20	366	10185.29	27.15	9312.59	58.63	0	0	159.65	18.05	382.51	7.01	186.55	24.37	326.43	56.55	1	6194.33	4.46	0.41	5	324	17	33	17
1378	63.32	59.45	367	10131.19	38.37	9511.36	25.22	0	0	200.10	11.76	287.42	6.96	440.94	47.84	314.48	25.83	1	6004.73	4.20	0.56	5	324	18	33	16
1379	64.99	59.28	368	10398.97	14.04	9485.24	14.56	0	0	288.53	23.66	365.61	4.93	133.79	12.98	136.55	12.57	1	4425.50	5.23	0.64	5	324	19	33	15
1380	65.38	58.94	369	10461.07	23.19	9430.51	17.53	0	0	304.79	13.09	288.18	7.17	366.71	24.22	310.32	17.64	1	6283.98	5.25	0.71	5	324	20	33	14
1381	64.42	58.75	370	10307.10	13.59	9399.46	11.31	0	0	447.80	16.18	311.56	7.01	276.97	13.40	245.08	10.42	1	8639.55	9.21	0.83	5	324	21	33	13
1382	64.01	59.30	371	10242.12	36.99	9488.79	15.36	0	0	290.74	15.67	360.49	8.05	447.56	45.34	227.74	14.23	1	7698.33	8.65	0.65	5	324	22	33	12
1383	64.17	59.82	372	10267.58	52.27	9570.66	21.17	0	0	215.96	11.65	283.72	6.90	537.08	55.83	299.66	21.21	1	5412.08	4.49	0.59	5	324	23	33	11
1384	64.76	58.92	373	10360.89	109.61	9427.72	23.22	0	0	114.30	27.76	380.98	6.93	335.24	111.05	92.99	27.83	1	4111.85	2.71	0.22	5	324	24	33	10
1385	66.31	58.69	375	10609.04	17.47	9390.14	11.71	0	0	301.18	18.88	344.76	5.32	214.91	15.46	143.91	10.24	0	4664.08	4.34	0.71	4	324	25	33	9
1386	67.78	59.02	376	10844.47	17.28	9442.72	37.47	0	0	216.02	11.04	270.48	5.22	260.83	16.49	424.05	31.90	1	3588.65	3.24	0.74	5	324	26	33	8
1387	66.77	59.40	378	10683.16	16.95	9503.43	16.13	0	0	330.62	19.32	329.68	7.10	225.52	15.32	215.01	14.52	0	5722.27	8.12	0.69	4	324	27	33	7
1388	66.67	59.83	379	10667.05	11.01	9572.27	9.83	0	0	451.04	20.52	333.68	5.83	186.84	9.72	166.83	8.70	0	5274.62	8.68	0.82	3	324	28	33	6
1389	65.49	58.31	380	10477.71	40.11	9330.08	32.81	0	0	163.92	28.32	383.47	7.26	178.68	35.19	145.90	28.57	0	5093.00	3.25	0.24	5	324	29	33	5
1390	63.81	58.11	381	10209.91	21.85	9297.66	18.99	0	0	230.08	13.86	303.51	6.15	280.46	20.85	246.93	17.66	1	5052.65	5.58	0.62	4	324	30	33	4
1391	64.03	58.83	382	10245.42	24.20	9412.65	12.82	0	0	281.75	19.88	339.68	6.12	261.36	22.36	141.57	11.57	1	3812.50	6.65	0.65	4	324	31	33	3
1392	63.31	58.44	383	10129.93	17.84	9350.09	17.05	0	0	262.54	11.21	288.47	5.92	320.79	18.11	309.93	17.03	1	5312.25	5.89	0.68	4	324	32	33	2
1393	62.10	58.20	384	9935.48	12.54	9311.93	20.61	0	0	239.79	10.72	296.31	4.83	221.18	11.52	334.31	21.12	1	3703.83	4.88	0.76	5	324	33	33	1
1394	72.35	71.90	348	11575.41	26.87	11504.22	34.77	0	0	95.82	9.91	257.68	3.75	202.17	24.50	259.33	32.22	1	1030.08	3.22	0.41	4	325	1	1	1
1395	86.11	67.68	348	13778.00	19.08	10828.22	42.19	0	0	105.88	13.64	269.93	3.72	119.28	18.84	253.29	38.05	1	1391.85	3.46	0.38	4	326	1	2	2
1396	84.47	67.78	349	13515.69	17.90	10845.39	24.44	0	0	137.23	15.48	284.04	3.23	106.33	12.33	163.83	21.25	1	980.35	4.11	0.48	5	326	2	2	1
1397	63.36	57.51	352	10136.98	18.22	9201.89	18.80	0	0	257.99	10.34	300.28	5.81	332.83	18.89	351.88	20.08	1	5753.48	6.17	0.71	5	327	1	1	1
1398	71.06	87.03	353	11368.82	20.44	13924.97	19.31	0	0	138.29	10.05	281.44	3.52	217.94	18.47	206.43	17.35	0	2592.40	3.19	0.60	3	328	1	1	1
1399	65.07	56.24	356	10411.38	11.97	8998.26	8.83	0	0	409.02	22.74	338.94	5.03	165.76	10.48	122.23	7.77	1	5556.45	10.66	0.78	5	329	1	1	1
1400	70.72	59.49	360	11314.57	28.12	9517.91	29.64	0	0	107.60	8.68	261.89	4.02	267.07	27.19	285.40	28.37	1	-320.15	1.09	0.47	5	330	1	1	1
1401	63.12	56.98	361	10099.86	30.42	9116.77	19.70	0	0	411.87	28.89	295.87	6.01	459.22	22.49	235.50	17.96	1	7049.50	8.10	0.75	5	331	1	4	4
1402	63.52	55.51	363	10163.93	64.30	8881.91	36.05	0	0	135.64	10.34	267.51	6.04	482.33	60.76	336.31	37.23	1	4292.88	3.06	0.53	5	331	2	4	3
1403	62.67	57.30	365	10027.78	27.32	9167.45	46.07	0	0	181.35	10.30	286.05	5.44	335.86	27.89	481.65	38.66	1	7136.73	5.45	0.72	5	331	3	4	2
1404	62.62	55.73	366	10019.73	54.17	8916.72	56.28	0	0	144.05	13.19	274.23	7.19	350.60	49.19	393.93	58.66	1	5927.45	2.53	0.55	5	331	4	4	1
1405	74.21	86.66	363	11873.50	27.57	13865.25	28.77	0	0	125.15	14.98	297.80	4.41	177.91	24.41	185.61	25.45	0	1964.20	2.89	0.39	3	332	1	2	2
1406	74.33	88.17	364	11893.59	23.75	14107.74	94.46	0	0	87.45	7.67	262.47	4.11	216.87	21.95	583.65	137.09	1	1287.55	2.94	0.42	5	332	2	2	1
1407	62.87	57.72	364	10059.93	23.95	9235.68	32.97	0	0	157.84	8.99	321.22	5.32	324.06	24.63	408.66	38.90	1	4592.38	3.64	0.49	5	333	1	3	3
1408	62.29	58.41	365	9966.34	22.91	9344.95	31.81	0	0	230.67	11.26	294.05	6.33	306.07	22.51	437.53	39.32	1	6391.65	5.35	0.72	5	333	2	3	2
1409	62.30	59.90	366	9967.41	22.53	9584.09	26.24	0	0	257.24	10.57	270.14	5.22	320.16	18.57	427.89	31.27	1	6228.40	3.73	0.81	5	333	3	3	1
1410	69.89	57.83	364	11181.79	56.30	9252.88	84.68	0	0	73.44	19.11	305.79	6.41	168.23	50.41	250.63	77.17	1	1603.65	3.15	0.12	5	334	1	1	1
1411	66.29	55.78	365	10605.70	41.39	8924.30	38.48	0	0	161.56	31.00	332.54	7.87	166.08	36.31	154.48	33.86	0	1768.70	1.78	0.22	4	335	1	2	2
1412	65.04	56.36	367	10405.84	18.80	9017.75	20.39	0	0	220.07	10.65	290.66	5.40	298.43	18.54	311.21	20.62	1	4656.73	3.19	0.69	5	335	2	2	1
1413	62.98	60.23	366	10076.93	14.24	9637.56	12.64	0	0	334.25	10.62	273.48	5.37	332.49	14.63	286.87	12.72	1	5638.88	5.26	0.84	5	336	1	1	1
1414	64.24	58.93	370	10277.82	32.04	9428.67	18.01	0	0	362.06	15.16	288.76	7.23	449.48	26.65	292.98	17.93	1	8639.55	8.78	0.83	5	337	1	1	1
1415	62.54	56.91	371	10006.00	36.04	9105.17	56.54	0	0	160.88	8.89	256.88	5.24	389.30	32.96	571.19	53.42	1	9343.95	4.32	0.71	5	338	1	8	8
1416	61.64	56.65	372	9862.24	31.54	9064.61	57.72	0	0	113.34	8.59	282.48	4.97	302.13	32.01	463.39	64.90	1	4502.90	1.42	0.49	5	338	2	8	7
1417	62.01	55.49	373	9921.52	36.87	8878.82	29.58	0	0	175.65	8.74	242.80	5.28	470.44	46.85	361.51	27.46	1	3656.85	1.41	0.67	5	338	3	8	6
1418	61.04	56.73	374	9766.59	24.62	9077.49	46.36	0	0	136.33	12.43	323.70	5.73	213.79	22.69	367.19	50.21	1	4021.52	4.20	0.43	5	338	4	8	5
1419	62.45	57.57	375	9992.55	27.36	9211.09	35.46	0	0	159.78	22.71	376.95	6.11	147.73	23.66	192.11	31.20	0	4951.33	2.45	0.33	4	338	5	8	4
1420	62.66	57.73	376	10025.81	23.32	9236.19	23.82	0	0	245.50	18.07	343.84	7.63	247.80	21.49	252.64	22.05	1	6158.55	5.69	0.54	5	338	6	8	3
1421	62.59	59.60	377	10014.76	25.50	9535.20	17.22	0	0	181.35	7.22	267.38	3.75	376.96	23.06	313.99	17.38	1	4794.45	2.96	0.78	5	338	7	8	2
1422	61.27	58.58	378	9803.92	24.95	9372.54	28.65	0	0	154.19	11.89	294.63	5.34	250.30	23.74	287.65	27.44	1	1913.98	2.10	0.51	5	338	8	8	1
1423	67.22	56.91	372	10755.08	28.10	9104.93	35.50	0	0	192.30	25.88	337.99	7.57	161.41	24.90	203.62	31.47	0	3685.10	3.27	0.34	5	339	1	2	2
1424	67.02	56.29	374	10723.26	23.76	9006.85	26.04	0	0	170.25	16.37	299.78	5.34	191.67	21.19	208.90	23.53	0	2851.48	2.81	0.49	4	339	2	2	1
1425	61.99	59.33	373	9917.74	19.22	9492.32	21.41	0	0	269.63	13.35	273.35	6.66	297.04	18.89	308.09	21.64	1	4392.70	5.18	0.69	5	340	1	2	2
1426	60.97	58.25	374	9754.97	32.95	9320.53	59.09	0	0	137.39	11.76	288.86	6.00	294.42	32.21	401.00	52.03	1	3149.40	3.09	0.49	5	340	2	2	1
1427	69.83	59.19	374	11172.07	28.98	9470.77	39.85	0	0	135.61	16.24	295.60	5.89	188.53	26.10	256.73	36.64	1	2251.98	3.99	0.37	5	341	1	1	1
1428	62.06	55.38	377	9929.79	69.51	8860.69	62.73	0	0	89.39	15.65	297.24	7.46	301.20	68.67	272.25	61.35	1	3711.58	2.72	0.23	5	342	1	6	6
1429	61.41	55.11	378	9826.30	23.97	8817.02	37.13	0	0	139.76	16.34	300.26	5.20	158.92	21.20	243.19	33.95	0	2357.48	1.29	0.41	5	342	2	6	5
1430	61.30	56.14	379	9808.71	18.76	8982.23	32.63	0	0	164.43	11.84	282.03	5.04	204.53	17.24	330.60	33.19	1	1966.90	1.28	0.57	5	342	3	6	4
1431	62.23	56.07	380	9957.22	20.37	8970.58	35.50	0	0	172.93	8.92	263.81	4.92	298.24	20.32	418.84	35.53	1	5025.80	3.24	0.66	5	342	4	6	3
1432	61.40	55.89	382	9824.38	33.80	8943.03	38.93	0	0	149.87	9.13	245.88	5.54	381.67	36.57	404.93	40.09	1	5801.95	3.06	0.57	5	342	5	6	2
1433	60.21	54.34	383	9633.57	60.05	8694.86	74.83	0	0	112.55	59.16	315.86	8.22	91.23	56.18	95.25	53.56	1	1805.30	2.87	0.05	5	342	6	6	1
1434	65.80	58.11	377	10528.35	16.32	9297.60	14.05	0	0	306.98	10.34	268.91	5.67	351.57	17.26	315.83	14.26	1	6004.45	4.88	0.78	4	343	1	3	3
1435	67.78	58.00	380	10844.02	30.60	9279.60	27.84	0	0	166.55	11.56	290.95	5.51	290.95	30.28	302.84	27.38	1	4069.15	3.75	0.61	5	343	2	3	2
1436	67.99	57.60	381	10879.18	34.76	9215.86	36.09	0	0	126.62	10.20	283.28	5.22	296.83	34.95	336.21	37.25	1	3330.55	1.89	0.48	5	343	3	3	1
1437	86.00	66.25	378	13760.18	34.85	10600.33	29.95	0	0	89.43	10.55	254.56	3.68	228.70	31.59	197.11	27.00	0	944.90	2.63	0.37	5	344	1	1	1
1438	74.10	86.92	379	11856.77	22.60	13907.74	15.77	0	0	144.86	16.72	312.72	3.33	153.37	19.90	113.24	16.40	1	2508.00	3.69	0.47	4	345	1	1	1
1439	69.98	59.36	383	11196.13	23.69	9498.02	19.02	0	0	164.88	16.52	295.23	4.27	181.95	20.84	145.67	16.47	0	909.73	2.66	0.50	4	346	1	2	2
1440	68.32	60.05	384	10930.47	18.75	9608.37	22.13	0	0	163.20	11.91	284.02	4.28	200.14	16.84	234.75	20.14	0	985.62	2.64	0.60	5	346	2	2	1
1441	68.62	87.28	384	10979.48	20.23	13964.44	28.85	0	0	137.60	11.80	259.13	4.26	183.89	18.18	259.39	26.51	1	1731.00	4.07	0.52	5	347	1	1	1
1442	62.36	54.67	385	9978.36	31.88	8746.48	41.29	0	0	115.57	10.09	252.21	5.10	284.80	30.65	329.96	42.10	1	2270.88	1.58	0.46	5	348	1	35	35
1443	61.28	56.09	386	9804.46	29.84	8973.68	35.10	0	0	131.06	8.64	248.87	4.52	295.98	29.42	374.54	38.13	1	3513.10	2.46	0.60	5	348	2	35	34
1444	61.37	54.88	387	9818.98	26.61	8781.12	22.33	0	0	145.90	11.44	260.81	4.55	257.30	25.38	222.51	20.31	1	2090.02	2.46	0.55	5	348	3	35	33
1445	61.89	55.53	389	9903.06	23.57	8885.13	32.42	0	0	151.45	7.98	242.12	4.73	337.75	24.67	407.35	35.44	1	2719.75	2.82	0.57	5	348	4	35	32
1446	62.26	55.36	390	9961.88	29.47	8857.96	25.31	0	0	146.93	7.85	239.22	4.59	384.86	32.39	343.05	26.49	1	2824.88	3.95	0.57	5	348	5	35	31
1447	62.61	55.26	391	10017.23	42.68	8841.36	35.21	0	0	129.02	9.61	249.60	5.58	384.05	45.25	344.02	36.93	1	2188.40	2.89	0.45	5	348	6	35	30
1448	61.28	55.09	392	9805.33	21.50	8815.13	26.85	0	0	153.58	9.65	251.56	4.66	263.81	20.78	319.06	27.13	1	3198.62	3.57	0.59	5	348	7	35	29
1449	61.80	55.28	393	9887.25	19.31	8844.00	20.96	0	0	168.36	8.57	247.49	4.31	294.20	18.85	307.69	21.08	1	2513.80	2.43	0.65	4	348	8	35	28
1450	62.37	55.24	394	9978.55	34.33	8838.75	28.90	0	0	131.14	11.71	285.38	5.35	296.45	33.31	251.16	27.50	1	3040.45	3.49	0.43	5	348	9	35	27
1451	62.52	55.31	395	10003.00	37.18	8848.99	49.08	0	0	116.30	9.04	248.51	5.17	354.76	39.80	385.60	46.79	1	1774.85	2.72	0.45	5	348	10	35	26
1452	61.46	54.89	396	9833.89	26.00	8781.63	23.98	0	0	132.08	11.57	274.90	4.28	230.97	23.49	213.13	21.65	0	2498.30	2.18	0.50	5	348	11	35	25
1453	62.06	54.55	397	9929.67	27.43	8727.67	19.75	0	0	179.25	8.80	224.70	4.88	393.40	31.08	297.74	19.98	1	3860.90	2.94	0.65	5	348	12	35	24
1454	62.27	55.45	398	9963.27	46.27	8872.28	46.46	0	0	131.93	11.77	280.15	6.32	373.19	50.80	323.26	44.09	1	6130.48	4.21	0.48	5	348	13	35	23
1455	62.85	56.03	399	10055.61	59.42	8965.31	41.21	0	0	144.44	11.16	262.66	6.67	460.08	63.89	347.25	41.08	1	7381.88	4.71	0.49	5	348	14	35	22
1456	62.77	56.91	400	10043.16	25.84	9106.14	25.78	0	0	180.24	20.29	345.59	5.78	177.27	22.83	176.82	22.79	0	4971.12	3.83	0.43	4	348	15	35	21
1457	64.69	57.41	401	10350.45	27.92	9185.32	13.13	0	0	256.23	17.91	347.25	6.04	300.96	26.80	145.61	11.49	1	5154.40	6.51	0.64	4	348	16	35	20
1458	63.95	59.22	402	10232.69	22.73	9475.92	41.65	0	0	154.30	18.74	344.40	5.92	146.07	20.68	263.10	38.18	1	3314.67	3.45	0.38	4	348	17	35	19
1459	63.32	58.58	403	10131.98	24.11	9372.33	28.75	0	0	183.27	11.92	308.10	6.23	290.77	23.49	335.30	29.82	1	4077.62	4.61	0.50	4	348	18	35	18
1460	61.51	58.52	405	9841.71	23.89	9362.42	23.59	0	0	182.01	14.06	316.10	5.69	241.55	21.84	238.67	21.54	0	4208.33	3.68	0.54	5	348	19	35	17
1461	63.27	58.42	406	10123.07	35.28	9346.96	31.25	0	0	150.29	7.48	283.32	4.77	427.84	34.22	430.73	38.44	1	5006.30	3.71	0.60	5	348	20	35	16
1462	62.44	58.78	407	9990.37	30.70	9404.41	17.34	0	0	179.28	11.32	291.70	5.18	356.59	32.69	216.75	16.09	1	2656.12	3.26	0.60	5	348	21	35	15
1463	63.83	57.63	408	10213.11	27.12	9220.34	15.87	0	0	195.89	15.73	333.27	5.07	258.93	24.83	153.16	14.02	1	4363.02	7.13	0.58	5	348	22	35	14
1464	63.59	58.00	409	10173.80	19.66	9279.98	17.43	0	0	196.75	12.34	325.23	4.74	243.86	17.92	216.55	15.84	0	5070.60	4.94	0.65	4	348	23	35	13
1465	62.92	58.77	410	10067.22	18.03	9403.13	17.23	0	0	234.70	12.46	295.40	5.36	263.60	16.94	250.65	16.30	1	4173.02	5.55	0.69	4	348	24	35	12
1466	62.88	57.78	411	10061.54	81.71	9244.14	22.95	0	0	132.38	14.31	315.92	6.20	469.34	101.23	167.87	20.81	1	3796.27	4.98	0.39	4	348	25	35	11
1467	64.48	58.44	414	10316.13	18.12	9349.89	32.11	0	0	199.98	13.64	315.05	5.86	208.71	16.46	328.73	32.49	1	4650.85	7.44	0.59	4	348	26	35	10
1468	64.98	59.99	415	10396.25	18.64	9598.63	20.84	0	0	205.76	13.19	310.56	5.26	226.76	17.07	251.55	19.37	1	3660.92	6.42	0.63	5	348	27	35	9
1469	65.12	58.62	416	10418.64	31.44	9379.62	36.67	0	0	143.09	12.44	304.74	6.01	280.41	30.17	303.42	36.93	1	3900.85	4.49	0.43	5	348	28	35	8
1470	64.38	59.47	418	10301.26	131.05	9514.91	17.28	0	0	117.05	12.98	353.99	4.54	598.93	182.37	100.67	11.46	1	4432.55	3.99	0.45	5	348	29	35	7
1471	65.75	60.01	419	10519.40	19.29	9600.99	32.68	0	0	179.56	23.64	317.51	5.38	111.86	16.78	190.92	28.61	1	1536.45	3.59	0.40	5	348	30	35	6
1472	65.92	59.99	420	10547.49	21.52	9598.40	19.85	0	0	164.66	14.22	306.22	4.25	192.52	19.11	177.74	17.61	0	1961.95	3.77	0.55	4	348	31	35	5
1473	66.44	59.77	421	10629.83	15.82	9562.89	10.85	0	0	221.99	18.82	315.93	3.39	143.37	13.39	98.64	9.73	1	1291.55	3.89	0.63	4	348	32	35	4
1474	64.56	60.08	422	10328.81	50.73	9612.41	36.81	0	0	107.77	11.76	313.01	5.72	328.36	51.72	263.49	34.84	1	4376.30	4.66	0.32	5	348	33	35	3
1475	65.10	59.21	423	10415.24	101.15	9474.05	22.75	0	0	109.88	9.64	329.27	5.09	608.15	154.34	207.85	20.98	1	3691.20	6.26	0.43	5	348	34	35	2
1476	66.06	58.78	424	10568.89	73.49	9404.21	47.17	0	0	82.60	13.37	334.78	6.21	335.81	75.67	230.62	43.52	1	2239.30	3.58	0.23	5	348	35	35	1
1477	64.22	58.92	385	10274.55	42.87	9427.66	31.05	0	0	141.34	14.49	307.58	6.68	316.69	42.88	238.71	28.85	1	2692.45	5.78	0.36	5	349	1	2	2
1478	64.72	59.54	386	10355.73	49.01	9526.42	17.58	0	0	153.71	14.54	312.64	5.22	358.66	51.02	144.24	15.34	1	2008.98	3.94	0.49	5	349	2	2	1
1479	70.42	84.14	385	11267.21	15.02	13461.90	18.76	0	0	224.41	21.52	280.38	4.12	98.54	9.91	147.99	16.45	1	1077.27	6.21	0.56	4	350	1	2	2
1480	70.54	83.64	386	11285.96	19.05	13382.67	20.25	0	0	179.04	21.32	280.33	3.80	101.06	12.46	124.95	16.46	1	55.52	4.01	0.46	5	350	2	2	1
1481	90.37	70.86	386	14458.44	18.82	11337.35	48.73	0	0	109.49	13.90	265.65	3.65	96.22	13.23	282.86	45.92	1	413.65	2.77	0.41	5	351	1	1	1
1482	66.17	58.03	387	10587.44	17.49	9284.21	9.50	0	0	284.64	26.08	342.25	4.57	154.01	15.36	98.01	11.46	1	3295.73	4.86	0.60	4	352	1	3	3
1483	66.46	58.07	388	10633.73	22.30	9290.87	8.77	0	0	312.71	42.17	327.49	5.40	134.76	18.52	76.40	9.55	1	2165.23	5.47	0.44	5	352	2	3	2
1484	66.26	58.25	389	10600.86	33.64	9320.35	29.56	0	0	126.02	22.60	327.63	4.72	144.03	29.28	126.38	25.72	1	1474.50	2.74	0.29	5	352	3	3	1
1485	72.84	88.36	387	11654.97	58.32	14137.99	20.44	0	0	107.77	12.96	279.20	4.32	343.67	59.67	130.51	17.37	1	1140.45	2.82	0.39	5	353	1	2	2
1486	72.64	88.07	388	11622.64	17.43	14090.81	11.57	0	0	252.54	17.30	294.51	4.41	196.81	15.31	132.53	10.79	1	2660.55	5.00	0.69	3	353	2	2	1
1487	62.69	60.90	388	10030.97	17.28	9743.50	34.70	0	0	161.35	20.22	294.67	4.50	95.41	13.39	211.47	30.61	1	1750.73	2.51	0.41	5	354	1	1	1
1488	63.75	53.86	388	10199.48	39.45	8618.01	28.91	0	0	109.60	11.87	270.29	4.72	274.95	37.89	209.11	26.20	1	1506.77	1.78	0.40	5	355	1	1	1
1489	68.95	59.80	388	11031.22	65.69	9568.72	48.19	0	0	100.60	16.90	298.75	7.24	295.80	64.08	224.37	44.62	1	2768.75	6.65	0.27	5	356	1	1	1
1490	68.78	86.58	389	11005.55	34.82	13852.98	28.93	0	0	131.77	18.42	279.60	5.18	192.13	30.74	159.50	25.39	0	208.38	2.58	0.35	5	357	1	1	1
1491	75.24	87.22	389	12038.11	27.25	13954.61	29.30	0	0	149.15	18.64	291.03	5.22	168.24	24.06	180.87	25.85	0	139.98	2.99	0.38	4	358	1	1	1
1492	70.18	56.34	390	11228.30	40.45	9014.26	23.08	0	0	131.59	7.40	242.01	4.45	468.04	52.43	310.00	23.54	1	2773.90	3.37	0.54	5	359	1	5	5
1493	69.03	57.53	392	11045.23	15.11	9205.41	19.61	0	0	184.03	19.67	318.95	3.82	116.19	15.60	142.02	16.58	1	2876.17	3.37	0.51	4	359	2	5	4
1494	68.74	58.44	394	10997.78	27.91	9350.92	18.81	0	0	161.67	14.64	338.38	4.66	237.81	25.08	160.87	16.65	0	4837.65	4.35	0.52	5	359	3	5	3
1495	69.09	58.17	395	11053.76	47.70	9307.86	27.23	0	0	116.46	19.74	301.73	5.14	217.21	42.23	125.79	25.08	1	2742.02	3.51	0.27	5	359	4	5	2
1496	69.63	57.80	397	11140.17	21.10	9247.76	22.58	0	0	188.07	10.32	259.86	5.19	289.52	20.98	314.24	22.62	1	2708.25	4.31	0.63	5	359	5	5	1
1497	70.14	84.03	390	11221.91	22.93	13445.19	50.78	0	0	125.46	13.05	274.15	5.21	173.42	20.75	351.52	53.06	1	1988.58	4.51	0.41	5	360	1	10	10
1498	70.65	83.07	391	11303.53	19.31	13291.66	21.13	0	0	163.87	14.68	279.25	4.10	166.33	17.01	182.05	18.66	0	1772.60	4.28	0.55	4	360	2	10	9
1499	70.19	83.82	392	11230.86	23.55	13411.45	36.79	0	0	125.06	16.98	288.69	4.52	134.52	21.15	208.98	32.46	0	1833.67	2.95	0.35	4	360	3	10	8
1500	70.15	83.77	393	11224.62	32.00	13403.00	23.56	0	0	135.08	18.35	290.49	4.49	181.38	28.10	133.80	20.80	1	1934.58	4.76	0.38	5	360	4	10	7
1501	70.54	83.50	394	11286.12	22.75	13360.58	25.54	0	0	133.37	15.46	284.18	3.91	150.51	19.68	169.38	22.36	0	328.38	4.58	0.43	4	360	5	10	6
1502	70.33	83.44	395	11252.53	15.22	13349.94	21.15	0	0	192.99	19.57	278.81	4.00	108.33	11.91	158.88	18.27	1	693.42	4.98	0.52	4	360	6	10	5
1503	70.44	84.88	396	11270.11	11.02	13580.59	32.46	0	0	152.09	10.41	281.19	3.28	118.81	8.60	337.02	32.85	1	1336.23	3.56	0.67	4	360	7	10	4
1504	70.71	85.12	397	11313.10	11.97	13619.67	24.09	0	0	167.89	12.79	287.81	3.42	119.37	10.15	240.80	21.84	1	1153.20	3.08	0.64	4	360	8	10	3
1505	70.09	84.64	398	11214.67	16.74	13542.03	19.08	0	0	180.26	14.64	276.19	3.97	159.16	14.84	181.22	16.79	0	1083.92	4.05	0.60	3	360	9	10	2
1506	70.55	84.03	399	11287.35	15.06	13444.30	19.98	0	0	153.59	13.36	271.62	3.19	130.20	12.32	175.97	17.51	1	-630.02	1.75	0.58	4	360	10	10	1
1507	77.93	85.99	390	12469.11	27.54	13757.60	23.78	0	0	125.81	15.16	271.44	3.94	176.24	24.24	152.58	21.19	0	1136.77	3.72	0.41	3	361	1	2	2
1508	78.95	85.80	391	12632.10	28.10	13727.32	22.07	0	0	113.42	12.82	266.37	3.47	191.66	24.81	150.81	19.54	0	619.10	3.52	0.44	4	361	2	2	1
1509	85.88	67.64	390	13740.59	34.06	10822.24	45.21	0	0	94.38	15.16	267.14	4.65	164.17	30.33	217.57	40.19	0	1912.45	2.95	0.26	4	362	1	1	1
1510	67.09	58.15	393	10734.00	29.32	9304.75	17.43	0	0	199.47	23.81	336.03	5.49	190.37	25.74	116.52	16.76	1	4006.62	5.00	0.44	5	363	1	5	5
1511	65.30	58.91	395	10448.56	35.58	9426.01	28.65	0	0	114.43	16.99	323.51	4.49	184.88	31.29	149.28	25.60	0	3709.83	2.43	0.32	5	363	2	5	4
1512	63.99	58.16	398	10238.83	33.12	9306.25	20.88	0	0	204.41	16.70	333.56	6.85	304.52	32.48	200.83	18.96	1	4260.27	4.88	0.51	4	363	3	5	3
1513	65.21	58.57	399	10433.29	21.51	9371.76	16.57	0	0	324.02	22.12	335.11	7.78	241.48	19.88	188.91	14.84	0	4337.80	5.37	0.63	3	363	4	5	2
1514	65.97	58.23	400	10555.02	35.68	9316.85	32.25	0	0	141.00	17.39	343.52	6.10	224.09	32.32	202.89	29.13	0	4636.70	2.64	0.37	5	363	5	5	1
1515	68.34	86.63	393	10934.84	32.88	13860.44	36.41	0	0	110.35	15.11	275.30	4.79	186.10	29.22	204.77	32.88	0	2236.33	2.36	0.32	5	364	1	1	1
1516	76.28	88.66	395	12204.87	33.29	14185.75	29.60	0	0	105.97	9.29	261.12	4.28	293.17	32.21	259.36	28.54	1	1153.83	2.90	0.44	5	365	1	12	12
1517	75.41	88.90	396	12065.34	22.46	14224.29	36.87	0	0	109.88	7.67	265.35	3.92	255.61	21.08	374.32	40.17	1	1054.50	1.74	0.50	4	365	2	12	11
1518	76.00	88.42	397	12159.84	18.19	14147.07	22.30	0	0	191.90	13.07	274.26	5.02	208.40	16.49	254.10	20.46	1	2220.65	4.75	0.61	3	365	3	12	10
1519	76.32	88.71	398	12211.08	41.03	14194.31	37.09	0	0	124.01	11.93	270.29	5.94	304.92	41.44	297.86	36.23	1	2263.20	4.29	0.38	5	365	4	12	9
1520	76.84	88.21	399	12294.57	14.56	14114.26	16.19	0	0	228.36	14.70	296.79	4.39	174.94	12.91	194.48	14.35	0	3743.90	7.54	0.69	3	365	5	12	8
1521	76.95	88.11	400	12311.81	10.96	14097.03	15.63	0	0	260.77	12.11	288.58	4.35	184.02	9.85	258.97	14.43	1	3721.10	7.84	0.79	4	365	6	12	7
1522	75.59	88.88	401	12094.72	20.87	14220.98	15.88	0	0	210.23	10.78	270.37	4.96	310.80	20.66	242.46	14.91	1	2619.02	5.18	0.69	5	365	7	12	6
1523	74.80	87.72	402	11967.93	21.35	14035.76	34.38	0	0	144.32	8.09	281.36	4.60	297.86	21.11	412.73	39.01	1	4161.80	4.93	0.56	5	365	8	12	5
1524	74.47	86.95	404	11914.76	20.45	13912.00	35.49	0	0	144.57	11.27	305.94	4.91	207.10	18.65	333.49	36.28	1	3372.83	4.73	0.52	5	365	9	12	4
1525	73.55	87.99	405	11767.30	27.55	14078.80	20.96	0	0	139.50	8.94	273.48	4.34	326.12	28.00	256.90	19.87	1	2133.85	3.80	0.55	4	365	10	12	3
1526	75.08	88.90	406	12012.50	24.44	14224.59	15.78	0	0	156.70	6.63	257.76	3.70	403.62	28.22	289.90	15.61	1	2794.20	3.35	0.69	5	365	11	12	2
1527	75.25	87.06	407	12039.66	11.99	13929.39	21.15	0	0	199.36	11.61	305.24	3.97	160.38	10.73	276.22	19.84	1	2862.38	4.94	0.71	3	365	12	12	1
1528	63.01	59.55	396	10080.81	18.53	9528.68	17.54	0	0	218.25	15.86	294.66	4.96	197.13	16.50	186.83	15.58	0	2847.98	5.50	0.63	3	366	1	2	2
1529	63.15	59.38	397	10104.17	12.15	9501.10	11.77	0	0	292.20	19.86	313.72	4.14	137.87	10.86	131.01	9.75	1	2493.10	4.77	0.71	5	366	2	2	1
1530	66.70	62.50	396	10672.09	25.10	10000.56	53.17	0	0	139.34	24.49	285.62	5.89	104.11	20.25	227.64	48.71	1	-220.40	2.69	0.26	4	367	1	2	2
1531	66.55	63.14	398	10647.81	28.04	10102.40	32.13	0	0	163.20	25.96	296.17	5.83	133.21	23.17	154.96	28.24	1	-610.83	1.60	0.30	4	367	2	2	1
1532	76.99	85.16	396	12318.81	16.47	13625.60	34.55	0	0	138.68	18.12	284.53	4.12	108.86	18.43	208.25	30.64	1	1729.75	3.27	0.40	4	368	1	1	1
1533	71.26	59.31	398	11402.27	13.58	9489.39	28.41	0	0	167.62	14.85	281.30	3.99	117.34	11.79	245.97	25.44	1	52.58	2.70	0.57	5	369	1	1	1
1534	70.13	60.99	399	11220.95	49.98	9758.10	32.47	0	0	102.89	10.51	268.19	4.89	328.83	50.12	247.88	30.29	1	-283.30	0.77	0.39	5	370	1	1	1
1535	68.01	86.72	401	10882.07	42.27	13875.22	28.16	0	0	112.08	7.46	243.17	4.22	397.46	42.46	322.61	28.67	1	1925.23	2.09	0.50	5	371	1	1	1
1536	62.96	59.33	402	10072.88	56.74	9493.13	30.38	0	0	153.48	11.47	270.09	5.78	438.74	48.70	293.75	30.44	1	3879.08	4.08	0.63	5	372	1	1	1
1537	62.41	55.17	402	9986.21	53.49	8827.03	50.55	0	0	118.93	11.39	264.17	6.28	374.07	56.12	337.61	49.52	1	3621.10	2.17	0.49	5	373	1	1	1
1538	69.35	59.07	402	11096.46	20.68	9451.14	15.08	0	0	222.93	25.87	314.55	4.77	139.01	17.59	109.77	16.18	1	1351.33	3.42	0.48	4	374	1	5	5
1539	69.48	58.61	403	11117.20	16.73	9377.63	11.42	0	0	228.86	13.21	282.83	3.94	223.68	14.86	152.69	10.02	0	2127.30	3.52	0.74	5	374	2	5	4
1540	68.97	58.66	404	11035.35	31.85	9384.86	18.47	0	0	180.03	16.18	293.66	5.46	269.94	29.70	159.79	16.44	1	2443.42	4.90	0.51	4	374	3	5	3
1541	70.59	58.22	407	11293.83	36.04	9315.52	32.93	0	0	115.14	11.49	274.10	5.02	271.76	35.08	254.39	31.20	1	2629.30	2.95	0.41	5	374	4	5	2
1542	70.58	57.89	409	11292.60	36.71	9261.64	50.59	0	0	92.66	16.28	280.77	5.00	161.54	32.44	222.11	45.20	0	564.20	2.11	0.24	5	374	5	5	1
1543	75.87	85.61	403	12139.57	23.94	13697.29	30.16	0	0	139.76	12.32	289.85	4.90	212.51	21.74	265.14	27.99	1	2586.62	4.74	0.48	5	375	1	3	3
1544	74.19	84.90	406	11871.15	20.11	13584.24	19.77	0	0	169.52	22.85	315.58	4.05	117.89	18.40	118.59	19.43	1	1686.75	3.22	0.40	4	375	2	3	2
1545	73.54	85.90	409	11766.83	26.46	13743.48	13.46	0	0	164.53	27.83	297.43	3.76	122.98	20.75	82.53	14.92	1	913.77	3.64	0.34	5	375	3	3	1
1546	61.36	58.10	404	9817.18	16.11	9296.34	16.53	0	0	251.72	14.40	305.52	5.33	219.37	14.52	224.59	14.98	0	4050.60	4.61	0.70	4	376	1	1	1
1547	69.88	85.56	407	11181.60	32.63	13689.49	17.71	0	0	128.32	14.01	287.94	3.66	227.76	28.97	118.35	13.66	1	21.27	1.58	0.46	5	377	1	1	1
1548	64.07	77.45	409	10250.70	31.77	12392.16	39.72	0	0	81.57	9.92	233.75	3.75	203.76	28.77	253.38	36.36	1	815.40	3.44	0.34	4	378	1	1	1
1549	85.76	66.68	409	13721.22	44.82	10668.32	42.20	0	0	81.92	10.96	271.25	4.63	257.06	42.57	246.78	38.83	1	2181.05	4.94	0.28	5	379	1	1	1
1550	75.94	89.25	410	12149.93	30.30	14279.59	38.06	0	0	117.29	13.72	276.09	5.14	201.93	27.39	252.00	34.90	1	1442.42	3.66	0.36	5	380	1	9	9
1551	75.50	89.32	411	12080.51	16.39	14290.43	13.13	0	0	198.23	9.98	268.08	3.78	252.43	14.99	203.70	11.85	1	2684.10	6.06	0.74	4	380	2	9	8
1552	75.00	88.25	412	11999.96	15.88	14120.13	26.19	0	0	167.52	10.45	289.17	4.36	200.39	14.47	316.08	25.99	1	3581.95	6.32	0.63	4	380	3	9	7
1553	74.22	88.13	413	11874.55	15.71	14100.95	27.12	0	0	176.23	16.60	292.49	4.46	129.31	14.07	221.73	24.05	1	2327.60	6.33	0.53	5	380	4	9	6
1554	75.29	88.66	414	12046.46	23.49	14185.34	30.66	0	0	163.04	10.58	252.25	5.45	283.66	22.65	340.23	31.83	1	2809.30	5.63	0.53	5	380	5	9	5
1555	74.63	87.76	417	11940.68	24.85	14042.32	64.60	0	0	121.61	10.25	281.43	5.44	235.54	23.10	475.01	79.74	1	3243.98	4.93	0.41	4	380	6	9	4
1556	76.30	87.86	418	12207.76	31.01	14058.37	27.25	0	0	138.96	12.62	271.75	5.06	253.06	30.24	234.17	24.87	1	2477.85	2.75	0.47	4	380	7	9	3
1557	76.40	88.92	420	12224.21	16.11	14226.96	19.61	0	0	161.13	11.33	270.92	3.62	177.50	14.33	215.46	17.53	0	637.98	2.82	0.64	3	380	8	9	2
1558	75.03	89.69	421	12005.09	11.78	14349.83	16.85	0	0	190.00	22.94	287.48	3.22	94.82	14.28	106.91	13.34	1	292.40	2.40	0.49	4	380	9	9	1
1559	62.35	55.57	411	9975.40	26.72	8891.56	36.09	0	0	136.85	7.92	245.97	4.30	343.78	27.97	371.36	32.88	1	3578.20	2.26	0.63	5	381	1	1	1
1560	64.35	59.40	412	10295.33	37.16	9503.85	17.75	0	0	208.29	12.16	280.75	6.18	430.64	45.24	235.93	17.22	1	3104.77	5.05	0.63	5	382	1	2	2
1561	64.91	59.18	413	10385.56	23.63	9468.26	33.83	0	0	161.54	12.23	308.92	5.76	244.65	22.21	328.01	34.52	1	3634.83	7.42	0.52	5	382	2	2	1
1562	65.30	59.15	413	10448.16	86.29	9463.48	42.79	0	0	107.58	12.85	331.99	6.04	427.93	70.91	279.53	40.85	1	3634.83	7.42	0.46	5	383	1	1	1
1563	61.14	59.27	415	9782.85	34.67	9482.93	37.67	0	0	134.90	9.06	270.70	5.18	335.78	34.22	396.09	43.20	1	4171.25	2.95	0.54	5	384	1	8	8
1564	61.44	60.07	417	9829.62	29.14	9610.86	34.04	0	0	130.59	19.52	313.75	5.02	149.62	25.22	175.29	29.94	0	1302.55	2.11	0.31	4	384	2	8	7
1565	62.44	61.32	419	9991.19	31.16	9810.88	22.01	0	0	130.68	11.73	279.15	4.30	260.05	29.78	191.22	19.76	1	1650.20	3.35	0.50	5	384	3	8	6
1566	61.87	60.74	421	9899.47	21.39	9718.84	19.15	0	0	147.27	13.11	288.82	3.70	185.37	18.89	165.99	16.91	0	1544.48	2.86	0.55	3	384	4	8	5
1567	62.72	60.29	424	10035.61	53.81	9645.76	26.20	0	0	144.43	11.30	276.76	5.45	398.36	47.50	261.36	24.49	1	4477.15	3.87	0.52	5	384	5	8	4
1568	62.41	59.20	425	9985.68	25.10	9471.52	24.71	0	0	164.33	15.89	324.08	5.22	201.17	22.37	198.05	22.04	0	3109.27	3.45	0.48	3	384	6	8	3
1569	62.05	59.62	426	9928.04	20.25	9539.79	15.75	0	0	203.58	9.99	276.41	4.71	310.86	20.24	253.33	14.68	1	3457.73	4.19	0.69	5	384	7	8	2
1570	62.84	61.19	428	10055.07	28.41	9789.75	48.16	0	0	108.20	17.74	313.71	4.94	135.02	25.86	226.60	42.83	0	1864.60	2.63	0.27	4	384	8	8	1
1571	63.10	61.23	416	10096.78	64.96	9797.46	18.58	0	0	166.17	21.79	326.96	6.62	350.88	67.05	110.67	16.80	1	4086.27	5.04	0.36	5	385	1	1	1
1572	68.60	86.64	416	10975.23	33.53	13862.50	20.55	0	0	124.75	12.30	274.92	4.13	261.70	30.68	162.01	18.31	1	2026.50	4.71	0.47	5	386	1	3	3
1573	69.14	86.68	417	11062.91	11.25	13868.60	27.94	0	0	182.26	17.11	297.00	3.99	101.80	11.85	233.84	24.79	1	1739.95	3.06	0.56	4	386	2	3	2
1574	69.36	86.66	418	11096.91	26.60	13865.30	19.35	0	0	184.72	22.60	307.46	4.93	166.02	23.13	116.98	15.54	1	2624.15	4.58	0.42	4	386	3	3	1
1575	61.63	54.99	417	9860.40	24.54	8799.04	24.39	0	0	165.83	9.28	242.81	5.11	334.42	25.48	329.48	25.19	1	2118.80	2.40	0.56	5	387	1	26	26
1576	61.60	56.29	418	9855.45	26.41	9006.35	35.42	0	0	134.28	13.25	305.64	5.25	209.66	23.88	270.88	33.96	1	6312.23	4.24	0.44	5	387	2	26	25
1577	61.54	55.56	419	9846.88	23.30	8889.22	25.36	0	0	158.20	17.30	301.34	4.75	164.21	20.46	178.83	22.33	0	3008.52	2.47	0.45	4	387	3	26	24
1578	62.66	55.28	420	10025.19	29.20	8844.22	33.54	0	0	107.14	8.53	286.75	4.36	287.65	28.30	321.82	34.03	1	3065.67	2.93	0.41	4	387	4	26	23
1579	62.24	55.55	421	9959.13	24.49	8888.18	21.87	0	0	141.62	6.56	231.52	3.74	373.13	26.53	335.96	22.60	1	2597.10	1.76	0.66	5	387	5	26	22
1580	61.90	55.04	423	9903.38	27.20	8806.47	57.45	0	0	97.65	9.22	258.29	4.28	225.68	24.98	378.82	56.70	1	1766.62	1.28	0.44	5	387	6	26	21
1581	62.87	55.98	424	10059.16	50.79	8956.05	37.17	0	0	133.24	8.92	261.92	5.40	455.57	54.18	360.52	37.33	1	4242.88	3.27	0.53	5	387	7	26	20
1582	62.01	54.71	425	9921.75	28.79	8753.39	22.38	0	0	165.60	7.21	215.09	4.45	440.52	35.06	353.98	23.18	1	3262.88	1.80	0.65	5	387	8	26	19
1583	61.96	55.14	427	9914.19	24.58	8823.08	34.46	0	0	129.86	13.03	274.09	4.81	191.13	22.12	261.83	32.35	1	2842.45	2.64	0.45	5	387	9	26	18
1584	62.88	55.55	428	10061.06	24.01	8888.14	30.68	0	0	120.49	7.41	261.85	3.91	297.82	23.82	347.80	31.79	1	3339.90	2.38	0.56	5	387	10	26	17
1585	61.06	56.20	430	9769.43	23.82	8991.79	40.82	0	0	158.74	12.96	273.92	5.57	226.97	21.75	318.99	39.71	1	3492.45	4.38	0.53	5	387	11	26	16
1586	62.07	54.96	432	9930.66	22.73	8793.37	22.34	0	0	156.40	7.51	234.65	4.29	349.80	24.15	347.04	23.67	1	2144.20	3.06	0.61	5	387	12	26	15
1587	61.86	54.89	433	9897.54	26.23	8782.15	20.70	0	0	137.66	8.21	256.22	4.13	330.80	26.96	272.31	19.82	1	1499.45	2.14	0.57	4	387	13	26	14
1588	62.80	54.56	434	10047.37	75.60	8729.65	27.81	0	0	98.61	14.24	303.19	5.36	371.07	81.59	150.76	24.65	1	2985.75	2.59	0.29	5	387	14	26	13
1589	62.03	55.57	435	9925.07	95.45	8891.23	61.16	0	0	96.14	7.70	248.85	5.76	633.88	156.73	476.72	71.68	1	1543.95	2.64	0.32	5	387	15	26	12
1590	61.61	55.29	438	9857.44	16.44	8847.12	18.33	0	0	208.48	6.95	219.45	4.21	366.76	18.09	385.23	20.17	1	4041.73	4.63	0.72	5	387	16	26	11
1591	60.77	55.11	439	9723.33	22.14	8818.11	27.29	0	0	125.38	11.02	269.02	3.94	196.18	19.87	239.05	25.06	0	2333.15	1.91	0.51	4	387	17	26	10
1592	60.50	56.27	440	9680.58	15.11	9003.86	22.94	0	0	192.89	12.11	278.23	4.53	187.97	13.59	274.39	21.96	1	3224.55	4.04	0.66	4	387	18	26	9
1593	61.17	55.35	441	9787.15	28.65	8856.64	28.83	0	0	145.78	10.79	257.43	5.32	298.25	28.09	292.38	28.67	1	1712.20	2.51	0.49	5	387	19	26	8
1594	60.37	56.96	442	9659.31	19.10	9113.09	46.77	0	0	123.09	10.26	277.97	4.40	181.09	17.36	389.12	51.97	1	2103.95	3.13	0.51	5	387	20	26	7
1595	61.28	55.75	444	9805.04	20.95	8920.73	23.96	0	0	122.27	10.71	280.24	3.46	185.09	18.72	211.80	21.37	0	2847.88	1.88	0.53	5	387	21	26	6
1596	61.95	55.63	445	9912.30	17.93	8900.39	24.20	0	0	161.08	9.64	267.17	4.37	235.73	16.63	308.74	23.87	1	2350.02	3.19	0.61	4	387	22	26	5
1597	61.08	56.78	447	9773.22	22.69	9084.86	37.81	0	0	126.84	9.82	270.50	4.40	228.87	20.96	330.84	38.04	1	2888.33	2.38	0.54	5	387	23	26	4
1598	62.25	55.21	450	9960.11	25.77	8833.62	40.72	0	0	124.61	11.55	273.20	5.10	219.15	23.57	321.78	41.12	1	1822.48	1.70	0.44	5	387	24	26	3
1599	61.79	55.47	451	9886.95	30.34	8874.71	38.99	0	0	127.44	10.37	259.82	5.39	290.31	29.52	340.36	40.35	1	2579.23	2.20	0.45	5	387	25	26	2
1600	60.72	55.65	452	9715.60	21.60	8904.26	25.63	0	0	129.26	12.85	280.03	3.80	167.83	19.12	199.14	22.69	0	1643.85	1.91	0.49	4	387	26	26	1
1601	65.56	60.88	417	10489.48	22.80	9740.92	33.85	0	0	159.54	9.77	266.51	5.29	282.57	22.73	391.29	38.30	1	1894.15	3.82	0.54	4	388	1	1	1
1602	71.85	84.84	421	11495.38	22.45	13574.70	28.29	0	0	164.40	19.64	303.34	5.07	145.30	20.00	182.65	24.87	0	2657.95	4.59	0.43	5	389	1	1	1
1603	74.13	84.10	422	11860.06	21.41	13455.89	32.49	0	0	184.78	15.49	298.78	6.25	200.43	19.43	294.25	31.36	1	2621.58	5.43	0.50	4	390	1	4	4
1604	74.07	82.75	423	11851.83	12.87	13239.63	14.09	0	0	223.67	14.69	288.22	3.67	151.31	11.44	165.38	12.36	0	2596.92	5.10	0.71	3	390	2	4	3
1605	74.29	82.65	424	11885.81	20.71	13224.70	19.98	0	0	187.30	18.62	301.92	4.63	160.29	18.14	154.52	17.42	0	2262.48	4.02	0.51	3	390	3	4	2
1606	73.50	83.46	427	11759.74	16.76	13354.08	21.89	0	0	168.23	12.43	292.63	4.02	175.97	14.90	225.75	20.22	0	1669.62	3.34	0.62	5	390	4	4	1
1607	69.12	86.68	423	11059.24	31.12	13868.27	21.57	0	0	139.77	16.42	280.22	4.43	203.61	27.58	141.05	18.72	0	1001.77	1.99	0.42	5	391	1	8	8
1608	68.76	87.19	424	11002.39	14.11	13950.70	18.51	0	0	172.80	11.79	270.55	3.48	159.96	12.51	209.50	16.42	0	1048.62	3.19	0.67	4	391	2	8	7
1609	68.88	87.56	425	11021.12	16.01	14009.34	29.47	0	0	137.84	11.22	273.09	3.75	153.37	14.43	277.11	27.38	1	-56.62	3.14	0.57	5	391	3	8	6
1610	68.83	87.90	426	11013.54	24.41	14063.24	42.53	0	0	125.32	14.96	295.68	5.03	159.18	21.88	269.87	39.91	1	2132.50	3.32	0.38	3	391	4	8	5
1611	70.06	87.73	427	11209.98	34.21	14037.12	24.73	0	0	102.99	10.44	289.68	3.83	258.53	31.86	190.39	22.23	1	1314.30	2.01	0.43	3	391	5	8	4
1612	70.92	86.84	428	11347.37	35.00	13893.79	23.52	0	0	204.31	23.86	308.65	7.32	231.00	31.43	156.17	20.98	0	3942.67	4.55	0.42	5	391	6	8	3
1613	69.64	87.04	429	11141.72	16.61	13926.83	11.44	0	0	285.07	19.09	308.09	4.82	191.74	14.58	133.79	10.64	1	3612.35	4.21	0.70	3	391	7	8	2
1614	71.53	87.00	430	11444.38	64.31	13920.29	16.90	0	0	151.32	11.28	304.80	5.29	517.90	91.02	180.96	15.44	1	2847.92	4.28	0.55	4	391	8	8	1
1615	85.89	67.13	423	13742.29	41.44	10741.11	23.90	0	0	114.82	16.17	298.33	4.46	226.99	36.92	132.74	22.02	1	1782.35	3.66	0.33	4	392	1	1	1
1616	76.67	86.07	424	12266.96	36.12	13770.42	11.35	0	0	206.58	34.42	296.23	5.27	179.15	31.67	78.48	12.70	1	2410.45	4.02	0.33	4	393	1	5	5
1617	75.57	87.23	425	12091.01	18.46	13956.57	30.44	0	0	138.49	9.18	274.86	4.20	220.73	16.93	340.38	31.53	1	2406.83	3.09	0.57	4	393	2	5	4
1618	74.60	86.22	427	11936.22	21.34	13795.59	35.48	0	0	151.28	20.77	327.50	4.80	108.18	15.59	196.40	30.99	1	3197.02	4.41	0.36	5	393	3	5	3
1619	73.68	86.72	428	11789.08	24.26	13875.05	19.22	0	0	197.92	17.34	315.76	5.33	212.75	21.92	169.89	17.05	0	2916.98	3.57	0.54	4	393	4	5	2
1620	74.27	85.96	429	11883.73	29.01	13754.25	26.80	0	0	153.80	10.95	294.64	5.54	312.74	29.02	290.45	26.31	1	2811.02	2.35	0.48	5	393	5	5	1
1621	70.25	58.12	425	11239.48	24.93	9299.36	29.09	0	0	145.65	9.23	255.49	4.67	284.84	25.07	336.73	30.05	1	2233.12	2.34	0.60	5	394	1	2	2
1622	70.55	59.65	428	11287.86	26.26	9544.06	29.16	0	0	143.94	8.07	246.19	4.69	338.17	27.32	378.96	32.65	1	2177.15	2.69	0.54	5	394	2	2	1
1623	72.34	72.25	425	11575.09	23.16	11560.19	57.10	0	0	104.89	16.44	291.14	4.35	103.98	17.56	269.91	53.48	1	2283.52	5.41	0.31	5	395	1	1	1
1624	63.49	59.73	426	10158.66	125.96	9556.12	16.14	0	0	124.51	9.06	307.24	4.34	792.17	161.02	177.25	14.72	1	3007.33	3.50	0.61	5	396	1	4	4
1625	61.99	58.76	429	9919.13	32.74	9401.31	38.34	0	0	108.77	11.01	308.71	4.95	252.36	30.68	286.04	37.47	1	3794.25	3.61	0.41	5	396	2	4	3
1626	61.37	58.13	430	9818.63	17.05	9300.90	54.12	0	0	139.68	10.37	297.21	4.75	182.54	15.56	464.18	68.61	1	3134.23	4.37	0.55	5	396	3	4	2
1627	62.82	58.07	431	10050.58	20.41	9290.88	32.74	0	0	126.75	17.08	326.89	3.97	119.01	18.94	187.67	28.71	1	3230.62	3.68	0.37	3	396	4	4	1
1628	66.02	59.50	428	10562.90	12.15	9519.61	23.51	0	0	200.69	30.50	328.44	4.17	86.21	14.69	122.10	18.28	1	1818.45	3.13	0.38	5	397	1	1	1
1629	69.37	62.08	430	11099.87	40.16	9932.46	37.07	0	0	116.47	10.56	259.24	5.46	316.12	40.82	311.45	37.10	1	1378.02	4.20	0.39	5	398	1	23	23
1630	69.55	62.77	432	11127.85	33.88	10042.64	24.65	0	0	113.32	10.74	266.42	4.22	275.87	31.73	203.21	22.47	1	867.75	4.22	0.45	5	398	2	23	22
1631	69.01	61.23	434	11041.76	30.55	9797.25	14.05	0	0	197.94	13.14	296.57	5.02	335.22	31.09	165.89	12.67	1	3481.15	6.35	0.64	4	398	3	23	21
1632	69.07	60.52	435	11051.22	18.36	9683.75	18.18	0	0	186.25	10.28	283.50	4.48	258.88	17.23	257.79	16.88	1	3263.20	6.55	0.66	3	398	4	23	20
1633	69.23	60.14	436	11076.47	19.81	9621.68	31.46	0	0	175.06	18.18	300.08	5.43	147.75	17.61	233.33	28.20	0	2529.52	5.37	0.46	4	398	5	23	19
1634	69.94	60.79	437	11190.36	20.71	9727.08	22.51	0	0	166.47	14.59	286.16	4.53	182.85	18.42	198.66	19.99	0	2606.38	4.44	0.54	3	398	6	23	18
1635	69.19	60.33	438	11070.54	18.08	9653.47	26.48	0	0	177.22	10.74	275.55	5.01	236.06	16.75	328.92	26.97	1	3548.92	6.81	0.61	5	398	7	23	17
1636	68.84	60.08	439	11014.88	18.58	9613.46	28.89	0	0	191.62	9.72	251.53	5.35	284.36	18.32	399.42	33.11	1	3288.38	4.07	0.62	4	398	8	23	16
1637	68.84	59.33	440	11013.62	23.97	9493.12	18.92	0	0	169.13	12.04	294.53	4.63	257.59	22.52	207.71	17.08	1	2791.92	4.82	0.59	5	398	9	23	15
1638	68.25	59.24	441	10920.12	13.36	9477.65	13.16	0	0	234.79	18.00	319.41	3.70	133.80	11.63	132.03	11.53	1	2744.77	5.73	0.66	4	398	10	23	14
1639	67.72	58.97	442	10834.86	28.11	9434.99	17.20	0	0	182.18	11.63	297.71	5.11	329.30	28.54	212.66	15.77	1	4764.58	8.70	0.61	5	398	11	23	13
1640	66.55	59.41	443	10648.57	23.70	9506.34	14.09	0	0	220.18	19.39	304.16	4.74	205.30	20.76	115.60	10.75	1	2607.40	5.52	0.57	5	398	12	23	12
1641	66.17	59.77	444	10586.79	59.86	9563.77	11.99	0	0	176.78	14.16	322.09	4.10	433.38	49.65	117.65	10.82	1	2813.00	5.39	0.64	5	398	13	23	11
1642	67.90	60.09	446	10864.53	39.62	9614.13	26.60	0	0	127.02	12.72	294.20	5.30	299.85	38.58	208.81	24.24	1	1896.05	6.20	0.40	4	398	14	23	10
1643	66.96	59.40	447	10713.21	39.01	9504.69	12.76	0	0	172.06	10.32	294.86	4.06	395.23	38.41	165.36	11.43	1	2670.52	4.52	0.70	5	398	15	23	9
1644	67.95	57.90	449	10871.85	39.79	9263.85	27.87	0	0	116.12	16.14	317.94	4.82	220.73	35.53	155.41	24.91	0	2952.35	2.22	0.33	4	398	16	23	8
1645	66.98	58.48	450	10717.39	21.70	9356.18	24.46	0	0	138.12	13.01	299.29	4.00	178.20	19.29	200.80	21.70	0	678.40	2.04	0.50	3	398	17	23	7
1646	66.03	58.27	451	10564.67	57.86	9322.98	17.22	0	0	118.75	11.51	312.68	4.25	403.51	65.41	139.24	15.37	1	2073.17	3.50	0.48	5	398	18	23	6
1647	66.30	57.78	452	10608.48	20.82	9245.44	19.71	0	0	161.23	13.78	296.79	4.09	188.16	18.43	178.18	17.46	0	2291.62	3.40	0.56	3	398	19	23	5
1648	66.61	59.29	454	10658.19	18.45	9485.99	18.23	0	0	267.76	30.14	323.34	5.66	120.70	14.59	121.86	15.38	1	3395.62	5.90	0.48	4	398	20	23	4
1649	66.85	58.92	455	10695.81	21.36	9426.70	16.13	0	0	241.37	18.28	306.01	5.60	217.16	19.20	165.02	14.37	0	3122.62	4.86	0.62	4	398	21	23	3
1650	67.06	58.50	456	10729.13	62.59	9359.74	27.31	0	0	127.47	10.70	285.98	5.69	446.92	65.19	257.00	25.62	1	2122.48	3.10	0.45	5	398	22	23	2
1651	68.87	58.90	457	11019.16	33.36	9423.22	50.56	0	0	114.82	13.63	314.67	5.97	220.58	30.78	316.11	50.62	1	2933.40	2.48	0.35	5	398	23	23	1
1652	71.23	82.90	431	11396.04	18.95	13264.54	25.38	0	0	180.11	19.04	292.91	4.81	138.27	16.75	184.92	22.29	0	1603.58	4.14	0.48	4	399	1	17	17
1653	71.28	84.16	432	11404.21	23.19	13465.71	42.19	0	0	144.70	14.29	294.40	5.60	183.92	20.98	314.18	41.93	1	2477.30	5.27	0.43	5	399	2	17	16
1654	71.11	83.35	433	11377.95	12.15	13335.75	17.51	0	0	223.01	11.91	295.60	4.15	177.16	10.90	253.20	15.96	1	3245.17	6.43	0.74	4	399	3	17	15
1655	72.81	84.08	434	11650.02	20.96	13452.12	13.75	0	0	197.19	13.90	287.19	4.15	228.20	18.98	151.53	12.35	0	1141.62	4.69	0.65	4	399	4	17	14
1656	72.58	84.49	435	11612.81	38.18	13517.83	15.62	0	0	225.55	19.51	304.17	6.65	326.78	38.13	139.60	13.44	1	2789.42	11.18	0.54	4	399	5	17	13
1657	71.50	84.47	436	11440.52	18.56	13515.34	14.35	0	0	210.22	14.79	310.59	4.26	203.55	16.40	157.26	12.59	0	2802.48	3.75	0.66	3	399	6	17	12
1658	72.00	85.14	437	11520.12	20.08	13623.05	19.20	0	0	197.57	20.45	316.02	4.68	149.91	17.85	143.40	17.08	0	2721.12	5.47	0.51	5	399	7	17	11
1659	72.50	84.51	438	11600.19	48.78	13522.14	13.54	0	0	189.99	15.29	311.99	5.25	392.33	51.63	127.20	11.06	1	2139.52	5.53	0.59	5	399	8	17	10
1660	70.67	84.37	439	11307.37	121.46	13499.07	26.14	0	0	109.77	14.40	313.85	6.08	518.02	142.98	156.10	23.45	1	1583.48	3.98	0.38	5	399	9	17	9
1661	71.43	84.05	440	11428.52	8.97	13448.66	11.09	0	0	331.79	17.40	286.05	3.93	128.11	7.28	161.86	9.73	1	1229.30	6.27	0.80	5	399	10	17	8
1662	70.83	83.09	441	11333.51	48.30	13294.08	17.77	0	0	138.66	12.40	281.38	4.76	373.30	51.62	156.11	16.13	1	960.48	3.09	0.50	4	399	11	17	7
1663	72.77	82.82	443	11642.44	18.83	13251.99	18.20	0	0	185.64	18.35	289.67	4.13	146.64	16.48	142.10	16.13	0	1208.83	5.06	0.53	4	399	12	17	6
1664	74.30	81.93	445	11888.68	16.28	13109.12	14.98	0	0	153.04	10.57	277.18	2.96	181.90	14.36	167.46	13.26	0	2124.25	4.64	0.67	3	399	13	17	5
1665	74.36	82.10	446	11897.14	22.55	13135.50	21.43	0	0	143.37	16.35	279.70	3.80	151.91	19.56	145.17	19.13	0	1681.35	4.48	0.45	4	399	14	17	4
1666	75.89	81.88	448	12141.63	17.89	13101.56	15.14	0	0	173.28	14.57	289.74	3.46	164.11	15.71	139.73	13.65	0	2092.38	5.45	0.60	5	399	15	17	3
1667	75.81	82.00	449	12130.35	49.45	13119.31	29.70	0	0	85.74	11.92	279.10	4.14	272.30	46.02	166.58	26.69	1	610.20	3.15	0.30	5	399	16	17	2
1668	76.27	81.62	450	12202.98	18.30	13058.66	20.01	0	0	157.88	13.62	269.30	3.73	163.51	16.12	178.83	17.62	0	1139.05	5.18	0.57	3	399	17	17	1
1669	72.93	90.02	431	11669.55	22.66	14403.68	29.76	0	0	154.53	19.62	290.45	4.90	138.84	20.65	180.93	26.14	0	1458.77	2.92	0.39	4	400	1	1	1
1670	62.46	61.57	432	9994.28	30.85	9850.54	34.02	0	0	97.89	10.36	291.95	4.17	228.05	28.05	250.38	31.24	1	1094.17	3.46	0.39	5	401	1	1	1
1671	69.32	58.11	432	11090.85	21.31	9298.05	20.15	0	0	146.74	11.16	270.96	3.90	217.56	19.11	205.43	18.15	0	1340.80	2.80	0.58	4	402	1	1	1
1672	70.68	89.12	432	11309.59	22.36	14259.73	31.91	0	0	149.95	22.18	303.07	4.68	111.14	17.99	164.93	27.86	1	1891.42	4.06	0.35	5	403	1	1	1
1673	66.95	62.28	433	10711.83	39.05	9965.59	30.56	0	0	108.48	12.51	301.40	4.84	259.99	36.53	207.23	27.61	1	1782.77	3.70	0.36	5	404	1	1	1
1674	61.06	57.76	436	9769.44	21.20	9240.83	36.51	0	0	155.37	11.76	278.78	5.44	221.45	19.62	353.43	38.65	1	2438.58	4.27	0.51	5	405	1	3	3
1675	61.25	58.38	437	9800.00	18.32	9340.19	49.79	0	0	121.53	9.04	281.45	4.09	193.88	16.69	420.47	53.61	1	2893.35	3.49	0.56	5	405	2	3	2
1676	61.48	57.25	438	9836.38	25.60	9159.88	52.46	0	0	130.64	11.30	288.42	5.50	233.51	23.58	389.98	54.36	1	3309.10	5.15	0.49	5	405	3	3	1
1677	68.23	88.86	436	10916.74	33.03	14217.50	35.24	0	0	102.63	9.55	263.88	4.47	272.28	31.97	288.58	34.44	1	676.58	1.42	0.43	5	406	1	2	2
1678	68.46	89.22	438	10953.09	29.17	14274.53	40.83	0	0	121.18	18.08	297.08	5.18	150.49	25.40	210.99	36.15	0	675.23	1.42	0.30	4	406	2	2	1
1679	76.19	85.16	436	12191.04	45.69	13624.94	51.44	0	0	84.83	11.46	291.20	5.33	264.56	43.05	289.37	50.37	1	1266.42	2.02	0.27	5	407	1	4	4
1680	76.20	83.78	437	12191.58	22.76	13404.51	26.99	0	0	132.69	15.55	288.40	4.03	149.84	20.12	177.45	23.72	0	86.02	2.72	0.43	5	407	2	4	3
1681	77.18	83.71	439	12348.68	30.65	13393.49	24.80	0	0	118.49	14.91	281.07	4.02	187.73	27.00	151.79	21.77	0	788.25	3.63	0.39	4	407	3	4	2
1682	76.99	85.51	441	12318.03	22.59	13681.87	21.41	0	0	133.49	10.90	270.75	3.76	214.44	20.35	203.85	19.16	0	1730.50	3.34	0.55	4	407	4	4	1
1683	62.33	61.12	439	9972.61	29.58	9778.85	22.94	0	0	143.93	11.04	278.17	4.79	287.95	29.02	234.38	21.10	1	1926.55	3.47	0.53	5	408	1	3	3
1684	62.43	60.76	441	9988.16	21.87	9721.21	16.87	0	0	192.03	10.20	253.96	4.60	301.76	21.81	246.13	15.93	1	996.55	4.36	0.69	5	408	2	3	2
1685	61.16	60.96	443	9786.25	29.14	9753.43	24.20	0	0	115.36	12.33	266.04	3.86	210.83	25.95	175.36	21.54	0	364.98	1.78	0.44	3	408	3	3	1
1686	67.01	84.40	440	10721.68	15.92	13503.54	23.04	0	0	172.80	20.07	280.75	4.04	114.20	16.83	155.01	19.93	1	2052.20	3.33	0.47	5	409	1	16	16
1687	66.67	86.05	442	10666.59	22.21	13768.69	22.80	0	0	163.11	12.69	283.00	4.76	222.41	20.05	227.25	20.81	0	2400.02	3.55	0.55	4	409	2	16	15
1688	66.99	84.98	444	10717.95	22.29	13596.42	19.59	0	0	144.73	12.04	265.00	3.81	207.21	19.91	182.51	17.44	0	853.45	4.18	0.56	3	409	3	16	14
1689	67.13	85.56	445	10741.23	19.95	13689.87	20.15	0	0	160.86	15.20	277.19	3.95	162.75	17.59	164.22	17.64	0	1987.55	4.57	0.53	5	409	4	16	13
1690	66.77	85.39	446	10683.25	18.44	13663.00	37.43	0	0	119.09	8.71	257.00	3.74	197.92	16.84	354.84	38.87	1	2363.42	4.43	0.57	5	409	5	16	12
1691	67.26	85.09	447	10761.98	22.66	13614.63	33.12	0	0	137.80	15.40	271.48	4.70	156.99	20.10	227.76	29.87	0	1574.00	4.05	0.42	4	409	6	16	11
1692	67.01	85.17	448	10721.23	14.09	13626.89	23.14	0	0	145.28	9.95	259.28	3.30	160.11	12.66	259.39	21.23	1	1491.15	4.31	0.65	4	409	7	16	10
1693	66.94	85.07	449	10710.25	19.50	13611.62	23.02	0	0	158.87	12.68	265.01	4.27	189.65	17.44	222.84	20.82	0	2036.50	4.42	0.57	3	409	8	16	9
1694	67.12	85.31	450	10739.95	23.18	13649.50	45.46	0	0	106.62	11.32	272.89	4.23	170.76	20.88	311.18	45.07	1	1801.95	3.09	0.42	5	409	9	16	8
1695	67.19	84.66	451	10750.45	20.63	13545.62	22.73	0	0	144.62	20.95	287.16	3.64	111.89	19.24	116.72	18.16	1	1901.27	5.08	0.38	5	409	10	16	7
1696	68.28	84.09	452	10924.60	26.74	13454.50	15.89	0	0	131.07	14.90	288.79	3.31	183.55	23.38	114.71	16.26	1	993.50	4.15	0.52	5	409	11	16	6
1697	68.60	85.36	453	10975.88	12.42	13657.51	13.01	0	0	235.78	18.80	277.95	3.24	101.19	8.51	118.32	10.29	1	-631.12	4.62	0.65	5	409	12	16	5
1698	69.58	84.62	455	11133.56	16.05	13539.74	19.27	0	0	195.65	19.95	301.59	3.90	109.05	11.60	142.35	16.37	1	730.95	2.95	0.53	4	409	13	16	4
1699	70.30	85.48	456	11248.80	18.94	13676.71	19.21	0	0	220.80	23.49	299.19	4.97	135.59	16.22	136.66	16.00	0	1226.38	4.77	0.52	5	409	14	16	3
1700	71.28	85.19	457	11404.48	18.74	13630.61	15.40	0	0	188.32	15.23	292.91	3.91	178.51	16.45	146.96	13.64	0	1817.70	4.70	0.61	3	409	15	16	2
1701	70.39	83.50	458	11262.44	20.64	13360.08	13.65	0	0	213.52	14.91	284.83	4.46	227.92	18.37	150.68	11.92	0	1746.45	3.82	0.65	3	409	16	16	1
1702	66.84	86.72	441	10694.67	16.57	13875.57	32.77	0	0	130.47	8.27	283.35	3.70	206.38	15.14	361.32	34.54	1	3252.42	3.65	0.61	4	410	1	1	1
1703	73.06	82.59	442	11689.02	17.16	13215.15	15.96	0	0	183.88	13.40	294.21	3.77	181.73	15.17	169.04	14.06	0	2351.77	4.96	0.65	4	411	1	1	1
1704	85.07	66.66	442	13611.73	21.12	10665.86	25.64	0	0	125.71	11.90	272.60	3.68	172.73	18.79	209.53	22.78	0	1730.95	3.63	0.50	4	412	1	1	1
1705	62.12	54.30	443	9938.86	25.95	8688.15	31.41	0	0	132.99	16.99	270.21	4.67	157.00	23.04	189.37	27.85	0	338.55	1.91	0.38	4	413	1	1	1
1706	67.23	59.67	444	10757.02	26.90	9547.08	12.09	0	0	235.87	14.39	299.50	4.93	304.17	26.58	153.67	10.71	1	2902.75	6.11	0.71	5	414	1	3	3
1707	68.33	59.84	445	10932.45	16.65	9574.87	8.69	0	0	240.35	10.51	299.72	3.61	289.66	15.75	155.18	7.83	1	2962.17	6.12	0.81	3	414	2	3	2
1708	69.35	59.13	448	11096.34	43.55	9461.38	23.72	0	0	122.31	13.75	289.32	4.73	279.23	42.55	164.25	21.23	1	2150.27	4.26	0.41	5	414	3	3	1
1709	67.07	88.05	445	10730.95	20.83	14087.98	43.70	0	0	110.13	9.01	248.81	3.76	198.64	18.88	345.49	43.30	1	1384.17	3.74	0.52	5	415	1	1	1
1710	65.30	59.46	447	10447.94	122.83	9513.89	18.53	0	0	127.76	11.52	313.24	5.12	668.83	145.09	162.37	16.71	1	2723.25	4.12	0.50	5	416	1	1	1
1711	62.40	58.99	448	9984.56	20.70	9438.04	17.04	0	0	218.36	10.25	268.57	5.27	333.78	21.38	282.46	16.59	1	3623.45	4.82	0.67	4	417	1	8	8
1712	62.02	59.60	449	9922.45	11.14	9536.51	12.58	0	0	337.85	16.74	304.78	5.01	173.83	9.89	196.24	11.14	0	3139.90	6.78	0.79	3	417	2	8	7
1713	61.99	61.11	450	9918.00	11.69	9777.27	18.25	0	0	232.21	12.99	285.93	4.27	162.59	10.49	250.84	16.65	1	2349.58	4.40	0.73	4	417	3	8	6
1714	61.76	60.89	451	9882.14	31.77	9742.16	33.60	0	0	103.29	11.38	295.56	4.37	224.99	28.79	236.12	30.97	0	2153.35	1.90	0.38	5	417	4	8	5
1715	62.15	61.02	452	9944.32	31.17	9762.62	26.77	0	0	139.67	18.59	308.13	4.96	180.56	27.44	155.39	23.81	0	1590.17	2.47	0.36	4	417	5	8	4
1716	62.65	59.74	454	10023.30	29.23	9558.34	32.10	0	0	158.50	18.41	308.90	6.22	195.30	26.11	214.28	28.73	0	3165.30	3.75	0.38	3	417	6	8	3
1717	62.57	59.46	455	10011.29	42.15	9512.80	46.11	0	0	112.89	20.26	327.20	6.28	181.69	37.41	198.72	40.92	0	5158.73	2.76	0.22	4	417	7	8	2
1718	61.80	59.24	456	9888.47	27.63	9477.78	67.14	0	0	140.15	13.52	285.38	5.97	223.98	25.17	400.26	58.75	1	4470.58	4.54	0.50	5	417	8	8	1
1719	85.89	66.91	448	13742.70	38.93	10705.30	11.89	0	0	139.47	17.35	275.73	3.77	250.95	35.28	92.11	13.93	1	1634.12	4.94	0.44	5	418	1	2	2
1720	87.75	67.15	449	14039.24	56.76	10744.61	30.40	0	0	99.30	12.40	276.41	5.09	327.99	57.45	191.25	27.56	1	1964.05	4.49	0.31	5	418	2	2	1
1721	85.26	66.18	450	13642.37	15.52	10589.30	26.65	0	0	121.56	9.62	260.05	3.06	152.23	13.79	255.81	24.74	1	558.25	2.73	0.59	4	419	1	1	1
1722	70.20	89.07	451	11232.35	23.21	14250.48	17.08	0	0	167.46	18.16	281.38	4.05	165.83	20.31	125.16	16.44	1	1104.98	3.02	0.49	3	420	1	2	2
1723	70.15	89.68	452	11224.30	16.98	14348.90	20.71	0	0	153.30	20.84	277.58	3.38	103.60	17.27	115.24	16.74	1	717.27	3.62	0.41	5	420	2	2	1
1724	76.81	84.29	451	12289.73	22.76	13486.13	22.06	0	0	126.70	9.89	266.05	3.69	226.70	20.62	220.03	19.91	0	1652.05	3.14	0.55	4	421	1	10	10
1725	75.96	84.61	452	12154.02	19.57	13536.86	13.54	0	0	161.77	11.33	285.04	3.25	215.19	17.40	149.00	11.81	0	2089.88	4.79	0.66	3	421	2	10	9
1726	75.39	84.81	453	12063.15	19.73	13569.64	33.83	0	0	148.59	13.12	271.93	4.80	174.43	17.71	286.56	32.56	1	651.88	5.51	0.51	4	421	3	10	8
1727	75.22	85.43	454	12035.86	8.92	13668.31	10.25	0	0	289.70	13.71	277.96	3.36	145.17	7.85	166.64	8.96	0	592.12	6.94	0.82	3	421	4	10	7
1728	75.20	86.25	455	12031.46	18.93	13799.59	20.19	0	0	184.50	14.83	291.49	4.54	182.11	16.80	194.20	17.91	0	1241.75	4.56	0.58	3	421	5	10	6
1729	75.53	85.65	456	12084.18	30.76	13704.08	37.82	0	0	128.33	16.14	291.52	5.62	190.17	27.55	233.10	34.07	0	389.12	3.23	0.34	3	421	6	10	5
1730	75.79	84.78	457	12126.01	25.54	13564.47	28.90	0	0	118.00	16.29	303.73	3.88	142.54	22.52	161.13	25.33	0	443.40	2.26	0.36	4	421	7	10	4
1731	75.62	84.18	458	12099.71	16.40	13468.90	14.27	0	0	192.11	13.61	285.23	3.61	178.38	14.41	155.35	12.61	0	170.65	3.69	0.67	3	421	8	10	3
1732	76.37	84.89	459	12219.64	32.60	13581.72	32.76	0	0	107.74	12.90	280.08	4.52	211.67	29.22	212.06	29.60	0	1774.17	2.57	0.36	3	421	9	10	2
1733	74.52	84.72	461	11923.17	23.20	13555.03	18.56	0	0	172.18	14.55	291.71	4.50	212.35	20.60	169.98	16.48	0	2634.05	6.22	0.56	3	421	10	10	1
1734	64.51	59.17	453	10321.34	25.31	9466.63	14.99	0	0	189.84	12.86	306.27	4.69	285.64	23.86	172.80	13.49	1	2821.55	3.92	0.63	4	422	1	1	1
1735	71.94	90.65	455	11510.86	10.93	14504.57	15.88	0	0	246.41	27.05	281.56	3.88	95.07	13.01	109.45	12.21	1	661.98	3.38	0.53	5	423	1	2	2
1736	72.39	90.17	456	11582.45	21.56	14426.56	42.27	0	0	113.19	10.23	256.91	4.00	186.03	19.40	316.55	42.03	1	159.77	1.23	0.50	5	423	2	2	1
1737	62.11	57.54	456	9937.80	45.86	9206.55	44.08	0	0	124.74	10.65	305.81	6.35	381.61	50.77	362.67	46.74	1	4659.25	4.51	0.36	5	424	1	13	13
1738	60.96	55.91	457	9754.30	26.29	8945.10	28.51	0	0	137.30	8.27	262.34	4.35	326.72	26.84	322.02	28.74	1	4380.42	2.39	0.63	5	424	2	13	12
1739	62.16	56.69	458	9944.98	41.38	9069.76	38.15	0	0	140.38	9.28	255.60	5.41	386.63	40.44	380.54	39.86	1	4245.27	2.69	0.58	5	424	3	13	11
1740	62.09	56.21	460	9933.99	42.94	8993.02	25.35	0	0	162.19	8.55	241.39	5.26	476.86	44.46	350.04	26.86	1	5655.27	2.80	0.58	5	424	4	13	10
1741	60.18	56.49	461	9628.03	23.46	9038.50	26.33	0	0	147.56	15.86	280.69	4.56	168.64	20.77	189.26	23.26	0	1083.50	1.60	0.45	5	424	5	13	9
1742	61.58	55.52	464	9852.16	42.53	8882.40	35.82	0	0	125.72	11.62	266.90	5.80	325.48	43.27	287.07	35.67	1	3303.92	1.96	0.46	5	424	6	13	8
1743	61.47	56.41	465	9835.67	66.38	9025.16	39.60	0	0	105.02	18.01	309.69	6.64	283.75	64.70	180.27	35.55	1	4079.20	3.52	0.25	5	424	7	13	7
1744	62.56	54.88	466	10010.38	40.81	8780.36	28.89	0	0	123.08	8.31	249.39	4.69	418.16	48.85	302.01	29.30	1	4537.55	2.64	0.54	5	424	8	13	6
1745	62.95	55.95	469	10071.87	24.47	8951.61	25.23	0	0	129.27	7.52	270.34	4.06	320.25	24.91	327.90	25.95	1	3945.42	2.81	0.54	4	424	9	13	5
1746	61.41	55.51	470	9825.96	17.74	8882.13	21.96	0	0	167.60	7.72	235.76	4.09	290.50	17.75	354.53	23.48	1	3384.45	3.26	0.69	5	424	10	13	4
1747	62.18	55.16	471	9949.33	62.66	8825.05	22.84	0	0	120.03	8.35	265.25	4.77	527.76	84.24	259.32	22.03	1	3277.15	2.53	0.50	5	424	11	13	3
1748	60.56	55.02	473	9689.64	32.77	8803.79	35.13	0	0	115.11	15.37	270.38	4.95	190.17	29.16	203.55	31.40	0	1885.95	1.86	0.33	5	424	12	13	2
1749	60.91	55.17	474	9745.00	33.82	8826.89	28.71	0	0	113.02	15.36	279.54	4.37	192.03	29.89	163.13	25.43	0	1411.02	1.82	0.34	4	424	13	13	1
1750	64.44	58.43	457	10309.63	28.47	9348.56	21.81	0	0	165.69	12.07	333.31	5.42	300.15	27.72	236.27	20.08	1	3572.95	3.35	0.52	5	425	1	12	12
1751	63.77	58.56	458	10203.41	37.06	9369.97	30.39	0	0	136.61	13.27	325.82	5.55	274.69	36.70	239.67	28.75	1	4434.35	4.35	0.46	5	425	2	12	11
1752	65.11	58.22	459	10418.02	12.13	9314.55	11.51	0	0	351.50	16.44	339.38	5.27	200.89	10.81	190.73	10.25	0	5156.67	7.37	0.80	2	425	3	12	10
1753	66.01	58.32	460	10561.49	15.45	9330.74	12.03	0	0	319.28	14.83	309.79	5.62	255.98	14.34	202.32	10.85	1	5005.80	8.56	0.77	4	425	4	12	9
1754	65.32	57.90	461	10451.32	13.56	9263.81	13.76	0	0	296.31	21.10	339.83	4.87	146.17	11.74	149.02	12.20	0	3976.33	6.03	0.68	4	425	5	12	8
1755	64.94	58.09	462	10390.95	14.75	9295.02	20.31	0	0	266.91	14.42	304.83	5.97	214.31	13.46	287.16	19.47	1	4760.62	7.56	0.70	4	425	6	12	7
1756	66.34	58.20	463	10613.86	17.61	9312.29	14.73	0	0	269.78	15.22	316.92	5.63	242.31	16.01	203.57	13.27	0	4550.67	6.97	0.70	4	425	7	12	6
1757	64.87	58.54	464	10378.69	23.71	9366.10	19.25	0	0	275.08	31.33	359.75	6.94	159.18	20.78	125.69	15.35	1	5338.02	6.35	0.46	3	425	8	12	5
1758	64.38	57.88	465	10301.04	23.96	9260.75	24.78	0	0	193.43	21.26	334.92	5.81	168.07	21.07	173.85	21.87	0	4968.00	4.45	0.45	4	425	9	12	4
1759	63.19	58.88	466	10110.97	33.63	9420.85	35.85	0	0	115.68	11.07	301.28	5.19	270.44	32.46	288.89	34.71	1	3246.27	4.21	0.39	5	425	10	12	3
1760	64.40	58.89	468	10304.74	104.38	9423.03	20.65	0	0	158.32	11.15	291.40	6.35	697.82	155.56	233.53	19.45	1	3947.92	4.55	0.51	5	425	11	12	2
1761	63.21	58.99	469	10113.08	17.23	9439.16	45.49	0	0	138.20	11.68	275.78	4.24	158.29	15.43	343.65	44.56	1	1803.85	2.21	0.55	5	425	12	12	1
1762	65.58	58.16	458	10493.06	27.82	9306.09	15.19	0	0	211.75	12.38	300.02	5.32	335.84	28.39	204.33	13.82	1	4132.05	4.49	0.67	5	426	1	1	1
1763	73.82	84.46	460	11811.43	32.18	13514.24	17.41	0	0	189.88	17.74	298.53	5.50	260.43	29.95	143.58	15.05	1	2810.27	7.27	0.51	4	427	1	1	1
1764	63.25	61.66	462	10119.65	23.39	9866.05	38.18	0	0	178.24	26.41	293.41	6.40	121.47	20.53	197.77	33.85	1	796.62	2.77	0.34	5	428	1	1	1
1765	72.27	86.29	462	11562.57	13.74	13805.67	31.89	0	0	156.60	13.46	285.58	3.98	123.37	12.03	281.73	29.71	1	2252.15	5.82	0.58	5	429	1	10	10
1766	70.65	86.71	463	11304.61	19.95	13873.79	18.92	0	0	205.07	16.89	283.44	4.99	187.14	17.65	177.53	16.75	0	2078.08	5.31	0.58	3	429	2	10	9
1767	69.68	86.85	464	11148.02	18.70	13895.57	26.41	0	0	140.33	15.16	274.21	3.77	132.00	15.94	187.87	23.17	1	236.95	3.52	0.48	5	429	3	10	8
1768	70.62	88.60	467	11299.49	18.28	14175.88	12.12	0	0	159.28	9.99	269.47	2.94	224.79	16.24	148.92	10.58	0	1584.20	4.30	0.70	4	429	4	10	7
1769	69.88	88.38	470	11181.26	17.19	14140.28	10.76	0	0	192.25	13.41	271.80	3.03	187.50	15.01	108.75	8.04	1	898.30	5.35	0.69	4	429	5	10	6
1770	71.28	88.83	472	11405.14	31.59	14212.59	12.00	0	0	133.43	8.88	262.20	3.06	336.50	32.03	141.15	10.89	1	942.58	3.32	0.66	4	429	6	10	5
1771	70.80	89.34	473	11328.19	22.04	14294.16	17.94	0	0	138.90	9.74	259.54	3.57	243.51	20.09	199.51	16.14	0	2508.25	5.23	0.61	3	429	7	10	4
1772	71.68	89.51	474	11468.73	20.75	14322.06	14.34	0	0	173.98	12.29	274.45	3.75	226.60	18.49	156.74	12.62	0	1173.77	4.32	0.65	4	429	8	10	3
1773	72.82	90.54	475	11651.38	35.71	14487.01	19.91	0	0	109.42	9.15	266.04	3.69	319.07	35.56	187.06	18.04	1	713.05	3.69	0.51	5	429	9	10	2
1774	71.00	90.54	476	11359.52	24.83	14486.79	15.01	0	0	131.31	11.79	257.71	3.03	211.35	21.95	124.19	11.95	1	433.20	3.44	0.56	4	429	10	10	1
1775	72.61	82.58	465	11617.16	15.57	13213.36	17.62	0	0	167.42	13.78	297.79	3.35	144.74	13.38	164.39	15.38	0	2312.10	4.44	0.61	3	430	1	8	8
1776	72.48	81.73	466	11597.26	38.35	13077.25	32.66	0	0	95.02	9.76	264.39	4.28	277.67	37.67	248.94	30.18	1	-507.52	2.33	0.39	5	430	2	8	7
1777	72.65	83.62	468	11623.57	18.54	13378.64	15.01	0	0	193.08	15.84	285.31	3.90	173.66	16.23	139.70	12.80	0	958.98	5.18	0.61	4	430	3	8	6
1778	74.39	82.88	469	11902.79	23.16	13260.18	17.48	0	0	154.80	10.71	256.35	3.94	253.11	21.94	196.97	15.71	1	594.62	2.77	0.62	4	430	4	8	5
1779	73.14	84.43	470	11702.30	15.03	13509.49	15.33	0	0	237.89	22.19	279.07	4.21	125.46	13.91	121.28	11.94	1	1388.27	6.31	0.57	5	430	5	8	4
1780	73.08	83.12	471	11692.69	19.38	13299.15	14.49	0	0	178.73	11.06	249.28	3.80	240.89	17.75	182.16	12.97	0	24.67	4.68	0.68	4	430	6	8	3
1781	73.89	82.66	472	11822.52	15.69	13226.31	14.78	0	0	195.91	18.87	276.55	3.47	127.20	14.60	112.80	11.67	1	47.80	3.53	0.56	4	430	7	8	2
1782	74.30	82.24	474	11887.43	23.39	13158.64	14.59	0	0	185.30	24.80	298.22	3.88	136.98	20.04	82.67	12.71	1	1615.23	6.60	0.42	4	430	8	8	1
1783	66.77	56.79	466	10683.45	25.98	9085.61	33.19	0	0	173.93	26.42	318.84	6.16	131.86	22.93	168.17	29.05	1	2104.30	3.37	0.32	5	431	1	12	12
1784	66.78	58.42	467	10684.50	40.58	9346.67	13.48	0	0	166.78	12.21	293.62	4.46	377.88	43.41	143.12	11.77	1	2106.27	3.92	0.62	5	431	2	12	11
1785	68.01	57.76	469	10882.06	19.66	9241.31	24.43	0	0	167.70	15.39	282.66	4.60	165.82	17.49	205.74	21.66	0	1219.88	2.66	0.52	3	431	3	12	10
1786	68.69	58.27	470	10991.03	38.88	9322.94	38.75	0	0	145.85	40.02	309.84	6.28	100.20	30.31	104.81	32.47	1	1960.38	4.49	0.14	4	431	4	12	9
1787	66.90	59.03	471	10703.26	39.30	9444.26	14.44	0	0	155.60	11.15	288.05	4.34	378.88	42.50	158.41	13.11	1	2392.10	6.12	0.61	4	431	5	12	8
1788	68.39	58.49	472	10943.13	12.42	9357.81	14.95	0	0	195.87	10.36	278.37	3.40	182.12	11.07	218.95	13.34	0	1414.08	4.26	0.75	3	431	6	12	7
1789	67.74	58.50	473	10839.04	19.00	9360.53	16.61	0	0	182.52	8.50	270.19	4.16	305.27	19.03	279.33	15.85	1	2762.83	4.26	0.70	4	431	7	12	6
1790	66.95	59.14	474	10711.62	32.08	9463.12	18.85	0	0	166.43	7.64	258.05	4.64	456.77	39.92	318.30	19.24	1	4235.48	5.56	0.59	5	431	8	12	5
1791	67.35	59.33	475	10776.70	39.84	9492.42	15.68	0	0	137.08	10.65	282.42	3.93	345.27	40.25	157.17	14.00	1	3018.75	4.18	0.59	5	431	9	12	4
1792	68.44	59.43	476	10950.13	20.25	9509.56	21.52	0	0	180.15	22.15	301.06	4.31	119.41	15.57	130.24	17.52	1	1282.10	3.93	0.43	4	431	10	12	3
1793	68.33	59.49	477	10932.23	36.96	9518.44	20.94	0	0	127.30	10.79	261.16	4.28	305.99	36.80	193.16	18.88	1	916.58	1.98	0.52	5	431	11	12	2
1794	66.91	59.68	478	10705.74	48.76	9548.37	18.08	0	0	115.58	11.54	282.67	4.05	347.64	50.30	140.85	15.92	1	1681.08	4.36	0.46	5	431	12	12	1
1795	72.67	88.21	466	11626.80	17.68	14113.04	22.02	0	0	155.48	12.56	280.69	3.85	169.22	15.67	210.57	19.57	0	1103.80	3.28	0.58	3	432	1	1	1
1796	77.35	83.78	466	12376.36	23.67	13404.58	53.21	0	0	100.48	12.59	285.96	4.29	146.77	20.86	310.03	52.37	1	117.62	2.50	0.36	4	433	1	2	2
1797	77.78	83.32	469	12444.70	37.20	13331.15	32.70	0	0	104.44	8.36	264.80	4.54	340.66	38.87	315.43	32.96	1	1236.20	3.48	0.39	5	433	2	2	1
1798	85.17	67.51	466	13627.86	33.54	10802.18	27.88	0	0	98.29	8.08	257.47	3.75	305.40	33.33	257.39	27.15	1	1760.80	3.28	0.47	5	434	1	1	1
1799	61.19	56.52	467	9789.67	34.41	9043.42	33.62	0	0	115.28	12.81	296.56	5.10	239.27	31.99	236.32	30.60	0	3473.67	2.17	0.39	5	435	1	1	1
1800	70.55	83.46	467	11288.47	17.73	13353.71	21.09	0	0	153.39	16.98	277.44	3.38	112.55	12.96	143.42	17.83	1	-25.17	3.17	0.48	4	436	1	1	1
1801	69.09	86.45	469	11054.25	24.23	13831.33	23.89	0	0	160.07	18.49	278.02	4.70	161.66	21.38	159.11	20.84	0	1410.05	3.55	0.44	4	437	1	1	1
1802	65.32	59.99	470	10451.01	22.63	9598.83	20.02	0	0	177.28	15.21	300.29	4.76	204.02	20.11	180.62	17.81	0	2679.77	3.53	0.55	3	438	1	1	1
1803	67.23	84.05	471	10756.35	30.60	13448.53	18.80	0	0	103.91	9.14	248.59	3.11	263.17	28.77	166.47	16.85	1	-1224.02	1.56	0.53	5	439	1	1	1
1804	71.47	89.84	471	11435.58	25.80	14374.19	20.66	0	0	120.15	8.06	247.21	3.64	296.38	25.01	242.30	19.16	1	1207.23	3.92	0.57	5	440	1	1	1
1805	60.17	55.76	472	9626.62	23.71	8920.97	26.82	0	0	148.05	13.27	262.37	4.80	205.52	21.46	232.34	24.25	0	2984.80	3.23	0.49	4	441	1	1	1
1806	75.19	89.75	472	12030.00	38.73	14360.36	21.86	0	0	106.22	10.80	271.49	3.88	289.34	36.81	167.85	19.62	1	1980.52	3.00	0.45	5	442	1	1	1
1807	84.08	67.26	474	13452.18	23.34	10761.13	28.47	0	0	119.90	12.30	283.85	3.87	176.30	20.77	213.67	25.70	0	1715.23	2.77	0.46	5	443	1	2	2
1808	85.50	67.13	476	13680.01	38.24	10740.98	28.91	0	0	107.79	15.40	279.95	4.46	206.73	33.81	156.55	25.73	0	2142.10	3.11	0.32	3	443	2	2	1
1809	64.47	59.37	475	10315.19	21.99	9499.28	20.12	0	0	192.88	17.58	302.58	5.05	186.23	19.42	170.39	17.76	0	1906.33	4.95	0.53	3	444	1	8	8
1810	63.40	58.70	477	10143.74	28.36	9391.44	26.66	0	0	136.63	13.38	306.24	4.87	225.10	25.55	211.87	23.99	0	3817.17	2.92	0.44	3	444	2	8	7
1811	62.46	58.99	478	9993.32	50.13	9439.01	18.94	0	0	110.13	11.36	294.56	4.09	353.13	52.48	144.81	17.44	1	1276.02	2.99	0.44	5	444	3	8	6
1812	60.86	58.39	480	9737.69	16.71	9343.19	103.24	0	0	104.87	9.03	291.20	3.96	153.48	15.24	612.43	146.46	1	1628.62	2.88	0.53	5	444	4	8	5
1813	61.16	56.46	481	9785.19	31.21	9033.91	50.58	0	0	95.99	9.17	279.16	4.73	256.75	29.93	381.53	56.62	1	2700.67	3.00	0.36	5	444	5	8	4
1814	61.49	56.36	482	9838.77	27.23	9017.36	50.52	0	0	111.39	15.75	316.54	5.14	149.04	23.85	273.18	46.72	1	3586.02	3.58	0.31	4	444	6	8	3
1815	62.64	56.99	483	10022.71	31.83	9118.96	53.55	0	0	127.07	9.88	269.15	5.74	300.12	32.36	451.19	66.25	1	1941.42	2.25	0.42	5	444	7	8	2
1816	61.66	56.25	484	9866.21	30.36	9000.79	22.23	0	0	122.18	7.10	258.11	3.77	355.82	31.38	296.63	21.79	1	3237.55	1.92	0.63	5	444	8	8	1
1817	76.19	82.94	475	12189.67	55.97	13270.76	19.70	0	0	107.56	10.72	279.79	4.14	383.17	60.57	155.29	17.91	1	2047.80	3.44	0.46	5	445	1	1	1
1818	63.23	56.20	476	10117.31	51.93	8991.47	59.10	0	0	97.24	10.74	280.32	6.28	344.70	54.65	378.84	64.83	1	2309.88	2.64	0.25	5	446	1	2	2
1819	61.72	55.42	479	9874.49	89.46	8867.70	48.91	0	0	75.53	23.55	310.27	5.79	218.05	78.60	109.13	35.47	1	2631.88	4.80	0.12	5	446	2	2	1
1820	59.07	59.92	478	9451.53	30.08	9587.60	25.73	0	0	122.27	9.14	241.94	4.01	276.56	30.01	264.66	24.30	1	1393.73	2.98	0.55	5	447	1	1	1
1821	61.52	54.64	478	9843.53	29.52	8743.17	26.36	0	0	120.12	9.55	240.43	4.24	287.28	28.20	249.80	25.73	1	1179.20	2.23	0.51	5	448	1	1	1
1822	68.57	89.67	478	10970.71	17.11	14347.52	19.63	0	0	176.91	19.08	278.53	3.50	98.02	11.09	135.98	16.60	1	1612.52	4.49	0.50	4	449	1	1	1
1823	71.67	83.02	478	11467.96	32.24	13283.27	26.71	0	0	107.71	13.62	273.58	3.94	196.94	28.49	163.36	23.74	0	456.05	3.08	0.37	4	450	1	1	1
1824	64.71	58.85	479	10353.20	68.24	9416.46	21.31	0	0	112.28	12.91	314.78	4.94	406.04	78.55	146.37	19.44	1	2746.25	4.51	0.39	5	451	1	1	1
1825	66.93	88.16	480	10708.30	27.57	14105.84	22.53	0	0	125.52	7.82	238.46	4.01	332.02	28.43	282.95	21.80	1	639.55	2.53	0.54	4	452	1	2	2
1826	66.83	88.57	483	10693.16	25.08	14171.41	20.82	0	0	133.88	13.55	252.81	3.78	191.05	22.13	158.48	18.25	0	1691.60	3.57	0.49	3	452	2	2	1
1827	70.20	59.52	480	11231.29	40.96	9523.55	22.14	0	0	163.94	22.90	301.84	5.69	222.35	36.10	108.84	15.68	1	1929.83	3.81	0.35	5	453	1	5	5
1828	68.93	58.54	483	11028.86	15.80	9366.59	23.74	0	0	173.91	11.70	297.52	4.31	183.32	14.23	271.74	22.05	1	2557.38	4.51	0.63	4	453	2	5	4
1829	68.03	59.18	484	10885.55	34.38	9468.45	37.79	0	0	129.56	16.89	323.36	6.00	204.89	30.96	224.98	34.08	0	3544.75	3.09	0.33	5	453	3	5	3
1830	69.24	58.80	486	11077.78	23.42	9408.48	35.28	0	0	137.60	11.95	281.28	5.11	212.39	21.37	307.64	34.69	1	2151.65	3.42	0.46	4	453	4	5	2
1831	67.66	58.43	487	10825.64	29.27	9349.07	29.36	0	0	147.39	14.63	295.54	5.56	227.34	27.14	230.69	26.56	0	2860.75	3.10	0.44	5	453	5	5	1
1832	73.75	84.42	480	11799.51	29.67	13507.76	25.70	0	0	124.38	10.17	273.46	4.53	280.90	28.29	247.04	23.75	1	1206.02	4.25	0.48	5	454	1	7	7
1833	74.54	84.46	481	11925.85	18.83	13512.87	26.46	0	0	131.50	10.91	282.13	3.75	176.41	16.84	246.54	23.96	0	2352.25	3.89	0.54	3	454	2	7	6
1834	75.17	84.59	482	12026.52	22.37	13533.98	23.96	0	0	120.16	14.62	282.13	3.35	141.89	19.88	151.10	20.68	0	1050.08	3.48	0.43	5	454	3	7	5
1835	75.04	85.72	485	12007.06	28.84	13714.43	34.74	0	0	107.43	16.77	286.25	4.15	143.29	26.01	171.63	30.45	0	1257.27	3.00	0.30	4	454	4	7	4
1836	74.53	86.95	488	11924.70	19.14	13911.49	24.44	0	0	168.60	16.89	286.52	4.46	146.50	16.49	187.70	21.51	0	2594.02	4.91	0.50	4	454	5	7	3
1837	73.46	86.90	489	11753.78	19.68	13903.89	20.53	0	0	166.80	12.11	261.77	4.33	210.79	17.66	219.44	18.52	0	1725.10	4.93	0.60	4	454	6	7	2
1838	74.24	88.10	490	11878.42	17.33	14095.20	35.58	0	0	135.76	12.33	284.10	4.13	148.58	15.49	292.60	34.18	1	2172.45	4.37	0.51	4	454	7	7	1
1839	84.78	67.70	483	13564.61	35.76	10831.58	30.54	0	0	104.20	15.48	278.46	4.25	185.65	31.52	158.50	26.87	0	1488.05	3.06	0.31	4	455	1	1	1
1840	63.71	55.47	485	10193.52	33.43	8875.90	21.39	0	0	144.19	11.02	288.04	4.97	328.13	33.94	221.50	19.61	1	2876.08	5.17	0.50	4	456	1	2	2
1841	64.14	56.95	486	10262.78	27.99	9111.69	23.18	0	0	130.94	15.81	315.50	4.09	178.80	24.61	148.54	20.74	0	2611.80	2.16	0.41	4	456	2	2	1
1842	70.36	59.72	485	11257.23	30.32	9555.03	16.91	0	0	142.62	19.09	289.23	3.64	175.05	26.33	87.73	13.58	1	497.25	2.86	0.40	5	457	1	1	1
1843	94.41	103.94	485	15105.29	70.81	16630.19	17.37	0	0	75.10	8.24	201.65	2.84	409.52	75.33	126.75	16.94	1	464.00	3.11	0.44	5	458	1	1	1
1844	75.57	87.77	487	12091.73	16.68	14043.32	16.37	0	0	207.78	21.57	285.83	3.93	115.43	12.53	120.34	14.43	1	1918.15	6.44	0.53	5	459	1	1	1
1845	65.97	60.42	488	10554.93	37.23	9667.75	17.12	0	0	168.44	14.99	315.41	5.19	309.55	36.47	149.51	15.08	1	4401.62	7.76	0.52	5	460	1	18	18
1846	65.49	59.89	489	10478.07	22.52	9582.09	14.74	0	0	216.02	11.15	292.22	5.04	328.31	22.86	224.90	13.67	1	4955.30	5.98	0.69	4	460	2	18	17
1847	65.98	59.99	490	10557.01	15.01	9598.21	17.46	0	0	256.13	20.16	318.05	5.06	147.61	13.44	171.08	15.35	0	2407.10	5.80	0.63	4	460	3	18	16
1848	64.28	60.43	491	10285.18	24.01	9669.39	13.24	0	0	200.50	12.26	283.74	4.50	297.62	23.04	169.20	11.88	1	2469.98	6.36	0.68	4	460	4	18	15
1849	65.37	59.83	492	10458.69	25.98	9573.33	14.37	0	0	192.07	12.84	298.88	4.68	295.29	24.81	168.02	12.94	1	3004.42	6.29	0.64	5	460	5	18	14
1850	65.43	59.63	493	10468.53	39.15	9541.32	24.92	0	0	151.72	12.63	278.57	6.08	348.77	41.26	237.81	23.09	1	2615.92	5.13	0.44	5	460	6	18	13
1851	65.68	60.06	494	10508.23	34.62	9610.05	22.54	0	0	129.72	14.35	306.76	4.55	241.47	31.15	158.19	20.21	0	2554.27	3.43	0.42	3	460	7	18	12
1852	66.66	60.34	495	10665.56	12.75	9654.46	17.22	0	0	173.41	10.28	298.13	3.24	166.61	11.32	224.54	15.36	0	2356.10	4.09	0.72	3	460	8	18	11
1853	65.75	59.20	498	10520.12	25.90	9471.26	44.87	0	0	136.76	12.16	290.16	5.71	228.52	24.25	358.10	47.39	1	2527.55	4.63	0.42	5	460	9	18	10
1854	67.36	58.68	499	10778.34	25.76	9388.07	30.19	0	0	141.51	11.43	296.99	5.20	250.88	23.93	289.00	29.06	1	3477.25	6.58	0.46	4	460	10	18	9
1855	66.22	59.71	500	10594.73	30.42	9553.68	23.45	0	0	189.94	12.31	279.34	6.16	347.64	31.99	268.54	23.41	1	5189.55	5.62	0.59	5	460	11	18	8
1856	66.90	60.58	501	10703.28	21.12	9692.63	21.83	0	0	208.60	23.48	320.40	5.38	144.85	18.84	148.69	18.78	0	2985.55	6.09	0.47	4	460	12	18	7
1857	66.01	59.20	504	10561.94	17.86	9471.61	22.05	0	0	215.60	9.79	289.38	5.36	303.82	17.86	359.03	23.79	1	5159.35	4.71	0.66	5	460	13	18	6
1858	65.42	60.53	505	10466.58	21.60	9684.17	19.56	0	0	219.06	11.42	293.39	5.62	300.88	21.75	291.45	18.91	1	3151.27	4.04	0.66	5	460	14	18	5
1859	63.91	60.32	506	10224.87	22.82	9651.89	10.86	0	0	303.43	18.31	321.47	5.85	285.46	21.53	139.21	9.50	1	4369.05	6.26	0.71	5	460	15	18	4
1860	65.64	59.95	507	10501.89	47.25	9591.95	10.21	0	0	262.35	29.20	351.83	7.16	329.25	47.46	92.02	12.56	1	3890.80	4.38	0.48	4	460	16	18	3
1861	65.87	60.40	508	10539.52	17.52	9663.61	16.15	0	0	264.76	16.11	313.13	5.72	222.64	15.93	206.57	14.48	0	3737.05	4.51	0.68	4	460	17	18	2
1862	65.74	60.56	509	10518.94	44.82	9689.57	13.59	0	0	157.63	9.95	301.72	4.36	457.29	56.61	170.59	12.33	1	3589.23	4.88	0.64	4	460	18	18	1
1863	61.64	57.40	489	9862.21	38.70	9183.93	37.37	0	0	185.11	44.99	332.02	6.26	74.20	25.22	95.62	24.44	1	4810.98	4.80	0.18	4	461	1	6	6
1864	61.98	55.43	492	9917.44	36.07	8868.89	30.96	0	0	115.91	10.23	247.22	4.89	309.40	35.90	266.73	30.26	1	1570.15	1.37	0.44	5	461	2	6	5
1865	63.09	54.24	493	10094.74	46.57	8678.80	23.23	0	0	115.80	9.89	242.34	4.63	384.02	51.66	214.92	21.57	1	1203.33	1.94	0.45	4	461	3	6	4
1866	62.72	54.79	494	10035.23	33.75	8767.11	19.94	0	0	124.06	9.84	265.20	4.11	319.56	33.66	197.94	18.13	1	1560.67	2.00	0.53	5	461	4	6	3
1867	61.80	54.94	495	9888.33	32.27	8790.77	30.25	0	0	129.48	14.61	267.86	5.21	222.17	29.08	208.41	27.23	0	1283.45	2.00	0.40	5	461	5	6	2
1868	61.63	56.59	496	9861.59	16.97	9055.15	32.09	0	0	117.43	12.85	292.96	3.23	112.17	13.13	223.87	28.26	1	2966.88	3.62	0.47	5	461	6	6	1
1869	61.24	55.09	491	9797.99	26.33	8814.99	30.01	0	0	108.43	9.80	257.81	3.96	227.83	23.98	255.70	28.13	1	-1.85	1.86	0.47	5	462	1	1	1
1870	85.94	66.71	491	13750.36	45.12	10674.37	14.60	0	0	126.58	9.26	259.27	3.70	411.81	51.45	157.08	13.15	1	1885.27	3.32	0.59	4	463	1	1	1
1871	71.11	86.45	492	11377.59	27.21	13831.60	19.13	0	0	134.23	14.52	260.78	3.70	192.85	23.96	133.98	15.94	1	529.42	4.18	0.47	4	464	1	7	7
1872	70.36	85.25	493	11257.49	29.37	13640.72	25.26	0	0	125.71	13.06	253.82	4.32	217.19	26.80	188.73	22.52	0	-178.38	3.52	0.44	5	464	2	7	6
1873	71.76	85.86	494	11482.22	36.84	13738.31	20.97	0	0	123.35	11.93	261.48	4.33	289.72	35.01	169.46	18.88	1	1713.12	3.70	0.46	4	464	3	7	5
1874	71.18	85.81	495	11389.32	22.16	13729.31	15.09	0	0	164.18	16.41	282.72	3.62	171.23	19.36	118.33	13.90	1	1256.58	5.15	0.53	4	464	4	7	4
1875	71.99	86.90	496	11518.53	12.98	13903.96	10.24	0	0	260.25	17.05	265.02	3.62	153.73	11.46	124.04	9.78	1	1252.60	5.71	0.73	4	464	5	7	3
1876	71.12	86.33	497	11379.53	18.31	13813.23	21.12	0	0	174.83	18.71	275.77	4.14	133.19	16.71	151.90	18.32	1	1210.85	5.46	0.49	4	464	6	7	2
1877	72.43	85.91	499	11588.38	16.82	13746.34	18.74	0	0	165.48	14.86	270.71	3.54	143.20	14.36	160.47	16.49	0	630.73	4.67	0.57	4	464	7	7	1
1878	76.90	82.80	493	12303.24	26.12	13247.97	41.27	0	0	99.93	9.72	265.31	4.14	211.03	23.82	312.78	41.18	1	498.65	4.69	0.41	4	465	1	2	2
1879	77.92	82.57	496	12466.65	15.67	13211.18	34.48	0	0	110.74	15.35	270.09	3.21	101.10	17.87	198.06	30.20	1	-158.05	2.28	0.40	5	465	2	2	1
1880	67.20	58.41	496	10751.48	35.71	9345.53	30.92	0	0	116.38	12.03	293.97	5.02	264.23	33.99	234.49	28.23	1	2403.92	4.10	0.38	5	466	1	1	1
1881	85.35	67.76	498	13655.65	19.85	10841.90	24.29	0	0	130.86	12.45	280.44	3.57	161.02	17.49	197.03	21.46	0	1375.73	2.99	0.51	3	467	1	6	6
1882	84.99	67.33	499	13598.52	35.69	10772.21	25.14	0	0	102.54	13.80	288.18	3.77	204.13	31.57	143.66	21.89	0	1211.98	2.70	0.35	4	467	2	6	5
1883	85.84	67.63	500	13734.90	10.05	10821.31	34.46	0	0	161.64	23.24	285.40	3.63	71.89	9.70	196.72	30.21	1	1332.10	4.01	0.41	5	467	3	6	4
1884	85.21	67.16	501	13634.36	42.43	10745.21	22.60	0	0	98.98	11.77	277.98	3.81	272.52	39.32	148.02	20.36	1	951.62	2.19	0.39	5	467	4	6	3
1885	85.70	67.23	502	13711.73	48.10	10757.11	33.66	0	0	80.74	10.53	284.44	4.21	283.22	45.56	202.39	30.51	1	2751.98	3.35	0.30	5	467	5	6	2
1886	84.44	68.09	503	13510.26	30.93	10894.71	32.08	0	0	112.51	11.88	272.64	4.61	228.69	28.02	235.48	29.55	0	2507.02	3.75	0.39	4	467	6	6	1
1887	61.16	60.84	499	9786.28	25.60	9734.19	26.57	0	0	129.09	20.18	283.63	4.02	127.86	23.29	132.33	23.93	1	376.90	2.24	0.33	5	468	1	4	4
1888	61.95	59.95	502	9911.30	38.20	9592.71	21.61	0	0	157.27	13.65	283.72	5.28	298.62	37.82	193.93	19.46	1	3815.12	4.52	0.54	5	468	2	4	3
1889	62.80	60.18	505	10047.28	32.93	9628.71	17.91	0	0	209.56	10.72	267.21	4.80	371.79	28.71	255.21	17.64	1	5676.35	5.02	0.76	5	468	3	4	2
1890	62.39	58.99	507	9982.62	20.99	9437.77	16.15	0	0	264.24	14.28	275.69	6.16	288.28	20.64	233.70	14.91	1	3551.85	4.48	0.69	5	468	4	4	1
1891	63.06	54.38	499	10088.90	33.90	8700.59	27.18	0	0	127.55	19.32	277.96	4.66	171.89	29.75	136.74	23.04	0	1034.48	1.89	0.31	3	469	1	5	5
1892	62.53	54.20	500	10004.22	40.93	8671.92	21.36	0	0	129.28	21.14	281.51	4.61	194.53	35.76	104.16	20.27	1	103.80	1.87	0.30	4	469	2	5	4
1893	61.37	55.64	503	9819.84	23.64	8902.48	28.00	0	0	129.57	7.96	254.24	3.97	288.45	23.40	321.21	28.41	1	4301.08	1.58	0.61	5	469	3	5	3
1894	62.31	55.93	505	9970.24	26.56	8948.77	35.38	0	0	164.65	8.53	222.18	5.16	363.25	28.38	423.47	36.54	1	3632.35	1.86	0.60	5	469	4	5	2
1895	62.11	56.00	506	9938.38	29.29	8960.13	38.51	0	0	147.88	9.56	243.69	5.39	334.55	30.34	379.09	38.57	1	3654.73	2.10	0.53	5	469	5	5	1
1896	65.73	60.09	500	10517.37	44.77	9614.93	50.29	0	0	141.90	13.91	301.65	6.56	337.51	45.96	299.73	44.57	1	5189.55	4.88	0.52	5	470	1	3	3
1897	64.97	59.36	502	10395.65	35.53	9496.83	12.42	0	0	178.46	12.26	318.74	4.38	363.91	37.60	140.80	10.89	1	3504.65	3.88	0.65	5	470	2	3	2
1898	64.45	59.83	503	10312.74	22.01	9572.40	14.17	0	0	312.28	19.55	326.55	7.04	270.55	20.39	176.58	12.74	1	4562.67	7.44	0.67	4	470	3	3	1
1899	74.06	83.61	502	11850.03	11.11	13377.67	45.08	0	0	141.80	23.99	285.98	4.02	77.18	12.31	220.43	39.88	1	756.65	3.43	0.31	5	471	1	5	5
1900	74.17	84.03	503	11867.93	23.15	13445.05	30.68	0	0	129.95	14.93	274.12	4.30	155.81	20.56	205.92	27.25	0	511.00	3.67	0.44	5	471	2	5	4
1901	74.33	83.22	504	11892.33	21.88	13314.70	23.26	0	0	131.58	12.00	264.52	3.75	185.69	19.44	197.25	20.67	0	1316.88	4.08	0.52	4	471	3	5	3
1902	72.98	83.58	505	11676.81	28.05	13372.56	26.14	0	0	140.01	14.35	275.15	4.84	211.93	25.18	197.93	23.34	0	711.25	3.84	0.44	4	471	4	5	2
1903	72.90	84.06	506	11663.93	12.66	13449.36	15.95	0	0	210.92	13.89	278.22	3.68	148.68	11.31	186.78	14.04	0	1085.88	4.74	0.70	3	471	5	5	1
1904	71.97	89.26	505	11515.94	20.73	14281.83	42.38	0	0	112.13	19.51	280.89	4.15	105.38	23.83	193.43	37.13	1	409.05	2.92	0.29	5	472	1	3	3
1905	72.37	89.90	506	11579.50	29.11	14383.39	12.01	0	0	152.64	17.71	276.40	3.56	201.04	25.52	95.35	13.71	1	1375.55	3.91	0.48	5	472	2	3	2
1906	73.07	89.41	507	11691.84	14.58	14305.78	19.82	0	0	139.45	8.74	260.49	3.02	180.91	13.07	244.75	17.94	0	996.90	3.75	0.67	3	472	3	3	1
1907	63.69	60.61	508	10190.98	83.13	9697.96	30.33	0	0	128.94	23.93	350.77	7.25	308.41	81.89	122.38	24.57	1	5463.70	5.87	0.30	5	473	1	1	1
1908	64.13	54.57	508	10260.63	44.26	8731.15	58.32	0	0	99.29	26.93	297.97	6.11	127.94	41.10	165.96	50.81	1	1156.70	1.38	0.13	4	474	1	3	3
1909	62.88	54.56	510	10060.77	24.08	8730.30	38.22	0	0	129.95	20.18	302.95	4.82	123.00	23.01	190.65	33.47	1	2839.05	4.19	0.31	5	474	2	3	2
1910	62.32	54.76	512	9971.37	42.13	8761.31	41.29	0	0	120.72	28.98	300.56	5.96	133.73	35.80	131.92	36.07	1	2175.62	1.85	0.17	4	474	3	3	1
1911	70.89	83.66	508	11341.91	15.21	13385.54	9.97	0	0	221.59	14.56	269.63	3.17	176.58	13.27	109.32	7.75	1	606.85	4.41	0.72	4	475	1	3	3
1912	70.59	83.77	509	11294.70	17.95	13403.56	17.67	0	0	181.38	17.96	267.30	3.84	137.90	15.11	137.04	15.50	0	-104.65	4.82	0.53	4	475	2	3	2
1913	70.78	83.50	510	11324.15	24.05	13360.31	41.19	0	0	110.38	10.16	252.58	4.27	205.09	21.83	318.27	41.41	1	-706.75	1.60	0.45	4	475	3	3	1
1914	75.83	88.67	508	12133.35	29.42	14187.06	20.67	0	0	110.97	11.14	262.42	3.41	225.05	26.59	159.36	18.29	0	1345.27	2.87	0.48	4	476	1	2	2
1915	76.07	88.57	510	12170.76	15.83	14170.61	13.41	0	0	195.30	15.29	276.34	3.37	154.96	13.94	128.40	10.89	1	583.75	4.81	0.64	3	476	2	2	1
1916	63.17	62.60	510	10107.86	37.69	10015.50	24.56	0	0	117.62	15.53	308.94	4.41	219.72	33.45	142.85	21.19	0	1969.48	3.27	0.36	3	477	1	9	9
1917	61.97	61.96	511	9915.63	25.53	9914.38	51.40	0	0	120.28	11.38	284.04	5.33	213.96	23.51	382.01	56.69	1	3148.55	4.09	0.41	5	477	2	9	8
1918	61.86	61.10	512	9896.97	20.05	9776.78	29.40	0	0	156.34	14.83	321.95	4.75	164.05	17.90	237.90	26.79	0	3376.50	3.37	0.50	5	477	3	9	7
1919	62.14	61.05	513	9942.69	25.19	9767.64	60.95	0	0	137.55	9.67	293.06	5.74	281.22	24.83	521.85	84.74	1	3539.40	2.94	0.50	5	477	4	9	6
1920	63.59	59.85	514	10173.97	22.71	9575.75	14.02	0	0	211.92	9.76	320.76	4.80	361.59	24.49	241.69	13.09	1	5811.40	6.66	0.71	5	477	5	9	5
1921	64.25	60.25	515	10280.14	26.78	9640.77	21.50	0	0	172.63	11.30	339.22	5.41	312.31	26.69	258.80	20.20	1	6041.10	8.61	0.55	5	477	6	9	4
1922	63.16	59.73	516	10106.34	40.01	9557.32	13.90	0	0	166.12	10.58	331.95	4.48	415.03	45.47	172.02	12.60	1	3878.08	4.78	0.64	4	477	7	9	3
1923	61.85	59.43	517	9895.69	23.03	9508.02	63.32	0	0	160.02	12.58	309.41	6.80	235.21	21.52	500.40	87.45	1	4576.15	4.75	0.46	5	477	8	9	2
1924	61.95	60.81	518	9912.54	18.63	9729.73	20.72	0	0	193.58	11.85	285.94	4.92	237.57	17.16	259.71	19.63	1	3176.17	4.00	0.65	5	477	9	9	1
1925	75.90	85.37	512	12143.80	25.56	13659.99	46.00	0	0	112.96	12.84	291.46	4.90	176.12	23.08	306.01	44.71	1	2205.02	4.36	0.37	4	478	1	2	2
1926	75.51	85.16	513	12081.15	22.39	13625.03	19.54	0	0	188.90	23.86	306.87	4.68	134.61	18.48	121.40	18.24	1	2665.42	7.79	0.43	5	478	2	2	1
1927	66.41	60.24	513	10626.18	28.77	9638.57	21.46	0	0	231.17	41.12	339.73	5.72	87.92	17.33	90.05	18.73	1	2511.60	3.65	0.30	5	479	1	1	1
1928	72.91	73.10	513	11664.97	25.55	11696.58	33.86	0	0	109.98	13.16	272.91	4.06	165.46	22.76	218.58	30.23	0	890.30	3.70	0.39	3	480	1	1	1
1929	70.27	86.70	514	11243.00	24.47	13871.63	38.75	0	0	140.90	27.73	290.40	4.91	89.04	20.20	152.22	33.49	1	713.88	3.39	0.24	4	481	1	1	1
1930	73.93	83.28	514	11829.25	20.90	13325.03	16.90	0	0	178.10	17.87	298.48	4.00	160.18	18.36	128.78	14.53	1	1865.00	5.61	0.52	5	482	1	1	1
1931	74.53	88.72	514	11925.13	46.88	14195.14	107.85	0	0	49.05	8.28	280.37	4.07	220.61	43.14	419.57	122.45	1	577.00	1.49	0.26	5	483	1	1	1
1932	69.76	88.88	516	11161.68	14.38	14221.55	26.73	0	0	168.13	20.68	265.93	3.82	89.13	12.70	169.59	23.31	1	402.60	4.14	0.45	4	484	1	1	1
1933	71.25	83.06	516	11400.26	26.49	13288.86	23.01	0	0	130.66	18.67	279.93	3.88	143.33	23.09	127.32	21.86	1	-267.15	2.19	0.36	3	485	1	5	5
1934	70.35	84.22	519	11256.06	23.51	13475.97	25.58	0	0	143.99	20.42	286.21	4.15	124.36	19.26	138.13	22.40	1	979.05	4.71	0.37	5	485	2	5	4
1935	70.16	85.50	520	11225.76	17.14	13679.74	15.14	0	0	180.27	12.78	281.02	3.60	186.48	15.13	164.66	13.31	0	2233.42	4.92	0.66	3	485	3	5	3
1936	70.43	86.70	521	11268.72	13.84	13871.76	13.43	0	0	250.58	15.29	279.18	4.23	175.00	12.19	169.72	11.83	0	1641.55	9.20	0.72	3	485	4	5	2
1937	70.40	86.10	522	11263.76	18.53	13776.60	18.27	0	0	188.70	16.68	276.05	4.24	161.35	16.19	159.32	16.13	0	1652.12	4.30	0.57	3	485	5	5	1
1938	62.08	55.65	517	9932.02	24.36	8904.50	37.75	0	0	163.83	9.14	236.94	4.93	326.99	24.88	396.43	33.80	1	2772.65	2.06	0.63	5	486	1	9	9
1939	61.98	56.73	518	9917.02	36.17	9077.02	40.26	0	0	122.83	10.66	298.52	5.57	314.88	36.43	323.67	40.92	1	4592.83	2.83	0.41	5	486	2	9	8
1940	62.72	58.54	519	10035.57	36.29	9366.39	121.36	0	0	111.44	15.20	336.24	7.70	211.35	33.39	511.82	147.06	1	4891.88	4.34	0.25	5	486	3	9	7
1941	61.45	58.36	520	9831.79	50.67	9337.85	49.73	0	0	123.60	30.93	357.06	7.50	155.35	43.97	152.49	43.21	0	3963.15	1.52	0.14	3	486	4	9	6
1942	62.28	56.83	521	9965.43	28.09	9092.24	38.00	0	0	161.46	9.52	257.28	5.09	351.62	29.75	376.79	33.13	1	6737.20	1.64	0.65	5	486	5	9	5
1943	62.02	55.32	523	9923.92	35.74	8850.86	31.71	0	0	133.39	8.06	235.64	4.55	405.37	40.92	331.74	30.60	1	2506.48	0.77	0.61	5	486	6	9	4
1944	61.75	56.69	525	9879.89	34.50	9071.12	39.94	0	0	148.45	22.67	340.36	6.93	174.71	30.61	202.18	35.43	0	4805.98	2.13	0.29	5	486	7	9	3
1945	61.65	55.98	526	9864.70	21.65	8956.16	24.08	0	0	168.94	8.61	244.43	4.48	322.39	21.89	318.71	24.16	1	4053.12	1.62	0.67	5	486	8	9	2
1946	61.53	55.95	527	9844.59	28.42	8952.19	33.97	0	0	153.59	8.44	241.31	4.91	357.92	29.75	391.55	34.40	1	5305.30	1.88	0.62	5	486	9	9	1
1947	66.23	60.59	517	10596.24	42.31	9695.12	31.84	0	0	131.42	21.04	327.83	5.97	203.82	37.40	153.25	27.86	0	1046.30	1.91	0.28	5	487	1	19	19
1948	66.69	59.09	518	10669.97	15.16	9454.26	14.12	0	0	246.61	23.88	331.08	4.26	118.74	12.48	117.64	14.03	1	2449.12	3.16	0.56	4	487	2	19	18
1949	65.83	58.83	519	10533.27	38.38	9412.27	24.54	0	0	155.29	15.70	330.95	6.03	285.33	36.96	189.93	22.14	1	4241.73	3.71	0.44	5	487	3	19	17
1950	65.95	59.40	520	10552.28	21.55	9503.39	16.83	0	0	269.62	15.85	328.68	6.69	280.93	20.59	225.00	15.35	1	5092.17	4.18	0.65	5	487	4	19	16
1951	65.77	59.53	521	10522.42	22.62	9524.60	10.25	0	0	410.95	15.85	281.84	5.07	412.99	17.75	215.25	9.19	1	7223.80	7.20	0.88	5	487	5	19	15
1952	66.37	59.17	522	10619.41	13.72	9467.56	12.62	0	0	413.99	21.07	351.49	6.94	208.85	12.23	192.29	11.26	0	7713.45	7.22	0.77	3	487	6	19	14
1953	66.23	59.38	523	10596.27	11.94	9500.03	9.27	0	0	573.14	26.19	351.04	7.48	201.53	10.55	156.43	8.14	0	8573.27	13.43	0.82	3	487	7	19	13
1954	65.68	58.32	524	10508.73	21.26	9330.84	15.02	0	0	282.47	18.65	332.23	6.33	244.86	19.80	176.94	13.42	0	4280.55	5.16	0.66	4	487	8	19	12
1955	65.69	59.76	525	10509.94	26.24	9560.81	22.53	0	0	227.12	18.99	340.29	7.00	240.36	24.46	209.35	20.49	0	5065.30	3.41	0.54	5	487	9	19	11
1956	65.21	59.87	526	10434.28	15.27	9579.67	15.89	0	0	327.22	21.06	358.82	6.40	183.39	13.54	190.78	14.09	0	4067.55	5.93	0.69	3	487	10	19	10
1957	66.96	60.26	529	10712.95	36.74	9641.74	26.06	0	0	157.67	8.69	281.93	5.16	412.64	36.96	352.26	27.85	1	3564.58	2.22	0.55	5	487	11	19	9
1958	67.11	59.30	530	10736.91	38.37	9488.33	31.08	0	0	159.47	14.57	309.42	7.01	317.68	38.57	262.36	30.05	1	3113.55	3.20	0.42	5	487	12	19	8
1959	68.53	60.69	531	10964.17	25.13	9710.55	27.07	0	0	174.49	10.96	264.87	5.66	296.98	25.27	327.11	27.64	1	1753.83	2.59	0.56	5	487	13	19	7
1960	67.76	60.92	532	10841.73	66.59	9747.99	33.95	0	0	89.60	9.75	287.80	5.02	410.35	75.25	246.32	32.10	1	2265.42	2.44	0.32	5	487	14	19	6
1961	67.38	60.11	535	10780.12	19.07	9618.31	16.88	0	0	297.37	17.30	318.48	6.99	255.00	17.58	226.69	15.41	1	5327.52	6.69	0.66	3	487	15	19	5
1962	66.01	59.13	536	10562.38	92.51	9460.88	25.72	0	0	124.34	12.86	324.76	6.08	502.95	99.62	195.95	23.49	1	3698.95	4.00	0.40	5	487	16	19	4
1963	65.11	57.88	537	10417.55	12.99	9261.17	12.15	0	0	288.75	20.17	314.22	4.36	144.10	11.58	135.41	11.02	0	2757.05	6.05	0.70	3	487	17	19	3
1964	66.48	56.78	538	10636.18	29.01	9084.86	24.92	0	0	190.06	32.75	328.66	5.93	125.22	22.91	111.66	22.44	1	3414.50	3.82	0.28	3	487	18	19	2
1965	67.12	56.52	539	10739.42	21.33	9042.41	20.17	0	0	192.19	20.85	281.42	4.78	151.25	18.84	141.78	17.09	0	1248.85	2.98	0.48	5	487	19	19	1
1966	86.86	66.90	517	13897.33	27.32	10703.91	28.06	0	0	99.96	8.80	249.93	3.60	240.62	25.41	248.00	25.94	0	688.20	3.29	0.46	3	488	1	1	1
1967	69.81	85.89	518	11170.11	40.63	13741.78	24.80	0	0	98.40	7.89	249.22	3.93	367.46	44.16	245.36	23.24	1	133.50	2.39	0.44	4	489	1	1	1
1968	64.41	59.42	519	10305.12	61.81	9507.45	43.26	0	0	136.46	11.64	307.95	6.57	467.06	80.39	312.54	40.57	1	5065.05	4.66	0.53	5	490	1	2	2
1969	65.71	59.74	521	10513.10	16.84	9557.91	9.80	0	0	413.62	15.88	320.85	6.71	327.72	17.01	200.68	8.98	1	7223.80	7.68	0.82	5	490	2	2	1
1970	61.77	56.23	520	9882.55	24.76	8997.12	38.60	0	0	142.98	9.21	274.66	4.81	295.93	24.17	369.80	37.18	1	4869.33	2.08	0.60	5	491	1	1	1
1971	70.97	83.74	523	11355.33	6.86	13397.98	9.73	0	0	235.13	11.51	275.69	2.34	115.70	7.13	155.21	8.48	1	1274.25	6.96	0.83	4	492	1	5	5
1972	70.49	83.93	524	11278.18	13.28	13428.38	14.79	0	0	209.84	12.05	270.21	3.70	178.95	11.78	199.18	13.15	0	1179.20	6.36	0.73	2	492	2	5	4
1973	71.25	83.82	525	11399.47	14.47	13410.64	15.58	0	0	192.61	14.70	269.04	3.50	145.89	12.67	157.17	13.69	0	400.67	4.62	0.65	3	492	3	5	3
1974	71.62	84.30	526	11459.36	15.66	13488.12	14.59	0	0	211.38	14.27	281.30	3.95	178.90	13.80	166.75	12.86	0	1669.70	7.47	0.68	3	492	4	5	2
1975	71.34	85.51	527	11414.99	28.31	13681.19	27.65	0	0	125.68	9.99	268.13	4.54	270.78	27.53	271.72	26.04	1	3035.95	5.22	0.48	5	492	5	5	1
1976	62.17	58.94	524	9946.80	58.28	9431.07	24.87	0	0	141.22	11.53	279.21	5.68	423.96	57.11	238.01	23.20	1	4343.85	2.84	0.50	5	493	1	15	15
1977	63.04	60.05	527	10085.88	41.32	9608.24	22.98	0	0	160.92	14.71	341.61	6.21	331.40	42.05	197.92	20.91	1	3538.38	4.69	0.46	5	493	2	15	14
1978	62.91	61.31	528	10066.38	23.20	9809.82	28.65	0	0	183.96	16.32	328.83	6.15	204.07	20.95	250.43	26.21	1	2543.60	4.13	0.48	3	493	3	15	13
1979	63.10	60.57	529	10096.74	20.71	9691.69	10.27	0	0	290.41	13.13	315.14	5.22	332.65	21.04	178.24	9.27	1	4671.33	5.48	0.78	4	493	4	15	12
1980	61.85	60.00	530	9896.06	22.78	9600.71	19.62	0	0	238.08	18.81	319.81	6.43	223.46	20.49	192.87	17.57	0	4108.02	3.79	0.57	4	493	5	15	11
1981	63.22	60.81	531	10115.28	45.77	9730.02	19.36	0	0	286.01	29.97	355.90	9.81	301.61	45.12	143.70	17.39	1	5832.80	7.06	0.50	5	493	6	15	10
1982	62.20	60.81	532	9951.74	13.89	9729.42	14.59	0	0	364.47	15.86	282.13	6.67	246.71	13.03	257.71	13.80	1	5669.27	9.89	0.78	5	493	7	15	9
1983	63.95	60.13	533	10231.70	24.86	9621.08	16.30	0	0	220.25	11.27	296.39	5.60	354.72	26.42	252.02	15.32	1	5941.80	8.03	0.65	4	493	8	15	8
1984	64.36	58.23	534	10298.36	21.89	9316.22	20.91	0	0	319.62	36.37	381.91	8.20	147.40	18.87	141.30	18.35	0	6038.50	6.35	0.46	5	493	9	15	7
1985	63.34	57.51	535	10134.31	99.46	9202.25	70.47	0	0	81.16	30.09	360.90	8.37	206.63	87.76	145.84	60.79	0	4024.55	1.11	0.07	5	493	10	15	6
1986	63.15	55.84	536	10103.28	54.23	8934.59	32.92	0	0	120.98	10.38	266.58	5.63	421.90	62.92	278.15	33.24	1	2316.80	2.32	0.46	5	493	11	15	5
1987	61.84	55.44	537	9893.94	40.35	8871.16	31.28	0	0	122.01	11.28	265.03	5.26	303.36	40.51	264.36	29.24	1	3465.88	4.12	0.42	5	493	12	15	4
1988	61.89	55.90	538	9902.73	20.00	8943.68	25.90	0	0	150.79	8.09	259.47	4.04	287.46	19.36	325.87	26.03	1	3076.75	1.80	0.67	5	493	13	15	3
1989	61.79	56.32	539	9886.24	25.72	9010.88	35.66	0	0	138.29	8.97	258.05	5.03	307.54	25.72	381.75	38.83	1	1997.30	1.60	0.52	5	493	14	15	2
1990	62.33	55.46	540	9972.13	25.18	8874.33	20.00	0	0	146.48	9.10	259.31	4.18	309.53	24.87	247.47	19.28	1	1614.50	2.86	0.61	5	493	15	15	1
1991	67.35	59.98	526	10776.15	35.70	9596.74	22.56	0	0	180.71	10.07	283.11	5.16	376.16	32.01	305.70	22.38	1	5219.80	3.14	0.68	5	494	1	1	1
1992	69.74	61.57	527	11158.22	33.81	9850.71	20.24	0	0	130.04	10.50	276.20	4.27	307.60	33.51	196.69	18.33	1	330.33	2.42	0.54	5	495	1	1	1
1993	59.61	60.18	528	9537.78	25.91	9628.53	21.38	0	0	180.88	12.67	278.11	5.35	272.31	25.49	238.64	19.61	1	5010.05	4.00	0.59	5	496	1	1	1
1994	72.36	88.24	528	11577.78	26.25	14117.89	18.95	0	0	156.61	13.71	280.07	4.41	231.80	23.50	167.87	16.89	0	1027.40	3.50	0.53	3	497	1	2	2
1995	72.50	88.87	529	11600.51	25.89	14218.60	17.19	0	0	141.75	13.09	279.62	3.71	216.48	22.90	144.36	15.46	0	2542.30	3.88	0.53	3	497	2	2	1
1996	70.57	89.59	530	11290.55	20.45	14334.13	13.85	0	0	177.15	14.25	277.57	3.59	194.99	17.93	129.85	11.43	1	1750.67	4.92	0.61	4	498	1	1	1
1997	70.07	83.12	531	11211.23	32.71	13298.70	16.30	0	0	112.15	10.92	251.12	3.18	256.43	30.07	131.67	15.19	1	-372.60	2.60	0.51	4	499	1	1	1
1998	68.32	89.18	533	10931.75	25.95	14268.74	43.92	0	0	98.63	13.02	256.44	4.16	152.39	22.98	255.36	40.05	1	939.90	2.68	0.34	4	500	1	1	1
1999	73.19	89.09	533	11710.95	18.49	14253.64	30.78	0	0	128.23	13.75	271.57	3.76	133.96	16.64	221.23	27.35	1	1658.45	4.40	0.46	4	501	1	2	2
[truncated: 27,679 more rows]
