# Supplementary material for: Single-lipid tracking reveals heterogeneities in the nanoscale dynamics of colloid-supported lipid bilayers
Source: Soft Matter. 2025 Mar 26;21(16):3058–66. doi: 10.1039/d4sm01299b (PMC11957375; doi:10.1039/d4sm01299b)
Supplement: SM-021-D4SM01299B-s001 [file SM-021-D4SM01299B-s001.zip › RAW_DOM_tracks/Phase_separated_DOM/S01R17_Results_pix@100_SNR@4_PSF@1p6_link@3_gap@3.csv]

	X_(px)	Y_(px)	Frame_Number	X_(nm)	X_loc_error(nm)	Y_(nm)	Y_loc_error(nm)	Z_(nm)	Z_loc_error(nm)	Amplitude_fit	Amp_error	BGfit	BGfit_error	SD_X_(nm)	SD_X_error(nm)	SD_Y_(nm)	SD_Y_error(nm)	False_positive	IntegratedInt	SNR	R2_fit	Iterations_fit	Track_ID	Particle_ID	Track_Length	Reverse_numbering
1	11.93	110.29	1	1193.49	9.42	11028.92	10.09	0	0	65.38	3.81	139.77	0.97	124.39	8.27	133.25	8.86	0	753.21	6.44	0.63	4	1	1	1	1
2	29.69	98.71	2	2968.54	8.73	9871.00	8.93	0	0	60.16	3.25	140.28	0.80	124.53	7.66	127.37	7.83	0	429.79	5.03	0.67	3	2	1	1	1
3	30.07	4.87	3	3006.79	10.36	487.34	8.48	0	0	65.73	4.29	148.94	0.91	121.94	9.04	99.87	7.43	1	0.00	0.00	0.60	4	3	1	1	1
4	39.48	28.52	4	3947.69	13.60	2852.41	10.26	0	0	53.63	4.16	149.31	0.95	134.71	11.88	101.53	8.92	1	367.52	5.87	0.51	4	4	1	1	1
5	110.83	111.64	4	11082.60	12.95	11164.20	10.66	0	0	53.76	4.19	135.62	0.94	127.56	11.31	104.97	9.29	1	240.75	6.22	0.51	4	5	1	10	10
6	111.04	111.56	5	11104.31	7.61	11156.12	6.69	0	0	74.93	4.14	135.97	0.78	105.57	6.63	92.37	5.70	1	415.35	8.83	0.69	4	5	2	10	9
7	110.73	111.40	7	11073.01	9.72	11140.31	9.69	0	0	64.10	4.30	137.31	0.92	111.27	8.48	110.92	8.44	1	382.42	7.45	0.59	3	5	3	10	8
8	111.40	111.72	9	11140.27	15.78	11171.78	18.06	0	0	47.37	4.88	138.86	1.21	117.97	13.84	135.02	15.83	0	618.81	4.22	0.36	4	5	4	10	7
9	111.01	111.53	10	11100.88	12.00	11152.94	13.30	0	0	51.84	4.49	137.85	0.97	106.58	10.49	118.12	11.60	1	364.69	5.64	0.46	4	5	5	10	6
10	111.30	111.51	11	11129.69	7.68	11151.48	11.36	0	0	62.85	4.22	138.09	0.86	87.43	6.61	129.70	9.89	1	394.71	4.59	0.59	4	5	6	10	5
11	110.87	111.48	13	11087.33	6.97	11147.53	6.94	0	0	86.60	5.42	137.52	0.87	85.84	6.22	83.71	5.69	1	904.96	10.65	0.65	5	5	7	10	4
12	110.83	111.52	15	11083.02	9.88	11152.34	10.52	0	0	57.89	3.72	135.56	0.89	118.24	8.65	125.85	9.21	0	343.31	5.46	0.60	4	5	8	10	3
13	111.09	111.46	16	11109.21	9.27	11145.66	19.54	0	0	54.56	4.57	137.31	1.11	86.13	8.43	179.71	17.22	1	355.54	6.98	0.47	4	5	9	10	2
14	110.52	111.62	20	11052.28	12.74	11161.62	12.73	0	0	50.52	4.27	136.44	0.96	115.95	11.12	115.90	11.12	0	648.15	4.56	0.47	3	5	10	10	1
15	11.91	110.33	8	1191.48	12.11	11033.41	12.57	0	0	53.56	3.91	139.56	1.01	127.90	10.64	132.79	11.04	0	516.58	5.72	0.52	4	6	1	6	6
16	11.75	110.09	9	1175.13	5.51	11008.54	6.18	0	0	94.66	3.96	140.48	0.82	101.27	4.80	113.52	5.38	1	859.27	9.05	0.79	5	6	2	6	5
17	11.79	110.37	11	1179.24	11.05	11036.81	9.78	0	0	65.01	5.09	141.10	0.99	108.16	9.61	95.64	8.43	1	627.60	10.03	0.53	5	6	3	6	4
18	11.90	109.99	12	1190.24	14.89	10998.59	13.66	0	0	58.18	5.13	138.68	1.25	129.90	13.05	119.21	11.98	0	276.21	5.41	0.44	3	6	4	6	3
19	12.33	110.22	13	1232.83	11.18	11022.06	9.48	0	0	60.58	4.72	141.55	0.92	110.26	9.71	93.54	8.27	1	707.83	7.12	0.52	4	6	5	6	2
20	12.14	110.11	14	1214.44	8.28	11010.86	7.30	0	0	77.16	4.26	141.12	0.89	115.05	7.21	101.58	6.39	1	715.67	7.94	0.68	4	6	6	6	1
21	104.46	87.88	16	10445.54	15.08	8788.37	19.06	0	0	41.18	3.42	143.54	1.10	140.56	13.42	176.91	17.12	0	685.67	3.10	0.42	3	7	1	1	1
22	58.13	117.22	19	5813.01	4.79	11721.58	5.24	0	0	152.37	5.29	141.47	1.13	105.85	4.18	115.83	4.57	1	1214.75	12.82	0.84	3	8	1	2	2
23	58.02	117.11	20	5802.22	4.48	11711.46	5.83	0	0	120.34	3.99	138.52	0.92	103.94	3.93	135.20	5.10	1	1376.98	10.63	0.85	4	8	2	2	1
24	110.78	111.70	28	11078.18	12.46	11170.08	12.88	0	0	56.76	4.47	137.59	1.08	121.59	10.92	125.72	11.29	0	779.77	5.74	0.49	4	9	1	3	3
25	110.74	111.73	29	11073.80	9.47	11173.43	9.83	0	0	62.01	4.59	137.11	0.88	98.14	8.22	101.89	8.53	1	731.73	6.44	0.55	4	9	2	3	2
26	110.99	111.53	31	11098.96	8.79	11152.72	8.61	0	0	59.53	3.70	136.38	0.77	108.60	7.67	106.23	7.48	1	501.96	4.75	0.63	3	9	3	3	1
27	110.90	111.00	37	11089.80	8.04	11100.26	11.22	0	0	54.20	3.04	135.24	0.78	110.55	7.07	154.13	9.87	1	442.19	4.70	0.65	4	10	1	5	5
28	110.95	111.33	41	11094.68	8.03	11132.96	9.91	0	0	72.76	4.79	138.44	0.96	93.97	7.09	115.65	8.62	1	1050.35	8.08	0.60	4	10	2	5	4
29	110.93	111.57	42	11093.44	10.70	11157.19	11.36	0	0	53.27	3.54	136.03	0.89	123.99	9.40	131.62	9.97	0	883.83	5.90	0.57	4	10	3	5	3
30	110.63	111.14	45	11062.98	11.82	11114.11	13.12	0	0	50.99	3.99	135.99	0.96	116.35	10.35	129.08	11.49	0	389.23	4.38	0.50	4	10	4	5	2
31	110.92	111.26	46	11091.72	9.30	11126.20	12.40	0	0	55.93	3.08	132.61	0.94	130.54	8.25	173.71	11.02	0	694.94	5.15	0.63	3	10	5	5	1
32	95.99	112.82	38	9598.79	14.53	11281.83	10.53	0	0	50.49	2.76	131.30	0.99	204.51	13.39	150.11	9.46	0	744.08	5.11	0.60	4	11	1	1	1
33	11.73	110.23	44	1172.93	11.82	11022.61	15.49	0	0	50.47	4.44	137.04	1.02	103.39	10.33	135.43	13.54	1	148.35	3.51	0.45	3	12	1	1	1
34	64.55	71.25	47	6455.21	26.04	7125.04	14.53	0	0	42.08	2.73	141.64	1.27	292.33	28.09	177.25	13.47	1	1053.73	4.10	0.44	4	13	1	1	1
35	110.80	111.34	53	11079.62	9.89	11134.23	13.04	0	0	51.70	3.85	136.36	0.88	102.21	8.66	134.75	11.39	1	684.19	4.14	0.53	4	14	1	14	14
36	110.62	111.45	55	11061.61	12.26	11145.30	12.43	0	0	46.94	3.14	134.33	0.90	141.65	10.83	143.66	10.98	0	489.48	4.48	0.55	3	14	2	14	13
37	111.10	111.48	56	11109.80	11.48	11148.27	17.42	0	0	47.34	3.61	134.11	1.03	116.28	10.16	176.14	15.44	0	278.46	4.99	0.49	4	14	3	14	12
38	111.01	111.95	57	11100.77	8.90	11195.13	16.24	0	0	47.31	3.45	135.16	0.86	94.51	7.93	171.49	14.34	1	300.15	5.83	0.53	4	14	4	14	11
39	111.03	111.36	58	11102.78	7.40	11136.33	8.87	0	0	76.37	5.75	137.38	0.90	78.12	7.10	90.79	7.56	1	515.79	7.09	0.56	4	14	5	14	10
40	111.35	111.39	59	11134.79	10.83	11138.66	13.83	0	0	54.17	3.86	133.30	1.01	116.95	9.52	149.39	12.16	0	527.52	5.49	0.53	3	14	6	14	9
41	111.05	111.43	63	11104.88	8.90	11142.72	10.51	0	0	69.08	4.74	134.02	0.99	99.80	7.80	117.75	9.15	1	385.52	6.45	0.58	4	14	7	14	8
42	111.38	111.73	66	11137.64	8.65	11172.63	6.95	0	0	84.38	5.66	137.27	0.94	98.65	7.44	78.96	5.93	1	529.98	7.68	0.61	5	14	8	14	7
43	110.88	111.12	67	11088.24	7.11	11111.70	11.22	0	0	66.14	4.23	137.50	0.88	86.29	6.40	135.20	9.78	1	911.65	6.58	0.61	4	14	9	14	6
44	110.81	111.81	68	11081.40	8.08	11181.45	9.86	0	0	62.76	3.77	136.14	0.83	103.35	7.06	126.05	8.60	1	709.35	7.88	0.64	4	14	10	14	5
45	111.10	111.53	71	11109.51	7.61	11152.68	8.81	0	0	73.66	5.28	135.13	0.88	82.68	6.95	94.30	7.52	1	316.04	6.33	0.58	5	14	11	14	4
46	111.02	111.30	73	11101.55	8.14	11129.86	10.44	0	0	64.64	3.45	134.18	0.91	117.60	7.16	150.87	9.18	0	879.88	5.65	0.67	3	14	12	14	3
47	110.85	111.49	76	11085.43	8.15	11149.48	9.55	0	0	69.45	3.93	135.13	0.92	110.69	7.13	129.70	8.35	1	808.44	9.73	0.66	4	14	13	14	2
48	110.79	111.49	77	11078.99	5.57	11148.59	6.06	0	0	101.04	3.96	134.04	0.87	109.30	4.86	118.81	5.28	1	668.81	8.85	0.80	4	14	14	14	1
49	35.11	34.61	59	3510.61	11.01	3460.72	9.47	0	0	67.61	5.14	148.26	1.01	111.03	9.58	95.29	8.15	1	1132.67	6.80	0.54	5	15	1	1	1
50	83.66	39.79	59	8366.18	11.70	3978.63	11.14	0	0	79.50	5.09	148.77	1.39	140.83	10.31	134.11	9.82	0	1187.85	6.68	0.58	4	16	1	3	3
51	82.46	39.99	60	8246.35	7.88	3998.58	7.55	0	0	100.38	4.44	149.02	1.18	137.19	6.93	131.58	6.65	0	987.29	7.08	0.74	3	16	2	3	2
52	83.85	39.26	61	8385.33	9.03	3925.64	7.61	0	0	84.97	4.30	149.21	1.06	137.22	7.92	115.60	6.67	0	618.04	5.62	0.70	3	16	3	3	1
53	101.02	84.27	59	10102.06	11.53	8427.03	18.21	0	0	54.42	5.50	152.06	1.17	88.50	10.39	138.78	15.87	1	546.38	6.05	0.39	5	17	1	1	1
54	101.02	83.68	81	10102.15	12.03	8368.43	12.25	0	0	62.26	5.95	149.46	1.11	96.75	10.55	98.28	10.60	1	326.90	4.37	0.42	4	18	1	1	1
55	110.55	111.67	82	11055.36	8.60	11166.92	8.31	0	0	70.79	5.54	134.21	0.85	82.16	6.99	79.71	6.89	1	489.35	10.49	0.55	5	19	1	5	5
56	111.29	111.40	83	11128.96	7.29	11139.97	12.00	0	0	68.46	5.71	135.98	0.90	63.08	5.86	109.84	10.36	1	927.58	6.82	0.50	5	19	2	5	4
57	110.88	111.51	84	11088.36	8.08	11150.84	10.61	0	0	65.41	4.71	135.76	0.89	86.92	7.23	113.34	9.21	1	261.17	5.62	0.56	4	19	3	5	3
58	110.92	111.68	85	11091.90	9.63	11168.05	11.80	0	0	60.13	4.34	133.96	0.95	102.63	8.44	125.67	10.29	1	246.48	8.97	0.55	4	19	4	5	2
59	111.01	111.37	87	11101.23	11.13	11137.32	10.88	0	0	56.43	3.83	133.64	0.94	126.22	9.76	123.38	9.54	0	641.62	5.61	0.57	4	19	5	5	1
60	115.19	81.82	82	11518.63	12.49	8182.01	12.86	0	0	62.98	5.64	142.99	1.18	107.19	10.89	110.33	11.21	1	621.75	7.60	0.45	4	20	1	1	1
61	100.68	84.51	87	10068.08	13.12	8451.46	10.12	0	0	66.22	6.60	155.04	1.07	99.65	11.31	72.22	7.48	1	1042.65	7.96	0.42	5	21	1	1	1
62	5.76	64.95	92	576.24	8.21	6495.20	11.33	0	0	75.95	5.04	143.82	1.09	95.14	7.17	131.20	9.88	1	0.00	0.00	0.59	4	22	1	1	1
63	110.75	111.63	93	11074.59	6.36	11162.93	9.05	0	0	80.08	4.88	134.83	0.89	79.96	5.50	113.92	7.84	1	472.04	12.12	0.66	5	23	1	7	7
64	111.28	111.56	95	11127.62	10.82	11155.91	10.19	0	0	64.41	5.16	137.50	0.99	103.47	9.40	97.32	8.78	1	863.06	7.30	0.51	5	23	2	7	6
65	111.20	111.85	98	11119.67	9.69	11185.42	10.12	0	0	63.56	4.76	134.98	0.92	99.29	8.44	103.76	8.82	1	160.83	7.07	0.54	4	23	3	7	5
66	110.84	111.62	101	11084.11	8.18	11161.88	9.84	0	0	63.07	4.32	134.28	0.83	91.98	7.19	110.39	8.55	1	785.98	8.04	0.59	4	23	4	7	4
67	111.23	111.43	102	11123.25	10.35	11143.27	10.09	0	0	58.82	3.70	134.00	0.91	126.48	9.07	123.33	8.84	0	562.85	5.52	0.60	3	23	5	7	3
68	110.88	111.63	103	11088.31	9.57	11163.35	9.20	0	0	60.24	3.85	133.40	0.84	115.11	8.35	110.71	8.02	1	823.65	7.07	0.61	4	23	6	7	2
69	110.79	111.45	107	11079.04	9.72	11144.98	12.42	0	0	61.53	4.50	133.95	1.01	102.28	8.50	130.61	10.84	1	647.44	7.37	0.54	4	23	7	7	1
70	68.52	100.58	111	6851.77	8.68	10058.06	9.97	0	0	71.77	4.12	138.74	1.01	116.27	7.61	133.49	8.74	0	802.69	7.35	0.65	3	24	1	2	2
71	69.11	100.71	112	6910.55	9.84	10071.14	11.42	0	0	68.03	4.62	141.57	1.08	111.45	8.62	129.37	9.99	1	642.58	7.03	0.57	3	24	2	2	1
72	110.79	111.71	114	11078.52	9.68	11170.93	9.66	0	0	68.52	4.69	134.65	0.98	108.74	8.44	108.45	8.41	1	615.44	8.47	0.58	4	25	1	3	3
73	111.22	111.82	115	11122.27	11.55	11182.34	11.03	0	0	55.07	3.96	135.21	0.93	123.66	10.11	118.03	9.65	0	586.77	5.26	0.54	3	25	2	3	2
74	111.06	111.79	119	11106.13	6.52	11178.59	7.98	0	0	73.93	3.87	136.35	0.79	95.81	5.74	117.02	6.95	1	551.98	5.93	0.70	4	25	3	3	1
75	110.88	111.54	127	11088.07	10.10	11154.30	10.46	0	0	63.50	4.32	135.20	0.97	114.06	8.83	118.14	9.14	0	800.54	6.40	0.57	3	26	1	32	32
76	110.94	111.49	128	11094.22	9.28	11148.73	11.34	0	0	69.30	5.11	138.55	1.05	96.80	8.16	118.12	9.87	1	651.33	7.04	0.55	4	26	2	32	31
77	110.99	111.85	132	11099.24	9.08	11185.48	10.74	0	0	67.18	4.53	136.51	0.99	103.57	7.95	122.49	9.37	1	693.90	6.41	0.58	3	26	3	32	30
78	111.01	111.38	135	11100.76	9.01	11137.55	7.43	0	0	77.78	4.61	136.99	0.94	116.65	7.84	96.02	6.41	1	783.27	9.70	0.65	5	26	4	32	29
79	110.89	111.61	136	11088.67	10.63	11160.77	13.38	0	0	58.59	4.72	135.13	1.04	101.48	9.31	127.73	11.68	1	677.29	6.38	0.49	3	26	5	32	28
80	110.83	111.70	137	11082.89	6.62	11170.20	7.84	0	0	83.08	4.17	133.65	0.89	101.38	5.79	119.98	6.84	1	577.56	8.47	0.72	3	26	6	32	27
81	110.77	111.61	138	11077.44	6.35	11160.75	6.62	0	0	83.68	4.55	135.72	0.79	89.53	5.53	93.02	5.66	1	768.75	7.56	0.70	5	26	7	32	26
82	110.94	111.88	139	11094.19	8.30	11187.64	9.80	0	0	66.67	3.56	132.26	0.91	119.78	7.29	141.41	8.61	0	892.19	8.10	0.67	4	26	8	32	25
83	110.84	111.87	140	11083.92	7.09	11186.65	9.16	0	0	70.77	4.24	136.22	0.84	91.09	6.24	117.36	7.97	1	595.23	6.59	0.65	4	26	9	32	24
84	111.08	111.64	141	11108.03	5.42	11164.17	8.77	0	0	84.86	4.74	134.66	0.87	77.19	5.21	121.45	7.62	1	620.48	7.75	0.69	4	26	10	32	23
85	111.04	111.64	143	11103.66	7.08	11164.21	9.49	0	0	69.04	3.69	134.01	0.85	101.93	6.22	136.50	8.29	1	589.15	7.97	0.68	4	26	11	32	22
86	111.32	111.96	144	11131.66	10.71	11195.84	15.94	0	0	49.21	3.68	133.00	0.98	110.36	9.42	164.09	14.07	1	295.02	5.30	0.51	3	26	12	32	21
87	110.96	111.22	145	11095.99	7.76	11121.81	10.50	0	0	71.22	4.75	136.97	0.95	89.88	6.93	120.93	9.13	1	752.06	9.46	0.60	4	26	13	32	20
88	110.95	111.97	146	11094.67	8.04	11196.54	10.61	0	0	59.68	3.50	134.26	0.83	105.58	7.06	139.17	9.28	1	407.50	6.75	0.64	4	26	14	32	19
89	110.65	111.86	147	11064.95	8.63	11186.04	9.36	0	0	71.39	4.38	133.70	0.95	108.07	7.52	117.18	8.17	1	669.85	6.90	0.63	5	26	15	32	18
90	111.18	111.56	148	11118.39	6.69	11156.06	7.97	0	0	78.83	3.71	131.48	0.86	109.21	5.85	130.12	6.97	1	798.75	7.41	0.74	4	26	16	32	17
91	110.78	111.60	149	11077.84	8.14	11160.27	11.74	0	0	70.53	5.40	136.96	1.01	81.87	7.16	117.79	10.19	1	372.83	6.20	0.54	5	26	17	32	16
92	110.72	111.83	150	11072.06	8.32	11182.82	9.58	0	0	69.79	4.85	136.67	0.91	91.77	7.20	105.73	8.33	1	584.54	8.60	0.59	5	26	18	32	15
93	110.89	111.49	151	11088.57	8.25	11148.86	9.07	0	0	62.44	3.54	133.76	0.81	111.78	7.21	122.95	7.93	1	311.65	5.23	0.66	5	26	19	32	14
94	111.16	111.42	152	11116.02	8.37	11141.74	7.97	0	0	73.10	4.65	136.00	0.87	100.95	7.29	95.88	6.85	1	786.83	8.21	0.63	4	26	20	32	13
95	110.58	111.68	154	11057.58	9.70	11168.16	11.20	0	0	61.61	4.83	136.56	0.94	94.53	8.32	109.41	9.73	1	257.73	6.95	0.52	5	26	21	32	12
96	110.97	111.34	155	11097.31	6.07	11134.31	9.25	0	0	72.32	4.17	138.66	0.80	82.42	5.64	123.62	8.04	1	294.56	6.86	0.67	4	26	22	32	11
97	110.92	111.43	156	11092.15	8.30	11143.08	9.23	0	0	66.33	3.73	134.69	0.87	113.61	7.26	126.42	8.08	0	923.88	7.34	0.66	3	26	23	32	10
98	110.75	111.49	157	11074.74	11.17	11149.14	13.99	0	0	56.11	4.18	135.36	1.07	115.66	9.82	144.80	12.28	0	496.10	5.27	0.52	4	26	24	32	9
99	110.69	111.74	158	11069.44	9.41	11173.82	12.26	0	0	64.34	4.09	134.26	1.05	114.04	8.27	148.60	10.77	0	633.67	6.30	0.59	3	26	25	32	8
100	110.82	111.46	159	11081.77	7.94	11145.92	7.63	0	0	70.26	3.39	134.81	0.82	126.46	6.95	121.53	6.68	0	972.15	7.01	0.72	4	26	26	32	7
101	110.84	111.08	160	11083.85	6.63	11108.33	9.01	0	0	79.01	4.32	136.54	0.90	93.42	5.83	126.80	7.85	1	478.88	7.73	0.68	4	26	27	32	6
102	110.85	111.56	161	11084.96	6.97	11156.22	9.56	0	0	69.71	4.16	138.21	0.84	90.11	6.16	123.21	8.32	1	896.17	6.53	0.65	4	26	28	32	5
103	110.92	111.29	162	11092.12	8.34	11129.48	10.49	0	0	58.62	3.49	134.99	0.82	107.78	7.32	135.45	9.18	1	599.29	5.80	0.63	3	26	29	32	4
104	111.15	111.56	163	11114.75	6.00	11156.45	11.10	0	0	75.12	4.25	136.47	0.91	82.60	5.45	151.23	9.68	1	720.96	8.60	0.67	5	26	30	32	3
105	111.04	111.42	164	11104.18	8.72	11141.57	8.23	0	0	75.54	4.63	136.99	0.94	109.10	7.60	102.95	7.14	1	659.94	9.56	0.63	4	26	31	32	2
106	110.83	111.60	166	11082.55	8.08	11160.05	7.61	0	0	76.45	4.60	136.13	0.88	103.08	7.03	96.86	6.55	1	377.69	5.47	0.65	4	26	32	32	1
107	19.67	15.91	150	1967.36	12.40	1591.24	13.93	0	0	50.48	4.07	146.90	1.00	118.57	10.88	133.15	12.21	0	863.50	5.01	0.48	4	27	1	1	1
108	110.96	111.77	172	11095.98	7.01	11176.70	8.71	0	0	80.31	5.44	138.04	0.92	81.29	6.54	99.09	7.55	1	618.85	7.94	0.61	4	28	1	121	121
109	111.15	111.36	173	11115.27	5.92	11136.12	12.08	0	0	72.82	5.41	137.13	0.91	65.88	5.97	127.08	10.49	1	203.75	6.36	0.57	4	28	2	121	120
110	111.13	111.36	174	11112.59	9.53	11135.77	12.65	0	0	55.31	3.46	137.83	0.93	117.51	8.40	155.91	11.13	0	814.83	4.97	0.59	3	28	3	121	119
111	110.96	111.38	178	11096.13	7.49	11137.81	12.27	0	0	60.64	3.47	134.46	0.88	100.93	6.61	165.22	10.79	1	520.92	5.49	0.64	4	28	4	121	118
112	110.75	111.46	179	11074.75	9.04	11146.19	7.87	0	0	71.09	4.75	136.70	0.87	103.60	7.84	89.75	6.65	1	385.42	6.25	0.60	4	28	5	121	117
113	110.69	111.60	180	11069.03	9.71	11159.84	9.13	0	0	57.64	3.35	135.23	0.82	128.45	8.51	120.87	8.01	0	471.96	6.13	0.64	3	28	6	121	116
114	110.84	111.67	181	11084.19	5.23	11166.56	8.44	0	0	74.59	3.62	137.88	0.73	83.40	4.70	133.65	7.34	1	480.79	7.20	0.74	4	28	7	121	115
115	110.91	111.84	182	11091.01	6.84	11184.02	10.66	0	0	65.24	3.52	134.76	0.84	97.74	6.03	152.10	9.35	1	385.21	5.78	0.68	4	28	8	121	114
116	110.85	111.62	183	11085.24	11.49	11161.56	8.69	0	0	65.06	4.99	136.44	0.95	114.75	9.98	86.09	7.31	1	701.46	7.16	0.54	4	28	9	121	113
117	110.87	111.49	184	11086.63	6.44	11148.85	9.21	0	0	68.01	3.48	135.40	0.78	96.88	5.67	138.36	8.04	1	189.44	5.23	0.71	4	28	10	121	112
118	110.83	111.46	186	11082.69	4.97	11145.78	8.55	0	0	79.64	4.16	136.24	0.76	74.77	4.61	126.30	7.43	1	715.04	8.59	0.72	4	28	11	121	111
119	110.91	111.77	187	11090.93	10.96	11177.41	10.40	0	0	58.80	4.20	134.72	0.94	117.91	9.58	111.86	9.08	1	289.83	4.56	0.55	4	28	12	121	110
120	110.60	111.82	188	11059.75	10.64	11182.06	9.72	0	0	64.13	4.12	136.58	0.98	127.55	9.32	116.50	8.51	0	737.79	7.48	0.60	4	28	13	121	109
121	110.57	111.56	190	11056.90	6.91	11155.50	9.01	0	0	86.06	4.16	134.43	1.03	109.83	6.05	143.31	7.90	1	435.25	11.09	0.72	4	28	14	121	108
122	110.84	111.76	191	11083.98	12.15	11176.50	12.02	0	0	55.72	4.21	137.63	1.01	123.54	10.64	122.25	10.53	0	431.15	4.86	0.51	4	28	15	121	107
123	110.90	111.20	192	11089.94	6.30	11120.10	9.40	0	0	70.86	4.18	135.99	0.80	83.21	5.75	122.77	8.17	1	581.12	6.76	0.66	4	28	16	121	106
124	110.88	111.84	193	11088.13	7.42	11183.65	7.66	0	0	68.92	3.51	132.77	0.77	112.05	6.48	115.58	6.69	0	399.17	7.70	0.71	3	28	17	121	105
125	110.95	111.84	194	11094.68	7.50	11184.24	10.11	0	0	62.12	3.40	130.42	0.81	105.43	6.58	142.06	8.85	1	165.19	7.81	0.67	4	28	18	121	104
126	110.80	111.58	195	11079.94	7.26	11158.04	9.04	0	0	76.26	5.18	133.53	0.90	82.36	6.42	102.07	7.80	1	452.17	8.31	0.60	3	28	19	121	103
127	111.16	111.72	197	11116.38	7.02	11171.81	8.24	0	0	75.19	3.78	134.95	0.85	107.41	6.14	126.06	7.20	1	500.46	7.44	0.71	4	28	20	121	102
128	111.05	111.45	198	11104.66	5.84	11144.73	8.51	0	0	80.08	4.14	137.45	0.84	87.56	5.27	126.56	7.40	1	758.19	6.66	0.71	4	28	21	121	101
129	110.86	111.91	199	11085.61	7.84	11190.65	8.96	0	0	69.48	3.79	134.47	0.87	110.67	6.86	126.40	7.83	1	816.21	6.67	0.68	4	28	22	121	100
130	110.93	111.84	200	11092.88	6.47	11184.07	8.03	0	0	80.03	4.36	133.97	0.85	91.63	5.74	113.31	6.98	1	469.12	8.79	0.69	4	28	23	121	99
131	110.92	111.76	201	11091.50	8.02	11175.86	7.49	0	0	70.76	3.63	133.47	0.82	120.10	7.00	112.19	6.54	0	379.40	6.13	0.70	4	28	24	121	98
132	110.79	111.73	203	11079.39	9.60	11172.84	9.70	0	0	68.89	3.54	131.87	1.03	144.08	8.49	145.58	8.58	0	494.83	6.10	0.67	3	28	25	121	97
133	110.79	111.47	205	11078.93	6.29	11147.16	8.56	0	0	72.90	4.19	135.15	0.78	84.23	5.53	114.28	7.43	1	582.02	6.63	0.67	4	28	26	121	96
134	110.88	112.10	206	11088.46	7.32	11210.48	11.83	0	0	65.42	4.05	136.10	0.91	91.27	6.51	146.96	10.34	1	805.17	8.09	0.62	4	28	27	121	95
135	110.82	111.34	208	11081.66	6.66	11134.04	11.01	0	0	75.11	4.66	135.91	0.95	83.00	5.94	136.52	9.59	1	666.98	6.91	0.63	4	28	28	121	94
136	111.24	111.63	209	11124.01	8.80	11163.32	10.32	0	0	66.57	4.34	135.66	0.94	103.71	7.68	121.54	9.00	1	411.21	6.95	0.60	4	28	29	121	93
137	110.84	111.86	210	11083.71	7.96	11186.06	11.65	0	0	65.04	4.78	138.48	0.92	83.88	7.13	121.98	10.13	1	82.71	4.79	0.55	4	28	30	121	92
138	110.60	111.72	211	11060.47	7.15	11172.03	9.54	0	0	71.14	4.41	136.92	0.86	87.89	6.05	117.94	8.29	1	264.04	7.18	0.64	4	28	31	121	91
139	110.81	111.35	212	11080.66	10.06	11135.33	8.15	0	0	68.48	4.26	134.39	0.92	124.23	8.77	100.62	7.09	1	626.85	7.63	0.62	4	28	32	121	90
140	110.56	111.66	213	11056.09	7.66	11166.20	8.04	0	0	75.02	4.88	134.82	0.85	89.57	6.47	94.41	6.91	1	648.75	8.14	0.62	4	28	33	121	89
141	110.84	111.79	214	11083.75	6.68	11178.94	7.09	0	0	97.28	5.69	135.11	0.97	87.95	5.89	93.11	6.17	1	507.60	11.19	0.67	5	28	34	121	88
142	110.72	111.49	215	11071.86	5.57	11149.28	7.07	0	0	101.48	5.90	136.53	0.91	71.86	4.65	92.43	5.99	1	332.21	11.03	0.68	5	28	35	121	87
143	110.90	111.59	216	11090.47	8.74	11158.79	11.51	0	0	63.97	4.01	134.62	0.97	107.34	7.67	141.20	10.08	1	742.33	9.75	0.61	4	28	36	121	86
144	110.79	111.57	217	11078.63	6.19	11157.48	9.65	0	0	75.29	4.25	133.75	0.86	84.48	5.45	131.40	8.40	1	556.42	7.82	0.68	5	28	37	121	85
145	110.85	111.27	218	11085.07	6.75	11127.43	9.19	0	0	78.46	4.20	134.48	0.92	96.98	5.93	131.81	8.02	1	509.42	7.66	0.69	4	28	38	121	84
146	110.71	111.40	219	11070.98	12.36	11140.41	12.34	0	0	58.40	4.80	136.27	1.08	115.56	10.79	115.34	10.77	0	605.31	5.16	0.48	3	28	39	121	83
147	111.09	111.53	220	11108.97	5.56	11152.89	5.62	0	0	91.40	4.92	137.00	0.73	80.45	5.15	77.30	4.39	1	368.52	8.10	0.71	5	28	40	121	82
148	110.80	111.72	221	11079.60	7.19	11172.44	8.81	0	0	83.31	5.24	137.99	0.97	87.95	6.30	107.61	7.65	1	441.83	10.10	0.63	4	28	41	121	81
149	111.09	111.92	223	11108.70	9.83	11192.09	10.22	0	0	59.07	3.57	134.51	0.90	125.36	8.63	130.34	8.97	0	539.67	6.12	0.62	3	28	42	121	80
150	110.89	111.74	224	11088.88	5.12	11174.01	9.31	0	0	79.49	4.52	136.75	0.82	72.86	5.06	127.22	8.09	1	438.96	6.18	0.68	4	28	43	121	79
151	110.85	111.62	226	11085.41	7.28	11162.08	8.15	0	0	78.54	4.33	133.70	0.89	101.50	6.36	113.61	7.10	1	458.42	7.47	0.68	4	28	44	121	78
152	110.98	111.50	227	11097.58	6.42	11149.51	8.99	0	0	77.67	4.88	139.20	0.87	80.52	6.04	110.52	7.80	1	675.96	8.18	0.64	4	28	45	121	77
153	110.90	111.48	228	11090.20	8.11	11147.74	7.19	0	0	81.84	4.83	136.20	0.91	105.41	7.06	93.03	6.14	1	877.38	9.38	0.66	5	28	46	121	76
154	111.04	111.60	232	11103.87	7.01	11159.53	7.12	0	0	84.99	4.41	135.61	0.88	103.89	6.12	105.37	6.18	1	662.27	8.54	0.71	4	28	47	121	75
155	111.07	111.63	233	11107.05	12.01	11163.02	11.02	0	0	61.97	4.53	136.56	1.07	126.46	10.51	115.98	9.64	0	540.46	4.60	0.53	3	28	48	121	74
156	111.12	111.59	236	11111.73	8.51	11159.22	8.59	0	0	68.38	3.61	134.74	0.88	123.99	7.46	125.24	7.53	0	721.44	7.20	0.68	4	28	49	121	73
157	110.98	111.59	239	11097.62	9.11	11159.26	9.20	0	0	59.31	3.57	135.02	0.81	116.35	7.96	117.44	8.03	0	934.17	6.29	0.63	4	28	50	121	72
158	110.71	111.53	240	11071.15	7.87	11153.27	7.58	0	0	79.12	4.54	134.79	0.90	105.28	6.84	101.30	6.56	1	407.17	9.52	0.67	5	28	51	121	71
159	111.02	111.61	241	11102.50	8.74	11161.45	10.85	0	0	68.11	4.20	133.22	1.00	109.12	7.67	135.43	9.50	1	658.38	8.69	0.62	4	28	52	121	70
160	110.93	111.79	242	11092.85	7.72	11179.14	8.32	0	0	77.84	4.23	135.54	0.93	109.09	6.74	117.57	7.26	1	864.21	9.04	0.68	4	28	53	121	69
161	110.95	111.37	243	11094.95	6.69	11137.40	7.60	0	0	76.23	4.30	136.43	0.80	91.55	5.93	103.54	6.58	1	486.38	6.22	0.68	4	28	54	121	68
162	110.84	111.57	244	11084.05	6.63	11156.88	6.18	0	0	92.76	4.66	134.16	0.87	101.26	5.78	94.00	5.29	1	291.92	9.31	0.73	4	28	55	121	67
163	110.82	111.80	245	11082.26	8.51	11179.97	9.64	0	0	60.98	3.36	132.17	0.84	119.00	7.47	134.74	8.45	0	517.60	6.82	0.66	3	28	56	121	66
164	110.80	111.55	247	11079.51	9.31	11154.67	9.72	0	0	63.20	4.06	133.13	0.90	111.27	8.13	116.17	8.48	1	304.44	5.40	0.60	3	28	57	121	65
165	110.97	111.81	249	11097.20	7.20	11180.59	11.26	0	0	64.44	3.29	131.41	0.89	108.90	6.35	170.03	9.94	1	505.35	6.24	0.69	3	28	58	121	64
166	110.86	111.81	250	11085.93	6.66	11180.95	9.41	0	0	64.20	3.28	134.89	0.76	100.29	5.85	141.71	8.23	1	816.50	6.47	0.70	4	28	59	121	63
167	111.12	111.57	251	11111.74	5.89	11156.90	9.26	0	0	74.15	3.74	132.41	0.82	90.17	5.24	141.29	8.08	1	473.27	7.66	0.72	4	28	60	121	62
168	110.76	111.72	252	11076.46	6.14	11172.26	8.75	0	0	74.87	3.90	132.18	0.81	90.57	5.36	129.07	7.62	1	211.56	7.08	0.70	4	28	61	121	61
169	110.81	111.58	253	11080.95	7.00	11157.91	8.24	0	0	82.18	5.21	135.17	0.91	85.05	6.18	99.55	7.10	1	608.71	8.54	0.63	4	28	62	121	60
170	111.02	111.54	254	11102.11	7.00	11153.66	8.68	0	0	74.07	3.91	132.20	0.86	102.17	6.14	126.51	7.57	1	689.35	7.19	0.69	3	28	63	121	59
171	110.79	111.83	256	11078.77	9.37	11182.81	12.06	0	0	54.46	3.65	132.51	0.87	107.51	8.21	138.40	10.55	1	910.44	11.47	0.58	4	28	64	121	58
172	110.79	111.64	258	11079.23	7.25	11163.70	7.85	0	0	80.11	4.95	134.25	0.88	90.12	6.33	97.34	6.77	1	384.48	7.79	0.64	4	28	65	121	57
173	111.08	111.81	259	11108.37	6.00	11180.78	8.18	0	0	81.89	4.09	132.05	0.85	92.49	5.31	125.84	7.13	1	799.46	10.05	0.72	5	28	66	121	56
174	110.99	111.73	260	11098.97	6.85	11172.78	11.11	0	0	72.02	4.49	136.59	0.93	85.69	6.26	137.51	9.68	1	752.46	8.86	0.63	4	28	67	121	55
175	110.96	111.66	261	11095.82	6.61	11165.83	8.23	0	0	79.71	3.94	134.20	0.88	102.94	5.80	128.00	7.18	1	820.40	8.34	0.72	4	28	68	121	54
176	110.93	111.53	263	11093.45	6.83	11153.12	6.77	0	0	96.02	5.15	135.45	0.95	97.69	5.97	96.63	5.82	1	847.46	10.92	0.70	4	28	69	121	53
177	110.70	111.67	264	11069.71	8.90	11166.89	11.06	0	0	68.75	4.72	134.97	1.01	99.53	7.74	123.84	9.65	1	723.35	7.74	0.58	3	28	70	121	52
178	110.97	111.74	265	11097.07	8.12	11173.59	10.29	0	0	68.45	3.65	131.14	0.95	117.46	7.14	148.80	9.04	0	625.38	7.88	0.67	3	28	71	121	51
179	110.92	111.50	266	11091.65	12.71	11149.73	13.74	0	0	47.80	3.52	132.58	0.97	133.15	11.21	143.99	12.11	0	530.96	4.60	0.51	3	28	72	121	50
180	111.20	111.51	267	11119.70	6.04	11150.95	7.22	0	0	92.02	4.56	134.31	0.89	93.77	5.28	111.95	6.27	1	915.10	9.21	0.73	4	28	73	121	49
181	110.83	111.75	268	11082.80	7.44	11175.04	9.20	0	0	61.97	3.51	134.64	0.76	100.89	6.51	124.65	8.02	1	483.90	7.02	0.67	4	28	74	121	48
182	110.95	111.73	269	11094.82	9.11	11172.77	11.09	0	0	63.98	4.51	136.37	0.95	99.50	7.99	121.01	9.67	1	614.17	6.45	0.56	4	28	75	121	47
183	110.74	111.72	271	11073.72	7.06	11171.70	8.19	0	0	72.54	4.14	134.91	0.81	94.88	6.13	110.15	7.12	1	598.04	5.67	0.67	4	28	76	121	46
184	110.77	111.62	272	11076.86	10.48	11161.89	12.36	0	0	55.48	3.82	133.24	0.96	117.09	9.20	138.16	10.84	0	417.06	5.96	0.56	4	28	77	121	45
185	110.83	111.63	274	11083.37	8.14	11162.74	9.85	0	0	75.08	4.84	135.84	0.99	97.22	7.13	117.51	8.58	1	684.04	7.68	0.61	5	28	78	121	44
186	111.07	111.79	276	11107.09	7.46	11179.40	8.59	0	0	66.72	3.95	136.87	0.79	96.90	6.55	111.44	7.47	1	420.81	5.34	0.65	4	28	79	121	43
187	110.76	111.60	277	11075.86	6.14	11160.21	8.35	0	0	85.95	4.91	137.55	0.90	82.39	5.34	112.00	7.24	1	378.98	6.34	0.67	5	28	80	121	42
188	110.93	111.92	278	11092.74	8.04	11192.39	11.49	0	0	66.16	4.49	135.21	0.94	91.34	7.15	130.06	10.01	1	503.65	5.66	0.59	4	28	81	121	41
189	110.97	111.81	279	11097.45	9.90	11180.56	11.57	0	0	62.77	4.42	133.69	1.00	108.16	8.67	126.34	10.11	1	190.77	6.99	0.56	5	28	82	121	40
190	110.95	111.70	280	11095.39	8.31	11169.63	8.64	0	0	79.45	5.07	136.77	0.99	100.00	7.27	103.86	7.50	1	623.00	6.61	0.62	4	28	83	121	39
191	110.77	111.45	282	11077.19	8.93	11144.77	9.90	0	0	64.58	4.44	137.50	0.90	99.80	7.78	110.59	8.61	1	671.23	5.98	0.58	4	28	84	121	38
192	111.26	111.90	283	11126.12	7.90	11189.62	9.91	0	0	71.90	4.12	133.18	0.95	106.07	6.90	133.13	8.66	1	697.83	6.48	0.65	4	28	85	121	37
193	111.06	111.71	284	11105.84	6.69	11171.50	8.89	0	0	75.30	4.04	133.61	0.86	96.02	5.90	127.43	7.75	1	879.58	7.91	0.69	4	28	86	121	36
194	110.47	111.21	286	11047.23	10.71	11121.16	11.28	0	0	54.14	3.99	135.58	0.89	111.63	9.34	117.64	9.85	1	444.08	5.98	0.54	4	28	87	121	35
195	111.13	111.48	287	11112.80	6.16	11148.18	9.83	0	0	73.58	4.72	131.76	0.84	76.08	5.84	118.43	8.53	1	76.00	7.29	0.63	5	28	88	121	34
196	110.97	111.49	288	11097.42	8.11	11149.36	9.93	0	0	63.82	3.87	134.04	0.85	102.79	7.11	125.78	8.66	1	682.21	7.11	0.63	3	28	89	121	33
197	111.07	111.96	289	11107.24	8.01	11196.41	11.25	0	0	67.15	4.36	134.69	0.95	95.03	7.07	133.21	9.81	1	651.62	8.40	0.61	5	28	90	121	32
198	110.84	111.76	291	11083.63	6.15	11175.87	5.72	0	0	88.41	3.94	131.06	0.77	106.02	5.35	98.66	4.98	1	332.60	6.26	0.77	4	28	91	121	31
199	110.57	111.66	292	11056.54	11.53	11165.63	11.46	0	0	55.19	4.47	135.72	0.94	109.37	10.04	108.62	9.97	1	644.10	5.49	0.50	4	28	92	121	30
200	110.77	111.73	293	11076.90	7.72	11172.77	9.90	0	0	63.27	4.11	135.35	0.81	91.25	6.73	116.98	8.61	1	614.08	8.52	0.61	4	28	93	121	29
201	110.93	111.90	294	11092.99	6.94	11189.91	8.96	0	0	65.86	3.75	133.58	0.77	94.04	6.13	121.08	7.81	1	645.00	6.63	0.67	4	28	94	121	28
202	111.09	111.52	296	11109.07	7.63	11152.08	7.78	0	0	78.61	4.24	132.80	0.90	108.65	6.66	110.75	6.77	1	715.52	9.13	0.69	4	28	95	121	27
203	111.05	111.77	297	11104.98	7.52	11177.45	7.82	0	0	75.88	4.41	136.01	0.85	99.45	6.58	103.24	6.80	1	350.48	7.66	0.66	4	28	96	121	26
204	110.80	111.79	298	11079.80	6.30	11179.07	8.62	0	0	87.13	4.90	134.02	0.94	86.28	5.54	117.87	7.50	1	418.06	9.39	0.68	4	28	97	121	25
205	110.82	111.72	299	11082.06	7.42	11171.55	9.84	0	0	70.14	3.94	134.47	0.90	101.64	6.50	134.72	8.59	1	1147.56	8.55	0.66	4	28	98	121	24
206	110.94	111.76	300	11093.90	10.70	11175.84	10.25	0	0	58.73	3.70	132.32	0.93	130.65	9.39	125.16	8.99	0	317.08	6.04	0.60	4	28	99	121	23
207	110.90	111.75	302	11090.34	9.46	11175.10	7.37	0	0	71.23	4.03	133.70	0.88	128.51	8.26	100.03	6.43	1	392.38	7.85	0.66	4	28	100	121	22
208	110.81	111.77	304	11081.18	7.01	11176.58	6.67	0	0	73.67	3.60	135.58	0.74	110.15	6.11	104.81	5.81	1	418.27	6.65	0.73	4	28	101	121	21
209	110.85	111.79	306	11085.04	6.83	11179.47	8.68	0	0	74.06	4.14	134.40	0.84	94.06	6.00	119.30	7.55	1	899.10	9.02	0.68	4	28	102	121	20
210	111.02	111.95	309	11101.51	6.46	11194.51	7.90	0	0	82.49	4.36	135.71	0.87	94.18	5.71	114.92	6.88	1	822.06	7.53	0.70	4	28	103	121	19
211	110.71	111.62	310	11071.34	9.37	11161.78	9.67	0	0	49.54	2.96	133.91	0.71	120.80	8.21	124.58	8.47	0	447.21	5.31	0.63	4	28	104	121	18
212	110.74	111.69	311	11074.03	7.37	11169.21	9.97	0	0	73.51	5.04	135.75	0.92	82.36	6.37	111.62	8.65	1	499.96	8.76	0.59	5	28	105	121	17
213	111.01	111.58	313	11100.85	10.13	11157.62	9.78	0	0	64.59	4.35	135.05	0.96	115.55	8.84	111.63	8.53	1	696.31	6.65	0.58	4	28	106	121	16
214	111.11	111.61	314	11111.08	12.04	11160.72	13.20	0	0	48.32	3.22	130.33	0.95	139.35	10.65	152.84	11.68	0	410.25	6.21	0.55	3	28	107	121	15
215	110.79	111.64	315	11079.37	5.47	11164.08	7.85	0	0	86.38	3.94	133.65	0.84	92.13	4.79	132.11	6.84	1	570.88	8.62	0.76	4	28	108	121	14
216	110.83	111.74	316	11083.12	11.92	11174.27	12.09	0	0	50.98	3.93	135.40	0.92	118.99	10.43	120.74	10.58	0	403.50	6.12	0.51	3	28	109	121	13
217	111.12	111.47	317	11112.34	7.94	11147.33	8.04	0	0	74.38	4.31	136.26	0.88	105.23	6.92	106.51	6.98	1	554.02	7.26	0.66	4	28	110	121	12
218	111.01	111.51	318	11100.73	9.95	11150.65	8.33	0	0	74.92	4.05	133.96	1.04	141.87	8.74	118.71	7.32	0	743.81	7.89	0.67	3	28	111	121	11
219	110.98	111.47	319	11098.48	6.62	11147.50	7.18	0	0	80.34	3.99	135.89	0.82	102.58	5.79	111.14	6.25	1	1088.52	8.93	0.73	4	28	112	121	10
220	111.06	111.57	320	11106.16	7.51	11156.91	7.32	0	0	85.90	4.25	131.31	0.95	116.65	6.56	113.72	6.39	0	573.46	8.53	0.72	3	28	113	121	9
221	111.07	111.62	321	11107.05	7.99	11162.05	8.66	0	0	72.01	3.34	131.63	0.92	132.70	7.05	143.82	7.63	0	648.19	8.45	0.72	3	28	114	121	8
222	110.80	111.61	322	11079.54	6.81	11161.04	6.70	0	0	98.80	5.83	137.26	0.96	88.50	5.95	86.31	5.62	1	959.31	14.68	0.67	5	28	115	121	7
223	110.98	111.56	323	11098.18	7.53	11155.97	8.07	0	0	80.50	4.00	133.69	0.94	116.48	6.59	124.81	7.06	0	658.46	7.97	0.71	4	28	116	121	6
224	110.73	111.32	324	11073.48	7.86	11131.84	7.24	0	0	73.77	4.12	137.19	0.82	108.04	6.83	99.60	6.28	1	794.48	6.24	0.68	4	28	117	121	5
225	110.80	111.71	325	11079.66	6.15	11171.01	7.92	0	0	86.69	3.96	135.03	0.90	103.51	5.38	133.27	6.92	1	967.38	13.37	0.75	4	28	118	121	4
226	110.74	111.74	327	11074.00	9.18	11174.23	11.73	0	0	66.60	4.58	133.40	1.03	102.54	8.02	131.07	10.25	1	560.90	7.29	0.57	5	28	119	121	3
227	111.16	111.38	328	11115.58	6.27	11137.88	7.72	0	0	77.60	4.08	136.52	0.79	91.70	5.51	112.76	6.71	1	985.79	7.80	0.71	4	28	120	121	2
228	111.08	111.81	329	11108.45	6.55	11181.38	8.80	0	0	79.78	3.79	133.54	0.91	106.21	5.75	142.73	7.71	1	1091.23	9.71	0.73	4	28	121	121	1
229	106.29	88.26	180	10628.76	13.79	8826.07	11.22	0	0	59.15	3.98	145.22	1.14	157.99	12.18	128.63	9.92	0	1044.96	6.11	0.55	3	29	1	1	1
230	53.92	16.15	183	5391.92	6.70	1615.37	11.44	0	0	63.48	4.12	148.79	0.83	80.99	6.25	135.89	9.95	1	493.33	5.45	0.61	4	30	1	1	1
231	106.32	88.35	197	10631.61	10.61	8834.61	9.73	0	0	61.64	3.69	145.32	0.95	136.60	9.33	125.26	8.55	0	713.38	5.77	0.62	3	31	1	1	1
232	19.71	16.22	216	1971.05	9.74	1621.51	12.16	0	0	60.14	4.14	144.64	0.98	108.79	8.52	135.90	10.64	1	192.81	5.82	0.56	4	32	1	2	2
233	19.91	16.31	219	1990.74	11.43	1631.42	9.04	0	0	68.13	4.71	146.73	1.03	126.93	9.97	100.34	7.87	1	810.81	5.02	0.57	3	32	2	2	1
234	105.72	87.70	241	10572.04	12.59	8770.28	8.69	0	0	57.53	2.82	141.19	0.95	198.12	11.41	137.76	7.77	0	630.79	5.04	0.67	3	33	1	1	1
235	51.16	52.81	289	5115.93	7.54	5281.21	15.70	0	0	50.05	3.43	140.84	0.82	85.38	6.78	176.38	13.83	1	442.44	4.60	0.57	5	34	1	1	1
236	11.74	110.20	295	1173.90	9.29	11019.70	12.31	0	0	59.66	4.15	136.69	0.95	102.54	8.12	135.94	10.76	1	100.00	6.67	0.56	4	35	1	1	1
237	76.02	81.53	310	7602.29	4.97	8152.62	6.05	0	0	119.01	4.15	144.22	0.98	109.54	4.35	133.46	5.30	1	887.17	10.44	0.83	4	36	1	2	2
238	76.20	81.71	311	7620.17	4.19	8171.48	5.36	0	0	132.39	4.67	143.22	0.92	91.43	3.67	116.76	4.66	1	921.75	13.79	0.84	4	36	2	2	1
239	104.85	55.32	318	10484.79	7.68	5532.11	10.04	0	0	78.03	4.66	152.08	1.02	99.02	6.74	129.34	8.76	1	897.25	8.58	0.64	4	37	1	1	1
240	95.74	68.87	328	9574.19	10.11	6886.67	10.52	0	0	63.30	3.61	141.09	1.01	136.61	8.92	142.11	9.28	0	638.98	6.47	0.63	3	38	1	1	1
241	117.05	84.68	328	11705.40	11.01	8468.06	8.96	0	0	58.13	4.31	138.91	0.85	113.83	9.58	92.53	7.73	1	277.90	4.90	0.55	4	39	1	1	1
242	121.89	72.20	333	12188.90	8.44	7219.67	10.72	0	0	73.79	4.69	140.70	1.05	102.15	7.40	129.66	9.36	1	0.00	0.00	0.61	4	40	1	2	2
243	121.84	71.93	335	12183.79	9.95	7192.65	18.10	0	0	47.00	4.20	137.19	0.94	86.24	8.89	156.05	15.83	1	0.00	0.00	0.44	4	40	2	2	1
244	38.77	76.30	334	3877.30	8.01	7629.54	9.25	0	0	65.89	3.40	141.14	0.86	119.41	7.03	137.86	8.12	0	862.19	5.73	0.69	4	41	1	2	2
245	38.64	76.23	335	3864.16	6.79	7622.85	8.74	0	0	87.18	3.98	140.10	1.02	114.69	5.97	147.54	7.68	0	913.65	9.57	0.74	3	41	2	2	1
246	48.56	113.75	334	4855.74	15.39	11375.40	13.04	0	0	42.49	3.76	138.60	0.91	133.85	13.48	113.39	11.42	0	593.46	4.14	0.44	4	42	1	1	1
247	121.81	71.95	349	12181.23	6.51	7194.78	10.69	0	0	71.70	4.53	139.63	0.88	79.94	5.84	130.33	9.30	1	0.00	0.00	0.63	4	43	1	1	1
248	12.06	110.34	356	1205.51	13.81	11034.50	9.80	0	0	51.62	3.89	137.48	0.90	140.91	12.07	99.95	8.54	1	475.94	4.95	0.52	4	44	1	1	1
249	122.09	72.07	363	12208.56	8.57	7206.91	12.16	0	0	63.57	4.45	137.15	0.97	94.42	7.57	133.70	10.61	1	0.00	0.00	0.57	4	45	1	1	1
250	121.63	71.88	368	12162.91	8.41	7188.29	12.72	0	0	57.72	3.62	135.33	0.90	103.08	7.36	155.91	11.19	1	0.00	0.00	0.60	4	46	1	1	1
251	82.88	39.22	375	8287.86	12.09	3921.74	9.46	0	0	72.66	3.58	139.84	1.23	189.24	11.00	149.11	8.47	0	1393.38	6.92	0.66	4	47	1	6	6
252	81.96	40.02	376	8196.19	11.80	4001.59	9.53	0	0	63.77	3.45	147.12	1.06	168.75	10.52	136.59	8.46	0	1418.67	4.49	0.64	3	47	2	6	5
253	81.96	38.85	377	8195.59	9.53	3885.37	10.02	0	0	77.04	4.51	144.06	1.14	125.37	8.36	131.85	8.80	0	804.27	5.36	0.63	4	47	3	6	4
254	80.13	37.87	378	8013.30	9.28	3787.04	12.79	0	0	67.66	5.01	145.39	1.10	96.46	8.16	132.83	11.16	1	716.90	6.80	0.54	4	47	4	6	3
255	81.19	39.46	379	8119.07	14.00	3946.34	7.63	0	0	74.25	3.90	146.33	1.18	204.30	12.71	112.47	6.76	0	1079.17	6.27	0.66	4	47	5	6	2
256	81.81	39.10	380	8181.30	13.71	3909.70	11.58	0	0	52.87	2.64	139.74	1.07	211.41	12.91	181.39	10.61	1	1169.62	3.66	0.61	5	47	6	6	1
257	121.77	72.43	377	12177.09	8.42	7243.27	9.64	0	0	69.83	4.12	137.37	0.94	109.75	7.36	125.53	8.42	1	0.00	0.00	0.64	4	48	1	1	1
258	11.73	110.01	380	1173.48	9.34	11001.14	8.89	0	0	66.55	4.71	139.41	0.89	101.34	8.10	96.67	7.80	1	267.42	6.54	0.57	4	49	1	1	1
259	11.98	109.73	385	1198.05	8.12	10972.64	12.19	0	0	68.22	5.59	141.79	1.00	78.77	7.78	115.15	10.58	1	179.42	4.73	0.51	5	50	1	1	1
260	83.77	39.76	385	8376.86	8.65	3976.15	10.36	0	0	68.36	5.64	147.97	0.94	80.66	7.56	96.39	8.98	1	833.31	5.06	0.51	4	51	1	3	3
261	83.95	39.19	387	8394.68	8.59	3918.93	8.93	0	0	73.92	4.73	147.13	0.95	103.11	7.51	107.08	7.77	1	556.52	4.21	0.62	4	51	2	3	2
262	83.60	39.45	388	8359.53	9.90	3945.14	9.16	0	0	64.84	3.68	146.93	0.94	134.20	8.69	124.18	8.05	0	773.88	4.92	0.65	4	51	3	3	1
263	48.68	113.20	398	4867.67	10.85	11319.55	10.06	0	0	59.14	3.56	136.08	0.94	138.82	9.54	128.79	8.86	0	480.31	4.92	0.61	3	52	1	1	1
264	110.64	111.56	398	11063.96	10.04	11156.24	13.22	0	0	51.91	3.38	134.18	0.92	118.75	8.85	156.28	11.64	0	731.15	4.70	0.57	3	53	1	21	21
265	111.04	111.80	399	11103.52	6.90	11179.66	8.47	0	0	82.85	4.15	134.08	0.95	105.78	6.04	129.93	7.40	1	884.94	9.60	0.71	4	53	2	21	20
266	110.92	111.57	400	11091.58	9.33	11156.65	11.13	0	0	58.17	3.19	132.32	0.92	131.61	8.25	156.82	9.83	0	713.67	7.87	0.64	3	53	3	21	19
267	111.09	111.79	401	11108.88	6.99	11178.78	8.41	0	0	72.96	3.45	135.26	0.84	113.68	6.13	136.65	7.37	0	1074.23	8.29	0.73	4	53	4	21	18
268	110.80	111.86	402	11079.86	6.99	11185.96	6.43	0	0	90.24	4.59	137.45	0.89	105.54	6.08	97.13	5.62	1	868.96	9.77	0.72	4	53	5	21	17
269	110.81	111.57	403	11081.32	8.44	11156.96	9.15	0	0	77.40	5.03	136.96	1.00	99.78	7.36	108.06	7.94	1	360.33	6.98	0.61	4	53	6	21	16
270	111.03	111.90	404	11102.84	6.82	11190.41	11.35	0	0	60.00	3.59	135.39	0.79	88.45	6.15	146.13	9.91	1	618.67	6.91	0.64	4	53	7	21	15
271	111.08	111.72	405	11107.77	9.65	11172.28	10.02	0	0	68.98	4.66	135.14	1.01	109.88	8.43	114.02	8.74	1	820.17	9.89	0.59	4	53	8	21	14
272	110.83	111.62	407	11082.87	11.82	11161.71	10.33	0	0	53.22	4.25	135.88	0.87	113.63	10.30	99.19	8.94	1	492.06	5.53	0.51	4	53	9	21	13
273	110.69	111.81	408	11069.21	9.75	11181.04	9.88	0	0	56.26	3.67	132.67	0.82	114.70	8.51	116.31	8.63	0	482.06	7.86	0.59	3	53	10	21	12
274	110.97	111.65	409	11096.95	8.52	11165.22	15.14	0	0	58.38	4.21	132.65	1.00	91.44	7.63	161.71	13.26	1	392.42	6.76	0.54	4	53	11	21	11
275	110.74	111.66	410	11073.73	9.12	11166.32	10.07	0	0	55.87	3.72	133.63	0.79	105.26	7.95	116.23	8.78	1	320.33	6.22	0.59	3	53	12	21	10
276	111.08	111.76	411	11107.62	9.18	11176.26	10.14	0	0	62.99	3.48	134.60	0.93	127.87	8.08	141.25	8.92	0	740.29	6.24	0.65	4	53	13	21	9
277	110.97	111.50	412	11097.17	8.12	11150.09	10.82	0	0	57.66	3.38	133.63	0.81	106.72	7.13	142.16	9.48	1	489.21	5.22	0.64	3	53	14	21	8
278	110.92	111.29	414	11091.58	6.22	11128.89	6.73	0	0	81.89	4.21	135.95	0.78	93.23	5.48	100.61	5.84	1	790.40	8.21	0.72	4	53	15	21	7
279	110.89	112.02	415	11088.81	5.53	11201.83	6.96	0	0	97.21	4.38	133.68	0.89	94.50	4.87	118.70	6.06	1	597.25	10.33	0.76	4	53	16	21	6
280	110.73	111.86	416	11073.36	6.74	11185.59	7.01	0	0	81.51	4.32	136.72	0.82	97.55	5.85	101.56	6.11	1	759.25	8.12	0.70	4	53	17	21	5
281	110.70	111.74	417	11069.87	9.71	11174.44	11.19	0	0	59.24	4.41	134.61	0.91	100.12	8.44	115.51	9.75	1	500.42	5.49	0.54	4	53	18	21	4
282	110.89	111.73	418	11089.41	8.51	11173.02	10.69	0	0	62.23	3.67	133.42	0.90	111.03	7.47	139.41	9.37	1	610.00	8.65	0.63	4	53	19	21	3
283	110.76	111.67	419	11076.35	6.14	11166.86	7.70	0	0	80.84	4.21	135.26	0.82	90.56	5.35	113.49	6.69	1	485.92	8.78	0.71	5	53	20	21	2
284	110.84	111.78	420	11083.66	6.57	11178.15	9.46	0	0	71.28	3.94	136.94	0.83	91.50	5.79	131.56	8.25	1	840.08	8.39	0.68	4	53	21	21	1
285	11.37	109.85	402	1136.67	15.65	10985.37	14.61	0	0	40.74	3.52	138.36	0.94	139.52	13.77	130.32	12.87	0	837.52	4.55	0.43	3	54	1	2	2
286	11.54	110.14	403	1153.80	11.38	11013.86	14.53	0	0	50.43	4.08	136.87	0.98	108.27	9.95	138.29	12.72	1	293.33	5.36	0.48	4	54	2	2	1
287	48.75	113.88	411	4874.87	10.67	11388.26	8.65	0	0	67.54	4.47	136.37	0.96	123.95	9.31	100.50	7.58	1	98.23	5.76	0.59	4	55	1	1	1
288	121.91	71.70	423	12191.39	9.43	7170.26	17.62	0	0	44.45	3.71	137.47	0.86	87.81	8.51	162.82	15.43	1	0.00	0.00	0.47	5	56	1	4	4
289	121.89	72.20	427	12189.28	11.83	7219.55	15.32	0	0	49.59	4.09	139.97	1.01	110.54	10.38	143.05	13.44	1	0.00	0.00	0.47	3	56	2	4	3
290	121.95	71.83	428	12195.00	8.90	7183.15	10.63	0	0	65.11	4.50	136.88	0.94	99.06	7.81	118.14	9.26	1	0.00	0.00	0.58	4	56	3	4	2
291	121.77	72.52	432	12177.05	10.04	7252.40	12.46	0	0	54.48	3.89	137.23	0.91	108.07	8.79	134.10	10.90	1	0.00	0.00	0.55	3	56	4	4	1
292	11.43	110.33	425	1142.93	9.37	11032.80	12.44	0	0	46.14	3.41	135.76	0.74	97.22	8.10	129.34	10.85	1	-102.85	4.69	0.54	4	57	1	1	1
293	110.84	111.64	427	11083.79	8.63	11164.32	9.90	0	0	68.39	4.60	136.91	0.93	98.62	7.54	113.03	8.61	1	614.88	6.76	0.59	4	58	1	205	205
294	110.97	111.83	428	11096.95	8.95	11183.38	12.25	0	0	52.42	3.49	138.44	0.82	103.51	7.87	141.57	10.72	1	486.58	6.24	0.58	5	58	2	205	204
295	111.01	111.84	429	11101.26	6.12	11183.71	9.48	0	0	80.02	4.42	135.35	0.90	86.24	5.57	132.27	8.25	1	607.88	7.34	0.68	4	58	3	205	203
296	111.12	111.89	430	11111.96	4.93	11188.51	6.03	0	0	105.02	5.16	136.45	0.84	78.88	4.58	94.92	5.28	1	508.83	8.96	0.75	5	58	4	205	202
297	111.10	111.76	431	11110.17	6.47	11175.80	7.73	0	0	81.45	4.02	135.95	0.85	100.81	5.66	120.34	6.73	1	979.77	10.02	0.73	5	58	5	205	201
298	110.73	111.63	432	11072.52	5.94	11163.12	8.77	0	0	70.41	3.46	133.59	0.76	92.79	5.17	137.00	7.65	1	816.94	6.37	0.73	4	58	6	205	200
299	110.64	111.62	433	11064.49	8.09	11162.20	8.69	0	0	74.12	4.76	137.41	0.91	96.59	6.99	103.83	7.53	1	666.79	7.26	0.62	4	58	7	205	199
300	111.06	111.84	434	11106.28	7.22	11183.68	10.54	0	0	66.03	3.78	135.48	0.86	97.05	6.37	141.41	9.21	1	793.00	7.30	0.65	4	58	8	205	198
301	110.92	111.86	435	11091.56	5.56	11186.31	6.54	0	0	95.05	4.08	133.32	0.85	99.74	4.88	117.16	5.70	1	667.85	8.44	0.78	4	58	9	205	197
302	110.92	111.67	436	11092.32	8.34	11167.46	8.25	0	0	66.68	3.73	134.24	0.82	114.73	7.29	113.48	7.20	0	682.56	7.98	0.67	4	58	10	205	196
303	110.62	111.75	437	11062.42	9.07	11175.24	12.78	0	0	63.46	5.29	135.65	0.99	82.22	7.52	117.24	11.09	1	486.60	6.19	0.50	5	58	11	205	195
304	110.92	111.78	438	11091.85	7.52	11178.36	8.17	0	0	73.74	3.67	132.46	0.87	116.33	6.59	126.27	7.15	0	766.60	8.39	0.71	3	58	12	205	194
305	110.95	111.70	439	11094.81	6.65	11170.25	7.81	0	0	80.00	3.94	133.54	0.86	103.96	5.82	121.91	6.81	1	442.46	7.60	0.72	4	58	13	205	193
306	110.99	111.88	440	11099.04	7.15	11188.16	7.85	0	0	82.86	4.34	132.63	0.92	104.91	6.25	115.08	6.85	1	641.79	8.72	0.70	3	58	14	205	192
307	110.85	111.86	441	11084.88	6.25	11185.53	10.00	0	0	72.39	4.43	134.80	0.84	79.78	5.72	125.97	8.69	1	653.35	7.72	0.65	4	58	15	205	191
308	110.88	111.56	442	11088.18	8.94	11156.28	8.02	0	0	67.22	3.89	133.68	0.85	118.57	7.80	106.28	6.98	1	500.77	9.68	0.65	4	58	16	205	190
309	111.11	111.45	444	11111.15	7.16	11145.18	7.89	0	0	85.14	4.85	135.19	0.94	96.76	6.28	106.42	6.84	1	501.08	7.27	0.67	4	58	17	205	189
310	110.83	111.21	445	11082.55	7.33	11121.37	8.58	0	0	74.31	4.03	133.90	0.88	103.86	6.41	121.46	7.48	1	906.79	7.48	0.68	4	58	18	205	188
311	110.87	111.83	446	11087.21	7.97	11183.25	8.66	0	0	65.35	3.33	132.42	0.82	120.42	6.99	130.86	7.60	0	365.44	5.59	0.70	4	58	19	205	187
312	111.04	111.61	447	11104.13	7.40	11160.58	8.57	0	0	80.54	4.35	131.66	0.95	105.16	6.47	121.84	7.48	1	438.88	8.97	0.68	4	58	20	205	186
313	110.82	111.50	448	11081.52	8.30	11150.44	8.47	0	0	66.69	3.12	134.05	0.86	136.87	7.32	139.61	7.47	0	725.06	5.92	0.72	3	58	21	205	185
314	110.69	111.51	449	11069.18	10.08	11151.26	12.81	0	0	60.89	4.60	136.20	1.03	102.41	8.79	130.24	11.19	1	600.88	7.70	0.52	4	58	22	205	184
315	110.80	111.59	450	11079.86	6.94	11158.71	7.92	0	0	81.21	4.07	136.22	0.90	106.40	6.06	121.42	6.91	1	699.42	8.70	0.72	4	58	23	205	183
316	110.89	111.46	451	11088.70	8.40	11146.39	9.52	0	0	72.51	5.15	135.26	0.95	91.10	7.42	102.87	8.23	1	559.08	8.35	0.58	4	58	24	205	182
317	110.86	111.72	453	11085.89	6.84	11171.97	6.47	0	0	82.63	4.11	135.15	0.81	105.59	5.95	99.94	5.62	1	851.92	8.69	0.73	4	58	25	205	181
318	111.03	111.53	454	11103.41	8.07	11153.05	9.05	0	0	76.39	4.55	135.55	0.97	104.11	7.06	116.65	7.89	1	756.23	8.83	0.64	4	58	26	205	180
319	110.81	111.68	455	11080.85	11.98	11168.47	10.21	0	0	55.61	3.58	132.28	0.94	143.39	10.53	122.28	8.99	0	498.83	5.98	0.58	3	58	27	205	179
320	111.00	111.45	456	11099.99	7.66	11144.72	9.20	0	0	70.29	3.81	131.92	0.88	108.75	6.71	130.50	8.04	1	368.94	7.03	0.68	4	58	28	205	178
321	110.93	111.62	457	11092.52	6.77	11162.45	8.92	0	0	73.08	3.74	133.80	0.85	101.72	5.94	133.91	7.79	1	722.96	8.01	0.70	4	58	29	205	177
322	110.75	111.38	458	11074.86	9.12	11137.54	11.80	0	0	54.13	3.72	133.83	0.84	101.93	7.97	131.82	10.31	1	509.69	5.04	0.57	4	58	30	205	176
323	111.04	111.77	459	11104.28	5.38	11177.31	5.42	0	0	83.97	3.68	133.83	0.66	94.44	4.73	94.93	4.71	1	518.65	7.27	0.78	4	58	31	205	175
324	110.71	111.71	461	11070.81	9.71	11171.11	11.10	0	0	48.82	3.03	134.49	0.77	120.64	8.53	137.94	9.75	0	595.50	5.17	0.60	3	58	32	205	174
325	110.75	111.66	462	11075.28	10.18	11166.44	10.94	0	0	59.73	4.59	135.17	0.93	101.63	8.86	109.28	9.52	1	384.00	9.07	0.53	5	58	33	205	173
326	110.77	111.46	463	11077.17	5.61	11146.37	11.96	0	0	63.72	3.38	135.28	0.78	81.46	4.95	173.20	10.49	1	474.23	6.67	0.69	4	58	34	205	172
327	110.76	111.62	464	11076.40	9.47	11162.41	10.67	0	0	69.00	4.94	132.49	1.03	101.61	8.25	114.50	9.29	1	330.44	6.12	0.56	4	58	35	205	171
328	111.11	111.47	465	11111.18	10.57	11146.93	12.54	0	0	50.70	3.55	134.48	0.88	116.25	9.28	137.88	11.00	0	496.92	5.94	0.55	3	58	36	205	170
329	111.10	111.75	466	11109.99	7.76	11174.54	11.72	0	0	61.66	3.63	134.08	0.89	101.60	6.84	153.24	10.27	1	-37.98	4.74	0.63	3	58	37	205	169
330	110.97	111.51	467	11096.99	8.08	11150.88	10.46	0	0	64.18	3.77	133.24	0.89	105.87	7.09	136.95	9.15	1	444.12	5.88	0.64	3	58	38	205	168
331	110.77	111.77	468	11076.75	6.67	11177.32	8.24	0	0	93.67	5.13	134.76	1.02	93.58	5.81	115.62	7.17	1	625.17	9.48	0.69	4	58	39	205	167
332	111.20	111.63	470	11120.43	4.73	11163.31	8.27	0	0	94.41	4.87	135.09	0.87	71.64	4.32	123.54	7.18	1	486.98	9.33	0.73	5	58	40	205	166
333	110.83	111.88	471	11082.61	6.33	11188.19	7.33	0	0	79.07	3.46	135.31	0.81	111.24	5.54	128.81	6.41	1	713.44	9.03	0.76	4	58	41	205	165
334	110.82	111.20	472	11082.48	8.99	11120.18	8.52	0	0	66.56	3.76	133.73	0.87	122.33	7.86	115.90	7.45	0	365.00	7.12	0.66	4	58	42	205	164
335	111.07	111.92	473	11107.28	6.70	11191.89	9.60	0	0	70.53	4.29	136.31	0.83	85.64	6.07	121.62	8.35	1	549.40	6.35	0.64	4	58	43	205	163
336	110.77	111.57	474	11077.18	8.77	11157.11	8.99	0	0	70.88	4.79	136.73	0.92	99.69	7.63	102.06	7.78	1	876.48	9.33	0.59	4	58	44	205	162
337	110.79	111.91	475	11079.44	8.91	11190.75	13.13	0	0	50.68	3.12	132.44	0.84	111.51	7.85	164.23	11.59	1	672.00	6.17	0.60	4	58	45	205	161
338	111.15	111.38	476	11115.31	8.45	11138.43	11.72	0	0	60.74	4.12	134.65	0.90	95.95	7.43	132.90	10.22	1	564.98	6.01	0.58	4	58	46	205	160
339	110.99	111.59	477	11098.80	6.19	11159.10	9.14	0	0	88.65	4.74	132.92	0.99	89.50	5.55	131.50	7.96	1	537.75	7.72	0.70	4	58	47	205	159
340	111.24	111.60	478	11124.32	7.23	11159.99	9.72	0	0	69.28	3.95	134.43	0.86	97.35	6.31	130.92	8.48	1	674.98	8.17	0.66	4	58	48	205	158
341	110.96	111.61	480	11096.38	6.18	11160.60	6.84	0	0	85.75	3.84	134.09	0.83	106.11	5.40	117.33	5.96	1	796.75	7.77	0.76	3	58	49	205	157
342	110.69	111.58	481	11069.32	6.37	11158.06	7.82	0	0	79.67	3.76	131.77	0.84	103.86	5.56	127.47	6.83	1	489.90	7.21	0.74	4	58	50	205	156
343	110.92	111.73	482	11091.90	9.11	11172.89	9.64	0	0	65.00	3.97	133.28	0.91	114.80	7.97	121.42	8.43	0	678.85	6.14	0.63	4	58	51	205	155
344	111.08	111.94	483	11108.35	10.33	11193.60	9.88	0	0	64.86	3.79	132.55	1.00	136.11	9.08	130.26	8.69	0	578.71	6.45	0.63	3	58	52	205	154
345	110.98	111.82	484	11097.62	8.20	11181.91	8.65	0	0	80.50	4.16	133.33	1.02	121.98	7.19	128.77	7.59	0	904.50	8.83	0.69	3	58	53	205	153
346	110.90	111.79	485	11089.63	7.26	11178.90	8.72	0	0	77.10	4.25	135.02	0.91	101.17	6.35	121.51	7.60	1	863.08	7.36	0.68	4	58	54	205	152
347	110.80	112.08	486	11079.61	9.07	11208.12	11.70	0	0	61.54	3.99	134.36	0.95	107.69	7.95	138.82	10.24	1	689.85	6.02	0.59	4	58	55	205	151
348	110.97	111.46	488	11096.92	10.28	11145.62	9.79	0	0	67.55	5.12	137.08	0.99	103.98	8.96	98.89	8.45	1	622.12	7.32	0.54	4	58	56	205	150
349	111.13	111.73	489	11112.70	8.11	11172.57	10.81	0	0	65.74	4.11	134.60	0.92	99.72	7.12	132.83	9.44	1	553.25	11.56	0.62	4	58	57	205	149
350	110.88	111.67	490	11088.12	7.21	11167.01	9.40	0	0	75.85	4.43	137.74	0.92	94.95	6.34	123.66	8.19	1	812.02	7.37	0.66	4	58	58	205	148
351	110.69	111.69	491	11068.92	5.73	11169.12	7.58	0	0	95.21	5.11	134.83	0.91	80.98	4.83	107.99	6.56	1	572.00	11.55	0.71	5	58	59	205	147
352	110.80	111.72	492	11079.52	4.98	11172.21	6.95	0	0	99.75	4.00	134.05	0.87	95.44	4.36	133.12	6.06	1	722.17	8.42	0.80	4	58	60	205	146
353	111.03	111.70	493	11102.73	7.65	11169.82	8.03	0	0	81.09	4.31	134.57	0.95	110.68	6.68	116.15	7.01	1	751.29	8.78	0.69	5	58	61	205	145
354	110.89	111.64	494	11089.11	6.56	11164.48	5.16	0	0	100.98	4.59	136.80	0.86	110.63	5.70	86.53	4.37	1	1007.46	9.00	0.76	4	58	62	205	144
355	111.27	111.60	495	11126.78	11.58	11159.72	13.01	0	0	48.11	3.09	132.69	0.92	139.59	10.26	156.82	11.52	0	555.75	5.44	0.56	3	58	63	205	143
356	110.90	111.63	496	11090.00	8.67	11162.71	9.85	0	0	63.50	3.81	134.02	0.88	111.14	7.59	126.28	8.61	1	367.31	6.64	0.63	3	58	64	205	142
357	110.96	111.91	497	11096.10	7.50	11190.78	7.82	0	0	69.95	3.72	133.00	0.79	108.24	6.55	112.93	6.83	1	889.31	8.49	0.69	4	58	65	205	141
358	111.00	111.53	498	11099.95	8.37	11153.10	9.82	0	0	67.62	4.13	135.86	0.91	105.31	7.33	123.57	8.57	1	890.38	6.86	0.63	4	58	66	205	140
359	110.64	111.56	499	11063.63	7.85	11155.53	9.16	0	0	79.88	4.97	137.17	1.00	96.71	6.78	113.00	7.97	1	829.12	12.09	0.63	4	58	67	205	139
360	110.69	111.49	502	11068.68	8.46	11149.27	12.82	0	0	63.75	3.84	134.07	1.01	108.15	7.44	163.88	11.28	1	550.23	7.49	0.61	3	58	68	205	138
361	111.09	111.57	503	11109.04	4.59	11157.45	5.11	0	0	115.03	3.78	132.70	0.83	107.27	4.01	119.38	4.46	1	620.23	12.28	0.85	4	58	69	205	137
362	111.00	111.73	504	11100.39	6.38	11172.57	7.42	0	0	91.45	3.94	131.39	0.95	113.96	5.59	132.54	6.50	0	952.33	9.52	0.77	3	58	70	205	136
363	110.84	112.04	505	11084.27	6.72	11204.09	7.72	0	0	82.06	4.14	137.65	0.88	102.50	5.87	117.74	6.73	1	879.81	12.20	0.72	4	58	71	205	135
364	110.89	111.91	506	11089.32	4.95	11190.70	4.91	0	0	102.95	3.39	133.62	0.76	115.53	4.32	114.70	4.29	0	837.04	9.57	0.85	4	58	72	205	134
365	110.83	111.60	507	11083.39	5.77	11160.00	7.06	0	0	84.08	3.33	134.62	0.81	112.02	5.06	137.09	6.19	0	769.81	8.48	0.79	3	58	73	205	133
366	111.05	111.48	508	11105.22	6.03	11147.62	7.70	0	0	97.17	4.48	132.43	0.99	100.60	5.30	128.35	6.72	1	999.75	11.21	0.75	4	58	74	205	132
367	110.86	111.55	509	11085.55	5.30	11155.17	6.78	0	0	101.85	4.59	135.40	0.90	90.58	4.68	115.66	5.90	1	895.79	11.36	0.77	4	58	75	205	131
368	110.77	111.75	510	11076.63	4.66	11175.20	5.18	0	0	123.72	4.68	136.07	0.89	94.41	4.05	104.92	4.50	1	723.33	11.23	0.82	4	58	76	205	130
369	111.03	111.72	511	11103.14	8.82	11171.95	9.56	0	0	73.60	4.36	133.36	1.01	114.48	7.72	124.05	8.36	0	377.31	8.37	0.64	3	58	77	205	129
370	111.08	111.84	512	11107.78	5.04	11183.85	6.76	0	0	107.28	4.58	136.84	0.93	91.06	4.48	121.74	5.89	1	889.44	11.43	0.78	4	58	78	205	128
371	110.95	111.62	513	11094.86	5.14	11161.52	7.29	0	0	103.53	4.23	134.42	0.95	97.00	4.53	137.34	6.36	1	677.23	8.23	0.79	4	58	79	205	127
372	111.36	111.83	514	11136.27	5.94	11183.16	5.87	0	0	104.77	3.93	133.65	0.93	121.71	5.20	120.34	5.14	0	1096.29	13.27	0.81	4	58	80	205	126
373	110.88	111.62	515	11087.78	6.44	11162.39	6.02	0	0	96.26	4.11	133.15	0.89	115.94	5.62	108.42	5.25	1	728.88	13.30	0.78	4	58	81	205	125
374	110.72	112.03	516	11071.81	4.56	11202.58	5.47	0	0	109.35	5.03	136.75	0.78	75.03	3.84	91.55	4.84	1	873.65	12.05	0.77	5	58	82	205	124
375	111.05	111.48	517	11104.83	5.38	11147.52	6.12	0	0	101.81	3.88	135.05	0.87	108.47	4.71	123.32	5.34	1	993.12	9.76	0.81	3	58	83	205	123
376	111.05	111.57	518	11105.09	4.94	11156.73	5.62	0	0	114.34	4.50	135.36	0.89	96.46	4.34	109.55	4.88	1	1188.08	11.54	0.81	4	58	84	205	122
377	110.93	111.42	519	11093.09	4.71	11142.00	5.61	0	0	112.73	4.45	136.08	0.85	91.99	4.17	109.06	4.87	1	996.50	11.66	0.81	4	58	85	205	121
378	110.91	112.04	520	11090.99	7.20	11204.44	9.00	0	0	78.18	4.57	137.38	0.93	94.92	6.34	118.41	7.84	1	420.35	7.80	0.66	4	58	86	205	120
379	111.03	111.57	521	11102.89	4.83	11157.18	4.80	0	0	115.12	3.88	134.06	0.82	109.97	4.21	109.40	4.18	1	933.92	13.16	0.85	4	58	87	205	119
380	111.03	111.60	522	11102.68	6.88	11160.37	8.74	0	0	88.45	4.09	133.78	1.04	114.57	6.05	145.53	7.67	0	675.92	9.10	0.73	4	58	88	205	118
381	110.84	111.51	523	11083.69	8.36	11150.69	9.15	0	0	79.08	4.34	135.83	1.04	117.30	7.33	128.30	8.01	0	1085.56	7.83	0.67	3	58	89	205	117
382	111.13	111.80	524	11112.50	7.93	11179.56	8.06	0	0	75.99	4.09	137.21	0.90	113.14	6.93	114.93	7.04	0	966.79	9.07	0.69	4	58	90	205	116
383	110.97	111.51	525	11097.40	5.27	11150.95	7.18	0	0	108.44	4.78	135.88	0.99	92.27	4.69	125.14	6.25	1	1136.52	10.89	0.77	4	58	91	205	115
384	110.92	111.80	526	11091.97	6.32	11180.30	8.46	0	0	96.09	4.41	135.08	1.06	106.00	5.54	141.91	7.41	1	830.96	10.13	0.74	4	58	92	205	114
385	110.93	111.66	527	11093.02	5.96	11166.28	6.19	0	0	110.01	4.64	135.29	0.99	108.54	5.20	112.81	5.40	1	1138.65	16.25	0.78	4	58	93	205	113
386	110.65	111.60	528	11065.39	5.97	11159.81	7.11	0	0	86.62	3.54	135.52	0.85	112.22	5.23	133.76	6.23	0	966.94	8.69	0.78	4	58	94	205	112
387	110.75	111.83	529	11075.07	6.00	11182.91	8.04	0	0	82.75	3.81	134.85	0.86	100.05	5.24	134.22	7.02	1	1054.88	9.45	0.75	4	58	95	205	111
388	110.90	111.69	530	11090.35	7.91	11169.18	9.01	0	0	76.49	3.72	132.89	0.99	125.55	6.96	143.00	7.93	0	641.50	6.63	0.71	3	58	96	205	110
389	110.84	111.70	531	11083.84	5.45	11169.95	8.04	0	0	92.54	3.78	133.99	0.92	102.91	4.79	151.67	7.05	1	780.65	6.85	0.78	4	58	97	205	109
390	111.03	111.79	532	11103.37	8.77	11178.77	8.24	0	0	85.49	4.36	132.45	1.10	132.30	7.69	124.31	7.23	0	599.56	6.84	0.69	3	58	98	205	108
391	111.04	111.89	533	11103.57	10.04	11188.93	9.16	0	0	55.92	2.91	132.86	0.83	149.08	8.87	136.19	8.10	0	463.77	6.75	0.67	3	58	99	205	107
392	110.87	111.63	534	11087.49	9.26	11163.43	9.58	0	0	70.91	4.52	135.39	0.99	111.69	8.09	115.48	8.36	1	591.81	7.26	0.61	4	58	100	205	106
393	110.93	111.62	536	11092.95	6.54	11162.14	6.76	0	0	91.26	3.91	131.61	0.91	117.32	5.72	121.31	5.91	0	744.67	10.50	0.77	4	58	101	205	105
394	110.71	111.86	537	11071.16	7.04	11186.40	8.43	0	0	84.36	4.20	132.95	0.97	108.84	6.16	130.22	7.37	1	672.77	7.88	0.71	4	58	102	205	104
395	110.79	111.72	538	11079.25	4.36	11172.34	4.70	0	0	117.36	3.82	136.15	0.79	102.91	3.80	110.94	4.09	1	1107.15	12.41	0.86	4	58	103	205	103
396	111.04	111.83	539	11103.54	8.49	11182.92	9.88	0	0	72.05	3.90	136.09	1.00	120.75	7.46	140.50	8.68	0	775.42	7.01	0.67	3	58	104	205	102
397	110.90	111.74	540	11089.69	3.93	11173.84	5.47	0	0	130.59	4.03	136.55	0.90	98.19	3.46	136.34	4.77	1	1228.35	15.29	0.87	4	58	105	205	101
398	111.05	111.62	541	11105.44	4.46	11161.79	6.15	0	0	120.19	4.52	133.41	0.93	91.46	3.96	125.79	5.36	1	965.79	15.31	0.82	4	58	106	205	100
399	110.93	111.71	542	11092.61	7.49	11171.50	7.15	0	0	106.94	6.14	136.25	1.14	100.20	6.54	95.49	6.19	1	1213.40	11.57	0.67	4	58	107	205	99
400	111.02	111.76	543	11101.75	3.28	11176.35	4.14	0	0	146.11	3.73	135.37	0.80	99.04	2.88	124.73	3.61	1	1208.12	13.85	0.91	4	58	108	205	98
401	110.92	111.84	544	11091.94	4.98	11184.13	6.65	0	0	113.93	4.09	133.21	0.99	106.81	4.37	142.69	5.83	1	549.54	8.94	0.82	3	58	109	205	97
402	110.95	111.71	545	11095.10	5.97	11171.10	7.46	0	0	100.58	4.17	133.89	1.01	110.79	5.24	138.36	6.53	1	1230.02	9.64	0.78	4	58	110	205	96
403	111.02	111.80	546	11101.81	5.60	11180.48	6.05	0	0	103.91	3.80	136.08	0.91	117.75	4.91	127.09	5.30	0	1027.67	9.41	0.82	3	58	111	205	95
404	111.04	111.72	547	11104.15	3.79	11172.35	4.29	0	0	154.27	4.73	134.29	0.91	95.28	3.34	107.64	3.73	1	1046.90	12.02	0.88	4	58	112	205	94
405	110.94	111.62	548	11094.49	4.52	11162.18	6.37	0	0	116.59	3.79	134.70	0.95	107.17	3.98	150.87	5.58	1	1272.83	10.64	0.85	3	58	113	205	93
406	110.85	111.58	549	11084.57	5.21	11157.84	5.78	0	0	110.10	4.31	133.18	0.89	102.29	4.55	113.47	5.03	1	759.83	11.19	0.81	4	58	114	205	92
407	110.88	111.90	550	11088.39	6.47	11189.93	7.76	0	0	76.05	3.58	132.45	0.80	105.70	5.66	126.70	6.77	1	253.38	6.16	0.74	4	58	115	205	91
408	111.04	111.83	551	11103.55	8.46	11183.47	8.60	0	0	76.82	4.28	132.70	0.98	116.68	7.40	118.65	7.52	0	742.92	7.02	0.67	4	58	116	205	90
409	110.77	111.52	552	11077.08	7.03	11151.64	11.55	0	0	62.97	3.73	137.51	0.85	91.37	6.16	150.04	10.09	1	1154.60	8.35	0.65	5	58	117	205	89
410	110.93	111.76	553	11092.54	6.33	11176.49	5.96	0	0	87.48	3.54	132.13	0.80	120.07	5.53	113.04	5.21	0	633.40	9.44	0.79	4	58	118	205	88
411	111.06	111.73	554	11105.73	5.05	11173.50	5.21	0	0	121.78	4.19	134.72	0.93	112.90	4.41	116.44	4.55	0	955.42	13.87	0.84	3	58	119	205	87
412	110.77	111.71	555	11076.70	3.19	11171.28	3.80	0	0	121.96	3.03	134.44	0.63	98.76	2.78	117.62	3.31	1	1202.40	11.83	0.91	4	58	120	205	86
413	110.91	111.53	556	11091.48	4.48	11152.67	5.82	0	0	130.21	4.99	132.75	0.98	90.26	3.99	116.63	5.06	1	848.46	12.93	0.82	4	58	121	205	85
414	110.83	111.70	557	11083.39	5.66	11170.40	5.98	0	0	93.01	3.44	133.21	0.81	117.91	4.96	124.55	5.24	0	969.73	9.86	0.82	4	58	122	205	84
415	110.75	111.73	558	11074.87	6.16	11173.06	6.33	0	0	97.96	4.23	135.51	0.91	109.72	5.38	112.74	5.52	1	642.79	9.11	0.77	4	58	123	205	83
416	110.94	111.67	559	11094.23	7.12	11167.06	8.61	0	0	89.11	4.39	134.60	1.05	111.11	6.24	134.42	7.54	1	835.46	10.98	0.72	5	58	124	205	82
417	111.08	111.78	560	11107.61	5.30	11178.49	5.97	0	0	99.05	4.01	136.35	0.82	100.56	4.64	113.19	5.20	1	1220.38	12.26	0.80	4	58	125	205	81
418	111.07	111.77	561	11107.50	8.15	11176.53	7.18	0	0	65.94	3.65	137.24	0.74	113.04	7.10	99.65	6.26	1	918.00	6.06	0.68	4	58	126	205	80
419	110.94	111.70	562	11093.93	8.83	11170.40	9.27	0	0	66.85	4.14	131.02	0.90	109.45	7.71	114.88	8.08	1	247.56	5.94	0.62	4	58	127	205	79
420	110.94	111.78	563	11093.65	7.60	11177.60	7.25	0	0	71.22	3.38	134.06	0.79	123.26	6.65	117.63	6.35	0	907.46	7.71	0.73	4	58	128	205	78
421	111.19	111.72	564	11118.68	6.58	11172.28	7.75	0	0	75.56	3.68	132.19	0.80	103.94	5.75	122.45	6.76	1	582.38	8.14	0.73	4	58	129	205	77
422	110.73	111.72	566	11072.64	6.11	11172.24	8.78	0	0	75.24	4.25	134.11	0.81	82.72	5.26	119.29	7.63	1	611.46	7.18	0.68	4	58	130	205	76
423	111.27	111.53	567	11127.01	7.55	11152.85	10.66	0	0	63.36	4.36	134.84	0.83	84.02	6.52	118.86	9.26	1	566.27	7.24	0.59	4	58	131	205	75
424	110.97	111.63	570	11096.74	7.14	11163.20	8.30	0	0	77.04	4.14	135.08	0.88	102.17	6.25	118.63	7.23	1	796.69	8.65	0.69	4	58	132	205	74
425	110.81	111.82	573	11081.26	6.13	11182.49	9.55	0	0	74.94	4.25	134.79	0.85	83.50	5.46	129.38	8.31	1	535.33	8.87	0.67	4	58	133	205	73
426	110.61	111.87	574	11061.11	7.20	11187.28	8.09	0	0	81.61	4.02	132.58	0.93	112.54	6.30	126.39	7.07	0	668.52	7.95	0.72	4	58	134	205	72
427	110.85	111.77	576	11084.77	5.95	11177.27	8.47	0	0	75.28	3.77	132.29	0.79	91.57	5.25	129.95	7.38	1	344.21	6.22	0.72	4	58	135	205	71
428	111.13	111.70	577	11112.62	7.29	11170.27	9.72	0	0	64.06	3.69	135.31	0.80	97.42	6.41	129.72	8.48	1	783.44	6.36	0.66	4	58	136	205	70
429	110.99	111.79	578	11098.77	7.35	11178.65	6.95	0	0	71.57	3.40	132.34	0.76	119.12	6.43	112.62	6.08	0	632.21	6.00	0.74	3	58	137	205	69
430	111.02	111.60	579	11102.03	11.21	11159.53	9.65	0	0	55.84	3.79	132.92	0.87	126.87	9.80	109.16	8.42	1	706.94	5.28	0.57	3	58	138	205	68
431	110.85	112.01	580	11085.17	6.79	11200.86	8.85	0	0	67.83	3.80	133.91	0.78	93.30	5.97	121.41	7.71	1	353.79	8.02	0.68	4	58	139	205	67
432	110.95	111.91	582	11094.54	8.17	11191.31	8.96	0	0	68.15	3.70	134.21	0.88	115.83	7.16	126.95	7.84	0	589.58	6.22	0.67	3	58	140	205	66
433	110.87	111.60	583	11087.26	5.39	11159.89	6.12	0	0	98.57	4.42	136.29	0.83	92.55	4.74	104.93	5.31	1	834.33	11.87	0.77	5	58	141	205	65
434	110.79	111.99	584	11078.50	6.15	11198.81	7.30	0	0	98.14	4.45	134.45	0.98	104.19	5.37	123.62	6.37	1	1136.83	14.79	0.76	4	58	142	205	64
435	110.98	111.51	585	11097.93	5.51	11151.05	8.11	0	0	93.91	4.15	136.63	0.94	96.15	4.87	141.16	7.08	1	1113.75	9.90	0.76	4	58	143	205	63
436	110.93	111.54	586	11092.80	5.26	11154.11	5.79	0	0	101.97	4.00	134.33	0.83	103.07	4.59	113.53	5.04	1	739.98	10.93	0.81	3	58	144	205	62
437	110.81	111.63	587	11080.94	6.28	11162.76	7.15	0	0	91.38	4.51	135.90	0.90	97.76	5.48	111.17	6.21	1	755.40	9.95	0.73	5	58	145	205	61
438	110.91	111.78	588	11090.91	7.08	11177.86	7.91	0	0	84.02	4.24	137.23	0.94	107.80	6.19	120.28	6.90	1	920.23	9.91	0.71	4	58	146	205	60
439	110.86	111.60	589	11085.90	5.05	11159.89	6.39	0	0	95.29	3.26	133.33	0.82	113.44	4.43	143.51	5.60	0	697.69	8.30	0.83	4	58	147	205	59
440	110.91	111.56	590	11091.46	5.28	11156.39	6.08	0	0	94.52	3.63	133.46	0.80	105.94	4.62	121.77	5.30	1	1108.04	7.89	0.81	3	58	148	205	58
441	110.94	111.46	591	11093.63	7.35	11146.18	9.87	0	0	70.93	3.57	134.18	0.92	112.43	6.47	150.88	8.67	0	550.33	7.09	0.70	4	58	149	205	57
442	110.88	111.55	592	11088.17	5.71	11155.29	7.94	0	0	94.27	4.34	133.63	0.94	95.35	5.03	132.52	6.93	1	988.96	10.81	0.75	4	58	150	205	56
443	110.83	111.79	593	11083.15	5.18	11179.27	6.47	0	0	89.95	3.37	134.60	0.78	106.42	4.53	132.95	5.65	1	764.81	12.24	0.82	4	58	151	205	55
444	110.95	111.66	594	11094.84	6.23	11165.66	7.40	0	0	92.87	3.95	131.33	0.95	112.76	5.46	133.86	6.48	0	721.02	8.56	0.77	3	58	152	205	54
445	110.93	111.76	595	11092.73	5.67	11175.65	7.70	0	0	88.94	3.88	133.61	0.88	100.05	4.99	135.71	6.73	1	1057.79	8.39	0.77	4	58	153	205	53
446	110.89	111.62	596	11089.10	4.86	11161.91	5.09	0	0	103.78	3.74	134.10	0.76	103.67	4.24	108.60	4.43	1	579.33	10.93	0.83	4	58	154	205	52
447	110.82	111.82	597	11081.84	6.99	11182.08	9.09	0	0	76.27	3.89	133.34	0.91	105.55	6.13	137.11	7.95	1	809.50	8.18	0.70	4	58	155	205	51
448	110.81	111.53	598	11080.59	6.40	11152.86	6.80	0	0	79.40	3.40	134.69	0.78	114.76	5.60	121.98	5.95	0	873.35	8.61	0.77	3	58	156	205	50
449	110.87	111.70	599	11087.03	6.43	11169.87	6.79	0	0	90.05	4.07	134.31	0.88	109.40	5.62	115.49	5.93	1	475.79	9.02	0.76	4	58	157	205	49
450	110.91	111.77	600	11091.33	5.10	11176.94	7.78	0	0	91.06	4.13	134.19	0.85	87.17	4.59	132.10	6.78	1	491.06	9.34	0.76	4	58	158	205	48
451	110.95	111.92	601	11095.04	8.99	11192.28	8.72	0	0	81.62	5.61	135.15	1.06	100.50	7.85	97.52	7.64	1	580.31	10.22	0.59	4	58	159	205	47
452	110.87	111.81	602	11086.69	5.31	11181.43	9.96	0	0	79.10	3.84	132.80	0.86	85.02	4.80	158.04	8.71	1	538.69	10.39	0.73	4	58	160	205	46
453	110.97	111.51	603	11097.14	8.78	11150.97	9.07	0	0	70.49	3.91	135.48	0.95	121.85	7.70	125.78	7.94	0	1027.19	8.17	0.66	3	58	161	205	45
454	111.01	111.48	604	11100.90	9.71	11147.63	9.09	0	0	72.39	4.18	134.41	1.03	129.31	8.51	120.98	7.97	0	834.00	6.20	0.64	3	58	162	205	44
455	110.72	111.94	605	11072.16	6.55	11194.41	8.57	0	0	80.50	3.44	130.98	0.92	118.03	5.77	154.42	7.56	0	436.23	7.80	0.76	3	58	163	205	43
456	110.94	111.42	606	11093.53	5.58	11141.95	8.48	0	0	85.19	4.04	134.39	0.87	90.96	4.98	137.61	7.40	1	842.27	7.77	0.74	3	58	164	205	42
457	111.07	111.50	607	11107.40	8.04	11149.81	9.13	0	0	78.27	4.29	134.46	1.01	112.89	7.04	128.17	7.99	0	495.19	9.02	0.67	4	58	165	205	41
458	110.88	111.66	608	11087.71	4.89	11165.59	5.36	0	0	117.02	3.77	133.75	0.90	116.69	4.28	127.88	4.69	0	964.75	10.84	0.85	3	58	166	205	40
459	110.87	111.66	609	11086.68	5.60	11166.20	8.02	0	0	105.15	5.72	137.08	1.03	80.45	5.14	113.58	6.96	1	936.17	11.49	0.70	4	58	167	205	39
460	110.90	111.69	610	11090.23	5.99	11169.22	8.26	0	0	89.94	4.42	134.46	0.94	93.93	5.29	129.22	7.20	1	566.15	9.30	0.73	4	58	168	205	38
461	110.72	111.81	611	11071.94	6.87	11181.13	6.93	0	0	90.27	4.36	135.00	0.92	109.13	5.98	110.13	6.04	1	537.31	9.76	0.73	5	58	169	205	37
462	110.82	111.24	612	11082.03	5.85	11124.28	6.82	0	0	88.70	4.15	135.70	0.83	96.17	5.11	112.07	5.94	1	521.73	9.55	0.75	4	58	170	205	36
463	111.12	111.67	613	11111.67	7.68	11166.65	8.41	0	0	82.23	4.24	134.75	0.99	114.67	6.73	125.46	7.36	0	911.52	7.42	0.70	4	58	171	205	35
464	110.83	111.68	614	11083.09	5.57	11168.00	6.91	0	0	99.79	4.22	133.73	0.92	101.30	4.88	125.62	6.03	1	718.46	7.76	0.78	4	58	172	205	34
465	110.71	111.63	615	11070.74	5.08	11162.61	6.24	0	0	106.73	3.92	137.69	0.90	106.33	4.43	130.78	5.46	1	1351.38	8.98	0.82	4	58	173	205	33
466	110.71	111.66	616	11071.31	6.68	11166.47	8.16	0	0	78.57	3.87	134.82	0.87	104.14	5.83	127.29	7.13	1	915.15	7.66	0.72	4	58	174	205	32
467	110.81	111.83	617	11080.60	7.32	11183.18	7.82	0	0	86.59	4.65	136.65	0.97	104.76	6.39	111.84	6.81	1	771.67	9.02	0.69	4	58	175	205	31
468	110.87	111.33	618	11086.92	6.45	11132.92	6.56	0	0	84.63	3.73	134.10	0.82	112.52	5.63	114.53	5.73	0	750.88	8.60	0.77	4	58	176	205	30
469	111.06	111.60	619	11105.90	6.84	11160.48	7.89	0	0	95.10	4.69	133.66	1.04	106.64	5.98	122.93	6.88	1	965.25	10.69	0.72	4	58	177	205	29
470	110.96	111.67	620	11096.21	7.30	11166.76	9.16	0	0	68.75	3.61	134.83	0.84	106.97	6.40	134.18	8.01	1	534.02	8.38	0.69	4	58	178	205	28
471	111.05	111.41	621	11104.81	6.76	11141.17	8.47	0	0	91.52	5.23	136.29	1.02	91.33	6.01	113.90	7.36	1	632.79	9.43	0.67	4	58	179	205	27
472	110.93	111.72	622	11092.58	8.63	11172.14	10.38	0	0	67.86	4.01	132.56	0.97	112.29	7.57	135.01	9.09	0	160.94	6.61	0.63	4	58	180	205	26
473	110.66	111.82	623	11066.43	8.07	11182.06	7.24	0	0	91.38	4.38	133.94	1.05	129.56	7.07	116.20	6.34	0	937.29	9.61	0.73	4	58	181	205	25
474	110.71	111.55	624	11071.49	9.73	11154.61	9.62	0	0	68.97	3.99	132.26	1.01	129.47	8.54	127.95	8.45	0	445.79	6.55	0.64	4	58	182	205	24
475	110.85	111.56	626	11085.05	8.73	11156.36	6.65	0	0	73.46	3.83	136.25	0.83	128.43	7.61	97.77	5.75	1	425.19	6.92	0.70	4	58	183	205	23
476	110.71	111.76	627	11070.67	6.62	11176.30	8.26	0	0	78.67	3.88	134.30	0.87	103.22	5.78	128.81	7.21	1	286.69	5.74	0.72	4	58	184	205	22
477	111.01	111.62	628	11101.31	6.01	11161.62	7.69	0	0	90.98	4.32	134.03	0.92	97.44	5.29	124.41	6.70	1	645.00	8.64	0.74	4	58	185	205	21
478	110.69	111.73	629	11069.13	6.24	11172.58	6.73	0	0	98.76	4.53	133.54	0.95	104.40	5.43	112.64	5.86	1	960.65	11.30	0.75	4	58	186	205	20
479	110.76	111.80	630	11076.17	10.14	11180.01	9.77	0	0	64.01	3.88	135.18	0.96	128.71	8.90	124.02	8.57	0	808.00	6.68	0.62	4	58	187	205	19
480	110.90	111.75	631	11090.17	7.43	11175.16	8.51	0	0	83.48	4.49	133.97	0.99	106.26	6.50	121.68	7.43	1	514.54	7.74	0.69	4	58	188	205	18
481	110.83	111.73	632	11082.85	7.70	11173.00	8.73	0	0	75.29	3.88	134.17	0.93	115.11	6.75	130.38	7.64	0	1005.17	8.71	0.70	4	58	189	205	17
482	110.87	111.69	633	11086.66	5.01	11169.17	7.45	0	0	100.20	4.44	134.30	0.91	87.42	4.47	129.24	6.48	1	626.17	11.45	0.77	4	58	190	205	16
483	110.76	111.73	634	11075.69	6.29	11172.98	7.95	0	0	80.25	4.86	134.78	0.82	79.56	5.47	100.57	6.88	1	463.04	7.98	0.65	4	58	191	205	15
484	110.98	111.52	635	11098.23	7.25	11152.08	7.11	0	0	91.94	4.48	131.90	0.98	114.31	6.33	112.08	6.20	0	452.23	9.94	0.73	4	58	192	205	14
485	111.00	111.75	636	11100.32	5.94	11175.46	6.11	0	0	95.65	4.31	133.90	0.85	101.28	5.19	104.13	5.32	1	464.21	8.74	0.76	4	58	193	205	13
486	110.90	111.58	637	11090.20	5.57	11157.59	7.71	0	0	89.59	4.34	134.69	0.87	88.87	4.97	122.37	6.71	1	826.19	8.72	0.74	4	58	194	205	12
487	111.05	111.82	638	11104.96	8.19	11181.56	8.54	0	0	69.51	3.84	135.75	0.87	113.93	7.16	118.81	7.46	0	335.88	6.58	0.67	4	58	195	205	11
488	110.71	111.69	639	11070.64	5.43	11169.19	6.25	0	0	94.41	3.57	132.90	0.82	110.46	4.75	127.06	5.46	1	831.31	11.52	0.81	4	58	196	205	10
489	110.72	111.82	640	11071.84	9.00	11181.55	11.44	0	0	63.69	3.79	133.70	0.98	116.44	7.92	147.96	10.05	0	489.83	7.19	0.62	4	58	197	205	9
490	110.88	111.64	641	11088.19	7.45	11163.68	8.88	0	0	77.96	4.26	135.88	0.94	104.83	6.52	124.84	7.75	1	946.10	7.25	0.68	4	58	198	205	8
491	111.00	111.67	642	11099.67	7.51	11167.26	8.95	0	0	88.77	4.41	134.91	1.10	116.39	6.59	138.74	7.85	0	944.48	8.51	0.71	3	58	199	205	7
492	110.89	111.78	643	11088.86	6.82	11178.29	7.41	0	0	77.99	3.58	134.11	0.83	114.34	5.97	124.28	6.48	0	806.60	8.16	0.75	4	58	200	205	6
493	110.62	111.66	644	11062.33	5.71	11165.90	6.57	0	0	96.80	3.86	135.00	0.89	109.92	4.98	126.68	5.75	1	944.04	10.50	0.80	4	58	201	205	5
494	110.89	111.68	645	11088.92	5.58	11167.57	6.13	0	0	105.84	4.20	132.88	0.92	108.04	4.87	118.83	5.35	1	912.65	10.01	0.80	4	58	202	205	4
495	110.85	111.78	646	11084.67	6.29	11178.32	6.81	0	0	89.71	4.05	137.50	0.87	107.15	5.49	116.10	5.94	1	807.23	9.43	0.76	4	58	203	205	3
496	110.90	111.85	647	11090.02	5.85	11185.23	7.03	0	0	97.29	3.82	134.48	0.94	114.56	5.13	137.68	6.16	0	1191.85	9.84	0.79	3	58	204	205	2
497	110.99	111.86	648	11098.76	6.28	11186.20	6.61	0	0	99.10	4.55	135.01	0.94	105.28	5.49	110.71	5.76	1	876.19	8.36	0.75	4	58	205	205	1
498	111.48	67.48	428	11147.67	16.60	6747.68	19.10	0	0	38.32	3.20	144.22	1.09	154.40	14.84	177.37	17.11	0	1108.00	2.97	0.40	3	59	1	1	1
499	80.66	38.31	434	8066.42	9.29	3831.00	14.68	0	0	57.74	3.77	146.83	1.03	109.87	8.18	172.74	13.11	1	856.98	4.93	0.57	4	60	1	15	15
500	81.29	38.55	435	8129.25	14.05	3854.74	14.30	0	0	53.46	4.09	145.46	1.17	141.78	12.42	144.37	12.64	0	984.58	4.25	0.48	3	60	2	15	14
501	81.42	37.96	436	8142.27	13.89	3796.30	14.68	0	0	52.38	3.48	142.92	1.19	162.34	12.43	171.27	13.18	0	1008.85	4.28	0.52	5	60	3	15	13
502	81.49	37.67	437	8148.99	14.51	3766.72	12.64	0	0	54.04	4.57	149.43	1.10	131.96	12.71	114.89	11.07	0	374.77	3.61	0.46	3	60	4	15	12
503	80.90	38.43	438	8089.91	10.37	3843.08	8.60	0	0	83.51	5.42	149.82	1.17	122.62	9.04	101.65	7.47	1	1208.58	7.69	0.60	4	60	5	15	11
504	80.61	38.86	439	8061.28	18.60	3885.93	10.78	0	0	57.59	2.91	139.85	1.27	266.88	18.97	168.25	9.84	1	1396.52	4.69	0.60	5	60	6	15	10
505	81.08	38.15	440	8107.77	9.87	3814.64	10.33	0	0	74.97	4.31	146.48	1.16	132.33	8.69	138.45	9.09	0	804.35	6.42	0.63	3	60	7	15	9
506	80.83	37.55	441	8083.13	12.62	3754.75	10.84	0	0	61.79	4.52	146.26	1.09	132.56	11.05	113.85	9.49	0	961.21	5.47	0.53	3	60	8	15	8
507	80.52	37.92	442	8051.50	10.88	3792.15	8.27	0	0	81.40	5.47	147.76	1.14	124.50	9.48	94.90	7.30	1	809.23	6.38	0.59	4	60	9	15	7
508	80.60	38.37	443	8060.16	9.33	3837.34	9.30	0	0	67.23	3.94	148.32	0.94	122.61	8.17	122.21	8.14	0	441.12	5.84	0.64	3	60	10	15	6
509	81.44	38.35	444	8143.67	9.93	3834.53	9.18	0	0	78.60	5.11	146.61	1.12	117.34	8.67	108.45	8.01	1	603.62	5.25	0.60	5	60	11	15	5
510	80.93	38.58	445	8093.28	8.60	3858.03	8.08	0	0	121.30	9.11	152.32	1.45	88.14	7.67	80.85	6.55	1	1149.15	10.17	0.56	5	60	12	15	4
511	81.20	39.07	446	8120.04	12.15	3907.06	10.37	0	0	72.99	4.23	146.87	1.28	162.21	10.78	138.53	9.20	0	1296.83	4.71	0.61	3	60	13	15	3
512	81.97	38.48	447	8197.13	8.07	3848.26	8.63	0	0	92.30	5.09	144.33	1.15	112.43	7.06	120.17	7.54	0	639.44	6.99	0.67	4	60	14	15	2
513	81.71	38.16	448	8171.20	15.73	3816.09	12.62	0	0	51.85	3.63	141.44	1.14	173.26	14.15	139.75	11.22	0	656.75	4.26	0.51	4	60	15	15	1
514	48.88	113.51	435	4887.67	9.33	11351.38	10.51	0	0	72.30	4.13	137.63	1.09	125.85	8.21	141.77	9.24	0	1097.46	7.85	0.64	4	61	1	1	1
515	111.07	68.11	436	11107.12	7.99	6811.31	22.55	0	0	55.37	4.89	139.99	1.12	73.75	8.07	197.76	20.21	1	185.54	6.53	0.46	4	62	1	3	3
516	111.26	67.29	438	11126.24	7.85	6728.79	8.61	0	0	78.78	6.20	144.04	0.93	75.87	6.71	83.31	7.33	1	426.04	6.11	0.55	5	62	2	3	2
517	110.98	67.60	439	11097.83	7.60	6759.96	16.71	0	0	47.06	3.17	140.00	0.80	87.84	6.92	190.85	14.85	1	607.19	4.56	0.57	4	62	3	3	1
518	48.65	113.39	441	4865.16	9.88	11339.12	10.16	0	0	59.24	4.00	139.62	0.88	112.49	8.62	115.70	8.87	0	894.79	6.86	0.58	4	63	1	1	1
519	22.34	65.83	454	2233.88	8.37	6582.91	15.08	0	0	55.53	4.29	139.64	0.92	82.18	7.05	149.50	13.15	1	250.60	5.72	0.52	4	64	1	1	1
520	11.71	110.22	455	1171.18	7.99	11022.32	8.77	0	0	60.39	3.49	136.93	0.75	106.25	6.97	116.65	7.65	1	457.54	5.54	0.66	4	65	1	1	1
521	79.82	37.79	456	7981.74	11.79	3778.85	14.98	0	0	57.19	4.41	146.05	1.16	117.78	10.37	149.71	13.18	0	1075.62	4.07	0.49	4	66	1	19	19
522	79.64	37.21	457	7964.24	12.06	3721.14	14.22	0	0	47.93	3.47	145.46	0.97	128.63	10.65	151.51	12.57	0	1059.15	4.14	0.52	3	66	2	19	18
523	78.54	37.83	459	7854.23	9.77	3783.24	12.14	0	0	64.29	4.09	145.64	1.07	118.39	8.59	147.00	10.67	0	590.52	4.95	0.59	3	66	3	19	17
524	79.18	39.01	460	7918.06	9.16	3901.16	11.25	0	0	88.28	5.14	145.30	1.37	121.29	8.07	148.84	9.90	0	1113.08	8.53	0.63	4	66	4	19	16
525	79.14	39.02	461	7913.91	7.03	3901.54	7.24	0	0	96.23	3.80	146.33	1.06	137.20	6.20	141.28	6.38	0	1462.50	8.49	0.78	3	66	5	19	15
526	78.88	39.10	462	7887.92	6.05	3909.52	6.57	0	0	110.20	4.23	146.03	1.05	121.20	5.30	131.73	5.76	0	1014.77	10.52	0.80	3	66	6	19	14
527	78.78	39.57	463	7878.02	6.25	3956.74	5.23	0	0	114.06	3.99	147.95	0.99	137.42	5.48	114.98	4.59	0	1609.73	10.94	0.83	3	66	7	19	13
528	78.93	40.08	464	7893.45	6.61	4008.34	6.40	0	0	117.57	4.74	149.64	1.15	126.20	5.80	122.19	5.61	0	1342.52	9.34	0.79	3	66	8	19	12
529	79.19	39.93	465	7918.68	5.13	3993.07	5.79	0	0	135.90	4.91	147.34	1.11	109.23	4.49	123.15	5.06	1	1212.69	10.43	0.83	4	66	9	19	11
530	78.94	40.08	466	7894.26	7.11	4008.30	5.92	0	0	113.79	4.61	150.34	1.11	135.17	6.23	112.51	5.19	0	1403.54	9.52	0.79	3	66	10	19	10
531	78.92	40.03	467	7891.64	7.30	4002.54	5.94	0	0	114.33	4.59	147.51	1.14	140.00	6.40	114.05	5.22	0	1380.92	11.61	0.79	3	66	11	19	9
532	79.12	39.55	468	7912.36	7.11	3954.97	5.96	0	0	112.61	4.52	148.00	1.11	136.21	6.23	114.11	5.22	0	1668.12	12.35	0.79	3	66	12	19	8
533	79.61	39.77	469	7961.33	5.86	3976.74	5.61	0	0	122.30	4.21	145.65	1.06	131.15	5.14	125.50	4.92	0	1122.35	12.19	0.83	3	66	13	19	7
534	79.87	38.95	470	7986.98	10.13	3894.74	10.01	0	0	80.15	4.65	150.00	1.23	134.72	8.92	133.13	8.81	0	1035.06	7.02	0.63	3	66	14	19	6
535	79.80	39.40	471	7979.70	8.38	3939.76	8.12	0	0	96.46	4.72	147.24	1.21	132.00	7.36	127.93	7.13	0	1474.75	8.38	0.71	4	66	15	19	5
536	79.03	39.01	472	7903.03	7.49	3901.40	9.90	0	0	96.17	4.91	147.44	1.26	113.10	6.59	149.34	8.70	0	1279.17	8.42	0.69	5	66	16	19	4
537	78.60	39.60	473	7859.57	7.56	3960.08	8.27	0	0	97.50	4.40	149.05	1.18	129.07	6.66	141.17	7.28	0	1758.02	8.99	0.74	3	66	17	19	3
538	80.44	39.35	474	8044.14	10.54	3934.91	7.92	0	0	91.47	4.43	147.58	1.30	168.18	9.34	126.44	7.01	0	1358.23	8.62	0.70	3	66	18	19	2
539	82.73	39.42	475	8273.07	13.95	3941.61	9.37	0	0	61.41	3.61	143.92	1.08	182.11	12.59	123.29	8.31	0	970.25	4.67	0.61	5	66	19	19	1
540	12.00	110.18	463	1200.11	6.32	11017.54	7.70	0	0	85.18	4.55	137.96	0.87	91.33	5.62	110.64	6.69	1	524.06	8.06	0.70	4	67	1	2	2
541	11.97	110.20	464	1197.27	10.57	11019.83	8.82	0	0	65.48	4.41	140.37	0.94	120.51	9.22	100.57	7.71	1	918.85	6.31	0.59	4	67	2	2	1
542	11.40	110.11	470	1140.03	10.37	11011.25	7.20	0	0	73.74	5.24	137.81	0.94	112.47	8.99	79.54	6.70	1	422.35	6.35	0.58	4	68	1	1	1
543	48.81	113.09	474	4881.23	9.49	11308.76	16.53	0	0	45.10	3.87	138.05	0.84	85.39	8.43	148.01	14.43	1	343.29	4.53	0.47	4	69	1	1	1
544	61.79	10.71	478	6178.79	8.89	1070.59	11.40	0	0	60.92	3.81	147.49	0.92	109.29	7.80	140.07	9.98	1	636.02	7.03	0.61	4	70	1	1	1
545	110.31	66.73	488	11030.89	9.07	6673.45	19.31	0	0	47.87	4.12	141.01	0.94	80.23	7.70	171.55	17.09	1	-84.06	5.30	0.47	5	71	1	1	1
546	122.07	71.65	495	12207.35	7.83	7164.99	10.25	0	0	62.46	3.81	139.41	0.83	98.85	6.89	129.16	8.94	1	0.00	0.00	0.63	4	72	1	2	2
547	122.02	72.21	496	12202.12	6.97	7220.68	8.72	0	0	81.64	3.53	136.91	0.98	124.50	6.15	155.71	7.69	0	0.00	0.00	0.75	3	72	2	2	1
548	77.95	38.07	522	7794.96	11.06	3806.92	15.74	0	0	58.75	3.73	148.68	1.21	135.13	9.85	190.89	14.27	0	1284.00	5.60	0.55	3	73	1	9	9
549	78.82	39.14	523	7882.03	6.81	3914.10	6.90	0	0	93.13	3.61	145.75	0.98	135.43	6.00	137.11	6.08	0	835.92	7.56	0.79	3	73	2	9	8
550	80.69	40.06	524	8068.68	8.30	4006.20	6.89	0	0	120.75	5.15	146.89	1.40	150.08	7.31	124.69	6.08	0	1711.38	8.46	0.76	3	73	3	9	7
551	81.43	39.12	525	8143.34	12.08	3912.28	8.64	0	0	76.72	4.77	148.89	1.19	149.73	10.59	107.16	7.60	1	732.29	8.37	0.61	4	73	4	9	6
552	80.06	38.51	526	8005.79	23.81	3851.13	15.26	0	0	42.16	3.55	147.75	1.27	216.55	22.19	141.34	13.70	1	1323.79	5.48	0.39	5	73	5	9	5
553	80.93	38.34	527	8092.58	10.71	3834.00	21.89	0	0	51.32	4.78	147.39	1.18	89.25	9.65	179.92	19.60	1	391.54	4.38	0.42	5	73	6	9	4
554	80.90	38.57	528	8090.27	9.45	3857.01	8.44	0	0	83.76	4.04	145.76	1.16	151.14	8.36	135.00	7.46	0	754.60	6.35	0.70	3	73	7	9	3
555	80.13	38.30	529	8012.84	8.81	3829.58	13.19	0	0	68.15	4.12	145.20	1.12	112.50	7.77	168.21	11.64	0	394.46	4.50	0.61	3	73	8	9	2
556	80.40	37.43	530	8039.62	16.00	3743.10	14.42	0	0	59.31	5.92	148.46	1.35	123.32	13.98	111.14	12.59	1	743.75	5.53	0.39	4	73	9	9	1
557	123.13	49.75	522	12312.74	11.12	4974.66	9.54	0	0	64.11	4.58	145.61	0.98	119.53	9.69	102.58	8.32	1	0.00	0.00	0.56	5	74	1	1	1
558	78.14	37.52	536	7814.25	15.90	3751.97	17.55	0	0	47.27	3.95	144.40	1.24	147.36	14.14	162.64	15.60	0	972.50	3.66	0.42	3	75	1	57	57
559	78.16	38.17	537	7815.76	9.81	3816.68	17.56	0	0	62.51	4.71	150.32	1.25	100.43	8.66	179.18	15.55	1	709.12	4.58	0.50	4	75	2	57	56
560	78.75	38.29	538	7874.83	8.61	3828.86	10.88	0	0	72.46	3.85	146.59	1.08	125.19	7.60	157.76	9.64	0	1076.73	6.51	0.66	3	75	3	57	55
561	78.75	37.99	539	7875.00	7.72	3798.69	10.08	0	0	83.37	4.26	146.76	1.12	116.45	6.79	151.99	8.87	0	1534.65	7.32	0.69	4	75	4	57	54
562	78.18	37.88	540	7818.22	12.52	3788.03	9.31	0	0	72.43	4.80	146.85	1.18	145.47	10.98	108.15	8.17	1	1165.83	6.10	0.58	4	75	5	57	53
563	77.93	38.53	541	7793.22	10.04	3852.99	9.68	0	0	75.56	4.09	145.08	1.15	143.20	8.86	138.12	8.55	0	939.17	6.59	0.65	3	75	6	57	52
564	77.88	38.73	542	7788.05	6.88	3872.51	7.33	0	0	108.19	5.16	149.40	1.15	110.86	6.01	118.06	6.40	1	1682.29	9.38	0.74	5	75	7	57	51
565	78.92	38.96	543	7891.60	6.93	3895.64	6.66	0	0	116.41	4.75	147.50	1.20	130.89	6.09	125.80	5.85	0	1387.92	9.59	0.78	4	75	8	57	50
566	78.94	39.01	544	7894.38	5.89	3900.59	6.10	0	0	128.63	4.99	147.33	1.16	116.93	5.16	120.96	5.33	0	1270.19	10.43	0.81	5	75	9	57	49
567	79.61	39.00	545	7961.22	9.87	3899.95	8.78	0	0	92.85	4.50	142.44	1.35	157.46	8.74	140.05	7.78	0	975.25	6.21	0.69	3	75	10	57	48
568	80.61	39.20	546	8060.81	7.30	3919.59	7.40	0	0	103.93	4.74	147.75	1.15	123.13	6.40	124.77	6.48	0	1442.23	7.73	0.74	3	75	11	57	47
569	79.87	39.37	547	7987.20	6.75	3936.99	5.87	0	0	115.58	4.61	146.15	1.09	130.08	5.90	113.20	5.14	0	1203.65	9.24	0.79	3	75	12	57	46
570	80.36	39.20	548	8035.69	10.07	3920.35	7.28	0	0	95.90	5.16	146.61	1.24	144.15	8.82	104.21	6.38	1	786.10	8.79	0.68	3	75	13	57	45
571	80.80	39.30	549	8080.05	6.61	3930.13	6.87	0	0	118.08	4.96	145.87	1.20	121.05	5.79	125.79	6.02	0	1256.40	9.99	0.77	3	75	14	57	44
572	80.45	39.12	550	8044.53	7.47	3911.91	7.39	0	0	102.18	4.68	144.71	1.15	125.48	6.55	124.15	6.48	0	976.44	7.75	0.74	5	75	15	57	43
573	80.31	38.55	551	8030.70	10.78	3854.99	9.59	0	0	81.13	4.27	142.71	1.29	158.41	9.56	141.02	8.51	0	1120.04	7.44	0.65	3	75	16	57	42
574	79.72	38.94	552	7971.63	8.92	3894.00	6.42	0	0	100.09	4.13	141.38	1.17	166.51	7.88	119.99	5.67	0	1034.75	7.24	0.76	3	75	17	57	41
575	78.94	38.93	553	7893.56	7.65	3893.06	7.12	0	0	99.25	4.91	146.63	1.09	118.97	6.68	110.80	6.23	1	1082.62	7.38	0.72	4	75	18	57	40
576	78.97	39.14	554	7897.23	6.69	3914.28	5.89	0	0	115.65	4.42	146.26	1.10	134.82	5.87	118.74	5.17	0	1192.08	8.35	0.80	3	75	19	57	39
577	79.21	39.60	555	7921.25	5.97	3960.06	7.24	0	0	126.36	5.28	145.82	1.25	110.04	5.23	133.36	6.34	1	1424.42	12.91	0.78	5	75	20	57	38
578	78.92	39.57	556	7892.37	6.25	3956.54	5.58	0	0	115.20	3.99	147.29	1.04	139.15	5.50	124.05	4.90	0	1782.23	10.07	0.83	3	75	21	57	37
579	79.38	39.77	557	7938.06	8.04	3976.91	5.35	0	0	115.71	4.69	148.29	1.14	152.70	7.04	101.76	4.70	1	1276.33	9.14	0.79	3	75	22	57	36
580	79.87	39.20	558	7987.04	6.29	3919.84	4.94	0	0	128.83	4.91	148.21	1.07	126.87	5.49	99.62	4.32	1	1245.88	11.92	0.81	4	75	23	57	35
581	80.09	39.10	559	8008.67	6.48	3909.50	7.86	0	0	104.33	4.77	148.56	1.12	108.96	5.67	132.23	6.88	1	1159.33	8.78	0.75	3	75	24	57	34
582	80.43	38.54	560	8043.02	8.69	3853.62	9.31	0	0	98.31	6.24	150.00	1.31	105.10	7.55	112.62	8.11	1	1413.02	9.50	0.62	4	75	25	57	33
583	80.72	38.92	561	8072.24	9.37	3892.05	7.78	0	0	77.84	3.48	144.40	1.03	161.79	8.30	134.40	6.89	0	1176.12	6.84	0.73	3	75	26	57	32
584	80.46	37.81	562	8045.82	11.42	3781.30	9.59	0	0	72.48	4.45	145.87	1.15	143.18	10.03	120.23	8.43	0	1230.58	6.73	0.61	4	75	27	57	31
585	81.48	37.79	563	8148.01	11.33	3779.47	13.92	0	0	64.80	5.36	148.33	1.22	105.18	9.87	129.27	12.16	1	1074.21	6.63	0.48	3	75	28	57	30
586	81.26	37.95	564	8126.14	11.74	3795.04	10.20	0	0	73.72	5.57	145.01	1.20	119.42	10.24	103.82	8.93	1	559.40	6.29	0.53	5	75	29	57	29
587	80.82	38.64	565	8081.91	9.22	3864.13	9.63	0	0	74.37	3.51	139.88	1.10	151.01	8.21	157.69	8.55	0	576.73	6.35	0.70	3	75	30	57	28
588	80.89	38.11	566	8089.41	13.16	3811.35	12.55	0	0	72.75	5.73	148.49	1.41	128.64	11.54	122.71	11.01	0	1069.90	7.16	0.49	3	75	31	57	27
589	81.01	38.10	567	8101.47	15.01	3809.53	13.48	0	0	56.39	3.95	142.32	1.26	165.85	13.39	149.15	12.01	0	1040.15	5.06	0.51	5	75	32	57	26
590	81.40	37.91	568	8139.85	13.88	3790.77	16.57	0	0	54.47	4.94	145.93	1.25	117.79	12.19	140.57	14.55	0	1346.21	4.65	0.42	4	75	33	57	25
591	78.44	38.04	570	7843.50	15.04	3804.36	18.59	0	0	43.69	3.40	145.60	1.16	149.93	13.44	184.40	16.81	0	703.90	3.51	0.44	5	75	34	57	24
592	79.15	37.99	571	7914.68	10.57	3798.56	8.93	0	0	81.03	5.06	145.40	1.18	130.20	9.25	109.99	7.82	1	676.04	8.60	0.61	4	75	35	57	23
593	79.23	38.00	572	7922.70	8.65	3799.99	10.55	0	0	73.03	3.61	141.69	1.09	135.27	7.67	164.67	9.37	0	1142.77	6.42	0.68	3	75	36	57	22
594	79.34	38.00	573	7933.83	11.40	3799.68	17.92	0	0	49.04	3.68	145.61	1.08	117.47	10.10	183.68	16.03	0	1245.33	4.15	0.49	3	75	37	57	21
595	78.78	38.08	574	7878.21	11.28	3808.41	12.14	0	0	59.37	3.35	141.48	1.10	155.13	10.06	166.61	10.86	0	761.48	5.06	0.61	3	75	38	57	20
596	79.05	37.96	575	7905.33	7.86	3796.48	8.95	0	0	84.74	5.26	147.54	1.05	97.45	6.90	110.75	7.79	1	815.27	6.93	0.63	4	75	39	57	19
597	79.72	37.83	576	7972.16	6.08	3782.88	6.95	0	0	103.11	4.40	141.40	1.00	109.46	5.31	125.13	6.07	1	820.75	7.95	0.77	4	75	40	57	18
598	78.98	38.60	577	7898.27	8.87	3860.43	9.02	0	0	90.27	4.62	143.56	1.24	133.68	7.81	135.90	7.94	0	1239.56	6.90	0.69	3	75	41	57	17
599	79.13	39.03	578	7913.06	7.23	3903.36	7.83	0	0	94.31	4.64	145.93	1.06	112.98	6.32	122.40	6.84	0	1029.79	9.79	0.72	4	75	42	57	16
600	78.61	38.96	579	7861.48	7.15	3896.36	7.13	0	0	108.28	4.74	144.46	1.17	125.66	6.27	125.42	6.25	0	1193.44	9.45	0.76	4	75	43	57	15
601	78.31	38.93	580	7830.88	8.45	3892.93	7.30	0	0	91.25	4.56	147.73	1.08	130.15	7.40	112.43	6.39	0	1173.71	8.42	0.71	4	75	44	57	14
602	78.57	38.17	581	7856.96	12.49	3817.10	16.69	0	0	54.53	3.88	145.26	1.23	136.13	11.12	180.75	15.04	0	743.85	5.31	0.50	3	75	45	57	13
603	78.14	37.92	582	7814.11	15.04	3791.90	17.76	0	0	48.75	4.43	148.80	1.23	127.80	13.26	150.94	15.67	0	1025.02	3.61	0.40	3	75	46	57	12
604	77.93	38.08	583	7792.55	10.60	3807.59	16.77	0	0	58.37	5.01	147.37	1.17	95.33	9.39	150.41	14.69	1	810.00	6.49	0.46	5	75	47	57	11
605	78.29	38.02	584	7829.18	8.46	3802.10	12.78	0	0	62.14	3.55	146.16	0.99	114.43	7.47	172.26	11.34	0	774.50	5.33	0.63	3	75	48	57	10
606	79.22	38.18	585	7922.09	12.25	3818.27	11.84	0	0	60.39	3.65	146.34	1.14	156.96	10.88	151.69	10.54	0	485.21	4.67	0.58	5	75	49	57	9
607	79.20	38.23	586	7919.60	10.46	3822.96	11.80	0	0	74.14	4.48	146.78	1.27	133.66	9.24	150.80	10.42	0	1322.94	5.80	0.60	3	75	50	57	8
608	79.36	38.43	587	7936.44	7.16	3842.67	8.36	0	0	98.58	5.68	149.92	1.12	95.06	6.17	111.21	7.26	1	1134.33	7.88	0.66	4	75	51	57	7
609	79.85	38.58	588	7984.66	6.78	3857.73	5.54	0	0	113.88	4.33	143.99	1.05	137.25	5.94	112.20	4.85	0	998.17	9.31	0.81	4	75	52	57	6
610	80.13	39.20	589	8012.98	7.95	3919.74	6.24	0	0	110.44	4.43	144.28	1.19	152.72	7.00	119.89	5.49	0	1499.44	9.54	0.78	3	75	53	57	5
611	80.81	39.21	590	8081.30	7.99	3921.12	8.00	0	0	108.15	5.38	146.21	1.30	123.55	7.00	123.58	7.01	0	1227.58	8.20	0.71	4	75	54	57	4
612	80.67	39.00	591	8067.06	6.62	3900.14	7.31	0	0	107.09	5.60	151.43	1.09	97.07	5.73	107.34	6.37	1	886.33	8.73	0.71	4	75	55	57	3
613	81.13	39.01	592	8113.47	8.69	3900.92	8.85	0	0	84.34	4.27	142.47	1.13	132.47	7.65	134.87	7.79	0	820.94	6.46	0.69	3	75	56	57	2
614	82.04	38.36	593	8204.36	11.05	3836.16	10.08	0	0	78.21	4.50	142.93	1.27	148.25	9.76	135.30	8.90	0	833.96	6.80	0.62	4	75	57	57	1
615	12.00	110.32	564	1199.74	11.17	11032.40	9.56	0	0	61.87	4.09	138.57	0.96	129.97	9.77	111.20	8.36	1	502.62	6.63	0.59	4	76	1	1	1
616	12.08	110.42	574	1207.97	13.00	11042.36	15.14	0	0	52.23	4.08	136.16	1.13	128.30	11.46	149.45	13.35	0	737.00	4.89	0.48	3	77	1	2	2
617	12.18	110.41	576	1218.45	14.04	11041.23	15.88	0	0	43.00	3.00	134.74	1.02	156.36	12.59	176.70	14.22	0	685.71	4.18	0.49	4	77	2	2	1
618	11.73	110.30	583	1173.45	12.57	11029.60	14.34	0	0	52.67	4.09	137.30	1.08	124.82	11.06	142.35	12.61	0	714.12	5.62	0.49	3	78	1	4	4
619	11.78	110.84	584	1178.20	11.73	11083.76	14.40	0	0	48.67	3.98	138.33	0.95	110.20	10.27	135.33	12.61	1	647.90	4.85	0.48	3	78	2	4	3
620	11.72	110.56	588	1172.30	12.53	11056.39	16.04	0	0	51.73	5.01	140.75	1.09	99.40	10.92	127.32	13.99	1	695.46	5.56	0.40	4	78	3	4	2
621	12.12	110.47	591	1212.27	6.44	11047.11	7.62	0	0	84.97	4.92	139.77	0.87	86.05	5.76	101.07	6.57	1	586.71	8.73	0.67	4	78	4	4	1
622	48.79	113.62	592	4878.53	10.35	11361.72	11.60	0	0	56.69	4.28	138.80	0.92	105.49	9.04	118.18	10.12	1	348.94	6.27	0.53	4	79	1	1	1
623	82.10	37.63	598	8209.78	9.58	3762.55	6.48	0	0	92.76	5.38	144.08	1.07	126.43	8.33	84.81	5.44	1	753.46	10.01	0.66	4	80	1	2	2
624	82.83	37.73	599	8283.06	13.72	3773.36	14.87	0	0	57.36	5.54	145.30	1.22	109.25	11.99	118.41	12.98	1	794.27	5.71	0.40	4	80	2	2	1
625	65.34	74.97	604	6534.48	10.62	7497.31	19.24	0	0	48.13	3.44	146.83	1.06	115.03	9.43	205.63	17.61	0	909.42	3.58	0.51	4	81	1	9	9
626	66.16	74.15	605	6615.55	10.08	7414.91	10.50	0	0	83.77	4.79	148.36	1.33	136.02	8.89	141.69	9.26	0	979.69	6.34	0.63	3	81	2	9	8
627	65.65	74.20	606	6564.71	11.48	7420.20	11.74	0	0	73.36	4.51	152.40	1.33	144.44	10.16	147.68	10.39	0	1644.42	6.99	0.59	3	81	3	9	7
628	64.67	74.75	607	6467.05	15.41	7474.73	18.82	0	0	48.04	3.25	142.10	1.32	178.57	14.01	213.32	17.81	1	621.56	6.01	0.46	4	81	4	9	6
629	65.04	75.73	608	6503.76	14.81	7573.00	15.61	0	0	49.58	2.94	140.53	1.22	194.82	13.66	203.19	14.65	0	620.48	3.76	0.52	4	81	5	9	5
630	65.45	75.68	610	6545.17	13.01	7568.45	13.98	0	0	62.11	5.99	152.16	1.24	103.39	11.29	111.17	12.17	1	927.12	5.27	0.41	4	81	6	9	4
631	67.16	75.64	611	6715.75	12.95	7564.15	11.45	0	0	65.58	5.84	147.98	1.18	111.64	11.28	98.62	9.92	1	427.69	4.48	0.45	4	81	7	9	3
632	64.58	74.35	612	6457.59	13.62	7434.92	20.20	0	0	53.90	4.04	147.85	1.39	141.33	12.17	202.85	19.05	0	1512.08	5.27	0.47	5	81	8	9	2
633	66.12	74.65	613	6612.30	12.09	7465.38	10.75	0	0	67.29	4.29	153.80	1.18	146.23	10.66	130.04	9.48	0	1428.85	5.13	0.58	3	81	9	9	1
634	81.21	38.28	606	8121.24	13.60	3827.63	12.51	0	0	55.46	2.76	134.25	1.17	212.48	12.72	195.45	11.69	1	734.60	5.98	0.60	5	82	1	11	11
635	81.20	38.28	607	8119.72	10.79	3827.62	12.33	0	0	67.83	4.27	142.15	1.21	132.43	9.53	151.33	10.89	0	614.54	6.48	0.58	4	82	2	11	10
636	81.24	38.15	608	8124.01	10.93	3815.23	9.45	0	0	78.91	5.07	145.62	1.21	130.84	9.57	113.16	8.28	0	1072.40	6.91	0.60	4	82	3	11	9
637	81.25	38.26	609	8124.83	10.98	3825.83	8.45	0	0	64.62	3.88	146.92	0.94	140.76	9.61	108.39	7.41	1	1054.19	6.27	0.63	4	82	4	11	8
638	83.02	38.79	610	8302.25	9.14	3878.57	8.42	0	0	81.04	4.22	141.05	1.08	135.22	8.03	124.63	7.40	0	485.65	6.75	0.68	3	82	5	11	7
639	82.52	39.10	611	8251.79	8.59	3909.53	8.36	0	0	86.58	4.36	143.88	1.12	131.30	7.54	127.89	7.35	0	937.46	5.89	0.70	3	82	6	11	6
640	82.07	38.23	612	8206.54	7.92	3823.39	8.14	0	0	85.81	4.27	143.26	1.04	122.38	6.94	125.73	7.13	0	965.50	6.91	0.71	4	82	7	11	5
641	81.95	38.93	613	8195.26	8.46	3892.73	6.92	0	0	96.80	4.59	146.34	1.12	137.34	7.42	112.24	6.07	0	1009.17	8.31	0.73	4	82	8	11	4
642	82.20	39.65	614	8219.96	13.36	3964.53	9.47	0	0	78.19	5.53	145.82	1.32	145.27	11.70	102.95	8.27	1	811.81	7.02	0.55	3	82	9	11	3
643	81.28	39.39	615	8128.04	9.72	3939.15	8.39	0	0	93.21	5.24	148.11	1.27	133.13	8.52	114.85	7.35	0	1239.73	7.38	0.66	4	82	10	11	2
644	81.83	38.93	616	8183.07	10.10	3892.98	10.47	0	0	83.13	4.88	144.22	1.31	132.53	8.89	137.42	9.22	0	1074.50	6.55	0.62	4	82	11	11	1
645	120.66	116.89	607	12066.17	9.74	11689.04	11.17	0	0	59.38	4.31	132.62	0.92	103.10	8.48	118.20	9.74	1	0.00	0.00	0.55	4	83	1	1	1
646	83.27	5.33	614	8327.23	14.66	533.10	10.54	0	0	50.87	3.74	145.53	0.96	153.75	12.88	110.55	9.26	1	0.00	0.00	0.52	4	84	1	1	1
647	63.99	71.79	616	6398.56	6.61	7178.63	6.25	0	0	124.99	5.02	154.56	1.21	126.61	5.79	119.63	5.47	0	1991.94	11.03	0.79	4	85	1	17	17
648	64.35	70.50	617	6435.45	8.06	7050.42	7.62	0	0	101.04	3.88	151.45	1.25	162.54	7.18	153.80	6.79	0	2429.42	8.69	0.77	3	85	2	17	16
649	63.03	70.55	618	6303.06	7.04	7054.79	5.33	0	0	107.01	3.25	149.55	1.03	178.91	6.31	135.80	4.74	0	1922.42	10.49	0.85	3	85	3	17	15
650	61.83	71.07	619	6183.16	7.14	7107.06	7.73	0	0	98.85	4.43	156.43	1.11	122.52	6.26	132.67	6.78	0	2220.52	6.84	0.75	3	85	4	17	14
651	63.63	72.12	620	6363.36	8.27	7211.68	7.42	0	0	98.74	4.21	156.95	1.20	149.80	7.30	134.48	6.55	0	2360.42	8.81	0.75	3	85	5	17	13
652	64.64	71.94	621	6463.75	9.75	7193.98	10.02	0	0	83.12	3.82	151.32	1.31	164.78	8.73	169.13	8.99	0	1737.96	5.61	0.69	3	85	6	17	12
653	65.24	70.78	622	6524.40	9.61	7078.01	7.77	0	0	82.06	3.00	148.37	1.15	203.51	8.84	165.86	7.02	0	2002.35	6.64	0.76	3	85	7	17	11
654	63.89	71.08	623	6388.66	8.10	7107.53	8.24	0	0	99.20	4.28	153.05	1.26	145.11	7.17	147.67	7.30	0	1845.10	6.93	0.74	3	85	8	17	10
655	62.82	69.97	624	6281.77	6.49	6996.70	6.92	0	0	115.58	4.72	154.41	1.17	122.16	5.69	130.37	6.07	0	1894.79	9.19	0.78	4	85	9	17	9
656	62.74	70.59	625	6274.29	10.05	7058.67	8.58	0	0	84.04	3.18	148.67	1.27	206.14	9.29	177.39	7.79	0	2180.15	7.15	0.73	4	85	10	17	8
657	64.35	73.09	627	6435.47	9.68	7309.50	12.72	0	0	84.52	5.97	159.60	1.41	105.42	8.46	138.47	11.13	1	1897.35	10.79	0.55	4	85	11	17	7
658	63.88	72.86	628	6387.62	9.03	7285.88	9.75	0	0	93.97	5.12	152.86	1.34	127.90	7.95	137.98	8.57	0	1828.67	6.99	0.66	3	85	12	17	6
659	63.66	72.54	629	6365.80	7.41	7254.49	6.83	0	0	113.63	4.42	154.20	1.25	146.84	6.54	135.29	6.03	0	2006.17	9.44	0.78	3	85	13	17	5
660	63.95	72.60	630	6394.50	6.27	7260.13	5.80	0	0	122.60	5.14	158.74	1.10	114.86	5.47	106.14	5.05	1	2084.73	11.18	0.78	4	85	14	17	4
661	64.44	73.11	631	6444.25	7.21	7310.51	8.97	0	0	97.98	4.96	152.23	1.19	109.55	6.31	136.40	7.86	1	1686.60	8.94	0.70	3	85	15	17	3
662	65.31	73.71	632	6530.74	9.28	7370.53	10.64	0	0	76.77	4.31	151.53	1.17	127.59	8.18	146.30	9.37	0	1375.21	5.78	0.64	3	85	16	17	2
663	65.64	73.99	633	6564.11	12.26	7398.80	14.34	0	0	59.07	3.62	150.06	1.25	155.35	10.97	180.90	12.94	0	1273.79	4.77	0.56	5	85	17	17	1
664	57.62	56.77	618	5762.15	8.82	5677.35	11.92	0	0	60.76	3.77	141.02	0.94	109.49	7.74	147.88	10.45	1	304.40	6.36	0.61	3	86	1	1	1
665	11.71	110.59	624	1170.73	15.03	11058.65	11.44	0	0	44.04	3.54	136.35	0.87	144.05	13.17	109.67	10.02	1	419.58	4.77	0.48	3	87	1	1	1
666	81.98	39.93	625	8198.41	7.90	3993.15	5.55	0	0	108.40	4.22	144.34	1.09	156.31	6.96	109.90	4.89	1	1125.19	7.79	0.80	5	88	1	2	2
667	83.26	39.15	626	8325.80	9.15	3915.05	11.57	0	0	61.41	3.73	143.95	0.96	116.11	8.04	146.73	10.16	0	780.71	5.64	0.61	4	88	2	2	1
668	64.43	73.21	626	6443.25	7.84	7320.89	8.61	0	0	111.56	5.15	152.57	1.41	130.94	6.91	143.77	7.59	0	2183.38	11.90	0.73	3	89	1	1	1
669	58.41	57.05	633	5841.00	10.03	5704.92	14.32	0	0	53.07	3.71	139.72	0.97	110.72	8.82	157.85	12.60	1	415.29	5.12	0.54	3	90	1	1	1
670	84.42	76.91	635	8442.42	12.66	7690.59	17.49	0	0	39.99	3.24	140.51	0.92	120.77	11.19	166.63	15.48	0	-139.12	3.87	0.46	3	91	1	1	1
671	48.76	113.47	646	4876.04	9.03	11346.72	10.71	0	0	69.36	4.58	137.43	1.02	105.18	7.88	124.80	9.35	1	773.88	8.44	0.59	4	92	1	1	1
672	96.62	60.75	650	9661.66	9.40	6074.87	10.91	0	0	64.57	4.01	144.13	0.99	116.39	8.24	135.13	9.57	0	750.56	6.00	0.61	4	93	1	1	1
673	48.66	113.59	653	4865.56	11.04	11358.84	11.26	0	0	57.07	4.03	136.94	0.96	120.39	9.67	122.72	9.85	0	635.17	5.97	0.55	3	94	1	1	1
674	83.51	77.22	668	8350.65	11.44	7722.46	8.46	0	0	64.40	4.91	143.44	0.93	115.03	9.93	85.20	7.40	1	457.83	6.05	0.54	5	95	1	1	1
675	35.05	44.84	677	3505.45	14.12	4484.10	11.70	0	0	47.52	3.49	141.21	0.93	148.19	12.43	122.78	10.30	0	144.44	4.71	0.51	3	96	1	1	1
676	48.74	113.29	677	4874.16	9.53	11328.57	7.50	0	0	75.18	4.40	137.47	0.94	125.20	8.31	98.47	6.53	1	626.88	6.13	0.65	4	97	1	1	1
677	9.86	122.08	679	986.16	12.25	12208.29	9.60	0	0	58.61	3.58	136.63	0.97	154.72	10.82	121.29	8.46	0	0.00	0.00	0.60	3	98	1	3	3
678	10.08	121.93	680	1008.33	9.37	12193.36	8.20	0	0	76.65	4.23	137.37	1.01	130.52	8.20	114.31	7.19	0	0.00	0.00	0.67	4	98	2	3	2
679	9.96	121.83	681	995.90	6.91	12183.25	9.32	0	0	82.40	3.59	136.75	1.02	122.54	6.11	165.08	8.25	0	0.00	0.00	0.74	3	98	3	3	1
680	108.74	21.98	685	10873.68	10.22	2198.27	8.80	0	0	67.77	4.07	145.24	0.97	130.89	8.95	112.63	7.71	0	932.71	6.91	0.63	3	99	1	1	1
681	12.14	110.56	688	1214.38	15.76	11056.23	8.21	0	0	58.91	4.92	141.50	0.93	142.55	13.67	64.99	5.60	1	612.04	5.04	0.50	5	100	1	2	2
682	11.92	110.71	692	1192.21	8.21	11071.41	12.41	0	0	56.01	4.04	137.07	0.84	88.11	7.37	132.35	10.81	1	368.92	4.99	0.56	4	100	2	2	1
683	88.02	72.33	695	8802.42	7.42	7232.57	7.84	0	0	68.73	4.14	145.70	0.77	94.83	6.53	99.91	6.78	1	763.58	6.33	0.65	4	101	1	1	1
684	93.58	9.42	697	9357.61	26.86	941.85	15.05	0	0	39.25	3.41	144.78	1.24	234.83	25.57	135.17	13.53	1	764.10	4.52	0.37	4	102	1	1	1
685	48.67	113.32	700	4867.15	6.63	11332.20	7.53	0	0	85.24	4.33	137.73	0.89	100.10	5.75	113.83	6.56	1	379.19	8.70	0.72	4	103	1	1	1
686	11.81	110.38	702	1180.81	8.62	11038.15	9.75	0	0	65.75	4.82	138.34	0.88	90.28	7.55	101.90	8.43	1	249.71	6.09	0.56	4	104	1	1	1
687	104.47	10.13	702	10446.54	13.15	1012.99	19.23	0	0	44.85	4.30	143.11	1.08	105.60	11.51	154.31	16.91	1	442.23	5.35	0.39	3	105	1	1	1
688	96.17	9.93	704	9616.80	6.65	992.51	7.50	0	0	73.84	3.93	146.50	0.77	95.99	5.82	108.19	6.53	1	394.56	7.30	0.70	4	106	1	1	1
689	11.96	110.62	707	1196.31	7.06	11061.62	8.43	0	0	71.56	3.74	136.47	0.82	104.01	6.19	124.10	7.36	1	623.27	6.53	0.70	4	107	1	3	3
690	11.65	110.50	711	1164.64	11.51	11049.73	14.89	0	0	56.11	4.91	139.26	1.09	101.10	10.02	130.86	13.00	1	828.71	9.51	0.45	4	107	2	3	2
691	11.79	110.39	714	1178.55	9.32	11039.41	8.76	0	0	72.69	4.17	135.47	0.99	125.04	8.16	117.53	7.67	0	563.52	7.06	0.65	4	107	3	3	1
692	36.77	23.47	717	3676.68	10.73	2346.69	14.14	0	0	58.66	4.73	146.10	1.08	102.21	9.38	134.70	12.35	1	573.90	6.70	0.49	3	108	1	1	1
693	79.56	39.63	717	7955.94	9.58	3962.73	9.31	0	0	80.60	3.92	145.78	1.19	152.37	8.49	148.15	8.26	0	967.02	6.88	0.69	3	109	1	3	3
694	81.63	39.23	718	8162.56	7.25	3923.03	5.86	0	0	104.44	4.75	146.04	1.01	122.46	6.32	98.96	5.11	1	677.17	9.36	0.76	4	109	2	3	2
695	79.27	39.15	719	7926.86	9.45	3915.29	7.48	0	0	94.21	4.20	144.02	1.23	163.44	8.36	129.50	6.62	0	1131.23	7.24	0.73	4	109	3	3	1
696	26.17	40.48	719	2616.63	11.74	4048.46	13.87	0	0	47.74	3.38	141.76	0.94	127.78	10.36	150.89	12.23	0	468.38	4.82	0.53	3	110	1	2	2
697	26.40	40.28	720	2640.12	12.03	4027.86	13.34	0	0	53.31	3.93	142.00	1.03	125.82	10.58	139.52	11.73	0	694.60	4.28	0.52	4	110	2	2	1
698	12.22	110.11	730	1221.84	9.67	11010.84	9.33	0	0	68.22	3.50	136.43	1.00	145.52	8.55	140.27	8.24	0	711.02	6.94	0.67	3	111	1	4	4
699	12.42	110.09	731	1241.56	12.31	11009.20	13.57	0	0	62.02	5.24	141.45	1.20	111.92	10.75	123.45	11.87	1	617.75	7.21	0.47	4	111	2	4	3
700	12.20	110.16	733	1219.69	6.48	11016.21	6.37	0	0	89.23	4.24	138.91	0.84	104.65	5.65	102.83	5.55	1	467.85	7.19	0.74	4	111	3	4	2
701	11.70	110.19	735	1169.70	14.27	11018.56	7.41	0	0	53.95	3.40	139.31	0.83	174.24	12.56	90.73	6.56	1	611.81	5.72	0.60	4	111	4	4	1
702	48.45	113.58	734	4844.73	7.34	11358.28	8.76	0	0	69.52	3.89	138.50	0.83	100.62	6.36	120.16	7.63	1	564.10	8.21	0.67	3	112	1	11	11
703	48.42	113.32	735	4842.36	7.25	11332.25	11.13	0	0	68.54	4.20	137.12	0.91	90.29	6.18	139.25	9.71	1	511.06	7.63	0.63	4	112	2	11	10
704	48.54	113.75	736	4854.04	6.31	11374.61	7.48	0	0	69.24	3.09	137.76	0.71	108.76	5.51	128.82	6.54	1	1199.27	9.88	0.76	4	112	3	11	9
705	48.71	113.68	738	4871.28	11.19	11367.93	12.57	0	0	51.39	4.04	136.84	0.91	109.37	9.78	122.79	10.98	1	454.77	5.10	0.50	4	112	4	11	8
706	48.53	113.58	739	4852.92	7.23	11357.57	11.49	0	0	68.25	4.62	138.20	0.90	79.62	5.79	129.66	9.98	1	911.67	6.15	0.59	4	112	5	11	7
707	48.77	113.84	741	4877.28	11.04	11384.45	10.97	0	0	54.05	3.50	136.54	0.91	131.32	9.71	130.41	9.64	0	726.02	6.23	0.58	3	112	6	11	6
708	48.69	113.57	742	4869.16	11.49	11356.73	9.93	0	0	58.83	4.72	137.19	0.92	109.79	9.99	94.65	8.52	1	351.69	6.56	0.51	4	112	7	11	5
709	48.73	113.79	745	4873.17	8.72	11379.40	12.76	0	0	62.54	4.25	140.18	0.99	98.64	7.62	144.35	11.16	1	594.60	7.81	0.57	4	112	8	11	4
710	48.55	113.56	747	4854.76	7.57	11356.38	8.25	0	0	74.53	3.90	137.37	0.88	111.26	6.61	121.31	7.21	1	679.81	8.94	0.70	4	112	9	11	3
711	48.60	113.68	748	4859.95	8.43	11367.52	9.94	0	0	74.63	5.47	136.66	0.99	87.40	7.10	103.73	8.61	1	563.60	9.10	0.56	4	112	10	11	2
712	48.52	113.82	749	4852.07	11.34	11382.26	13.06	0	0	49.19	3.53	136.88	0.91	121.60	9.96	140.11	11.48	0	544.17	5.08	0.53	4	112	11	11	1
713	96.05	10.30	736	9604.67	14.55	1029.50	12.08	0	0	49.85	3.61	143.99	1.02	155.25	12.86	128.90	10.67	0	701.94	4.00	0.51	3	113	1	1	1
714	11.85	110.24	745	1184.85	11.17	11024.15	10.95	0	0	56.81	4.11	137.52	0.94	118.73	9.77	116.36	9.57	0	296.54	5.66	0.54	3	114	1	1	1
715	78.79	38.21	752	7878.59	13.41	3820.87	20.95	0	0	48.62	4.17	148.13	1.26	121.01	11.89	187.32	18.94	0	1157.85	3.83	0.42	3	115	1	1	1
716	83.66	76.78	757	8365.71	11.72	7678.19	12.25	0	0	57.06	5.66	140.78	0.99	90.30	10.02	94.70	10.65	1	-272.67	6.46	0.42	5	116	1	1	1
717	48.58	113.71	758	4857.74	9.81	11371.40	9.93	0	0	60.61	3.96	136.25	0.89	115.34	8.57	116.72	8.67	0	282.75	5.42	0.60	4	117	1	1	1
718	31.14	85.79	759	3113.69	7.97	8579.47	14.66	0	0	57.43	4.01	140.27	0.93	88.27	7.13	161.48	12.84	1	540.90	6.55	0.56	4	118	1	1	1
719	48.51	113.70	765	4850.70	9.10	11369.60	10.76	0	0	60.24	4.55	139.94	0.87	91.97	7.75	109.09	9.34	1	594.19	6.11	0.54	4	119	1	9	9
720	48.45	113.75	767	4845.07	10.39	11375.00	14.33	0	0	54.14	4.62	138.90	0.98	93.05	8.91	128.74	12.49	1	437.92	8.61	0.47	5	119	2	9	8
721	48.69	113.98	770	4868.80	14.13	11397.56	10.16	0	0	53.61	3.24	136.96	1.00	180.54	12.61	130.11	9.03	0	511.92	5.46	0.59	3	119	3	9	7
722	48.51	114.04	771	4850.84	7.59	11404.38	9.20	0	0	65.56	3.14	136.44	0.84	122.05	6.68	147.83	8.10	0	434.52	6.98	0.71	3	119	4	9	6
723	48.50	113.62	772	4849.67	8.31	11362.24	8.01	0	0	74.77	4.61	137.63	0.89	103.38	7.20	99.59	6.92	1	392.19	6.59	0.64	4	119	5	9	5
724	48.60	113.81	774	4859.90	8.24	11380.64	11.96	0	0	55.23	3.35	137.00	0.83	104.47	7.21	151.64	10.49	1	615.44	5.36	0.62	4	119	6	9	4
725	48.48	113.32	776	4847.63	7.88	11332.12	15.37	0	0	58.11	4.53	139.34	0.91	72.19	5.85	149.84	13.36	1	528.00	6.41	0.52	5	119	7	9	3
726	49.07	114.07	780	4906.55	10.54	11406.61	11.75	0	0	59.70	4.40	135.87	0.99	110.01	9.22	122.69	10.27	1	382.35	7.34	0.54	4	119	8	9	2
727	48.54	114.10	781	4854.44	8.23	11409.62	10.82	0	0	55.10	3.32	135.05	0.78	105.00	7.18	138.10	9.46	1	370.08	4.21	0.63	4	119	9	9	1
728	83.36	76.82	767	8336.32	14.64	7682.03	14.67	0	0	45.38	4.38	142.07	0.99	116.58	12.79	116.83	12.82	0	164.38	3.97	0.40	4	120	1	1	1
729	65.76	71.83	769	6576.05	15.07	7182.86	14.63	0	0	47.70	4.21	151.72	1.08	131.32	13.23	127.55	12.85	0	1023.88	3.87	0.43	4	121	1	1	1
730	11.98	110.46	772	1197.56	7.73	11045.78	8.05	0	0	78.97	4.60	138.41	0.92	101.91	6.76	106.00	6.99	1	641.02	9.28	0.66	4	122	1	3	3
731	12.07	110.49	773	1206.72	9.21	11049.14	10.30	0	0	68.33	3.71	135.46	1.02	130.61	8.12	146.07	9.07	0	701.83	7.81	0.65	3	122	2	3	2
732	11.89	110.11	774	1188.73	10.93	11011.28	14.57	0	0	48.46	3.38	136.42	0.94	120.83	9.64	160.99	12.87	0	520.65	5.05	0.54	4	122	3	3	1
733	63.54	71.34	785	6354.20	22.96	7133.82	14.08	0	0	42.41	2.87	146.50	1.22	255.59	22.87	163.92	12.82	1	1687.69	6.50	0.45	4	123	1	1	1
734	48.39	113.72	787	4839.19	10.70	11371.60	12.50	0	0	52.75	3.74	137.16	0.92	116.09	9.38	135.67	10.96	0	329.06	5.43	0.54	4	124	1	3	3
735	48.72	113.70	788	4872.11	7.65	11370.13	9.64	0	0	73.06	4.30	136.13	0.93	99.86	6.66	125.95	8.41	1	388.52	6.53	0.65	4	124	2	3	2
736	48.52	113.93	789	4851.78	10.38	11393.39	12.82	0	0	58.57	4.45	137.39	1.01	104.85	9.04	129.60	11.20	1	604.54	7.18	0.52	4	124	3	3	1
737	63.36	71.62	795	6335.65	25.91	7161.80	15.38	0	0	40.95	3.28	147.76	1.28	240.46	25.33	150.53	13.89	1	1379.71	5.89	0.40	4	125	1	1	1
738	48.56	113.90	798	4855.64	9.29	11389.72	13.21	0	0	50.59	2.87	133.28	0.87	126.96	8.24	179.60	11.84	0	162.92	4.21	0.62	3	126	1	4	4
739	48.62	113.78	801	4862.12	12.14	11377.97	10.99	0	0	50.99	3.57	135.62	0.89	133.35	10.65	120.78	9.65	0	243.02	5.34	0.55	3	126	2	4	3
740	48.54	113.93	802	4853.96	11.11	11393.44	8.43	0	0	73.90	5.69	139.10	1.05	111.02	9.64	85.16	7.66	1	427.38	7.84	0.54	4	126	3	4	2
741	48.45	113.21	803	4845.49	10.17	11320.61	13.20	0	0	52.84	3.73	137.12	0.93	110.85	8.91	143.86	11.57	1	542.29	6.68	0.55	4	126	4	4	1
742	64.81	71.27	803	6480.93	12.37	7126.66	9.64	0	0	51.72	2.74	148.18	0.89	179.86	11.16	141.02	8.59	0	996.62	4.67	0.64	3	127	1	1	1
743	80.56	11.41	807	8056.23	8.39	1141.35	11.88	0	0	68.04	4.50	148.44	1.01	97.37	7.26	138.10	10.37	1	646.48	6.87	0.59	4	128	1	2	2
744	80.65	10.70	808	8064.88	11.54	1070.45	14.32	0	0	55.62	4.36	149.27	1.08	113.36	10.12	140.68	12.56	0	144.21	4.53	0.49	3	128	2	2	1
745	48.14	113.61	813	4814.23	8.16	11360.82	8.04	0	0	65.98	3.83	135.53	0.79	107.93	7.11	106.30	6.99	1	267.04	6.69	0.66	4	129	1	2	2
746	48.90	113.88	817	4890.41	11.02	11387.80	12.13	0	0	51.48	3.60	137.33	0.90	121.48	9.67	133.70	10.64	0	1010.12	6.12	0.55	3	129	2	2	1
747	78.50	38.84	828	7849.66	7.93	3883.70	7.00	0	0	92.87	4.52	150.17	1.04	125.20	6.93	110.43	6.12	1	1481.79	7.99	0.72	3	130	1	6	6
748	78.47	39.83	829	7847.40	10.34	3983.36	7.87	0	0	87.29	3.70	144.58	1.25	188.65	9.30	144.23	7.04	0	1365.35	7.77	0.73	3	130	2	6	5
749	78.66	40.44	830	7866.43	6.41	4044.48	6.06	0	0	129.98	4.94	147.58	1.23	129.90	5.62	122.85	5.32	0	1651.27	11.17	0.81	4	130	3	6	4
750	78.77	39.67	831	7876.85	6.72	3967.03	6.11	0	0	109.92	3.85	146.70	1.09	148.13	5.93	134.68	5.39	0	1434.46	10.47	0.82	3	130	4	6	3
751	79.44	39.17	832	7943.58	10.15	3916.67	8.78	0	0	78.02	3.22	141.47	1.18	190.95	9.20	165.57	7.94	0	1587.04	6.06	0.72	4	130	5	6	2
752	78.71	37.73	833	7870.98	14.74	3773.49	14.39	0	0	49.26	3.66	145.46	1.12	153.49	13.08	149.80	12.77	0	1008.79	4.09	0.48	3	130	6	6	1
753	45.05	55.72	840	4505.37	12.91	5571.89	12.42	0	0	50.45	4.02	140.68	0.96	124.57	11.31	119.85	10.88	0	313.94	4.83	0.49	3	131	1	1	1
754	31.32	85.59	846	3131.83	8.70	8559.04	8.40	0	0	72.24	4.41	141.36	0.91	109.26	7.57	105.54	7.30	1	740.77	7.80	0.64	4	132	1	1	1
755	11.74	110.39	848	1173.73	6.45	11039.24	9.87	0	0	75.00	4.88	139.61	0.87	75.58	5.54	116.33	8.56	1	504.69	7.18	0.62	4	133	1	2	2
756	11.75	110.45	850	1174.70	12.97	11045.37	11.16	0	0	52.94	4.03	138.01	0.96	131.19	11.35	112.89	9.77	0	633.60	5.29	0.51	3	133	2	2	1
757	48.34	113.93	856	4833.62	10.28	11392.98	11.29	0	0	53.81	3.17	136.90	0.90	134.87	9.08	148.10	9.97	0	241.50	5.91	0.61	3	134	1	1	1
758	78.96	40.35	860	7896.04	17.68	4035.24	11.52	0	0	55.27	4.85	148.85	1.19	154.89	15.52	100.97	10.07	1	1294.73	7.67	0.44	4	135	1	1	1
759	48.58	113.04	876	4857.61	11.13	11304.08	12.15	0	0	50.28	3.23	136.59	0.90	133.62	9.82	145.86	10.72	0	627.62	6.32	0.57	3	136	1	6	6
760	48.53	113.30	878	4852.82	8.88	11329.55	12.25	0	0	54.42	3.24	134.59	0.87	114.92	7.82	158.42	10.78	0	428.23	6.97	0.62	4	136	2	6	5
761	48.51	113.55	879	4850.65	8.50	11354.95	8.29	0	0	68.59	4.32	137.19	0.84	103.45	7.36	100.81	7.17	1	515.92	5.87	0.62	3	136	3	6	4
762	48.41	113.28	880	4840.99	8.59	11328.07	7.26	0	0	73.79	4.33	138.91	0.86	112.25	7.46	94.87	6.30	1	523.42	7.06	0.66	4	136	4	6	3
763	48.48	113.48	881	4847.67	6.75	11348.16	10.00	0	0	66.62	4.06	135.84	0.80	83.46	5.55	125.31	8.69	1	341.67	5.91	0.64	4	136	5	6	2
764	48.27	113.50	882	4826.96	9.56	11349.99	9.38	0	0	63.01	4.66	138.00	0.87	99.03	8.29	96.96	8.06	1	407.48	7.89	0.55	4	136	6	6	1
765	11.96	110.23	878	1196.42	11.60	11022.85	11.20	0	0	52.79	3.60	137.65	0.91	130.93	10.18	126.44	9.84	0	185.17	5.05	0.56	3	137	1	1	1
766	80.20	11.15	879	8019.68	10.73	1115.37	9.63	0	0	60.16	4.23	145.81	0.91	117.15	9.36	105.15	8.41	1	226.83	4.19	0.56	4	138	1	1	1
767	11.60	110.47	885	1160.02	9.25	11047.14	10.79	0	0	70.26	5.38	134.57	1.03	92.31	7.91	107.95	9.36	1	421.75	7.59	0.54	5	139	1	1	1
768	52.42	47.68	888	5241.61	9.26	4768.16	7.86	0	0	85.22	5.36	145.16	1.07	112.95	8.05	95.78	6.81	1	803.67	7.50	0.62	4	140	1	1	1
769	95.96	108.15	888	9596.46	12.20	10815.34	9.10	0	0	52.57	3.53	133.64	0.83	139.96	10.68	104.46	7.98	1	390.29	6.47	0.58	3	141	1	1	1
770	11.48	110.11	890	1148.07	9.52	11011.03	13.07	0	0	53.14	4.56	141.12	0.86	83.70	7.83	116.45	11.35	1	448.02	4.95	0.48	4	142	1	1	1
771	80.21	10.90	890	8021.34	9.28	1089.64	12.51	0	0	58.64	4.04	146.74	0.95	103.78	8.13	139.83	10.94	1	545.44	4.26	0.57	3	143	1	1	1
772	39.42	110.90	892	3941.65	12.09	11089.53	17.47	0	0	50.17	4.44	138.09	1.10	105.14	10.58	151.92	15.33	1	488.79	4.49	0.43	4	144	1	5	5
773	39.72	110.36	893	3972.18	7.67	11036.08	11.41	0	0	55.87	3.14	136.06	0.79	105.08	6.73	156.29	10.01	1	210.10	4.90	0.65	3	144	2	5	4
774	39.84	110.59	894	3984.01	7.41	11059.11	7.97	0	0	81.81	4.45	138.96	0.93	104.61	6.47	112.33	6.93	1	567.10	8.03	0.69	4	144	3	5	3
775	39.91	110.49	895	3991.20	6.99	11049.40	6.93	0	0	82.98	4.04	138.56	0.86	110.29	6.10	109.35	6.03	1	721.29	9.79	0.73	4	144	4	5	2
776	39.61	110.59	896	3960.92	9.06	11059.27	9.12	0	0	74.55	4.38	137.09	1.02	118.54	7.92	119.26	7.97	0	843.02	7.02	0.64	4	144	5	5	1
777	48.32	113.46	892	4832.01	5.30	11345.72	6.71	0	0	96.94	4.30	137.12	0.85	91.60	4.57	116.02	5.83	1	254.69	7.83	0.77	4	145	1	1	1
778	96.05	108.54	893	9604.70	14.05	10853.59	10.09	0	0	49.00	3.80	134.27	0.87	139.33	12.28	100.01	8.77	1	230.71	5.36	0.51	4	146	1	1	1
779	88.43	108.81	906	8843.35	13.34	10881.33	14.22	0	0	43.60	3.09	135.48	0.94	145.69	11.83	155.26	12.62	0	384.90	3.54	0.51	3	147	1	1	1
780	39.83	110.40	920	3983.02	11.13	11039.88	8.47	0	0	61.99	4.55	137.92	0.88	116.18	9.67	87.94	7.17	1	490.92	6.25	0.56	5	148	1	1	1
781	80.64	10.98	922	8064.22	8.68	1098.31	15.85	0	0	55.78	4.43	145.40	0.97	82.92	7.29	152.85	13.84	1	584.67	4.43	0.51	4	149	1	1	1
782	11.65	110.20	923	1165.10	17.93	11020.11	14.11	0	0	42.58	3.62	137.44	1.05	163.03	15.86	128.38	12.49	0	335.62	4.42	0.43	3	150	1	1	1
783	67.31	72.16	925	6731.48	16.22	7215.61	9.73	0	0	68.32	4.54	149.33	1.32	187.89	14.47	113.21	8.62	0	760.98	5.48	0.55	4	151	1	4	4
784	68.19	71.37	926	6818.86	8.01	7136.84	8.33	0	0	98.68	4.53	146.82	1.24	134.53	7.06	139.97	7.34	0	1281.54	7.31	0.73	3	151	2	4	3
785	67.12	69.93	927	6711.70	11.08	6992.90	10.27	0	0	82.61	4.45	148.64	1.38	159.18	9.85	147.61	9.13	0	1969.88	7.67	0.64	3	151	3	4	2
786	67.03	68.88	928	6703.25	9.07	6887.53	11.30	0	0	91.11	5.01	147.48	1.42	127.19	8.01	158.44	9.99	0	1576.42	6.15	0.64	3	151	4	4	1
787	96.66	108.12	927	9665.99	10.79	10811.51	10.48	0	0	54.94	3.97	134.29	0.87	114.82	9.41	111.60	9.15	1	453.40	7.48	0.55	4	152	1	1	1
788	69.84	76.69	929	6983.89	12.70	7669.00	12.45	0	0	58.77	5.61	146.99	1.08	102.21	11.07	100.06	10.79	1	252.73	6.40	0.43	5	153	1	1	1
789	62.58	67.52	931	6258.34	10.33	6752.37	12.39	0	0	73.44	5.47	151.67	1.24	106.56	9.01	127.76	10.82	1	1367.69	5.79	0.53	4	154	1	1	1
790	80.31	11.14	932	8030.83	7.47	1113.81	10.02	0	0	68.77	4.96	144.19	0.86	78.27	6.25	106.26	8.69	1	129.12	5.40	0.57	4	155	1	4	4
791	80.45	11.56	933	8045.32	9.84	1156.31	18.07	0	0	47.97	3.39	144.03	0.98	107.64	8.69	196.51	16.22	1	385.15	5.63	0.52	4	155	2	4	3
792	80.40	11.21	937	8040.33	11.13	1121.26	11.30	0	0	66.86	5.40	146.10	1.11	105.79	9.67	107.46	9.85	1	658.83	7.09	0.51	5	155	3	4	2
793	80.28	10.85	940	8028.07	14.41	1085.28	14.88	0	0	51.58	3.40	139.46	1.21	170.09	12.95	175.51	13.41	0	372.85	4.94	0.51	3	155	4	4	1
794	114.00	9.11	947	11399.71	3.82	911.17	5.13	0	0	125.05	3.59	146.87	0.83	102.31	3.35	137.52	4.49	1	936.23	10.69	0.88	4	156	1	2	2
795	114.02	9.27	948	11401.56	7.28	927.43	8.65	0	0	77.26	4.07	144.26	0.91	106.20	6.37	126.14	7.55	1	808.25	9.02	0.69	4	156	2	2	1
796	48.33	113.47	959	4832.88	8.61	11347.05	15.38	0	0	62.59	5.29	137.64	1.05	76.50	7.09	139.24	13.36	1	471.23	5.66	0.48	4	157	1	1	1
797	39.60	110.61	976	3960.09	6.62	11061.24	8.20	0	0	76.90	4.25	138.84	0.83	91.58	5.66	113.82	7.13	1	504.31	7.22	0.68	4	158	1	1	1
798	82.10	38.84	978	8209.55	19.59	3883.69	12.23	0	0	51.38	3.29	138.74	1.26	232.84	18.72	149.67	11.04	1	839.17	5.91	0.52	5	159	1	3	3
799	84.12	40.01	979	8411.76	12.72	4000.89	13.12	0	0	56.25	3.41	140.30	1.16	162.52	11.38	167.59	11.77	0	895.48	5.07	0.56	5	159	2	3	2
800	82.75	39.65	980	8275.39	8.13	3965.19	6.77	0	0	99.85	5.10	145.71	1.10	122.26	7.09	101.85	5.89	1	1146.90	10.63	0.71	5	159	3	3	1
801	39.57	110.61	986	3957.30	11.99	11061.41	13.58	0	0	47.84	3.97	137.22	0.91	111.01	10.47	125.79	11.87	1	41.27	5.00	0.47	3	160	1	1	1
802	44.61	88.11	986	4461.47	16.48	8810.65	17.36	0	0	37.41	3.51	139.10	0.97	135.65	14.54	142.89	15.32	0	695.02	4.28	0.39	3	161	1	1	1
803	80.35	11.08	1003	8034.62	11.96	1107.99	11.40	0	0	49.13	3.08	142.39	0.89	147.22	10.57	140.27	10.08	0	453.40	4.15	0.58	3	162	1	1	1
804	83.61	27.21	1003	8361.02	10.01	2720.85	15.80	0	0	51.76	3.90	142.37	0.98	102.29	8.76	161.51	13.88	1	574.75	5.00	0.51	5	163	1	1	1
805	80.26	10.92	1010	8025.77	8.88	1091.57	11.42	0	0	62.00	4.19	145.23	0.93	101.06	7.75	129.99	9.97	1	793.67	6.20	0.58	4	164	1	1	1
806	12.16	110.23	1013	1215.99	11.84	11023.08	12.51	0	0	50.46	3.91	137.66	0.92	117.48	10.36	124.18	10.95	0	591.75	4.51	0.51	4	165	1	1	1
807	57.97	70.79	1020	5797.31	20.45	7078.66	13.77	0	0	44.10	4.31	152.96	1.12	161.09	18.02	108.61	12.12	1	701.69	4.38	0.38	5	166	1	1	1
808	11.53	110.25	1032	1152.77	9.31	11025.38	11.75	0	0	46.96	3.10	136.31	0.74	108.49	8.14	136.93	10.28	1	-33.27	5.47	0.59	4	167	1	1	1
809	48.64	113.88	1032	4863.76	12.01	11388.45	11.34	0	0	46.33	3.05	133.87	0.83	140.49	10.58	132.69	9.99	0	619.12	4.98	0.57	3	168	1	1	1
810	57.54	70.64	1038	5754.18	28.72	7064.21	20.17	0	0	37.15	3.83	148.15	1.40	209.95	27.23	152.43	18.11	1	1214.04	3.88	0.30	5	169	1	1	1
811	57.01	70.18	1043	5700.53	13.09	7018.17	16.20	0	0	55.67	4.97	148.22	1.23	112.90	11.49	139.71	14.20	0	765.06	4.00	0.43	4	170	1	1	1
812	48.71	113.21	1047	4870.87	6.86	11321.38	8.09	0	0	77.84	3.84	137.28	0.87	106.96	5.99	126.14	7.06	1	651.79	6.85	0.72	3	171	1	1	1
813	80.51	11.15	1048	8051.25	10.76	1114.63	13.48	0	0	59.00	5.22	147.73	1.04	93.08	9.20	116.90	11.72	1	264.71	5.31	0.46	4	172	1	1	1
814	44.49	55.24	1050	4449.47	11.89	5523.66	13.62	0	0	50.57	4.34	140.71	0.96	106.35	10.36	121.84	11.89	1	423.29	4.60	0.47	5	173	1	1	1
815	80.31	11.36	1058	8031.17	10.94	1135.52	18.07	0	0	43.28	3.52	142.66	0.93	103.81	9.62	171.23	15.93	1	577.23	4.12	0.47	3	174	1	1	1
816	48.41	113.23	1070	4841.20	7.88	11322.70	11.52	0	0	64.73	4.32	135.27	0.91	90.20	6.72	132.45	10.04	1	367.02	9.33	0.59	5	175	1	1	1
817	22.06	70.86	1073	2206.32	11.38	7085.71	13.36	0	0	50.73	3.41	138.25	0.96	130.84	10.05	153.44	11.82	0	414.42	5.34	0.55	3	176	1	1	1
818	68.36	69.19	1075	6836.26	20.14	6919.03	12.84	0	0	51.97	3.20	138.43	1.33	247.66	19.75	163.65	11.71	1	944.25	5.74	0.51	5	177	1	1	1
819	80.06	10.73	1079	8005.73	11.96	1073.31	10.92	0	0	58.13	4.55	146.07	0.99	117.44	10.44	107.17	9.52	1	527.44	6.04	0.51	4	178	1	1	1
820	88.22	17.66	1080	8822.35	6.72	1766.29	10.37	0	0	71.32	5.75	146.45	0.86	64.71	6.06	99.12	8.93	1	662.73	6.64	0.55	5	179	1	1	1
821	64.30	68.38	1081	6430.38	17.82	6837.90	18.06	0	0	51.40	4.02	146.98	1.48	177.42	16.06	178.69	16.53	0	888.90	3.75	0.43	5	180	1	9	9
822	64.67	68.41	1082	6466.74	21.33	6840.87	18.10	0	0	40.55	3.31	146.84	1.28	202.91	19.59	172.54	16.58	0	776.27	3.36	0.40	5	180	2	9	8
823	62.21	68.71	1086	6221.43	11.79	6871.21	25.97	0	0	51.19	5.59	154.28	1.34	83.41	10.47	182.66	22.93	1	1477.52	4.48	0.34	4	180	3	9	7
824	64.14	68.75	1087	6413.64	12.57	6875.48	16.68	0	0	60.94	5.64	150.73	1.32	104.50	11.02	138.68	14.59	1	948.79	5.85	0.42	4	180	4	9	6
825	65.24	67.76	1088	6523.59	13.03	6776.45	18.05	0	0	53.75	3.67	141.77	1.28	148.65	11.65	198.92	17.09	0	1183.85	4.00	0.51	5	180	5	9	5
826	65.12	67.29	1089	6512.17	14.13	6729.30	16.57	0	0	56.66	4.61	143.79	1.34	134.24	12.50	157.21	14.73	0	747.38	4.10	0.45	4	180	6	9	4
827	63.36	68.75	1090	6336.30	11.20	6875.27	15.11	0	0	60.00	4.30	148.96	1.20	120.56	9.89	162.54	13.34	0	1043.94	4.01	0.52	4	180	7	9	3
828	62.32	70.30	1091	6232.38	13.83	7030.08	10.21	0	0	63.87	3.47	151.26	1.21	196.78	12.55	146.19	9.15	0	1369.17	4.50	0.61	4	180	8	9	2
829	62.93	68.68	1092	6293.41	10.59	6867.76	13.71	0	0	77.55	5.38	150.11	1.43	117.78	9.33	152.40	12.06	0	1223.21	4.68	0.54	5	180	9	9	1
830	65.11	76.96	1081	6511.29	14.57	7696.26	15.68	0	0	48.34	4.07	143.69	1.12	133.53	12.84	143.71	13.83	0	142.60	3.80	0.44	4	181	1	1	1
831	61.17	70.24	1083	6116.87	19.54	7023.69	12.65	0	0	52.73	3.19	150.04	1.31	242.55	19.13	164.02	11.53	1	1182.60	5.07	0.53	5	182	1	1	1
832	12.23	110.53	1087	1222.82	11.65	11052.57	12.48	0	0	50.90	4.03	138.47	0.92	113.05	10.18	121.18	10.91	0	521.38	4.88	0.50	3	183	1	1	1
833	22.32	71.68	1094	2231.51	8.75	7168.12	14.65	0	0	48.61	3.12	137.30	0.84	105.20	7.70	175.81	12.95	1	-183.33	4.40	0.58	4	184	1	1	1
834	115.11	85.47	1094	11510.75	15.09	8547.17	13.65	0	0	38.75	2.97	136.53	0.86	152.07	13.35	137.64	12.08	0	74.15	3.64	0.48	3	185	1	1	1
835	59.89	70.33	1097	5988.94	15.29	7033.15	14.58	0	0	53.30	3.73	149.59	1.26	169.71	13.70	161.60	13.12	0	1211.31	3.48	0.49	4	186	1	1	1
836	58.09	72.55	1103	5809.05	17.23	7255.04	9.90	0	0	55.07	3.04	146.16	1.13	235.26	16.56	140.26	8.91	1	933.48	5.18	0.60	4	187	1	9	9
837	60.12	71.44	1104	6012.42	19.65	7144.25	12.75	0	0	56.65	4.08	155.32	1.41	209.40	18.09	137.71	11.42	1	1732.62	7.37	0.48	4	187	2	9	8
838	61.52	71.23	1105	6151.71	15.07	7122.63	9.48	0	0	69.29	4.65	156.99	1.27	173.19	13.31	109.10	8.36	1	1792.04	7.41	0.56	4	187	3	9	7
839	61.46	72.86	1106	6145.57	11.24	7285.92	12.96	0	0	61.48	4.48	159.46	1.12	118.86	9.86	137.02	11.37	0	1417.65	4.45	0.53	4	187	4	9	6
840	61.40	71.95	1107	6139.87	6.37	7195.47	7.06	0	0	119.99	5.34	157.50	1.20	110.06	5.56	121.89	6.17	1	2054.42	11.27	0.76	5	187	5	9	5
841	61.41	72.54	1108	6140.98	8.18	7253.89	7.70	0	0	90.63	4.35	155.67	1.09	131.16	7.18	123.40	6.76	0	2179.96	7.13	0.72	3	187	6	9	4
842	60.68	73.76	1109	6067.64	17.74	7376.12	14.73	0	0	54.11	4.32	154.22	1.37	171.88	15.80	142.89	13.12	0	1450.96	4.23	0.45	5	187	7	9	3
843	61.32	74.21	1110	6131.72	13.75	7421.47	11.10	0	0	69.35	4.96	153.87	1.31	148.05	12.09	119.50	9.77	0	1107.29	3.96	0.53	4	187	8	9	2
844	61.40	73.04	1111	6139.56	9.67	7303.79	10.70	0	0	74.92	4.80	156.25	1.15	116.12	8.47	128.47	9.37	0	1401.17	5.12	0.60	4	187	9	9	1
845	65.05	76.28	1128	6505.42	19.51	7627.78	19.86	0	0	37.62	3.66	145.61	1.17	155.29	17.37	158.06	17.67	0	212.75	2.34	0.35	5	188	1	1	1
846	52.53	47.58	1129	5252.57	7.39	4757.72	8.37	0	0	88.91	4.77	145.28	1.04	105.90	6.43	120.00	7.30	1	531.00	6.23	0.69	3	189	1	1	1
847	57.80	72.55	1130	5779.96	10.94	7255.32	11.43	0	0	70.40	4.57	150.95	1.20	129.78	9.62	135.66	10.06	0	1468.92	5.13	0.58	4	190	1	2	2
848	58.02	72.49	1132	5802.15	8.50	7249.27	12.14	0	0	66.61	3.49	153.11	1.05	125.54	7.54	179.05	10.80	0	1346.94	4.44	0.66	3	190	2	2	1
849	80.53	39.81	1132	8053.07	13.48	3980.66	8.57	0	0	60.33	4.35	148.26	0.97	143.91	11.77	91.63	7.54	1	1057.40	5.59	0.55	4	191	1	1	1
850	77.61	9.00	1133	7761.29	14.66	900.45	14.20	0	0	44.18	3.75	145.01	0.97	133.09	12.88	128.98	12.48	0	102.77	3.49	0.45	3	192	1	1	1
851	60.44	72.61	1138	6043.58	14.62	7260.94	12.15	0	0	56.28	4.38	155.44	1.14	144.77	12.85	120.32	10.68	0	1296.06	5.21	0.49	3	193	1	1	1
852	34.66	60.76	1145	3465.88	13.65	6076.19	10.06	0	0	51.02	3.61	140.04	0.91	148.44	11.97	109.45	8.83	1	298.65	5.01	0.54	3	194	1	2	2
853	34.08	60.55	1146	3407.60	15.72	6055.13	13.80	0	0	44.82	3.38	140.49	1.03	160.96	13.96	141.41	12.25	0	291.52	4.26	0.48	3	194	2	2	1
854	83.95	39.54	1149	8394.64	10.69	3954.05	14.54	0	0	56.52	3.99	141.75	1.08	116.80	9.42	158.91	12.81	0	764.15	4.00	0.53	4	195	1	2	2
855	82.67	39.52	1150	8266.97	15.25	3951.59	9.06	0	0	51.64	2.35	138.38	0.96	252.31	15.06	155.99	8.27	1	1018.73	5.13	0.67	5	195	2	2	1
856	82.36	38.37	1155	8236.10	13.01	3836.76	12.58	0	0	55.86	5.07	146.95	1.06	110.04	11.32	106.44	10.95	1	748.17	5.56	0.44	4	196	1	1	1
857	113.22	6.26	1167	11321.74	11.49	625.76	9.13	0	0	60.09	4.28	143.33	0.91	123.91	10.01	98.49	7.96	1	0.00	0.00	0.56	4	197	1	1	1
858	51.48	54.75	1174	5148.30	9.55	5475.03	12.10	0	0	56.45	4.70	143.20	0.88	86.95	7.99	111.09	10.50	1	347.56	4.26	0.49	4	198	1	1	1
859	79.32	39.48	1177	7932.22	9.08	3948.32	7.39	0	0	81.86	3.31	144.55	1.06	173.74	8.10	141.69	6.58	0	1609.56	6.86	0.75	3	199	1	5	5
860	81.93	40.38	1178	8192.54	7.03	4037.95	6.88	0	0	109.17	4.84	144.69	1.14	121.95	6.15	119.31	6.02	0	1374.35	9.36	0.76	4	199	2	5	4
861	82.03	39.43	1179	8202.70	11.47	3942.84	9.33	0	0	77.93	4.39	141.42	1.24	157.06	10.14	127.84	8.24	0	494.88	6.87	0.63	3	199	3	5	3
862	79.37	39.35	1180	7937.25	7.54	3934.75	6.80	0	0	91.71	3.55	144.88	1.02	150.33	6.66	135.54	6.01	0	1335.48	9.05	0.78	3	199	4	5	2
863	79.28	38.61	1181	7927.51	13.01	3860.87	9.31	0	0	61.82	3.31	142.56	1.07	187.43	11.68	134.72	8.30	0	1022.04	5.05	0.63	3	199	5	5	1
864	57.73	18.91	1193	5773.07	11.67	1890.84	11.64	0	0	62.40	5.20	145.87	1.07	107.52	10.16	107.24	10.15	1	434.46	5.56	0.49	5	200	1	1	1
865	65.54	73.94	1193	6554.40	13.52	7394.33	18.69	0	0	57.57	4.12	148.79	1.45	147.27	12.12	201.18	17.17	0	1218.90	4.93	0.47	4	201	1	11	11
866	66.04	74.32	1194	6604.42	10.46	7432.49	17.94	0	0	56.94	4.65	153.60	1.18	98.84	9.26	169.19	15.79	1	1230.12	5.79	0.47	4	201	2	11	10
867	66.03	75.83	1195	6602.73	14.01	7583.44	13.92	0	0	54.72	4.97	148.79	1.14	118.58	12.25	117.88	12.18	0	443.46	3.38	0.43	4	201	3	11	9
868	66.01	76.65	1196	6601.26	11.09	7665.28	10.10	0	0	83.34	6.05	149.70	1.31	117.38	9.68	106.84	8.80	1	710.21	6.66	0.55	4	201	4	11	8
869	65.33	75.91	1197	6533.19	7.64	7591.22	9.25	0	0	80.54	3.71	148.34	1.04	127.96	6.75	154.71	8.17	0	1581.48	5.77	0.72	3	201	5	11	7
870	65.31	75.61	1198	6531.19	10.03	7560.61	9.12	0	0	80.48	4.76	153.77	1.16	130.36	8.79	118.58	8.00	0	1090.58	5.79	0.63	3	201	6	11	6
871	66.26	75.64	1200	6625.93	9.61	7563.86	11.06	0	0	68.97	4.85	148.68	1.06	105.03	8.39	120.79	9.65	1	853.48	5.36	0.56	3	201	7	11	5
872	66.06	74.97	1201	6605.81	10.40	7496.79	11.02	0	0	65.24	3.61	146.37	1.09	145.40	9.22	153.90	9.78	0	1099.77	5.32	0.63	3	201	8	11	4
873	66.08	74.03	1202	6607.50	8.28	7402.70	9.64	0	0	89.24	4.04	146.14	1.25	141.80	7.36	164.74	8.58	0	1375.98	6.44	0.72	3	201	9	11	3
874	65.65	74.49	1203	6565.24	10.14	7449.21	10.53	0	0	70.18	4.95	155.35	1.08	110.50	8.84	114.74	9.18	1	1764.17	6.77	0.56	4	201	10	11	2
875	63.73	76.15	1206	6373.05	11.90	7614.89	19.81	0	0	46.27	3.72	145.28	1.09	114.49	10.54	189.63	17.75	0	258.35	3.24	0.46	4	201	11	11	1
876	87.78	65.00	1197	8777.59	9.27	6500.08	13.70	0	0	60.21	4.59	139.74	1.01	93.54	8.11	138.21	11.96	1	337.85	5.12	0.52	4	202	1	1	1
877	57.36	42.55	1226	5736.31	11.83	4254.97	14.03	0	0	49.87	4.11	142.85	0.96	110.27	10.34	130.82	12.27	1	539.88	5.21	0.48	4	203	1	1	1
878	68.22	70.29	1233	6821.80	11.92	7029.21	17.63	0	0	56.59	3.85	146.99	1.29	136.17	10.65	199.92	16.01	0	1265.08	3.69	0.51	4	204	1	9	9
879	68.87	71.67	1234	6887.21	10.57	7167.21	10.56	0	0	80.60	5.39	147.94	1.28	121.59	9.25	121.51	9.25	0	1056.92	5.69	0.58	3	204	2	9	8
880	67.17	70.01	1235	6716.64	15.12	7000.95	14.53	0	0	57.85	3.82	144.30	1.38	177.95	13.63	171.05	13.10	0	1129.50	4.64	0.51	5	204	3	9	7
881	67.91	70.34	1236	6791.40	15.86	7033.81	14.80	0	0	53.98	3.25	142.21	1.33	204.22	14.78	190.85	13.77	0	1557.12	3.90	0.53	5	204	4	9	6
882	68.01	71.69	1237	6800.62	9.70	7168.53	9.87	0	0	81.71	4.85	150.37	1.21	125.81	8.51	128.04	8.66	0	920.06	5.26	0.63	4	204	5	9	5
883	68.08	71.32	1238	6808.42	16.07	7131.80	13.37	0	0	61.68	4.41	146.93	1.43	173.73	14.37	144.88	11.91	0	1107.23	5.05	0.49	4	204	6	9	4
884	68.41	70.92	1239	6840.59	18.68	7092.06	16.46	0	0	50.60	3.14	139.39	1.41	226.16	18.29	207.15	15.40	1	1362.25	5.31	0.48	5	204	7	9	3
885	68.92	71.30	1242	6891.96	10.60	7130.24	8.98	0	0	74.99	3.83	143.19	1.14	160.32	9.41	136.00	7.95	0	878.58	5.41	0.67	3	204	8	9	2
886	67.06	71.29	1243	6706.32	28.60	7129.25	12.21	0	0	44.48	4.25	153.49	1.25	226.24	26.75	98.96	10.78	1	1340.19	4.98	0.38	5	204	9	9	1
887	69.03	67.87	1244	6902.95	17.90	6786.59	14.58	0	0	47.22	4.08	140.99	1.18	159.81	15.85	130.24	12.89	0	812.60	3.51	0.42	4	205	1	1	1
888	62.52	70.07	1261	6251.85	10.18	7007.02	8.80	0	0	78.27	4.12	149.33	1.14	149.24	8.97	129.09	7.77	0	1239.83	6.64	0.67	3	206	1	1	1
889	68.67	100.43	1263	6866.82	8.86	10042.90	12.45	0	0	63.54	3.29	135.92	1.05	132.80	7.89	186.03	11.15	0	671.15	5.76	0.65	3	207	1	3	3
890	68.80	100.30	1264	6879.87	7.45	10030.31	8.98	0	0	75.28	4.07	139.83	0.92	105.93	6.52	127.67	7.85	1	1025.85	11.54	0.68	4	207	2	3	2
891	68.93	100.50	1266	6892.68	11.46	10050.05	11.08	0	0	55.50	3.77	141.90	0.95	129.88	10.06	125.49	9.72	0	896.94	5.11	0.56	3	207	3	3	1
892	74.00	39.26	1268	7399.68	12.98	3926.41	10.65	0	0	54.57	3.20	143.85	1.01	170.86	11.59	140.51	9.47	0	726.88	5.00	0.60	3	208	1	15	15
893	74.42	39.20	1269	7441.91	9.07	3920.16	9.23	0	0	84.83	5.25	150.40	1.16	112.59	7.91	114.65	8.06	0	1155.25	6.77	0.63	5	208	2	15	14
894	74.13	39.68	1270	7413.27	13.01	3968.33	9.07	0	0	67.71	5.06	149.11	1.09	133.81	11.34	93.17	7.86	1	981.31	7.07	0.54	5	208	3	15	13
895	74.67	39.75	1271	7466.96	7.35	3975.15	8.34	0	0	81.98	4.73	149.31	0.94	97.68	6.36	110.95	7.25	1	993.10	8.29	0.67	5	208	4	15	12
896	74.13	40.53	1272	7412.56	8.38	4053.07	5.47	0	0	97.95	4.79	149.20	0.97	131.17	7.29	84.64	4.53	1	1085.29	9.59	0.73	4	208	5	15	11
897	74.35	40.67	1273	7434.93	9.20	4066.68	8.75	0	0	88.10	4.68	148.81	1.20	133.44	8.08	126.94	7.69	0	1348.25	9.71	0.68	4	208	6	15	10
898	74.09	40.33	1274	7409.37	10.07	4032.54	10.20	0	0	64.28	3.55	148.48	1.01	140.82	8.89	142.66	9.00	0	1083.15	5.25	0.64	4	208	7	15	9
899	74.09	41.13	1275	7408.56	7.32	4113.18	9.69	0	0	80.23	4.55	151.17	1.01	99.36	6.43	131.41	8.46	1	953.92	7.01	0.66	4	208	8	15	8
900	75.06	41.74	1276	7506.15	6.78	4173.93	7.18	0	0	113.24	5.27	149.66	1.18	111.98	5.93	118.56	6.27	1	1510.38	12.99	0.74	4	208	9	15	7
901	73.99	41.40	1277	7399.09	7.28	4139.61	7.23	0	0	93.03	4.79	151.62	1.00	108.61	6.35	107.74	6.29	1	1117.46	8.07	0.71	4	208	10	15	6
902	73.71	41.29	1278	7370.71	10.05	4129.26	9.63	0	0	80.19	5.06	148.94	1.18	122.59	8.79	117.41	8.42	0	1204.42	8.34	0.61	4	208	11	15	5
903	73.05	40.97	1279	7305.27	10.60	4097.40	10.10	0	0	64.21	3.96	146.88	1.01	132.54	9.31	126.28	8.87	0	933.67	6.01	0.61	3	208	12	15	4
904	73.26	40.77	1280	7325.82	13.35	4077.17	13.81	0	0	60.74	5.24	154.79	1.24	119.02	11.69	123.11	12.09	0	1166.23	4.54	0.45	4	208	13	15	3
905	73.48	41.03	1281	7348.09	9.81	4103.07	7.27	0	0	86.22	5.49	151.52	1.07	118.48	8.53	88.41	6.53	1	1030.77	7.81	0.62	4	208	14	15	2
906	72.35	40.50	1282	7234.53	12.70	4049.56	9.42	0	0	59.96	4.33	151.10	0.98	135.05	11.09	100.07	8.18	1	1066.92	7.33	0.55	4	208	15	15	1
907	98.44	97.62	1317	9844.02	7.96	9761.59	10.45	0	0	67.92	4.37	136.10	0.92	94.82	6.85	124.77	9.10	1	199.94	4.88	0.61	4	209	1	1	1
908	66.57	75.65	1323	6657.28	13.07	7565.20	13.10	0	0	60.91	4.63	150.36	1.22	132.53	11.50	132.84	11.52	0	674.10	4.48	0.50	3	210	1	12	12
909	66.04	75.62	1324	6603.51	15.45	7562.14	17.19	0	0	46.62	3.63	144.49	1.20	153.99	13.79	170.41	15.52	0	413.77	4.02	0.45	5	210	2	12	11
910	66.41	74.63	1325	6640.66	15.95	7462.75	17.89	0	0	45.90	3.45	147.72	1.24	165.44	14.32	183.65	16.40	0	823.44	2.93	0.45	5	210	3	12	10
911	65.36	74.65	1326	6536.26	8.22	7464.54	10.51	0	0	93.08	5.02	151.04	1.32	117.31	7.23	150.02	9.24	0	1438.08	6.70	0.66	3	210	4	12	9
912	66.15	75.38	1327	6615.34	12.31	7538.29	10.54	0	0	73.92	5.18	149.37	1.27	135.31	10.79	115.87	9.24	0	1213.71	5.31	0.55	4	210	5	12	8
913	66.38	75.62	1328	6638.03	12.53	7561.70	12.10	0	0	71.44	5.84	150.55	1.31	117.75	10.94	113.72	10.57	0	577.40	5.27	0.49	5	210	6	12	7
914	65.98	74.81	1329	6598.46	8.30	7480.64	10.22	0	0	84.67	5.57	154.98	1.15	97.16	7.30	119.45	8.90	1	971.33	6.45	0.60	3	210	7	12	6
915	66.05	74.11	1330	6604.66	7.40	7411.33	9.18	0	0	96.81	4.90	151.28	1.21	112.57	6.49	139.71	8.05	0	1674.83	8.54	0.70	4	210	8	12	5
916	65.05	73.65	1331	6504.91	7.51	7364.68	8.71	0	0	89.14	4.17	149.37	1.10	123.81	6.61	143.44	7.66	0	1629.77	8.03	0.72	3	210	9	12	4
917	64.89	73.42	1332	6489.46	5.88	7342.49	7.09	0	0	113.31	4.68	153.39	1.10	109.54	5.15	132.06	6.20	1	1834.38	12.33	0.78	3	210	10	12	3
918	64.70	73.90	1333	6469.62	7.54	7390.21	8.30	0	0	101.84	4.75	150.54	1.23	124.52	6.63	137.08	7.29	0	1609.08	10.42	0.73	4	210	11	12	2
919	62.93	72.39	1334	6293.44	11.65	7238.97	8.08	0	0	82.79	3.58	148.34	1.28	207.39	10.73	145.84	7.25	0	2120.79	8.37	0.71	3	210	12	12	1
920	78.26	38.40	1351	7825.63	13.66	3839.65	11.89	0	0	54.28	3.49	143.88	1.09	164.57	12.14	143.39	10.57	0	737.06	4.52	0.55	3	211	1	1	1
921	33.87	119.99	1352	3386.90	9.71	11999.21	11.81	0	0	51.16	3.33	133.33	0.83	114.84	8.52	139.68	10.36	0	872.33	5.05	0.58	3	212	1	1	1
922	82.79	39.05	1357	8279.25	10.30	3905.05	10.67	0	0	70.83	5.09	143.73	1.10	110.14	8.99	114.09	9.31	1	534.21	5.39	0.55	4	213	1	1	1
923	43.94	111.54	1370	4394.23	16.21	11154.01	12.37	0	0	46.57	4.46	137.97	0.98	129.95	14.14	99.05	10.72	1	471.44	4.43	0.41	4	214	1	1	1
924	35.12	59.70	1375	3511.80	7.13	5970.23	9.84	0	0	78.28	5.29	141.80	0.96	82.19	6.51	112.15	8.54	1	303.90	7.63	0.60	4	215	1	1	1
925	50.86	100.41	1385	5086.41	14.84	10041.14	15.21	0	0	43.11	3.42	136.44	1.01	144.36	13.13	147.99	13.46	0	166.85	3.95	0.46	3	216	1	1	1
926	7.72	61.20	1393	772.19	9.57	6120.33	9.90	0	0	66.71	4.01	143.50	0.98	122.45	8.39	126.74	8.68	0	578.83	6.00	0.62	3	217	1	2	2
927	7.16	61.25	1394	715.77	8.69	6124.57	8.91	0	0	70.08	4.44	142.34	0.91	105.52	7.58	108.05	7.75	1	425.81	6.14	0.62	5	217	2	2	1
928	79.90	38.92	1410	7989.95	13.95	3891.89	12.16	0	0	55.53	2.32	134.51	1.16	253.00	14.04	227.15	11.75	1	1434.98	6.11	0.61	4	218	1	1	1
929	75.17	98.13	1419	7517.30	6.44	9812.60	7.80	0	0	93.12	4.63	140.43	0.98	99.59	5.63	120.60	6.80	1	725.17	12.09	0.72	4	219	1	4	4
930	74.94	97.69	1422	7494.11	5.10	9769.17	6.31	0	0	116.35	5.31	143.62	0.97	86.70	4.60	106.35	5.47	1	990.21	9.52	0.77	4	219	2	4	3
931	74.80	97.90	1423	7480.10	8.37	9789.80	7.81	0	0	87.12	4.72	139.53	1.05	118.70	7.31	110.74	6.82	1	385.33	7.94	0.68	4	219	3	4	2
932	74.85	98.19	1426	7484.70	5.75	9819.49	6.81	0	0	94.99	3.85	138.83	0.89	109.16	5.04	129.19	5.95	1	1130.96	10.64	0.79	4	219	4	4	1
933	27.06	19.94	1430	2705.85	11.94	1993.67	18.27	0	0	46.40	4.21	146.59	1.03	101.41	10.52	154.92	16.05	1	569.40	5.47	0.42	4	220	1	2	2
934	27.17	19.51	1431	2717.49	11.23	1950.54	13.18	0	0	52.99	4.85	147.53	0.95	94.24	9.83	110.41	11.44	1	660.60	6.88	0.44	4	220	2	2	1
935	64.54	75.48	1470	6454.46	12.78	7548.30	25.37	0	0	41.95	3.16	143.85	1.15	132.49	11.47	245.70	24.96	1	1422.77	5.17	0.47	5	221	1	9	9
936	65.02	73.74	1471	6502.20	8.14	7373.98	10.19	0	0	86.68	5.39	155.04	1.17	100.72	7.14	125.97	8.89	1	1728.02	8.43	0.62	4	221	2	9	8
937	64.71	71.88	1472	6471.39	10.26	7188.03	8.71	0	0	95.25	4.21	150.53	1.43	180.02	9.21	153.20	7.79	0	2012.12	7.18	0.71	4	221	3	9	7
938	64.80	72.51	1473	6480.41	8.39	7250.90	8.17	0	0	83.99	3.13	150.80	1.12	174.75	7.55	170.36	7.34	0	1960.65	7.28	0.76	3	221	4	9	6
939	63.97	71.32	1474	6397.46	6.57	7132.26	5.82	0	0	95.57	2.72	147.77	0.94	178.99	5.93	159.02	5.21	0	2064.29	9.42	0.85	3	221	5	9	5
940	64.86	71.55	1475	6485.99	7.07	7154.99	7.97	0	0	102.57	4.17	151.58	1.19	134.34	6.25	151.40	7.04	0	1859.54	9.42	0.77	4	221	6	9	4
941	64.91	72.32	1476	6490.56	8.90	7232.26	7.16	0	0	101.86	4.28	148.59	1.26	163.68	7.90	131.67	6.34	0	1805.71	9.27	0.75	3	221	7	9	3
942	65.30	72.95	1477	6529.60	8.97	7294.56	8.99	0	0	77.54	3.01	145.40	1.12	179.86	8.11	179.81	8.16	0	1138.52	5.57	0.74	3	221	8	9	2
943	64.72	75.17	1478	6471.68	9.91	7516.61	9.99	0	0	72.60	4.27	148.75	1.10	129.73	8.71	130.74	8.78	0	1057.10	5.04	0.63	3	221	9	9	1
944	65.22	74.89	1484	6521.88	13.22	7488.87	10.19	0	0	72.53	4.46	143.45	1.30	166.09	11.71	128.12	9.02	0	673.62	5.14	0.59	4	222	1	7	7
945	66.22	75.27	1485	6622.33	14.61	7526.64	12.75	0	0	53.86	4.36	150.15	1.12	138.99	12.83	121.27	11.20	0	1065.42	4.12	0.47	5	222	2	7	6
946	64.34	73.23	1489	6433.52	9.25	7322.99	8.88	0	0	104.94	5.30	150.17	1.46	141.31	8.16	135.56	7.83	0	1988.83	7.25	0.69	3	222	3	7	5
947	63.66	72.59	1490	6365.89	7.90	7259.34	7.71	0	0	100.85	4.91	156.56	1.19	124.97	6.92	121.88	6.75	0	1767.02	7.41	0.72	4	222	4	7	4
948	65.52	73.16	1491	6551.96	7.73	7315.76	8.53	0	0	88.06	3.58	151.01	1.12	147.43	6.87	162.46	7.59	0	1770.77	6.87	0.75	2	222	5	7	3
949	65.94	74.55	1492	6593.99	12.15	7454.72	16.69	0	0	52.23	3.38	149.92	1.18	146.09	10.89	199.42	15.17	0	996.69	3.81	0.53	4	222	6	7	2
950	65.66	75.32	1493	6565.78	9.53	7531.75	16.62	0	0	51.45	3.12	147.34	1.01	121.79	8.49	210.03	15.20	1	957.50	4.48	0.58	5	222	7	7	1
951	49.85	52.26	1491	4985.27	11.57	5225.53	11.50	0	0	56.26	3.88	141.60	0.99	129.25	10.16	128.55	10.10	0	758.44	5.77	0.55	3	223	1	1	1
952	54.83	44.07	1501	5482.74	10.59	4406.57	12.31	0	0	56.35	3.76	144.32	0.98	122.31	9.31	142.12	10.82	0	612.27	6.65	0.57	3	224	1	4	4
953	55.01	44.13	1502	5500.72	6.12	4413.17	7.78	0	0	97.94	5.00	143.84	1.00	92.50	5.43	117.07	6.77	1	843.58	9.31	0.72	4	224	2	4	3
954	55.16	44.13	1504	5515.89	8.55	4413.10	8.64	0	0	71.32	5.09	144.60	0.89	92.10	7.49	93.11	7.58	1	752.83	6.52	0.58	5	224	3	4	2
955	55.12	44.62	1505	5511.96	16.17	4461.98	11.80	0	0	45.25	4.28	143.74	0.93	131.19	14.10	95.54	10.20	1	577.17	5.93	0.42	5	224	4	4	1
956	16.66	26.02	1503	1666.23	14.67	2602.24	10.11	0	0	53.51	2.90	143.63	1.04	208.99	13.49	145.59	9.08	1	1192.69	6.47	0.61	3	225	1	1	1
957	66.69	108.07	1507	6668.85	4.41	10806.55	4.55	0	0	131.61	4.02	137.26	0.88	110.98	3.84	114.55	3.97	1	1199.08	15.11	0.87	4	226	1	2	2
958	66.75	108.42	1511	6675.04	7.89	10841.85	6.69	0	0	88.52	5.28	138.34	0.93	101.15	6.83	84.88	5.56	1	473.65	10.26	0.66	5	226	2	2	1
959	21.20	80.18	1514	2120.04	10.95	8017.78	12.95	0	0	57.71	4.82	143.01	1.02	100.77	9.56	119.21	11.29	1	367.92	7.09	0.48	4	227	1	1	1
960	74.82	42.28	1529	7481.95	8.78	4228.37	10.67	0	0	82.44	4.77	145.98	1.21	117.02	7.72	142.14	9.37	0	515.06	5.96	0.64	4	228	1	1	1
961	44.27	49.89	1533	4426.84	7.15	4989.11	9.62	0	0	83.42	3.99	137.37	1.06	115.36	6.30	155.15	8.47	0	614.85	7.73	0.72	3	229	1	1	1
962	75.03	41.49	1577	7502.80	12.74	4149.22	9.22	0	0	68.82	3.79	151.66	1.16	178.28	11.40	129.53	8.19	0	1383.04	5.56	0.63	4	230	1	3	3
963	74.02	41.07	1578	7402.32	12.41	4107.38	10.19	0	0	69.72	4.57	149.81	1.19	145.84	10.91	119.80	8.97	0	1330.21	6.24	0.57	4	230	2	3	2
964	72.31	42.01	1579	7230.87	14.84	4201.37	8.94	0	0	55.96	3.61	147.38	0.98	177.21	13.14	107.04	7.90	1	689.81	4.56	0.58	4	230	3	3	1
965	74.35	38.81	1583	7435.12	11.73	3880.80	16.08	0	0	55.92	4.56	151.98	1.17	110.76	10.30	151.79	14.12	1	1123.69	6.24	0.47	4	231	1	52	52
966	76.10	38.95	1584	7610.17	10.50	3894.54	9.73	0	0	69.84	4.34	151.27	1.07	130.03	9.21	120.41	8.53	0	884.35	5.29	0.61	3	231	2	52	51
967	76.43	39.93	1585	7642.77	7.48	3993.50	6.66	0	0	104.20	4.48	151.13	1.11	133.92	6.56	119.30	5.85	0	1537.62	9.24	0.76	3	231	3	52	50
968	76.92	40.09	1586	7692.45	6.94	4008.65	6.32	0	0	127.15	5.70	150.45	1.25	118.95	6.06	108.37	5.52	1	1395.17	12.05	0.76	5	231	4	52	49
969	77.43	40.15	1587	7743.48	6.64	4015.04	6.15	0	0	114.19	4.27	147.60	1.11	136.85	5.83	126.82	5.41	0	1500.88	8.65	0.81	3	231	5	52	48
970	77.24	40.59	1588	7724.33	6.46	4058.88	6.95	0	0	106.71	4.34	148.64	1.08	122.14	5.67	131.45	6.10	0	1239.98	9.91	0.78	4	231	6	52	47
971	76.64	40.63	1589	7664.27	5.06	4063.48	5.69	0	0	122.63	3.84	145.64	1.00	124.69	4.45	140.07	5.00	0	1212.77	12.49	0.86	4	231	7	52	46
972	76.59	40.63	1590	7659.39	6.88	4062.96	6.08	0	0	109.89	4.68	150.63	1.06	124.31	6.01	109.76	5.31	1	1544.10	10.42	0.77	4	231	8	52	45
973	76.46	40.86	1591	7646.24	7.35	4085.75	6.41	0	0	96.00	3.35	145.73	1.03	163.11	6.52	142.20	5.69	0	1532.92	8.82	0.81	3	231	9	52	44
974	76.53	39.85	1592	7653.22	8.52	3984.67	7.97	0	0	101.30	4.86	147.72	1.27	136.97	7.49	128.19	7.01	0	1394.23	8.82	0.72	4	231	10	52	43
975	76.79	39.99	1593	7678.71	8.46	3999.34	8.52	0	0	99.11	5.16	150.87	1.27	124.97	7.42	125.95	7.47	0	1133.40	7.64	0.69	4	231	11	52	42
976	77.34	40.01	1594	7733.73	5.78	4001.02	5.68	0	0	137.97	5.58	150.56	1.17	109.73	5.03	107.80	4.96	1	1485.19	10.05	0.80	4	231	12	52	41
977	76.99	39.98	1595	7698.50	6.76	3998.24	7.81	0	0	101.05	4.13	148.51	1.13	127.63	5.96	147.35	6.88	0	1298.98	8.79	0.77	3	231	13	52	40
978	76.79	39.69	1596	7679.27	6.83	3969.02	6.07	0	0	104.23	4.15	146.45	1.01	131.85	5.98	117.22	5.32	0	743.17	8.24	0.79	4	231	14	52	39
979	76.87	39.38	1597	7686.80	5.74	3938.36	7.59	0	0	114.87	5.46	151.31	1.12	93.00	5.06	122.64	6.61	1	1108.94	8.02	0.74	4	231	15	52	38
980	77.06	39.00	1598	7705.70	9.30	3899.83	8.32	0	0	82.68	3.75	142.87	1.14	158.57	8.26	141.93	7.38	0	1362.48	6.07	0.72	3	231	16	52	37
981	77.09	39.72	1599	7709.11	6.42	3971.68	6.47	0	0	115.07	4.93	150.25	1.11	115.29	5.61	116.09	5.65	0	1754.60	9.20	0.77	4	231	17	52	36
982	77.06	40.00	1600	7705.53	6.02	4000.46	6.55	0	0	97.23	3.51	146.56	0.93	128.43	5.30	139.76	5.76	0	1270.00	8.02	0.81	3	231	18	52	35
983	77.30	39.63	1601	7729.86	6.25	3962.82	6.46	0	0	110.75	4.46	147.74	1.06	119.39	5.47	123.41	5.65	0	1026.44	9.82	0.79	4	231	19	52	34
984	77.73	39.77	1602	7773.18	4.78	3977.12	5.16	0	0	144.17	4.91	149.20	1.06	107.82	4.17	116.50	4.50	1	1612.50	11.59	0.85	4	231	20	52	33
985	77.64	39.01	1603	7763.98	8.00	3900.80	6.62	0	0	101.27	4.56	147.21	1.11	136.70	7.01	113.10	5.81	0	1488.94	8.85	0.75	3	231	21	52	32
986	78.72	39.03	1604	7871.77	8.90	3902.81	7.86	0	0	89.04	3.69	141.71	1.17	166.17	7.92	146.84	6.99	0	1421.42	7.90	0.75	3	231	22	52	31
987	78.94	39.29	1605	7894.18	7.40	3928.61	7.55	0	0	104.83	5.40	150.55	1.16	110.49	6.46	112.70	6.59	1	1526.02	9.90	0.71	4	231	23	52	30
988	78.91	39.22	1606	7891.41	5.06	3921.79	5.08	0	0	130.81	4.55	145.53	0.99	111.82	4.42	112.08	4.43	1	1034.98	10.76	0.84	4	231	24	52	29
989	78.84	40.09	1607	7884.21	7.43	4009.14	6.60	0	0	128.88	5.71	151.38	1.36	128.89	6.50	114.56	5.78	0	1456.35	12.11	0.76	4	231	25	52	28
990	78.27	39.88	1608	7827.44	5.45	3988.18	5.62	0	0	137.94	5.00	147.34	1.14	115.54	4.76	119.19	4.92	0	1355.40	11.15	0.83	5	231	26	52	27
991	77.88	40.11	1609	7787.66	5.33	4011.32	5.63	0	0	124.52	4.33	148.65	1.02	117.93	4.66	124.58	4.92	0	1497.52	10.12	0.84	4	231	27	52	26
992	77.98	39.85	1610	7798.18	6.20	3984.71	5.80	0	0	130.45	5.10	146.87	1.17	121.88	5.42	114.01	5.07	0	1072.65	8.88	0.80	4	231	28	52	25
993	78.39	39.82	1611	7838.67	6.62	3981.58	6.67	0	0	111.00	4.24	146.73	1.13	133.71	5.83	134.68	5.87	0	1345.33	8.90	0.80	3	231	29	52	24
994	78.83	40.01	1612	7882.79	4.52	4000.57	4.04	0	0	120.49	3.26	148.90	0.77	128.44	3.95	114.83	3.54	0	1595.77	9.86	0.89	3	231	30	52	23
995	79.09	40.34	1613	7908.68	6.40	4034.24	5.18	0	0	135.57	5.25	152.29	1.16	127.02	5.58	102.73	4.51	1	1653.42	12.72	0.81	5	231	31	52	22
996	78.89	40.80	1614	7889.35	7.16	4079.99	6.12	0	0	111.63	3.98	148.54	1.14	154.93	6.33	132.51	5.41	0	1290.27	7.24	0.81	3	231	32	52	21
997	77.87	38.16	1616	7787.27	10.05	3816.04	10.80	0	0	69.20	4.62	147.45	1.08	115.69	8.80	124.27	9.45	0	446.42	4.85	0.58	4	231	33	52	20
998	77.91	38.42	1617	7791.31	12.26	3842.49	14.01	0	0	57.96	3.60	146.17	1.21	153.15	10.96	174.86	12.53	0	1220.33	5.57	0.56	5	231	34	52	19
999	78.64	38.18	1618	7863.52	9.08	3817.80	11.88	0	0	75.60	4.95	149.34	1.18	106.53	7.94	139.44	10.40	1	920.12	6.74	0.59	4	231	35	52	18
1000	79.33	38.39	1619	7933.26	7.87	3838.59	10.49	0	0	86.53	4.88	148.40	1.19	107.37	6.89	143.15	9.19	1	948.31	8.20	0.66	4	231	36	52	17
1001	78.98	38.00	1620	7897.85	9.31	3799.52	9.32	0	0	76.53	4.51	148.08	1.07	121.46	8.15	121.71	8.16	0	1318.50	7.40	0.64	4	231	37	52	16
1002	78.35	38.33	1621	7834.83	7.81	3833.33	10.48	0	0	79.76	4.80	148.17	1.08	99.67	6.80	133.85	9.15	1	1164.90	6.78	0.63	3	231	38	52	15
1003	78.07	38.28	1622	7807.37	9.50	3828.39	11.83	0	0	65.84	3.86	145.23	1.07	125.10	8.39	155.65	10.43	0	908.33	4.30	0.62	3	231	39	52	14
1004	78.31	37.76	1623	7831.14	7.89	3776.23	10.01	0	0	71.15	3.81	147.89	0.96	113.50	6.92	144.03	8.78	0	1118.94	5.97	0.67	4	231	40	52	13
1005	78.68	37.71	1625	7867.69	9.36	3771.46	12.71	0	0	78.94	5.46	146.75	1.29	104.04	8.18	141.32	11.12	1	1228.42	10.68	0.56	4	231	41	52	12
1006	78.87	38.12	1626	7887.27	10.34	3812.36	10.18	0	0	71.93	4.03	144.37	1.14	142.35	9.13	140.02	8.99	0	803.15	6.24	0.64	3	231	42	52	11
1007	78.60	38.09	1627	7860.18	7.58	3809.49	9.01	0	0	85.67	4.60	146.70	1.06	108.62	6.62	129.20	7.88	1	919.90	9.25	0.68	4	231	43	52	10
1008	78.69	38.04	1628	7869.05	11.46	3803.80	16.46	0	0	50.08	3.80	145.96	1.05	116.57	10.11	167.13	14.58	0	1018.90	4.64	0.49	3	231	44	52	9
1009	78.10	38.51	1630	7809.84	7.91	3851.07	15.25	0	0	57.32	3.37	148.86	0.96	104.01	7.01	199.12	13.70	1	1423.94	6.14	0.62	4	231	45	52	8
1010	76.94	38.46	1631	7693.55	10.74	3845.91	8.54	0	0	76.75	4.62	150.40	1.11	137.18	9.40	109.05	7.47	1	1196.83	8.49	0.63	3	231	46	52	7
1011	77.29	38.93	1632	7729.47	8.03	3892.94	9.04	0	0	85.10	5.26	151.13	1.07	99.66	6.97	112.32	7.88	1	1445.04	7.87	0.63	4	231	47	52	6
1012	77.45	38.33	1633	7745.21	9.19	3833.03	8.88	0	0	76.98	4.16	148.01	1.06	131.05	8.07	126.56	7.80	0	1181.04	5.51	0.67	4	231	48	52	5
1013	77.70	38.08	1634	7770.35	11.34	3808.32	11.92	0	0	60.12	3.28	144.06	1.11	161.24	10.14	169.16	10.71	0	773.62	5.43	0.61	4	231	49	52	4
1014	78.53	38.27	1635	7852.84	6.34	3827.23	6.58	0	0	99.93	4.27	144.77	0.96	114.08	5.54	118.38	5.75	0	1125.50	9.12	0.77	4	231	50	52	3
1015	78.45	38.19	1636	7844.74	7.80	3818.61	6.83	0	0	89.76	4.42	145.06	0.97	121.59	6.80	106.48	5.96	1	835.42	5.67	0.72	4	231	51	52	2
1016	78.35	37.37	1638	7834.93	11.38	3736.64	19.51	0	0	48.19	4.07	148.86	1.09	104.03	10.00	178.12	17.26	1	1055.33	5.35	0.45	4	231	52	52	1
1017	9.26	43.57	1605	925.50	10.68	4357.19	10.52	0	0	61.99	4.55	142.05	0.97	111.75	9.31	110.07	9.16	1	512.98	7.62	0.54	4	232	1	1	1
1018	105.51	57.32	1613	10550.98	16.87	5732.39	14.31	0	0	43.67	3.54	144.91	1.06	160.83	14.95	136.45	12.68	0	714.42	4.13	0.45	3	233	1	1	1
1019	76.94	37.98	1615	7693.70	9.57	3797.75	9.67	0	0	70.36	4.07	151.53	1.03	127.26	8.40	128.57	8.49	0	1376.71	4.97	0.64	4	234	1	1	1
1020	105.33	57.51	1622	10532.81	9.40	5750.96	9.28	0	0	70.08	5.14	148.64	0.96	98.18	8.13	96.82	7.98	1	288.44	6.10	0.56	5	235	1	1	1
1021	59.51	28.16	1654	5950.56	8.48	2815.99	10.88	0	0	60.72	3.69	140.87	0.88	107.26	7.41	137.65	9.52	1	183.38	5.38	0.62	3	236	1	1	1
1022	57.61	110.04	1679	5760.53	9.69	11004.36	10.17	0	0	63.86	3.88	135.25	0.96	122.70	8.50	128.80	8.92	0	357.31	6.71	0.62	3	237	1	1	1
1023	92.83	69.01	1684	9283.13	12.90	6900.70	17.87	0	0	41.68	3.60	137.68	0.97	115.23	11.37	159.47	15.77	0	125.56	3.56	0.43	4	238	1	1	1
1024	37.30	98.93	1685	3729.99	8.52	9892.92	12.36	0	0	53.64	2.99	135.86	0.85	118.29	7.53	171.18	10.96	0	725.44	4.50	0.64	3	239	1	1	1
1025	24.58	112.37	1692	2458.43	14.46	11237.45	12.70	0	0	47.31	3.78	136.27	0.98	139.44	12.70	122.51	11.17	0	584.29	4.18	0.48	3	240	1	1	1
1026	66.31	89.28	1702	6631.13	12.56	8928.00	11.65	0	0	44.88	3.02	137.23	0.84	143.93	11.07	133.50	10.28	0	113.15	3.87	0.55	3	241	1	1	1
1027	67.30	101.76	1704	6730.31	7.39	10176.38	8.27	0	0	95.36	4.85	142.85	1.12	111.70	6.46	124.88	7.23	1	915.50	10.63	0.71	4	242	1	1	1
1028	73.17	39.96	1726	7316.84	15.74	3996.33	8.73	0	0	50.96	2.84	142.61	0.92	214.22	14.65	121.53	7.78	1	687.15	4.28	0.62	4	243	1	2	2
1029	74.24	39.70	1727	7424.48	16.91	3970.26	13.78	0	0	43.52	2.99	145.50	1.06	190.86	15.32	156.22	12.36	0	1194.31	3.84	0.49	4	243	2	2	1
1030	73.96	40.61	1755	7396.11	18.03	4060.85	12.99	0	0	49.81	4.30	147.79	1.17	160.86	15.91	115.95	11.44	0	431.33	4.63	0.43	3	244	1	3	3
1031	76.80	40.69	1756	7680.13	8.01	4069.49	6.31	0	0	101.03	3.57	143.28	1.13	175.12	7.15	138.22	5.62	0	1169.27	7.45	0.80	3	244	2	3	2
1032	76.70	39.71	1757	7669.99	9.89	3971.45	8.33	0	0	76.25	3.23	145.38	1.10	181.09	8.88	152.92	7.45	0	1320.40	5.74	0.72	3	244	3	3	1
1033	81.07	37.78	1765	8106.90	19.04	3777.75	15.44	0	0	42.45	3.09	141.29	1.17	202.15	17.53	165.53	13.94	0	873.15	4.00	0.45	5	245	1	7	7
1034	78.67	39.02	1768	7866.73	8.15	3902.48	7.25	0	0	77.40	2.91	141.76	0.94	168.04	7.26	149.50	6.46	0	1379.94	6.42	0.78	3	245	2	7	6
1035	79.29	39.42	1769	7928.98	16.05	3942.36	10.16	0	0	61.23	3.56	146.35	1.23	212.03	14.78	135.87	9.10	1	1309.83	8.86	0.58	4	245	3	7	5
1036	81.82	39.98	1770	8181.83	8.01	3998.20	6.66	0	0	100.47	4.87	145.86	1.09	127.02	6.99	105.61	5.83	1	1159.38	8.78	0.73	4	245	4	7	4
1037	79.75	40.48	1771	7975.37	8.34	4047.55	8.34	0	0	98.32	4.63	146.73	1.26	136.61	7.35	136.58	7.34	0	1116.35	8.46	0.72	4	245	5	7	3
1038	79.99	40.10	1772	7999.21	8.59	4010.12	6.48	0	0	89.98	3.26	143.60	1.05	182.92	7.72	138.66	5.77	0	1322.10	7.78	0.79	3	245	6	7	2
1039	79.99	40.17	1773	7998.89	12.29	4016.76	8.71	0	0	77.32	4.05	143.73	1.25	181.01	11.01	128.83	7.74	0	904.44	5.86	0.65	3	245	7	7	1
1040	76.88	39.97	1779	7688.42	14.14	3996.99	14.60	0	0	50.45	3.43	144.54	1.15	161.19	12.66	166.48	13.08	0	1101.85	3.79	0.51	3	246	1	6	6
1041	76.42	40.80	1780	7641.80	7.45	4080.48	6.49	0	0	102.56	3.99	146.39	1.10	147.74	6.57	128.61	5.72	0	1431.42	10.53	0.79	3	246	2	6	5
1042	76.95	40.54	1781	7695.08	7.26	4053.68	9.87	0	0	87.22	3.85	146.09	1.15	127.21	6.44	172.62	8.75	0	1540.92	7.13	0.73	4	246	3	6	4
1043	78.89	39.55	1782	7889.48	10.88	3954.73	8.42	0	0	79.59	3.49	142.62	1.21	191.50	9.92	149.42	7.53	0	1428.00	7.19	0.71	3	246	4	6	3
1044	78.23	40.22	1783	7822.87	15.24	4022.48	7.98	0	0	69.08	3.28	146.24	1.19	242.19	14.71	131.26	7.17	1	1337.29	7.94	0.67	4	246	5	6	2
1045	77.07	40.12	1784	7706.65	8.65	4012.35	6.09	0	0	100.17	3.85	147.20	1.12	173.67	7.69	122.43	5.39	0	1403.42	9.41	0.79	3	246	6	6	1
1046	34.08	6.33	1796	3408.36	8.45	632.68	10.95	0	0	72.06	4.45	143.91	1.04	105.22	7.41	136.27	9.57	1	0.00	0.00	0.62	4	247	1	1	1
1047	42.57	71.06	1803	4256.87	8.49	7105.72	15.06	0	0	61.41	4.81	141.91	1.02	81.33	6.93	146.86	13.12	1	494.77	8.33	0.51	4	248	1	3	3
1048	42.21	71.54	1804	4220.73	10.28	7153.55	15.48	0	0	49.03	3.00	141.24	0.97	130.18	9.16	195.01	13.95	0	820.44	4.81	0.57	4	248	2	3	2
1049	42.45	71.41	1805	4245.37	11.93	7140.64	12.65	0	0	52.20	2.92	137.53	1.03	165.90	10.70	175.77	11.36	0	754.40	4.58	0.59	3	248	3	3	1
1050	73.02	41.40	1811	7301.99	19.58	4139.91	15.09	0	0	45.79	3.28	142.78	1.27	210.45	18.23	164.64	13.63	1	787.40	4.75	0.45	3	249	1	1	1
1051	33.75	6.45	1813	3375.00	10.16	645.05	10.30	0	0	57.12	5.02	145.61	0.84	88.47	8.80	89.21	8.68	1	0.00	0.00	0.48	4	250	1	3	3
1052	34.09	6.28	1816	3409.49	8.60	628.48	11.50	0	0	64.01	4.38	145.32	0.95	96.81	7.57	129.30	10.03	1	0.00	0.00	0.58	4	250	2	3	2
1053	33.69	6.67	1817	3368.83	16.06	667.47	15.65	0	0	42.73	3.99	145.89	1.03	132.66	14.12	129.24	13.75	0	279.88	4.06	0.40	3	250	3	3	1
1054	76.76	39.44	1816	7676.06	12.11	3944.42	11.60	0	0	65.08	3.86	145.38	1.21	158.00	10.80	151.68	10.31	0	1532.25	5.25	0.59	4	251	1	5	5
1055	76.11	39.20	1817	7611.47	9.39	3919.70	12.84	0	0	64.60	3.97	144.78	1.09	118.02	8.29	161.26	11.33	0	536.10	5.49	0.60	4	251	2	5	4
1056	74.02	39.33	1821	7402.27	17.07	3932.65	17.20	0	0	45.04	4.07	145.77	1.20	145.88	15.11	146.98	15.22	0	577.71	3.52	0.40	3	251	3	5	3
1057	75.41	40.11	1822	7540.52	9.32	4011.41	8.91	0	0	78.56	3.80	147.03	1.11	148.72	8.25	142.14	7.88	0	1990.58	6.91	0.70	3	251	4	5	2
1058	74.16	40.31	1823	7416.47	18.60	4031.27	13.04	0	0	46.99	2.62	142.33	1.17	250.17	18.52	184.51	11.98	1	983.29	3.92	0.52	4	251	5	5	1
1059	33.80	6.10	1828	3380.12	13.42	609.88	12.53	0	0	49.69	4.55	144.97	0.95	112.62	11.70	105.19	10.95	1	0.00	0.00	0.44	4	252	1	1	1
1060	36.82	29.90	1828	3682.42	11.22	2989.63	20.98	0	0	41.74	3.87	139.65	0.96	93.43	9.92	173.81	18.58	1	4.83	2.76	0.41	4	253	1	1	1
1061	74.47	95.19	1832	7447.15	12.18	9518.96	13.34	0	0	44.62	3.31	137.79	0.87	126.50	10.71	138.58	11.73	0	387.44	4.87	0.51	3	254	1	1	1
1062	19.58	91.96	1838	1957.74	8.26	9196.25	9.53	0	0	60.87	4.19	139.00	0.79	91.52	7.04	105.97	8.29	1	363.04	5.72	0.59	4	255	1	1	1
1063	33.69	6.17	1843	3368.75	12.03	616.56	15.84	0	0	45.27	3.13	143.71	0.98	134.72	10.69	176.95	14.13	0	0.00	0.00	0.52	3	256	1	3	3
1064	33.79	6.69	1845	3379.39	8.57	668.67	9.44	0	0	63.68	3.79	143.82	0.86	110.62	7.49	121.82	8.25	1	522.79	5.48	0.64	4	256	2	3	2
1065	34.02	6.63	1847	3401.56	17.37	662.95	14.96	0	0	42.23	3.33	142.38	1.07	170.37	15.54	147.00	13.32	0	650.06	3.56	0.45	3	256	3	3	1
1066	74.60	41.29	1845	7460.12	13.33	4128.57	8.30	0	0	73.53	3.80	146.65	1.21	198.71	12.04	124.53	7.39	0	1317.19	7.61	0.66	4	257	1	3	3
1067	74.49	40.22	1846	7449.06	10.56	4022.17	11.06	0	0	70.71	3.53	145.71	1.22	164.61	9.46	172.13	9.92	0	1231.23	6.78	0.65	3	257	2	3	2
1068	74.19	39.70	1850	7419.27	19.54	3969.60	9.64	0	0	53.23	3.46	147.44	1.12	228.37	18.36	115.48	8.60	1	1082.83	5.15	0.55	5	257	3	3	1
1069	33.68	6.21	1858	3367.70	8.91	620.61	14.99	0	0	52.49	3.49	144.89	0.92	103.38	7.83	173.79	13.24	1	0.00	0.00	0.57	4	258	1	3	3
1070	33.72	6.22	1859	3371.79	10.07	622.43	14.30	0	0	54.36	4.66	148.41	0.96	90.19	8.73	128.14	12.45	1	0.00	0.00	0.47	4	258	2	3	2
1071	33.74	6.47	1863	3374.34	12.04	646.69	13.43	0	0	50.04	4.33	144.36	0.95	107.03	10.51	119.35	11.71	1	0.00	0.00	0.46	3	258	3	3	1
1072	19.98	91.97	1861	1997.60	10.27	9197.46	17.43	0	0	43.94	3.04	134.39	0.90	114.74	9.10	193.26	15.71	0	632.00	5.18	0.53	4	259	1	6	6
1073	19.79	91.25	1863	1979.23	9.46	9124.51	13.07	0	0	51.93	2.92	132.81	0.90	130.26	8.41	179.46	11.66	0	442.04	3.99	0.62	4	259	2	6	5
1074	19.44	92.13	1864	1944.46	9.02	9213.25	13.13	0	0	58.03	5.09	138.52	0.90	74.92	6.93	113.77	11.37	1	771.69	6.67	0.47	4	259	3	6	4
1075	19.39	91.60	1866	1939.32	9.72	9160.34	12.39	0	0	50.46	3.21	137.05	0.84	117.72	8.55	150.08	10.89	0	568.44	5.12	0.59	3	259	4	6	3
1076	19.36	91.80	1870	1936.27	13.79	9179.82	15.89	0	0	50.71	5.06	135.69	1.12	106.18	12.02	122.33	13.87	1	352.31	6.15	0.39	3	259	5	6	2
1077	19.48	91.29	1874	1947.82	9.94	9129.05	9.63	0	0	59.65	4.60	137.28	0.85	98.64	8.56	95.64	8.33	1	464.23	7.73	0.54	5	259	6	6	1
1078	33.45	6.11	1870	3345.31	10.17	611.15	13.56	0	0	57.82	5.10	145.02	0.99	87.62	8.55	117.75	11.79	1	0.00	0.00	0.47	4	260	1	2	2
1079	33.91	6.66	1873	3390.92	13.34	665.50	11.57	0	0	54.47	4.77	144.79	1.00	116.85	11.62	101.28	10.05	1	196.69	4.83	0.46	4	260	2	2	1
1080	79.19	40.30	1870	7918.59	14.16	4030.19	13.69	0	0	43.06	3.43	145.70	0.92	136.95	12.47	132.37	12.05	0	787.29	3.96	0.47	4	261	1	1	1
1081	70.02	39.65	1879	7002.14	13.04	3965.32	20.24	0	0	37.77	3.43	148.44	0.94	110.82	11.51	171.84	17.88	1	850.38	4.36	0.41	4	262	1	1	1
1082	73.73	40.67	1884	7373.23	13.71	4066.98	10.86	0	0	60.98	4.22	147.06	1.14	152.80	12.07	121.08	9.57	0	831.08	5.38	0.54	3	263	1	1	1
1083	34.17	6.76	1886	3417.00	11.50	676.21	12.84	0	0	56.30	4.65	145.45	1.02	107.07	10.05	119.52	11.20	1	499.81	4.58	0.48	4	264	1	3	3
1084	34.13	5.73	1887	3412.63	7.98	572.91	10.35	0	0	60.86	4.28	144.58	0.81	87.78	7.11	113.19	8.99	1	0.00	0.00	0.58	5	264	2	3	2
1085	33.97	6.37	1890	3396.90	12.17	637.44	12.59	0	0	55.56	4.64	144.18	1.02	111.92	10.63	115.76	10.98	1	0.00	0.00	0.47	3	264	3	3	1
1086	60.72	66.98	1897	6071.95	10.68	6697.90	15.49	0	0	58.82	4.83	144.12	1.13	99.91	9.33	144.95	13.55	1	755.75	4.95	0.48	4	265	1	1	1
1087	33.93	6.40	1901	3392.69	7.35	640.41	10.06	0	0	66.56	3.95	146.52	0.85	95.31	6.48	130.32	8.78	1	0.00	0.00	0.64	4	266	1	1	1
1088	32.34	67.21	1904	3234.19	7.97	6720.63	7.76	0	0	69.24	4.53	142.73	0.79	93.13	6.84	91.03	6.77	1	735.33	7.38	0.62	4	267	1	1	1
1089	21.28	79.78	1909	2127.74	8.30	7978.45	9.73	0	0	73.62	4.44	140.43	0.99	105.82	7.24	124.09	8.49	1	482.08	6.02	0.63	4	268	1	3	3
1090	21.23	79.64	1910	2122.89	9.33	7963.53	11.75	0	0	69.38	5.05	141.46	1.08	98.40	8.14	123.94	10.24	1	464.12	6.81	0.55	4	268	2	3	2
1091	20.95	79.96	1911	2095.26	9.08	7995.65	9.50	0	0	66.21	4.05	140.76	0.92	114.24	7.94	119.44	8.30	0	618.21	5.88	0.63	5	268	3	3	1
1092	33.64	6.56	1914	3363.97	9.36	656.31	12.61	0	0	52.44	3.78	145.57	0.85	99.55	8.14	134.26	11.01	1	540.54	5.38	0.55	4	269	1	5	5
1093	34.34	6.51	1916	3433.54	13.78	650.75	21.05	0	0	44.46	4.42	146.70	1.15	106.91	12.11	163.21	18.51	1	482.75	4.97	0.37	4	269	2	5	4
1094	33.51	5.79	1919	3351.48	7.83	579.40	13.87	0	0	68.26	5.10	145.60	1.03	77.26	6.14	141.49	12.05	1	0.00	0.00	0.54	4	269	3	5	3
1095	33.69	6.30	1920	3368.59	8.80	629.61	11.96	0	0	58.70	4.01	144.98	0.90	98.93	7.66	134.56	10.44	1	0.00	0.00	0.57	4	269	4	5	2
1096	33.66	6.12	1923	3365.89	9.98	612.02	11.41	0	0	57.43	3.96	144.55	0.92	111.29	8.72	127.30	9.98	1	0.00	0.00	0.57	4	269	5	5	1
1097	51.05	46.94	1917	5104.86	7.19	4694.13	10.14	0	0	74.72	4.68	143.18	0.94	88.93	6.45	124.69	8.83	1	508.02	7.73	0.63	4	270	1	21	21
1098	51.23	46.81	1918	5123.17	9.54	4681.47	11.23	0	0	64.10	4.83	144.00	0.98	97.21	8.31	114.44	9.78	1	547.94	5.61	0.53	4	270	2	21	20
1099	51.24	46.81	1919	5124.49	9.21	4681.16	10.01	0	0	71.54	4.45	142.23	1.03	113.81	8.05	123.78	8.76	0	-70.83	5.77	0.62	4	270	3	21	19
1100	51.30	46.57	1920	5129.63	8.93	4657.39	10.65	0	0	73.72	5.43	145.20	1.05	92.85	7.72	110.82	9.25	1	611.42	8.15	0.55	5	270	4	21	18
1101	51.08	46.92	1921	5107.81	7.85	4691.50	9.51	0	0	72.97	3.88	137.32	0.95	113.57	6.89	137.62	8.34	0	1.69	7.71	0.68	3	270	5	21	17
1102	51.28	46.85	1922	5127.72	6.43	4684.95	7.27	0	0	78.39	3.67	143.38	0.80	105.37	5.60	119.28	6.35	1	623.15	8.54	0.74	4	270	6	21	16
1103	51.24	46.77	1923	5124.21	13.16	4676.52	11.89	0	0	59.57	4.16	140.75	1.15	145.26	11.60	131.26	10.48	0	647.73	4.98	0.53	3	270	7	21	15
1104	51.21	47.07	1924	5120.57	7.06	4706.54	7.27	0	0	98.82	5.31	142.90	1.04	100.84	6.15	103.83	6.34	1	676.71	8.48	0.70	4	270	8	21	14
1105	51.41	46.57	1925	5141.05	7.16	4657.36	9.15	0	0	77.36	4.87	146.55	0.91	86.24	6.00	111.16	7.94	1	872.79	8.62	0.63	4	270	9	21	13
1106	51.08	46.68	1926	5108.20	10.19	4667.53	8.85	0	0	68.03	4.02	144.87	0.97	132.79	8.93	115.25	7.75	0	1057.75	6.18	0.63	4	270	10	21	12
1107	51.09	46.58	1927	5109.11	8.04	4658.39	8.60	0	0	76.98	4.60	145.24	0.95	103.39	7.03	110.50	7.48	1	966.25	7.29	0.65	4	270	11	21	11
1108	51.36	46.16	1928	5136.36	9.11	4615.73	8.59	0	0	81.86	5.09	144.42	1.07	112.56	7.94	106.16	7.50	1	714.12	7.94	0.63	4	270	12	21	10
1109	51.13	46.71	1929	5113.07	7.98	4671.35	8.08	0	0	81.89	4.20	144.76	0.99	119.80	6.99	121.23	7.07	0	1056.60	9.31	0.70	3	270	13	21	9
1110	50.91	46.50	1930	5090.72	10.06	4649.84	7.26	0	0	61.54	3.41	143.24	0.79	139.78	8.80	100.80	6.32	1	623.08	5.53	0.67	3	270	14	21	8
1111	51.42	46.35	1931	5142.17	11.80	4635.25	12.73	0	0	54.74	4.06	143.48	1.02	122.33	10.35	131.98	11.17	0	511.31	5.53	0.52	3	270	15	21	7
1112	51.33	46.69	1932	5132.84	9.93	4669.10	8.45	0	0	64.29	3.93	144.09	0.88	125.02	8.68	106.34	7.38	1	748.38	8.45	0.63	5	270	16	21	6
1113	51.24	46.90	1933	5124.09	8.79	4689.54	9.48	0	0	77.56	5.58	145.79	1.04	93.79	7.64	101.22	8.27	1	653.81	8.23	0.57	5	270	17	21	5
1114	51.14	46.58	1935	5113.51	9.49	4658.38	10.54	0	0	79.73	5.93	144.49	1.17	98.14	8.31	108.85	9.16	1	49.38	6.25	0.55	4	270	18	21	4
1115	51.28	46.59	1936	5127.60	8.33	4659.34	9.80	0	0	73.64	4.56	140.19	0.99	103.44	7.26	121.69	8.55	1	206.83	5.73	0.62	4	270	19	21	3
1116	51.02	46.61	1938	5101.90	6.46	4661.31	7.87	0	0	85.36	4.59	142.80	0.90	92.59	5.72	112.47	6.84	1	592.83	8.13	0.70	4	270	20	21	2
1117	50.82	46.90	1940	5082.27	7.87	4690.26	12.32	0	0	60.34	4.13	142.79	0.88	88.63	6.96	138.27	10.74	1	798.96	6.15	0.58	4	270	21	21	1
1118	19.64	91.77	1922	1964.42	10.76	9177.35	9.97	0	0	60.19	4.25	135.80	0.93	117.10	9.38	108.54	8.70	1	315.42	6.47	0.56	4	271	1	1	1
1119	64.53	71.82	1926	6453.12	24.70	7182.30	11.95	0	0	40.39	2.97	144.49	1.05	245.75	24.26	126.84	10.70	1	747.15	4.30	0.47	5	272	1	1	1
1120	33.66	6.13	1936	3365.82	9.00	612.79	10.12	0	0	63.25	4.65	148.15	0.88	93.65	7.75	105.53	8.81	1	0.00	0.00	0.55	4	273	1	3	3
1121	33.65	6.10	1937	3365.05	11.98	610.04	17.12	0	0	48.86	4.69	146.23	1.04	95.89	10.39	137.15	14.94	1	0.00	0.00	0.41	4	273	2	3	2
1122	33.89	6.32	1938	3389.02	11.59	632.15	11.25	0	0	50.15	3.10	141.60	0.89	144.98	10.24	140.73	9.94	0	0.00	0.00	0.59	3	273	3	3	1
1123	75.02	40.11	1938	7502.11	13.52	4011.32	9.11	0	0	70.46	4.08	148.27	1.21	179.68	12.07	121.61	8.08	0	903.54	6.45	0.61	3	274	1	11	11
1124	76.45	39.67	1939	7645.44	10.47	3967.49	10.33	0	0	71.81	3.59	142.88	1.19	162.51	9.34	160.33	9.21	0	948.35	5.38	0.66	2	274	2	11	10
1125	78.95	38.63	1941	7894.96	12.59	3863.45	14.86	0	0	58.33	2.86	136.66	1.30	201.02	11.79	233.91	14.34	1	1415.35	7.09	0.57	4	274	3	11	9
1126	80.41	39.19	1942	8040.99	12.02	3919.42	8.18	0	0	79.80	4.30	143.79	1.22	172.08	10.63	117.25	7.23	0	861.56	6.56	0.66	3	274	4	11	8
1127	80.12	40.05	1943	8012.29	10.01	4004.66	9.64	0	0	81.43	4.40	146.54	1.23	142.87	8.83	137.71	8.51	0	1108.62	8.43	0.66	3	274	5	11	7
1128	79.23	39.58	1944	7922.54	9.21	3957.80	6.26	0	0	94.57	3.24	141.90	1.14	207.03	8.45	142.20	5.61	0	1640.92	7.20	0.80	3	274	6	11	6
1129	78.04	40.12	1945	7804.23	6.96	4012.48	6.59	0	0	109.18	4.35	148.33	1.13	134.42	6.11	127.32	5.79	0	1337.92	6.71	0.79	3	274	7	11	5
1130	79.95	39.37	1946	7994.95	6.59	3936.68	5.93	0	0	107.84	4.05	145.99	1.02	135.20	5.78	121.63	5.20	0	1593.17	9.82	0.81	3	274	8	11	4
1131	80.18	40.40	1947	8018.22	7.93	4039.76	5.48	0	0	120.05	5.17	149.77	1.18	141.56	6.93	97.78	4.76	1	1457.79	11.12	0.77	5	274	9	11	3
1132	80.31	39.89	1948	8030.83	10.02	3988.97	8.51	0	0	93.25	4.44	144.07	1.34	162.49	8.88	138.22	7.55	0	1759.62	8.55	0.70	3	274	10	11	2
1133	82.83	39.53	1949	8282.91	10.22	3952.52	9.58	0	0	61.92	3.17	141.60	0.96	154.06	9.08	144.59	8.49	0	1002.17	4.87	0.67	3	274	11	11	1
1134	69.47	69.44	1939	6946.82	14.62	6943.92	23.34	0	0	44.85	4.11	142.98	1.29	123.62	13.00	196.25	21.02	0	790.52	3.06	0.38	4	275	1	7	7
1135	68.84	70.61	1940	6884.17	18.48	7060.67	12.00	0	0	52.14	3.31	140.46	1.23	221.50	17.48	147.74	10.80	1	1148.50	4.10	0.52	4	275	2	7	6
1136	68.62	71.14	1941	6862.46	13.01	7114.07	11.47	0	0	58.01	3.74	148.49	1.10	155.96	11.51	137.58	10.16	0	1290.15	3.89	0.56	3	275	3	7	5
1137	68.18	70.25	1942	6817.54	17.94	7025.49	15.16	0	0	51.42	3.31	142.32	1.37	215.74	16.82	183.70	13.99	1	1517.71	4.88	0.50	5	275	4	7	4
1138	68.75	70.50	1943	6875.07	14.28	7049.86	14.74	0	0	52.72	3.44	142.37	1.22	169.71	12.92	175.57	13.24	0	1085.06	3.94	0.52	4	275	5	7	3
1139	67.87	70.79	1944	6787.06	10.36	7078.61	11.12	0	0	84.35	4.70	145.84	1.41	143.59	9.18	154.13	9.85	0	1254.75	6.97	0.63	3	275	6	7	2
1140	68.20	72.18	1945	6819.90	9.16	7217.72	7.19	0	0	96.04	4.71	148.11	1.18	143.77	8.03	112.98	6.32	0	1325.75	9.46	0.71	3	275	7	7	1
1141	33.85	6.03	1943	3385.14	10.48	602.81	16.82	0	0	50.09	4.35	145.32	0.99	92.97	9.26	148.88	14.71	1	0.00	0.00	0.45	3	276	1	1	1
1142	33.96	6.36	1948	3395.72	12.49	635.97	12.93	0	0	49.09	3.60	143.10	0.95	131.41	10.99	136.09	11.38	0	0.00	0.00	0.52	3	277	1	2	2
1143	33.83	6.23	1949	3382.63	9.28	622.70	10.89	0	0	57.46	3.70	144.58	0.87	110.75	8.12	129.99	9.53	1	0.00	0.00	0.60	3	277	2	2	1
1144	33.78	6.19	1954	3377.50	12.26	619.24	10.83	0	0	53.10	4.18	143.54	0.91	119.72	10.70	105.68	9.45	1	0.00	0.00	0.51	4	278	1	1	1
1145	69.36	45.00	1957	6935.57	10.96	4500.15	10.77	0	0	57.02	4.27	141.71	0.92	112.44	9.55	110.50	9.40	1	391.73	4.44	0.53	4	279	1	3	3
1146	68.65	45.04	1958	6865.40	10.65	4504.43	11.67	0	0	59.86	5.04	142.78	0.98	97.05	9.21	106.41	10.16	1	465.33	5.97	0.49	4	279	2	3	2
1147	69.22	45.36	1960	6922.03	13.91	4536.04	15.20	0	0	43.92	3.95	140.51	0.96	118.88	12.19	129.90	13.32	0	195.46	3.02	0.43	3	279	3	3	1
1148	34.25	6.82	1960	3424.73	10.10	681.87	13.29	0	0	56.81	4.33	142.34	0.98	101.90	8.82	134.14	11.61	1	218.58	4.62	0.52	4	280	1	4	4
1149	33.82	5.94	1963	3382.22	9.22	594.38	13.89	0	0	67.76	4.68	144.17	1.16	102.88	8.10	154.90	12.19	1	0.00	0.00	0.56	4	280	2	4	3
1150	33.61	6.31	1964	3360.87	13.99	631.43	12.12	0	0	48.57	3.24	140.96	0.99	162.38	12.41	140.73	10.76	0	0.00	0.00	0.54	3	280	3	4	2
1151	33.72	6.55	1966	3371.88	10.32	654.80	8.55	0	0	62.05	4.56	147.16	0.85	107.47	8.96	88.40	7.20	1	459.33	6.07	0.55	4	280	4	4	1
1152	76.14	39.27	1965	7613.68	11.52	3927.22	8.56	0	0	73.31	4.17	150.30	1.11	156.24	10.14	116.19	7.54	0	1196.98	5.98	0.64	4	281	1	4	4
1153	77.43	40.25	1966	7743.15	6.31	4025.13	5.68	0	0	99.73	2.90	142.28	0.95	168.41	5.63	151.56	5.06	0	1481.98	7.21	0.85	3	281	2	4	3
1154	78.30	40.39	1967	7829.82	8.41	4038.62	8.17	0	0	87.50	3.55	146.91	1.15	160.31	7.49	155.83	7.28	0	1674.23	7.02	0.75	2	281	3	4	2
1155	76.33	39.71	1968	7633.06	13.42	3970.62	8.77	0	0	59.69	2.62	142.94	1.04	233.39	12.82	156.62	7.94	1	956.75	4.36	0.68	5	281	4	4	1
1156	33.55	6.42	1971	3354.99	8.67	642.11	14.27	0	0	65.88	5.65	147.65	1.04	72.36	6.48	126.28	12.36	1	0.00	0.00	0.48	4	282	1	13	13
1157	33.61	6.20	1972	3360.85	11.21	620.25	14.89	0	0	47.16	3.50	144.70	0.93	116.31	9.87	154.40	13.10	0	0.00	0.00	0.51	3	282	2	13	12
1158	33.80	6.48	1973	3380.06	7.85	648.00	7.70	0	0	86.86	6.72	149.62	0.93	77.43	7.00	67.72	5.35	1	0.00	0.00	0.57	5	282	3	13	11
1159	33.97	6.15	1977	3397.07	10.09	615.33	10.20	0	0	64.27	3.54	144.11	1.01	141.55	8.92	142.99	9.01	0	0.00	0.00	0.64	3	282	4	13	10
1160	33.65	6.55	1978	3364.58	8.46	655.34	9.28	0	0	72.61	3.92	145.55	0.97	120.78	7.42	132.53	8.14	0	868.81	7.90	0.67	3	282	5	13	9
1161	33.84	5.95	1979	3384.40	7.96	594.78	10.23	0	0	71.99	3.66	145.91	0.99	120.71	7.02	154.88	9.02	0	0.00	0.00	0.69	3	282	6	13	8
1162	34.02	6.30	1980	3401.93	8.42	629.82	8.77	0	0	71.03	4.08	146.36	0.91	112.68	7.36	117.47	7.66	0	0.00	0.00	0.66	4	282	7	13	7
1163	34.05	6.22	1981	3405.22	7.88	622.35	6.06	0	0	96.49	5.28	147.34	0.97	110.52	6.84	85.12	5.30	1	0.00	0.00	0.69	4	282	8	13	6
1164	33.92	6.46	1982	3392.28	7.41	645.54	7.93	0	0	68.95	3.29	145.06	0.80	119.41	6.49	127.81	6.95	0	0.00	0.00	0.73	3	282	9	13	5
1165	33.84	6.11	1983	3384.11	6.60	610.50	10.61	0	0	75.23	4.13	147.01	0.94	92.59	5.83	148.55	9.28	1	0.00	0.00	0.67	4	282	10	13	4
1166	34.00	6.36	1984	3400.11	8.22	636.04	9.08	0	0	82.51	4.53	147.87	1.07	115.06	7.20	127.19	7.95	0	0.00	0.00	0.67	3	282	11	13	3
1167	33.76	6.21	1985	3376.05	7.53	621.17	13.11	0	0	81.91	5.98	148.21	1.20	79.34	6.59	137.98	11.41	1	0.00	0.00	0.56	5	282	12	13	2
1168	33.95	6.23	1986	3395.21	9.85	623.39	9.32	0	0	73.52	4.46	147.63	1.06	124.83	8.62	118.18	8.16	0	0.00	0.00	0.62	4	282	13	13	1
1169	69.20	45.32	1974	6920.32	8.18	4532.29	8.98	0	0	60.31	3.61	143.58	0.77	105.07	7.13	115.41	7.83	1	464.98	5.50	0.64	4	283	1	1	1
1170	75.20	41.08	1979	7519.73	10.51	4107.53	8.12	0	0	69.39	3.29	146.58	1.00	171.25	9.34	132.60	7.21	0	1376.98	6.24	0.70	3	284	1	3	3
1171	77.22	41.13	1980	7722.31	8.83	4112.92	7.12	0	0	91.46	3.70	144.40	1.13	168.73	7.85	136.19	6.32	0	1556.23	9.03	0.76	3	284	2	3	2
1172	78.96	39.85	1981	7895.62	12.00	3984.68	8.56	0	0	84.60	4.38	142.15	1.33	178.65	10.74	127.88	7.59	0	1344.38	6.73	0.66	4	284	3	3	1
1173	111.43	37.73	1995	11142.85	9.20	3772.65	7.91	0	0	71.33	4.41	138.60	0.90	114.12	8.00	98.14	6.88	1	526.94	9.46	0.63	5	285	1	1	1
1174	16.41	59.47	2019	1641.12	12.62	5947.45	17.68	0	0	40.69	2.82	135.23	0.96	141.80	11.30	197.37	16.01	0	502.79	3.55	0.50	3	286	1	1	1
1175	84.78	70.57	2046	8477.64	10.64	7056.67	12.10	0	0	57.87	4.15	137.89	0.99	114.15	9.32	129.84	10.59	0	387.77	5.39	0.54	4	287	1	3	3
1176	84.83	70.23	2047	8483.42	9.21	7023.37	11.78	0	0	61.94	4.64	139.07	0.95	94.62	8.08	120.87	10.26	1	462.75	5.81	0.54	4	287	2	3	2
1177	85.33	70.47	2050	8532.95	10.11	7046.54	8.71	0	0	55.94	3.50	136.26	0.78	124.19	8.83	107.04	7.59	1	155.92	4.88	0.62	3	287	3	3	1
1178	61.90	6.79	2062	6190.10	9.23	678.90	9.84	0	0	51.88	3.07	141.81	0.75	119.82	8.09	127.72	8.62	0	403.73	4.90	0.63	3	288	1	1	1
1179	63.02	71.72	2072	6301.98	27.17	7171.57	13.30	0	0	39.29	3.00	145.39	1.15	262.87	27.33	136.72	12.00	1	1175.67	5.85	0.43	4	289	1	1	1
1180	81.57	105.62	2082	8156.89	3.94	10562.47	4.87	0	0	119.74	3.86	136.59	0.77	93.45	3.38	115.69	4.23	1	853.04	10.82	0.86	4	290	1	2	2
1181	81.71	105.56	2083	8170.53	10.04	10555.83	11.52	0	0	56.56	3.77	135.85	0.92	115.83	8.80	132.93	10.10	0	152.98	4.46	0.58	4	290	2	2	1
1182	87.53	121.69	2091	8752.95	9.30	12168.76	12.97	0	0	47.51	3.01	131.89	0.80	113.02	8.18	157.47	11.41	0	0.00	0.00	0.59	4	291	1	1	1
1183	62.64	71.71	2115	6263.97	31.51	7171.36	13.06	0	0	35.94	2.70	147.42	1.10	299.44	34.26	137.24	11.83	1	1148.00	5.37	0.43	4	292	1	1	1
1184	43.24	66.73	2137	4324.15	8.73	6672.84	8.70	0	0	61.08	3.81	140.55	0.79	107.66	7.61	107.27	7.58	1	373.98	4.88	0.63	4	293	1	1	1
1185	110.69	54.58	2173	11069.32	11.75	5457.80	9.26	0	0	60.83	5.20	149.63	0.92	104.96	10.17	81.30	7.54	1	754.81	6.13	0.49	5	294	1	1	1
1186	13.35	24.04	2195	1334.61	9.03	2404.06	16.75	0	0	56.30	5.05	147.74	1.00	74.78	7.29	142.42	14.56	1	704.88	4.87	0.46	5	295	1	2	2
1187	13.78	23.53	2198	1378.10	12.49	2352.90	12.50	0	0	48.58	3.93	141.46	0.91	118.85	10.93	118.93	10.93	0	183.25	3.98	0.49	4	295	2	2	1
1188	61.16	73.62	2221	6116.48	8.97	7361.53	11.66	0	0	71.58	4.12	151.46	1.12	120.15	7.91	156.09	10.27	0	1048.54	6.32	0.63	3	296	1	3	3
1189	61.39	72.18	2222	6138.98	11.24	7217.69	9.53	0	0	77.05	3.96	150.22	1.26	169.21	10.00	143.65	8.48	0	1138.88	6.20	0.66	3	296	2	3	2
1190	61.10	72.75	2223	6109.59	17.32	7275.01	12.08	0	0	56.33	2.91	146.07	1.31	251.71	17.27	184.57	11.11	1	1564.50	4.76	0.56	4	296	3	3	1
1191	61.38	74.04	2235	6137.68	10.22	7403.85	11.79	0	0	72.21	4.09	148.13	1.24	139.64	9.06	160.94	10.47	0	618.77	4.90	0.62	3	297	1	1	1
1192	67.09	57.37	2249	6709.39	13.98	5737.17	12.38	0	0	50.65	4.76	140.62	0.98	114.18	12.18	101.09	10.74	1	317.08	4.69	0.43	4	298	1	1	1
1193	60.20	72.41	2251	6020.40	15.69	7240.53	15.38	0	0	50.07	3.96	150.42	1.22	153.30	13.93	150.25	13.65	0	966.21	4.68	0.45	3	299	1	26	26
1194	62.26	74.02	2253	6225.98	18.91	7402.38	13.49	0	0	45.59	3.15	147.94	1.15	208.78	17.67	152.10	12.13	1	1176.46	4.03	0.49	5	299	2	26	25
1195	61.15	73.87	2254	6114.63	11.40	7386.57	15.40	0	0	67.32	4.87	150.80	1.37	121.68	10.07	163.99	13.66	0	1287.81	4.72	0.51	4	299	3	26	24
1196	60.97	73.58	2255	6097.09	5.91	7358.32	6.20	0	0	125.95	5.70	157.76	1.12	100.25	5.17	105.16	5.38	1	1755.52	11.79	0.76	4	299	4	26	23
1197	60.79	73.12	2256	6079.28	10.05	7311.51	9.65	0	0	82.28	4.62	149.63	1.24	137.96	8.85	132.48	8.49	0	1328.48	6.62	0.64	3	299	5	26	22
1198	60.77	73.28	2257	6077.23	10.86	7327.63	11.51	0	0	77.45	4.70	150.83	1.34	138.22	9.59	146.54	10.17	0	1717.79	6.48	0.60	3	299	6	26	21
1199	61.84	74.55	2258	6184.44	15.34	7455.42	16.55	0	0	50.65	3.46	148.97	1.29	175.11	13.86	186.73	15.30	0	1146.96	4.03	0.49	5	299	7	26	20
1200	61.18	74.53	2259	6118.34	8.79	7453.27	9.85	0	0	87.63	5.64	152.91	1.21	104.86	7.67	117.48	8.58	1	1295.77	8.86	0.61	4	299	8	26	19
1201	61.53	71.62	2262	6153.48	10.23	7162.40	10.27	0	0	80.78	4.11	151.16	1.31	155.85	9.10	156.40	9.13	0	1334.35	6.55	0.66	3	299	9	26	18
1202	62.49	70.18	2263	6248.82	9.83	7017.99	11.72	0	0	77.58	3.91	148.90	1.32	151.55	8.79	180.11	10.53	0	1888.52	6.49	0.65	3	299	10	26	17
1203	63.01	69.82	2264	6301.03	9.24	6982.46	13.71	0	0	72.72	3.90	150.72	1.29	133.68	8.24	196.98	12.43	0	2090.52	6.55	0.63	4	299	11	26	16
1204	62.67	70.74	2265	6266.76	5.75	7073.63	7.46	0	0	119.92	5.04	152.34	1.18	105.22	5.02	136.53	6.52	1	1801.81	14.03	0.78	5	299	12	26	15
1205	62.79	71.12	2266	6279.38	7.22	7111.80	6.98	0	0	112.01	4.42	151.53	1.22	140.98	6.36	136.42	6.16	0	2287.46	9.92	0.78	3	299	13	26	14
1206	61.88	71.50	2267	6188.10	7.62	7150.16	9.55	0	0	102.23	5.03	154.74	1.33	119.30	6.71	149.58	8.40	0	1722.56	8.49	0.70	4	299	14	26	13
1207	61.47	72.03	2268	6147.02	9.44	7202.56	8.49	0	0	93.80	5.19	153.61	1.27	131.37	8.28	118.16	7.45	0	1651.33	7.27	0.66	5	299	15	26	12
1208	61.62	71.83	2269	6161.96	6.74	7182.58	7.86	0	0	103.11	4.50	151.35	1.14	118.77	5.91	138.68	6.90	0	1450.35	9.22	0.76	4	299	16	26	11
1209	61.21	72.22	2270	6121.28	6.93	7222.44	6.11	0	0	116.14	5.06	154.00	1.13	122.38	6.05	107.85	5.34	1	1778.79	12.44	0.77	4	299	17	26	10
1210	61.82	72.56	2271	6182.37	9.07	7255.71	8.44	0	0	98.21	4.38	147.63	1.35	157.25	8.05	146.49	7.49	0	1568.79	7.22	0.72	3	299	18	26	9
1211	61.75	72.38	2272	6174.61	7.16	7237.61	7.15	0	0	103.14	4.77	154.60	1.11	118.87	6.26	118.72	6.25	0	1826.83	7.83	0.74	4	299	19	26	8
1212	61.67	72.79	2273	6166.85	6.02	7279.08	7.38	0	0	109.52	4.75	154.05	1.09	106.79	5.26	131.01	6.45	1	1574.04	12.75	0.77	5	299	20	26	7
1213	61.93	72.70	2274	6192.96	6.58	7269.82	6.69	0	0	106.87	4.02	151.01	1.09	134.91	5.79	137.21	5.89	0	2153.00	8.97	0.80	3	299	21	26	6
1214	61.42	73.63	2275	6142.30	8.38	7363.06	9.14	0	0	94.13	5.04	151.99	1.25	120.34	7.35	131.21	8.01	0	1088.02	7.62	0.68	3	299	22	26	5
1215	61.35	72.65	2276	6135.33	9.67	7264.65	9.85	0	0	89.02	4.95	151.71	1.33	133.99	8.51	136.48	8.67	0	1387.42	6.10	0.65	4	299	23	26	4
1216	62.18	70.98	2277	6218.48	12.39	7098.05	9.13	0	0	82.02	3.90	149.19	1.39	201.20	11.32	149.46	8.19	0	2057.58	8.04	0.67	4	299	24	26	3
1217	61.25	70.39	2278	6124.60	11.97	7039.42	8.58	0	0	67.17	3.24	152.14	1.07	191.43	10.80	137.81	7.66	0	1516.27	4.91	0.68	3	299	25	26	2
1218	59.76	69.89	2279	5976.24	19.85	6988.90	11.92	0	0	52.29	3.68	145.59	1.26	215.95	18.37	131.71	10.67	1	1143.94	5.75	0.49	4	299	26	26	1
1219	50.68	49.87	2253	5068.18	7.56	4986.64	9.81	0	0	67.58	4.15	144.14	0.86	94.42	6.54	122.73	8.55	1	574.69	6.07	0.63	4	300	1	4	4
1220	50.49	49.63	2254	5048.89	7.70	4963.38	10.22	0	0	78.24	4.12	141.07	1.05	112.61	6.76	149.45	8.98	0	732.88	7.18	0.68	3	300	2	4	3
1221	50.64	49.69	2255	5064.36	10.14	4968.99	11.07	0	0	61.62	3.75	143.34	1.00	128.28	8.93	139.99	9.74	0	722.96	6.38	0.61	3	300	3	4	2
1222	50.76	49.64	2256	5075.83	8.89	4964.20	9.57	0	0	69.41	4.76	142.35	0.94	99.61	7.74	107.17	8.31	1	119.25	6.34	0.59	4	300	4	4	1
1223	63.62	67.83	2285	6361.76	14.27	6783.04	18.77	0	0	58.52	4.97	148.26	1.49	130.01	12.65	170.78	16.68	0	1160.21	3.86	0.43	5	301	1	1	1
1224	58.07	70.20	2287	5806.74	15.42	7019.70	12.26	0	0	54.01	3.31	144.33	1.18	193.98	14.09	155.40	11.02	0	992.56	3.61	0.55	4	302	1	1	1
1225	13.24	112.51	2302	1323.55	11.92	11251.36	9.25	0	0	55.16	3.97	134.71	0.86	127.08	10.40	98.42	8.00	1	411.04	8.05	0.55	4	303	1	1	1
1226	60.72	73.61	2382	6071.82	17.76	7361.36	18.96	0	0	49.45	4.45	150.55	1.43	153.05	15.81	162.82	17.02	0	1208.90	3.32	0.39	5	304	1	1	1
1227	59.36	70.61	2384	5936.45	20.48	7061.13	17.31	0	0	40.19	3.52	151.04	1.21	181.15	18.39	153.46	15.48	0	944.52	4.22	0.38	3	305	1	1	1
1228	98.98	101.05	2399	9898.19	6.71	10105.16	18.54	0	0	49.55	4.70	134.70	0.85	64.09	7.87	155.93	16.21	1	20.54	4.86	0.45	5	306	1	1	1
1229	20.01	84.74	2404	2001.40	9.72	8474.05	9.54	0	0	57.72	3.61	139.87	0.83	119.40	8.50	117.10	8.34	0	554.77	5.97	0.62	5	307	1	1	1
1230	42.31	70.94	2437	4230.56	9.17	7094.43	18.61	0	0	48.54	4.02	141.40	0.94	84.76	7.89	172.34	16.38	1	661.65	4.05	0.48	5	308	1	5	5
1231	41.86	71.04	2438	4186.14	8.29	7103.55	9.22	0	0	66.54	4.18	139.16	0.86	101.40	7.24	112.68	8.03	1	445.88	5.04	0.63	5	308	2	5	4
1232	42.14	71.02	2439	4214.27	9.04	7102.24	14.32	0	0	52.68	3.94	139.08	0.90	93.17	7.99	147.37	12.52	1	383.65	5.90	0.53	4	308	3	5	3
1233	42.15	70.55	2440	4215.19	10.15	7055.43	8.26	0	0	58.78	4.17	139.80	0.79	109.64	8.82	88.72	6.97	1	80.54	4.75	0.57	4	308	4	5	2
1234	42.20	70.76	2443	4220.20	7.70	7076.38	9.06	0	0	67.09	4.19	140.68	0.82	94.58	6.72	111.29	7.88	1	167.88	7.28	0.63	4	308	5	5	1
1235	60.40	73.42	2437	6039.87	15.12	7342.50	16.39	0	0	47.26	4.53	151.10	1.13	121.49	13.26	131.73	14.38	0	1228.71	3.98	0.39	3	309	1	6	6
1236	61.59	73.02	2438	6158.66	12.39	7302.35	13.45	0	0	55.65	3.52	151.04	1.13	151.94	11.03	164.73	12.01	0	1625.46	4.29	0.55	4	309	2	6	5
1237	60.79	72.03	2439	6078.73	13.14	7202.78	10.78	0	0	66.28	3.91	149.44	1.24	172.26	11.71	141.53	9.59	0	1514.73	5.80	0.59	4	309	3	6	4
1238	58.62	72.69	2440	5862.35	14.61	7268.56	10.04	0	0	62.57	4.38	148.08	1.16	161.01	12.86	110.66	8.83	1	975.73	5.30	0.54	3	309	4	6	3
1239	60.96	72.24	2441	6096.07	15.51	7223.98	16.85	0	0	40.19	2.83	148.49	1.04	171.79	14.00	185.36	15.42	0	1176.81	3.23	0.47	4	309	5	6	2
1240	60.11	73.61	2442	6011.45	15.85	7360.65	11.56	0	0	53.68	3.29	146.24	1.15	198.92	14.55	146.63	10.37	0	960.23	4.91	0.56	5	309	6	6	1
1241	42.27	71.40	2449	4226.96	14.06	7140.25	10.16	0	0	48.73	3.60	138.83	0.88	146.30	12.32	105.63	8.88	1	722.27	4.69	0.52	3	310	1	1	1
1242	58.53	92.28	2466	5853.29	11.35	9227.67	12.24	0	0	56.42	4.46	140.79	0.99	110.38	9.90	119.02	10.69	1	427.94	7.05	0.50	4	311	1	2	2
1243	59.34	92.73	2467	5934.13	13.19	9272.78	11.13	0	0	50.21	4.24	140.04	0.90	120.09	11.50	101.29	9.70	1	256.04	4.62	0.47	4	311	2	2	1
1244	61.13	74.53	2471	6112.73	12.34	7452.68	11.55	0	0	67.20	4.89	151.17	1.21	130.60	10.82	122.24	10.13	0	1139.75	4.27	0.53	5	312	1	2	2
1245	61.06	74.50	2472	6105.53	12.64	7450.12	12.53	0	0	67.92	5.40	150.49	1.29	122.26	11.06	121.20	10.97	0	865.35	4.32	0.49	5	312	2	2	1
1246	64.33	72.23	2476	6432.82	14.41	7222.98	13.32	0	0	57.09	3.62	147.72	1.27	176.29	12.94	163.15	11.95	0	1238.79	4.52	0.53	4	313	1	1	1
1247	76.56	40.96	2493	7655.58	31.92	4096.14	10.31	0	0	36.30	2.63	140.24	0.94	300.67	33.90	110.97	9.23	1	367.08	2.90	0.49	4	314	1	1	1
1248	5.13	36.15	2514	513.14	16.07	3614.67	11.62	0	0	44.07	3.69	144.97	0.91	147.50	14.10	106.76	10.21	1	0.00	0.00	0.46	4	315	1	1	1
1249	82.01	40.06	2514	8201.48	16.51	4006.31	14.40	0	0	46.04	3.18	136.81	1.14	185.32	14.97	162.29	12.94	0	804.42	3.62	0.49	4	316	1	1	1
1250	102.36	31.54	2515	10235.95	6.66	3153.87	7.72	0	0	80.83	4.80	138.89	0.84	85.08	5.60	99.23	6.64	1	664.54	10.02	0.67	5	317	1	1	1
1251	82.10	40.25	2522	8210.24	21.91	4024.68	11.99	0	0	44.58	3.48	140.09	1.12	214.26	20.22	119.16	10.68	1	778.83	4.12	0.46	4	318	1	2	2
1252	82.30	40.41	2523	8229.94	13.85	4040.80	11.76	0	0	48.85	3.73	143.38	0.95	139.69	12.16	118.64	10.33	0	711.94	4.37	0.50	4	318	2	2	1
1253	82.54	40.20	2528	8253.79	13.05	4020.24	14.12	0	0	54.07	5.56	142.40	1.08	97.16	11.23	105.33	12.28	1	448.48	5.15	0.39	4	319	1	2	2
1254	82.10	40.30	2529	8209.77	16.73	4030.31	14.08	0	0	45.72	4.45	143.34	1.05	132.05	14.64	111.17	12.32	1	442.44	3.85	0.39	4	319	2	2	1
1255	58.36	71.38	2540	5835.97	18.85	7137.70	19.24	0	0	39.44	2.86	147.08	1.22	201.23	17.77	207.39	17.87	0	1531.81	3.54	0.41	4	320	1	1	1
1256	82.42	40.28	2540	8241.69	13.26	4027.63	11.54	0	0	55.14	5.28	143.82	1.00	106.21	11.49	92.40	9.99	1	512.17	5.07	0.43	4	321	1	4	4
1257	81.77	40.18	2542	8177.38	20.65	4018.29	13.51	0	0	42.06	3.90	143.01	1.07	171.31	18.39	112.53	11.92	0	737.27	3.56	0.40	4	321	2	4	3
1258	81.85	40.19	2543	8184.73	19.16	4019.34	13.76	0	0	46.14	2.92	135.50	1.20	230.17	18.44	170.83	12.51	1	758.56	4.42	0.49	3	321	3	4	2
1259	82.25	40.12	2546	8225.40	13.00	4011.92	18.38	0	0	49.80	4.65	141.18	1.16	107.18	11.41	151.38	16.15	1	771.81	6.11	0.41	5	321	4	4	1
1260	35.39	91.67	2542	3539.49	13.11	9167.42	13.28	0	0	44.98	3.41	137.54	0.91	133.30	11.54	135.05	11.69	0	604.17	3.81	0.50	3	322	1	1	1
1261	102.61	31.50	2545	10261.13	13.29	3150.05	12.91	0	0	50.63	3.35	134.74	1.04	155.28	11.80	150.83	11.46	0	579.21	5.24	0.54	3	323	1	4	4
1262	102.63	31.88	2546	10262.82	10.19	3188.39	12.04	0	0	55.13	3.70	139.57	0.92	117.04	8.95	138.20	10.56	0	495.31	5.39	0.57	3	323	2	4	3
1263	102.84	31.65	2547	10283.66	8.24	3164.54	11.26	0	0	61.18	3.64	138.50	0.89	106.52	7.23	145.62	9.87	1	601.75	5.20	0.63	4	323	3	4	2
1264	102.88	31.39	2548	10288.33	10.30	3139.20	14.87	0	0	51.81	3.39	135.35	0.99	121.65	9.12	175.32	13.19	0	414.17	5.17	0.56	4	323	4	4	1
1265	30.75	54.08	2546	3075.41	10.19	5407.98	23.86	0	0	41.92	3.36	140.40	0.99	98.61	9.02	225.45	22.28	1	299.69	3.59	0.46	4	324	1	1	1
1266	81.68	40.12	2552	8168.22	23.79	4011.96	15.20	0	0	37.93	2.28	133.65	1.12	284.38	25.09	199.00	14.30	1	816.88	4.13	0.46	5	325	1	1	1
1267	66.21	68.81	2560	6621.21	18.85	6881.40	23.88	0	0	44.05	4.15	142.11	1.50	155.83	16.94	196.11	21.75	0	1368.67	4.01	0.34	4	326	1	4	4
1268	63.78	69.24	2562	6378.29	11.90	6923.73	13.51	0	0	63.47	3.52	141.95	1.29	167.15	10.71	188.09	12.38	0	1849.96	5.09	0.59	5	326	2	4	3
1269	65.31	67.20	2563	6531.14	7.31	6720.08	11.79	0	0	76.53	5.28	143.76	1.04	80.47	6.17	131.02	10.25	1	585.33	4.81	0.59	5	326	3	4	2
1270	63.19	69.29	2565	6319.42	14.25	6928.90	13.73	0	0	66.59	4.50	144.35	1.47	163.49	12.71	157.28	12.28	0	1492.83	5.40	0.52	4	326	4	4	1
1271	81.78	40.54	2560	8177.81	15.15	4053.82	11.90	0	0	47.49	4.12	145.60	0.95	134.15	13.25	105.34	10.38	1	1073.44	5.47	0.46	4	327	1	3	3
1272	81.59	40.46	2564	8159.03	20.28	4045.89	11.76	0	0	38.61	3.04	140.67	0.92	198.35	18.27	115.79	10.43	0	733.15	2.97	0.46	4	327	2	3	2
1273	82.09	40.26	2565	8208.59	18.75	4026.47	12.75	0	0	39.44	2.09	133.18	0.97	264.92	19.13	189.40	11.92	1	424.46	4.46	0.55	5	327	3	3	1
1274	69.15	69.98	2569	6914.98	10.94	6997.55	9.39	0	0	93.06	6.16	143.41	1.41	127.05	9.56	109.07	8.22	1	1276.02	7.52	0.59	4	328	1	18	18
1275	68.55	69.12	2570	6854.50	14.05	6911.77	9.78	0	0	63.53	3.72	139.54	1.15	183.91	12.81	129.57	8.68	0	938.44	3.76	0.60	4	328	2	18	17
1276	68.78	69.69	2571	6878.45	11.56	6968.85	9.41	0	0	86.20	5.29	143.28	1.37	145.04	10.16	118.13	8.28	0	893.48	6.61	0.61	3	328	3	18	16
1277	68.80	69.23	2572	6879.90	8.65	6923.41	9.33	0	0	101.54	6.34	146.57	1.35	106.48	7.55	114.85	8.14	1	1378.38	9.97	0.62	4	328	4	18	15
1278	68.62	69.14	2573	6861.91	6.74	6913.86	6.94	0	0	102.94	5.10	145.02	1.04	104.35	5.85	107.60	6.05	1	997.19	6.76	0.73	4	328	5	18	14
1279	68.59	69.67	2574	6858.93	8.76	6967.28	11.03	0	0	78.19	5.01	145.42	1.15	105.17	7.64	132.48	9.64	1	1047.60	6.62	0.60	4	328	6	18	13
1280	68.59	68.87	2575	6858.58	12.27	6887.16	11.82	0	0	69.41	4.81	142.87	1.28	136.38	10.79	131.40	10.40	0	1076.17	5.91	0.54	4	328	7	18	12
1281	68.39	69.27	2576	6839.26	9.57	6926.53	11.38	0	0	84.22	5.11	144.94	1.34	121.67	8.42	144.59	10.00	0	1872.19	6.49	0.61	4	328	8	18	11
1282	67.96	69.14	2577	6795.69	6.99	6913.91	8.85	0	0	107.84	5.68	142.29	1.26	102.05	6.13	129.11	7.73	1	1089.21	8.41	0.70	4	328	9	18	10
1283	67.96	68.75	2578	6795.70	7.45	6874.71	8.78	0	0	90.44	4.41	140.96	1.11	117.51	6.54	138.54	7.71	0	928.65	6.80	0.71	4	328	10	18	9
1284	68.25	68.72	2579	6825.29	14.15	6871.58	15.34	0	0	58.67	4.54	141.29	1.35	141.45	12.53	153.26	13.58	0	1035.46	4.04	0.47	3	328	11	18	8
1285	67.88	67.89	2580	6788.26	12.26	6788.57	12.73	0	0	65.86	4.26	135.63	1.28	146.56	10.87	152.27	11.29	0	225.96	5.00	0.56	4	328	12	18	7
1286	67.57	67.20	2582	6757.17	9.91	6719.74	12.38	0	0	68.47	5.99	142.42	1.10	85.88	8.27	108.28	10.74	1	-40.75	4.33	0.47	4	328	13	18	6
1287	67.81	67.52	2583	6781.37	9.94	6751.93	10.07	0	0	67.20	4.46	142.72	1.00	115.14	8.68	116.60	8.79	0	786.08	5.25	0.59	3	328	14	18	5
1288	66.93	68.60	2584	6692.76	13.24	6860.43	16.96	0	0	53.79	3.11	137.62	1.28	179.23	12.10	220.21	16.41	1	1699.60	5.20	0.54	5	328	15	18	4
1289	65.96	67.36	2585	6596.25	14.47	6735.86	16.53	0	0	47.39	3.68	141.55	1.14	144.41	12.85	164.39	14.81	0	772.83	3.17	0.46	5	328	16	18	3
1290	68.37	69.04	2587	6836.77	7.62	6903.56	11.11	0	0	81.24	4.50	143.47	1.13	105.91	6.68	154.34	9.76	1	1370.17	6.49	0.66	4	328	17	18	2
1291	68.00	69.06	2588	6799.72	9.07	6905.83	11.32	0	0	83.43	4.15	137.69	1.33	141.09	8.07	175.61	10.15	0	1134.00	5.58	0.67	4	328	18	18	1
1292	82.54	39.87	2573	8254.44	16.75	3986.65	12.15	0	0	47.60	3.57	139.87	1.05	172.45	14.85	125.21	10.76	0	518.96	4.24	0.49	4	329	1	1	1
1293	28.28	33.93	2575	2828.01	11.84	3393.10	12.15	0	0	51.24	3.59	140.99	0.94	130.17	10.41	133.52	10.68	0	345.92	5.07	0.54	3	330	1	5	5
1294	28.27	33.86	2576	2826.78	6.09	3385.81	5.40	0	0	93.53	3.41	142.75	0.81	128.66	5.33	113.95	4.73	0	770.29	7.27	0.82	3	330	2	5	4
1295	28.11	33.81	2577	2811.36	9.03	3380.65	7.95	0	0	83.42	4.64	145.18	1.06	124.95	7.89	109.96	6.95	1	1266.92	9.42	0.67	4	330	3	5	3
1296	28.18	34.08	2578	2818.06	6.19	3408.47	6.77	0	0	89.02	3.53	140.95	0.87	120.03	5.43	131.20	5.93	0	844.06	10.37	0.79	3	330	4	5	2
1297	28.14	33.92	2580	2813.93	11.35	3392.05	9.54	0	0	68.36	4.74	140.74	1.06	125.80	9.91	105.79	8.35	1	686.25	10.24	0.57	4	330	5	5	1
1298	98.33	58.24	2589	9832.86	11.48	5824.38	13.40	0	0	50.84	3.99	141.83	0.95	112.48	10.05	131.23	11.73	0	415.35	5.30	0.50	5	331	1	1	1
1299	64.12	68.38	2590	6411.96	13.25	6837.70	11.53	0	0	70.49	4.07	141.48	1.38	177.80	11.90	154.81	10.35	0	1203.29	5.01	0.59	5	332	1	10	10
1300	64.16	70.13	2591	6416.35	7.73	7013.47	7.90	0	0	106.11	4.79	152.24	1.27	132.12	6.80	134.95	6.95	0	2284.38	9.38	0.74	5	332	2	10	9
1301	65.77	71.67	2592	6577.10	7.88	7167.13	6.71	0	0	103.65	4.29	152.35	1.15	146.69	6.94	125.00	5.91	0	2147.79	8.93	0.77	3	332	3	10	8
1302	65.23	72.28	2593	6523.34	7.98	7227.91	6.43	0	0	104.09	3.60	145.88	1.18	178.46	7.15	144.01	5.73	0	2295.35	8.74	0.80	3	332	4	10	7
1303	65.49	72.59	2594	6548.65	7.94	7259.22	7.50	0	0	100.32	4.13	148.48	1.20	149.05	7.02	140.77	6.64	0	1696.21	9.15	0.76	3	332	5	10	6
1304	65.32	72.73	2595	6532.43	6.70	7273.23	5.80	0	0	111.53	3.66	147.29	1.08	157.59	5.93	136.48	5.14	0	1858.48	8.96	0.83	3	332	6	10	5
1305	64.43	72.12	2596	6443.12	10.92	7211.70	9.03	0	0	80.85	3.46	147.54	1.29	198.11	9.96	164.40	8.16	0	2548.27	6.42	0.70	3	332	7	10	4
1306	61.92	71.11	2597	6191.84	8.83	7110.83	7.79	0	0	92.90	3.73	145.02	1.22	170.36	7.89	150.61	6.95	0	2027.54	9.44	0.75	3	332	8	10	3
1307	63.50	70.81	2598	6350.04	7.16	7080.88	6.26	0	0	98.63	3.33	150.48	1.04	164.06	6.36	143.46	5.56	0	2372.54	8.47	0.82	3	332	9	10	2
1308	61.04	69.68	2599	6103.58	9.21	6967.82	8.31	0	0	98.49	4.96	148.25	1.32	141.01	8.10	127.32	7.32	0	1731.88	9.10	0.69	4	332	10	10	1
1309	61.31	69.34	2614	6130.63	12.61	6933.56	9.38	0	0	74.67	4.83	151.95	1.23	150.11	11.07	111.58	8.23	1	1213.67	6.73	0.58	3	333	1	22	22
1310	61.10	70.66	2615	6110.27	9.14	7066.24	9.63	0	0	97.67	5.93	150.84	1.37	115.79	7.99	122.01	8.42	0	1290.08	8.66	0.63	4	333	2	22	21
1311	61.37	70.49	2616	6137.42	6.53	7049.17	6.54	0	0	116.72	4.81	150.49	1.15	122.03	5.72	122.13	5.72	0	1874.15	10.50	0.78	3	333	3	22	20
1312	60.70	70.03	2617	6069.85	7.03	7002.54	7.11	0	0	104.79	4.49	148.93	1.12	126.34	6.17	127.67	6.24	0	1607.77	9.49	0.76	3	333	4	22	19
1313	60.21	69.13	2618	6020.98	8.76	6912.50	10.05	0	0	89.29	5.92	156.28	1.24	101.50	7.64	116.35	8.75	1	1765.06	9.36	0.60	4	333	5	22	18
1314	61.11	69.41	2619	6110.67	12.28	6941.38	8.60	0	0	76.98	4.21	151.51	1.22	173.34	10.91	121.72	7.61	0	1267.62	5.73	0.65	4	333	6	22	17
1315	60.71	69.45	2620	6070.59	10.15	6945.01	8.59	0	0	84.00	5.40	151.11	1.16	121.12	8.85	102.48	7.46	1	1337.52	7.28	0.61	4	333	7	22	16
1316	60.97	69.50	2621	6097.25	9.58	6949.98	10.14	0	0	91.34	5.82	151.63	1.35	115.59	8.38	122.36	8.87	0	1176.00	7.37	0.61	5	333	8	22	15
1317	60.71	69.33	2622	6070.99	10.06	6933.08	10.49	0	0	87.23	5.81	152.87	1.34	116.20	8.79	121.20	9.17	0	1449.00	6.23	0.58	3	333	9	22	14
1318	60.70	70.17	2623	6070.37	6.91	7016.69	6.93	0	0	110.51	5.51	151.90	1.13	106.29	6.01	106.72	6.04	1	1568.42	10.19	0.72	4	333	10	22	13
1319	60.68	69.78	2624	6068.45	7.04	6977.70	5.49	0	0	125.12	5.52	153.01	1.15	122.43	6.13	95.49	4.79	1	1574.98	10.67	0.77	4	333	11	22	12
1320	60.53	69.79	2625	6053.29	11.39	6979.35	11.18	0	0	77.32	4.60	152.15	1.36	147.95	10.08	145.18	9.90	0	2121.48	6.19	0.60	4	333	12	22	11
1321	60.72	69.76	2626	6071.88	12.18	6976.20	12.26	0	0	71.95	4.30	146.01	1.39	157.95	10.85	159.04	10.92	0	1601.08	6.01	0.58	3	333	13	22	10
1322	60.92	68.96	2627	6091.69	9.44	6896.50	11.25	0	0	65.70	3.78	147.47	1.04	126.59	8.32	150.90	9.93	0	1191.52	5.11	0.63	4	333	14	22	9
1323	60.53	68.48	2628	6053.09	10.47	6847.83	13.76	0	0	76.29	5.65	148.28	1.38	108.70	9.16	142.95	12.06	1	888.33	7.20	0.52	4	333	15	22	8
1324	60.29	68.58	2629	6029.26	14.86	6857.74	17.68	0	0	52.97	3.92	145.15	1.35	156.09	13.29	182.93	16.30	0	1109.27	4.92	0.47	5	333	16	22	7
1325	60.87	67.78	2631	6087.15	10.57	6777.55	16.38	0	0	57.83	4.90	148.46	1.14	96.16	9.32	148.76	14.32	1	996.94	6.57	0.47	4	333	17	22	6
1326	60.96	68.61	2632	6095.91	13.77	6861.08	18.36	0	0	43.46	2.84	145.11	1.09	164.36	12.43	211.20	17.53	1	1330.52	4.86	0.51	5	333	18	22	5
1327	60.32	69.16	2634	6031.96	9.36	6916.00	21.21	0	0	53.61	3.81	147.06	1.14	102.04	8.27	224.63	19.93	1	1025.83	7.34	0.52	5	333	19	22	4
1328	60.74	68.23	2637	6073.98	12.89	6823.28	14.82	0	0	55.08	4.35	151.04	1.17	125.69	11.35	144.52	13.04	0	1305.65	4.14	0.48	4	333	20	22	3
1329	60.44	69.02	2638	6043.61	13.84	6901.68	13.84	0	0	47.97	2.66	146.94	1.08	195.15	12.69	194.48	12.77	0	1272.96	4.27	0.56	5	333	21	22	2
1330	59.97	68.70	2642	5996.54	12.25	6869.77	13.87	0	0	59.48	4.46	147.13	1.19	125.87	10.78	142.54	12.21	0	1222.44	4.06	0.51	4	333	22	22	1
1331	50.55	49.22	2618	5054.95	8.05	4921.65	7.80	0	0	84.09	4.10	140.69	1.01	127.15	7.06	123.18	6.84	0	905.88	10.15	0.72	4	334	1	6	6
1332	50.49	49.17	2619	5048.76	5.85	4916.91	7.04	0	0	90.37	4.35	142.31	0.85	92.85	5.00	111.98	6.12	1	627.56	8.64	0.74	4	334	2	6	5
1333	50.42	49.40	2620	5042.05	4.96	4940.30	6.83	0	0	103.20	4.20	140.73	0.89	93.35	4.26	128.88	5.95	1	790.79	10.37	0.79	4	334	3	6	4
1334	50.50	49.04	2621	5049.93	9.36	4903.86	9.00	0	0	69.93	4.79	144.36	0.94	104.86	8.12	100.93	7.87	1	917.73	6.96	0.59	4	334	4	6	3
1335	50.45	49.12	2622	5044.71	6.02	4912.04	9.25	0	0	82.77	4.80	143.83	0.89	76.37	4.70	121.63	8.03	1	642.77	7.73	0.67	5	334	5	6	2
1336	50.56	49.09	2623	5056.36	6.79	4909.47	7.29	0	0	95.92	5.28	140.73	0.99	94.32	5.82	101.54	6.35	1	665.40	9.69	0.69	5	334	6	6	1
1337	64.71	109.41	2629	6470.57	6.56	10940.78	8.72	0	0	64.36	3.38	136.77	0.72	95.94	5.70	127.59	7.60	1	641.98	6.83	0.70	5	335	1	1	1
1338	59.53	68.59	2647	5953.13	17.31	6859.15	15.25	0	0	50.30	5.53	151.01	1.22	120.92	15.11	106.46	13.28	1	1025.58	4.58	0.35	4	336	1	21	21
1339	60.83	68.22	2649	6082.51	11.38	6822.38	13.77	0	0	64.09	3.99	147.06	1.26	141.49	10.12	170.48	12.34	0	1424.15	5.21	0.57	4	336	2	21	20
1340	60.62	68.41	2650	6061.92	11.67	6840.56	13.74	0	0	64.15	4.24	148.72	1.26	136.48	10.33	160.17	12.26	0	1169.08	4.45	0.55	4	336	3	21	19
1341	60.36	68.20	2651	6035.74	11.44	6819.73	14.36	0	0	60.23	3.66	147.72	1.22	146.31	10.21	182.36	13.00	0	1676.56	4.86	0.57	5	336	4	21	18
1342	59.80	67.95	2655	5980.11	14.42	6795.01	12.58	0	0	55.17	2.71	137.76	1.20	225.25	13.89	200.83	11.72	1	1512.52	5.09	0.59	4	336	5	21	17
1343	60.03	68.32	2656	6003.22	13.27	6831.76	15.74	0	0	61.16	4.25	148.18	1.39	147.99	11.83	174.48	14.21	0	1551.90	5.41	0.51	4	336	6	21	16
1344	60.41	67.70	2657	6040.95	10.14	6769.97	11.91	0	0	66.31	5.49	148.78	1.07	93.68	8.69	110.28	10.34	1	539.42	5.54	0.49	4	336	7	21	15
1345	59.04	67.48	2658	5904.20	20.48	6747.80	17.57	0	0	46.68	4.32	147.10	1.40	171.03	18.31	146.97	15.64	0	1094.15	3.78	0.37	4	336	8	21	14
1346	59.96	68.29	2660	5995.76	16.57	6829.40	14.92	0	0	49.91	3.34	143.33	1.26	191.82	15.16	173.24	13.60	0	665.62	3.65	0.49	4	336	9	21	13
1347	60.31	68.50	2661	6031.02	14.97	6849.90	17.61	0	0	51.49	4.61	151.43	1.29	129.17	13.22	151.91	15.53	0	1192.10	3.83	0.41	3	336	10	21	12
1348	60.03	68.31	2662	6002.97	13.82	6830.73	11.36	0	0	64.25	4.78	152.87	1.22	142.89	12.14	117.53	9.98	0	1236.29	5.07	0.51	3	336	11	21	11
1349	60.26	68.98	2663	6025.84	8.23	6897.54	9.01	0	0	80.64	4.12	148.38	1.06	123.86	7.23	135.72	7.92	0	991.58	6.59	0.69	3	336	12	21	10
1350	59.64	69.11	2664	5964.13	13.72	6911.26	14.92	0	0	61.11	5.01	151.69	1.34	128.95	12.08	140.23	13.13	0	1612.12	4.34	0.46	3	336	13	21	9
1351	59.78	68.98	2665	5978.27	10.98	6898.21	10.50	0	0	70.17	4.62	147.21	1.14	128.44	9.63	122.84	9.21	0	1069.94	5.10	0.58	4	336	14	21	8
1352	60.38	69.40	2666	6037.92	9.91	6940.40	9.76	0	0	88.34	4.68	148.99	1.35	144.52	8.76	142.33	8.63	0	1453.27	6.24	0.66	3	336	15	21	7
1353	60.56	69.36	2667	6056.25	9.13	6935.54	7.47	0	0	93.35	5.52	151.74	1.14	118.45	7.94	96.85	6.46	1	1383.79	6.85	0.65	4	336	16	21	6
1354	60.16	68.86	2668	6016.09	8.65	6886.39	8.41	0	0	99.82	6.24	148.24	1.26	106.37	7.54	103.39	7.34	1	1211.40	9.25	0.63	4	336	17	21	5
1355	59.94	68.28	2669	5993.79	11.40	6827.67	12.42	0	0	67.62	5.55	151.56	1.19	106.82	9.96	116.37	10.83	1	1155.88	5.32	0.49	4	336	18	21	4
1356	60.25	69.35	2671	6024.94	9.04	6935.34	7.93	0	0	84.44	4.47	148.36	1.08	131.26	7.91	115.22	6.95	0	1039.54	7.19	0.68	4	336	19	21	3
1357	60.73	69.79	2672	6072.89	13.99	6979.16	12.14	0	0	65.36	3.96	148.30	1.36	178.96	12.56	155.64	10.87	0	1176.81	5.39	0.56	5	336	20	21	2
1358	61.16	68.83	2673	6116.11	9.72	6882.71	7.77	0	0	105.68	6.09	150.68	1.37	129.71	8.49	103.75	6.80	1	1595.85	9.55	0.65	4	336	21	21	1
1359	12.28	46.09	2653	1227.64	6.74	4609.30	9.17	0	0	76.49	3.97	141.29	0.90	99.80	5.89	135.80	8.01	1	735.35	5.84	0.70	3	337	1	1	1
1360	64.00	71.89	2653	6400.02	28.31	7189.12	13.20	0	0	35.34	3.94	149.63	1.03	194.61	25.44	91.76	11.80	1	751.02	3.78	0.32	4	338	1	1	1
1361	82.26	40.14	2664	8225.52	15.80	4013.71	17.32	0	0	42.83	3.80	137.85	1.10	137.41	13.97	150.48	15.33	0	329.17	3.06	0.41	4	339	1	1	1
1362	98.06	58.49	2670	9806.14	11.76	5849.04	11.35	0	0	53.96	4.67	143.45	0.92	104.42	10.26	100.63	9.81	1	374.73	5.43	0.47	5	340	1	1	1
1363	63.31	69.77	2681	6330.67	8.17	6977.33	8.77	0	0	80.81	2.83	143.34	1.11	182.28	7.42	195.15	8.03	0	1518.17	6.55	0.77	4	341	1	5	5
1364	63.54	71.60	2682	6353.58	10.96	7159.97	10.78	0	0	81.91	3.68	142.77	1.45	190.31	9.99	187.27	9.81	0	1727.46	7.97	0.66	4	341	2	5	4
1365	63.88	69.89	2683	6387.84	9.69	6988.83	7.56	0	0	85.35	3.62	150.30	1.15	176.60	8.66	138.01	6.72	0	1692.46	6.73	0.74	3	341	3	5	3
1366	63.58	68.10	2684	6358.24	13.94	6810.26	17.81	0	0	51.63	3.64	143.68	1.30	153.81	12.51	194.50	16.29	0	1335.96	4.40	0.48	5	341	4	5	2
1367	63.40	67.87	2685	6339.92	15.81	6786.76	21.25	0	0	48.88	5.08	145.91	1.37	117.40	13.93	157.71	18.72	0	1152.15	4.08	0.34	5	341	5	5	1
1368	68.32	69.90	2689	6832.02	10.50	6989.62	21.84	0	0	64.91	4.65	146.04	1.51	114.06	9.35	230.80	20.63	1	1323.21	6.14	0.50	5	342	1	4	4
1369	67.53	68.42	2690	6753.43	9.04	6841.56	12.45	0	0	76.12	4.55	145.14	1.24	116.48	7.96	160.35	10.96	0	987.65	4.29	0.61	4	342	2	4	3
1370	66.85	68.84	2691	6684.71	9.41	6884.37	7.85	0	0	97.17	4.53	141.79	1.29	155.77	8.33	130.09	6.94	0	1690.71	6.74	0.72	3	342	3	4	2
1371	67.67	71.06	2692	6766.76	7.90	7105.96	11.27	0	0	96.16	5.90	149.94	1.36	98.96	6.88	141.34	9.86	1	1597.92	9.95	0.63	5	342	4	4	1
1372	115.50	69.15	2694	11550.00	4.53	6914.74	6.10	0	0	118.51	4.18	141.26	0.93	98.51	3.93	132.75	5.32	1	1200.60	9.51	0.83	4	343	1	2	2
1373	115.41	69.16	2695	11541.29	5.27	6916.23	6.62	0	0	107.71	4.42	139.01	0.94	98.55	4.56	123.98	5.77	1	1123.50	11.73	0.79	4	343	2	2	1
1374	62.41	71.30	2698	6240.87	18.17	7129.79	14.01	0	0	47.33	4.61	153.14	1.14	143.60	15.93	110.78	12.29	1	1289.35	4.88	0.39	4	344	1	1	1
1375	67.28	68.67	2698	6728.26	20.23	6866.51	19.22	0	0	45.54	3.32	138.97	1.44	215.92	18.98	201.62	18.42	1	1157.85	3.89	0.43	5	345	1	1	1
1376	62.26	69.89	2703	6225.99	17.33	6989.17	19.90	0	0	42.28	2.69	147.21	1.28	213.72	16.37	240.22	19.51	1	1572.54	5.04	0.43	4	346	1	1	1
1377	68.17	71.00	2712	6816.96	9.05	7099.79	7.56	0	0	103.62	4.54	137.79	1.33	159.64	8.01	133.46	6.69	0	1047.19	6.40	0.74	3	347	1	23	23
1378	68.07	69.51	2713	6806.65	11.33	6951.48	12.08	0	0	78.50	5.23	144.21	1.41	131.06	9.98	139.66	10.63	0	1586.40	6.54	0.56	4	347	2	23	22
1379	67.32	71.40	2714	6731.74	15.47	7139.53	10.42	0	0	64.35	3.74	148.18	1.29	205.05	14.13	139.43	9.33	0	1639.58	4.56	0.59	5	347	3	23	21
1380	66.89	71.52	2715	6688.68	10.50	7152.42	13.95	0	0	76.32	4.16	143.11	1.47	150.01	9.43	198.11	12.67	0	1418.44	5.56	0.61	4	347	4	23	20
1381	66.82	69.20	2716	6682.43	6.76	6919.62	7.73	0	0	115.66	5.83	149.54	1.24	102.99	5.90	117.71	6.74	1	1421.27	9.68	0.72	3	347	5	23	19
1382	65.58	71.86	2717	6557.61	10.96	7186.11	9.81	0	0	82.24	3.89	149.20	1.36	180.13	9.86	161.19	8.82	0	2299.54	7.62	0.67	4	347	6	23	18
1383	65.26	72.33	2718	6526.48	8.33	7233.44	6.63	0	0	108.27	4.35	151.07	1.24	159.92	7.36	127.42	5.87	0	2152.04	8.40	0.77	3	347	7	23	17
1384	64.79	71.28	2719	6478.83	7.09	7127.66	6.74	0	0	109.24	3.72	146.56	1.19	161.33	6.31	153.38	5.99	0	2296.54	8.18	0.81	3	347	8	23	16
1385	64.83	71.38	2720	6482.61	8.68	7138.30	8.65	0	0	90.35	4.29	151.29	1.21	141.00	7.66	140.39	7.63	0	1579.31	6.71	0.71	4	347	9	23	15
1386	64.67	72.51	2721	6466.74	8.29	7251.13	7.94	0	0	99.79	4.74	151.49	1.24	134.57	7.29	128.88	6.98	0	1882.25	8.88	0.72	3	347	10	23	14
1387	65.05	72.15	2722	6504.62	7.66	7215.22	6.82	0	0	107.11	4.30	148.16	1.19	146.99	6.75	130.98	6.02	0	1743.50	9.69	0.78	3	347	11	23	13
1388	64.89	73.03	2723	6488.70	7.39	7302.61	8.27	0	0	97.98	4.04	151.38	1.19	138.48	6.54	154.98	7.33	0	2192.54	9.86	0.76	3	347	12	23	12
1389	64.54	72.77	2724	6454.27	7.38	7276.93	7.92	0	0	105.49	4.78	153.15	1.23	125.29	6.48	134.55	6.96	0	1812.60	9.53	0.74	3	347	13	23	11
1390	63.73	72.14	2725	6372.55	5.49	7213.67	5.51	0	0	123.97	4.38	152.58	1.02	119.70	4.81	120.15	4.83	0	1841.52	10.21	0.83	3	347	14	23	10
1391	63.65	72.43	2726	6365.12	6.07	7243.14	6.07	0	0	134.09	5.15	154.00	1.22	121.48	5.31	121.59	5.31	0	2095.69	10.82	0.81	3	347	15	23	9
1392	65.55	71.69	2727	6555.42	6.13	7169.17	5.57	0	0	126.75	4.70	152.68	1.11	127.24	5.37	115.59	4.88	0	1740.60	9.09	0.82	3	347	16	23	8
1393	65.76	74.38	2728	6575.57	11.55	7437.67	20.02	0	0	54.53	4.22	150.78	1.28	115.57	10.25	198.93	18.05	0	1407.92	4.91	0.47	4	347	17	23	7
1394	65.26	73.24	2732	6526.12	6.80	7323.97	8.64	0	0	91.40	4.03	152.63	1.07	118.88	5.99	150.96	7.60	0	1772.00	7.61	0.75	3	347	18	23	6
1395	64.99	74.52	2735	6499.25	16.29	7451.71	28.26	0	0	39.93	3.71	148.21	1.35	136.92	14.64	231.79	26.77	1	1101.25	4.50	0.35	4	347	19	23	5
1396	66.61	75.97	2736	6660.96	13.85	7596.56	11.57	0	0	52.44	3.19	140.55	1.05	176.07	12.37	147.33	10.32	0	454.08	4.32	0.57	4	347	20	23	4
1397	66.18	76.01	2737	6617.74	15.80	7600.54	19.01	0	0	47.16	4.43	144.96	1.26	129.80	13.96	156.05	16.81	0	501.67	3.60	0.38	5	347	21	23	3
1398	65.88	76.83	2739	6588.35	16.01	7683.27	16.82	0	0	47.34	3.72	141.24	1.23	158.13	14.31	165.92	15.08	0	742.65	3.34	0.45	5	347	22	23	2
1399	65.38	76.88	2741	6538.17	13.59	7687.80	16.23	0	0	45.62	3.16	142.20	1.08	152.44	12.15	181.03	14.67	0	633.04	2.86	0.50	3	347	23	23	1
1400	59.72	97.27	2733	5972.11	12.96	9726.53	8.57	0	0	48.28	3.44	137.58	0.76	139.67	11.31	92.29	7.47	1	467.60	5.91	0.56	4	348	1	1	1
1401	42.89	87.39	2745	4288.80	16.41	8739.00	13.47	0	0	46.55	4.53	140.09	1.03	129.62	14.34	106.36	11.75	1	562.81	6.46	0.40	4	349	1	1	1
1402	65.34	77.61	2747	6533.53	15.25	7761.16	13.12	0	0	50.11	5.18	146.36	1.04	113.21	13.26	97.32	11.34	1	222.00	3.63	0.38	4	350	1	1	1
1403	98.43	58.02	2764	9842.85	14.67	5802.01	17.04	0	0	40.75	2.83	139.72	1.04	164.47	13.19	189.90	15.52	0	793.58	3.49	0.48	5	351	1	2	2
1404	97.90	57.88	2768	9789.86	13.30	5788.11	15.01	0	0	44.20	3.26	142.17	0.97	139.42	11.78	157.19	13.32	0	727.42	3.92	0.49	3	351	2	2	1
1405	66.31	75.85	2772	6631.09	12.12	7585.25	19.90	0	0	49.26	4.50	146.99	1.16	102.28	10.63	167.52	17.60	1	465.02	3.80	0.41	4	352	1	17	17
1406	64.79	74.56	2773	6478.50	7.22	7455.69	8.44	0	0	98.27	4.96	150.51	1.15	110.06	6.32	128.62	7.38	1	1039.31	8.31	0.71	4	352	2	17	16
1407	65.01	73.41	2774	6500.65	7.73	7340.58	8.51	0	0	103.95	5.21	151.84	1.27	118.62	6.78	130.58	7.46	0	1578.17	9.67	0.71	4	352	3	17	15
1408	65.30	73.70	2775	6530.35	9.38	7370.14	12.18	0	0	81.80	4.73	149.77	1.35	125.20	8.29	162.48	10.76	0	1390.71	6.80	0.62	3	352	4	17	14
1409	65.03	74.57	2776	6502.77	7.69	7456.99	9.27	0	0	95.24	5.52	151.98	1.20	102.03	6.74	122.92	8.09	1	636.38	7.36	0.65	4	352	5	17	13
1410	65.29	74.19	2777	6529.37	6.52	7419.21	7.66	0	0	105.21	5.19	150.36	1.10	101.48	5.68	119.17	6.67	1	1180.83	8.14	0.73	4	352	6	17	12
1411	63.91	71.54	2778	6391.17	9.96	7154.39	9.28	0	0	80.33	4.16	153.23	1.20	148.61	8.80	138.50	8.20	0	1877.33	7.21	0.67	4	352	7	17	11
1412	63.53	71.82	2779	6352.78	9.17	7181.81	8.53	0	0	85.24	3.34	146.58	1.22	182.00	8.27	169.55	7.68	0	2327.15	8.73	0.74	3	352	8	17	10
1413	66.21	70.92	2780	6620.77	7.09	7092.49	5.52	0	0	114.01	4.17	149.94	1.09	149.52	6.23	116.51	4.86	0	2357.08	10.43	0.81	3	352	9	17	9
1414	66.83	70.79	2781	6682.68	6.52	7078.65	7.75	0	0	128.74	5.62	147.09	1.38	114.96	5.71	136.67	6.79	0	2113.77	8.88	0.76	4	352	10	17	8
1415	67.38	70.53	2782	6737.64	4.97	7053.49	5.45	0	0	151.25	6.18	148.51	1.15	92.86	4.26	101.98	4.70	1	1922.29	14.25	0.80	4	352	11	17	7
1416	67.16	70.38	2783	6716.29	6.29	7038.11	6.71	0	0	106.46	4.09	148.27	1.05	126.07	5.53	134.49	5.90	0	1955.27	9.00	0.80	3	352	12	17	6
1417	66.88	70.79	2784	6687.66	8.54	7078.85	8.31	0	0	105.86	5.40	148.00	1.35	128.93	7.50	125.44	7.29	0	1736.42	7.77	0.70	4	352	13	17	5
1418	67.64	71.21	2785	6764.13	8.64	7120.81	9.20	0	0	87.48	5.18	154.54	1.16	112.31	7.55	119.57	8.04	0	1396.44	5.63	0.64	4	352	14	17	4
1419	67.73	71.95	2786	6773.18	8.46	7195.40	7.78	0	0	99.90	4.53	146.85	1.25	144.05	7.46	132.51	6.86	0	1464.17	7.80	0.73	3	352	15	17	3
1420	67.33	71.79	2787	6733.07	10.08	7179.07	11.34	0	0	71.95	3.96	146.90	1.20	141.59	8.94	159.31	10.06	0	1490.77	4.94	0.63	3	352	16	17	2
1421	67.59	69.82	2788	6759.05	15.13	6981.60	14.39	0	0	59.24	3.79	142.80	1.41	184.06	13.69	175.13	13.00	0	1266.81	5.00	0.51	5	352	17	17	1
1422	80.64	39.55	2827	8064.38	62.10	3954.74	12.80	0	0	35.84	2.89	146.71	1.26	441.24	91.60	126.09	11.60	1	1234.83	4.67	0.41	5	353	1	1	1
1423	37.36	81.61	2830	3735.72	10.63	8161.18	8.26	0	0	59.64	3.82	140.60	0.83	127.37	9.27	98.91	7.17	1	405.02	6.70	0.61	5	354	1	1	1
1424	100.99	96.48	2837	10099.00	9.52	9648.11	8.69	0	0	72.63	4.77	140.23	0.97	111.24	8.30	101.38	7.52	1	383.65	6.42	0.60	4	355	1	2	2
1425	100.78	96.42	2838	10077.53	16.19	9641.86	8.68	0	0	60.64	4.59	144.55	1.07	163.98	14.18	87.34	7.35	1	638.10	5.84	0.52	5	355	2	2	1
1426	80.94	39.63	2839	8093.96	18.97	3962.76	12.70	0	0	50.14	3.59	147.59	1.23	203.52	17.37	137.85	11.37	0	1150.62	3.96	0.48	4	356	1	1	1
1427	37.46	81.25	2844	3746.14	13.53	8124.68	14.20	0	0	40.03	3.46	140.88	0.84	120.25	11.85	126.21	12.44	0	-75.90	4.15	0.45	4	357	1	1	1
1428	80.99	39.70	2846	8099.50	45.48	3970.44	11.21	0	0	36.00	3.05	150.05	1.11	350.44	54.42	104.05	10.02	1	1184.29	4.92	0.42	5	358	1	1	1
1429	64.10	71.75	2865	6410.19	24.84	7174.99	16.25	0	0	40.75	3.38	153.83	1.31	228.33	23.59	153.20	14.68	1	1570.10	6.08	0.38	4	359	1	3	3
1430	65.53	71.23	2868	6553.32	22.48	7122.96	14.78	0	0	41.57	2.72	150.22	1.19	252.11	22.51	177.71	13.51	1	1338.79	3.44	0.46	4	359	2	3	2
1431	64.60	71.41	2869	6459.93	22.19	7140.57	15.68	0	0	42.92	2.40	147.85	1.24	284.61	23.46	220.60	14.99	1	1687.88	4.17	0.46	5	359	3	3	1
1432	57.88	123.04	2867	5787.53	9.62	12303.86	12.75	0	0	54.39	4.09	138.68	0.90	98.57	8.45	130.51	11.13	1	0.00	0.00	0.53	4	360	1	1	1
1433	78.60	40.32	2872	7859.93	26.76	4032.31	13.03	0	0	44.17	2.76	147.83	1.26	305.14	29.61	164.94	12.00	1	821.40	3.70	0.48	4	361	1	1	1
1434	45.67	37.52	2873	4566.70	9.10	3751.56	15.11	0	0	55.48	4.66	147.72	0.96	82.41	7.68	137.91	13.15	1	360.42	6.38	0.48	4	362	1	2	2
1435	45.93	38.16	2875	4592.72	7.50	3816.23	10.29	0	0	77.27	5.37	144.90	1.00	84.04	6.85	114.07	8.94	1	355.17	5.63	0.58	4	362	2	2	1
1436	75.81	39.57	2877	7580.95	15.88	3956.85	8.98	0	0	67.89	6.03	152.40	1.06	134.35	13.71	58.04	5.54	1	306.17	3.66	0.47	5	363	1	1	1
1437	45.93	37.48	2884	4593.26	9.45	3748.36	8.92	0	0	81.67	5.01	146.23	1.12	118.35	8.25	111.69	7.78	1	797.48	8.40	0.63	4	364	1	2	2
1438	45.99	37.69	2885	4598.65	6.59	3768.88	9.67	0	0	71.61	3.72	147.23	0.86	97.80	5.82	143.27	8.45	1	664.21	6.83	0.70	4	364	2	2	1
1439	70.89	44.70	2888	7089.38	6.35	4470.47	6.51	0	0	106.83	4.63	151.20	1.02	112.75	5.55	115.50	5.68	0	927.58	8.05	0.77	4	365	1	2	2
1440	70.52	44.58	2889	7051.96	15.35	4458.04	21.02	0	0	45.64	4.73	151.00	1.25	114.14	13.50	156.29	18.49	0	771.19	4.30	0.35	4	365	2	2	1
1441	61.04	68.49	2899	6104.23	13.55	6848.55	18.87	0	0	48.12	3.57	150.58	1.20	142.08	12.10	194.12	17.48	0	1008.60	3.48	0.47	5	366	1	1	1
1442	81.70	114.81	2911	8170.12	4.00	11480.60	4.71	0	0	166.00	4.65	140.74	1.08	109.67	3.50	129.05	4.11	1	1616.96	13.83	0.89	3	367	1	7	7
1443	81.88	114.78	2912	8188.04	4.18	11477.92	3.40	0	0	180.10	5.29	142.48	1.00	109.25	3.64	88.96	2.97	1	1101.17	17.36	0.89	5	367	2	7	6
1444	81.86	114.78	2913	8186.43	4.48	11477.94	4.84	0	0	159.00	5.09	143.79	1.10	107.57	3.92	115.99	4.22	1	1463.25	16.08	0.86	4	367	3	7	5
1445	81.83	114.73	2914	8183.39	3.19	11472.69	3.81	0	0	194.58	4.97	141.46	1.00	95.95	2.79	114.70	3.32	1	1681.69	16.31	0.91	4	367	4	7	4
1446	81.80	114.70	2915	8179.93	3.91	11469.84	4.63	0	0	169.22	4.80	141.79	1.07	106.00	3.42	125.28	4.04	1	1849.62	13.13	0.89	3	367	5	7	3
1447	81.75	114.76	2916	8175.47	5.62	11475.85	5.93	0	0	120.32	4.13	138.91	1.06	126.01	4.93	133.11	5.21	0	1505.65	13.35	0.83	3	367	6	7	2
1448	81.89	115.11	2917	8188.56	8.38	11511.01	10.35	0	0	68.79	4.52	137.56	0.95	98.16	7.35	121.17	9.02	1	834.71	8.00	0.60	4	367	7	7	1
1449	62.66	71.26	2916	6265.78	21.37	7125.72	11.19	0	0	47.89	3.53	152.28	1.15	221.65	19.85	118.08	9.97	1	1265.52	7.70	0.48	4	368	1	1	1
1450	58.06	122.60	2918	5805.55	10.37	12260.35	18.08	0	0	47.60	4.70	138.62	0.97	82.38	9.63	141.43	15.75	1	0.00	0.00	0.42	5	369	1	1	1
1451	57.89	23.76	2925	5788.95	14.78	2376.50	20.52	0	0	43.84	4.85	146.30	1.15	102.83	12.98	142.66	17.96	1	579.29	5.45	0.34	4	370	1	1	1
1452	37.92	81.32	2931	3791.91	6.54	8131.91	7.86	0	0	73.93	4.70	139.53	0.77	80.70	6.08	95.11	6.77	1	254.56	4.94	0.64	5	371	1	1	1
1453	65.55	7.41	2934	6555.49	13.18	741.41	8.54	0	0	64.06	4.82	149.50	1.00	134.35	11.48	86.37	7.18	1	623.00	7.33	0.54	4	372	1	1	1
1454	37.55	81.41	2939	3755.36	7.02	8140.73	9.63	0	0	68.43	4.44	142.60	0.81	80.95	5.68	113.33	8.35	1	65.62	6.82	0.62	5	373	1	1	1
1455	37.92	81.06	2945	3791.58	10.41	8105.75	11.14	0	0	59.21	4.00	137.21	0.96	118.65	9.12	126.99	9.75	0	252.85	5.14	0.57	4	374	1	2	2
1456	37.84	81.01	2947	3784.35	14.20	8101.33	11.74	0	0	50.71	4.14	140.27	0.98	133.89	12.43	110.68	10.29	1	471.00	4.25	0.48	4	374	2	2	1
1457	79.90	40.13	2952	7990.23	29.25	4013.39	10.43	0	0	41.92	3.14	147.20	1.08	279.93	30.23	108.79	9.32	1	731.81	3.70	0.47	4	375	1	1	1
1458	116.14	71.05	2977	11613.82	9.47	7104.86	11.34	0	0	57.46	3.70	138.53	0.90	113.10	8.30	135.49	9.94	0	389.90	6.18	0.59	5	376	1	1	1
1459	26.70	43.13	2982	2670.34	4.19	4313.12	4.64	0	0	147.44	4.58	149.29	0.96	103.62	3.65	114.77	4.05	1	1108.17	13.58	0.87	4	377	1	1	1
1460	46.25	38.16	2983	4625.05	12.82	3815.77	15.07	0	0	55.44	4.30	143.42	1.18	127.55	11.31	149.77	13.30	0	768.90	5.52	0.48	4	378	1	2	2
1461	46.00	37.94	2986	4599.95	8.70	3794.49	16.47	0	0	52.13	4.30	144.01	0.93	82.78	8.10	154.24	14.39	1	182.50	3.94	0.49	4	378	2	2	1
1462	116.58	50.17	2983	11658.17	16.33	5016.97	14.21	0	0	51.31	4.89	149.96	1.18	131.80	14.30	114.73	12.46	0	746.56	4.68	0.40	3	379	1	1	1
1463	38.12	57.35	3002	3812.00	10.97	5734.92	12.29	0	0	64.86	5.10	144.19	1.12	107.33	9.59	120.20	10.73	1	546.35	6.55	0.51	4	380	1	1	1
1464	57.99	87.84	3005	5798.94	17.46	8783.61	15.71	0	0	43.22	3.92	141.66	1.10	148.38	15.42	133.53	13.87	0	602.81	3.82	0.40	3	381	1	8	8
1465	57.63	88.34	3007	5762.77	8.77	8834.04	11.99	0	0	64.04	4.32	141.80	0.98	99.96	7.63	136.67	10.47	1	308.50	5.51	0.58	3	381	2	8	7
1466	57.94	87.80	3008	5794.29	12.38	8780.43	11.52	0	0	57.36	3.90	140.14	1.05	140.32	10.90	130.60	10.15	0	357.94	5.05	0.55	3	381	3	8	6
1467	57.73	87.89	3010	5773.19	8.59	8788.81	6.60	0	0	92.35	7.03	144.10	1.02	87.61	7.40	70.81	6.63	1	414.21	8.13	0.57	5	381	4	8	5
1468	57.86	88.14	3012	5785.79	8.57	8814.15	15.86	0	0	48.35	3.53	140.94	0.85	90.86	7.62	167.26	13.99	1	679.12	5.75	0.54	4	381	5	8	4
1469	57.73	87.89	3013	5772.94	11.37	8789.44	12.71	0	0	58.65	4.49	139.33	1.06	114.32	9.95	127.78	11.12	0	702.67	5.67	0.52	5	381	6	8	3
1470	57.70	88.19	3015	5769.98	13.42	8818.51	13.85	0	0	55.16	5.10	141.19	1.12	111.52	11.71	115.07	12.09	1	414.65	5.40	0.43	4	381	7	8	2
1471	57.78	88.09	3016	5777.58	10.41	8808.63	10.08	0	0	63.64	4.00	139.50	0.99	127.35	9.13	123.34	8.84	0	484.92	7.42	0.60	4	381	8	8	1
1472	23.54	49.26	3012	2354.30	15.98	4925.67	8.88	0	0	53.53	4.09	142.87	0.95	160.70	13.98	89.27	7.76	1	691.98	5.05	0.52	4	382	1	1	1
1473	103.04	116.29	3018	10304.41	11.73	11629.32	14.62	0	0	45.69	3.12	133.45	0.93	132.66	10.40	165.17	12.96	0	769.90	5.83	0.53	3	383	1	1	1
1474	57.91	87.89	3021	5791.46	15.60	8788.66	14.82	0	0	41.82	3.08	140.88	1.01	164.17	13.93	156.07	13.22	0	570.85	3.63	0.48	3	384	1	1	1
1475	67.76	98.48	3032	6775.90	6.41	9848.23	6.89	0	0	97.77	3.70	140.62	1.00	130.77	5.65	140.54	6.07	0	1197.92	9.34	0.80	3	385	1	1	1
1476	58.99	69.78	3040	5898.76	22.67	6977.86	17.25	0	0	46.04	3.54	154.42	1.47	225.91	21.61	176.10	15.72	1	1346.58	5.16	0.39	4	386	1	18	18
1477	58.17	69.85	3041	5817.02	15.59	6984.98	11.00	0	0	57.18	4.65	156.15	1.13	147.58	13.66	104.14	9.66	1	1382.02	5.58	0.48	4	386	2	18	17
1478	58.46	70.15	3042	5846.06	11.25	7015.16	11.45	0	0	68.80	5.30	161.39	1.16	112.25	9.81	114.27	10.00	0	1166.44	4.61	0.52	4	386	3	18	16
1479	59.03	69.20	3043	5902.76	11.20	6919.85	10.51	0	0	80.92	6.76	160.63	1.29	103.03	9.77	96.62	9.16	1	1627.38	7.11	0.50	5	386	4	18	15
1480	60.05	70.34	3044	6005.16	13.40	7033.94	9.99	0	0	79.90	4.21	153.32	1.47	195.96	12.24	147.54	8.95	0	1574.04	5.64	0.63	4	386	5	18	14
1481	60.56	70.26	3045	6056.40	8.37	7025.81	7.24	0	0	102.70	5.02	161.31	1.20	131.61	7.33	113.89	6.34	0	1811.85	7.71	0.72	5	386	6	18	13
1482	61.32	70.17	3046	6131.88	6.33	7017.24	5.46	0	0	130.29	4.76	161.43	1.16	133.33	5.55	115.01	4.79	0	2045.79	10.94	0.82	4	386	7	18	12
1483	61.35	70.38	3047	6135.28	5.99	7038.05	7.08	0	0	139.11	5.33	156.11	1.38	120.33	5.26	142.24	6.22	0	1989.81	10.01	0.80	4	386	8	18	11
1484	62.27	70.14	3048	6226.52	7.63	7014.01	8.25	0	0	112.40	4.46	155.82	1.40	148.96	6.79	160.79	7.36	0	2454.88	8.48	0.76	3	386	9	18	10
1485	62.23	70.26	3049	6223.34	6.58	7025.70	6.13	0	0	137.04	5.27	158.21	1.32	131.87	5.78	122.78	5.38	0	2256.73	8.39	0.80	3	386	10	18	9
1486	61.81	70.45	3050	6180.65	4.63	7045.13	4.71	0	0	145.82	4.27	158.78	1.03	121.60	4.06	123.63	4.13	0	2136.48	10.77	0.88	4	386	11	18	8
1487	61.20	70.83	3051	6120.01	7.67	7083.31	6.80	0	0	128.44	5.17	157.07	1.43	146.98	6.76	130.30	6.00	0	1925.38	10.05	0.78	3	386	12	18	7
1488	61.06	70.65	3052	6106.04	6.83	7065.39	5.96	0	0	139.09	5.66	157.19	1.33	129.01	5.98	112.62	5.22	0	2432.42	13.34	0.79	4	386	13	18	6
1489	61.07	71.42	3053	6107.12	6.95	7141.53	6.63	0	0	115.69	3.87	153.89	1.24	160.80	6.20	153.44	5.90	0	1689.52	9.41	0.82	3	386	14	18	5
1490	61.71	71.54	3054	6171.09	5.26	7154.08	5.20	0	0	145.14	4.69	159.13	1.15	125.34	4.61	123.95	4.56	0	1946.67	10.12	0.85	4	386	15	18	4
1491	61.90	71.63	3055	6189.69	5.94	7163.03	6.13	0	0	138.61	5.09	159.38	1.27	124.57	5.21	128.67	5.38	0	2468.98	10.02	0.82	4	386	16	18	3
1492	61.70	71.06	3056	6170.50	6.75	7106.31	5.96	0	0	117.47	3.78	153.95	1.17	162.25	5.99	143.49	5.30	0	2055.21	10.09	0.83	3	386	17	18	2
1493	60.00	70.64	3057	6000.00	21.27	7064.07	20.58	0	0	45.34	3.78	159.96	1.55	198.48	19.68	193.06	18.85	0	1783.02	4.01	0.36	4	386	18	18	1
1494	44.72	16.06	3041	4471.93	10.04	1606.37	12.38	0	0	59.24	4.47	149.80	0.98	102.22	8.75	126.11	10.80	1	337.27	6.24	0.53	4	387	1	1	1
1495	44.44	15.86	3051	4444.49	12.67	1586.27	11.65	0	0	56.74	4.24	143.83	1.04	130.57	11.11	120.03	10.22	0	475.46	5.92	0.52	3	388	1	2	2
1496	44.35	16.10	3055	4435.45	10.06	1609.88	11.64	0	0	56.74	4.37	147.78	0.91	100.15	8.73	115.92	10.14	1	193.12	5.32	0.52	4	388	2	2	1
1497	57.69	23.65	3057	5769.39	7.15	2365.37	9.43	0	0	82.68	5.02	146.50	1.00	90.11	6.16	119.08	8.20	1	342.12	7.32	0.64	4	389	1	2	2
1498	57.72	23.77	3058	5771.94	16.53	2376.83	14.04	0	0	46.82	5.11	146.07	1.05	116.25	14.40	98.71	12.23	1	272.44	4.17	0.36	5	389	2	2	1
1499	79.82	40.41	3061	7981.61	34.11	4040.75	9.72	0	0	40.01	3.42	151.28	1.04	282.57	35.25	87.86	8.35	1	1172.10	4.14	0.44	5	390	1	1	1
1500	20.68	79.70	3074	2068.29	13.19	7970.20	12.31	0	0	50.08	3.96	145.49	0.96	128.34	11.56	119.70	10.78	0	940.88	4.98	0.49	3	391	1	2	2
1501	20.25	79.47	3076	2024.70	14.58	7947.40	16.78	0	0	48.48	3.29	140.02	1.23	167.64	13.15	192.28	15.24	0	863.15	4.18	0.48	3	391	2	2	1
1502	74.43	39.78	3074	7442.71	17.07	3977.87	13.34	0	0	51.54	4.30	154.19	1.20	157.73	15.05	123.35	11.78	0	1315.40	4.24	0.44	3	392	1	2	2
1503	74.85	39.86	3076	7485.37	15.89	3986.04	12.80	0	0	54.74	3.96	149.21	1.22	169.63	14.14	136.87	11.37	0	682.88	4.09	0.50	3	392	2	2	1
1504	98.58	101.05	3090	9858.49	10.23	10104.68	13.37	0	0	47.64	2.75	132.83	0.87	137.47	9.10	178.92	12.00	0	666.77	4.77	0.60	3	393	1	1	1
1505	57.77	24.07	3095	5776.66	5.21	2407.21	8.53	0	0	108.67	4.99	145.87	1.07	87.17	4.56	142.68	7.44	1	504.02	10.50	0.75	4	394	1	1	1
1506	44.26	15.92	3101	4425.72	13.88	1592.44	12.58	0	0	54.71	4.62	148.63	1.09	126.28	12.14	114.54	11.02	0	412.65	5.51	0.46	3	395	1	3	3
1507	44.67	16.06	3102	4466.67	13.90	1605.73	14.63	0	0	61.76	6.39	151.84	1.30	103.05	12.08	108.48	12.75	1	575.69	6.16	0.38	4	395	2	3	2
1508	44.70	15.70	3103	4469.96	10.38	1570.34	9.04	0	0	75.14	5.97	150.92	1.06	100.08	8.98	86.94	7.75	1	977.48	8.52	0.52	4	395	3	3	1
1509	44.60	16.22	3108	4459.70	10.70	1622.14	10.93	0	0	71.59	5.69	149.44	1.14	103.17	9.28	105.52	9.52	1	779.83	7.49	0.51	4	396	1	1	1
1510	113.43	6.25	3110	11342.65	8.64	624.57	12.01	0	0	59.21	3.70	143.26	0.91	106.42	7.56	148.07	10.53	1	0.00	0.00	0.61	4	397	1	1	1
1511	63.85	27.70	3112	6384.76	9.23	2769.69	11.05	0	0	72.06	6.19	147.14	1.06	83.24	8.28	98.79	9.55	1	105.69	5.91	0.49	4	398	1	1	1
1512	50.51	49.36	3116	5051.17	8.11	4935.53	10.11	0	0	68.67	4.26	141.68	0.92	100.40	7.03	125.31	8.82	1	852.73	6.36	0.62	4	399	1	1	1
1513	44.37	15.84	3124	4437.36	11.72	1583.66	12.44	0	0	58.24	4.70	142.11	1.05	111.53	10.23	118.47	10.87	1	136.27	6.23	0.49	3	400	1	1	1
1514	44.42	16.37	3130	4442.48	16.42	1636.80	10.00	0	0	46.53	3.51	142.22	0.90	167.61	14.44	102.15	8.77	1	265.54	5.70	0.51	4	401	1	4	4
1515	44.87	15.54	3132	4486.58	17.90	1553.53	15.60	0	0	40.93	3.73	141.99	1.06	151.70	15.81	132.23	13.78	0	593.12	3.93	0.40	3	401	2	4	3
1516	44.41	15.90	3133	4441.07	11.60	1590.23	12.35	0	0	61.71	5.42	146.07	1.09	101.25	10.05	107.94	10.76	1	481.75	6.78	0.46	5	401	3	4	2
1517	44.63	15.91	3136	4462.61	12.61	1590.59	13.06	0	0	57.26	4.75	145.57	1.10	116.87	11.03	121.07	11.43	0	514.00	5.75	0.47	3	401	4	4	1
1518	65.88	74.92	3139	6588.34	8.78	7491.97	14.80	0	0	66.22	4.98	151.97	1.13	90.26	7.82	151.50	12.94	1	469.81	4.53	0.53	4	402	1	11	11
1519	65.71	74.82	3140	6571.21	11.02	7482.31	11.85	0	0	63.14	4.25	147.68	1.10	126.03	9.68	135.52	10.41	0	815.96	4.89	0.56	3	402	2	11	10
1520	66.02	74.23	3141	6602.23	7.17	7423.24	9.15	0	0	79.38	3.44	145.47	0.99	127.75	6.34	162.83	8.09	0	1222.69	5.52	0.74	3	402	3	11	9
1521	65.53	74.32	3142	6552.83	7.99	7431.82	8.89	0	0	87.60	4.79	149.58	1.11	112.45	6.99	125.11	7.78	0	1185.17	7.60	0.67	5	402	4	11	8
1522	64.31	72.12	3143	6431.02	12.14	7212.23	11.99	0	0	77.77	3.24	138.08	1.53	227.01	11.65	224.08	11.50	1	1836.35	7.19	0.63	4	402	5	11	7
1523	63.92	72.34	3144	6392.38	8.22	7234.21	8.92	0	0	84.78	3.71	151.30	1.14	145.52	7.30	157.87	7.92	0	1781.48	6.95	0.73	3	402	6	11	6
1524	64.38	70.54	3145	6437.85	10.04	7053.65	7.17	0	0	104.33	4.51	149.30	1.38	179.48	8.95	128.40	6.37	0	2424.00	8.98	0.74	4	402	7	11	5
1525	63.54	72.96	3146	6353.86	8.45	7295.73	10.94	0	0	86.41	4.04	150.03	1.31	140.16	7.53	180.77	9.82	0	1916.94	7.60	0.69	3	402	8	11	4
1526	63.71	71.53	3147	6370.81	8.29	7152.71	9.70	0	0	84.00	3.89	154.11	1.18	138.34	7.35	161.71	8.59	0	1809.92	7.32	0.71	3	402	9	11	3
1527	61.25	70.14	3148	6124.78	6.87	7014.37	9.88	0	0	91.46	4.16	152.31	1.16	116.62	6.06	167.54	8.74	0	1776.40	6.29	0.73	3	402	10	11	2
1528	60.37	70.02	3149	6036.75	16.04	7001.65	9.27	0	0	55.21	2.78	145.23	1.06	241.24	15.48	143.91	8.36	1	1433.21	5.95	0.63	5	402	11	11	1
1529	44.57	16.08	3141	4457.02	15.46	1607.88	19.00	0	0	43.21	3.83	144.18	1.15	134.96	13.71	165.51	16.90	0	696.46	3.68	0.40	4	403	1	1	1
1530	99.07	100.85	3148	9907.27	5.99	10085.25	6.04	0	0	86.71	3.19	132.91	0.79	125.45	5.25	126.55	5.30	0	525.69	9.92	0.82	3	404	1	1	1
1531	68.12	70.68	3150	6812.06	8.87	7067.96	8.48	0	0	83.05	4.00	145.13	1.11	142.25	7.82	136.00	7.48	0	974.69	5.90	0.71	3	405	1	2	2
1532	69.48	71.19	3151	6948.31	12.93	7119.16	18.40	0	0	52.83	4.51	142.75	1.25	116.88	11.41	165.87	16.33	0	978.96	4.11	0.44	3	405	2	2	1
1533	60.18	75.02	3154	6018.40	14.93	7502.01	9.31	0	0	66.71	5.91	146.40	1.17	130.15	12.99	82.42	8.66	1	918.02	4.66	0.46	4	406	1	1	1
1534	62.19	45.27	3164	6218.96	6.13	4526.62	5.56	0	0	84.87	4.00	141.12	0.72	99.75	5.33	90.26	4.81	1	565.79	7.99	0.75	4	407	1	23	23
1535	62.22	45.19	3168	6221.58	12.62	4518.89	18.79	0	0	42.46	3.52	140.90	1.01	117.52	11.16	174.56	16.66	0	582.40	4.70	0.44	3	407	2	23	22
1536	62.04	45.49	3169	6204.24	12.68	4549.36	13.45	0	0	50.18	3.72	141.17	1.00	131.80	11.17	139.82	11.84	0	338.79	4.39	0.51	3	407	3	23	21
1537	61.97	45.32	3171	6197.25	8.97	4532.11	9.49	0	0	70.90	4.79	143.01	0.96	102.00	7.84	107.81	8.25	1	509.54	7.41	0.59	4	407	4	23	20
1538	62.42	45.34	3172	6242.43	9.42	4534.31	10.83	0	0	64.35	4.08	143.28	0.98	114.11	8.24	131.22	9.48	0	452.46	6.40	0.60	5	407	5	23	19
1539	62.12	45.44	3173	6211.89	10.42	4544.47	8.67	0	0	62.56	3.87	141.36	0.89	129.55	9.11	107.73	7.57	1	400.67	6.80	0.62	4	407	6	23	18
1540	62.10	45.97	3176	6210.17	11.57	4597.00	10.70	0	0	56.65	4.05	140.91	0.95	124.62	10.12	115.26	9.37	0	588.85	5.20	0.55	4	407	7	23	17
1541	62.04	45.98	3178	6204.43	11.04	4598.05	9.88	0	0	57.33	3.66	140.16	0.91	133.05	9.68	119.09	8.67	0	296.83	4.85	0.59	4	407	8	23	16
1542	62.00	45.62	3179	6200.32	8.26	4561.81	9.52	0	0	62.17	3.08	138.49	0.85	128.64	7.28	148.30	8.39	0	283.58	6.81	0.70	3	407	9	23	15
1543	62.20	45.34	3180	6220.05	8.27	4534.11	7.61	0	0	85.24	4.21	142.86	1.02	128.94	7.25	118.67	6.67	0	704.58	8.17	0.71	3	407	10	23	14
1544	62.28	45.71	3181	6228.48	9.56	4570.95	12.11	0	0	56.63	3.05	140.04	0.96	137.55	8.50	173.90	10.79	0	697.10	5.20	0.64	3	407	11	23	13
1545	62.26	45.76	3182	6225.75	8.14	4576.49	12.31	0	0	66.72	3.88	139.35	1.02	107.90	7.16	163.07	10.84	1	661.42	7.88	0.63	4	407	12	23	12
1546	61.93	45.49	3184	6192.70	10.44	4549.09	8.53	0	0	61.47	3.04	142.09	0.90	163.02	9.27	133.44	7.56	0	559.31	5.23	0.69	4	407	13	23	11
1547	61.98	45.63	3185	6197.96	7.71	4562.72	11.21	0	0	73.68	4.67	144.73	1.02	93.83	6.84	136.14	9.78	1	927.54	9.79	0.61	4	407	14	23	10
1548	62.22	45.48	3186	6222.16	9.27	4548.41	9.11	0	0	69.17	4.15	142.18	0.95	118.72	8.10	116.65	7.96	0	580.71	6.27	0.63	4	407	15	23	9
1549	62.06	45.49	3187	6205.65	14.66	4548.72	17.71	0	0	43.03	3.37	141.22	1.09	145.08	13.07	175.01	15.80	0	970.75	3.83	0.45	3	407	16	23	8
1550	62.22	45.47	3188	6221.93	9.81	4547.01	10.04	0	0	62.32	3.25	139.53	0.96	145.44	8.69	148.89	8.89	0	527.54	5.78	0.66	3	407	17	23	7
1551	62.25	45.52	3192	6225.14	8.22	4552.49	9.51	0	0	72.14	3.60	140.55	0.98	127.14	7.24	147.01	8.37	0	835.98	6.87	0.69	3	407	18	23	6
1552	62.23	45.03	3193	6222.62	6.89	4503.46	9.10	0	0	78.48	4.22	142.55	0.92	98.46	6.02	130.00	7.94	1	285.52	8.88	0.69	4	407	19	23	5
1553	62.22	45.72	3194	6221.83	7.88	4572.21	8.52	0	0	73.53	4.02	142.03	0.90	110.72	6.88	119.70	7.44	1	355.23	6.70	0.68	4	407	20	23	4
1554	62.13	45.25	3195	6212.84	9.27	4525.50	8.82	0	0	75.81	4.76	140.88	1.02	113.35	8.08	107.92	7.69	1	635.00	7.22	0.62	4	407	21	23	3
1555	62.00	45.89	3196	6199.82	15.65	4589.13	11.48	0	0	51.81	3.84	140.13	1.07	162.80	13.84	119.65	10.14	0	464.48	5.32	0.50	3	407	22	23	2
1556	62.26	45.48	3197	6226.44	10.79	4547.83	12.38	0	0	63.92	4.93	139.44	1.10	107.55	9.42	123.37	10.81	1	377.25	7.11	0.51	4	407	23	23	1
1557	64.89	72.14	3176	6489.47	26.99	7213.84	14.55	0	0	36.61	3.88	148.11	1.11	195.62	24.29	106.30	12.89	1	1388.35	4.47	0.33	5	408	1	1	1
1558	61.90	45.35	3203	6190.41	10.69	4534.80	13.15	0	0	61.92	5.75	144.11	1.08	88.96	9.52	108.83	11.41	1	550.27	7.27	0.45	5	409	1	11	11
1559	61.76	44.95	3204	6176.05	14.54	4495.29	13.27	0	0	51.39	3.29	137.76	1.14	176.13	13.05	160.83	11.90	0	657.33	4.37	0.53	3	409	2	11	10
1560	62.22	45.60	3207	6221.53	9.62	4559.85	7.17	0	0	80.09	4.84	142.35	0.98	122.16	8.37	90.73	6.12	1	869.60	7.81	0.64	4	409	3	11	9
1561	62.17	45.46	3208	6216.63	11.76	4545.77	11.58	0	0	52.79	3.04	139.33	0.97	158.27	10.47	155.90	10.30	0	519.02	6.53	0.60	3	409	4	11	8
1562	62.16	45.48	3209	6215.73	8.55	4548.26	10.88	0	0	68.92	4.70	142.43	0.98	96.50	7.49	122.70	9.48	1	249.62	6.52	0.58	4	409	5	11	7
1563	61.92	45.53	3210	6192.35	12.16	4552.74	10.75	0	0	59.32	3.56	140.75	1.06	156.53	10.77	138.51	9.52	0	433.98	5.30	0.60	3	409	6	11	6
1564	62.40	45.52	3211	6239.52	5.68	4552.27	7.28	0	0	101.98	4.95	139.69	0.96	89.22	4.82	114.92	6.32	1	284.73	9.46	0.74	4	409	7	11	5
1565	62.00	45.64	3212	6200.42	7.03	4563.63	7.91	0	0	78.25	3.98	142.22	0.87	106.06	6.14	119.35	6.90	1	852.44	6.45	0.71	4	409	8	11	4
1566	62.19	45.62	3213	6218.96	5.36	4562.33	8.84	0	0	90.36	4.58	145.12	0.92	81.96	4.79	134.17	7.69	1	1407.10	11.51	0.72	4	409	9	11	3
1567	62.35	45.62	3214	6235.16	8.73	4562.40	9.54	0	0	70.58	4.64	146.74	0.95	101.89	7.57	111.39	8.30	1	751.35	7.11	0.60	4	409	10	11	2
1568	62.15	45.55	3215	6214.96	8.44	4555.00	8.44	0	0	71.83	3.73	141.47	0.92	124.99	7.40	125.07	7.40	0	798.04	5.87	0.69	3	409	11	11	1
1569	58.56	22.79	3217	5855.82	10.42	2279.23	14.08	0	0	49.57	3.78	142.15	0.90	104.92	9.10	141.87	12.33	1	721.21	5.32	0.51	3	410	1	1	1
1570	113.22	81.23	3241	11322.49	15.19	8123.02	11.86	0	0	52.78	4.17	140.34	1.08	148.16	13.35	115.70	10.43	0	632.88	6.32	0.48	3	411	1	2	2
1571	113.60	80.77	3242	11359.82	12.51	8077.10	12.66	0	0	55.73	3.90	137.75	1.08	137.87	11.03	139.56	11.17	0	741.71	5.50	0.53	3	411	2	2	1
1572	55.85	104.49	3365	5585.11	14.19	10449.44	14.19	0	0	50.37	4.77	146.76	1.07	115.05	12.39	115.06	12.39	0	502.35	4.08	0.41	3	412	1	1	1
1573	55.91	104.83	3380	5590.81	11.00	10482.75	11.69	0	0	54.22	3.64	143.12	0.94	126.25	9.66	134.22	10.27	0	-2.73	4.93	0.56	3	413	1	1	1
1574	65.90	70.54	3472	6589.84	8.04	7054.11	6.63	0	0	97.51	3.76	154.48	1.10	160.73	7.13	132.82	5.87	0	1533.10	6.93	0.78	3	414	1	2	2
1575	63.10	70.81	3473	6310.23	12.81	7080.64	10.88	0	0	79.58	4.19	155.56	1.51	188.57	11.62	160.98	9.78	0	1810.81	5.79	0.62	3	414	2	2	1
1576	58.89	72.07	3476	5889.26	13.79	7207.00	11.55	0	0	72.06	4.97	160.04	1.40	154.08	12.17	129.13	10.20	0	1707.81	5.97	0.54	3	415	1	1	1
1577	64.35	68.37	3489	6434.51	16.15	6836.81	13.73	0	0	53.60	4.07	154.26	1.25	164.66	14.34	140.00	12.20	0	1290.50	4.03	0.47	4	416	1	12	12
1578	63.24	69.42	3490	6324.12	8.13	6941.64	12.87	0	0	81.81	4.76	161.69	1.28	107.79	7.16	170.42	11.35	1	2141.00	7.27	0.63	4	416	2	12	11
1579	64.79	70.64	3491	6478.61	9.44	7064.04	9.56	0	0	86.84	3.81	157.24	1.32	167.03	8.46	169.12	8.56	0	2062.08	6.78	0.71	3	416	3	12	10
1580	64.57	72.39	3492	6457.11	6.76	7239.43	7.11	0	0	122.58	5.50	165.68	1.27	115.96	5.91	121.88	6.22	0	2184.50	9.99	0.75	4	416	4	12	9
1581	65.93	72.15	3493	6593.31	8.47	7215.06	8.18	0	0	101.35	5.07	162.34	1.28	130.42	7.44	125.86	7.18	0	1612.10	7.75	0.70	4	416	5	12	8
1582	65.62	72.62	3494	6562.49	8.67	7262.23	8.95	0	0	96.62	5.05	164.21	1.29	127.79	7.61	131.95	7.86	0	1920.50	8.07	0.68	3	416	6	12	7
1583	64.77	73.37	3495	6477.06	12.69	7336.70	8.49	0	0	80.73	4.48	161.58	1.29	176.43	11.26	118.31	7.51	0	1663.21	6.41	0.64	3	416	7	12	6
1584	65.78	72.43	3496	6577.80	9.79	7242.87	9.50	0	0	99.99	5.51	162.74	1.48	137.07	8.62	132.97	8.36	0	1967.35	8.17	0.65	3	416	8	12	5
1585	64.19	72.62	3497	6419.46	10.79	7261.73	9.72	0	0	75.58	3.80	162.54	1.22	165.97	9.61	149.75	8.66	0	2200.21	6.22	0.66	3	416	9	12	4
1586	65.12	74.46	3498	6512.26	11.29	7445.55	13.99	0	0	67.06	4.12	160.65	1.33	142.45	10.06	176.20	12.49	0	2055.54	6.22	0.57	4	416	10	12	3
1587	66.29	75.51	3499	6629.37	10.33	7551.38	9.71	0	0	83.71	6.17	160.31	1.23	107.43	8.98	100.91	8.40	1	759.52	7.74	0.55	4	416	11	12	2
1588	66.22	75.11	3500	6622.23	10.27	7511.04	10.80	0	0	76.79	4.60	155.86	1.24	132.21	9.04	139.09	9.51	0	1073.02	4.69	0.61	3	416	12	12	1
1589	66.00	74.86	3537	6599.77	13.68	7486.47	14.68	0	0	63.36	5.68	160.40	1.35	117.43	11.98	126.05	12.85	0	964.10	5.22	0.43	3	417	1	1	1
1590	74.16	43.37	3563	7415.71	11.61	4337.08	11.76	0	0	62.89	5.01	158.52	1.09	111.92	10.13	113.33	10.25	1	645.06	5.85	0.50	4	418	1	1	1
1591	65.49	73.02	3638	6549.09	16.97	7302.29	15.38	0	0	57.00	3.26	156.24	1.50	230.23	16.30	210.22	14.51	1	2024.27	8.07	0.50	4	419	1	5	5
1592	63.61	73.25	3639	6360.73	9.29	7325.21	8.65	0	0	102.84	5.07	160.37	1.42	145.22	8.19	135.24	7.63	0	1617.65	7.69	0.70	4	419	2	5	4
1593	63.71	72.78	3640	6371.14	7.65	7278.33	7.82	0	0	100.04	4.46	163.22	1.18	132.34	6.73	135.25	6.88	0	1861.94	8.04	0.74	3	419	3	5	3
1594	64.01	73.37	3641	6400.54	8.08	7337.22	9.46	0	0	101.23	4.32	158.57	1.40	146.68	7.20	171.63	8.44	0	1916.58	7.81	0.73	3	419	4	5	2
1595	65.35	74.38	3642	6534.86	9.12	7438.16	13.37	0	0	75.83	4.78	161.87	1.28	111.52	8.03	163.39	11.77	1	1898.79	6.89	0.59	3	419	5	5	1
1596	64.16	75.65	3647	6416.40	12.37	7564.65	14.23	0	0	65.21	6.20	160.54	1.28	100.03	10.81	115.03	12.39	1	575.83	4.48	0.42	4	420	1	2	2
1597	64.07	75.68	3648	6407.41	9.74	7567.56	16.47	0	0	58.27	3.46	150.68	1.14	127.68	8.69	210.53	15.37	1	760.33	3.38	0.59	4	420	2	2	1
1598	81.85	114.93	3662	8185.28	4.66	11492.99	5.26	0	0	147.43	5.14	145.91	1.08	102.69	4.07	115.76	4.58	1	1614.77	13.01	0.84	4	421	1	13	13
1599	81.70	114.77	3663	8170.19	5.76	11476.98	6.52	0	0	115.46	4.77	145.47	1.05	107.09	5.03	121.32	5.70	1	1105.58	9.65	0.79	4	421	2	13	12
1600	81.83	114.94	3664	8182.76	4.60	11493.60	6.13	0	0	156.32	6.37	148.63	1.22	87.01	4.07	115.49	5.33	1	1762.96	14.40	0.80	4	421	3	13	11
1601	81.84	114.96	3665	8183.58	6.53	11496.48	6.80	0	0	129.98	5.37	142.70	1.31	121.52	5.72	126.55	5.96	0	1216.10	12.19	0.78	4	421	4	13	10
1602	81.80	114.90	3666	8179.98	5.56	11489.90	5.12	0	0	119.07	4.21	143.73	0.95	120.89	4.85	111.39	4.47	1	1245.46	12.43	0.83	4	421	5	13	9
1603	81.76	114.76	3667	8175.80	4.39	11475.88	5.39	0	0	146.78	5.26	144.72	1.05	94.04	3.82	115.56	4.69	1	1008.88	16.29	0.84	4	421	6	13	8
1604	81.90	114.77	3668	8189.82	4.65	11477.34	5.14	0	0	138.43	4.72	145.96	1.00	104.83	4.06	115.84	4.48	1	1347.42	11.26	0.85	4	421	7	13	7
1605	81.85	114.88	3669	8185.15	6.42	11487.71	6.42	0	0	124.76	5.23	143.13	1.20	117.76	5.61	117.75	5.61	0	1338.00	13.24	0.78	4	421	8	13	6
1606	81.86	114.72	3670	8186.09	4.07	11472.44	4.27	0	0	163.54	5.03	144.22	1.00	101.50	3.55	106.48	3.71	1	1309.06	15.33	0.87	4	421	9	13	5
1607	81.82	114.94	3671	8182.01	4.78	11494.41	5.16	0	0	151.26	4.84	142.99	1.13	114.83	4.18	123.93	4.51	0	1757.17	14.68	0.86	4	421	10	13	4
1608	82.01	114.87	3672	8201.15	4.76	11487.42	5.10	0	0	169.81	5.77	145.17	1.24	107.54	4.15	115.22	4.45	1	1769.79	14.59	0.85	4	421	11	13	3
1609	81.86	114.81	3673	8185.66	4.76	11480.56	4.78	0	0	153.59	4.73	143.58	1.10	118.73	4.16	119.23	4.18	0	1347.83	12.56	0.87	4	421	12	13	2
1610	81.86	114.83	3674	8186.36	4.14	11482.78	4.27	0	0	149.45	3.94	143.41	0.95	120.88	3.63	124.48	3.74	0	1308.23	14.96	0.90	3	421	13	13	1
1611	46.31	37.51	3672	4630.89	6.58	3751.26	7.65	0	0	96.39	6.14	154.14	0.98	77.90	5.49	91.19	6.47	1	480.27	7.23	0.64	5	422	1	1	1
1612	63.30	72.60	3783	6329.94	21.25	7259.67	17.23	0	0	40.06	4.23	156.49	1.18	155.28	18.75	125.89	15.21	0	801.21	2.86	0.33	3	423	1	1	1
1613	65.24	76.31	3791	6523.85	12.38	7631.22	15.06	0	0	57.50	4.25	158.96	1.21	129.38	10.94	157.33	13.30	0	882.94	4.31	0.50	4	424	1	2	2
1614	66.70	76.41	3792	6669.82	12.45	7641.46	8.40	0	0	77.57	4.31	155.57	1.22	172.68	11.02	116.63	7.42	0	891.65	6.18	0.64	3	424	2	2	1
1615	111.76	39.62	3796	11176.04	19.18	3962.03	16.65	0	0	40.86	3.85	144.96	1.14	157.15	16.98	136.46	14.74	0	189.21	3.34	0.38	3	425	1	1	1
1616	65.80	75.26	3801	6580.05	12.28	7526.03	15.19	0	0	57.68	2.90	149.64	1.24	191.29	11.28	224.17	14.88	1	992.33	4.01	0.60	5	426	1	2	2
1617	65.63	77.19	3805	6562.77	10.29	7719.45	15.42	0	0	65.36	4.44	152.29	1.27	117.13	9.10	175.06	13.68	0	765.00	5.00	0.54	4	426	2	2	1
1618	58.83	72.69	3811	5883.01	19.39	7268.64	14.59	0	0	48.48	3.64	158.62	1.30	198.67	17.85	151.52	13.09	0	1217.04	3.41	0.45	4	427	1	9	9
1619	59.58	71.42	3812	5958.29	13.08	7141.54	13.48	0	0	60.86	4.80	166.03	1.23	127.72	11.49	131.63	11.84	0	2039.17	3.99	0.49	3	427	2	9	8
1620	60.58	73.49	3815	6058.12	8.53	7348.81	8.14	0	0	101.83	4.52	163.31	1.32	148.20	7.54	141.40	7.20	0	1764.31	8.08	0.73	3	427	3	9	7
1621	59.85	73.31	3816	5985.09	11.92	7331.30	16.87	0	0	60.99	3.96	162.95	1.37	142.87	10.68	200.69	15.36	0	1862.40	4.62	0.53	3	427	4	9	6
1622	59.99	71.96	3817	5999.04	18.92	7196.28	10.65	0	0	72.66	2.97	148.73	1.56	322.51	21.71	206.32	10.12	1	1830.02	5.63	0.61	4	427	5	9	5
1623	57.56	70.60	3818	5756.44	13.61	7059.73	14.66	0	0	59.92	4.39	163.97	1.32	143.54	12.07	154.55	12.99	0	1525.29	4.43	0.49	3	427	6	9	4
1624	60.20	71.77	3819	6019.75	12.94	7176.55	15.17	0	0	67.51	6.09	169.05	1.42	110.27	11.33	129.29	13.27	1	1692.77	7.05	0.43	4	427	7	9	3
1625	60.57	71.81	3820	6056.65	12.59	7181.24	11.14	0	0	76.39	5.76	165.12	1.36	128.43	11.01	113.69	9.75	0	1645.77	5.96	0.52	4	427	8	9	2
1626	59.99	70.83	3821	5998.56	18.32	7082.67	12.14	0	0	56.86	4.61	161.68	1.30	174.19	16.28	115.79	10.73	0	1289.21	3.89	0.46	4	427	9	9	1
1627	62.09	69.32	3841	6209.45	12.40	6932.13	13.21	0	0	61.76	4.78	160.44	1.20	123.33	10.88	131.42	11.60	0	651.83	3.81	0.50	3	428	1	1	1
1628	58.58	71.05	3842	5858.29	14.56	7104.70	13.13	0	0	48.85	3.70	160.09	1.04	148.31	12.84	133.76	11.59	0	912.79	3.45	0.49	3	429	1	1	1
1629	81.82	115.00	3875	8181.90	7.50	11499.97	8.58	0	0	82.73	4.46	142.33	0.99	106.91	6.55	122.42	7.49	1	860.92	8.34	0.68	3	430	1	4	4
1630	81.85	115.12	3876	8184.87	9.62	11512.41	10.31	0	0	64.30	4.58	142.65	0.95	103.73	8.40	111.13	8.99	1	591.65	6.68	0.56	4	430	2	4	3
1631	81.73	114.74	3877	8172.85	5.64	11474.41	5.63	0	0	114.50	4.96	145.02	0.94	99.79	4.89	99.68	4.89	1	1108.17	12.11	0.78	4	430	3	4	2
1632	81.89	114.96	3878	8188.66	6.30	11496.04	8.05	0	0	86.90	4.52	143.75	0.91	93.23	5.56	118.85	7.01	1	507.94	8.13	0.71	4	430	4	4	1
1633	55.85	8.09	3905	5585.07	9.10	808.50	14.76	0	0	60.74	4.68	155.40	1.05	91.06	8.06	147.30	12.89	1	834.31	5.23	0.52	4	431	1	2	2
1634	55.18	7.76	3907	5518.31	11.56	776.22	16.44	0	0	57.93	4.94	154.30	1.20	104.41	10.14	148.52	14.41	1	422.15	4.47	0.46	4	431	2	2	1
1635	66.86	75.82	3957	6686.41	14.82	7582.01	9.68	0	0	58.73	3.17	149.60	1.10	210.05	13.77	139.68	8.67	1	751.31	4.71	0.62	4	432	1	5	5
1636	67.44	75.50	3958	6743.85	9.48	7549.52	11.15	0	0	84.78	6.20	159.93	1.29	99.38	8.21	116.97	9.71	1	1031.31	7.56	0.55	4	432	2	5	4
1637	66.56	75.21	3959	6655.81	10.78	7520.77	13.19	0	0	69.72	5.57	159.98	1.24	103.74	9.38	127.00	11.52	1	1316.77	6.16	0.50	4	432	3	5	3
1638	65.62	74.50	3960	6562.21	13.84	7450.40	19.93	0	0	53.05	4.22	157.78	1.37	135.17	12.33	191.21	18.37	0	942.15	5.23	0.45	5	432	4	5	2
1639	66.47	75.13	3964	6647.27	9.91	7513.46	11.07	0	0	82.78	5.36	159.07	1.31	117.70	8.68	131.48	9.70	0	1012.67	6.40	0.59	3	432	5	5	1
1640	63.13	71.01	3975	6312.57	12.96	7101.46	12.99	0	0	69.89	3.51	150.46	1.48	201.04	12.00	201.14	12.08	0	1475.27	5.79	0.59	4	433	1	1	1
1641	65.66	75.52	3978	6566.46	6.59	7552.42	8.43	0	0	101.90	5.15	162.81	1.13	100.21	5.74	128.17	7.36	1	1251.10	7.21	0.71	4	434	1	12	12
1642	65.19	75.90	3979	6519.22	11.74	7590.35	14.24	0	0	67.24	3.72	156.83	1.40	165.69	10.59	198.84	13.13	0	1003.27	4.30	0.59	5	434	2	12	11
1643	66.25	75.23	3980	6624.91	9.99	7523.05	9.09	0	0	88.47	4.37	159.79	1.32	156.43	8.85	142.41	8.06	0	2036.19	5.36	0.68	3	434	3	12	10
1644	66.43	75.53	3981	6643.10	20.33	7553.33	16.04	0	0	49.30	3.73	156.72	1.44	208.26	18.76	165.89	14.50	1	1531.90	3.88	0.42	4	434	4	12	9
1645	66.63	76.21	3982	6663.28	14.90	7621.44	11.44	0	0	62.64	4.91	160.74	1.24	146.41	13.07	112.44	10.05	0	968.31	3.78	0.49	4	434	5	12	8
1646	65.18	75.19	3983	6518.27	10.83	7518.51	16.98	0	0	59.40	3.90	158.89	1.26	128.02	9.66	199.06	15.40	0	921.83	3.68	0.54	4	434	6	12	7
1647	66.17	75.92	3984	6616.52	13.99	7592.28	13.01	0	0	66.45	4.30	155.35	1.42	167.65	12.50	155.96	11.62	0	1292.02	4.65	0.54	4	434	7	12	6
1648	65.25	76.09	3985	6525.31	13.39	7608.92	14.05	0	0	61.94	4.73	157.17	1.31	135.37	11.81	142.05	12.39	0	589.83	4.05	0.49	3	434	8	12	5
1649	65.09	76.66	3986	6509.04	10.64	7665.57	16.40	0	0	56.62	3.46	152.37	1.17	135.64	9.51	204.55	15.24	0	394.31	4.27	0.57	5	434	9	12	4
1650	66.12	76.47	3988	6611.62	9.51	7646.77	9.74	0	0	85.27	5.20	157.05	1.23	120.00	8.32	122.89	8.52	0	953.38	6.16	0.62	3	434	10	12	3
1651	66.01	75.41	3989	6601.29	12.25	7541.40	14.03	0	0	62.89	4.13	158.81	1.29	144.27	10.89	165.16	12.47	0	1746.38	4.59	0.54	4	434	11	12	2
1652	66.64	76.05	3991	6664.24	21.06	7605.04	20.46	0	0	46.58	5.48	156.36	1.48	138.00	18.56	134.08	18.02	0	591.96	2.31	0.29	5	434	12	12	1
1653	64.53	72.18	3990	6452.70	13.78	7218.22	18.95	0	0	53.26	3.55	160.71	1.38	161.92	12.45	217.18	17.89	1	2087.02	5.58	0.48	4	435	1	2	2
1654	63.41	71.78	3991	6341.20	22.95	7177.57	14.61	0	0	45.82	3.15	158.65	1.34	252.22	22.72	167.37	13.33	1	2124.62	6.53	0.44	4	435	2	2	1
1655	51.38	44.71	4002	5138.16	12.43	4471.23	14.06	0	0	56.45	5.36	152.06	1.10	100.39	10.77	113.63	12.24	1	191.15	6.06	0.42	5	436	1	1	1
1656	43.73	53.90	4008	4372.72	12.05	5390.20	13.20	0	0	57.25	5.15	151.08	1.07	102.93	10.49	112.72	11.50	1	459.77	4.65	0.45	4	437	1	1	1
1657	65.22	73.46	4015	6522.09	15.50	7345.51	17.18	0	0	50.28	3.50	148.14	1.33	173.52	14.01	191.83	15.62	0	1550.12	3.82	0.47	5	438	1	1	1
1658	64.60	76.46	4076	6460.35	12.64	7645.76	16.29	0	0	53.18	4.04	146.81	1.18	128.48	11.19	165.49	14.42	0	734.04	3.88	0.48	4	439	1	5	5
1659	64.35	75.93	4077	6434.68	14.48	7593.25	19.88	0	0	44.65	3.28	141.83	1.21	153.59	13.02	207.63	18.44	0	714.83	4.02	0.45	5	439	2	5	4
1660	64.43	76.07	4079	6443.31	18.57	7607.17	20.42	0	0	42.80	3.08	137.78	1.31	201.65	17.12	210.83	19.96	1	607.12	4.15	0.44	5	439	3	5	3
1661	65.52	73.65	4082	6551.64	15.47	7364.94	19.89	0	0	49.33	3.35	144.51	1.39	178.91	14.08	222.47	19.11	1	1369.17	4.53	0.46	5	439	4	5	2
1662	66.42	74.30	4084	6641.52	13.98	7429.85	20.51	0	0	44.18	3.32	144.29	1.16	144.73	12.51	204.58	19.45	0	1042.10	3.20	0.46	4	439	5	5	1
1663	66.90	75.58	4091	6690.32	10.67	7557.51	12.81	0	0	60.97	4.97	148.11	1.06	100.68	9.35	120.79	11.17	1	741.10	4.80	0.49	4	440	1	2	2
1664	67.25	75.70	4092	6725.19	16.39	7569.70	16.73	0	0	48.45	4.43	140.77	1.23	138.44	14.46	141.26	14.77	0	109.17	3.75	0.40	4	440	2	2	1
1665	63.75	76.71	4099	6374.61	12.74	7671.28	14.13	0	0	50.53	3.43	143.48	1.06	145.52	11.31	161.01	12.62	0	727.27	4.07	0.53	4	441	1	1	1
1666	64.02	76.77	4104	6401.94	11.71	7677.38	11.73	0	0	63.71	4.04	139.90	1.15	142.39	10.34	142.63	10.37	0	146.48	4.60	0.58	3	442	1	19	19
1667	65.70	76.34	4108	6570.44	9.94	7633.82	10.17	0	0	71.47	4.49	146.41	1.08	121.65	8.71	124.49	8.91	0	657.27	4.92	0.60	3	442	2	19	18
1668	65.36	76.35	4109	6535.68	11.13	7634.73	10.50	0	0	71.27	4.88	149.49	1.16	125.12	9.75	118.02	9.19	0	807.00	4.61	0.57	4	442	3	19	17
1669	65.70	76.83	4110	6569.62	12.34	7682.58	12.63	0	0	54.86	4.42	147.11	1.03	117.74	10.79	120.50	11.04	0	394.33	3.93	0.49	3	442	4	19	16
1670	66.05	77.00	4111	6604.71	17.01	7700.27	18.70	0	0	44.83	3.71	144.38	1.27	159.70	15.23	175.18	16.82	0	553.67	4.12	0.41	3	442	5	19	15
1671	66.20	76.81	4112	6620.33	13.87	7681.05	9.99	0	0	56.80	3.44	143.32	1.04	176.96	12.35	127.76	8.86	0	555.69	4.08	0.59	3	442	6	19	14
1672	65.66	76.84	4113	6566.12	10.08	7683.73	7.91	0	0	69.98	3.31	142.89	0.97	164.61	8.92	129.23	7.00	0	907.10	5.43	0.71	3	442	7	19	13
1673	66.17	76.50	4114	6617.19	14.55	7649.66	14.16	0	0	55.74	3.38	140.70	1.28	186.58	13.21	180.19	13.06	0	922.04	3.73	0.54	4	442	8	19	12
1674	65.35	75.80	4117	6534.51	6.55	7579.79	7.13	0	0	103.70	4.40	151.08	1.07	118.99	5.74	129.35	6.24	0	1480.48	7.56	0.77	4	442	9	19	11
1675	64.94	76.17	4118	6494.06	7.79	7617.12	8.72	0	0	82.36	3.75	145.99	1.05	131.90	6.87	147.65	7.69	0	1023.96	6.35	0.73	3	442	10	19	10
1676	64.27	76.45	4119	6426.60	9.77	7645.04	12.00	0	0	63.33	3.34	145.42	1.08	143.67	8.70	176.25	10.71	0	1317.83	4.62	0.64	4	442	11	19	9
1677	64.81	76.26	4120	6480.78	11.88	7625.76	13.64	0	0	61.26	3.91	147.43	1.22	144.21	10.57	165.50	12.13	0	1126.27	4.23	0.56	5	442	12	19	8
1678	65.00	76.96	4121	6500.07	9.51	7695.81	8.44	0	0	74.15	4.66	143.21	0.98	116.41	8.29	103.33	7.38	1	342.23	5.06	0.62	4	442	13	19	7
1679	64.27	76.90	4122	6427.09	9.45	7689.67	9.54	0	0	78.00	5.05	145.50	1.10	112.20	8.25	113.29	8.33	0	526.19	5.53	0.60	4	442	14	19	6
1680	64.17	77.82	4123	6417.20	10.46	7781.93	12.31	0	0	58.37	4.31	142.01	0.99	108.79	9.15	128.03	10.76	1	337.60	4.94	0.53	4	442	15	19	5
1681	63.67	76.58	4124	6367.26	11.59	7657.52	13.13	0	0	59.11	3.23	141.11	1.16	165.00	10.41	184.79	12.08	0	886.73	4.50	0.60	4	442	16	19	4
1682	63.86	76.05	4125	6386.06	7.30	7605.27	8.07	0	0	87.49	4.11	146.31	1.02	119.68	6.41	132.26	7.08	0	699.85	6.77	0.73	4	442	17	19	3
1683	63.97	76.03	4126	6397.49	10.52	7603.43	12.23	0	0	71.52	3.64	145.01	1.30	161.02	9.46	186.39	11.09	0	926.56	5.48	0.64	4	442	18	19	2
1684	63.73	76.68	4127	6372.73	10.50	7668.06	10.15	0	0	84.39	5.44	148.13	1.31	125.44	9.20	121.25	8.90	0	908.96	7.38	0.59	4	442	19	19	1
1685	30.93	56.04	4122	3093.43	11.39	5603.84	8.90	0	0	70.68	4.61	139.70	1.07	134.37	9.96	105.02	7.80	1	321.42	6.86	0.59	3	443	1	1	1
1686	65.28	75.77	4135	6527.63	11.81	7576.74	28.54	0	0	41.96	3.46	143.08	1.15	111.59	10.53	253.73	28.17	1	548.35	4.10	0.44	5	444	1	28	28
1687	65.31	76.69	4136	6530.78	11.34	7669.30	8.09	0	0	84.17	6.15	148.03	1.18	118.94	9.85	84.47	6.90	1	794.77	7.13	0.56	4	444	2	28	27
1688	65.56	75.97	4138	6555.64	11.68	7597.37	10.31	0	0	66.55	4.14	143.78	1.12	144.84	10.29	127.78	9.08	0	1084.38	4.98	0.59	3	444	3	28	26
1689	66.50	75.56	4139	6649.66	14.27	7555.63	13.10	0	0	63.49	6.71	153.40	1.27	103.46	12.35	94.78	11.23	1	816.31	5.42	0.38	4	444	4	28	25
1690	66.48	74.74	4140	6648.43	11.90	7474.18	11.06	0	0	69.32	3.97	144.36	1.25	161.12	10.58	149.64	9.85	0	1597.50	6.10	0.61	5	444	5	28	24
1691	66.71	75.72	4141	6670.90	18.95	7572.37	12.56	0	0	53.61	5.43	147.20	1.23	143.70	16.59	95.27	10.96	1	864.17	5.55	0.38	3	444	6	28	23
1692	66.02	75.22	4143	6601.62	15.35	7521.65	14.23	0	0	49.99	3.42	145.96	1.18	173.70	13.80	161.43	12.74	0	1052.00	3.79	0.50	5	444	7	28	22
1693	66.62	75.51	4145	6662.03	12.16	7550.62	17.11	0	0	61.13	4.78	145.15	1.35	120.09	10.74	167.87	15.35	0	767.48	3.95	0.48	4	444	8	28	21
1694	66.68	75.53	4146	6667.65	10.63	7553.04	11.07	0	0	74.45	5.85	151.05	1.19	103.89	9.24	108.16	9.62	1	1175.79	5.00	0.52	5	444	9	28	20
1695	66.27	74.66	4147	6626.50	8.73	7465.61	9.97	0	0	81.63	4.70	146.49	1.15	116.57	7.65	133.12	8.73	0	1090.02	6.88	0.65	4	444	10	28	19
1696	65.69	74.56	4148	6568.58	8.31	7456.40	10.76	0	0	87.63	4.27	142.46	1.28	131.99	7.37	169.83	9.68	0	1025.40	5.84	0.69	4	444	11	28	18
1697	65.01	74.06	4149	6500.99	7.02	7406.33	8.61	0	0	91.21	4.02	146.17	1.09	122.68	6.18	150.58	7.59	0	1267.98	7.53	0.75	3	444	12	28	17
1698	65.42	74.43	4150	6542.18	5.50	7442.58	9.60	0	0	102.48	5.24	153.06	1.09	80.67	4.48	143.45	8.35	1	1159.83	8.71	0.71	5	444	13	28	16
1699	64.77	74.08	4151	6476.84	7.54	7408.30	12.05	0	0	88.99	4.90	147.39	1.29	105.63	6.64	168.59	10.64	1	1109.77	8.83	0.66	3	444	14	28	15
1700	65.14	72.30	4155	6514.12	8.18	7229.68	6.18	0	0	100.49	3.48	145.74	1.12	182.60	7.33	138.56	5.51	0	1701.33	7.78	0.81	3	444	15	28	14
1701	64.15	71.22	4156	6415.05	7.56	7121.78	5.85	0	0	107.95	3.91	154.01	1.11	161.06	6.68	124.70	5.16	0	2469.62	9.76	0.81	3	444	16	28	13
1702	66.01	72.36	4157	6600.55	7.13	7235.98	7.64	0	0	104.58	4.38	146.62	1.18	131.16	6.28	140.50	6.73	0	1329.71	7.38	0.76	4	444	17	28	12
1703	66.02	74.31	4158	6601.83	7.69	7430.72	8.64	0	0	88.10	4.54	148.81	1.08	114.77	6.74	128.93	7.56	0	979.44	6.79	0.70	3	444	18	28	11
1704	64.92	75.49	4159	6492.15	10.49	7548.51	11.56	0	0	71.67	5.29	148.72	1.18	109.16	9.17	120.34	10.09	1	1255.67	6.47	0.54	4	444	19	28	10
1705	65.23	74.79	4160	6523.06	8.62	7478.82	8.56	0	0	85.21	5.11	148.62	1.09	110.46	7.52	109.75	7.47	1	1032.56	8.34	0.64	4	444	20	28	9
1706	65.27	74.13	4161	6527.42	9.78	7412.64	12.72	0	0	83.32	5.36	145.45	1.42	117.14	8.61	152.29	11.19	0	1093.31	6.43	0.58	3	444	21	28	8
1707	65.52	74.80	4162	6551.86	8.31	7479.51	11.54	0	0	86.28	5.65	150.32	1.26	97.35	7.19	135.38	10.08	1	1360.67	8.20	0.60	4	444	22	28	7
1708	65.60	74.17	4163	6559.79	7.26	7416.50	9.21	0	0	93.57	4.73	148.10	1.15	110.61	6.36	140.30	8.07	1	1188.48	12.07	0.70	4	444	23	28	6
1709	65.18	72.43	4164	6517.85	11.41	7243.27	10.49	0	0	73.83	4.02	151.60	1.27	162.12	10.15	149.20	9.33	0	1928.40	6.08	0.63	3	444	24	28	5
1710	64.67	72.77	4165	6466.85	8.80	7276.66	8.15	0	0	89.20	3.96	151.13	1.17	153.09	7.79	141.63	7.22	0	1898.65	8.94	0.73	3	444	25	28	4
1711	65.02	73.69	4166	6502.28	9.95	7369.12	12.96	0	0	73.02	3.70	144.72	1.31	152.94	8.93	196.20	11.96	0	1860.23	6.01	0.64	3	444	26	28	3
1712	64.73	71.11	4167	6473.42	12.79	7111.23	8.07	0	0	87.11	3.54	140.90	1.39	236.29	12.41	155.68	7.30	1	2011.00	8.41	0.72	3	444	27	28	2
1713	66.99	70.50	4168	6698.84	8.52	7050.07	7.73	0	0	100.64	3.83	140.99	1.30	173.60	7.66	158.02	6.91	0	1881.83	8.67	0.77	4	444	28	28	1
1714	62.45	71.65	4152	6245.18	9.46	7164.95	6.54	0	0	85.33	3.17	147.27	1.06	196.78	8.56	136.78	5.84	0	1869.19	6.30	0.78	4	445	1	3	3
1715	64.12	71.05	4153	6411.97	9.15	7104.52	6.77	0	0	104.36	4.10	145.97	1.29	180.15	8.19	133.61	6.02	0	1961.42	9.38	0.77	4	445	2	3	2
1716	64.15	71.13	4154	6415.11	12.77	7112.74	10.72	0	0	70.12	3.93	154.57	1.30	176.45	11.44	148.47	9.56	0	2134.10	6.09	0.61	4	445	3	3	1
1717	32.50	39.78	4159	3250.22	16.01	3977.82	14.79	0	0	39.45	2.91	140.10	0.96	168.26	14.29	155.45	13.20	0	701.23	4.07	0.47	4	446	1	1	1
1718	29.80	21.67	4174	2979.76	10.85	2167.19	9.90	0	0	61.50	4.50	145.96	0.94	113.97	9.46	103.96	8.62	1	975.25	6.39	0.55	4	447	1	2	2
1719	29.70	21.75	4175	2970.26	6.36	2174.80	6.01	0	0	112.51	4.76	147.41	1.03	115.48	5.55	109.14	5.24	1	1697.67	11.47	0.78	4	447	2	2	1
1720	98.32	15.35	4177	9831.79	12.67	1534.62	13.81	0	0	46.02	3.79	141.25	0.92	118.34	11.10	129.05	12.10	0	531.71	4.35	0.47	3	448	1	1	1
1721	98.42	15.96	4196	9841.95	9.78	1596.38	14.12	0	0	48.14	3.41	142.92	0.85	106.26	8.57	153.35	12.40	1	374.90	5.58	0.55	5	449	1	3	3
1722	98.83	16.01	4198	9883.07	10.24	1601.41	11.35	0	0	53.91	4.01	142.27	0.86	105.84	8.94	117.26	9.90	1	260.67	5.04	0.54	4	449	2	3	2
1723	98.41	15.75	4201	9840.81	9.67	1574.56	8.65	0	0	58.19	3.47	138.06	0.80	124.66	8.45	111.54	7.56	1	150.85	5.56	0.64	4	449	3	3	1
1724	51.12	87.25	4199	5111.70	13.34	8725.14	9.95	0	0	59.89	5.06	138.45	1.02	121.08	11.60	90.30	8.65	1	557.38	6.55	0.48	4	450	1	1	1
1725	51.67	87.70	4205	5167.31	8.87	8770.13	13.52	0	0	51.34	3.69	136.36	0.84	94.60	7.70	144.41	11.81	1	97.58	4.68	0.55	4	451	1	2	2
1726	51.69	86.50	4208	5168.71	6.85	8649.65	8.99	0	0	62.29	2.93	136.08	0.74	112.27	6.01	147.45	7.89	0	486.29	5.44	0.73	3	451	2	2	1
1727	61.17	70.67	4207	6117.43	14.40	7066.89	12.68	0	0	63.50	3.44	148.47	1.40	206.28	13.36	183.09	11.55	0	1697.94	5.53	0.57	4	452	1	2	2
1728	61.28	68.68	4208	6127.67	16.61	6868.02	24.46	0	0	43.99	4.32	148.54	1.39	131.24	14.80	192.26	22.01	0	1422.02	3.73	0.34	4	452	2	2	1
1729	51.47	87.19	4221	5147.15	10.45	8719.24	12.17	0	0	55.14	3.89	137.46	0.94	113.80	9.15	132.55	10.65	0	631.60	6.02	0.55	4	453	1	7	7
1730	52.38	85.87	4225	5238.13	17.81	8587.05	16.40	0	0	42.47	3.10	137.20	1.17	190.12	16.18	175.08	14.91	0	582.44	4.10	0.44	3	453	2	7	6
1731	52.12	86.39	4226	5212.31	13.03	8639.20	13.21	0	0	49.86	2.61	132.87	1.07	193.76	11.98	196.64	12.13	0	993.50	5.45	0.58	4	453	3	7	5
1732	51.58	86.69	4229	5158.45	10.28	8669.16	13.48	0	0	55.82	4.10	136.29	0.99	107.64	8.99	141.16	11.80	1	516.92	6.61	0.53	4	453	4	7	4
1733	51.45	86.45	4230	5145.50	14.64	8644.78	14.10	0	0	43.54	3.41	139.19	0.97	144.24	12.93	138.86	12.45	0	747.04	3.88	0.47	3	453	5	7	3
1734	51.99	86.35	4231	5199.28	14.39	8635.33	11.58	0	0	47.78	2.73	136.40	0.99	194.46	13.15	157.71	10.40	0	628.35	4.11	0.58	3	453	6	7	2
1735	51.98	86.67	4232	5198.42	11.89	8666.83	16.38	0	0	43.04	2.79	134.75	0.94	142.72	10.62	193.88	15.06	0	354.56	4.58	0.54	3	453	7	7	1
1736	67.00	68.08	4225	6699.63	9.13	6807.86	11.66	0	0	75.11	4.50	143.69	1.18	117.59	8.04	150.01	10.26	0	901.88	5.75	0.62	3	454	1	12	12
1737	67.98	70.27	4226	6797.99	10.25	7027.10	9.39	0	0	77.35	4.10	147.03	1.17	149.14	9.06	136.68	8.30	0	1316.15	5.99	0.66	3	454	2	12	11
1738	67.51	68.92	4227	6750.96	9.37	6891.73	11.89	0	0	79.99	4.58	141.42	1.30	126.48	8.28	160.33	10.51	0	426.00	5.41	0.63	3	454	3	12	10
1739	67.77	69.41	4228	6777.47	10.73	6941.14	21.45	0	0	48.47	3.18	143.26	1.14	127.89	9.63	246.45	20.82	1	697.04	3.20	0.52	4	454	4	12	9
1740	67.96	69.55	4229	6796.46	12.65	6954.61	13.80	0	0	65.70	4.57	147.05	1.35	140.57	11.20	153.31	12.21	0	1566.12	4.71	0.52	4	454	5	12	8
1741	68.43	69.00	4231	6842.81	9.88	6900.41	9.87	0	0	74.92	4.98	148.36	1.10	114.28	8.62	114.24	8.62	0	986.33	5.20	0.59	4	454	6	12	7
1742	67.97	71.74	4232	6797.44	9.15	7174.43	8.94	0	0	92.13	4.80	147.03	1.27	135.20	8.05	132.21	7.87	0	1364.73	5.94	0.68	4	454	7	12	6
1743	68.23	71.55	4233	6822.83	12.43	7154.60	8.02	0	0	69.13	3.05	142.40	1.09	216.37	11.54	141.83	7.20	1	1577.40	7.11	0.70	5	454	8	12	5
1744	68.38	70.33	4234	6837.68	10.95	7033.46	11.42	0	0	73.86	4.08	142.74	1.30	153.57	9.75	160.10	10.16	0	1129.96	5.54	0.62	3	454	9	12	4
1745	69.59	70.61	4235	6959.26	13.30	7061.14	19.61	0	0	41.22	3.14	144.78	1.05	135.42	11.88	198.42	17.76	0	1090.58	3.29	0.46	4	454	10	12	3
1746	68.43	68.93	4236	6843.14	16.25	6892.76	17.25	0	0	49.19	4.35	144.85	1.28	141.95	14.38	150.61	15.27	0	1157.08	3.80	0.41	3	454	11	12	2
1747	69.16	68.44	4237	6915.86	17.03	6844.05	15.45	0	0	44.57	4.36	141.53	1.10	133.98	14.94	121.54	13.56	0	683.60	2.97	0.38	3	454	12	12	1
1748	68.58	102.18	4225	6858.47	12.09	10218.26	9.11	0	0	60.54	4.81	139.21	0.93	116.98	10.51	88.39	8.03	1	591.58	6.32	0.52	4	455	1	1	1
1749	51.50	87.41	4237	5149.79	11.63	8740.68	14.90	0	0	47.71	4.11	138.56	0.94	103.62	10.13	132.83	13.02	1	642.00	6.26	0.46	4	456	1	2	2
1750	51.37	86.93	4238	5137.44	10.65	8693.13	8.94	0	0	60.51	3.98	137.83	0.88	124.60	9.30	104.59	7.83	1	529.71	6.41	0.60	4	456	2	2	1
1751	38.08	59.65	4240	3808.21	11.79	5964.65	12.01	0	0	45.79	2.76	136.74	0.85	151.30	10.47	154.13	10.66	0	24.00	3.89	0.59	3	457	1	2	2
1752	37.74	59.64	4241	3773.52	9.57	5964.49	12.68	0	0	51.34	3.19	138.03	0.87	118.99	8.44	157.61	11.17	0	562.27	5.59	0.60	3	457	2	2	1
1753	51.40	87.00	4246	5140.32	10.37	8700.05	11.99	0	0	57.74	4.69	137.63	0.95	97.90	8.96	113.28	10.44	1	435.73	6.66	0.50	4	458	1	1	1
1754	65.71	32.29	4247	6570.84	6.36	3229.34	7.88	0	0	75.33	4.29	144.45	0.78	85.36	5.45	105.96	6.83	1	551.77	8.36	0.68	5	459	1	1	1
1755	66.12	102.36	4247	6612.23	9.60	10235.65	21.30	0	0	44.86	4.25	136.77	0.96	79.68	8.95	173.74	18.69	1	431.58	5.55	0.42	4	460	1	1	1
1756	59.81	69.64	4253	5980.99	14.54	6964.01	13.47	0	0	54.61	3.93	148.93	1.20	156.32	12.90	144.90	11.95	0	1353.25	4.19	0.50	3	461	1	1	1
1757	58.26	72.89	4255	5826.41	19.19	7288.67	11.61	0	0	44.72	2.86	142.32	1.04	226.07	18.30	141.54	10.43	1	534.17	4.99	0.53	5	462	1	1	1
1758	51.32	86.82	4260	5131.61	9.93	8682.28	12.52	0	0	52.70	4.74	138.64	0.85	84.07	8.43	106.59	10.87	1	-11.62	5.60	0.46	4	463	1	1	1
1759	45.89	38.00	4275	4589.50	14.06	3799.83	13.99	0	0	51.74	4.97	141.15	1.08	112.56	12.28	111.97	12.22	1	613.27	5.38	0.41	4	464	1	1	1
1760	109.56	84.29	4276	10955.62	11.00	8429.18	17.87	0	0	46.56	3.81	138.98	0.99	103.62	9.64	168.21	15.73	1	-68.35	3.94	0.47	4	465	1	3	3
1761	109.32	84.53	4277	10931.52	9.18	8452.81	10.27	0	0	67.47	4.23	142.14	0.98	112.62	8.03	126.07	8.99	0	966.46	6.38	0.61	4	465	2	3	2
1762	109.29	84.40	4281	10928.76	11.42	8440.50	12.04	0	0	52.42	4.05	140.87	0.92	113.50	9.97	119.69	10.52	0	501.04	5.14	0.51	4	465	3	3	1
1763	109.73	84.35	4286	10973.02	11.80	8435.23	12.30	0	0	47.12	3.25	142.89	0.87	132.06	10.39	137.57	10.82	0	503.44	4.62	0.55	3	466	1	10	10
1764	109.49	84.11	4289	10948.84	10.03	8410.95	12.02	0	0	62.54	4.54	144.38	1.03	106.18	8.75	127.21	10.50	1	842.12	6.57	0.54	4	466	2	10	9
1765	109.35	84.86	4290	10934.81	5.95	8485.62	6.60	0	0	124.35	6.27	144.51	1.13	90.11	5.08	100.36	5.75	1	1167.15	11.87	0.73	4	466	3	10	8
1766	109.40	84.56	4291	10939.96	8.42	8456.42	8.99	0	0	64.50	3.67	141.14	0.84	113.72	7.36	121.48	7.86	0	841.83	7.04	0.66	4	466	4	10	7
1767	109.33	84.83	4292	10932.68	11.77	8483.19	23.93	0	0	41.41	3.79	140.98	1.05	99.44	10.35	199.60	21.77	1	169.48	5.86	0.41	5	466	5	10	6
1768	109.44	84.54	4293	10944.24	8.84	8453.80	9.81	0	0	70.91	3.90	140.87	1.00	123.79	7.77	137.31	8.61	0	867.21	6.78	0.66	4	466	6	10	5
1769	109.76	84.61	4294	10975.53	8.40	8461.35	10.25	0	0	61.59	4.06	140.88	0.84	97.88	7.32	119.47	8.93	1	228.79	5.35	0.60	3	466	7	10	4
1770	109.38	84.51	4295	10938.02	5.17	8450.53	5.09	0	0	102.75	4.10	144.86	0.77	99.25	4.47	97.64	4.38	1	1429.25	11.10	0.81	4	466	8	10	3
1771	109.46	84.51	4296	10945.63	7.48	8451.23	8.49	0	0	93.15	5.18	144.12	1.10	103.39	6.50	117.40	7.40	1	941.08	7.85	0.67	4	466	9	10	2
1772	109.23	84.65	4297	10923.34	7.62	8465.30	8.86	0	0	83.92	4.07	140.56	1.05	120.97	6.70	140.69	7.78	0	1073.06	9.50	0.71	3	466	10	10	1
1773	66.27	31.95	4287	6626.90	12.52	3195.20	13.06	0	0	52.64	4.40	143.20	1.01	115.06	10.95	120.05	11.42	0	277.42	4.31	0.47	4	467	1	2	2
1774	66.51	31.72	4288	6650.69	10.23	3172.49	17.39	0	0	46.69	3.76	142.88	0.94	97.77	8.90	166.33	15.29	1	622.73	4.56	0.48	3	467	2	2	1
1775	71.51	40.25	4287	7151.46	15.18	4024.98	13.11	0	0	48.61	4.03	144.09	1.04	141.15	13.34	121.86	11.52	0	921.96	3.85	0.46	4	468	1	1	1
1776	109.42	85.11	4302	10942.37	10.72	8511.31	11.84	0	0	59.89	4.26	143.61	1.02	116.04	9.38	128.24	10.37	0	1069.31	6.25	0.55	3	469	1	2	2
1777	109.42	85.19	4304	10942.20	7.94	8518.86	12.50	0	0	52.15	3.07	136.83	0.79	103.85	6.96	163.34	11.00	1	480.31	5.02	0.63	3	469	2	2	1
1778	79.57	39.96	4312	7956.55	15.56	3995.87	10.71	0	0	53.58	3.49	143.24	1.08	184.74	13.90	127.51	9.52	0	880.65	4.10	0.55	3	470	1	47	47
1779	78.13	40.91	4313	7812.87	11.90	4090.52	7.91	0	0	76.23	4.12	147.84	1.13	169.71	10.53	113.02	6.98	0	1513.62	6.98	0.66	4	470	2	47	46
1780	78.83	40.83	4314	7883.12	6.89	4083.07	6.60	0	0	95.77	4.31	147.21	0.96	117.52	6.02	112.59	5.77	0	1113.29	9.13	0.76	4	470	3	47	45
1781	77.36	40.80	4315	7735.68	14.88	4080.41	12.35	0	0	55.38	3.57	141.57	1.19	178.84	13.32	148.80	11.03	0	953.25	4.03	0.54	4	470	4	47	44
1782	79.49	39.67	4316	7948.66	5.96	3966.93	6.58	0	0	115.35	4.77	142.93	1.08	110.79	5.20	122.29	5.74	1	1189.90	9.74	0.79	4	470	5	47	43
1783	79.73	40.07	4317	7973.41	7.77	4007.46	6.63	0	0	110.87	4.28	142.08	1.23	155.51	6.87	132.67	5.86	0	1483.21	8.85	0.78	3	470	6	47	42
1784	79.77	40.12	4318	7976.86	7.29	4011.55	6.63	0	0	113.98	4.92	145.15	1.19	129.94	6.39	118.09	5.81	0	1619.12	9.02	0.76	3	470	7	47	41
1785	79.56	39.36	4319	7956.40	8.35	3935.89	7.03	0	0	102.03	4.40	140.95	1.20	149.23	7.36	125.64	6.20	0	1258.12	9.47	0.75	3	470	8	47	40
1786	78.97	39.54	4320	7896.66	7.11	3953.57	6.85	0	0	103.60	4.76	145.93	1.08	119.15	6.22	114.76	5.99	0	1389.33	8.90	0.75	4	470	9	47	39
1787	78.82	39.95	4321	7882.03	6.91	3995.26	6.33	0	0	108.70	4.16	141.00	1.10	139.11	6.08	127.50	5.57	0	1275.38	8.84	0.80	3	470	10	47	38
1788	78.60	40.01	4322	7860.29	6.06	4001.48	5.88	0	0	129.95	5.44	145.66	1.15	111.18	5.28	107.94	5.13	1	1760.38	14.11	0.79	5	470	11	47	37
1789	77.59	39.75	4323	7759.21	7.93	3974.82	5.86	0	0	102.41	4.08	144.93	1.06	153.27	6.96	113.37	5.15	0	1315.77	10.12	0.79	4	470	12	47	36
1790	77.79	40.20	4324	7779.38	6.13	4020.31	5.84	0	0	122.89	4.32	143.97	1.12	134.47	5.39	128.16	5.14	0	1372.96	9.98	0.82	3	470	13	47	35
1791	77.97	39.63	4325	7796.95	5.08	3962.58	4.89	0	0	135.71	4.51	143.81	1.01	117.48	4.43	113.23	4.27	0	1636.12	12.21	0.85	4	470	14	47	34
1792	77.73	40.28	4326	7772.84	6.44	4027.76	5.70	0	0	123.54	4.38	146.14	1.14	139.90	5.66	123.72	5.01	0	1735.54	9.32	0.82	3	470	15	47	33
1793	77.74	40.17	4327	7773.61	6.78	4016.73	6.06	0	0	108.93	4.12	144.63	1.06	138.07	5.96	123.40	5.33	0	1110.19	8.88	0.80	3	470	16	47	32
1794	77.37	40.56	4328	7737.03	4.38	4055.72	4.10	0	0	153.68	4.45	150.05	0.97	116.36	3.82	108.82	3.57	1	2198.10	12.21	0.88	4	470	17	47	31
1795	78.04	40.33	4329	7804.37	6.01	4032.51	5.28	0	0	128.89	4.48	146.21	1.10	133.17	5.27	117.04	4.63	0	1648.90	9.27	0.83	3	470	18	47	30
1796	78.06	39.91	4330	7805.51	5.27	3990.71	5.21	0	0	113.73	3.13	139.49	0.93	147.66	4.66	146.03	4.61	0	1290.42	11.79	0.88	3	470	19	47	29
1797	78.32	39.14	4331	7832.01	8.45	3913.96	7.64	0	0	96.47	4.38	145.89	1.19	143.61	7.45	129.89	6.74	0	1667.46	7.61	0.73	4	470	20	47	28
1798	78.72	39.42	4332	7871.96	7.08	3942.32	6.27	0	0	108.46	4.07	139.93	1.11	145.39	6.23	128.92	5.53	0	1210.71	9.94	0.80	3	470	21	47	27
1799	78.56	39.73	4333	7856.13	6.43	3972.85	5.71	0	0	116.68	4.04	143.20	1.08	143.16	5.66	127.20	5.03	0	1593.81	10.18	0.83	4	470	22	47	26
1800	78.24	40.15	4334	7823.77	6.59	4015.43	6.75	0	0	137.59	5.50	146.87	1.39	126.77	5.78	129.86	5.92	0	1654.25	10.79	0.79	3	470	23	47	25
1801	77.99	40.20	4335	7798.57	7.30	4019.79	6.78	0	0	113.06	4.80	145.58	1.20	132.37	6.40	123.01	5.95	0	1305.19	9.83	0.77	3	470	24	47	24
1802	78.19	40.44	4336	7818.85	5.33	4044.09	4.72	0	0	150.10	4.90	145.29	1.13	125.39	4.66	111.21	4.13	1	1781.08	17.29	0.85	4	470	25	47	23
1803	78.39	40.84	4337	7839.15	4.98	4083.63	4.76	0	0	145.69	4.44	145.98	1.07	125.52	4.36	120.01	4.17	0	1858.52	11.59	0.87	4	470	26	47	22
1804	78.93	40.85	4338	7893.17	5.72	4084.84	5.02	0	0	128.30	4.51	148.57	1.03	125.17	5.00	109.90	4.39	1	1809.19	10.91	0.83	3	470	27	47	21
1805	79.13	40.60	4339	7912.60	5.22	4059.62	4.78	0	0	138.73	4.34	143.61	1.04	128.50	4.57	117.76	4.19	0	1795.52	13.34	0.86	3	470	28	47	20
1806	79.06	40.78	4340	7906.45	5.32	4077.93	5.13	0	0	145.34	5.09	146.80	1.13	116.65	4.65	112.44	4.48	0	1610.58	11.67	0.84	4	470	29	47	19
1807	78.41	40.40	4341	7840.72	11.15	4039.90	7.53	0	0	90.60	3.52	139.88	1.33	220.80	10.42	151.64	6.79	1	1688.33	10.02	0.74	3	470	30	47	18
1808	78.75	39.94	4342	7874.96	13.45	3994.27	12.34	0	0	61.12	3.76	145.89	1.25	169.25	12.02	155.36	11.03	0	1485.69	6.10	0.56	3	470	31	47	17
1809	78.90	40.66	4343	7889.97	6.87	4065.78	6.00	0	0	108.58	3.82	144.16	1.08	150.69	6.07	131.72	5.30	0	1756.77	9.81	0.82	3	470	32	47	16
1810	79.92	39.97	4344	7992.07	5.51	3996.51	5.36	0	0	118.49	3.59	138.59	0.99	140.31	4.86	136.50	4.73	0	1503.38	11.12	0.86	3	470	33	47	15
1811	82.32	40.24	4345	8232.04	11.60	4023.94	9.52	0	0	77.30	4.54	141.38	1.25	152.54	10.23	125.18	8.40	0	1233.27	6.46	0.62	4	470	34	47	14
1812	79.62	39.81	4346	7962.26	9.45	3981.41	6.22	0	0	87.20	2.75	133.49	1.07	229.35	8.96	154.31	5.62	1	1306.75	8.95	0.81	4	470	35	47	13
1813	78.71	40.95	4347	7871.39	6.91	4094.78	5.97	0	0	113.30	4.37	148.21	1.10	137.94	6.06	119.15	5.24	0	1328.71	9.55	0.80	4	470	36	47	12
1814	79.75	40.54	4348	7975.49	7.48	4054.40	6.55	0	0	105.38	3.72	142.12	1.16	163.76	6.64	143.63	5.82	0	1770.65	9.35	0.80	3	470	37	47	11
1815	79.16	39.43	4349	7915.64	10.75	3942.86	8.10	0	0	77.98	3.73	144.72	1.13	173.72	9.57	131.17	7.19	0	1309.67	6.69	0.70	3	470	38	47	10
1816	79.50	38.94	4350	7949.86	10.69	3894.30	7.49	0	0	81.66	3.57	138.59	1.15	188.90	9.59	132.86	6.67	0	941.15	6.51	0.72	3	470	39	47	9
1817	80.39	38.44	4351	8039.48	9.59	3843.71	10.32	0	0	78.11	4.37	141.80	1.19	132.10	8.45	142.17	9.10	0	1093.81	7.50	0.64	4	470	40	47	8
1818	80.15	38.70	4352	8015.10	9.69	3870.36	9.98	0	0	78.57	4.57	143.47	1.18	128.24	8.52	132.02	8.77	0	1266.12	6.06	0.63	4	470	41	47	7
1819	78.63	38.26	4353	7862.93	7.68	3826.22	10.78	0	0	80.05	4.31	145.82	1.11	110.04	6.75	154.34	9.47	1	1393.77	7.90	0.67	3	470	42	47	6
1820	80.86	39.96	4354	8085.96	10.88	3996.17	7.66	0	0	75.71	2.63	131.55	1.11	236.96	10.57	173.16	6.99	1	1379.19	6.43	0.76	4	470	43	47	5
1821	82.04	40.38	4355	8204.23	6.72	4038.17	7.37	0	0	108.93	5.13	143.43	1.14	109.65	5.87	120.28	6.43	1	1245.00	12.21	0.74	5	470	44	47	4
1822	82.35	40.73	4356	8235.45	7.82	4073.25	6.93	0	0	99.66	4.18	140.95	1.12	143.67	6.88	127.31	6.10	0	1526.65	8.38	0.76	3	470	45	47	3
1823	81.72	40.40	4357	8172.37	11.70	4040.21	8.16	0	0	81.16	4.06	142.53	1.23	180.38	10.43	126.23	7.25	0	1407.23	7.14	0.68	4	470	46	47	2
1824	82.40	38.24	4358	8240.37	19.67	3824.16	17.98	0	0	43.20	5.04	142.62	1.23	129.70	17.24	118.57	15.76	0	553.98	3.24	0.31	3	470	47	47	1
1825	109.50	84.55	4320	10949.98	9.67	8455.44	12.11	0	0	58.27	4.02	141.89	0.95	107.75	8.45	134.95	10.60	1	758.35	5.88	0.56	4	471	1	21	21
1826	109.60	84.53	4321	10959.82	8.63	8452.83	9.90	0	0	76.42	4.14	140.66	1.08	122.80	7.59	140.88	8.70	0	1033.62	7.64	0.66	3	471	2	21	20
1827	109.24	84.47	4323	10924.11	10.22	8447.09	10.53	0	0	60.07	3.57	140.74	0.95	132.46	9.00	136.43	9.27	0	940.58	6.28	0.62	3	471	3	21	19
1828	109.39	84.48	4324	10939.16	6.80	8447.67	8.18	0	0	94.38	4.54	140.55	1.05	108.62	5.94	130.62	7.15	1	868.40	11.65	0.73	4	471	4	21	18
1829	109.33	84.51	4325	10933.29	6.15	8451.45	7.97	0	0	106.27	5.49	145.63	1.09	91.07	5.29	118.34	6.93	1	882.79	10.89	0.71	4	471	5	21	17
1830	109.27	84.41	4326	10926.80	5.78	8441.25	9.21	0	0	88.27	4.08	141.05	0.97	96.29	5.06	153.45	8.06	1	963.23	9.33	0.74	4	471	6	21	16
1831	109.46	84.52	4327	10946.09	6.24	8451.82	7.13	0	0	88.59	3.65	142.20	0.89	116.44	5.47	133.05	6.25	0	843.71	7.74	0.78	3	471	7	21	15
1832	109.64	84.53	4328	10963.84	6.54	8453.13	8.37	0	0	95.05	5.40	143.88	1.03	87.64	5.55	112.82	7.27	1	743.54	9.82	0.68	4	471	8	21	14
1833	109.25	84.80	4329	10924.70	10.69	8479.83	9.95	0	0	60.50	3.33	140.99	0.97	150.09	9.45	139.68	8.80	0	1039.33	5.77	0.64	4	471	9	21	13
1834	109.56	84.62	4330	10955.54	7.41	8461.67	8.36	0	0	78.36	3.98	141.92	0.92	112.08	6.48	126.38	7.31	0	870.73	7.18	0.70	3	471	10	21	12
1835	109.19	84.36	4333	10919.41	8.23	8436.42	10.21	0	0	76.51	4.71	145.39	1.05	102.79	7.20	127.45	8.91	1	933.73	6.88	0.62	4	471	11	21	11
1836	109.61	84.64	4334	10960.79	9.96	8464.44	10.08	0	0	67.89	4.10	140.82	1.03	127.02	8.75	128.44	8.84	0	689.12	6.73	0.62	4	471	12	21	10
1837	109.70	84.88	4338	10969.64	9.06	8488.35	9.46	0	0	69.46	4.42	141.31	0.96	109.34	7.90	114.11	8.25	1	732.62	7.43	0.61	4	471	13	21	9
1838	109.34	84.97	4339	10933.59	9.38	8497.47	11.03	0	0	53.27	3.40	138.43	0.82	112.94	8.21	132.81	9.66	0	242.79	4.16	0.60	4	471	14	21	8
1839	109.63	85.34	4343	10963.36	11.88	8533.99	13.94	0	0	46.73	3.33	140.97	0.93	128.53	10.48	150.91	12.30	0	660.12	4.27	0.52	3	471	15	21	7
1840	109.48	84.54	4344	10947.99	10.87	8453.91	10.44	0	0	53.89	3.02	142.68	0.89	149.88	9.62	144.00	9.24	0	1033.33	4.98	0.63	3	471	16	21	6
1841	109.24	84.34	4347	10923.66	12.46	8433.57	11.58	0	0	60.85	4.16	137.93	1.12	140.47	10.97	130.56	10.20	0	235.71	5.32	0.55	3	471	17	21	5
1842	109.24	84.38	4349	10923.56	13.07	8438.04	16.16	0	0	47.94	3.99	138.86	1.07	121.15	11.51	149.72	14.21	0	932.58	4.94	0.45	3	471	18	21	4
1843	109.41	84.80	4353	10941.20	8.78	8479.89	8.13	0	0	78.43	3.69	141.20	1.02	143.87	7.74	133.18	7.17	0	784.83	6.74	0.72	3	471	19	21	3
1844	109.24	85.10	4354	10923.66	7.49	8510.19	8.82	0	0	78.97	4.00	139.44	0.97	113.93	6.57	134.11	7.73	0	695.46	7.52	0.70	4	471	20	21	2
1845	109.28	84.65	4355	10928.25	12.62	8465.46	13.25	0	0	41.72	2.78	138.12	0.84	146.37	11.19	153.75	11.75	0	216.31	3.80	0.54	3	471	21	21	1
1846	59.51	97.39	4350	5950.56	10.18	9739.07	12.32	0	0	53.93	3.82	138.29	0.91	110.47	8.90	133.78	10.78	1	735.29	5.17	0.55	3	472	1	1	1
1847	106.29	46.52	4352	10628.92	11.48	4651.62	15.77	0	0	52.31	4.76	143.81	1.05	96.91	9.99	133.27	13.76	1	520.85	5.79	0.44	4	473	1	1	1
1848	51.12	46.69	4356	5111.55	6.57	4669.41	7.25	0	0	94.81	4.83	145.22	0.96	99.17	5.75	109.26	6.30	1	776.31	9.79	0.72	4	474	1	5	5
1849	51.09	46.70	4357	5109.19	4.60	4669.65	5.80	0	0	123.32	4.85	140.22	0.94	90.17	4.09	113.27	5.04	1	651.04	8.67	0.81	4	474	2	5	4
1850	51.20	46.53	4358	5119.89	6.58	4653.30	6.96	0	0	96.94	4.43	139.86	0.98	110.70	5.75	117.00	6.07	1	476.58	7.86	0.75	3	474	3	5	3
1851	51.14	46.57	4359	5113.68	6.07	4656.71	7.58	0	0	91.32	4.10	139.12	0.93	104.09	5.32	129.88	6.62	1	852.06	7.93	0.76	4	474	4	5	2
1852	50.94	46.77	4360	5093.89	5.53	4677.25	6.85	0	0	109.39	4.98	142.07	0.99	93.51	4.88	115.58	5.96	1	808.02	9.16	0.76	3	474	5	5	1
1853	64.81	74.68	4366	6481.18	12.56	7468.10	19.86	0	0	53.53	3.76	144.94	1.32	139.39	11.26	214.38	18.68	1	868.27	5.14	0.49	4	475	1	17	17
1854	64.98	71.71	4367	6497.86	10.99	7171.45	15.15	0	0	61.66	2.85	144.18	1.28	187.11	10.18	249.21	14.99	1	1764.23	5.73	0.61	4	475	2	17	16
1855	64.42	71.37	4368	6442.21	9.21	7137.31	8.88	0	0	79.90	3.33	149.57	1.16	171.42	8.25	165.34	7.95	0	2356.17	6.37	0.73	3	475	3	17	15
1856	63.40	71.72	4369	6340.07	6.81	7172.35	6.75	0	0	109.29	4.15	151.54	1.14	138.38	6.01	137.11	5.95	0	1817.85	9.71	0.80	4	475	4	17	14
1857	63.68	71.64	4370	6367.65	5.27	7163.51	5.67	0	0	131.19	4.46	153.94	1.08	119.26	4.61	128.38	4.97	0	2226.12	10.47	0.84	3	475	5	17	13
1858	63.50	71.51	4371	6350.01	7.77	7151.46	7.85	0	0	96.83	3.90	150.06	1.18	149.28	6.89	150.75	6.96	0	1715.81	7.29	0.76	3	475	6	17	12
1859	62.63	70.76	4374	6263.15	8.83	7075.73	7.12	0	0	103.45	4.33	148.11	1.27	162.94	7.82	131.37	6.30	0	1896.96	8.17	0.75	3	475	7	17	11
1860	62.83	71.20	4375	6282.52	9.45	7119.74	8.36	0	0	93.46	4.79	151.05	1.27	142.02	8.32	125.54	7.35	0	1864.67	6.90	0.69	3	475	8	17	10
1861	62.12	71.38	4376	6211.90	8.26	7138.41	9.77	0	0	87.47	4.38	151.33	1.21	127.29	7.28	150.60	8.61	0	1708.81	7.47	0.69	4	475	9	17	9
1862	62.09	71.47	4377	6209.05	7.58	7147.28	7.32	0	0	106.50	4.92	148.97	1.20	126.15	6.64	121.78	6.41	0	1527.46	8.04	0.74	4	475	10	17	8
1863	61.69	71.12	4378	6168.90	8.89	7112.32	7.77	0	0	97.15	4.49	148.36	1.24	148.41	7.84	129.71	6.86	0	1999.75	7.81	0.72	3	475	11	17	7
1864	61.98	70.86	4379	6198.28	5.79	7086.16	7.15	0	0	99.59	3.35	144.29	1.00	133.17	5.13	164.14	6.34	0	2012.06	8.31	0.82	3	475	12	17	6
1865	62.26	71.00	4380	6225.72	6.51	7100.35	7.13	0	0	102.36	4.24	151.65	1.06	120.93	5.71	132.43	6.25	0	2033.29	10.55	0.78	5	475	13	17	5
1866	62.44	71.19	4381	6243.59	7.91	7119.27	7.14	0	0	97.92	4.05	150.12	1.14	147.59	6.98	133.27	6.31	0	1872.75	8.21	0.76	3	475	14	17	4
1867	62.69	72.09	4382	6269.31	10.22	7209.22	8.84	0	0	89.44	4.50	149.50	1.32	156.95	9.04	135.77	7.82	0	2082.88	7.87	0.68	3	475	15	17	3
1868	63.50	72.12	4383	6349.61	9.61	7211.83	7.47	0	0	86.31	3.68	150.36	1.15	174.45	8.55	135.76	6.64	0	2270.62	8.72	0.74	3	475	16	17	2
1869	65.26	74.33	4386	6525.90	13.66	7432.50	17.29	0	0	43.91	3.04	147.54	1.08	153.55	12.26	193.36	15.67	0	1149.54	3.91	0.49	4	475	17	17	1
1870	33.00	56.21	4371	3299.66	4.11	5620.64	4.47	0	0	132.88	4.54	141.09	0.83	92.80	3.63	100.70	3.89	1	1023.94	16.06	0.85	5	476	1	1	1
1871	109.45	84.77	4372	10944.83	6.77	8476.52	8.24	0	0	85.54	4.24	140.11	0.95	104.89	5.90	127.65	7.19	1	923.62	8.08	0.72	3	477	1	2	2
1872	109.39	85.11	4373	10939.12	4.83	8510.69	5.90	0	0	110.49	4.04	141.49	0.88	101.33	4.20	123.90	5.15	1	950.38	9.26	0.83	4	477	2	2	1
1873	73.46	40.00	4373	7346.23	14.07	4000.40	11.95	0	0	52.20	2.57	141.48	1.10	221.84	13.29	190.30	11.04	1	884.88	4.54	0.59	4	478	1	13	13
1874	72.43	41.49	4374	7242.62	10.83	4148.58	10.44	0	0	58.95	3.57	146.09	0.96	137.80	9.54	132.83	9.20	0	932.60	5.02	0.61	3	478	2	13	12
1875	72.24	41.98	4375	7224.49	11.53	4198.10	18.30	0	0	53.43	5.62	148.82	1.14	84.24	10.05	133.68	15.93	1	951.29	5.96	0.38	5	478	3	13	11
1876	71.87	40.90	4376	7186.71	14.18	4090.36	8.60	0	0	68.71	4.33	145.86	1.16	173.43	12.54	105.48	7.59	1	1166.38	8.66	0.59	3	478	4	13	10
1877	71.83	40.51	4377	7182.54	9.41	4051.48	11.05	0	0	72.92	5.07	148.93	1.11	103.96	8.22	122.13	9.64	1	974.92	8.26	0.57	4	478	5	13	9
1878	71.97	40.61	4378	7197.34	12.57	4061.45	12.21	0	0	56.04	3.58	144.21	1.09	152.19	11.15	147.93	10.83	0	849.52	4.33	0.56	3	478	6	13	8
1879	72.24	40.67	4379	7224.13	11.77	4066.79	8.60	0	0	70.59	3.64	145.36	1.11	175.96	10.47	128.79	7.63	0	818.12	6.41	0.66	3	478	7	13	7
1880	72.08	40.76	4380	7207.74	19.51	4075.55	12.12	0	0	44.97	2.71	142.10	1.10	243.56	19.07	157.98	10.98	1	911.83	3.93	0.52	3	478	8	13	6
1881	71.73	41.27	4381	7172.89	15.56	4126.95	14.38	0	0	57.84	4.69	145.89	1.34	147.96	13.74	136.81	12.71	0	953.25	4.82	0.45	3	478	9	13	5
1882	71.60	41.65	4382	7160.46	13.28	4165.15	9.16	0	0	54.46	3.37	145.48	0.92	165.50	11.71	114.31	8.08	0	745.94	5.00	0.60	3	478	10	13	4
1883	70.65	41.04	4383	7065.44	15.81	4103.83	19.27	0	0	46.37	4.16	143.87	1.26	136.18	14.02	165.77	17.13	0	677.94	3.80	0.39	4	478	11	13	3
1884	71.44	40.56	4385	7144.14	13.36	4056.43	20.93	0	0	42.39	4.31	145.35	1.06	101.08	11.66	157.99	18.51	1	433.08	3.50	0.37	5	478	12	13	2
1885	71.65	40.72	4386	7165.21	17.21	4072.24	10.45	0	0	43.64	2.88	144.48	0.91	200.66	15.58	122.78	9.30	0	675.65	3.42	0.54	4	478	13	13	1
1886	65.79	74.27	4384	6578.70	12.35	7426.98	12.51	0	0	69.81	5.04	148.85	1.32	131.83	10.86	133.54	11.00	0	1183.17	5.74	0.53	3	479	1	2	2
1887	66.57	74.82	4385	6656.84	13.34	7481.81	13.52	0	0	49.19	2.85	142.75	1.06	179.03	12.04	180.73	12.33	0	1331.71	4.31	0.56	4	479	2	2	1
1888	109.43	84.97	4387	10943.24	11.31	8496.80	16.09	0	0	49.83	4.80	143.22	0.99	89.64	9.61	128.17	14.01	1	921.65	6.00	0.41	4	480	1	1	1
1889	71.85	41.59	4392	7185.20	17.16	4158.81	13.55	0	0	44.21	3.00	143.75	1.08	195.40	15.63	155.37	12.17	0	885.85	3.82	0.49	4	481	1	3	3
1890	72.13	41.94	4393	7212.74	14.79	4193.71	13.28	0	0	46.90	3.27	145.91	1.03	164.17	13.16	147.55	11.82	0	1167.25	4.04	0.51	4	481	2	3	2
1891	70.78	40.80	4394	7078.14	10.66	4080.07	15.61	0	0	45.56	3.48	146.64	0.89	107.55	9.37	157.27	13.76	1	869.77	7.31	0.50	4	481	3	3	1
1892	71.77	42.02	4399	7176.92	18.01	4201.72	15.78	0	0	40.67	3.23	143.57	1.09	175.80	16.14	154.24	14.11	0	574.88	3.32	0.43	4	482	1	1	1
1893	109.17	84.80	4399	10917.29	10.15	8480.27	12.40	0	0	60.10	4.54	142.20	1.00	103.28	8.88	126.10	10.82	1	983.31	7.57	0.53	5	483	1	3	3
1894	109.46	84.79	4400	10945.95	13.02	8479.34	13.50	0	0	51.08	4.02	141.16	1.03	127.55	11.44	132.25	11.86	0	614.23	4.55	0.49	3	483	2	3	2
1895	109.54	84.69	4401	10954.38	14.55	8468.66	14.70	0	0	41.57	3.45	138.23	0.93	135.24	12.82	136.59	12.95	0	441.96	3.99	0.45	3	483	3	3	1
1896	96.30	30.43	4401	9630.26	10.82	3042.95	14.36	0	0	50.83	4.04	137.74	0.95	104.55	9.46	138.85	12.57	1	135.23	4.08	0.49	4	484	1	1	1
1897	109.42	84.24	4410	10941.80	8.85	8423.80	12.26	0	0	53.34	3.58	142.13	0.83	101.32	7.71	140.46	10.72	1	739.46	4.83	0.58	3	485	1	2	2
1898	109.29	85.02	4411	10929.27	14.57	8502.05	9.85	0	0	56.77	4.47	141.41	1.02	142.40	12.73	96.53	8.71	1	1081.27	6.39	0.50	4	485	2	2	1
1899	61.78	74.04	4415	6177.66	11.92	7404.28	11.85	0	0	65.85	4.22	148.92	1.21	143.47	10.54	142.62	10.48	0	1566.92	5.14	0.57	3	486	1	1	1
1900	109.11	84.85	4423	10911.34	12.76	8485.30	11.60	0	0	58.91	4.71	140.54	1.07	122.81	11.15	111.67	10.15	1	450.27	6.67	0.49	4	487	1	20	20
1901	109.17	84.91	4426	10917.36	9.96	8491.10	12.33	0	0	51.56	3.64	141.12	0.86	108.65	8.73	134.43	10.79	1	618.75	5.45	0.55	3	487	2	20	19
1902	109.58	84.85	4430	10957.77	12.58	8484.97	12.77	0	0	58.80	4.32	140.56	1.14	132.09	11.07	134.12	11.24	0	573.54	5.64	0.52	3	487	3	20	18
1903	109.59	85.26	4434	10958.88	10.65	8526.30	12.02	0	0	62.31	4.60	144.31	1.06	111.00	9.30	125.28	10.51	1	959.48	9.09	0.54	5	487	4	20	17
1904	109.82	85.42	4438	10981.70	8.47	8541.67	11.43	0	0	59.53	4.16	142.70	0.87	93.11	7.43	125.57	9.96	1	619.81	6.28	0.57	5	487	5	20	16
1905	110.04	85.05	4440	11003.66	12.53	8505.22	9.64	0	0	64.44	3.46	137.15	1.11	180.05	11.25	139.21	8.59	0	556.79	5.36	0.63	3	487	6	20	15
1906	109.69	85.09	4441	10969.06	9.48	8508.65	8.01	0	0	60.64	3.22	139.34	0.80	137.54	8.31	116.32	7.03	0	623.42	5.69	0.68	3	487	7	20	14
1907	109.85	85.05	4445	10985.39	14.66	8504.82	18.87	0	0	44.59	3.74	143.17	1.16	135.40	13.02	173.88	16.84	0	878.58	4.29	0.42	3	487	8	20	13
1908	109.68	85.19	4446	10968.32	8.53	8518.80	9.68	0	0	64.28	3.34	139.34	0.89	126.54	7.51	143.68	8.52	0	978.23	6.79	0.68	3	487	9	20	12
1909	109.89	84.98	4447	10988.65	8.64	8497.61	9.54	0	0	68.83	3.70	139.37	0.95	123.87	7.59	136.74	8.38	0	926.94	6.54	0.67	3	487	10	20	11
1910	109.71	85.20	4448	10970.54	10.30	8520.22	8.03	0	0	70.75	4.53	142.18	0.95	123.48	8.97	96.38	7.02	1	767.88	6.38	0.61	4	487	11	20	10
1911	109.16	84.92	4449	10915.87	10.30	8491.90	9.97	0	0	62.95	4.11	140.05	0.96	121.17	9.01	117.33	8.72	0	677.27	6.39	0.59	4	487	12	20	9
1912	109.74	85.35	4450	10974.06	9.66	8535.46	8.71	0	0	66.64	4.04	140.54	0.91	122.40	8.44	110.37	7.60	1	774.23	9.58	0.63	4	487	13	20	8
1913	109.90	85.22	4451	10990.36	8.85	8522.05	9.60	0	0	68.35	3.77	143.25	0.96	123.63	7.77	134.15	8.43	0	1010.94	6.44	0.66	3	487	14	20	7
1914	110.00	85.43	4452	11000.28	15.16	8542.60	13.35	0	0	46.44	3.82	140.96	1.01	141.87	13.33	125.00	11.75	0	546.81	4.61	0.46	4	487	15	20	6
1915	109.63	85.20	4456	10962.94	14.63	8519.98	16.28	0	0	53.67	4.65	143.55	1.27	130.28	12.90	144.98	14.35	0	806.46	5.24	0.43	5	487	16	20	5
1916	109.88	85.35	4458	10988.01	8.38	8535.30	8.33	0	0	75.77	3.46	139.15	0.98	141.49	7.40	140.73	7.35	0	746.96	5.97	0.73	3	487	17	20	4
1917	109.60	85.34	4461	10960.47	11.98	8533.85	13.24	0	0	53.99	3.82	140.57	1.04	130.53	10.56	144.24	11.66	0	148.42	4.28	0.53	3	487	18	20	3
1918	109.93	85.72	4462	10992.71	10.75	8572.49	9.98	0	0	63.48	4.01	139.90	0.99	130.90	9.43	121.45	8.75	0	633.67	5.09	0.60	4	487	19	20	2
1919	109.57	85.34	4463	10956.55	10.51	8533.65	9.17	0	0	62.81	3.63	139.79	0.94	140.19	9.24	122.22	8.06	0	227.58	5.76	0.64	4	487	20	20	1
1920	64.86	34.81	4440	6486.39	11.32	3481.12	14.08	0	0	48.14	3.43	141.42	0.93	122.30	9.97	152.17	12.40	0	257.06	3.96	0.53	4	488	1	2	2
1921	64.96	34.80	4444	6495.63	9.19	3479.71	14.36	0	0	52.57	3.00	141.52	0.94	124.70	8.17	193.64	12.93	0	282.71	4.44	0.61	3	488	2	2	1
1922	12.40	27.36	4441	1239.71	12.13	2736.45	14.86	0	0	49.81	3.80	142.95	1.02	122.55	10.69	150.12	13.08	0	777.08	4.91	0.50	4	489	1	1	1
1923	64.92	33.54	4452	6491.97	10.27	3353.74	10.68	0	0	60.50	4.35	145.17	0.94	109.67	8.97	113.97	9.31	1	528.96	5.52	0.55	4	490	1	1	1
1924	29.26	21.92	4454	2926.13	17.56	2191.65	18.68	0	0	40.61	3.63	143.84	1.16	152.11	15.62	161.74	16.64	0	1150.19	4.53	0.39	5	491	1	2	2
1925	29.80	21.76	4455	2980.45	5.81	2175.66	6.82	0	0	90.38	3.81	143.65	0.85	105.88	5.07	124.43	5.96	1	632.98	7.50	0.78	4	491	2	2	1
1926	78.92	38.18	4463	7892.16	13.89	3817.56	14.67	0	0	56.73	4.18	140.43	1.26	145.84	12.32	153.88	13.03	0	1194.75	5.41	0.50	5	492	1	1	1
1927	65.23	34.33	4466	6522.94	15.05	3433.02	11.08	0	0	50.75	4.13	144.18	0.99	142.31	13.18	104.73	9.69	1	0.52	4.82	0.48	4	493	1	1	1
1928	47.27	58.11	4471	4727.08	8.58	5811.06	13.62	0	0	56.34	4.77	141.58	0.89	77.19	7.34	123.28	11.82	1	483.75	6.52	0.50	5	494	1	1	1
1929	109.57	85.40	4473	10957.36	14.13	8540.00	13.20	0	0	47.27	3.42	142.35	1.00	150.81	12.50	140.92	11.68	0	1187.48	4.79	0.51	3	495	1	3	3
1930	109.58	85.53	4475	10958.38	13.82	8553.25	11.01	0	0	58.70	4.98	142.98	1.07	125.11	12.05	99.56	9.54	1	697.00	7.10	0.47	5	495	2	3	2
1931	109.38	84.91	4476	10937.56	9.98	8491.33	9.14	0	0	67.22	4.06	142.26	0.97	127.06	8.74	116.34	8.01	0	700.88	5.78	0.63	4	495	3	3	1
1932	65.12	34.98	4476	6512.17	33.84	3498.00	18.98	0	0	28.66	4.05	145.61	1.11	184.22	30.12	103.81	16.80	1	238.73	3.39	0.22	4	496	1	2	2
1933	64.76	34.82	4477	6476.25	7.44	3481.92	6.28	0	0	103.62	5.11	146.25	1.05	115.83	6.47	97.90	5.49	1	788.46	8.39	0.73	4	496	2	2	1
1934	76.60	39.22	4477	7659.76	19.07	3922.21	10.44	0	0	51.02	3.01	143.77	1.13	244.21	18.48	138.35	9.41	1	784.92	4.50	0.56	5	497	1	6	6
1935	76.49	39.90	4479	7648.95	14.11	3989.86	8.94	0	0	66.78	3.35	144.52	1.19	216.32	13.06	139.05	8.02	1	1467.29	7.23	0.65	3	497	2	6	5
1936	78.58	40.09	4480	7857.56	7.16	4009.31	6.42	0	0	110.34	4.21	142.26	1.15	144.65	6.30	129.82	5.66	0	1356.04	9.15	0.79	3	497	3	6	4
1937	77.46	40.55	4481	7745.55	10.26	4054.62	7.34	0	0	79.00	3.18	142.62	1.09	196.69	9.29	141.64	6.57	0	1443.69	7.07	0.74	3	497	4	6	3
1938	75.43	39.79	4482	7543.09	17.20	3979.28	10.16	0	0	63.90	4.12	146.95	1.31	205.15	15.63	122.25	9.05	0	1281.08	4.32	0.55	5	497	5	6	2
1939	74.78	40.97	4483	7478.41	11.88	4096.74	7.74	0	0	70.98	3.41	145.51	1.06	190.69	10.67	124.93	6.88	0	1189.12	6.14	0.69	4	497	6	6	1
1940	70.59	73.20	4478	7058.59	12.41	7320.49	14.98	0	0	55.73	4.50	146.52	1.16	118.45	10.91	142.97	13.16	0	783.17	4.38	0.47	4	498	1	1	1
1941	71.28	40.90	4485	7128.00	12.00	4090.23	10.59	0	0	61.43	4.70	151.12	1.03	120.61	10.47	106.50	9.26	1	952.27	7.41	0.52	4	499	1	6	6
1942	71.58	41.60	4487	7157.85	15.91	4160.39	15.70	0	0	45.16	2.79	143.05	1.15	200.81	14.65	196.10	14.71	0	1062.98	3.02	0.50	5	499	2	6	5
1943	72.56	41.56	4488	7255.77	19.94	4155.86	14.13	0	0	50.55	4.17	148.39	1.33	186.76	17.86	132.81	12.59	0	1186.46	4.09	0.43	5	499	3	6	4
1944	71.45	41.37	4489	7144.63	13.28	4137.13	13.38	0	0	48.08	3.43	146.82	0.99	143.68	11.74	144.77	11.83	0	947.94	3.98	0.52	3	499	4	6	3
1945	71.33	41.22	4490	7133.12	13.51	4121.75	9.11	0	0	60.87	3.39	146.80	1.05	187.44	12.10	126.81	8.10	0	1043.71	4.45	0.62	4	499	5	6	2
1946	72.07	40.79	4491	7207.11	10.37	4079.04	8.31	0	0	72.44	3.52	144.95	1.04	164.53	9.22	132.14	7.36	0	1453.48	6.04	0.69	3	499	6	6	1
1947	109.45	85.00	4485	10945.07	10.81	8500.49	10.36	0	0	57.25	4.03	143.30	0.90	117.95	9.44	112.99	9.05	0	676.12	5.15	0.56	4	500	1	12	12
1948	110.23	85.51	4489	11022.70	11.63	8551.46	10.25	0	0	55.64	3.29	139.03	0.94	151.64	10.27	133.67	9.06	0	361.19	4.88	0.61	3	500	2	12	11
1949	109.74	85.14	4490	10973.70	5.51	8513.77	7.42	0	0	100.22	4.26	144.34	0.96	99.82	4.81	134.36	6.48	1	800.83	8.62	0.78	4	500	3	12	10
1950	109.85	85.36	4492	10985.26	5.31	8536.24	7.01	0	0	116.35	4.98	144.64	1.05	95.48	4.66	126.03	6.11	1	1216.15	9.40	0.78	4	500	4	12	9
1951	109.78	85.07	4493	10977.58	5.17	8507.45	6.51	0	0	123.14	4.73	143.33	1.07	103.61	4.52	130.46	5.69	1	1002.67	11.03	0.81	4	500	5	12	8
1952	109.57	84.85	4494	10956.54	11.54	8484.70	10.93	0	0	60.48	4.45	146.37	1.02	120.55	10.09	114.11	9.55	0	891.00	5.01	0.53	4	500	6	12	7
1953	109.90	85.07	4495	10989.88	6.72	8507.23	5.90	0	0	84.32	3.67	144.24	0.79	118.67	5.86	104.31	5.16	1	906.67	8.48	0.77	4	500	7	12	6
1954	109.67	85.03	4496	10966.67	7.13	8503.09	8.77	0	0	78.56	4.05	145.45	0.93	106.46	6.23	130.90	7.66	1	919.42	7.81	0.70	3	500	8	12	5
1955	109.87	84.76	4497	10987.45	8.13	8475.72	8.83	0	0	75.94	4.34	142.87	0.96	109.32	7.10	118.70	7.71	1	662.06	8.05	0.66	3	500	9	12	4
1956	109.83	85.23	4499	10983.11	6.02	8522.91	6.32	0	0	106.28	4.46	140.46	0.98	110.33	5.26	115.74	5.51	1	946.17	10.98	0.78	4	500	10	12	3
1957	109.71	85.04	4500	10970.63	5.78	8504.35	6.25	0	0	94.35	4.53	144.15	0.83	92.12	4.98	99.88	5.46	1	732.38	8.50	0.75	4	500	11	12	2
1958	109.71	85.21	4501	10970.69	4.86	8521.44	5.23	0	0	109.34	3.88	143.09	0.82	105.15	4.23	113.10	4.56	1	983.83	10.91	0.84	4	500	12	12	1
1959	53.23	85.33	4526	5323.39	12.48	8532.83	8.80	0	0	64.72	5.29	138.39	0.99	116.91	10.84	81.62	7.39	1	338.00	7.10	0.51	5	501	1	1	1
1960	109.49	84.85	4535	10949.34	9.80	8485.24	7.65	0	0	74.45	4.10	140.45	0.97	136.94	8.57	106.97	6.71	1	968.25	8.67	0.67	4	502	1	14	14
1961	109.37	84.68	4536	10937.34	13.58	8468.43	13.88	0	0	47.75	3.75	141.52	1.00	133.15	11.95	136.17	12.22	0	803.62	4.39	0.48	3	502	2	14	13
1962	109.76	84.54	4538	10976.14	10.95	8453.86	12.43	0	0	59.43	4.59	142.26	1.04	109.10	9.57	123.85	10.86	1	903.94	6.76	0.51	4	502	3	14	12
1963	109.79	85.00	4539	10979.13	11.18	8500.42	10.78	0	0	67.28	4.68	141.21	1.11	123.62	9.79	119.16	9.44	0	1071.21	6.42	0.56	3	502	4	14	11
1964	109.69	84.64	4543	10969.01	7.68	8464.44	9.46	0	0	79.76	5.00	143.89	1.00	93.85	6.64	115.77	8.23	1	1393.85	8.34	0.63	4	502	5	14	10
1965	109.41	85.16	4544	10940.62	13.06	8516.11	11.41	0	0	53.23	4.50	143.45	0.96	118.55	11.38	103.67	9.97	1	789.08	4.82	0.47	4	502	6	14	9
1966	109.82	85.06	4546	10981.51	12.50	8506.42	11.44	0	0	62.97	5.42	143.44	1.11	111.63	10.89	102.22	10.00	1	977.62	6.51	0.48	5	502	7	14	8
1967	109.82	85.05	4547	10981.59	8.38	8505.09	7.74	0	0	83.09	4.49	141.70	1.00	119.12	7.31	110.02	6.76	1	853.77	7.32	0.69	4	502	8	14	7
1968	109.61	85.06	4549	10960.90	6.71	8506.22	7.49	0	0	78.82	4.04	142.37	0.82	100.43	5.82	112.09	6.52	1	937.65	7.37	0.71	4	502	9	14	6
1969	109.34	85.19	4550	10934.18	10.07	8519.01	7.62	0	0	78.28	4.47	141.48	1.03	135.73	8.80	102.63	6.67	1	519.81	6.34	0.66	3	502	10	14	5
1970	109.37	85.46	4554	10936.88	11.86	8545.52	7.86	0	0	58.93	3.76	138.28	0.85	142.55	10.35	94.20	6.76	1	319.44	5.88	0.61	4	502	11	14	4
1971	109.77	85.58	4555	10976.84	15.52	8558.35	11.94	0	0	47.86	3.24	136.99	1.02	177.22	13.85	136.58	10.62	0	150.79	4.79	0.53	3	502	12	14	3
1972	109.75	85.31	4557	10974.98	9.02	8530.66	7.41	0	0	73.33	3.91	138.53	0.90	129.91	7.88	106.66	6.47	1	782.38	7.01	0.69	3	502	13	14	2
1973	109.47	85.02	4559	10946.93	7.42	8501.74	9.44	0	0	75.19	3.90	142.05	0.95	110.27	6.50	140.23	8.27	1	832.44	6.33	0.69	3	502	14	14	1
1974	98.30	68.55	4538	9830.28	13.44	6854.53	15.13	0	0	42.20	3.06	135.70	0.94	143.20	11.93	161.20	13.43	0	407.27	3.99	0.49	3	503	1	1	1
1975	73.75	41.77	4558	7375.01	10.69	4177.05	9.71	0	0	71.23	4.07	146.12	1.12	144.31	9.42	131.15	8.56	0	1117.79	5.75	0.63	3	504	1	8	8
1976	72.92	41.93	4559	7291.97	14.90	4193.46	8.70	0	0	60.41	3.73	143.51	1.05	185.44	13.31	108.73	7.69	1	1006.23	6.16	0.59	4	504	2	8	7
1977	72.51	41.44	4560	7250.87	17.50	4143.96	12.24	0	0	45.96	3.15	143.05	1.06	197.00	15.84	138.65	10.95	0	702.52	4.01	0.50	3	504	3	8	6
1978	73.29	40.61	4563	7329.20	15.27	4061.12	10.02	0	0	57.01	3.32	143.26	1.11	202.08	13.89	133.78	8.96	0	1098.69	4.46	0.59	4	504	4	8	5
1979	74.80	42.46	4564	7479.65	7.70	4246.50	8.41	0	0	94.67	4.64	144.40	1.15	120.95	6.76	132.09	7.38	0	1068.00	8.72	0.71	3	504	5	8	4
1980	74.87	42.07	4565	7487.21	5.56	4207.26	6.59	0	0	109.45	4.24	146.33	0.99	110.54	4.87	130.88	5.76	1	1514.56	7.76	0.80	3	504	6	8	3
1981	74.85	42.35	4566	7484.78	6.20	4234.65	7.47	0	0	111.16	4.84	144.84	1.14	109.56	5.43	131.97	6.54	1	1383.19	14.16	0.77	4	504	7	8	2
1982	76.01	40.70	4567	7601.49	13.69	4069.70	10.20	0	0	67.39	4.27	146.69	1.23	166.79	12.15	124.48	9.02	0	1180.94	5.40	0.58	3	504	8	8	1
1983	35.98	63.94	4561	3598.04	9.15	6394.10	12.58	0	0	62.62	4.04	141.00	1.02	109.18	8.04	150.02	11.05	1	780.54	5.97	0.59	3	505	1	1	1
1984	50.96	49.68	4564	5096.03	9.16	4968.16	8.63	0	0	72.12	4.68	142.09	0.94	108.40	7.98	102.06	7.49	1	868.25	5.71	0.61	3	506	1	10	10
1985	50.64	49.65	4565	5064.31	9.52	4964.66	8.90	0	0	78.46	4.44	139.99	1.09	129.38	8.34	120.99	7.80	0	899.79	8.62	0.65	3	506	2	10	9
1986	50.54	49.50	4566	5054.16	6.23	4949.80	6.97	0	0	95.84	4.64	139.20	0.93	98.76	5.38	110.56	6.06	1	511.88	9.07	0.74	4	506	3	10	8
1987	50.68	49.66	4567	5068.30	8.00	4965.58	8.80	0	0	80.61	4.46	139.34	1.01	111.22	6.99	122.46	7.69	1	544.54	6.84	0.67	4	506	4	10	7
1988	50.76	49.67	4568	5075.99	7.27	4966.60	8.62	0	0	82.89	4.74	139.14	0.97	97.59	6.33	115.74	7.50	1	278.38	8.98	0.67	4	506	5	10	6
1989	50.61	49.63	4569	5061.36	8.33	4963.44	7.06	0	0	73.67	3.33	136.99	0.86	141.85	7.32	120.33	6.21	0	365.62	8.27	0.74	3	506	6	10	5
1990	50.81	49.60	4570	5080.72	11.56	4960.39	10.40	0	0	61.62	4.39	140.66	1.01	124.81	10.11	112.34	9.09	0	429.65	5.87	0.55	4	506	7	10	4
1991	51.29	50.12	4571	5129.30	10.46	5012.19	8.44	0	0	71.63	4.84	145.77	0.99	119.07	9.11	96.17	7.41	1	943.73	6.77	0.59	4	506	8	10	3
1992	50.49	49.71	4572	5048.89	7.02	4971.13	7.47	0	0	76.65	3.50	138.41	0.84	118.47	6.15	126.06	6.55	0	682.52	7.10	0.74	3	506	9	10	2
1993	50.70	49.85	4573	5070.32	12.80	4984.71	14.83	0	0	53.58	4.39	140.35	1.12	120.28	11.25	139.33	13.02	0	520.23	5.07	0.47	3	506	10	10	1
1994	53.31	85.23	4568	5330.92	6.28	8523.43	11.19	0	0	72.77	4.55	138.07	0.89	75.49	5.21	136.87	9.72	1	946.33	7.61	0.63	4	507	1	1	1
1995	110.06	84.84	4569	11005.80	14.73	8484.47	10.24	0	0	49.59	3.92	138.90	0.91	143.44	12.88	99.77	8.99	1	284.96	6.12	0.50	4	508	1	1	1
1996	76.64	39.38	4573	7664.06	7.16	3938.40	5.72	0	0	97.78	4.20	147.33	0.93	128.05	6.25	102.26	4.98	1	1519.94	7.30	0.77	3	509	1	10	10
1997	77.31	39.19	4574	7730.93	10.35	3918.86	6.51	0	0	94.68	4.57	144.45	1.18	165.26	9.10	104.08	5.73	1	1291.88	9.15	0.72	4	509	2	10	9
1998	75.86	40.61	4575	7585.94	6.95	4061.19	6.40	0	0	111.74	4.76	146.55	1.12	125.39	6.08	115.43	5.60	0	1293.71	9.41	0.77	5	509	3	10	8
1999	74.96	41.53	4576	7496.44	12.11	4153.12	9.57	0	0	72.76	3.86	146.32	1.23	176.04	10.85	139.69	8.52	0	1345.35	5.58	0.64	4	509	4	10	7
[truncated: 4,674 more rows]
