# Supplementary material for: Single-lipid tracking reveals heterogeneities in the nanoscale dynamics of colloid-supported lipid bilayers
Source: Soft Matter. 2025 Mar 26;21(16):3058–66. doi: 10.1039/d4sm01299b (PMC11957375; doi:10.1039/d4sm01299b)
Supplement: SM-021-D4SM01299B-s001 [file SM-021-D4SM01299B-s001.zip › RAW_DOM_tracks/Phase_separated_DOM/S01R18_Results_pix@100_SNR@5_PSF@1p6_link@3_gap@3.csv]

	X_(px)	Y_(px)	Frame_Number	X_(nm)	X_loc_error(nm)	Y_(nm)	Y_loc_error(nm)	Z_(nm)	Z_loc_error(nm)	Amplitude_fit	Amp_error	BGfit	BGfit_error	SD_X_(nm)	SD_X_error(nm)	SD_Y_(nm)	SD_Y_error(nm)	False_positive	IntegratedInt	SNR	R2_fit	Iterations_fit	Track_ID	Particle_ID	Track_Length	Reverse_numbering
1	84.72	55.07	11	8472.05	21.50	5507.39	12.17	0	0	40.48	2.48	143.53	1.00	251.18	21.44	155.39	11.01	1	1267.79	7.21	0.53	5	1	1	5	5
2	84.12	55.00	14	8412.13	17.62	5500.32	17.08	0	0	42.17	3.16	147.03	1.18	182.60	16.05	177.51	15.48	0	1258.67	3.62	0.44	4	1	2	5	4
3	84.96	54.66	15	8495.79	16.17	5466.33	13.77	0	0	49.27	2.99	153.06	1.19	206.35	15.01	177.78	12.51	0	1626.15	4.05	0.52	5	1	3	5	3
4	86.87	53.07	16	8687.40	24.37	5306.85	16.98	0	0	42.51	3.07	155.58	1.39	254.44	24.36	184.97	15.71	1	2051.77	5.59	0.40	5	1	4	5	2
5	84.70	51.80	19	8470.40	17.20	5179.52	14.62	0	0	45.29	2.79	145.18	1.14	209.88	16.57	185.31	13.33	1	1507.77	3.81	0.52	5	1	5	5	1
6	87.50	55.55	23	8749.67	12.95	5554.75	13.24	0	0	66.83	3.23	144.65	1.41	209.15	12.07	209.78	12.66	1	1528.10	5.84	0.61	5	2	1	3	3
7	87.93	55.41	24	8792.53	22.60	5540.66	14.55	0	0	53.61	2.37	141.30	1.34	330.67	24.40	245.22	14.69	1	2087.96	5.74	0.58	5	2	2	3	2
8	89.60	57.26	26	8960.44	23.04	5725.76	15.68	0	0	40.51	3.59	151.22	1.22	200.54	20.93	137.47	14.03	0	820.19	2.64	0.38	4	2	3	3	1
9	87.87	54.42	34	8787.37	18.22	5441.59	19.93	0	0	40.26	3.02	151.80	1.25	189.19	16.82	206.61	18.45	0	1737.33	3.69	0.40	4	3	1	10	10
10	88.07	55.36	35	8807.14	16.22	5536.26	19.95	0	0	52.42	4.87	158.30	1.47	135.06	14.39	166.00	17.69	0	1583.27	3.97	0.38	4	3	2	10	9
11	88.09	55.54	37	8809.40	17.48	5553.77	14.35	0	0	50.03	2.33	139.09	1.23	278.76	18.44	234.56	14.26	1	1244.65	4.98	0.55	5	3	3	10	8
12	86.96	56.30	38	8695.66	14.96	5630.00	18.19	0	0	44.12	3.13	148.17	1.15	164.18	13.46	194.43	17.13	0	1598.46	3.27	0.48	5	3	4	10	7
13	87.66	54.84	39	8766.34	16.63	5483.61	19.44	0	0	43.23	3.48	155.79	1.24	161.01	14.92	186.78	17.72	0	1774.81	3.84	0.41	5	3	5	10	6
14	88.01	53.84	40	8800.55	16.17	5384.10	12.48	0	0	53.11	2.81	148.38	1.22	233.38	15.63	185.26	11.46	1	2149.48	6.85	0.56	4	3	6	10	5
15	87.21	53.55	42	8721.34	20.17	5354.81	12.74	0	0	49.33	2.45	145.43	1.24	295.24	21.97	203.79	11.96	1	1755.33	5.21	0.52	4	3	7	10	4
16	84.66	54.33	43	8465.58	16.34	5433.25	14.83	0	0	53.73	3.35	144.60	1.37	204.23	15.10	186.34	13.54	0	1270.35	3.91	0.50	5	3	8	10	3
17	87.26	54.64	44	8726.44	15.92	5464.14	18.02	0	0	54.19	3.79	153.54	1.49	177.74	14.45	200.15	16.54	0	1719.42	4.91	0.45	4	3	9	10	2
18	88.95	55.86	45	8894.59	18.91	5586.44	10.63	0	0	59.57	4.16	153.94	1.30	207.53	17.32	118.23	9.45	0	1594.52	4.10	0.52	4	3	10	10	1
19	91.99	56.86	48	9199.20	13.95	5686.24	28.41	0	0	39.35	4.66	146.80	1.18	91.34	12.54	183.95	25.37	1	66.54	3.31	0.32	5	4	1	1	1
20	89.33	53.91	50	8932.80	12.45	5391.07	13.48	0	0	53.69	2.74	149.79	1.14	190.78	11.41	205.04	12.53	0	1670.50	4.53	0.59	3	5	1	4	4
21	88.65	53.21	51	8864.66	18.28	5321.29	14.24	0	0	47.64	3.16	155.39	1.25	213.48	17.00	168.33	12.91	1	1613.12	5.41	0.48	4	5	2	4	3
22	87.62	53.22	52	8761.56	16.10	5322.26	12.86	0	0	53.89	2.99	148.47	1.26	224.23	15.24	181.31	11.86	1	1861.23	7.00	0.56	5	5	3	4	2
23	86.23	53.51	53	8623.22	15.03	5350.53	10.73	0	0	58.06	3.22	150.86	1.17	207.29	14.00	150.99	9.64	0	1994.23	4.67	0.59	3	5	4	4	1
24	65.52	34.67	74	6552.34	19.23	3467.05	16.27	0	0	38.57	3.34	138.40	1.08	171.74	17.14	145.46	14.49	0	569.00	4.11	0.40	3	6	1	1	1
25	52.73	56.40	95	5273.21	15.78	5640.13	12.88	0	0	55.47	2.97	145.97	1.29	227.38	15.05	189.16	11.84	1	1619.27	5.26	0.55	4	7	1	48	48
26	54.68	55.55	96	5467.99	16.30	5554.66	8.13	0	0	60.37	3.63	149.95	1.06	207.94	14.81	104.81	7.18	1	1438.75	6.72	0.60	4	7	2	48	47
27	53.56	55.91	97	5355.92	17.97	5591.31	12.08	0	0	48.30	2.96	148.75	1.14	224.89	16.91	154.16	10.92	1	1503.73	5.45	0.53	4	7	3	48	46
28	54.81	55.00	98	5480.87	22.72	5500.11	16.06	0	0	43.02	3.12	147.57	1.32	238.72	22.02	173.78	14.69	1	1746.92	6.07	0.42	5	7	4	48	45
29	52.43	55.99	99	5243.15	23.92	5598.53	17.52	0	0	46.04	2.78	142.77	1.48	292.24	26.01	227.61	17.06	1	1435.73	5.01	0.40	4	7	5	48	44
30	50.77	57.04	100	5077.24	11.12	5703.66	10.83	0	0	67.13	3.35	146.70	1.18	173.30	9.99	168.81	9.74	0	1603.98	6.15	0.65	3	7	6	48	43
31	49.50	57.10	101	4949.70	25.00	5709.91	16.27	0	0	38.74	2.53	143.23	1.24	283.27	26.55	197.49	15.22	1	1461.04	5.01	0.42	4	7	7	48	42
32	50.46	56.93	102	5046.34	11.97	5692.66	9.71	0	0	67.58	3.71	146.83	1.14	168.49	10.63	136.84	8.62	0	1242.81	4.85	0.63	3	7	8	48	41
33	51.73	57.21	103	5173.24	14.67	5721.43	20.49	0	0	43.06	3.18	150.91	1.20	155.28	13.23	213.84	19.03	1	1915.08	6.18	0.44	3	7	9	48	40
34	52.21	57.06	104	5221.22	13.61	5705.73	13.06	0	0	55.29	3.13	147.22	1.19	186.84	12.37	179.42	11.86	0	1574.69	4.56	0.56	3	7	10	48	39
35	54.05	56.15	105	5405.25	12.43	5615.32	11.87	0	0	55.48	2.79	145.82	1.09	192.36	11.39	184.38	10.81	0	1519.50	5.15	0.61	3	7	11	48	38
36	52.31	57.21	106	5231.39	11.40	5720.90	11.48	0	0	63.67	3.56	149.07	1.15	158.12	10.15	159.26	10.23	0	1507.81	6.90	0.61	3	7	12	48	37
37	52.53	57.03	107	5253.41	12.34	5703.31	11.02	0	0	65.25	3.19	144.29	1.23	196.35	11.27	175.89	10.01	0	1140.33	5.16	0.63	4	7	13	48	36
38	52.66	56.53	108	5265.60	10.20	5652.74	7.96	0	0	73.52	4.06	151.34	1.00	142.08	8.94	110.84	6.97	1	1244.44	7.62	0.66	4	7	14	48	35
39	53.04	56.21	109	5303.82	12.94	5620.90	14.71	0	0	60.83	3.98	148.50	1.33	153.45	11.56	174.18	13.17	0	1561.88	5.13	0.53	3	7	15	48	34
40	53.10	56.33	110	5309.51	14.85	5632.58	9.39	0	0	62.49	3.57	148.86	1.15	200.18	13.51	127.78	8.37	0	1462.38	4.40	0.61	4	7	16	48	33
41	52.69	56.07	111	5269.39	12.57	5607.09	9.84	0	0	62.96	3.68	151.31	1.09	166.20	11.13	130.27	8.72	0	1706.92	5.86	0.61	3	7	17	48	32
42	52.86	55.71	112	5286.50	11.57	5570.96	11.77	0	0	65.85	4.10	148.96	1.19	143.46	10.24	145.96	10.41	0	1538.23	4.95	0.58	4	7	18	48	31
43	52.09	55.82	113	5208.89	13.28	5582.37	10.05	0	0	69.18	3.65	146.71	1.27	194.62	12.08	148.30	9.00	0	1948.79	5.50	0.63	4	7	19	48	30
44	52.06	56.29	114	5205.56	9.98	5628.93	10.47	0	0	78.80	4.39	153.11	1.24	138.19	8.81	144.91	9.24	0	1931.19	6.96	0.64	3	7	20	48	29
45	51.68	55.56	115	5167.87	9.05	5555.92	7.87	0	0	81.53	3.23	148.85	1.10	176.93	8.11	153.98	7.03	0	2241.90	7.68	0.75	3	7	21	48	28
46	51.41	56.35	116	5140.65	9.40	5634.64	9.76	0	0	85.60	5.33	154.19	1.23	116.11	8.21	120.64	8.53	0	1803.50	6.77	0.62	5	7	22	48	27
47	51.25	56.36	117	5124.57	14.83	5636.50	9.18	0	0	69.73	4.23	153.14	1.26	188.26	13.27	116.97	8.13	0	2035.44	5.19	0.59	4	7	23	48	26
48	51.71	56.26	118	5171.37	8.90	5626.32	8.11	0	0	91.10	4.56	152.65	1.18	136.81	7.82	124.70	7.13	0	1893.60	7.96	0.70	4	7	24	48	25
49	52.17	55.65	119	5217.40	14.43	5565.22	8.95	0	0	60.34	2.85	147.35	1.09	232.91	13.77	148.51	8.08	1	1368.96	6.05	0.66	4	7	25	48	24
50	52.27	55.34	120	5227.49	13.93	5533.66	10.17	0	0	72.16	4.01	153.23	1.35	192.35	12.76	142.23	9.09	0	2175.33	5.23	0.61	4	7	26	48	23
51	53.22	55.16	121	5321.68	17.70	5516.31	10.35	0	0	56.73	3.13	146.73	1.21	242.46	17.15	146.85	9.35	1	1936.06	7.45	0.58	4	7	27	48	22
52	52.63	55.56	122	5262.70	10.65	5555.81	12.98	0	0	62.20	3.42	145.80	1.14	150.29	9.53	180.93	11.91	0	1704.23	4.89	0.62	5	7	28	48	21
53	53.27	54.10	123	5327.19	9.86	5409.86	9.00	0	0	80.86	5.87	154.41	1.12	104.30	8.56	95.34	7.90	1	1315.96	7.74	0.56	4	7	29	48	20
54	53.22	54.60	124	5321.65	18.34	5459.67	19.96	0	0	44.29	3.23	148.64	1.39	196.70	16.94	212.84	18.66	1	1692.58	5.82	0.41	5	7	30	48	19
55	54.10	54.01	125	5409.94	14.51	5400.62	11.38	0	0	60.10	3.32	147.59	1.24	202.92	13.34	160.66	10.26	0	1807.17	4.86	0.59	4	7	31	48	18
56	54.30	53.95	126	5430.02	8.93	5395.02	7.82	0	0	103.36	4.71	148.26	1.33	151.12	7.88	132.45	6.91	0	2012.56	7.89	0.73	3	7	32	48	17
57	54.20	53.81	127	5420.30	11.48	5380.56	8.42	0	0	87.17	4.71	152.93	1.32	164.04	10.14	120.39	7.43	0	2168.38	5.52	0.66	4	7	33	48	16
58	54.11	53.96	128	5410.51	9.48	5395.95	8.92	0	0	81.51	4.11	157.66	1.16	145.16	8.37	136.54	7.88	0	2245.85	4.94	0.68	3	7	34	48	15
59	53.83	54.09	129	5382.76	9.78	5409.20	8.13	0	0	91.59	3.86	148.39	1.29	179.84	8.78	149.93	7.27	0	2196.19	6.44	0.73	4	7	35	48	14
60	54.38	54.06	130	5437.74	9.60	5406.47	7.76	0	0	89.43	3.65	148.60	1.22	182.19	8.61	147.61	6.94	0	2109.81	7.50	0.74	3	7	36	48	13
61	54.15	53.57	131	5415.00	8.06	5357.29	8.82	0	0	91.36	4.37	154.17	1.18	129.88	7.10	142.01	7.76	0	2290.44	6.65	0.71	4	7	37	48	12
62	54.38	53.86	132	5438.47	11.66	5385.78	8.10	0	0	94.64	4.70	151.30	1.43	181.43	10.39	126.41	7.19	0	2163.33	7.86	0.68	3	7	38	48	11
63	54.08	53.72	133	5408.44	8.47	5372.38	8.80	0	0	91.79	4.38	153.42	1.22	137.00	7.47	142.26	7.76	0	1638.81	5.98	0.71	3	7	39	48	10
64	54.17	53.75	134	5416.80	8.06	5374.55	6.95	0	0	100.63	4.28	155.29	1.15	145.94	7.10	125.83	6.12	0	2450.62	9.41	0.76	4	7	40	48	9
65	54.20	54.00	135	5420.23	11.83	5399.87	10.06	0	0	87.60	5.06	155.17	1.48	158.09	10.47	134.53	8.90	0	2232.04	5.97	0.62	3	7	41	48	8
66	54.31	53.85	136	5431.33	13.05	5385.36	9.47	0	0	88.68	5.70	154.53	1.50	156.54	11.48	113.55	8.33	0	2269.29	7.43	0.58	4	7	42	48	7
67	54.18	54.04	137	5418.39	11.59	5403.82	9.69	0	0	76.58	3.99	152.10	1.28	172.10	10.34	144.22	8.63	0	2232.71	5.70	0.65	3	7	43	48	6
68	54.17	54.39	138	5417.13	15.85	5439.33	12.02	0	0	55.35	3.54	150.82	1.21	191.72	14.34	146.23	10.76	0	1747.48	4.44	0.54	4	7	44	48	5
69	54.84	53.59	139	5484.00	13.41	5359.48	18.57	0	0	50.65	4.13	148.79	1.23	127.21	11.88	174.20	16.85	0	1153.58	4.31	0.45	4	7	45	48	4
70	54.82	54.29	140	5482.40	19.88	5428.66	14.87	0	0	48.16	2.67	138.33	1.30	266.26	20.41	209.36	14.22	1	1093.62	4.11	0.50	5	7	46	48	3
71	54.40	55.88	141	5439.98	13.90	5587.89	9.80	0	0	62.51	2.90	146.38	1.18	230.03	13.22	165.88	8.91	1	2091.38	6.10	0.64	3	7	47	48	2
72	54.94	54.74	142	5494.23	15.68	5473.62	14.37	0	0	46.89	3.53	151.25	1.11	161.28	13.96	147.86	12.77	0	1448.92	2.96	0.47	3	7	48	48	1
73	90.76	54.62	103	9075.65	17.71	5462.07	22.77	0	0	36.33	3.21	156.33	1.17	156.27	15.93	199.56	20.77	0	1675.85	3.09	0.36	3	8	1	4	4
74	90.60	54.30	105	9060.16	19.26	5430.21	12.30	0	0	56.30	5.21	158.54	1.31	160.31	16.91	102.39	10.78	1	1924.77	8.28	0.41	4	8	2	4	3
75	90.60	54.33	106	9060.08	15.42	5433.20	16.12	0	0	45.67	2.46	150.74	1.16	219.41	14.93	231.76	15.54	1	1475.71	3.27	0.53	5	8	3	4	2
76	90.86	54.74	107	9085.71	15.01	5474.34	19.77	0	0	48.71	3.18	149.52	1.34	180.07	13.80	229.62	19.11	1	1824.46	5.86	0.49	5	8	4	4	1
77	87.47	50.97	109	8746.88	18.02	5096.79	14.85	0	0	51.25	3.25	147.62	1.37	220.36	16.96	183.73	13.63	1	1355.94	4.19	0.50	5	9	1	3	3
78	87.67	51.64	110	8766.90	19.13	5164.16	16.42	0	0	47.41	3.17	146.46	1.35	221.81	18.06	189.61	15.52	1	1809.83	5.64	0.47	5	9	2	3	2
79	87.18	50.66	111	8717.67	14.63	5065.81	19.20	0	0	46.06	3.48	146.02	1.20	150.73	13.10	193.11	17.96	0	1124.19	4.12	0.47	5	9	3	3	1
80	85.03	52.20	116	8503.37	21.86	5219.63	17.56	0	0	49.09	3.55	147.87	1.55	231.61	21.09	190.16	16.32	1	1335.65	6.25	0.42	5	10	1	1	1
81	50.25	56.19	144	5025.30	11.73	5618.54	10.06	0	0	71.98	2.71	136.72	1.25	236.45	11.50	207.91	9.53	1	1602.54	7.36	0.69	4	11	1	7	7
82	48.98	57.06	145	4898.37	17.68	5706.06	15.55	0	0	48.05	3.95	146.01	1.25	166.51	15.77	146.70	13.84	0	1282.31	3.96	0.43	5	11	2	7	6
83	48.26	56.00	146	4826.48	13.15	5600.10	13.06	0	0	59.80	3.93	145.72	1.23	154.90	11.72	153.93	11.61	0	1343.96	5.33	0.54	4	11	3	7	5
84	48.98	55.80	147	4897.61	15.21	5579.78	11.73	0	0	52.87	2.58	142.39	1.14	237.54	14.80	188.82	10.80	1	1689.60	5.66	0.59	4	11	4	7	4
85	48.29	56.02	149	4829.49	16.67	5602.47	14.72	0	0	46.17	2.92	143.90	1.16	202.58	15.60	181.44	13.44	0	1509.58	4.17	0.51	5	11	5	7	3
86	49.54	56.58	153	4953.50	13.65	5658.45	14.42	0	0	48.70	3.52	147.90	1.07	146.11	12.10	154.38	12.79	0	643.46	5.11	0.50	3	11	6	7	2
87	49.18	56.90	154	4918.13	18.16	5690.30	23.81	0	0	31.94	2.75	148.82	1.07	164.77	16.43	212.91	22.19	1	1487.62	6.40	0.35	4	11	7	7	1
88	91.11	53.68	177	9111.20	16.57	5368.29	14.73	0	0	55.64	3.31	155.24	1.42	215.66	15.60	193.92	13.56	1	2544.67	5.85	0.51	5	12	1	6	6
89	91.97	52.17	178	9196.92	19.88	5217.33	19.57	0	0	44.44	3.03	147.98	1.42	225.72	19.13	221.93	18.83	1	1979.65	5.03	0.44	5	12	2	6	5
90	90.92	51.59	179	9091.56	19.55	5158.79	14.62	0	0	54.43	3.05	143.99	1.44	260.90	19.83	201.72	14.03	1	1726.81	4.75	0.53	5	12	3	6	4
91	92.20	52.18	180	9220.45	19.03	5218.26	23.35	0	0	42.08	3.85	152.62	1.42	162.05	17.12	196.55	21.52	0	1370.21	2.68	0.36	5	12	4	6	3
92	90.29	53.15	181	9028.98	14.60	5314.72	12.75	0	0	54.92	2.60	148.77	1.22	237.50	14.20	209.72	12.10	1	2140.10	5.74	0.59	5	12	5	6	2
93	92.28	54.28	182	9227.59	22.64	5427.72	15.43	0	0	46.43	3.05	144.62	1.35	249.06	22.67	184.67	14.14	1	1397.81	4.78	0.47	5	12	6	6	1
94	6.22	43.11	196	621.88	16.39	4310.58	11.87	0	0	44.40	3.40	139.94	0.95	165.01	14.48	119.57	10.48	0	0.00	0.00	0.49	4	13	1	2	2
95	6.77	43.03	198	676.87	10.14	4303.16	11.45	0	0	49.87	2.78	139.15	0.84	140.63	8.99	158.69	10.17	0	869.65	5.34	0.63	3	13	2	2	1
96	115.35	15.29	199	11534.78	17.60	1528.68	11.51	0	0	50.01	4.08	144.13	1.09	166.23	15.50	108.79	10.13	1	922.75	4.86	0.46	3	14	1	1	1
97	6.40	43.01	206	640.23	11.30	4301.42	13.11	0	0	52.76	4.07	139.36	0.97	112.72	9.89	130.76	11.48	0	0.00	0.00	0.51	3	15	1	1	1
98	115.22	14.91	253	11522.41	9.81	1490.94	12.14	0	0	60.62	4.21	145.57	0.99	108.66	8.59	134.51	10.63	1	1262.10	6.70	0.56	4	16	1	1	1
99	90.13	53.49	254	9013.09	34.70	5348.96	24.06	0	0	30.98	3.22	150.21	1.39	240.41	34.53	181.73	21.94	1	1615.73	5.09	0.26	5	17	1	1	1
100	50.97	56.23	277	5096.72	34.30	5623.07	11.61	0	0	36.29	2.42	140.86	1.03	341.61	40.41	137.59	10.54	1	1185.98	5.23	0.49	4	18	1	1	1
101	85.95	50.36	473	8595.42	21.58	5036.34	16.39	0	0	37.32	4.05	145.97	1.07	153.27	19.00	116.44	14.42	0	662.67	2.78	0.33	5	19	1	3	3
102	86.96	52.00	477	8695.94	17.70	5199.85	15.79	0	0	48.97	2.57	139.34	1.25	255.31	17.79	222.01	15.73	1	1936.40	5.33	0.55	5	19	2	3	2
103	89.39	53.74	479	8939.10	16.82	5374.19	12.53	0	0	56.30	5.00	158.79	1.23	145.67	14.74	108.58	10.99	1	1884.56	5.75	0.43	5	19	3	3	1
104	88.75	52.01	474	8875.41	16.21	5201.24	21.02	0	0	41.02	2.39	141.24	1.14	214.55	15.48	253.41	21.19	1	1492.79	5.25	0.50	5	20	1	2	2
105	89.56	54.25	478	8956.40	16.92	5425.02	15.05	0	0	47.27	3.52	153.60	1.20	176.15	15.17	156.88	13.47	0	1585.81	3.30	0.46	3	20	2	2	1
106	85.34	54.50	481	8534.30	16.74	5449.94	15.12	0	0	46.92	2.89	149.14	1.21	208.82	15.86	192.31	13.85	1	1850.38	5.87	0.50	4	21	1	4	4
107	85.02	54.67	482	8501.89	17.60	5467.36	13.36	0	0	55.27	3.99	149.07	1.34	188.11	15.93	143.70	11.93	0	1484.52	4.37	0.48	4	21	2	4	3
108	84.89	54.14	484	8489.30	13.34	5414.45	14.70	0	0	53.55	4.42	151.24	1.14	124.59	11.72	137.30	12.91	0	1416.77	3.95	0.46	5	21	3	4	2
109	84.99	53.96	485	8498.92	17.51	5395.68	17.88	0	0	40.68	2.68	142.26	1.17	206.85	16.40	210.49	16.83	1	1461.00	3.86	0.45	5	21	4	4	1
110	89.06	54.56	486	8905.75	21.45	5455.74	15.65	0	0	43.39	3.39	155.19	1.27	211.05	19.99	156.60	14.10	1	2253.50	6.04	0.41	3	22	1	5	5
111	88.42	54.68	489	8842.38	10.44	5467.83	15.36	0	0	60.07	4.19	159.02	1.17	115.42	9.21	169.69	13.58	0	1813.65	4.16	0.53	4	22	2	5	4
112	87.09	54.67	490	8709.25	13.54	5467.49	11.40	0	0	63.05	4.24	157.74	1.21	155.33	11.98	130.91	10.08	0	1726.54	5.55	0.55	3	22	3	5	3
113	87.29	54.91	491	8729.13	17.41	5491.41	13.69	0	0	52.97	4.75	157.55	1.25	149.71	15.30	117.81	12.05	0	1963.44	4.47	0.42	5	22	4	5	2
114	86.06	56.50	492	8606.35	12.41	5649.54	11.19	0	0	67.81	4.89	153.95	1.21	132.53	10.88	119.54	9.81	0	1253.98	4.36	0.54	4	22	5	5	1
115	88.91	55.73	501	8890.77	12.83	5573.29	20.20	0	0	53.56	4.62	156.57	1.32	115.07	11.35	179.83	18.14	0	1544.62	4.41	0.43	5	23	1	1	1
116	94.15	52.62	519	9414.63	20.87	5262.12	18.26	0	0	39.93	3.25	145.50	1.27	199.13	19.18	175.45	16.54	0	1510.04	2.30	0.39	5	24	1	1	1
117	92.86	53.33	550	9286.10	24.04	5333.11	13.02	0	0	34.26	2.12	140.88	0.93	281.45	25.16	166.14	11.96	1	1137.98	3.05	0.50	5	25	1	5	5
118	93.10	53.43	551	9310.24	20.55	5343.29	17.74	0	0	38.04	3.05	147.82	1.18	198.85	18.88	172.98	16.05	0	1308.42	2.79	0.40	5	25	2	5	4
119	93.79	54.54	554	9378.74	15.52	5454.48	15.38	0	0	47.81	2.13	137.02	1.10	244.68	15.64	261.94	15.65	1	1055.40	3.73	0.62	5	25	3	5	3
120	94.44	53.96	555	9444.13	20.44	5396.29	15.36	0	0	41.73	3.15	143.29	1.17	205.01	19.31	158.62	13.82	0	1259.69	2.91	0.45	5	25	4	5	2
121	92.45	55.71	556	9244.50	14.53	5570.67	31.88	0	0	36.77	3.27	151.33	1.21	128.17	13.08	265.41	32.14	1	1100.73	5.03	0.37	4	25	5	5	1
122	92.46	53.74	607	9246.35	22.34	5373.97	19.89	0	0	43.48	2.58	140.59	1.41	273.29	23.26	257.00	20.18	1	1531.04	5.02	0.43	5	26	1	3	3
123	93.41	53.44	608	9340.66	18.61	5343.70	14.94	0	0	52.16	3.45	140.50	1.38	212.50	17.84	177.01	13.55	1	1019.40	4.75	0.48	5	26	2	3	2
124	92.35	53.01	610	9234.66	22.36	5301.14	18.44	0	0	39.59	2.36	139.98	1.23	270.24	23.10	239.16	18.18	1	1722.79	4.46	0.48	5	26	3	3	1
125	45.06	41.10	611	4506.36	16.00	4110.24	16.78	0	0	40.12	2.39	133.93	1.07	209.48	15.03	217.81	15.98	1	1021.27	5.67	0.49	4	27	1	2	2
126	44.48	40.77	612	4447.88	13.96	4076.79	14.73	0	0	43.93	3.82	142.31	0.95	123.59	12.25	130.47	12.93	0	731.08	4.06	0.44	3	27	2	2	1
127	88.78	52.40	611	8877.58	21.12	5240.23	14.06	0	0	50.63	2.41	141.83	1.32	315.51	24.08	228.05	13.88	1	2232.21	6.43	0.53	5	28	1	14	14
128	86.98	53.23	612	8698.26	19.50	5323.14	20.73	0	0	42.60	2.61	146.30	1.35	245.36	19.42	255.52	21.04	1	2016.62	4.68	0.41	4	28	2	14	13
129	88.26	55.15	613	8826.43	14.97	5515.28	12.69	0	0	60.38	4.15	154.33	1.31	168.59	13.33	142.99	11.28	0	1808.06	4.55	0.52	3	28	3	14	12
130	86.16	54.60	614	8615.93	14.86	5460.27	17.11	0	0	51.16	2.76	143.63	1.30	213.99	14.16	238.83	16.92	1	1514.29	4.36	0.54	5	28	4	14	11
131	87.49	55.62	615	8749.42	16.20	5561.91	12.62	0	0	53.48	3.92	155.75	1.19	171.01	14.39	133.33	11.20	0	1874.44	4.03	0.49	3	28	5	14	10
132	89.19	55.78	616	8918.70	16.84	5577.59	15.56	0	0	50.18	2.83	147.96	1.32	231.37	16.25	214.23	14.87	1	1516.23	7.26	0.52	5	28	6	14	9
133	87.43	53.72	617	8743.41	15.87	5371.70	18.58	0	0	50.33	2.71	150.38	1.37	226.21	15.58	262.07	18.95	1	2040.81	6.86	0.50	5	28	7	14	8
134	87.43	53.82	618	8743.35	11.61	5382.09	11.64	0	0	67.86	3.81	154.23	1.25	160.15	10.35	160.52	10.39	0	2338.96	6.04	0.61	3	28	8	14	7
135	88.84	51.51	619	8884.04	15.23	5150.98	12.23	0	0	63.76	3.21	142.28	1.39	230.36	14.71	188.33	11.48	1	1867.27	6.33	0.60	5	28	9	14	6
136	90.76	51.97	620	9075.86	16.91	5196.58	14.84	0	0	51.82	4.44	155.35	1.27	152.19	14.93	133.60	13.11	0	2017.10	4.17	0.43	4	28	10	14	5
137	89.21	53.45	621	8920.88	13.54	5344.87	13.76	0	0	54.93	2.42	144.11	1.19	238.23	13.24	236.62	13.64	1	1992.83	4.60	0.60	5	28	11	14	4
138	88.36	55.54	622	8835.94	16.30	5554.14	18.22	0	0	46.01	2.82	147.30	1.28	208.21	15.21	225.24	17.74	1	1489.58	4.54	0.48	5	28	12	14	3
139	87.77	54.54	625	8776.59	16.36	5453.87	20.24	0	0	45.96	4.11	154.03	1.32	141.81	14.57	175.23	18.05	0	1822.44	3.75	0.38	3	28	13	14	2
140	88.14	53.56	627	8814.24	17.71	5355.66	20.10	0	0	38.15	2.43	148.63	1.17	217.78	16.86	243.29	19.77	1	1368.06	5.04	0.41	4	28	14	14	1
141	85.21	51.95	634	8520.92	16.48	5195.38	24.36	0	0	47.34	3.14	142.52	1.44	193.66	15.37	257.41	24.56	1	1359.90	5.02	0.47	5	29	1	4	4
142	87.83	51.65	635	8782.57	21.54	5165.10	14.22	0	0	41.27	2.93	152.40	1.16	231.68	20.56	157.10	12.87	1	1969.90	5.68	0.45	5	29	2	4	3
143	88.62	51.97	636	8861.82	18.69	5196.59	15.38	0	0	53.58	2.60	139.48	1.42	287.04	20.13	245.95	15.39	1	1643.31	5.64	0.49	5	29	3	4	2
144	87.53	52.24	637	8752.50	24.01	5224.21	18.24	0	0	44.64	3.53	149.16	1.48	227.68	23.36	180.41	16.78	1	2047.52	5.17	0.40	5	29	4	4	1
145	86.23	51.72	642	8622.87	19.44	5171.75	17.32	0	0	40.40	2.53	145.08	1.20	236.27	19.09	216.48	16.39	1	1702.15	5.02	0.45	5	30	1	1	1
146	84.33	54.47	657	8433.49	18.84	5446.87	14.81	0	0	44.80	3.31	145.20	1.19	195.73	17.43	156.28	13.29	0	1483.75	5.12	0.46	5	31	1	1	1
147	84.38	52.34	865	8438.48	18.03	5234.48	17.55	0	0	51.86	4.67	148.18	1.44	154.72	16.09	150.86	15.58	0	1567.46	4.08	0.39	5	32	1	1	1
148	89.51	50.78	874	8951.00	18.06	5077.81	18.11	0	0	43.66	2.35	139.66	1.19	249.15	18.16	245.68	18.25	1	1602.35	4.06	0.56	5	33	1	2	2
149	90.64	51.84	875	9064.14	20.87	5184.33	22.33	0	0	41.78	2.58	142.95	1.35	252.86	21.09	258.97	22.75	1	1756.67	4.49	0.48	5	33	2	2	1
150	88.09	53.49	885	8808.71	20.67	5348.69	23.30	0	0	34.32	2.57	145.55	1.22	215.52	19.73	240.54	22.79	1	1381.31	5.90	0.35	4	34	1	1	1
151	53.69	77.34	892	5369.27	16.02	7733.73	14.39	0	0	39.15	3.69	133.67	0.90	130.74	14.03	117.49	12.61	0	619.19	4.28	0.40	3	35	1	1	1
152	79.03	39.22	910	7902.51	12.78	3922.28	9.30	0	0	53.18	3.26	139.52	0.89	160.78	11.29	117.11	8.20	0	1091.12	4.88	0.60	4	36	1	2	2
153	78.91	39.18	911	7890.58	8.49	3917.63	12.65	0	0	64.22	4.53	143.25	0.99	92.95	7.53	138.02	11.04	1	1255.58	8.20	0.57	5	36	2	2	1
154	90.17	56.29	938	9016.76	12.66	5628.79	11.25	0	0	49.22	3.13	147.93	0.91	153.98	11.20	136.86	9.95	0	1354.69	3.61	0.57	3	37	1	2	2
155	87.77	56.31	939	8777.11	21.28	5631.29	17.46	0	0	35.74	3.39	146.26	1.09	173.49	18.99	142.53	15.54	0	1141.44	3.29	0.36	4	37	2	2	1
156	63.35	52.45	941	6334.63	19.62	5244.83	11.52	0	0	44.12	4.76	140.44	0.97	139.01	17.06	79.82	9.27	1	197.04	4.34	0.36	4	38	1	1	1
157	86.63	56.39	949	8663.47	15.71	5638.52	11.64	0	0	57.95	3.79	153.57	1.24	185.88	14.09	138.22	10.38	0	1596.92	4.50	0.54	4	39	1	6	6
158	87.53	54.10	950	8753.32	12.77	5410.03	15.69	0	0	56.68	2.37	147.79	1.26	239.25	12.57	278.40	16.55	1	2295.06	6.53	0.58	5	39	2	6	5
159	86.96	53.98	951	8695.53	18.31	5397.58	11.17	0	0	56.42	2.29	141.85	1.18	301.12	19.12	215.00	10.66	1	2228.94	6.83	0.66	5	39	3	6	4
160	87.47	54.12	952	8746.68	21.80	5412.16	20.25	0	0	37.04	2.36	155.28	1.21	253.98	22.10	243.01	20.11	1	2569.02	4.74	0.44	5	39	4	6	3
161	87.90	54.50	953	8789.98	15.66	5450.45	17.07	0	0	50.79	2.65	148.07	1.31	232.72	15.21	244.69	17.10	1	1831.31	4.64	0.52	4	39	5	6	2
162	86.52	55.06	954	8652.22	16.40	5505.62	19.23	0	0	51.06	3.54	150.79	1.48	185.35	14.98	214.25	18.06	1	2111.65	4.86	0.45	5	39	6	6	1
163	90.85	53.29	952	9085.02	20.74	5329.27	15.93	0	0	55.37	2.27	135.09	1.28	322.51	21.60	262.97	16.04	1	1677.85	3.89	0.66	5	40	1	1	1
164	86.82	58.31	957	8682.06	25.66	5831.01	15.52	0	0	37.33	4.14	145.44	1.13	177.71	22.91	108.04	13.68	1	332.21	3.73	0.32	4	41	1	1	1
165	85.04	51.49	960	8503.61	20.79	5149.00	12.21	0	0	45.59	3.90	146.98	1.11	186.76	18.64	110.37	10.78	1	1388.88	3.99	0.43	4	42	1	2	2
166	87.82	51.65	961	8782.26	21.53	5165.40	15.51	0	0	45.04	3.65	151.57	1.31	205.19	19.77	149.36	13.93	0	1837.21	3.18	0.41	5	42	2	2	1
167	90.84	52.39	963	9084.29	21.63	5238.57	13.28	0	0	46.04	2.06	137.27	1.15	331.10	25.09	228.94	13.12	1	1958.96	5.02	0.56	5	43	1	4	4
168	91.58	51.78	964	9157.78	14.95	5177.56	14.94	0	0	56.78	4.31	150.61	1.33	152.37	13.27	152.28	13.26	0	1565.50	3.19	0.47	4	43	2	4	3
169	92.01	52.25	965	9201.49	27.57	5225.01	17.91	0	0	38.78	2.80	148.26	1.35	280.68	29.02	195.38	16.87	1	1967.29	3.56	0.43	5	43	3	4	2
170	91.09	52.61	966	9109.40	21.50	5260.54	22.76	0	0	46.89	2.50	137.27	1.44	281.21	22.31	298.49	24.40	1	1724.79	4.32	0.49	5	43	4	4	1
171	47.18	38.92	971	4717.66	16.45	3892.18	17.82	0	0	35.71	2.78	136.71	0.98	164.19	14.76	177.46	16.06	0	705.00	3.32	0.43	3	44	1	1	1
172	91.38	53.28	976	9138.16	14.63	5327.64	13.90	0	0	48.79	2.91	150.09	1.13	191.05	13.33	181.76	12.62	0	1831.42	3.98	0.54	5	45	1	6	6
173	88.44	53.08	977	8844.11	17.28	5308.25	14.70	0	0	52.70	3.63	155.05	1.35	195.00	15.73	166.44	13.30	0	2581.35	4.20	0.48	5	45	2	6	5
174	89.97	52.08	979	8997.45	16.65	5208.17	14.61	0	0	50.09	2.71	144.37	1.26	236.02	16.24	210.75	13.84	1	1529.94	5.23	0.53	5	45	3	6	4
175	90.81	52.42	980	9081.39	21.01	5242.28	15.22	0	0	51.18	3.13	146.29	1.44	256.27	21.15	194.01	14.37	1	1861.54	5.21	0.49	5	45	4	6	3
176	91.59	52.67	981	9159.31	16.02	5266.62	21.06	0	0	43.92	3.29	152.04	1.31	167.77	14.52	217.34	19.68	1	1422.17	4.74	0.42	5	45	5	6	2
177	92.78	52.25	983	9277.81	21.49	5225.12	14.81	0	0	43.99	2.91	146.16	1.24	243.72	21.15	175.49	13.62	1	1635.90	5.09	0.47	5	45	6	6	1
178	47.54	38.73	978	4754.03	16.95	3872.75	20.48	0	0	37.39	3.78	138.71	1.08	129.63	14.98	156.57	18.09	0	800.33	3.76	0.35	3	46	1	2	2
179	47.34	38.07	982	4733.66	12.54	3807.28	13.01	0	0	43.46	2.52	136.49	0.89	168.30	11.25	174.36	11.71	0	649.90	4.84	0.57	3	46	2	2	1
180	77.28	21.27	996	7728.02	19.43	2127.45	14.52	0	0	39.12	2.81	133.46	1.04	206.86	18.15	157.55	13.11	0	692.54	4.12	0.46	5	47	1	1	1
181	47.05	40.48	998	4705.46	17.14	4048.49	13.43	0	0	45.00	3.27	138.39	1.08	181.83	15.44	143.19	11.98	0	804.73	5.02	0.48	3	48	1	3	3
182	46.68	40.41	1000	4667.85	19.42	4040.96	16.59	0	0	37.43	4.18	139.66	1.01	133.82	17.01	114.34	14.54	0	581.19	3.51	0.33	5	48	2	3	2
183	46.68	40.99	1001	4668.27	10.54	4098.87	9.69	0	0	56.75	4.78	141.25	0.84	96.12	9.10	88.99	8.66	1	717.08	8.31	0.50	5	48	3	3	1
184	46.55	40.26	1008	4654.70	13.17	4025.64	15.41	0	0	42.19	3.13	138.45	0.94	137.43	11.67	160.79	13.66	0	722.75	4.69	0.49	3	49	1	1	1
185	47.58	40.30	1016	4758.45	16.81	4029.89	18.27	0	0	36.40	2.90	139.47	1.02	164.32	15.07	178.29	16.43	0	1055.40	3.82	0.42	3	50	1	3	3
186	48.29	40.83	1019	4829.06	9.79	4083.19	10.92	0	0	54.03	3.26	140.51	0.85	125.20	8.61	139.53	9.60	0	784.21	4.14	0.61	3	50	2	3	2
187	48.61	41.56	1023	4861.15	9.12	4156.02	12.39	0	0	54.68	3.55	138.12	0.88	108.31	7.99	147.15	10.87	1	835.17	5.75	0.59	4	50	3	3	1
188	48.38	41.20	1028	4838.38	15.29	4119.89	15.92	0	0	38.13	3.36	139.79	0.91	133.87	13.47	139.40	14.03	0	789.52	3.94	0.42	3	51	1	6	6
189	49.08	41.64	1032	4907.65	14.89	4164.13	10.65	0	0	43.83	2.55	138.81	0.87	197.25	13.56	142.28	9.53	0	1155.19	5.08	0.58	3	51	2	6	5
190	48.17	40.78	1034	4816.95	18.91	4077.72	17.38	0	0	37.44	3.47	139.17	1.06	157.75	16.79	145.04	15.42	0	923.67	4.00	0.38	3	51	3	6	4
191	48.77	41.07	1037	4876.54	11.45	4107.11	7.50	0	0	70.45	3.73	144.46	1.00	166.64	10.09	109.25	6.61	1	1699.35	9.03	0.67	3	51	4	6	3
192	48.79	40.77	1038	4878.51	14.71	4076.89	12.15	0	0	48.46	3.80	141.78	0.99	144.66	12.93	119.51	10.68	0	1357.27	5.72	0.49	3	51	5	6	2
193	49.11	40.68	1039	4911.07	13.07	4067.88	10.49	0	0	51.14	4.60	142.81	0.88	111.51	11.37	89.22	9.00	1	649.21	5.43	0.46	4	51	6	6	1
194	49.37	40.68	1047	4936.54	15.39	4068.38	13.89	0	0	42.75	2.78	138.41	1.00	184.13	13.89	165.96	12.57	0	1374.33	3.58	0.51	4	52	1	2	2
195	49.65	40.65	1048	4965.18	10.54	4065.12	10.05	0	0	56.02	4.11	144.15	0.85	110.32	9.18	105.12	8.74	1	1027.12	7.02	0.55	5	52	2	2	1
196	18.66	75.41	1052	1865.88	11.23	7541.40	10.97	0	0	45.96	3.03	131.65	0.78	131.09	9.86	128.02	9.63	0	412.02	4.63	0.57	3	53	1	1	1
197	48.06	40.64	1053	4806.13	10.98	4063.80	12.56	0	0	51.60	3.50	137.93	0.93	124.66	9.66	142.69	11.05	0	843.67	5.26	0.56	3	54	1	2	2
198	48.54	40.68	1054	4853.86	15.21	4067.74	13.61	0	0	44.58	3.35	137.46	1.00	156.60	13.47	140.16	12.06	0	841.73	4.27	0.48	3	54	2	2	1
199	48.94	41.53	1060	4893.53	14.49	4152.96	12.65	0	0	45.49	3.93	142.56	0.92	129.04	12.68	112.63	11.06	0	860.56	3.64	0.45	3	55	1	7	7
200	49.25	41.69	1061	4925.11	14.21	4168.70	20.32	0	0	39.69	2.80	136.23	1.08	157.67	12.84	221.59	19.06	1	984.88	6.31	0.46	4	55	2	7	6
201	49.19	41.70	1064	4918.80	14.60	4169.69	11.83	0	0	46.25	4.28	137.30	0.90	121.23	12.72	98.18	10.28	1	712.81	6.07	0.43	5	55	3	7	5
202	49.64	42.51	1065	4964.35	13.53	4250.61	14.75	0	0	49.49	2.88	133.29	1.14	181.96	12.30	197.67	13.51	0	694.52	4.75	0.54	3	55	4	7	4
203	49.08	42.46	1066	4908.23	19.06	4246.26	15.37	0	0	38.73	3.28	138.98	1.04	173.96	17.03	140.66	13.68	0	1137.10	3.88	0.41	3	55	5	7	3
204	48.89	42.59	1068	4888.60	12.99	4258.63	9.64	0	0	52.40	4.50	139.48	0.85	115.85	11.28	85.14	8.04	1	646.06	6.82	0.48	4	55	6	7	2
205	49.52	42.75	1070	4951.93	19.54	4274.70	16.34	0	0	34.32	2.47	135.81	1.00	211.05	18.14	178.12	14.87	1	601.62	4.25	0.43	4	55	7	7	1
206	93.16	52.76	1100	9316.44	27.19	5276.21	13.65	0	0	38.95	3.25	143.86	1.12	234.72	26.60	127.42	12.19	1	1006.75	3.47	0.42	4	56	1	1	1
207	15.40	33.71	1104	1540.19	12.33	3370.58	14.09	0	0	41.38	2.99	136.17	0.84	131.68	10.88	150.35	12.47	0	663.69	4.14	0.52	3	57	1	3	3
208	14.83	33.61	1105	1483.11	13.39	3361.30	12.51	0	0	39.09	3.01	137.27	0.77	133.99	11.76	125.15	10.99	0	576.90	3.68	0.50	4	57	2	3	2
209	15.00	33.63	1106	1500.48	14.88	3362.74	14.29	0	0	41.47	2.74	132.92	0.97	174.98	13.42	168.42	12.82	0	798.50	5.88	0.51	4	57	3	3	1
210	50.03	56.43	1105	5002.88	36.82	5643.36	11.53	0	0	34.21	2.56	144.52	1.00	331.45	42.50	121.26	10.39	1	1158.96	4.73	0.45	4	58	1	1	1
211	50.03	56.20	1113	5003.02	25.06	5619.97	12.92	0	0	39.89	3.20	141.26	1.11	235.03	23.96	125.37	11.56	1	1154.62	6.22	0.43	4	59	1	1	1
212	14.98	34.12	1114	1497.74	17.24	3412.34	13.83	0	0	39.10	3.48	135.10	0.92	149.08	15.17	119.63	12.17	0	884.44	3.73	0.42	3	60	1	1	1
213	14.55	33.48	1130	1455.48	21.13	3347.52	17.50	0	0	36.28	3.65	136.87	1.09	162.27	18.71	134.46	15.50	0	428.81	3.58	0.34	3	61	1	1	1
214	87.13	54.62	1130	8712.79	11.53	5461.83	13.12	0	0	44.90	2.40	144.96	0.89	168.00	10.40	190.62	11.91	0	1103.50	3.77	0.60	3	62	1	3	3
215	86.52	54.47	1131	8651.59	14.20	5447.18	16.92	0	0	46.20	2.48	141.53	1.17	208.65	13.32	242.98	16.61	1	1561.21	5.35	0.52	5	62	2	3	2
216	84.86	53.56	1132	8486.19	15.17	5356.32	23.95	0	0	42.08	3.64	145.68	1.24	136.58	13.56	208.48	22.60	1	1517.33	4.95	0.39	4	62	3	3	1
217	87.18	51.59	1137	8718.13	14.41	5159.47	20.58	0	0	41.74	2.42	140.94	1.12	194.71	13.47	257.68	20.82	1	1918.92	4.68	0.53	5	63	1	1	1
218	90.82	54.62	1148	9081.60	15.42	5462.39	20.24	0	0	45.78	4.32	151.19	1.25	126.37	13.65	165.76	17.91	0	1186.54	3.79	0.38	4	64	1	7	7
219	92.67	54.53	1149	9266.95	15.52	5452.84	17.07	0	0	43.17	2.36	141.87	1.13	219.37	15.01	241.44	16.73	1	1345.10	3.82	0.53	5	64	2	7	6
220	91.79	56.31	1153	9178.78	18.07	5631.16	17.10	0	0	53.44	3.03	144.11	1.48	244.46	17.82	226.49	16.91	1	2081.54	5.17	0.51	5	64	3	7	5
221	90.10	57.82	1154	9009.50	15.06	5781.77	17.90	0	0	53.79	3.76	147.66	1.42	167.96	13.60	197.37	16.53	0	1451.15	3.78	0.48	5	64	4	7	4
222	90.50	57.17	1155	9049.86	21.85	5716.59	22.92	0	0	39.85	3.11	145.02	1.41	218.26	20.59	218.83	22.54	1	1032.15	3.50	0.40	5	64	5	7	3
223	89.73	55.76	1156	8973.25	17.79	5575.73	21.04	0	0	45.06	4.26	152.38	1.37	146.10	15.84	172.03	18.92	0	1585.96	3.75	0.36	4	64	6	7	2
224	90.11	55.85	1158	9011.10	16.24	5584.88	20.98	0	0	51.16	3.58	147.97	1.52	181.99	14.88	228.34	20.18	1	1623.46	4.85	0.43	4	64	7	7	1
225	86.78	55.18	1149	8678.13	19.92	5518.31	14.91	0	0	44.79	2.15	139.19	1.16	288.99	20.89	241.37	14.73	1	1521.58	2.94	0.53	5	65	1	2	2
226	89.12	56.32	1150	8912.15	17.91	5631.61	19.07	0	0	47.83	3.90	150.93	1.42	170.63	16.20	181.73	17.21	0	1454.58	2.79	0.41	5	65	2	2	1
227	84.77	54.55	1158	8476.94	32.47	5454.97	14.68	0	0	38.23	3.57	146.27	1.23	247.90	32.07	122.48	13.11	1	1433.35	2.99	0.37	5	66	1	1	1
228	90.93	53.81	1164	9093.10	21.60	5380.80	14.18	0	0	48.17	2.78	145.02	1.34	275.57	22.52	194.67	13.20	1	1808.00	5.30	0.49	5	67	1	9	9
229	88.74	53.16	1166	8874.28	19.08	5315.62	11.54	0	0	50.48	3.17	152.30	1.19	231.59	18.12	143.70	10.40	1	1985.56	6.45	0.53	4	67	2	9	8
230	88.95	51.83	1167	8895.21	10.65	5183.28	22.58	0	0	47.84	3.55	153.51	1.13	111.41	9.49	230.19	21.27	1	1738.29	4.21	0.48	4	67	3	9	7
231	89.17	54.30	1168	8917.05	14.27	5430.19	21.55	0	0	44.97	3.55	153.38	1.25	140.64	12.79	210.01	19.82	1	1676.58	4.32	0.43	5	67	4	9	6
232	91.26	55.57	1169	9125.52	18.56	5556.76	16.72	0	0	41.79	2.82	148.43	1.19	213.87	17.36	192.13	15.67	1	1709.27	5.31	0.45	4	67	5	9	5
233	91.05	52.59	1172	9105.10	17.56	5258.79	15.23	0	0	44.60	1.96	143.98	1.09	293.04	19.08	257.00	15.59	1	2250.35	4.48	0.55	5	67	6	9	4
234	91.66	53.12	1173	9166.02	13.45	5311.93	12.52	0	0	49.96	2.48	149.03	1.06	210.78	12.54	196.37	11.65	1	1499.96	3.87	0.59	4	67	7	9	3
235	91.74	52.05	1174	9173.81	20.93	5204.55	17.46	0	0	45.28	2.99	146.56	1.39	239.64	20.63	206.52	16.44	1	1773.27	5.43	0.44	5	67	8	9	2
236	93.06	52.01	1178	9306.48	22.84	5200.65	15.44	0	0	42.55	3.52	145.87	1.27	212.01	21.17	145.53	13.87	1	1209.12	3.84	0.40	5	67	9	9	1
237	88.79	52.02	1181	8878.91	20.57	5201.78	19.40	0	0	47.07	2.99	140.41	1.45	247.87	20.36	224.23	19.35	1	1824.58	4.39	0.46	5	68	1	2	2
238	89.29	51.95	1182	8929.25	14.45	5195.32	13.50	0	0	46.65	2.45	144.12	1.07	213.88	13.55	200.44	12.56	1	1855.31	5.86	0.56	5	68	2	2	1
239	93.31	53.56	1184	9330.68	16.77	5356.39	15.94	0	0	44.46	2.23	136.86	1.13	246.60	16.92	245.47	15.76	1	1655.10	4.15	0.53	4	69	1	1	1
240	93.59	53.88	1210	9358.68	23.29	5388.36	16.59	0	0	48.91	2.71	132.68	1.38	275.60	23.20	231.34	16.06	1	1284.90	4.97	0.51	5	70	1	2	2
241	94.20	52.85	1211	9420.02	17.14	5284.85	16.87	0	0	45.26	2.96	138.36	1.26	204.38	15.92	201.26	15.64	0	555.46	3.19	0.47	5	70	2	2	1
242	96.19	53.14	1217	9618.93	16.45	5314.44	14.93	0	0	44.64	2.16	130.89	1.07	247.35	16.59	236.73	14.66	1	991.40	3.80	0.59	5	71	1	1	1
243	92.56	52.47	1221	9255.79	31.99	5247.32	13.65	0	0	41.89	1.97	137.24	1.15	408.39	41.36	224.90	13.50	1	1433.40	3.19	0.53	5	72	1	7	7
244	92.77	52.58	1222	9277.48	14.30	5258.17	16.41	0	0	47.55	3.78	151.83	1.14	139.23	12.68	159.70	14.54	0	1531.81	2.98	0.45	4	72	2	7	6
245	93.81	52.52	1223	9380.80	30.95	5252.21	13.43	0	0	39.42	3.32	146.98	1.21	266.89	31.30	124.79	12.06	1	1251.12	4.72	0.41	5	72	3	7	5
246	94.60	52.86	1226	9459.67	19.06	5286.17	13.33	0	0	46.66	2.78	139.26	1.18	238.76	18.72	175.80	12.17	1	1214.27	4.24	0.53	5	72	4	7	4
247	93.12	53.25	1227	9312.12	30.42	5324.95	13.82	0	0	37.04	2.52	143.56	1.14	313.24	34.11	160.86	12.68	1	1260.96	4.82	0.44	4	72	5	7	3
248	92.13	53.99	1228	9212.65	12.12	5399.30	10.64	0	0	67.46	4.12	154.36	1.19	153.31	10.71	134.60	9.40	0	1416.23	4.61	0.59	3	72	6	7	2
249	91.30	54.64	1229	9130.10	20.76	5464.18	24.35	0	0	32.61	2.79	151.98	1.18	190.60	19.05	217.51	23.31	1	1397.02	4.19	0.34	5	72	7	7	1
250	15.94	33.74	1244	1594.28	23.34	3374.11	13.15	0	0	37.39	3.98	138.52	0.99	168.64	20.59	95.21	11.53	1	590.19	5.50	0.36	5	73	1	1	1
251	88.86	52.17	1253	8885.68	28.12	5216.88	15.59	0	0	35.05	4.10	148.15	1.12	184.67	25.03	102.80	13.77	1	1128.15	4.21	0.30	5	74	1	1	1
252	92.70	54.22	1304	9269.93	15.81	5422.05	18.23	0	0	45.95	3.36	149.79	1.25	168.43	14.24	192.21	16.77	0	1624.19	3.89	0.45	4	75	1	1	1
253	93.40	53.26	1311	9339.72	35.96	5325.59	16.91	0	0	38.89	4.63	147.59	1.44	223.40	34.38	110.33	15.00	1	1550.60	5.17	0.28	5	76	1	8	8
254	93.00	53.47	1312	9299.93	17.28	5346.57	14.00	0	0	49.86	2.86	142.08	1.26	231.34	16.68	192.37	12.90	1	1629.67	4.60	0.52	5	76	2	8	7
255	91.05	53.23	1313	9105.27	13.36	5323.33	14.33	0	0	53.11	2.38	141.28	1.18	231.01	12.97	242.71	14.24	1	1517.40	4.98	0.58	4	76	3	8	6
256	88.73	52.39	1315	8872.68	20.60	5238.87	18.62	0	0	45.90	2.73	143.79	1.42	262.81	21.07	238.09	18.53	1	1915.54	7.60	0.45	5	76	4	8	5
257	90.67	52.28	1316	9067.17	13.38	5227.90	15.70	0	0	52.52	1.93	133.61	1.06	268.34	13.83	283.85	15.87	1	1706.98	4.76	0.68	5	76	5	8	4
258	88.27	52.15	1317	8827.03	19.09	5215.32	17.73	0	0	44.60	3.53	151.75	1.32	187.49	17.32	174.09	16.10	0	1820.60	3.83	0.43	5	76	6	8	3
259	89.12	52.71	1318	8912.29	24.51	5271.04	17.77	0	0	42.13	3.27	154.05	1.42	240.90	23.90	180.58	16.28	1	2138.67	6.73	0.37	4	76	7	8	2
260	89.31	54.84	1319	8930.69	14.91	5483.79	12.72	0	0	51.10	2.09	138.45	1.11	274.64	15.64	240.05	12.64	1	1792.65	5.06	0.59	4	76	8	8	1
261	14.77	33.32	1392	1476.66	20.34	3332.38	14.51	0	0	39.32	2.93	135.01	1.08	210.77	18.80	152.19	13.06	1	935.50	5.88	0.44	4	77	1	1	1
262	99.28	76.43	1397	9928.23	16.94	7643.31	10.74	0	0	45.60	3.50	137.10	0.94	170.22	14.95	108.02	9.45	1	1239.79	5.10	0.49	4	78	1	1	1
263	85.67	56.35	1399	8567.09	21.11	5634.70	16.47	0	0	41.67	4.18	143.79	1.20	162.33	18.66	126.77	14.57	0	905.15	3.46	0.35	4	79	1	5	5
264	85.85	55.72	1400	8584.72	26.10	5571.58	18.74	0	0	37.41	2.50	141.57	1.24	272.90	26.78	216.67	18.04	1	1148.27	5.38	0.42	5	79	2	5	4
265	87.20	53.18	1401	8720.27	13.16	5318.28	12.77	0	0	60.57	4.16	150.16	1.22	147.91	11.66	143.58	11.30	0	2009.31	5.67	0.53	3	79	3	5	3
266	85.61	54.31	1402	8560.62	12.48	5430.61	15.87	0	0	54.34	3.08	143.73	1.24	172.78	11.33	216.76	14.85	1	1568.31	6.89	0.55	4	79	4	5	2
267	86.17	54.52	1403	8616.89	15.21	5451.69	18.73	0	0	48.01	3.09	141.24	1.29	184.36	14.00	219.77	18.04	1	1482.88	6.43	0.50	5	79	5	5	1
268	13.84	33.86	1404	1384.09	19.73	3385.63	10.99	0	0	38.12	2.53	132.25	0.88	226.50	18.55	129.16	9.84	1	268.08	4.30	0.52	4	80	1	1	1
269	84.90	55.56	1410	8489.58	15.34	5556.30	13.85	0	0	47.56	4.10	146.41	1.05	136.95	13.47	123.65	12.17	0	934.71	3.83	0.44	3	81	1	2	2
270	84.78	56.00	1411	8477.50	22.26	5600.20	16.90	0	0	36.05	2.53	139.50	1.09	232.42	21.99	188.29	15.55	1	993.44	3.67	0.44	5	81	2	2	1
271	50.03	56.06	1414	5003.11	16.48	5606.11	13.54	0	0	38.41	2.35	137.65	0.93	207.61	15.33	172.70	12.32	0	886.08	4.31	0.52	4	82	1	1	1
272	14.56	33.19	1415	1456.30	23.97	3318.78	13.77	0	0	34.04	3.70	134.80	0.93	169.67	21.08	97.64	12.14	1	607.17	4.14	0.34	5	83	1	1	1
273	91.47	52.78	1420	9147.41	24.58	5278.25	14.73	0	0	41.39	4.20	141.06	1.20	184.85	22.42	112.42	13.02	0	716.52	3.33	0.35	4	84	1	1	1
274	86.04	55.06	1424	8603.95	14.94	5505.73	28.72	0	0	37.06	3.04	150.08	1.19	142.86	13.50	259.74	28.75	1	1697.08	4.35	0.39	4	85	1	3	3
275	86.03	55.18	1425	8603.35	14.44	5518.12	13.00	0	0	58.17	2.61	139.68	1.29	246.15	14.36	226.66	12.53	1	1607.56	4.99	0.59	5	85	2	3	2
276	86.17	55.26	1426	8617.48	14.89	5525.93	14.32	0	0	52.22	3.13	147.70	1.24	192.81	13.75	186.74	13.04	0	1710.77	4.16	0.53	4	85	3	3	1
277	83.23	53.77	1434	8322.90	20.32	5376.55	17.56	0	0	41.89	3.53	140.40	1.26	186.15	18.56	162.16	15.76	0	955.23	2.89	0.40	5	86	1	1	1
278	88.66	52.25	1436	8865.82	17.51	5224.99	13.33	0	0	50.11	2.76	142.86	1.22	238.71	17.20	189.13	12.40	1	1360.48	6.02	0.54	5	87	1	4	4
279	89.55	53.38	1437	8954.68	24.07	5338.05	16.40	0	0	41.52	2.65	144.15	1.29	272.21	24.88	202.58	15.32	1	1507.27	4.64	0.44	5	87	2	4	3
280	91.74	53.58	1438	9174.14	16.80	5358.29	18.03	0	0	42.11	3.18	145.58	1.18	172.65	15.27	185.56	16.31	0	1015.92	2.86	0.43	4	87	3	4	2
281	91.55	54.59	1439	9154.59	12.71	5459.35	11.07	0	0	67.74	4.69	152.14	1.23	141.46	11.17	123.18	9.73	0	1223.54	4.59	0.55	3	87	4	4	1
282	101.02	93.31	1451	10102.48	21.91	9330.70	16.88	0	0	32.85	2.36	128.48	1.02	232.70	21.16	184.61	15.47	1	730.85	5.61	0.41	4	88	1	1	1
283	15.37	33.94	1453	1537.44	15.81	3394.27	16.53	0	0	37.62	3.66	134.57	0.92	125.31	13.88	131.01	14.51	0	567.12	3.89	0.38	3	89	1	1	1
284	18.52	21.73	1468	1851.75	11.85	2172.89	12.58	0	0	52.55	4.25	142.23	0.96	112.71	10.35	119.71	10.99	0	1081.58	6.91	0.49	4	90	1	1	1
285	50.84	55.57	1491	5084.21	26.76	5557.41	14.49	0	0	36.13	3.13	143.94	1.07	224.68	25.98	130.09	12.94	1	867.54	4.19	0.40	4	91	1	1	1
286	15.24	34.57	1551	1524.30	15.15	3457.27	13.89	0	0	40.65	3.36	133.50	0.90	141.24	13.34	129.49	12.23	0	556.90	4.76	0.46	4	92	1	1	1
287	14.83	33.98	1578	1483.47	11.42	3397.57	10.65	0	0	46.46	2.77	133.01	0.79	147.86	10.10	137.99	9.41	0	364.71	4.39	0.61	3	93	1	2	2
288	15.43	33.93	1579	1542.89	16.55	3393.02	13.66	0	0	41.45	3.73	135.24	0.95	141.49	14.53	116.77	12.00	0	606.38	4.64	0.42	4	93	2	2	1
289	14.81	33.71	1589	1480.74	12.15	3370.93	10.02	0	0	54.50	3.90	137.10	0.90	130.65	10.62	107.77	8.76	1	736.88	6.60	0.55	4	94	1	1	1
290	15.40	33.87	1642	1539.99	12.13	3386.70	12.67	0	0	43.67	3.47	135.64	0.81	117.48	10.62	122.65	11.08	0	393.38	4.56	0.49	4	95	1	2	2
291	14.89	33.85	1645	1489.39	22.39	3385.30	15.44	0	0	39.48	3.24	134.95	1.16	209.29	20.79	146.92	13.86	1	1167.12	6.50	0.40	4	95	2	2	1
292	14.52	33.89	1660	1452.16	20.43	3388.85	17.73	0	0	33.24	2.67	132.44	1.01	194.83	19.06	172.16	16.02	0	523.44	3.40	0.40	4	96	1	1	1
293	89.94	54.63	1660	8994.00	20.35	5462.73	16.35	0	0	36.21	3.38	148.04	1.03	168.30	18.11	135.43	14.51	0	1758.67	4.67	0.37	3	97	1	1	1
294	14.61	33.14	1665	1461.24	16.40	3314.29	12.96	0	0	40.09	3.65	138.41	0.88	138.64	14.36	109.59	11.37	1	631.62	5.96	0.42	4	98	1	1	1
295	15.13	33.22	1675	1512.73	13.18	3322.34	14.05	0	0	43.10	2.86	137.16	0.93	153.82	11.75	163.83	12.52	0	769.85	4.75	0.53	4	99	1	1	1
296	98.74	90.54	1761	9873.76	12.00	9054.36	11.54	0	0	45.33	3.35	130.96	0.80	124.84	10.51	120.08	10.11	0	758.19	5.20	0.53	3	100	1	1	1
297	83.72	53.66	1775	8371.56	18.58	5365.92	20.35	0	0	38.24	3.52	144.93	1.18	156.70	16.60	171.45	18.20	0	887.98	2.49	0.36	5	101	1	1	1
298	84.83	54.25	1780	8482.84	12.66	5425.11	13.00	0	0	55.85	3.26	146.81	1.15	168.47	11.37	172.91	11.68	0	1544.25	4.49	0.57	4	102	1	7	7
299	85.32	53.00	1781	8531.61	14.15	5299.58	15.47	0	0	58.19	4.64	153.51	1.33	136.92	12.51	149.67	13.68	0	1578.79	3.79	0.46	3	102	2	7	6
300	85.44	54.18	1782	8544.15	14.55	5417.76	18.90	0	0	44.70	2.91	147.23	1.19	174.58	13.42	223.80	17.88	1	2026.02	5.10	0.48	5	102	3	7	5
301	86.15	54.19	1783	8614.57	10.42	5419.01	13.75	0	0	61.55	3.71	150.38	1.15	134.05	9.26	176.43	12.26	0	1900.10	4.96	0.59	3	102	4	7	4
302	87.31	54.15	1784	8731.13	15.03	5415.33	15.44	0	0	49.57	3.83	156.09	1.18	150.21	13.37	154.44	13.71	0	2400.88	4.28	0.46	4	102	5	7	3
303	86.82	56.21	1785	8682.11	14.29	5620.52	15.67	0	0	54.91	4.64	153.37	1.26	130.51	12.59	143.15	13.80	0	1671.54	4.96	0.44	3	102	6	7	2
304	87.08	56.01	1786	8707.59	11.02	5600.93	12.44	0	0	62.06	3.02	142.95	1.17	176.39	10.03	197.93	11.45	0	1295.88	5.20	0.64	5	102	7	7	1
305	84.24	54.10	1787	8424.01	17.03	5410.45	15.58	0	0	48.69	3.75	143.73	1.25	171.07	15.34	157.09	13.92	0	990.83	3.55	0.45	5	103	1	9	9
306	85.44	52.94	1788	8543.81	13.62	5294.22	12.51	0	0	58.04	2.98	142.97	1.22	203.24	12.86	190.03	11.48	0	1868.06	5.20	0.60	5	103	2	9	8
307	85.25	52.30	1789	8524.62	12.08	5229.59	13.46	0	0	62.73	3.24	141.79	1.28	182.06	11.09	200.72	12.56	0	1522.85	4.73	0.61	5	103	3	9	7
308	85.38	53.15	1790	8537.74	13.27	5314.63	14.05	0	0	50.44	2.85	145.38	1.11	182.28	12.23	193.66	12.85	0	1405.21	4.00	0.56	4	103	4	9	6
309	83.84	53.65	1791	8384.50	17.34	5365.09	11.16	0	0	55.47	3.88	146.99	1.20	190.81	15.59	123.51	9.92	0	1666.58	3.96	0.52	5	103	5	9	5
310	83.31	53.55	1792	8331.30	8.25	5354.59	8.33	0	0	77.72	4.37	145.34	0.96	112.73	7.20	113.82	7.27	0	1180.81	5.49	0.67	4	103	6	9	4
311	83.36	53.79	1793	8335.92	11.13	5378.95	8.86	0	0	75.01	4.48	144.33	1.13	143.54	9.77	114.20	7.78	0	696.35	6.16	0.62	3	103	7	9	3
312	84.32	53.35	1794	8431.54	17.79	5335.09	19.10	0	0	37.95	3.15	145.40	1.12	166.30	16.08	178.85	17.18	0	1114.62	2.97	0.40	5	103	8	9	2
313	83.21	52.08	1795	8320.89	12.87	5207.67	12.36	0	0	62.19	4.77	141.96	1.19	129.25	11.29	124.08	10.84	0	1280.15	4.50	0.50	4	103	9	9	1
314	98.21	90.45	1789	9820.52	15.79	9044.87	11.30	0	0	42.30	3.21	132.62	0.86	160.29	13.91	114.78	9.95	0	826.44	4.24	0.50	4	104	1	1	1
315	51.60	55.95	1801	5159.72	35.44	5595.23	15.20	0	0	33.72	2.43	137.39	1.14	328.76	39.90	167.31	13.95	1	996.40	4.83	0.40	4	105	1	2	2
316	51.14	56.46	1802	5114.02	20.07	5645.73	15.48	0	0	34.78	2.68	141.66	0.98	201.20	18.39	156.60	13.92	0	676.35	2.92	0.43	5	105	2	2	1
317	87.32	99.51	1822	8732.45	16.05	9951.40	13.73	0	0	42.06	2.57	129.59	1.00	203.82	14.77	174.25	12.63	0	1134.08	4.32	0.53	4	106	1	22	22
318	87.65	99.12	1823	8764.68	17.16	9912.44	14.48	0	0	42.24	3.74	138.01	1.02	149.54	15.12	126.22	12.77	0	886.92	3.79	0.42	3	106	2	22	21
319	87.06	99.55	1825	8705.58	12.75	9954.51	15.78	0	0	56.30	4.90	138.06	1.21	112.76	11.19	139.62	13.84	0	1208.79	6.07	0.44	4	106	3	22	20
320	86.91	99.17	1826	8690.98	15.19	9916.98	18.44	0	0	44.34	4.13	138.44	1.14	125.68	13.40	152.54	16.26	0	1008.25	5.67	0.39	3	106	4	22	19
321	87.06	99.55	1828	8706.44	11.70	9955.04	9.09	0	0	65.05	3.57	136.12	1.04	164.61	10.39	128.13	8.05	0	1413.92	6.84	0.64	3	106	5	22	18
322	87.28	99.41	1829	8727.58	15.41	9941.00	11.98	0	0	44.56	3.18	137.66	0.94	166.46	13.65	129.56	10.61	0	1239.15	5.73	0.51	3	106	6	22	17
323	87.19	99.59	1830	8718.56	13.11	9958.56	9.79	0	0	52.73	3.61	139.15	0.90	147.55	11.50	110.11	8.58	1	912.23	6.20	0.56	4	106	7	22	16
324	87.89	99.83	1831	8789.41	23.48	9982.78	12.33	0	0	39.86	2.66	132.43	1.05	261.28	23.58	145.12	11.16	1	801.50	5.78	0.49	4	106	8	22	15
325	87.23	99.61	1834	8723.35	14.02	9961.24	11.76	0	0	59.43	4.81	138.40	1.15	133.18	12.28	111.63	10.29	1	950.31	9.62	0.48	3	106	9	22	14
326	86.83	99.76	1835	8683.40	18.76	9975.70	11.58	0	0	42.62	3.18	135.21	0.97	193.76	16.89	120.37	10.28	0	814.58	4.60	0.49	4	106	10	22	13
327	87.41	99.42	1836	8740.96	15.22	9941.89	14.41	0	0	45.40	3.92	137.08	1.03	135.65	13.38	128.45	12.67	0	993.52	4.23	0.44	4	106	11	22	12
328	87.34	99.50	1837	8734.12	13.38	9950.32	10.56	0	0	51.17	3.86	141.29	0.91	136.40	11.71	107.62	9.23	1	1179.06	6.77	0.52	4	106	12	22	11
329	87.39	99.92	1838	8739.36	16.70	9991.86	14.33	0	0	45.67	3.43	134.75	1.12	172.19	14.90	147.86	12.77	0	1381.98	4.75	0.47	4	106	13	22	10
330	87.31	99.72	1839	8730.65	11.43	9971.62	11.36	0	0	55.72	3.08	132.74	1.00	160.25	10.18	158.98	10.16	0	859.17	5.18	0.62	3	106	14	22	9
331	87.24	99.47	1840	8723.72	14.36	9947.19	12.17	0	0	47.14	3.43	134.82	0.96	152.36	12.67	129.20	10.74	0	1110.25	4.57	0.51	3	106	15	22	8
332	87.22	99.14	1841	8721.79	12.42	9914.19	12.49	0	0	52.00	3.79	135.07	0.99	131.09	10.92	131.87	10.98	0	647.92	4.65	0.52	3	106	16	22	7
333	87.22	99.99	1843	8721.68	9.25	9998.53	11.63	0	0	49.66	3.68	137.02	0.76	95.86	8.07	120.55	10.13	1	858.48	5.87	0.55	5	106	17	22	6
334	87.12	99.82	1844	8711.59	23.07	9981.84	13.87	0	0	39.07	3.13	134.27	1.09	219.05	21.64	134.92	12.42	1	1082.85	7.93	0.42	4	106	18	22	5
335	86.84	99.26	1845	8684.42	13.54	9926.10	12.68	0	0	52.14	4.01	133.84	1.04	135.67	11.90	127.09	11.15	0	1116.15	7.04	0.50	4	106	19	22	4
336	87.33	99.86	1846	8732.98	7.58	9985.84	8.78	0	0	68.92	4.59	135.57	0.82	86.85	6.45	101.08	7.64	1	555.42	7.19	0.61	5	106	20	22	3
337	87.69	99.78	1848	8769.01	10.60	9978.23	11.89	0	0	54.87	3.32	134.26	0.95	135.53	9.38	151.95	10.51	0	847.19	6.21	0.60	3	106	21	22	2
338	87.18	99.62	1849	8717.90	15.75	9962.00	12.79	0	0	47.13	3.94	135.01	1.02	144.95	13.85	117.69	11.24	0	986.23	4.94	0.46	4	106	22	22	1
339	52.49	55.83	1827	5249.08	15.18	5582.92	15.06	0	0	38.13	3.13	142.46	0.89	142.55	13.41	141.42	13.30	0	1103.21	3.06	0.45	3	107	1	1	1
340	84.60	52.45	1841	8460.15	15.27	5245.27	19.00	0	0	48.78	3.25	139.74	1.33	179.52	13.88	216.22	18.19	1	1183.85	4.45	0.48	5	108	1	2	2
341	83.88	51.72	1842	8388.05	14.74	5171.72	12.11	0	0	54.71	3.32	139.92	1.17	187.92	13.34	155.02	10.85	0	1251.44	4.31	0.56	5	108	2	2	1
342	87.30	99.74	1854	8729.92	12.11	9974.18	14.58	0	0	51.02	3.38	132.71	1.06	141.74	10.77	169.89	13.08	0	969.21	5.19	0.54	4	109	1	5	5
343	87.14	99.88	1855	8713.90	15.75	9987.71	9.86	0	0	50.49	4.25	135.47	0.94	143.98	13.76	90.46	8.76	1	816.06	5.92	0.48	5	109	2	5	4
344	87.23	99.64	1856	8723.28	15.91	9963.63	11.60	0	0	48.74	4.55	133.46	0.98	130.87	13.88	95.21	10.03	1	694.65	6.24	0.42	4	109	3	5	3
345	86.80	99.26	1857	8680.00	14.17	9926.00	14.30	0	0	44.85	3.16	133.34	1.01	155.89	12.61	157.28	12.72	0	1040.62	4.71	0.50	3	109	4	5	2
346	87.36	99.55	1859	8735.91	9.80	9954.82	8.26	0	0	52.04	2.55	131.53	0.72	154.53	8.65	130.36	7.30	0	1091.77	5.75	0.70	3	109	5	5	1
347	87.29	100.02	1865	8729.23	14.77	10002.04	14.33	0	0	45.04	2.85	135.05	1.06	181.68	13.36	176.10	12.97	0	1420.12	6.12	0.52	3	110	1	14	14
348	87.31	99.00	1866	8730.52	13.05	9900.27	12.84	0	0	42.62	2.60	134.44	0.88	165.95	11.67	163.12	11.50	0	1224.38	4.65	0.56	4	110	2	14	13
349	87.07	99.28	1869	8707.10	11.47	9928.22	14.39	0	0	51.27	4.04	133.92	0.99	111.90	10.06	140.41	12.61	1	1101.44	5.34	0.49	3	110	3	14	12
350	87.42	99.43	1870	8741.66	11.03	9943.34	10.28	0	0	56.73	3.44	134.48	0.93	140.32	9.71	130.82	9.06	0	1143.38	6.63	0.61	3	110	4	14	11
351	87.29	99.58	1871	8729.11	11.93	9957.95	12.55	0	0	52.21	3.27	132.02	1.00	147.28	10.59	154.83	11.13	0	445.08	4.12	0.57	3	110	5	14	10
352	87.58	99.72	1872	8758.37	26.73	9972.17	16.41	0	0	31.49	2.84	136.37	1.05	226.87	25.16	142.17	14.77	1	1038.50	7.35	0.35	4	110	6	14	9
353	87.45	99.26	1873	8745.46	15.18	9926.02	15.68	0	0	34.65	2.41	128.78	0.86	169.56	13.63	175.03	14.10	0	781.31	3.39	0.48	4	110	7	14	8
354	87.38	99.82	1874	8738.19	18.64	9982.07	10.52	0	0	42.50	2.92	132.26	0.92	208.26	16.99	118.75	9.36	1	597.08	5.62	0.52	4	110	8	14	7
355	87.25	99.79	1875	8725.08	10.94	9979.30	11.54	0	0	54.81	3.11	134.65	0.97	149.04	9.72	157.20	10.25	0	1132.67	4.69	0.61	3	110	9	14	6
356	87.41	99.34	1877	8741.09	8.95	9933.79	8.72	0	0	60.42	3.95	134.80	0.78	104.88	7.76	102.18	7.56	1	1232.79	6.96	0.61	4	110	10	14	5
357	87.67	99.66	1878	8766.88	8.43	9965.81	7.93	0	0	65.14	3.43	133.74	0.80	123.04	7.37	115.80	6.94	0	962.19	7.30	0.69	4	110	11	14	4
358	87.17	98.91	1879	8717.46	7.62	9890.70	11.40	0	0	54.37	3.51	128.86	0.75	90.95	6.72	135.84	9.94	1	147.15	6.71	0.61	4	110	12	14	3
359	87.29	100.14	1882	8729.17	10.50	10013.79	9.42	0	0	65.76	4.92	136.27	0.96	107.63	9.12	96.72	8.25	1	885.71	7.36	0.55	5	110	13	14	2
360	86.82	99.39	1883	8681.91	10.60	9939.18	11.71	0	0	56.33	5.18	135.68	0.91	88.65	9.31	97.56	10.08	1	640.67	6.11	0.45	5	110	14	14	1
361	86.75	55.95	1908	8675.06	17.95	5594.65	19.12	0	0	49.49	2.51	133.37	1.31	255.67	18.21	262.35	19.40	1	1106.81	4.60	0.55	5	111	1	8	8
362	87.20	54.31	1909	8720.24	21.08	5430.98	16.88	0	0	44.22	3.26	149.83	1.35	218.89	20.04	179.63	15.37	1	1813.50	7.02	0.42	5	111	2	8	7
363	88.22	53.24	1910	8822.09	15.29	5324.00	12.76	0	0	50.85	1.97	142.28	1.11	291.60	16.64	254.44	12.93	1	1679.98	5.71	0.57	4	111	3	8	6
364	87.33	52.63	1911	8733.05	23.65	5262.71	13.02	0	0	41.75	3.10	155.13	1.15	241.26	22.80	137.18	11.72	1	1941.62	4.74	0.45	4	111	4	8	5
365	85.93	54.79	1912	8593.50	15.96	5479.43	18.18	0	0	44.88	2.81	146.74	1.25	199.56	14.85	224.72	17.32	1	1645.81	4.27	0.47	5	111	5	8	4
366	86.45	54.77	1915	8645.28	13.89	5476.79	14.61	0	0	54.58	3.46	150.20	1.25	170.28	12.49	178.93	13.18	0	2001.50	4.80	0.52	3	111	6	8	3
367	84.68	54.22	1916	8468.23	15.21	5421.72	14.13	0	0	44.79	2.56	141.33	1.08	207.43	14.13	193.58	13.00	0	1054.58	3.27	0.53	4	111	7	8	2
368	84.09	54.75	1918	8409.31	14.02	5474.64	12.20	0	0	64.35	5.60	151.91	1.26	123.77	12.25	107.65	10.65	1	1403.60	4.90	0.45	4	111	8	8	1
369	49.70	56.07	1952	4970.26	16.02	5606.53	16.63	0	0	38.22	2.98	138.93	0.99	159.05	14.29	164.87	14.88	0	661.00	3.83	0.44	4	112	1	1	1
370	83.72	52.56	1958	8371.60	18.86	5256.38	17.41	0	0	41.04	3.95	148.71	1.16	151.25	16.68	139.60	15.40	0	1649.38	2.75	0.37	5	113	1	2	2
371	84.96	54.81	1962	8496.17	14.92	5481.11	10.48	0	0	58.21	3.90	144.70	1.12	171.70	13.25	120.92	9.27	0	1289.27	4.58	0.55	4	113	2	2	1
372	86.82	54.71	1959	8681.58	17.53	5471.18	17.81	0	0	48.51	3.69	150.73	1.38	179.39	15.86	181.30	16.30	0	2033.69	4.56	0.43	4	114	1	3	3
373	88.09	55.15	1960	8809.42	16.41	5514.75	15.37	0	0	52.67	4.88	156.36	1.28	136.45	14.43	127.86	13.52	0	1936.25	5.64	0.40	3	114	2	3	2
374	86.78	54.51	1961	8677.93	14.85	5451.50	21.03	0	0	48.01	3.03	146.75	1.37	185.52	13.68	252.76	20.93	1	1696.81	5.13	0.46	5	114	3	3	1
375	91.67	54.48	1971	9166.71	17.26	5448.35	15.68	0	0	38.39	3.51	153.55	0.97	145.73	15.22	132.42	13.83	0	1554.58	3.08	0.40	3	115	1	1	1
376	83.48	55.96	1984	8348.17	13.26	5596.09	16.12	0	0	51.21	4.94	149.74	1.12	105.68	11.56	128.46	14.08	1	999.83	4.21	0.40	5	116	1	2	2
377	84.08	55.42	1985	8408.23	21.87	5542.40	25.61	0	0	35.35	3.43	143.67	1.36	175.80	19.93	204.86	23.59	0	1004.08	2.48	0.31	5	116	2	2	1
378	86.36	54.69	1993	8635.89	27.59	5468.70	16.43	0	0	39.45	2.82	149.08	1.33	283.63	29.23	182.28	15.15	1	1636.62	5.68	0.38	4	117	1	4	4
379	86.48	54.63	1994	8648.13	19.91	5462.72	13.87	0	0	54.26	2.19	137.69	1.21	310.58	19.81	256.06	14.10	1	2066.48	7.15	0.63	5	117	2	4	3
380	87.31	55.68	1995	8731.34	14.68	5568.44	18.25	0	0	42.66	2.75	149.92	1.12	178.39	13.35	215.96	17.36	1	1125.96	3.96	0.49	5	117	3	4	2
381	86.84	56.23	1996	8684.30	13.79	5622.70	22.03	0	0	44.28	4.07	148.98	1.19	116.08	12.21	184.81	19.66	0	1424.98	3.38	0.39	5	117	4	4	1
382	85.58	55.93	2001	8558.40	17.57	5592.53	25.82	0	0	34.04	3.38	144.18	1.14	137.38	15.71	199.51	23.63	0	718.06	2.52	0.34	5	118	1	1	1
383	50.50	56.43	2036	5050.42	34.22	5643.38	14.05	0	0	30.94	2.88	138.69	1.03	270.29	34.79	118.01	12.59	1	923.27	4.64	0.36	4	119	1	1	1
384	51.67	55.66	2087	5166.74	25.88	5566.24	12.29	0	0	35.52	2.48	137.01	0.98	273.07	26.58	138.47	11.11	1	973.04	5.61	0.47	4	120	1	1	1
385	90.53	53.50	2087	9052.69	40.84	5349.78	16.08	0	0	30.91	3.50	149.29	1.19	266.18	41.10	110.96	14.36	1	1251.25	5.24	0.28	4	121	1	1	1
386	52.62	55.81	2124	5261.78	37.97	5581.21	16.15	0	0	28.15	3.16	144.16	1.06	252.86	37.20	112.31	14.43	1	934.19	3.98	0.29	5	122	1	1	1
387	52.13	55.68	2142	5213.01	12.64	5568.45	10.94	0	0	59.71	3.60	146.43	1.10	162.22	11.22	140.50	9.71	0	1404.17	5.04	0.59	3	123	1	5	5
388	50.95	56.86	2143	5095.06	14.50	5685.58	10.69	0	0	57.05	2.95	140.98	1.14	215.88	13.57	161.90	9.69	1	1271.00	6.65	0.61	4	123	2	5	4
389	52.19	55.25	2144	5219.04	12.96	5524.98	10.95	0	0	59.89	3.57	148.67	1.12	168.33	11.54	142.40	9.74	0	1980.35	5.30	0.59	3	123	3	5	3
390	54.03	54.51	2145	5403.14	17.43	5451.46	16.18	0	0	47.49	4.22	149.84	1.24	151.43	15.43	140.61	14.32	0	1648.04	4.85	0.40	3	123	4	5	2
391	52.05	55.99	2146	5204.67	17.21	5599.29	13.93	0	0	43.16	3.23	144.64	1.05	177.70	15.43	144.25	12.42	0	1355.38	4.56	0.47	3	123	5	5	1
392	86.07	51.95	2164	8607.31	20.77	5195.08	17.88	0	0	44.96	2.69	138.68	1.38	261.42	21.22	232.51	17.45	1	1507.52	6.88	0.45	5	124	1	1	1
393	92.04	52.30	2167	9203.67	14.26	5230.48	14.29	0	0	53.38	2.90	136.53	1.23	204.57	13.29	203.49	13.46	0	1144.04	3.79	0.58	5	125	1	5	5
394	92.34	50.89	2168	9234.36	15.62	5089.17	16.46	0	0	46.03	3.64	141.67	1.16	152.87	13.90	161.00	14.66	0	1378.44	3.26	0.45	5	125	2	5	4
395	90.74	53.13	2169	9074.30	14.25	5313.27	14.23	0	0	48.79	2.59	143.78	1.12	207.37	13.46	207.87	13.39	0	1571.29	3.66	0.56	4	125	3	5	3
396	90.01	53.37	2170	9001.03	16.58	5336.52	12.97	0	0	52.37	3.37	152.04	1.23	198.96	15.20	157.19	11.66	0	2112.77	4.02	0.52	4	125	4	5	2
397	88.88	53.62	2171	8888.30	15.26	5362.35	14.12	0	0	47.75	2.25	146.10	1.13	246.60	15.23	233.40	13.72	1	1451.88	5.14	0.55	4	125	5	5	1
398	50.06	57.36	2205	5006.35	13.33	5735.90	18.01	0	0	41.37	2.45	140.05	1.01	175.88	12.16	225.97	17.55	1	1014.38	3.31	0.53	5	126	1	1	1
399	49.34	55.72	2221	4934.30	18.87	5571.67	15.31	0	0	52.69	3.21	137.26	1.44	234.01	18.47	197.42	14.17	1	1684.23	6.72	0.48	5	127	1	7	7
400	48.77	56.29	2225	4877.02	26.13	5628.85	25.58	0	0	28.41	3.09	140.47	1.19	187.25	23.78	183.47	23.22	0	890.77	2.66	0.27	5	127	2	7	6
401	49.97	53.94	2229	4997.27	16.83	5393.88	22.59	0	0	38.01	3.29	144.12	1.18	151.44	15.11	201.30	20.71	0	1332.38	3.09	0.38	4	127	3	7	5
402	49.63	53.76	2230	4962.52	14.02	5376.39	22.91	0	0	42.52	3.64	140.56	1.16	127.14	12.47	200.38	21.61	0	1274.56	4.00	0.42	5	127	4	7	4
403	49.79	53.60	2233	4978.80	13.61	5359.73	20.44	0	0	42.08	3.56	139.78	1.08	124.69	12.07	184.12	18.74	0	824.79	3.17	0.43	5	127	5	7	3
404	50.27	53.20	2235	5027.30	15.36	5320.27	17.83	0	0	44.19	4.17	142.25	1.12	125.41	13.53	145.49	15.71	0	1196.23	3.83	0.39	5	127	6	7	2
405	50.01	52.94	2239	5001.05	15.18	5293.79	12.81	0	0	48.88	4.04	141.37	1.04	141.60	13.34	119.52	11.26	0	893.15	4.43	0.46	3	127	7	7	1
406	86.05	52.71	2236	8604.74	17.33	5271.30	19.38	0	0	42.98	3.45	146.59	1.27	167.99	15.65	187.47	17.55	0	1341.96	3.13	0.41	5	128	1	3	3
407	84.22	53.59	2240	8421.78	15.45	5358.62	14.24	0	0	45.32	2.98	145.10	1.08	182.05	14.08	168.85	12.80	0	1128.75	3.37	0.51	4	128	2	3	2
408	84.26	52.04	2242	8426.02	21.82	5203.89	17.24	0	0	39.10	2.98	140.02	1.22	218.62	20.77	177.06	15.74	1	1409.44	3.84	0.41	5	128	3	3	1
409	82.99	54.57	2239	8299.00	23.57	5456.59	18.24	0	0	34.70	3.65	143.21	1.12	172.83	21.03	134.10	16.20	0	717.79	2.31	0.32	4	129	1	1	1
410	50.56	52.77	2244	5055.57	18.32	5277.22	15.30	0	0	49.63	5.19	147.29	1.25	134.73	16.04	112.51	13.40	0	1127.15	3.84	0.36	5	130	1	6	6
411	49.47	53.93	2247	4946.82	9.11	5392.98	13.28	0	0	63.16	4.17	143.46	1.05	106.25	7.98	154.89	11.67	1	1076.38	7.65	0.58	4	130	2	6	5
412	50.08	54.70	2248	5007.92	13.51	5469.69	13.56	0	0	52.41	3.14	140.96	1.14	175.08	12.22	176.13	12.21	0	1694.94	4.42	0.55	3	130	3	6	4
413	50.14	54.41	2249	5013.87	13.59	5441.26	11.27	0	0	50.25	4.05	148.73	0.93	129.67	11.88	107.51	9.84	1	989.56	6.44	0.49	4	130	4	6	3
414	50.22	55.55	2250	5021.95	13.36	5554.52	9.94	0	0	52.80	2.55	138.43	0.97	211.79	12.55	161.08	8.97	1	776.71	4.82	0.65	4	130	5	6	2
415	50.09	56.06	2253	5008.72	19.31	5606.10	19.15	0	0	38.71	2.93	138.54	1.21	198.35	17.91	196.97	17.74	0	1018.31	3.60	0.40	4	130	6	6	1
416	49.84	56.13	2260	4984.12	6.98	5612.86	6.18	0	0	92.49	3.77	144.65	0.92	131.86	6.12	116.72	5.42	0	1732.00	6.94	0.78	3	131	1	10	10
417	50.23	55.82	2261	5023.21	15.82	5581.53	14.55	0	0	52.11	3.52	142.20	1.27	182.00	14.28	167.45	13.15	0	1469.15	4.07	0.50	4	131	2	10	9
418	49.68	56.17	2262	4968.15	10.28	5616.70	8.23	0	0	72.62	3.38	140.82	1.05	170.84	9.14	136.96	7.31	0	1501.08	6.35	0.70	3	131	3	10	8
419	49.36	56.46	2263	4936.23	13.50	5646.42	9.21	0	0	57.72	3.93	144.84	0.97	152.68	11.83	104.11	8.05	1	1137.54	5.64	0.57	4	131	4	10	7
420	49.45	56.09	2264	4945.15	9.86	5609.50	8.45	0	0	76.19	4.03	144.98	1.06	143.66	8.67	123.12	7.43	0	1863.17	6.45	0.67	3	131	5	10	6
421	50.10	56.20	2265	5009.70	10.43	5620.38	8.92	0	0	72.06	3.60	142.62	1.08	161.43	9.26	138.08	7.90	0	1257.17	6.43	0.68	3	131	6	10	5
422	50.28	56.11	2266	5028.01	13.38	5611.25	9.95	0	0	74.02	4.67	143.65	1.32	163.49	11.82	121.65	8.79	0	1026.33	6.19	0.58	3	131	7	10	4
423	50.81	57.71	2267	5081.50	12.44	5770.59	23.09	0	0	44.92	2.67	137.86	1.17	165.05	11.35	278.97	24.01	1	876.75	6.33	0.51	4	131	8	10	3
424	49.07	57.64	2268	4907.47	12.46	5763.87	16.04	0	0	51.15	3.42	141.04	1.14	144.59	11.13	185.65	14.41	0	1168.29	5.80	0.52	4	131	9	10	2
425	49.10	55.61	2272	4909.71	18.51	5560.65	24.51	0	0	35.19	3.35	141.25	1.17	151.27	16.57	195.53	22.93	0	1163.08	3.13	0.34	4	131	10	10	1
426	48.63	55.66	2285	4862.68	24.55	5565.80	13.57	0	0	36.60	2.74	141.78	1.05	247.66	23.96	142.18	12.25	1	1325.52	5.38	0.44	5	132	1	1	1
427	50.95	58.29	2315	5094.56	15.65	5828.85	19.47	0	0	35.78	2.90	145.22	0.99	150.31	14.01	186.35	17.53	0	1430.46	3.00	0.42	5	133	1	1	1
428	86.65	53.22	2358	8664.72	24.54	5322.42	14.29	0	0	41.27	2.22	140.27	1.14	310.33	26.50	208.40	13.65	1	1837.94	6.80	0.50	4	134	1	1	1
429	87.71	52.65	2368	8770.72	30.72	5264.77	16.89	0	0	29.64	3.07	144.33	1.05	226.40	28.81	127.21	15.12	1	1043.15	4.44	0.32	5	135	1	1	1
430	49.94	57.56	2397	4993.57	13.19	5756.01	14.36	0	0	41.88	2.78	138.01	0.91	154.14	11.77	167.74	12.81	0	463.42	3.88	0.53	4	136	1	1	1
431	50.67	55.16	2405	5066.58	19.32	5516.06	15.97	0	0	42.31	2.66	141.19	1.21	236.97	18.73	198.97	14.98	1	860.94	4.41	0.47	5	137	1	5	5
432	49.70	54.90	2406	4970.04	18.64	5490.10	13.54	0	0	50.31	2.08	131.68	1.16	319.03	21.43	240.58	13.71	1	1652.08	5.45	0.60	5	137	2	5	4
433	49.39	54.45	2407	4938.89	9.27	5444.88	13.39	0	0	64.74	3.29	142.22	1.14	141.93	8.31	203.32	12.20	0	1317.75	5.16	0.64	4	137	3	5	3
434	48.85	54.50	2408	4884.65	16.08	5450.25	13.21	0	0	56.74	3.36	136.09	1.34	210.12	14.96	174.66	11.99	1	1346.21	11.94	0.53	4	137	4	5	2
435	49.61	53.19	2410	4961.10	15.09	5319.08	15.54	0	0	52.43	5.35	146.30	1.20	113.70	13.18	117.06	13.57	0	923.56	4.10	0.38	4	137	5	5	1
436	48.83	55.51	2432	4883.43	15.32	5550.63	14.03	0	0	53.50	4.17	142.66	1.22	151.68	13.55	139.02	12.42	0	917.35	5.08	0.47	3	138	1	5	5
437	49.86	56.51	2433	4985.88	13.02	5651.44	11.75	0	0	59.55	3.77	145.07	1.15	158.88	11.56	143.49	10.43	0	1606.00	5.70	0.56	3	138	2	5	4
438	49.29	56.37	2434	4929.04	14.07	5637.15	12.15	0	0	53.65	3.06	139.60	1.12	190.35	12.94	166.29	10.93	0	1028.42	4.58	0.58	4	138	3	5	3
439	49.04	56.70	2435	4904.23	13.43	5669.95	14.69	0	0	47.33	2.11	133.83	1.07	233.01	13.14	252.21	14.72	1	1149.52	5.17	0.57	4	138	4	5	2
440	50.11	56.77	2436	5010.62	12.45	5676.57	12.51	0	0	57.69	3.78	142.30	1.12	146.96	11.03	147.58	11.09	0	1143.31	4.40	0.55	3	138	5	5	1
441	85.12	55.20	2438	8512.17	15.39	5520.01	17.90	0	0	48.35	4.05	149.24	1.26	142.38	13.68	165.47	15.92	0	1337.44	3.49	0.42	4	139	1	1	1
442	51.10	58.76	2443	5110.40	22.33	5876.23	20.99	0	0	41.02	3.77	143.17	1.43	188.70	20.34	177.29	19.15	0	876.42	2.73	0.35	5	140	1	1	1
443	50.95	58.12	2448	5095.28	20.29	5811.51	31.93	0	0	37.74	3.70	139.95	1.47	161.82	18.36	234.69	31.50	1	579.21	4.37	0.31	5	141	1	27	27
444	51.05	58.84	2449	5105.49	11.20	5883.74	17.86	0	0	55.65	4.85	143.85	1.18	99.23	9.89	157.83	15.71	1	889.21	4.95	0.44	4	141	2	27	26
445	50.32	58.27	2450	5032.17	12.00	5826.98	13.02	0	0	66.35	4.59	142.80	1.28	133.87	10.59	145.22	11.48	0	1387.38	5.40	0.54	3	141	3	27	25
446	49.93	57.43	2451	4993.34	14.56	5743.03	14.58	0	0	53.47	3.53	143.22	1.25	171.27	13.10	171.72	13.09	0	1202.60	4.71	0.51	3	141	4	27	24
447	50.44	58.19	2452	5044.09	14.45	5819.50	13.74	0	0	45.34	3.43	145.84	0.99	147.55	12.77	140.25	12.14	0	1195.71	4.07	0.49	3	141	5	27	23
448	50.36	58.02	2453	5035.73	14.78	5801.78	17.81	0	0	43.87	2.97	138.38	1.15	170.59	13.37	203.32	16.47	0	784.21	3.23	0.48	5	141	6	27	22
449	50.14	58.31	2454	5013.99	12.08	5831.00	15.59	0	0	63.72	5.33	148.29	1.32	111.06	10.60	143.40	13.67	1	1393.38	6.49	0.46	4	141	7	27	21
450	49.90	57.20	2455	4990.42	10.55	5719.92	13.95	0	0	59.16	2.68	138.82	1.16	183.19	9.69	236.04	13.48	1	1423.65	4.77	0.63	3	141	8	27	20
451	50.27	58.05	2456	5026.91	12.96	5804.64	15.94	0	0	51.47	3.20	143.49	1.19	162.55	11.67	198.12	14.61	0	1374.04	4.20	0.53	4	141	9	27	19
452	50.34	58.13	2457	5034.15	9.83	5812.78	22.07	0	0	56.82	5.49	144.72	1.23	76.19	8.05	174.43	19.38	1	777.94	7.56	0.42	5	141	10	27	18
453	50.10	58.43	2459	5009.68	15.55	5843.32	15.23	0	0	49.45	3.97	144.12	1.19	149.83	13.78	146.78	13.49	0	1166.46	3.97	0.45	3	141	11	27	17
454	50.24	57.59	2460	5023.63	13.66	5758.77	14.17	0	0	54.59	2.64	136.82	1.22	220.55	12.98	223.79	13.77	1	1420.31	6.14	0.58	4	141	12	27	16
455	50.49	57.67	2461	5049.25	14.07	5766.81	15.28	0	0	44.09	2.49	137.20	1.06	195.28	12.94	210.73	14.25	1	645.35	3.79	0.53	4	141	13	27	15
456	50.59	57.52	2462	5059.49	11.46	5752.12	14.24	0	0	60.71	4.55	145.22	1.18	117.73	10.07	146.31	12.51	0	543.69	4.45	0.51	4	141	14	27	14
457	50.52	57.45	2463	5051.86	17.31	5745.38	17.71	0	0	40.77	2.87	141.42	1.17	192.39	15.84	196.68	16.26	0	1133.81	3.85	0.44	4	141	15	27	13
458	50.31	58.18	2465	5030.77	9.40	5818.35	11.06	0	0	65.49	4.18	143.45	1.01	113.19	8.23	133.14	9.68	0	1022.35	6.01	0.60	3	141	16	27	12
459	50.21	57.92	2466	5020.90	14.93	5792.44	15.29	0	0	52.14	3.55	139.76	1.26	170.62	13.41	174.43	13.81	0	928.25	4.61	0.50	5	141	17	27	11
460	50.56	57.49	2467	5056.25	11.67	5748.61	15.40	0	0	52.05	2.82	141.04	1.11	168.54	10.55	214.76	14.72	1	1562.46	4.71	0.59	4	141	18	27	10
461	49.36	58.07	2471	4935.69	16.38	5806.94	12.38	0	0	47.18	3.04	141.12	1.07	196.41	14.86	149.38	11.11	0	890.23	4.39	0.53	5	141	19	27	9
462	50.05	57.93	2472	5004.97	14.96	5792.63	14.35	0	0	45.25	2.70	137.51	1.07	194.80	13.78	187.34	13.16	0	1062.08	4.22	0.53	4	141	20	27	8
463	50.13	58.32	2473	5013.06	11.37	5831.58	13.08	0	0	51.89	3.06	141.06	1.00	149.45	10.15	171.69	11.67	0	1324.52	5.75	0.59	4	141	21	27	7
464	49.76	58.15	2474	4975.95	11.29	5814.63	15.64	0	0	48.98	3.91	143.63	0.99	108.86	9.91	150.85	13.73	1	946.65	7.68	0.48	4	141	22	27	6
465	49.40	58.92	2476	4940.00	17.36	5891.55	17.59	0	0	39.98	3.79	141.25	1.08	141.32	15.33	143.15	15.54	0	688.06	3.85	0.38	5	141	23	27	5
466	49.88	57.66	2477	4987.60	14.46	5766.31	20.31	0	0	38.22	2.64	139.98	1.04	163.83	13.09	222.42	19.43	1	1149.04	4.69	0.46	4	141	24	27	4
467	49.95	58.19	2478	4994.57	13.30	5818.70	17.07	0	0	48.08	3.23	143.74	1.16	154.37	11.95	196.70	15.54	0	1638.65	4.51	0.50	5	141	25	27	3
468	49.47	58.78	2479	4946.78	11.53	5877.71	18.46	0	0	45.18	3.75	146.48	1.00	107.19	10.14	171.46	16.30	1	1495.81	4.85	0.46	5	141	26	27	2
469	50.70	58.14	2483	5069.52	16.39	5814.22	13.56	0	0	44.68	2.43	140.37	1.09	232.55	15.78	195.97	12.58	1	1295.58	4.24	0.53	5	141	27	27	1
470	91.06	52.75	2450	9106.19	42.40	5274.81	17.11	0	0	30.20	2.68	141.45	1.15	310.92	44.32	151.34	15.53	1	1391.96	3.78	0.35	5	142	1	1	1
471	84.71	50.27	2464	8470.88	14.18	5026.94	26.86	0	0	39.02	3.62	137.85	1.11	118.31	12.56	206.40	26.08	0	616.92	2.90	0.41	5	143	1	1	1
472	88.85	52.13	2467	8885.42	15.93	5213.32	24.29	0	0	46.43	2.94	141.36	1.36	197.28	14.76	262.57	24.45	1	2116.79	6.75	0.52	5	144	1	3	3
473	89.43	52.11	2468	8942.82	19.25	5210.75	18.85	0	0	43.40	2.80	142.79	1.34	232.33	18.61	226.38	18.25	1	1749.92	5.26	0.43	5	144	2	3	2
474	91.94	51.59	2469	9193.65	25.36	5159.13	15.95	0	0	38.58	2.84	137.62	1.21	256.65	25.39	169.39	14.77	1	1054.88	4.76	0.43	5	144	3	3	1
475	92.19	54.62	2471	9218.78	26.53	5461.87	15.73	0	0	44.77	2.82	136.48	1.26	263.84	25.43	194.89	14.43	1	1467.21	3.77	0.51	5	145	1	2	2
476	93.17	53.71	2474	9317.36	22.80	5370.96	15.45	0	0	40.18	2.09	131.46	1.03	273.13	21.82	229.15	14.82	1	1188.21	3.93	0.58	5	145	2	2	1
477	49.46	58.38	2488	4946.04	14.63	5838.19	24.25	0	0	38.29	3.01	140.04	1.11	145.24	13.14	227.94	23.50	1	1028.44	5.96	0.44	5	146	1	54	54
478	49.41	58.25	2489	4941.22	14.21	5825.10	16.41	0	0	53.28	3.95	139.25	1.29	148.59	12.66	171.34	14.65	0	1192.60	5.28	0.47	5	146	2	54	53
479	49.28	58.72	2490	4928.08	14.53	5872.31	12.83	0	0	56.88	4.65	143.62	1.18	136.86	12.75	120.81	11.26	0	831.60	5.78	0.47	4	146	3	54	52
480	49.80	57.75	2491	4980.16	9.77	5775.18	12.18	0	0	66.61	3.57	142.40	1.14	141.19	8.70	175.69	10.87	0	1184.65	5.21	0.64	3	146	4	54	51
481	49.56	57.66	2492	4956.21	11.29	5765.89	11.45	0	0	54.80	2.27	134.44	1.01	212.97	10.58	212.80	10.94	1	1384.75	6.41	0.66	4	146	5	54	50
482	49.67	58.11	2493	4966.92	10.74	5811.02	10.99	0	0	69.85	3.44	139.46	1.22	169.77	9.64	173.56	9.89	0	1540.54	6.49	0.65	4	146	6	54	49
483	49.53	57.66	2494	4953.47	8.75	5766.35	10.96	0	0	88.62	5.43	148.12	1.31	109.76	7.65	137.48	9.59	1	1673.65	8.95	0.62	4	146	7	54	48
484	49.00	57.82	2495	4900.28	7.79	5782.23	7.59	0	0	88.21	4.54	149.80	1.01	116.17	6.80	113.30	6.63	0	1495.98	8.42	0.70	4	146	8	54	47
485	49.58	56.60	2496	4957.80	15.03	5660.32	15.64	0	0	62.17	5.25	148.83	1.47	137.37	13.27	142.92	13.80	0	1627.23	5.69	0.44	3	146	9	54	46
486	50.02	56.68	2497	5002.26	20.38	5667.77	16.04	0	0	48.60	3.05	137.87	1.42	246.89	20.21	201.75	14.95	1	1282.46	7.13	0.45	4	146	10	54	45
487	48.78	57.27	2500	4878.37	13.69	5726.96	11.76	0	0	51.22	3.00	141.06	1.04	181.02	12.31	155.87	10.52	0	1243.62	6.02	0.58	4	146	11	54	44
488	49.34	57.15	2501	4933.78	16.93	5715.50	12.57	0	0	46.08	2.47	135.42	1.07	237.40	16.60	184.37	11.54	1	1404.62	5.19	0.56	5	146	12	54	43
489	49.16	57.01	2502	4916.28	12.97	5700.95	12.01	0	0	48.47	2.31	136.68	0.98	210.36	12.23	196.92	11.13	1	1119.73	6.65	0.62	4	146	13	54	42
490	48.89	57.15	2503	4888.75	9.73	5715.46	8.41	0	0	67.22	3.57	142.02	0.93	141.35	8.55	122.21	7.40	0	1086.31	5.88	0.67	3	146	14	54	41
491	48.64	56.88	2504	4864.47	19.64	5687.61	16.58	0	0	43.70	4.51	142.93	1.21	146.53	17.28	123.70	14.60	0	1262.08	4.52	0.35	3	146	15	54	40
492	48.99	57.12	2505	4899.12	14.14	5712.36	10.90	0	0	56.00	4.13	142.56	1.06	147.87	12.43	113.97	9.58	0	1488.23	4.03	0.52	4	146	16	54	39
493	48.99	57.33	2506	4898.65	11.88	5733.03	8.81	0	0	64.66	4.50	143.15	0.98	131.18	10.36	97.18	7.65	1	1043.33	6.70	0.57	5	146	17	54	38
494	48.82	56.76	2507	4882.03	14.08	5675.79	16.20	0	0	43.41	2.99	141.19	1.04	158.91	12.61	181.69	14.73	0	1593.06	4.51	0.50	4	146	18	54	37
495	49.23	57.38	2508	4922.89	20.62	5738.10	15.46	0	0	37.19	2.39	141.28	1.08	245.15	20.27	190.02	14.25	1	1755.27	7.13	0.45	4	146	19	54	36
496	49.03	57.78	2510	4902.75	14.63	5778.26	13.52	0	0	50.42	4.07	143.33	1.08	139.75	12.87	129.16	11.90	0	811.27	4.62	0.47	4	146	20	54	35
497	49.24	57.80	2511	4924.43	13.41	5780.02	15.28	0	0	45.52	3.32	142.75	1.02	142.42	11.90	161.89	13.62	0	1355.96	3.59	0.49	3	146	21	54	34
498	49.44	57.87	2512	4943.58	14.68	5786.65	14.54	0	0	46.43	3.08	141.46	1.09	171.83	13.17	169.91	13.11	0	817.33	3.67	0.51	5	146	22	54	33
499	50.08	57.77	2513	5007.72	13.03	5777.13	13.41	0	0	55.34	3.72	142.66	1.15	150.05	11.57	154.47	11.91	0	1461.02	4.54	0.53	3	146	23	54	32
500	49.64	57.02	2514	4963.79	15.07	5701.78	15.08	0	0	48.07	3.57	141.48	1.14	157.21	13.41	157.28	13.44	0	1108.67	4.58	0.48	2	146	24	54	31
501	48.88	57.48	2515	4887.68	10.65	5748.27	13.86	0	0	51.42	3.15	140.62	0.98	134.87	9.47	175.24	12.34	0	922.58	3.75	0.58	3	146	25	54	30
502	49.08	57.27	2516	4908.15	14.77	5726.53	12.86	0	0	47.32	3.03	141.06	1.04	178.50	13.33	156.06	11.51	0	1201.67	3.78	0.54	4	146	26	54	29
503	49.21	57.24	2517	4921.49	15.46	5724.16	10.07	0	0	59.42	3.95	142.46	1.14	179.41	13.74	117.23	8.91	0	1097.42	4.95	0.55	3	146	27	54	28
504	49.50	57.91	2518	4950.44	12.20	5790.59	9.11	0	0	61.78	3.60	140.84	1.00	161.33	10.76	120.47	8.04	0	1051.81	5.95	0.62	3	146	28	54	27
505	49.43	57.51	2519	4943.29	11.16	5750.71	10.68	0	0	59.08	3.54	143.13	1.00	143.78	9.85	137.72	9.43	0	1288.02	6.16	0.61	3	146	29	54	26
506	49.38	57.61	2520	4937.81	14.74	5760.78	14.55	0	0	47.88	3.63	143.56	1.10	150.37	13.07	148.46	12.90	0	1405.08	4.59	0.48	3	146	30	54	25
507	49.52	58.03	2521	4952.24	14.92	5802.71	13.45	0	0	52.78	3.76	141.07	1.17	161.86	13.25	145.91	11.95	0	1182.62	5.23	0.50	4	146	31	54	24
508	49.55	58.50	2522	4954.59	13.17	5850.13	14.20	0	0	51.26	4.04	143.77	1.07	128.78	11.59	138.88	12.49	0	812.94	3.31	0.48	4	146	32	54	23
509	49.96	58.30	2523	4996.13	13.37	5830.20	15.80	0	0	47.62	3.41	140.27	1.09	144.76	11.90	170.89	14.08	0	1081.73	3.30	0.49	3	146	33	54	22
510	50.39	58.85	2525	5038.70	13.97	5884.85	16.23	0	0	48.06	3.50	137.41	1.14	148.69	12.45	172.12	14.57	0	937.25	3.74	0.48	4	146	34	54	21
511	49.92	58.01	2526	4991.75	14.04	5801.47	21.30	0	0	40.41	2.61	135.13	1.12	171.43	12.83	248.85	21.04	1	651.52	5.58	0.47	4	146	35	54	20
512	50.58	57.75	2527	5058.00	17.46	5775.16	17.56	0	0	43.19	2.89	139.44	1.23	203.57	16.16	202.79	16.49	0	1368.54	3.65	0.45	5	146	36	54	19
513	50.20	58.41	2528	5019.63	13.59	5840.74	15.95	0	0	41.35	3.22	143.42	0.95	134.95	12.03	158.29	14.11	0	1282.90	3.53	0.47	3	146	37	54	18
514	50.45	58.43	2529	5044.76	14.20	5842.53	15.69	0	0	43.23	3.36	143.16	1.01	141.03	12.58	155.80	13.89	0	1047.73	3.43	0.47	3	146	38	54	17
515	49.60	58.59	2531	4959.79	10.90	5859.50	16.32	0	0	60.26	5.46	144.20	1.19	92.09	9.35	138.32	14.26	1	785.40	7.08	0.44	5	146	39	54	16
516	49.50	58.45	2532	4950.38	23.39	5845.22	17.40	0	0	38.51	3.88	142.78	1.22	179.34	20.85	133.71	15.48	0	1022.54	3.85	0.34	5	146	40	54	15
517	49.68	57.85	2534	4968.28	19.56	5785.47	20.82	0	0	42.66	3.37	136.05	1.40	193.68	17.95	204.02	19.46	0	955.44	3.91	0.38	4	146	41	54	14
518	49.91	57.70	2535	4991.15	12.20	5769.87	15.58	0	0	49.18	3.68	143.63	1.05	125.67	10.78	160.43	13.76	0	990.69	4.05	0.50	3	146	42	54	13
519	50.18	56.97	2536	5017.97	20.66	5696.83	25.58	0	0	35.38	2.48	137.49	1.28	228.17	20.18	271.55	26.59	1	1168.25	5.48	0.35	4	146	43	54	12
520	49.84	57.51	2537	4983.86	13.38	5750.89	15.30	0	0	47.02	3.30	140.55	1.06	147.72	11.92	168.70	13.63	0	1200.77	3.87	0.50	3	146	44	54	11
521	49.54	57.63	2538	4953.63	14.16	5763.28	13.58	0	0	49.29	2.70	135.66	1.11	201.39	13.03	191.82	12.66	0	1337.75	4.22	0.56	4	146	45	54	10
522	49.39	57.30	2539	4939.08	14.58	5729.82	12.16	0	0	52.50	3.65	140.00	1.09	161.77	12.91	134.97	10.77	0	979.77	4.76	0.52	4	146	46	54	9
523	48.81	56.93	2540	4881.45	18.12	5692.69	21.72	0	0	37.90	2.70	136.49	1.22	200.16	16.86	234.54	21.07	1	955.19	6.00	0.40	4	146	47	54	8
524	49.05	57.64	2541	4905.22	13.11	5764.33	11.25	0	0	51.30	3.37	140.95	0.96	153.86	11.59	132.13	9.94	0	905.92	4.19	0.56	3	146	48	54	7
525	49.06	57.26	2542	4906.43	13.66	5726.12	15.25	0	0	44.27	2.46	136.79	1.04	191.98	12.64	213.15	14.26	1	1476.85	5.64	0.55	5	146	49	54	6
526	49.81	57.41	2543	4980.83	16.33	5741.21	11.98	0	0	54.68	3.46	140.88	1.22	199.29	14.88	147.32	10.74	0	1563.75	5.01	0.54	5	146	50	54	5
527	49.34	57.23	2544	4933.83	12.36	5722.55	9.91	0	0	65.19	3.77	140.19	1.12	165.09	10.95	132.47	8.78	0	1090.29	6.97	0.61	3	146	51	54	4
528	49.39	57.67	2545	4938.64	12.07	5766.73	12.94	0	0	59.43	4.32	140.47	1.13	127.82	10.62	137.01	11.38	0	631.33	5.25	0.52	3	146	52	54	3
529	49.33	57.36	2546	4932.77	17.24	5736.32	17.50	0	0	37.01	2.35	136.13	1.04	209.54	16.41	215.03	16.44	1	801.46	5.25	0.46	4	146	53	54	2
530	49.78	57.68	2547	4977.75	15.56	5767.55	14.03	0	0	42.56	2.76	136.71	1.01	186.23	14.08	167.87	12.72	0	1030.60	3.82	0.51	4	146	54	54	1
531	50.93	55.71	2496	5093.10	40.12	5571.42	16.85	0	0	44.10	3.08	143.98	1.46	334.13	36.90	188.81	15.49	1	2131.40	11.18	0.47	5	147	1	1	1
532	50.57	60.04	2553	5056.53	10.42	6004.07	11.21	0	0	64.18	4.05	138.95	1.06	127.32	9.16	137.05	9.86	0	792.81	5.45	0.59	4	148	1	7	7
533	51.52	59.54	2556	5152.26	15.33	5953.83	17.45	0	0	51.80	5.61	144.24	1.26	108.67	13.37	123.75	15.24	1	768.85	6.31	0.35	5	148	2	7	6
534	51.74	56.91	2559	5173.76	15.06	5691.24	25.89	0	0	34.15	2.95	143.95	1.05	136.04	13.52	227.12	24.56	1	919.62	4.41	0.39	5	148	3	7	5
535	51.47	56.98	2560	5147.42	11.25	5697.80	11.88	0	0	59.93	2.94	139.35	1.12	179.12	10.18	188.31	10.84	0	1444.40	5.33	0.63	3	148	4	7	4
536	53.04	56.40	2561	5303.86	12.69	5640.43	9.86	0	0	61.08	3.32	143.55	1.08	180.62	11.39	140.81	8.78	0	1322.08	5.09	0.63	3	148	5	7	3
537	52.03	58.93	2562	5202.83	14.60	5893.07	15.31	0	0	42.59	1.99	132.65	0.97	239.57	14.30	235.40	15.35	1	895.71	5.16	0.61	5	148	6	7	2
538	51.35	58.49	2564	5134.98	17.63	5848.62	21.90	0	0	35.60	2.76	139.46	1.12	178.47	16.02	214.22	20.96	1	1021.38	5.91	0.41	5	148	7	7	1
539	89.15	55.00	2583	8915.21	18.75	5500.48	19.01	0	0	38.14	3.25	151.86	1.15	171.19	16.85	173.40	17.13	0	1521.25	3.76	0.39	5	149	1	1	1
540	84.32	56.93	2588	8432.04	10.94	5692.66	21.10	0	0	46.44	4.78	145.95	1.04	80.83	9.24	157.28	18.43	1	310.23	3.29	0.38	4	150	1	5	5
541	83.81	55.13	2590	8381.03	13.79	5513.11	13.16	0	0	52.79	3.81	141.22	1.10	147.69	12.19	140.98	11.64	0	1140.23	4.32	0.51	5	150	2	5	4
542	84.53	52.62	2591	8452.81	12.35	5261.68	17.91	0	0	45.28	2.97	139.05	1.07	146.92	11.10	210.60	16.50	1	1346.88	6.55	0.51	4	150	3	5	3
543	85.11	52.26	2593	8510.82	18.36	5226.30	15.15	0	0	48.83	2.69	137.56	1.30	252.04	18.40	213.92	14.53	1	1805.48	7.21	0.52	5	150	4	5	2
544	85.05	52.73	2594	8504.80	16.75	5273.07	12.65	0	0	42.69	2.56	141.65	1.00	214.62	15.70	165.22	11.44	1	1578.21	5.70	0.53	4	150	5	5	1
545	88.03	52.29	2592	8802.81	12.42	5228.92	14.23	0	0	61.41	3.43	142.84	1.31	173.33	11.26	196.25	13.20	0	1739.27	4.94	0.58	5	151	1	1	1
546	50.90	56.73	2604	5090.16	27.60	5673.37	17.02	0	0	31.33	2.53	138.70	1.08	255.73	27.55	165.78	15.51	1	675.15	3.26	0.36	4	152	1	1	1
547	86.69	56.14	2611	8669.08	17.72	5614.16	20.55	0	0	37.28	3.34	146.55	1.13	153.55	15.84	177.63	18.45	0	1113.10	2.81	0.37	4	153	1	1	1
548	82.82	52.68	2613	8282.07	15.68	5267.97	17.60	0	0	41.75	3.44	142.18	1.09	147.33	13.95	165.23	15.66	0	1306.94	3.44	0.43	3	154	1	2	2
549	81.89	52.72	2614	8188.69	18.59	5272.10	14.30	0	0	49.43	5.35	143.22	1.20	132.10	16.24	101.57	12.48	1	984.50	4.26	0.35	4	154	2	2	1
550	84.57	54.07	2618	8457.30	13.95	5406.52	12.12	0	0	48.35	3.51	149.72	0.97	148.40	12.30	128.96	10.69	0	1317.52	3.75	0.52	3	155	1	2	2
551	85.70	56.55	2621	8569.79	31.98	5655.08	17.70	0	0	35.55	3.79	148.40	1.32	228.75	30.12	129.59	15.87	1	1105.48	3.66	0.30	4	155	2	2	1
552	86.00	51.06	2637	8599.71	16.76	5106.25	18.59	0	0	48.98	3.42	144.90	1.40	187.63	15.39	206.27	17.35	0	1284.71	3.21	0.45	5	156	1	4	4
553	83.78	52.13	2638	8377.61	22.46	5212.93	25.93	0	0	34.88	3.02	144.46	1.30	202.64	20.77	217.20	25.66	1	1370.42	3.42	0.40	5	156	2	4	3
554	85.08	51.86	2641	8507.90	21.44	5186.17	15.76	0	0	43.56	2.71	141.53	1.28	258.38	21.68	199.85	14.72	1	1392.71	4.68	0.46	5	156	3	4	2
555	85.81	51.24	2642	8581.49	30.98	5124.04	14.87	0	0	42.35	3.42	145.43	1.40	279.52	32.27	144.77	13.48	1	1360.44	4.69	0.40	5	156	4	4	1
556	86.67	54.31	2643	8667.06	26.50	5430.87	14.41	0	0	37.16	3.32	155.73	1.13	225.98	24.82	125.41	12.89	1	1656.08	5.11	0.38	4	157	1	1	1
557	89.52	52.86	2645	8952.10	18.28	5286.03	16.44	0	0	51.54	3.74	151.54	1.45	196.19	16.70	176.95	14.92	0	2153.88	4.02	0.45	5	158	1	4	4
558	89.66	53.98	2646	8965.52	18.43	5397.97	14.87	0	0	46.90	3.01	151.35	1.24	218.50	17.62	181.18	13.61	1	1836.69	4.22	0.49	5	158	2	4	3
559	92.36	53.60	2647	9236.49	16.27	5360.07	12.43	0	0	52.06	2.32	137.08	1.15	263.67	16.65	218.78	11.81	1	1451.10	4.34	0.60	5	158	3	4	2
560	92.03	53.03	2651	9203.01	21.81	5303.30	19.25	0	0	41.85	2.98	140.62	1.33	223.73	21.60	210.02	18.05	1	1386.96	5.25	0.44	5	158	4	4	1
561	89.14	51.88	2652	8914.46	22.38	5188.04	16.49	0	0	40.16	2.67	148.19	1.24	252.88	22.42	195.70	15.33	1	1957.15	5.03	0.43	5	159	1	3	3
562	86.80	52.11	2653	8679.56	24.79	5211.47	16.21	0	0	38.44	3.18	152.40	1.23	229.34	23.54	153.55	14.66	1	2233.38	5.03	0.39	5	159	2	3	2
563	86.20	51.58	2654	8619.55	24.59	5158.17	19.51	0	0	48.06	2.43	129.99	1.37	331.25	28.38	256.46	19.37	1	1576.92	4.26	0.55	5	159	3	3	1
564	82.70	53.15	2655	8269.81	11.62	5314.82	15.39	0	0	51.42	3.49	142.47	1.07	132.30	10.32	174.95	13.72	0	1229.73	3.36	0.53	4	160	1	1	1
565	87.05	57.30	2665	8705.13	20.10	5729.82	25.23	0	0	40.48	5.09	148.58	1.40	123.42	17.73	154.84	22.24	0	439.04	2.58	0.26	4	161	1	3	3
566	88.37	55.72	2667	8837.18	14.34	5572.15	13.66	0	0	52.05	2.90	146.81	1.18	200.47	13.19	190.19	12.66	0	1795.52	4.04	0.56	5	161	2	3	2
567	86.30	56.50	2668	8630.16	11.45	5650.35	16.98	0	0	50.08	4.66	151.55	1.04	94.36	9.95	140.02	14.82	1	920.67	4.82	0.42	4	161	3	3	1
568	84.33	55.04	2714	8433.30	10.32	5503.53	13.12	0	0	72.70	3.77	147.71	1.35	154.82	9.26	195.26	11.97	0	1756.15	5.36	0.63	4	162	1	13	13
569	84.39	55.55	2715	8439.09	10.13	5554.73	8.19	0	0	81.07	4.23	155.01	1.13	149.75	8.92	121.04	7.21	0	1991.98	6.82	0.68	3	162	2	13	12
570	83.57	56.07	2717	8356.90	16.56	5607.04	14.90	0	0	44.70	3.87	146.21	1.08	147.59	14.61	132.81	13.15	0	930.21	3.85	0.43	3	162	3	13	11
571	83.54	56.05	2718	8354.21	18.51	5604.98	14.83	0	0	54.94	6.11	145.27	1.36	127.91	16.16	102.50	13.00	1	828.62	4.69	0.34	4	162	4	13	10
572	83.09	55.29	2719	8309.23	12.52	5528.74	23.13	0	0	43.04	5.16	154.11	1.09	81.78	11.60	148.89	20.17	1	1042.21	4.39	0.32	5	162	5	13	9
573	83.63	56.13	2722	8363.23	17.78	5612.81	12.64	0	0	48.50	3.65	142.52	1.12	180.29	16.28	130.21	11.22	0	1140.96	2.81	0.48	5	162	6	13	8
574	83.86	55.61	2723	8385.77	13.05	5561.09	21.75	0	0	45.91	3.91	147.23	1.20	118.61	11.59	196.48	19.58	0	689.25	2.80	0.42	5	162	7	13	7
575	83.65	55.04	2724	8365.48	21.49	5504.21	25.34	0	0	33.51	3.80	146.94	1.23	146.88	19.14	172.82	22.67	0	1301.31	2.51	0.28	4	162	8	13	6
576	83.75	55.15	2728	8374.71	14.19	5515.48	16.03	0	0	48.85	3.76	147.02	1.15	142.76	12.59	161.22	14.24	0	1009.58	3.52	0.47	3	162	9	13	5
577	84.93	54.38	2729	8492.56	18.47	5437.52	14.60	0	0	45.36	2.49	139.07	1.15	241.79	18.50	208.17	13.63	1	1255.42	5.24	0.55	5	162	10	13	4
578	84.99	55.00	2730	8499.41	15.60	5500.41	13.31	0	0	46.40	3.12	147.19	1.06	179.77	14.05	153.89	11.91	0	1396.50	3.89	0.51	5	162	11	13	3
579	84.80	54.85	2731	8479.71	16.93	5484.81	13.12	0	0	47.90	2.72	146.39	1.15	229.40	16.18	181.11	12.08	1	1706.31	6.52	0.55	5	162	12	13	2
580	85.54	55.17	2732	8554.00	23.37	5517.46	16.65	0	0	43.30	3.43	145.21	1.38	227.12	22.12	165.14	15.11	1	1113.75	3.76	0.39	5	162	13	13	1
581	49.83	56.74	2730	4983.43	19.48	5674.14	18.58	0	0	38.89	3.50	141.22	1.18	167.95	17.43	160.24	16.60	0	740.08	3.83	0.37	3	163	1	1	1
582	88.30	55.82	2739	8829.86	14.08	5582.26	16.35	0	0	48.21	3.42	149.73	1.17	154.33	12.59	178.76	14.69	0	1173.25	3.64	0.48	3	164	1	4	4
583	87.62	54.57	2740	8762.12	14.49	5456.96	16.42	0	0	52.00	4.24	153.56	1.25	137.31	12.82	155.58	14.52	0	1619.71	4.36	0.45	4	164	2	4	3
584	88.52	55.89	2741	8851.74	18.31	5589.46	17.98	0	0	42.89	2.45	140.72	1.19	246.21	18.04	227.93	18.00	1	1468.00	5.62	0.50	5	164	3	4	2
585	88.65	57.75	2743	8864.85	17.22	5775.22	27.15	0	0	32.17	3.01	144.11	1.09	143.61	15.47	219.98	25.68	1	917.77	4.99	0.35	5	164	4	4	1
586	92.10	52.36	2760	9210.00	21.74	5236.05	24.19	0	0	36.13	4.97	147.88	1.26	121.82	19.09	135.55	21.23	0	912.79	2.43	0.24	3	165	1	1	1
587	50.22	57.26	2831	5021.60	19.67	5725.72	19.67	0	0	39.01	3.71	140.87	1.22	160.30	17.54	160.32	17.54	0	912.25	4.24	0.35	4	166	1	1	1
588	89.48	53.29	2870	8948.16	10.13	5328.91	10.21	0	0	64.67	6.21	149.84	0.93	77.72	7.93	80.34	8.65	1	1232.65	6.88	0.45	5	167	1	1	1
589	51.10	55.58	2899	5109.71	44.86	5557.91	14.38	0	0	30.19	2.89	141.84	1.10	319.35	50.19	117.94	12.92	1	1097.04	4.08	0.34	5	168	1	2	2
590	51.01	56.49	2901	5101.20	21.21	5649.01	12.68	0	0	41.07	2.73	138.37	1.06	240.24	20.56	149.27	11.46	1	1045.56	4.86	0.49	3	168	2	2	1
591	82.73	28.82	2899	8273.10	15.35	2881.89	10.28	0	0	46.30	3.19	135.52	0.89	171.84	13.58	115.29	9.08	0	578.44	4.86	0.54	3	169	1	2	2
592	83.00	28.97	2900	8300.36	11.08	2897.30	10.91	0	0	56.07	4.73	135.77	0.90	100.85	9.68	99.32	9.54	1	562.06	6.61	0.49	4	169	2	2	1
593	51.88	55.83	2917	5187.51	21.69	5582.97	18.15	0	0	34.92	2.92	142.63	1.12	200.23	20.06	169.54	16.40	0	964.96	3.37	0.38	5	170	1	1	1
594	123.40	61.49	2946	12339.67	17.66	6148.75	15.82	0	0	33.23	2.85	133.33	0.87	159.09	15.66	142.51	14.03	0	0.00	0.00	0.41	3	171	1	1	1
595	49.60	56.77	2998	4959.78	20.12	5677.06	35.05	0	0	28.83	4.32	144.03	1.17	103.51	17.68	179.90	31.06	1	1114.94	4.95	0.22	5	172	1	1	1
596	122.92	46.82	3002	12291.93	12.23	4682.44	25.75	0	0	33.39	2.86	131.60	0.90	110.96	10.88	226.26	24.31	1	0.00	0.00	0.42	4	173	1	1	1
597	90.19	53.94	3071	9019.39	20.06	5393.74	14.68	0	0	43.38	2.93	162.53	1.20	227.80	19.08	170.34	13.36	1	1422.94	3.64	0.46	4	174	1	1	1
598	51.24	56.12	3073	5123.94	26.13	5611.77	14.28	0	0	43.90	3.59	157.48	1.33	241.78	25.23	136.76	12.86	1	1080.29	4.11	0.40	4	175	1	1	1
599	51.86	56.26	3139	5185.59	21.64	5626.38	16.97	0	0	44.23	3.30	152.99	1.37	221.89	20.62	178.37	15.46	1	1295.85	3.92	0.41	4	176	1	1	1
600	93.45	53.64	3216	9344.65	13.85	5364.33	13.14	0	0	62.36	2.85	144.19	1.34	228.90	13.63	224.39	12.54	1	1655.54	4.51	0.61	5	177	1	1	1
601	51.35	56.66	3232	5135.03	25.55	5665.54	9.84	0	0	37.91	2.22	140.79	0.89	307.17	28.24	132.26	8.90	1	532.79	2.90	0.56	4	178	1	1	1
602	123.21	45.07	3251	12320.72	11.10	4506.85	13.01	0	0	46.14	3.33	136.68	0.84	118.31	9.75	138.62	11.41	0	0.00	0.00	0.53	3	179	1	1	1
603	87.06	56.08	3266	8705.89	16.66	5607.83	15.45	0	0	40.67	2.13	140.12	1.05	242.95	16.50	228.93	14.95	1	1246.85	3.37	0.52	5	180	1	1	1
604	82.23	53.30	3278	8223.42	23.84	5329.76	21.02	0	0	35.22	3.39	137.50	1.27	191.49	21.94	170.55	18.95	0	908.98	2.85	0.33	5	181	1	1	1
605	81.37	53.00	3290	8136.74	25.95	5299.80	24.49	0	0	30.78	3.19	134.02	1.25	193.00	24.12	184.00	22.34	0	784.29	2.55	0.28	5	182	1	1	1
606	26.02	102.06	3293	2601.85	18.26	10206.27	13.87	0	0	40.07	3.15	129.81	1.00	179.58	16.39	136.94	12.34	0	831.67	4.46	0.45	3	183	1	1	1
607	50.36	56.88	3296	5035.96	24.77	5687.66	17.46	0	0	31.67	2.37	137.29	1.06	251.25	24.56	183.49	16.15	1	823.12	4.20	0.38	4	184	1	1	1
608	88.47	53.40	3308	8847.37	18.59	5340.37	15.61	0	0	38.29	3.98	146.24	0.99	137.83	16.31	115.74	13.69	0	1063.44	2.78	0.36	4	185	1	1	1
609	48.75	55.72	3320	4875.37	15.43	5572.19	12.09	0	0	47.89	2.85	140.40	1.05	201.00	14.12	158.73	10.89	0	1123.23	3.71	0.55	4	186	1	3	3
610	48.26	56.94	3321	4826.06	14.87	5694.19	12.23	0	0	45.34	2.56	137.41	0.98	202.30	13.85	169.06	11.06	0	1082.62	3.70	0.57	4	186	2	3	2
611	47.92	57.01	3323	4792.33	17.44	5701.03	11.69	0	0	58.31	4.99	144.33	1.26	156.74	15.32	105.16	10.29	1	1379.88	7.13	0.45	4	186	3	3	1
612	51.82	55.24	3333	5181.65	42.64	5524.02	17.67	0	0	28.32	4.27	143.98	1.17	215.12	39.07	90.55	15.60	1	998.96	4.80	0.21	5	187	1	1	1
613	83.49	53.47	3348	8348.61	38.61	5347.37	14.99	0	0	34.52	2.69	138.53	1.20	328.05	43.01	152.02	13.66	1	920.40	3.96	0.40	5	188	1	1	1
614	52.05	58.77	3349	5204.85	24.34	5876.71	19.74	0	0	35.58	3.54	143.34	1.24	189.44	22.08	154.39	17.73	0	1283.50	3.39	0.32	4	189	1	1	1
615	81.04	54.11	3354	8104.12	15.20	5411.45	13.13	0	0	39.81	2.90	136.96	0.88	161.32	13.51	139.55	11.65	0	757.56	3.26	0.50	3	190	1	1	1
616	83.85	51.35	3413	8384.58	13.73	5134.67	14.69	0	0	52.29	3.31	137.81	1.18	168.80	12.34	179.30	13.40	0	1077.33	3.78	0.54	5	191	1	4	4
617	83.88	53.84	3415	8387.96	14.55	5384.30	14.54	0	0	52.94	4.86	150.41	1.16	122.05	12.75	121.90	12.73	0	1773.06	4.30	0.42	4	191	2	4	3
618	85.29	52.79	3416	8528.71	12.37	5278.64	12.19	0	0	59.04	2.97	142.17	1.17	190.45	11.44	189.05	11.12	0	2013.69	4.52	0.62	5	191	3	4	2
619	84.13	53.86	3420	8412.93	15.16	5385.73	15.04	0	0	53.27	4.30	146.20	1.25	145.07	13.42	143.96	13.30	0	1106.79	4.04	0.45	4	191	4	4	1
620	86.25	53.44	3427	8625.16	12.60	5344.21	12.03	0	0	67.86	4.52	153.63	1.29	145.92	11.13	139.32	10.63	0	1939.79	5.90	0.55	3	192	1	4	4
621	87.47	53.41	3428	8747.34	13.15	5341.40	12.59	0	0	59.78	2.99	148.46	1.26	205.40	12.19	197.25	11.60	0	2108.75	6.94	0.59	4	192	2	4	3
622	89.33	53.96	3429	8933.06	22.34	5396.04	12.07	0	0	53.65	2.13	139.37	1.26	371.80	28.92	239.51	12.00	1	2259.58	8.15	0.55	5	192	3	4	2
623	87.65	54.48	3430	8764.56	20.30	5447.67	14.87	0	0	46.35	2.52	146.01	1.26	278.17	21.33	211.61	14.43	1	2002.40	6.89	0.51	5	192	4	4	1
624	122.39	45.51	3441	12238.82	17.44	4551.43	12.80	0	0	39.53	4.01	134.47	0.88	132.04	15.21	96.75	11.05	1	0.00	0.00	0.38	4	193	1	1	1
625	122.82	45.40	3465	12281.79	13.54	4539.88	13.04	0	0	47.48	3.59	133.23	0.97	138.10	11.92	132.95	11.48	0	0.00	0.00	0.50	3	194	1	1	1
626	44.11	55.93	3582	4410.68	14.14	5593.05	17.68	0	0	40.36	3.17	138.69	1.00	139.39	12.58	173.86	15.79	0	1071.19	3.44	0.45	4	195	1	2	2
627	44.63	55.78	3585	4462.94	25.75	5577.56	15.24	0	0	36.39	3.10	137.69	1.11	223.74	24.82	139.36	13.66	1	1072.44	4.87	0.40	5	195	2	2	1
628	51.93	56.04	3590	5193.10	31.65	5603.73	14.18	0	0	32.95	3.82	143.50	1.05	207.88	28.94	94.87	12.68	1	1207.54	5.00	0.30	5	196	1	1	1
629	50.78	56.80	3621	5077.60	13.91	5680.25	11.38	0	0	53.93	3.10	142.59	1.08	187.13	12.56	153.69	10.20	0	1356.46	4.85	0.58	4	197	1	11	11
630	51.10	56.83	3622	5110.21	14.38	5683.17	13.31	0	0	56.11	3.98	143.08	1.21	156.79	12.76	145.10	11.81	0	1248.83	4.29	0.51	3	197	2	11	10
631	51.19	55.35	3623	5118.66	13.10	5534.80	11.18	0	0	61.94	3.23	139.49	1.21	194.97	11.95	167.33	10.08	0	1372.88	5.84	0.61	3	197	3	11	9
632	51.33	56.91	3624	5133.30	12.35	5690.89	13.89	0	0	53.61	3.08	141.95	1.13	167.44	11.11	187.27	12.67	0	1347.60	5.01	0.57	3	197	4	11	8
633	50.64	58.16	3626	5063.75	17.21	5816.45	25.09	0	0	34.80	2.76	139.50	1.12	170.33	15.59	230.84	24.70	1	1327.44	4.97	0.40	5	197	5	11	7
634	50.31	57.06	3627	5030.71	16.99	5706.01	10.24	0	0	55.70	2.72	137.57	1.17	260.36	17.09	165.08	9.35	1	1808.90	8.27	0.61	4	197	6	11	6
635	49.71	57.14	3628	4971.22	12.19	5713.70	9.43	0	0	60.16	2.39	133.51	1.05	235.31	11.77	186.44	8.68	1	1516.54	6.73	0.68	4	197	7	11	5
636	49.11	57.02	3629	4911.02	10.84	5702.27	12.15	0	0	58.82	3.54	142.23	1.05	139.08	9.60	155.72	10.77	0	1444.79	5.05	0.59	3	197	8	11	4
637	49.41	56.34	3630	4941.31	13.27	5633.52	10.09	0	0	54.12	2.40	134.58	1.02	230.70	12.69	179.16	9.22	1	1431.73	5.66	0.65	4	197	9	11	3
638	51.89	57.69	3631	5188.53	12.19	5768.97	20.46	0	0	49.99	2.52	133.92	1.14	188.56	11.26	268.87	20.40	1	1111.42	5.88	0.59	5	197	10	11	2
639	52.28	60.27	3635	5228.43	12.30	6027.14	18.89	0	0	50.74	6.24	139.63	1.12	75.68	10.38	117.49	16.38	1	246.44	3.75	0.32	5	197	11	11	1
640	49.36	57.58	3641	4936.29	12.74	5757.87	9.98	0	0	55.96	3.79	143.21	0.96	145.02	11.18	113.55	8.76	0	1113.23	4.63	0.56	3	198	1	3	3
641	49.88	54.79	3642	4988.11	12.00	5478.92	11.28	0	0	63.91	3.77	143.63	1.17	157.44	10.66	147.98	10.01	0	1574.50	6.80	0.60	4	198	2	3	2
642	51.22	53.57	3643	5121.89	17.11	5356.80	16.37	0	0	49.47	3.64	137.70	1.32	180.81	15.44	171.79	14.99	0	1470.35	4.99	0.46	5	198	3	3	1
643	26.40	102.50	3652	2640.44	16.43	10249.93	12.54	0	0	43.86	3.57	129.91	0.96	155.59	14.46	118.83	11.05	0	689.21	4.76	0.46	3	199	1	1	1
644	49.67	55.94	3652	4966.97	16.44	5594.45	15.59	0	0	58.06	3.37	137.74	1.52	220.51	15.57	209.73	14.67	1	1940.79	6.58	0.50	5	200	1	3	3
645	48.19	54.31	3655	4819.12	21.96	5431.17	21.92	0	0	36.95	3.28	137.32	1.31	192.58	20.09	190.92	20.32	0	1486.38	2.97	0.35	5	200	2	3	2
646	48.70	54.52	3656	4869.66	15.00	5452.01	17.48	0	0	41.33	2.61	132.79	1.07	186.19	13.69	210.68	16.71	1	917.96	6.39	0.50	5	200	3	3	1
647	88.62	53.09	3655	8861.97	27.41	5308.65	18.41	0	0	31.30	2.66	143.87	1.13	245.63	26.83	170.51	16.84	1	1310.04	4.35	0.34	4	201	1	1	1
648	86.87	52.23	3662	8686.66	33.99	5222.97	17.53	0	0	35.16	2.11	130.03	1.16	369.32	43.17	215.04	17.62	1	1346.69	3.79	0.49	5	202	1	1	1
649	48.31	55.86	3683	4830.52	14.88	5585.95	17.62	0	0	40.91	2.67	137.10	1.07	177.63	13.66	209.10	16.37	1	1267.23	5.95	0.49	5	203	1	2	2
650	50.00	53.90	3685	4999.72	18.79	5390.08	18.08	0	0	39.57	3.48	140.29	1.16	165.43	16.81	159.30	16.14	0	1167.02	4.08	0.39	5	203	2	2	1
651	122.57	44.93	3686	12256.99	16.07	4493.24	11.70	0	0	41.44	2.45	129.70	0.91	210.37	14.82	154.74	10.55	1	0.00	0.00	0.55	4	204	1	2	2
652	123.02	44.89	3687	12301.79	15.71	4488.69	16.88	0	0	39.89	2.53	132.23	1.05	193.20	14.50	205.94	15.79	0	0.00	0.00	0.49	5	204	2	2	1
653	50.04	52.36	3691	5003.95	14.35	5235.93	14.99	0	0	55.92	6.27	138.15	1.20	98.33	12.57	102.51	12.99	1	429.48	5.47	0.35	5	205	1	8	8
654	50.46	53.73	3695	5046.43	13.77	5373.16	18.85	0	0	45.28	3.15	136.67	1.14	154.44	12.35	203.57	17.92	0	1119.54	4.06	0.49	5	205	2	8	7
655	50.52	53.75	3696	5051.71	17.49	5375.08	26.00	0	0	40.38	4.72	144.66	1.32	115.50	15.44	171.47	23.00	0	1376.60	3.71	0.29	5	205	3	8	6
656	50.60	54.51	3698	5060.09	14.17	5451.08	13.43	0	0	54.36	2.66	131.68	1.21	224.68	13.48	210.26	12.92	1	1303.62	5.65	0.59	5	205	4	8	5
657	48.40	55.00	3699	4839.84	15.35	5500.29	17.66	0	0	45.70	3.39	138.73	1.21	160.99	13.77	184.33	16.00	0	1273.62	4.26	0.45	4	205	5	8	4
658	48.92	56.72	3700	4892.09	15.78	5671.96	10.86	0	0	50.03	2.76	139.07	1.05	219.10	14.79	153.74	9.79	1	1207.44	4.89	0.58	3	205	6	8	3
659	49.85	56.02	3701	4985.40	17.06	5601.84	12.12	0	0	49.44	2.58	136.36	1.14	247.78	16.84	182.55	11.17	1	1560.98	7.85	0.56	4	205	7	8	2
660	49.88	56.48	3702	4987.83	11.86	5648.02	10.81	0	0	68.44	3.80	141.48	1.22	165.23	10.57	150.79	9.62	0	1806.48	6.64	0.62	3	205	8	8	1
661	47.82	58.11	3725	4781.73	15.54	5810.66	10.21	0	0	53.69	4.09	138.27	1.02	157.05	13.64	103.27	8.99	1	806.81	6.77	0.51	3	206	1	2	2
662	47.95	56.46	3726	4794.79	23.97	5645.80	13.04	0	0	42.33	2.71	136.19	1.17	274.57	24.79	160.72	11.88	1	1384.79	6.26	0.48	4	206	2	2	1
663	48.71	55.60	3739	4870.69	13.01	5560.31	11.44	0	0	52.70	2.94	138.25	1.03	180.65	11.70	159.26	10.25	0	1092.17	4.80	0.60	5	207	1	65	65
664	49.07	54.94	3740	4906.76	12.31	5493.83	12.66	0	0	59.56	4.10	142.60	1.15	138.07	10.87	141.98	11.17	0	1432.58	5.84	0.54	3	207	2	65	64
665	49.68	53.71	3743	4967.74	20.59	5370.56	25.80	0	0	39.20	4.48	141.69	1.42	139.44	18.32	174.45	23.00	0	1361.40	3.92	0.28	5	207	3	65	63
666	50.21	52.75	3744	5020.72	14.60	5274.78	18.38	0	0	49.12	4.78	141.11	1.22	115.55	12.83	145.49	16.14	0	887.94	3.70	0.38	5	207	4	65	62
667	50.45	53.13	3745	5045.30	15.78	5313.45	13.94	0	0	54.05	5.36	142.01	1.20	122.32	13.78	108.06	12.18	1	1076.65	5.57	0.39	4	207	5	65	61
668	49.40	52.97	3746	4939.92	15.05	5296.60	12.44	0	0	47.77	3.91	138.30	0.99	141.78	13.21	117.21	10.93	0	810.46	4.01	0.47	4	207	6	65	60
669	49.97	54.19	3747	4997.46	18.65	5418.52	17.33	0	0	42.77	2.89	136.04	1.25	214.01	17.56	199.53	16.20	1	1149.75	5.88	0.45	5	207	7	65	59
670	50.33	53.75	3748	5032.80	13.24	5374.61	11.96	0	0	63.43	5.62	144.64	1.18	114.77	11.54	103.62	10.42	1	1191.77	6.59	0.46	5	207	8	65	58
671	49.35	54.59	3749	4934.79	10.79	5459.12	12.54	0	0	63.74	4.23	142.36	1.14	125.19	9.50	145.48	11.03	0	1216.50	5.64	0.56	3	207	9	65	57
672	49.81	55.02	3750	4981.00	12.87	5501.60	10.83	0	0	60.16	3.16	135.12	1.14	189.93	11.67	160.37	9.74	0	1238.94	5.71	0.62	4	207	10	65	56
673	48.99	54.59	3751	4899.30	15.23	5459.12	13.39	0	0	55.67	4.39	141.79	1.22	149.12	13.45	131.10	11.82	0	1291.52	4.89	0.47	3	207	11	65	55
674	48.52	55.05	3752	4851.71	16.44	5505.03	16.01	0	0	46.79	3.69	141.09	1.20	161.70	14.64	157.46	14.29	0	1479.10	4.60	0.44	4	207	12	65	54
675	48.50	55.32	3753	4849.91	17.12	5531.90	12.12	0	0	50.31	3.75	140.25	1.13	177.22	15.21	125.66	10.75	0	1028.31	4.34	0.49	4	207	13	65	53
676	48.53	55.24	3754	4853.41	13.64	5524.48	11.86	0	0	55.09	4.02	141.92	1.07	144.08	12.00	125.26	10.44	0	1298.40	5.08	0.52	3	207	14	65	52
677	48.43	55.49	3755	4843.44	15.01	5549.05	14.30	0	0	47.84	2.94	139.82	1.13	190.21	13.64	179.82	13.20	0	1196.52	4.48	0.53	5	207	15	65	51
678	48.65	56.00	3756	4864.71	11.62	5600.50	13.29	0	0	56.52	3.32	138.74	1.11	153.38	10.37	174.94	11.93	0	1392.17	4.71	0.58	3	207	16	65	50
679	48.76	55.59	3757	4875.94	14.91	5558.54	13.96	0	0	52.54	3.75	140.63	1.20	161.88	13.27	151.59	12.42	0	1319.19	5.49	0.50	2	207	17	65	49
680	48.70	56.49	3758	4870.07	13.96	5649.00	11.26	0	0	54.09	3.52	140.49	1.06	165.92	12.38	133.93	9.98	0	1468.17	5.57	0.56	4	207	18	65	48
681	49.04	55.95	3759	4904.28	14.36	5594.79	13.98	0	0	50.22	4.03	144.07	1.09	137.83	12.64	134.27	12.32	0	1711.48	4.18	0.47	3	207	19	65	47
682	48.98	56.33	3760	4898.34	15.98	5632.91	13.30	0	0	50.24	3.11	138.72	1.18	199.38	14.70	167.54	12.00	0	962.85	3.54	0.52	5	207	20	65	46
683	48.91	55.86	3761	4890.58	13.28	5586.35	10.62	0	0	52.30	2.57	136.56	1.00	208.73	12.32	168.92	9.62	1	1272.44	5.79	0.63	5	207	21	65	45
684	48.43	55.50	3762	4842.61	11.47	5550.21	14.73	0	0	46.69	2.95	143.83	0.96	140.93	10.23	180.50	13.17	0	1098.00	4.15	0.55	3	207	22	65	44
685	48.20	55.87	3763	4819.93	12.98	5586.99	13.02	0	0	60.80	4.09	140.87	1.23	148.98	11.52	149.47	11.54	0	1313.77	5.53	0.54	5	207	23	65	43
686	48.40	55.58	3764	4840.21	15.26	5557.84	14.34	0	0	45.79	3.55	146.15	1.06	151.98	13.51	142.85	12.70	0	1127.75	3.13	0.47	3	207	24	65	42
687	49.36	55.68	3765	4935.70	16.22	5567.62	12.15	0	0	47.99	2.53	137.29	1.08	231.71	15.78	180.90	11.09	1	1484.85	4.75	0.57	5	207	25	65	41
688	48.84	55.26	3766	4884.50	10.27	5525.66	10.59	0	0	65.68	3.99	141.84	1.04	130.15	9.03	134.14	9.31	0	1367.94	5.93	0.61	4	207	26	65	40
689	49.05	55.39	3767	4905.37	16.99	5539.46	11.72	0	0	47.88	2.40	133.17	1.07	253.98	16.98	182.87	10.92	1	1393.54	5.17	0.59	5	207	27	65	39
690	48.56	55.35	3768	4855.67	16.52	5534.88	14.73	0	0	47.46	3.37	139.66	1.18	180.72	14.85	161.03	13.28	0	1328.71	4.60	0.48	5	207	28	65	38
691	48.62	55.13	3769	4862.39	13.53	5512.60	12.67	0	0	57.13	3.94	142.50	1.16	151.67	11.97	141.99	11.22	0	1536.92	4.61	0.53	3	207	29	65	37
692	48.84	54.72	3770	4884.32	13.14	5471.78	14.27	0	0	54.44	3.67	136.57	1.18	151.03	11.70	163.93	12.70	0	1274.04	4.90	0.52	4	207	30	65	36
693	48.77	54.81	3771	4877.13	12.56	5481.38	17.80	0	0	47.46	3.55	142.36	1.11	130.07	11.17	183.74	15.94	0	1190.15	4.36	0.48	3	207	31	65	35
694	48.94	55.58	3772	4893.71	15.87	5557.65	13.10	0	0	49.51	2.85	137.28	1.16	213.04	14.86	178.32	11.91	1	1357.69	6.53	0.54	5	207	32	65	34
695	49.34	55.90	3773	4934.33	20.61	5589.79	17.23	0	0	42.14	2.79	138.02	1.28	235.36	20.23	204.02	16.11	1	1500.02	6.33	0.43	5	207	33	65	33
696	48.92	56.08	3774	4891.81	15.26	5607.70	12.81	0	0	51.94	3.05	138.50	1.17	200.91	14.04	169.91	11.62	0	1652.42	5.84	0.55	4	207	34	65	32
697	48.83	55.59	3775	4882.80	9.43	5558.76	11.12	0	0	68.66	3.82	141.84	1.09	130.68	8.33	154.14	9.82	0	1680.02	6.09	0.64	4	207	35	65	31
698	48.95	55.91	3776	4894.97	11.48	5590.53	10.95	0	0	61.22	3.02	140.68	1.10	180.86	10.40	172.82	9.88	0	1426.38	6.27	0.64	5	207	36	65	30
699	49.34	55.23	3777	4933.82	15.94	5523.27	11.46	0	0	48.95	3.10	139.97	1.04	192.73	14.64	140.53	10.23	0	1158.75	5.52	0.55	4	207	37	65	29
700	48.69	56.02	3778	4868.64	13.07	5601.57	11.13	0	0	59.38	2.96	133.73	1.16	203.19	12.02	174.00	10.12	0	1151.62	5.92	0.62	5	207	38	65	28
701	48.82	55.99	3779	4881.86	14.52	5598.60	12.54	0	0	54.15	2.95	137.48	1.19	206.94	13.46	180.07	11.45	0	1370.04	4.82	0.57	5	207	39	65	27
702	48.76	56.07	3780	4875.85	7.17	5606.70	9.85	0	0	74.87	3.81	143.41	0.95	108.47	6.29	148.95	8.64	1	1566.23	7.57	0.70	4	207	40	65	26
703	48.79	56.24	3781	4879.16	10.03	5624.28	9.06	0	0	71.99	3.66	140.33	1.07	152.46	8.87	137.70	8.02	0	1493.40	8.21	0.68	3	207	41	65	25
704	48.87	56.47	3782	4886.71	12.15	5647.18	13.91	0	0	56.08	3.74	140.47	1.14	141.04	10.78	161.44	12.34	0	1590.25	5.28	0.54	3	207	42	65	24
705	49.46	56.11	3783	4946.07	17.64	5611.26	11.78	0	0	45.97	2.92	140.39	1.05	213.54	16.29	144.39	10.59	1	1385.27	5.52	0.53	5	207	43	65	23
706	49.58	56.06	3784	4958.49	10.52	5606.16	11.18	0	0	59.58	4.08	146.76	0.97	118.26	9.21	125.64	9.79	0	1407.25	6.06	0.57	4	207	44	65	22
707	49.82	56.35	3785	4982.22	11.53	5635.33	8.28	0	0	66.10	3.11	139.48	1.02	189.21	10.38	136.53	7.38	0	1159.08	6.25	0.69	4	207	45	65	21
708	50.30	56.12	3786	5029.53	11.15	5611.58	11.01	0	0	67.24	3.84	141.80	1.16	151.03	9.89	149.12	9.78	0	1435.17	6.60	0.62	3	207	46	65	20
709	50.06	56.42	3787	5005.52	13.81	5642.20	9.91	0	0	63.99	2.64	130.60	1.20	252.36	13.80	189.95	9.14	1	1502.90	6.67	0.66	4	207	47	65	19
710	50.16	56.16	3788	5015.86	15.71	5616.42	10.01	0	0	51.78	2.69	140.20	1.03	230.41	14.95	150.58	9.03	1	1673.79	6.63	0.61	4	207	48	65	18
711	50.67	56.46	3789	5067.44	11.11	5645.75	12.27	0	0	58.71	4.11	146.24	1.04	122.06	9.75	134.81	10.77	0	1511.94	6.24	0.55	4	207	49	65	17
712	52.03	55.71	3790	5203.38	19.38	5570.67	12.62	0	0	48.62	2.78	138.35	1.22	254.47	19.35	174.05	11.53	1	1513.35	7.06	0.52	4	207	50	65	16
713	53.66	55.30	3791	5365.57	22.81	5530.08	11.76	0	0	50.66	3.67	144.45	1.29	238.39	21.82	126.62	10.54	1	1502.75	5.35	0.48	5	207	51	65	15
714	51.08	56.07	3792	5108.47	10.04	5606.90	10.12	0	0	68.33	2.98	136.46	1.11	179.35	9.09	180.56	9.20	0	1690.56	6.43	0.69	3	207	52	65	14
715	51.55	57.53	3793	5154.68	12.26	5753.14	10.23	0	0	51.92	2.64	141.25	0.93	186.77	11.06	156.22	9.17	0	1158.69	5.13	0.64	3	207	53	65	13
716	51.93	57.65	3794	5192.87	13.17	5765.14	11.28	0	0	51.29	3.87	144.89	0.94	134.15	11.54	114.95	9.89	0	913.69	4.12	0.51	4	207	54	65	12
717	51.37	55.19	3795	5137.21	9.07	5518.73	7.17	0	0	81.29	3.34	138.08	1.03	170.85	8.06	135.15	6.36	0	1312.71	7.07	0.75	3	207	55	65	11
718	50.72	55.69	3796	5071.84	13.66	5568.61	10.28	0	0	54.55	2.80	138.07	1.04	205.72	12.55	156.35	9.26	0	1571.52	5.66	0.62	4	207	56	65	10
719	50.80	55.72	3797	5080.33	12.59	5572.50	9.48	0	0	54.66	2.41	136.18	0.97	220.41	11.84	168.93	8.60	1	1647.02	8.60	0.67	4	207	57	65	9
720	50.81	55.96	3798	5080.74	12.45	5595.51	10.76	0	0	67.64	4.67	144.62	1.19	139.01	10.93	120.09	9.45	0	1508.77	6.35	0.55	4	207	58	65	8
721	50.48	55.75	3799	5047.74	11.91	5575.29	10.28	0	0	64.78	3.30	139.42	1.15	181.31	10.70	156.86	9.21	0	1449.15	5.57	0.64	4	207	59	65	7
722	51.18	55.39	3800	5118.15	17.55	5539.47	11.10	0	0	56.41	4.04	145.07	1.22	188.65	15.72	119.90	9.84	0	1600.65	5.68	0.51	3	207	60	65	6
723	51.03	55.22	3801	5102.55	12.06	5522.26	11.18	0	0	65.78	3.07	135.26	1.23	200.27	11.16	186.18	10.30	0	1928.79	6.17	0.64	4	207	61	65	5
724	49.94	56.65	3802	4994.04	12.76	5665.09	10.18	0	0	61.01	2.77	137.40	1.13	215.94	12.02	175.64	9.25	1	1414.10	8.42	0.65	3	207	62	65	4
725	48.35	55.76	3804	4835.08	13.66	5575.88	12.07	0	0	49.30	2.53	140.06	1.02	204.41	12.85	183.98	11.00	0	1367.44	4.19	0.60	4	207	63	65	3
726	48.17	54.89	3805	4817.36	13.72	5489.11	16.48	0	0	44.62	2.95	137.61	1.07	161.23	12.37	192.80	15.00	0	929.29	3.76	0.51	4	207	64	65	2
727	48.09	54.84	3806	4808.70	15.26	5483.57	20.05	0	0	36.99	2.81	138.35	1.01	156.71	13.70	198.25	19.07	0	1365.69	3.46	0.45	5	207	65	65	1
728	86.90	55.72	3756	8690.48	20.76	5571.61	16.15	0	0	35.77	2.55	144.24	1.05	223.66	19.68	176.83	14.85	1	1114.56	3.87	0.44	5	208	1	1	1
729	122.71	45.26	3798	12270.73	15.22	4526.01	10.99	0	0	42.81	3.67	132.93	0.83	136.25	13.29	98.42	9.60	1	0.00	0.00	0.46	4	209	1	1	1
730	85.04	53.62	3810	8504.42	19.92	5361.95	12.54	0	0	46.33	3.43	148.24	1.15	206.32	18.33	131.80	11.20	0	1180.98	3.08	0.47	5	210	1	3	3
731	85.51	52.58	3811	8550.72	21.56	5257.77	11.48	0	0	46.09	3.08	144.00	1.11	237.36	21.00	133.96	10.30	1	1372.81	6.39	0.51	4	210	2	3	2
732	83.21	52.52	3813	8320.54	11.99	5252.08	10.63	0	0	52.07	2.94	140.02	0.92	163.88	10.71	145.56	9.44	0	1361.71	3.78	0.62	4	210	3	3	1
733	91.90	53.89	3824	9190.21	23.42	5388.93	26.72	0	0	30.34	2.78	141.09	1.23	199.92	21.90	225.56	25.53	1	807.71	3.02	0.30	5	211	1	1	1
734	83.26	54.69	3837	8325.97	10.08	5468.86	13.29	0	0	63.84	4.77	146.93	1.11	103.73	8.81	136.80	11.62	1	1184.42	5.86	0.53	5	212	1	3	3
735	83.39	53.85	3838	8339.49	17.05	5385.30	21.49	0	0	40.36	3.19	142.44	1.24	168.80	15.42	209.01	20.09	1	1185.27	4.25	0.40	4	212	2	3	2
736	82.77	52.50	3839	8277.21	14.62	5249.93	14.96	0	0	45.23	2.68	133.30	1.07	188.37	13.83	196.69	13.68	0	1014.00	3.49	0.55	5	212	3	3	1
737	85.83	53.60	3840	8583.38	13.63	5359.83	12.61	0	0	53.05	3.12	146.78	1.12	179.64	12.29	166.60	11.33	0	1544.44	4.63	0.57	4	213	1	10	10
738	87.87	52.59	3841	8786.88	17.50	5258.69	17.59	0	0	49.22	3.66	150.48	1.40	183.14	15.90	184.23	15.95	0	2166.21	4.40	0.43	4	213	2	10	9
739	88.39	54.77	3845	8838.58	14.22	5476.96	15.28	0	0	50.38	2.36	143.50	1.18	231.52	14.01	249.80	15.24	1	1871.02	6.78	0.56	4	213	3	10	8
740	86.63	52.96	3846	8662.51	15.40	5295.70	12.13	0	0	59.10	3.23	143.97	1.31	218.01	14.42	173.93	11.05	1	2120.83	6.08	0.57	5	213	4	10	7
741	84.84	51.92	3847	8483.76	18.81	5192.33	14.09	0	0	46.46	2.25	131.68	1.10	272.17	19.25	216.89	13.93	1	1697.21	4.03	0.61	5	213	5	10	6
742	85.54	52.10	3848	8554.42	15.00	5209.61	24.45	0	0	36.57	3.52	148.24	1.08	120.76	13.32	194.90	22.18	0	1778.48	2.89	0.36	4	213	6	10	5
743	87.27	53.07	3849	8726.95	16.16	5306.77	12.78	0	0	50.29	3.29	147.97	1.15	191.35	14.62	152.05	11.47	0	1672.83	3.84	0.52	3	213	7	10	4
744	89.31	54.04	3850	8931.14	20.21	5404.02	13.43	0	0	45.05	2.37	145.72	1.18	283.34	21.46	201.57	12.63	1	1941.33	5.12	0.51	4	213	8	10	3
745	90.38	54.46	3851	9038.29	15.95	5445.66	12.33	0	0	54.28	2.71	142.15	1.21	236.65	15.77	194.21	11.36	1	1803.06	6.26	0.58	4	213	9	10	2
746	92.72	54.29	3855	9271.62	14.50	5429.36	14.82	0	0	50.13	2.07	133.34	1.13	262.57	14.91	266.75	15.32	1	1032.50	3.52	0.58	5	213	10	10	1
747	91.58	52.26	3844	9157.69	21.43	5226.28	15.34	0	0	50.92	3.42	139.47	1.46	238.09	21.04	178.69	14.13	1	1340.15	5.42	0.47	5	214	1	1	1
748	87.53	53.98	3874	8753.14	16.70	5397.96	17.92	0	0	43.25	3.16	148.04	1.21	178.52	15.11	190.67	16.40	0	1768.50	4.43	0.44	4	215	1	5	5
749	86.60	53.24	3875	8660.35	17.02	5324.21	12.05	0	0	58.73	3.37	145.06	1.35	227.71	16.13	164.17	10.97	1	1911.52	7.35	0.55	4	215	2	5	4
750	87.77	54.49	3876	8776.70	14.05	5449.44	14.89	0	0	54.78	3.97	151.49	1.25	149.91	12.48	158.90	13.23	0	1378.50	4.97	0.49	3	215	3	5	3
751	89.39	56.13	3878	8938.63	16.95	5613.36	19.55	0	0	44.13	2.89	141.60	1.26	202.86	15.69	220.95	19.23	1	1343.00	4.10	0.48	5	215	4	5	2
752	90.30	57.95	3879	9030.39	22.59	5795.30	18.73	0	0	37.08	3.47	143.89	1.22	187.35	20.39	155.79	16.81	0	383.96	2.84	0.35	5	215	5	5	1
753	91.10	53.97	3883	9109.56	18.33	5396.74	17.86	0	0	42.50	3.06	147.47	1.25	197.91	16.91	192.86	16.46	0	1242.15	2.79	0.43	4	216	1	6	6
754	90.59	54.74	3884	9058.79	18.31	5474.00	11.07	0	0	50.40	3.35	153.36	1.13	211.68	16.81	129.53	9.90	1	1765.77	6.03	0.52	3	216	2	6	5
755	88.49	54.91	3886	8849.14	30.39	5491.03	15.33	0	0	45.11	2.45	141.05	1.38	359.98	35.99	221.81	14.87	1	1731.67	6.59	0.46	5	216	3	6	4
756	90.48	53.62	3887	9048.43	16.64	5362.29	12.70	0	0	51.37	2.03	136.61	1.13	297.30	17.90	249.50	12.73	1	1884.62	5.02	0.60	5	216	4	6	3
757	91.43	52.98	3890	9142.70	19.23	5298.44	14.07	0	0	46.78	2.58	143.48	1.21	254.99	19.42	200.48	13.15	1	1837.56	4.79	0.53	5	216	5	6	2
758	91.89	52.56	3891	9189.28	28.52	5256.36	16.20	0	0	41.32	2.45	136.40	1.31	329.60	32.99	211.43	15.79	1	1574.52	4.10	0.46	5	216	6	6	1
759	90.67	55.23	3898	9066.67	17.23	5522.51	18.27	0	0	42.68	3.17	143.49	1.22	179.98	15.81	191.43	16.65	0	1502.21	4.61	0.44	5	217	1	1	1
760	87.35	54.12	3899	8735.14	18.68	5412.28	13.71	0	0	50.14	3.02	143.40	1.30	237.72	18.06	179.19	12.57	1	2216.27	7.17	0.50	3	218	1	1	1
761	84.69	55.61	3902	8469.44	14.79	5561.27	14.99	0	0	44.35	3.35	144.18	1.04	151.61	13.13	153.65	13.31	0	1009.62	3.25	0.47	4	219	1	8	8
762	84.13	53.56	3903	8413.31	17.49	5356.08	16.79	0	0	36.56	2.61	140.31	1.02	189.88	16.07	183.31	15.23	0	912.71	2.66	0.46	5	219	2	8	7
763	84.42	53.07	3904	8442.23	12.51	5306.89	10.92	0	0	62.05	3.94	142.73	1.12	152.22	11.04	132.85	9.64	0	1123.33	4.32	0.58	3	219	3	8	6
764	84.66	53.34	3905	8466.16	22.77	5333.58	13.30	0	0	40.22	2.62	136.30	1.08	251.85	22.74	160.23	12.05	1	1159.31	3.89	0.51	5	219	4	8	5
765	86.48	53.07	3906	8648.10	12.46	5307.23	10.51	0	0	61.39	2.82	139.65	1.14	210.97	11.57	179.12	9.61	1	1680.71	6.46	0.65	5	219	5	8	4
766	88.17	54.27	3907	8817.28	14.21	5427.12	9.66	0	0	64.36	3.31	149.39	1.20	212.54	13.15	146.57	8.68	1	2295.98	7.81	0.63	4	219	6	8	3
767	87.12	55.66	3909	8711.79	15.32	5565.52	22.98	0	0	44.18	2.22	137.70	1.17	234.48	15.01	296.09	23.11	1	1305.12	3.76	0.56	5	219	7	8	2
768	85.48	55.94	3911	8547.60	17.69	5593.59	16.23	0	0	44.90	3.75	146.68	1.20	163.96	15.74	150.38	14.45	0	1309.31	3.41	0.42	5	219	8	8	1
769	88.75	55.58	3912	8875.42	22.41	5557.79	21.48	0	0	35.47	3.09	148.57	1.25	199.16	20.87	190.87	20.01	0	1601.23	2.75	0.37	5	220	1	1	1
770	90.34	54.01	3927	9033.96	16.13	5401.06	20.52	0	0	42.37	2.23	137.56	1.17	231.29	16.07	285.97	21.91	1	1224.67	3.69	0.50	4	221	1	1	1
771	51.63	56.17	3928	5162.77	19.65	5617.07	16.77	0	0	43.29	4.52	139.62	1.20	144.94	17.28	123.70	14.76	0	527.38	3.79	0.35	4	222	1	1	1
772	89.03	54.34	3938	8902.84	17.25	5433.55	17.89	0	0	49.02	2.51	145.38	1.36	257.60	17.58	266.29	18.49	1	2096.46	6.53	0.46	4	223	1	18	18
773	91.36	52.60	3939	9136.08	17.85	5260.38	15.77	0	0	52.69	3.54	150.30	1.45	206.90	16.53	184.04	14.38	0	1842.10	3.43	0.46	5	223	2	18	17
774	90.18	53.16	3940	9018.27	25.18	5316.14	14.63	0	0	57.87	2.58	140.50	1.30	330.12	21.21	250.29	14.55	1	2432.58	5.90	0.66	5	223	3	18	16
775	91.75	53.03	3941	9174.54	12.12	5303.13	13.39	0	0	65.52	3.89	155.93	1.33	158.76	10.84	174.91	12.05	0	2387.77	4.15	0.57	4	223	4	18	15
776	91.74	52.40	3942	9173.63	11.79	5240.30	12.16	0	0	70.67	3.11	141.14	1.38	207.51	11.16	215.61	11.43	1	1722.35	4.99	0.64	5	223	5	18	14
777	92.16	53.56	3943	9216.07	19.28	5355.70	16.65	0	0	52.87	2.12	134.23	1.28	320.91	20.87	294.29	17.84	1	1823.85	5.45	0.58	5	223	6	18	13
778	90.38	52.54	3944	9037.76	39.59	5254.06	16.75	0	0	38.05	2.23	141.57	1.22	388.93	40.55	219.01	16.41	1	1934.79	4.30	0.49	5	223	7	18	12
779	92.30	51.27	3945	9230.35	13.58	5126.94	13.75	0	0	56.99	4.98	154.17	1.17	119.58	11.89	121.10	12.04	0	2020.02	4.14	0.45	4	223	8	18	11
780	90.21	51.65	3946	9020.85	18.30	5164.85	14.61	0	0	51.00	2.66	140.29	1.29	261.28	18.62	213.91	14.25	1	2425.40	5.33	0.55	5	223	9	18	10
781	90.69	53.60	3948	9069.44	18.16	5360.43	15.77	0	0	49.60	2.47	138.24	1.28	269.20	18.78	238.01	15.77	1	1403.67	5.10	0.53	4	223	10	18	9
782	91.74	52.90	3950	9174.04	19.39	5290.15	30.30	0	0	36.49	5.19	155.87	1.34	105.10	17.05	164.03	26.68	1	1454.25	3.64	0.24	5	223	11	18	8
783	91.51	51.80	3951	9150.92	20.38	5180.34	24.46	0	0	43.07	5.75	152.04	1.46	117.62	17.90	141.14	21.47	0	1352.27	2.49	0.25	4	223	12	18	7
784	89.22	52.41	3953	8922.03	39.78	5241.46	16.56	0	0	37.45	2.18	142.00	1.25	403.73	48.28	220.60	16.24	1	1935.38	4.67	0.44	5	223	13	18	6
785	90.37	52.41	3954	9037.43	14.63	5241.08	12.24	0	0	55.97	2.37	138.04	1.19	261.80	14.90	222.26	11.95	1	1399.71	3.79	0.61	5	223	14	18	5
786	90.12	52.25	3956	9012.21	21.86	5224.70	17.07	0	0	46.72	3.11	145.18	1.45	249.72	21.72	200.43	16.11	1	1674.62	5.28	0.43	5	223	15	18	4
787	90.57	51.59	3957	9057.29	22.73	5158.64	17.64	0	0	38.73	2.51	139.85	1.22	264.53	23.21	209.43	17.10	1	1423.60	4.35	0.43	5	223	16	18	3
788	88.74	53.31	3960	8873.88	15.65	5331.21	12.12	0	0	50.58	2.12	143.90	1.10	278.46	16.49	224.12	11.84	1	2455.79	6.72	0.61	5	223	17	18	2
789	90.65	52.30	3961	9064.57	15.98	5229.97	13.32	0	0	52.07	3.07	145.29	1.24	210.52	14.84	177.09	12.11	1	1437.08	5.85	0.53	4	223	18	18	1
790	122.20	44.20	3938	12220.00	9.37	4420.26	10.62	0	0	51.75	4.14	131.72	0.75	90.12	8.20	101.96	9.22	1	0.00	0.00	0.52	5	224	1	1	1
791	89.47	52.84	3940	8946.88	19.88	5284.19	14.01	0	0	55.27	2.83	149.49	1.38	278.21	20.68	207.49	13.71	1	2847.38	7.33	0.56	5	225	1	1	1
792	84.23	51.42	3948	8423.31	16.40	5142.48	12.29	0	0	45.75	2.76	136.85	1.03	208.01	15.32	158.47	11.13	1	1122.90	3.08	0.56	5	226	1	5	5
793	85.58	52.69	3949	8558.19	24.03	5269.27	15.99	0	0	42.22	2.88	141.35	1.29	255.90	24.23	184.73	14.68	1	1695.12	3.92	0.46	5	226	2	5	4
794	86.62	52.09	3950	8661.67	20.17	5208.70	15.25	0	0	44.90	3.24	148.08	1.27	215.65	18.79	164.95	13.83	1	2008.94	4.21	0.45	5	226	3	5	3
795	85.96	51.69	3951	8596.11	15.37	5169.47	18.92	0	0	52.63	3.65	142.84	1.46	173.29	13.98	211.23	17.56	1	2003.90	4.67	0.46	5	226	4	5	2
796	87.78	51.57	3952	8778.46	21.83	5156.81	13.93	0	0	51.92	2.75	137.71	1.34	284.58	22.64	202.62	13.37	1	2518.96	5.99	0.60	5	226	5	5	1
797	84.70	52.81	3954	8470.47	16.26	5281.21	22.14	0	0	43.19	2.26	133.39	1.19	231.89	16.20	290.45	23.13	1	1687.65	2.90	0.55	5	227	1	1	1
798	89.45	54.63	3959	8944.67	14.93	5462.86	18.45	0	0	48.79	2.88	146.83	1.32	199.42	13.87	240.38	18.00	1	1736.73	5.78	0.48	4	228	1	6	6
799	86.96	53.13	3962	8696.15	17.28	5313.18	13.42	0	0	54.32	3.52	147.09	1.33	205.55	15.96	161.40	12.13	0	1853.08	4.02	0.51	5	228	2	6	5
800	86.82	54.27	3963	8681.75	20.75	5427.27	18.13	0	0	40.30	2.75	143.61	1.28	234.81	20.13	208.81	17.01	1	1544.08	5.31	0.40	4	228	3	6	4
801	88.87	55.39	3964	8887.40	17.60	5539.36	16.60	0	0	47.80	2.72	142.63	1.30	238.16	17.18	221.36	16.26	1	2064.75	4.94	0.50	5	228	4	6	3
802	87.84	53.59	3965	8783.95	13.91	5358.67	18.02	0	0	51.50	3.28	149.85	1.30	171.08	12.60	215.08	17.16	1	1872.96	6.90	0.50	4	228	5	6	2
803	87.00	54.91	3966	8700.22	15.47	5491.13	18.67	0	0	45.96	3.65	150.07	1.24	151.18	13.83	181.50	16.86	0	1893.85	4.05	0.43	4	228	6	6	1
804	50.57	55.93	3962	5056.92	35.66	5592.85	12.29	0	0	31.93	2.62	137.21	0.98	306.53	39.28	117.89	11.05	1	678.62	3.55	0.41	5	229	1	1	1
805	83.99	53.48	3971	8399.34	21.01	5347.90	18.56	0	0	43.85	3.19	138.73	1.36	212.88	20.62	199.54	17.08	1	1193.83	4.16	0.43	5	230	1	4	4
806	83.72	52.90	3972	8372.11	13.88	5290.12	13.57	0	0	55.44	3.53	141.37	1.22	169.34	12.43	165.56	12.16	0	1695.79	3.68	0.54	5	230	2	4	3
807	84.45	53.20	3973	8444.77	14.45	5320.48	16.82	0	0	42.82	1.91	136.19	1.02	244.69	14.53	277.61	17.68	1	1419.67	4.06	0.58	5	230	3	4	2
808	84.58	53.87	3974	8458.24	20.33	5386.66	15.69	0	0	39.25	2.72	143.45	1.11	220.02	19.64	177.23	14.28	1	1518.77	3.73	0.46	5	230	4	4	1
809	90.08	52.99	4072	9007.98	23.60	5298.90	18.76	0	0	35.41	2.30	138.45	1.18	271.88	24.56	225.80	18.17	1	1319.35	4.14	0.40	5	231	1	1	1
810	51.52	57.16	4089	5152.11	16.31	5715.72	19.49	0	0	35.66	2.96	141.51	1.01	152.82	14.59	182.01	17.54	0	1167.35	3.64	0.41	3	232	1	1	1
811	90.55	53.76	4103	9054.75	28.71	5376.11	19.30	0	0	32.64	2.30	141.82	1.18	289.13	30.48	215.52	18.35	1	1566.92	4.99	0.37	5	233	1	1	1
812	36.39	45.51	4104	3639.01	11.67	4551.44	22.57	0	0	42.79	4.45	138.43	1.03	85.49	9.85	166.66	19.76	1	674.44	7.47	0.37	4	234	1	1	1
813	52.13	55.97	4129	5212.67	28.03	5596.61	11.98	0	0	34.28	3.33	140.43	0.94	218.54	26.05	95.91	10.71	1	901.90	3.76	0.38	4	235	1	1	1
814	87.84	52.71	4134	8784.38	19.95	5271.12	18.86	0	0	39.51	2.95	142.71	1.22	207.62	18.53	193.24	17.92	0	1501.98	3.90	0.42	5	236	1	3	3
815	89.28	53.38	4135	8927.58	36.73	5337.93	15.54	0	0	31.44	2.36	145.56	1.11	334.22	43.30	164.11	14.33	1	1395.73	4.85	0.39	5	236	2	3	2
816	90.17	53.59	4138	9017.40	22.43	5358.89	22.84	0	0	37.29	3.27	146.07	1.38	199.94	20.76	203.61	21.14	0	1264.75	3.07	0.32	4	236	3	3	1
817	65.74	105.50	4147	6574.16	11.99	10549.69	13.82	0	0	42.86	2.83	129.50	0.86	140.18	10.64	161.49	12.25	0	963.58	4.70	0.54	3	237	1	1	1
818	51.23	56.40	4163	5122.83	24.11	5640.15	13.76	0	0	33.88	2.86	140.14	0.96	218.75	22.37	127.06	12.31	1	770.69	4.05	0.41	5	238	1	1	1
819	87.43	53.89	4163	8742.90	19.04	5388.91	16.80	0	0	37.47	2.54	149.69	1.10	218.45	17.92	194.36	15.53	1	1430.38	5.31	0.43	4	239	1	2	2
820	89.76	53.29	4167	8975.73	34.45	5329.44	26.61	0	0	33.84	2.37	135.50	1.37	333.46	39.87	260.44	26.90	1	1649.21	4.07	0.40	5	239	2	2	1
821	88.59	53.67	4178	8859.32	49.44	5366.88	17.88	0	0	28.74	2.75	148.14	1.24	346.39	59.87	148.59	16.32	1	1472.04	6.81	0.31	5	240	1	1	1
822	51.27	57.22	4192	5126.61	17.71	5721.89	19.33	0	0	37.84	2.91	139.82	1.14	180.14	16.08	195.77	17.70	0	1155.38	3.57	0.41	4	241	1	1	1
823	89.96	53.44	4193	8995.91	23.27	5343.82	17.08	0	0	37.28	2.24	141.37	1.17	284.39	24.78	224.09	16.42	1	1324.79	4.19	0.42	5	242	1	1	1
824	91.04	54.15	4208	9104.03	19.45	5415.34	19.30	0	0	45.55	2.32	138.08	1.28	268.10	19.94	278.64	20.33	1	1512.96	3.79	0.52	5	243	1	6	6
825	91.39	52.95	4209	9138.88	19.76	5294.85	14.59	0	0	50.40	2.08	130.88	1.18	322.12	21.81	253.49	14.86	1	1815.38	4.76	0.62	5	243	2	6	5
826	91.25	51.93	4210	9125.34	15.75	5193.24	13.49	0	0	48.82	2.39	136.19	1.12	237.04	15.69	215.01	12.76	1	1688.85	4.84	0.59	5	243	3	6	4
827	90.74	52.91	4211	9073.75	17.71	5291.30	17.45	0	0	44.65	3.19	147.48	1.28	193.37	16.21	190.42	15.99	0	1974.67	3.10	0.44	5	243	4	6	3
828	91.95	53.86	4212	9194.54	20.05	5386.30	15.75	0	0	46.26	3.52	147.59	1.31	203.26	18.53	161.51	14.23	0	1952.04	3.92	0.44	5	243	5	6	2
829	91.01	53.06	4214	9101.39	15.86	5306.39	13.62	0	0	50.03	2.28	141.11	1.17	262.70	16.23	232.11	13.32	1	2191.96	7.23	0.57	5	243	6	6	1
830	24.51	76.85	4209	2451.10	12.53	7685.16	10.39	0	0	50.14	4.26	131.23	0.84	113.20	10.89	94.01	9.12	1	531.21	5.05	0.48	4	244	1	1	1
831	50.15	56.42	4210	5014.64	14.98	5641.62	17.53	0	0	35.57	2.44	139.42	0.93	170.39	13.60	198.67	16.02	0	1021.48	3.95	0.47	3	245	1	1	1
832	90.11	53.89	4223	9011.30	17.47	5388.71	13.97	0	0	48.33	3.94	149.55	1.17	165.58	15.50	132.51	12.38	0	1563.98	4.13	0.45	5	246	1	1	1
833	92.10	53.95	4258	9210.07	16.75	5394.75	21.23	0	0	46.84	3.86	150.31	1.41	158.35	15.07	198.91	19.45	0	1812.73	3.31	0.41	5	247	1	5	5
834	89.48	54.54	4259	8948.14	18.52	5453.83	13.18	0	0	48.24	2.25	143.20	1.17	292.23	20.09	218.96	12.88	1	1734.65	5.26	0.55	4	247	2	5	4
835	87.87	53.81	4262	8787.48	18.68	5380.90	12.38	0	0	47.16	2.60	147.39	1.14	254.88	18.65	176.56	11.41	1	1938.88	5.84	0.54	4	247	3	5	3
836	87.30	53.10	4263	8729.60	15.22	5310.38	15.55	0	0	53.32	3.01	144.95	1.33	208.39	14.44	214.21	14.65	1	1726.96	5.53	0.52	5	247	4	5	2
837	87.21	53.39	4264	8720.93	20.98	5339.12	18.06	0	0	42.56	2.71	143.45	1.32	251.42	20.95	218.58	17.52	1	1569.73	4.14	0.42	4	247	5	5	1
838	51.17	57.23	4264	5117.48	17.01	5722.93	18.03	0	0	38.79	2.98	139.67	1.10	172.22	15.34	182.25	16.30	0	1111.04	3.72	0.42	3	248	1	1	1
839	89.37	54.32	4311	8936.63	22.78	5432.16	33.79	0	0	31.06	4.20	154.12	1.35	130.53	20.30	192.62	30.41	0	1731.90	2.61	0.22	4	249	1	1	1
840	50.71	56.73	4312	5071.31	27.49	5672.59	15.35	0	0	33.90	2.53	136.16	1.10	272.89	28.36	162.76	14.01	1	790.35	4.49	0.40	4	250	1	1	1
841	88.52	52.04	4316	8852.18	32.57	5204.15	13.47	0	0	37.65	3.64	147.29	1.17	245.14	31.87	108.48	12.00	1	1691.92	5.43	0.36	5	251	1	1	1
842	49.99	56.45	4335	4999.00	24.34	5645.06	15.15	0	0	34.58	2.67	139.23	1.05	238.21	23.53	153.67	13.70	1	1176.73	5.07	0.41	4	252	1	3	3
843	50.67	55.89	4338	5067.14	35.60	5589.30	16.78	0	0	31.40	3.77	144.70	1.17	225.56	33.20	108.55	14.93	1	767.50	4.71	0.27	5	252	2	3	2
844	51.30	57.22	4340	5129.73	17.65	5722.00	21.77	0	0	33.66	2.42	136.62	1.03	191.14	16.40	224.32	21.34	1	954.31	4.05	0.43	5	252	3	3	1
845	51.45	55.24	4364	5144.77	39.36	5524.35	13.76	0	0	32.72	2.03	133.27	1.03	386.24	48.01	175.88	12.79	1	601.75	4.73	0.47	5	253	1	1	1
846	53.25	55.76	4370	5325.41	26.44	5576.04	14.08	0	0	36.89	3.86	140.99	1.09	194.32	23.69	104.10	12.44	1	948.25	3.26	0.34	5	254	1	1	1
847	51.51	55.89	4382	5151.27	30.84	5588.51	14.59	0	0	33.00	3.15	141.44	1.05	237.36	29.92	118.82	13.01	1	768.67	5.05	0.36	4	255	1	1	1
848	60.35	20.46	4569	6035.14	23.60	2046.12	16.02	0	0	30.23	2.83	134.16	0.92	194.73	21.29	132.90	14.29	0	446.27	4.00	0.36	4	256	1	1	1
849	49.14	57.56	4618	4913.80	17.83	5756.23	14.01	0	0	38.15	2.63	139.11	0.96	199.54	16.45	158.82	12.60	0	773.83	3.16	0.48	4	257	1	2	2
850	49.92	57.34	4619	4991.73	13.47	5734.15	15.05	0	0	45.48	2.09	133.95	1.05	228.72	13.06	251.58	15.06	1	1083.77	4.72	0.56	4	257	2	2	1
851	48.77	56.75	4628	4877.25	19.16	5675.41	14.67	0	0	41.10	2.77	136.21	1.12	219.08	17.98	170.53	13.32	1	1306.06	5.74	0.47	5	258	1	1	1
852	49.08	55.93	4635	4907.72	21.70	5593.22	16.51	0	0	34.71	2.66	139.33	1.05	216.85	20.44	168.21	15.00	1	1004.42	3.90	0.41	5	259	1	2	2
853	51.12	56.79	4638	5112.27	26.47	5679.32	17.33	0	0	32.37	2.85	138.54	1.10	228.19	25.28	154.10	15.65	1	649.40	5.51	0.35	3	259	2	2	1
854	99.95	71.29	4650	9994.51	18.64	7129.18	17.75	0	0	33.46	2.90	134.55	0.97	166.60	16.67	158.87	15.85	0	1177.04	4.21	0.39	3	260	1	1	1
855	50.84	56.11	4653	5084.17	10.67	5610.92	10.98	0	0	55.29	3.03	145.45	0.94	150.76	9.47	155.06	9.76	0	1928.54	5.54	0.63	3	261	1	10	10
856	50.83	56.53	4654	5083.04	9.12	5653.38	9.58	0	0	73.30	3.51	139.50	1.07	147.51	8.10	154.94	8.50	0	1280.02	6.57	0.69	3	261	2	10	9
857	50.96	56.63	4655	5096.49	12.25	5663.33	10.64	0	0	59.03	3.42	142.10	1.06	163.61	10.90	142.34	9.45	0	1386.38	5.80	0.61	3	261	3	10	8
858	50.68	56.68	4656	5068.13	8.71	5668.35	8.88	0	0	81.73	4.42	143.90	1.09	123.88	7.64	126.24	7.79	0	1472.25	7.23	0.67	3	261	4	10	7
859	50.78	56.47	4657	5077.94	7.68	5646.84	7.77	0	0	81.65	3.15	137.21	0.99	154.15	6.83	155.92	6.90	0	1407.40	7.04	0.77	3	261	5	10	6
860	50.55	57.06	4658	5054.59	13.12	5705.99	10.62	0	0	53.98	2.79	140.25	1.02	196.88	11.94	160.15	9.56	0	1886.60	5.76	0.62	4	261	6	10	5
861	50.80	57.85	4660	5080.40	12.14	5784.79	14.33	0	0	53.08	3.26	139.59	1.11	153.53	10.85	180.26	12.96	0	1591.38	5.25	0.56	3	261	7	10	4
862	51.06	58.52	4661	5105.70	12.50	5851.95	14.08	0	0	57.71	5.07	142.66	1.14	109.43	10.94	123.20	12.30	1	848.62	6.05	0.45	3	261	8	10	3
863	50.89	58.58	4662	5089.12	16.20	5858.43	17.76	0	0	41.39	4.28	144.38	1.06	120.64	14.21	132.25	15.58	0	961.65	3.88	0.36	3	261	9	10	2
864	50.68	58.51	4663	5068.35	13.80	5850.78	13.41	0	0	50.86	3.45	139.29	1.09	157.63	12.27	153.11	11.92	0	870.46	4.25	0.52	4	261	10	10	1
865	48.45	58.84	4675	4845.07	16.92	5884.16	21.30	0	0	38.13	5.09	141.53	1.07	97.21	14.61	122.55	18.56	1	697.60	4.75	0.27	5	262	1	5	5
866	49.12	57.94	4678	4912.36	17.04	5793.88	12.95	0	0	46.44	3.35	139.35	1.08	182.26	15.37	139.29	11.53	0	981.54	3.95	0.49	5	262	2	5	4
867	48.67	58.12	4679	4867.49	18.93	5811.86	16.32	0	0	38.33	3.17	138.19	1.07	177.41	16.96	153.20	14.59	0	813.27	3.27	0.41	5	262	3	5	3
868	48.29	57.60	4680	4828.88	13.43	5760.43	13.75	0	0	51.73	3.73	140.98	1.09	143.86	11.88	147.35	12.17	0	1178.12	4.22	0.51	3	262	4	5	2
869	49.23	58.43	4682	4922.94	25.04	5842.57	18.14	0	0	35.59	2.16	131.41	1.16	299.85	27.60	228.26	18.00	1	1225.94	4.72	0.44	5	262	5	5	1
870	50.30	57.63	4700	5029.97	9.88	5762.82	18.92	0	0	51.96	4.37	143.17	1.07	90.29	8.60	172.92	16.63	1	959.31	5.68	0.47	5	263	1	32	32
871	50.46	58.54	4701	5046.43	13.79	5854.14	8.99	0	0	71.98	6.48	147.51	1.12	115.89	11.92	69.48	6.46	1	1056.56	7.28	0.46	4	263	2	32	31
872	51.12	58.26	4702	5112.06	14.60	5825.68	15.50	0	0	48.28	3.01	137.90	1.18	182.34	13.35	193.65	14.16	0	1337.54	4.11	0.51	5	263	3	32	30
873	51.24	59.26	4706	5124.04	16.25	5925.57	16.72	0	0	52.42	5.34	140.78	1.30	122.78	14.24	126.36	14.65	0	909.83	4.54	0.37	3	263	4	32	29
874	50.81	58.08	4709	5080.75	11.47	5808.07	14.40	0	0	54.39	3.52	142.16	1.09	137.21	10.19	171.89	12.83	0	1172.75	4.65	0.55	5	263	5	32	28
875	50.59	58.33	4710	5059.45	15.10	5832.86	18.31	0	0	43.87	3.62	142.19	1.15	141.59	13.44	171.41	16.30	0	1286.58	4.06	0.43	4	263	6	32	27
876	50.17	58.31	4711	5017.31	12.19	5830.52	12.15	0	0	54.72	3.76	140.64	1.02	136.73	10.74	136.25	10.70	0	940.17	4.50	0.54	3	263	7	32	26
877	49.97	58.11	4712	4997.27	14.34	5810.57	14.75	0	0	50.49	3.49	138.77	1.16	160.78	12.83	165.33	13.18	0	997.71	4.02	0.50	4	263	8	32	25
878	49.95	58.05	4714	4995.06	10.17	5804.56	11.61	0	0	70.72	4.51	137.91	1.17	122.98	8.94	140.36	10.21	0	1051.81	8.25	0.59	4	263	9	32	24
879	49.68	58.04	4715	4968.13	20.96	5804.25	13.23	0	0	44.47	3.59	140.33	1.16	200.07	18.98	127.20	11.79	0	913.69	4.17	0.44	3	263	10	32	23
880	49.37	58.41	4716	4937.25	11.37	5840.92	13.36	0	0	61.68	5.60	142.01	1.12	95.93	9.81	112.96	11.62	1	752.40	5.75	0.45	5	263	11	32	22
881	50.22	57.52	4717	5022.35	17.94	5751.87	14.47	0	0	46.43	3.03	137.28	1.20	212.55	16.69	172.38	13.30	1	955.15	6.80	0.50	5	263	12	32	21
882	49.69	57.49	4718	4968.79	16.44	5749.11	13.45	0	0	51.69	3.52	141.32	1.23	187.21	14.82	153.75	12.05	0	1254.40	4.70	0.50	4	263	13	32	20
883	49.18	57.30	4719	4918.08	15.15	5729.54	11.43	0	0	59.47	3.55	139.86	1.25	196.14	13.77	148.95	10.24	0	1815.98	5.14	0.56	4	263	14	32	19
884	49.69	57.53	4720	4968.50	11.80	5752.65	14.03	0	0	56.21	3.70	142.71	1.13	138.50	10.47	164.63	12.45	0	1544.21	5.77	0.54	3	263	15	32	18
885	49.82	57.84	4721	4981.69	12.15	5784.12	12.30	0	0	60.59	4.92	141.68	1.11	115.02	10.61	116.44	10.74	0	859.31	6.16	0.49	5	263	16	32	17
886	49.84	57.36	4722	4984.01	17.46	5735.98	14.70	0	0	53.69	4.42	143.27	1.34	164.01	15.51	138.19	13.04	0	1529.50	4.78	0.44	5	263	17	32	16
887	49.66	57.50	4723	4965.50	10.74	5749.52	10.95	0	0	63.17	3.51	138.97	1.07	149.33	9.52	152.33	9.71	0	1253.77	4.55	0.63	3	263	18	32	15
888	49.92	57.27	4724	4991.86	11.27	5726.67	14.67	0	0	60.04	4.24	142.51	1.19	123.10	9.96	160.14	12.95	0	1585.98	4.97	0.53	3	263	19	32	14
889	50.26	57.68	4725	5025.56	16.26	5767.91	12.41	0	0	54.55	3.72	140.09	1.22	183.40	14.74	141.18	11.06	0	903.73	4.97	0.52	5	263	20	32	13
890	49.66	58.57	4726	4965.81	12.61	5857.40	15.25	0	0	55.81	4.68	140.44	1.17	115.77	11.06	140.06	13.38	0	706.23	4.91	0.46	4	263	21	32	12
891	49.64	57.81	4727	4964.29	9.10	5781.16	12.19	0	0	63.86	3.97	145.14	1.02	112.63	7.99	150.98	10.71	0	1384.75	4.88	0.60	4	263	22	32	11
892	49.36	57.84	4728	4936.38	8.36	5784.01	12.52	0	0	70.37	5.32	146.26	1.05	83.84	7.01	126.66	10.88	1	1254.58	6.99	0.54	4	263	23	32	10
893	50.10	56.40	4732	5009.71	15.01	5640.49	15.20	0	0	52.55	2.32	127.75	1.25	258.36	15.33	263.29	15.61	1	1415.25	7.71	0.53	4	263	24	32	9
894	49.35	55.61	4733	4934.64	12.02	5560.81	11.29	0	0	53.13	3.02	141.36	0.98	163.78	10.71	153.82	10.05	0	1293.92	4.95	0.60	3	263	25	32	8
895	50.36	56.09	4734	5036.32	12.42	5609.03	10.96	0	0	66.20	3.77	142.54	1.22	168.72	11.07	149.01	9.77	0	1584.25	5.16	0.60	4	263	26	32	7
896	50.21	56.55	4735	5021.37	10.91	5655.27	9.58	0	0	68.48	3.61	143.49	1.09	159.62	9.71	140.45	8.50	0	1451.35	5.61	0.65	3	263	27	32	6
897	50.09	56.09	4736	5009.05	8.65	5609.10	10.81	0	0	78.83	4.80	142.43	1.15	109.25	7.58	136.58	9.47	1	1271.85	8.44	0.62	4	263	28	32	5
898	50.98	56.26	4737	5098.28	12.29	5625.65	9.25	0	0	62.67	3.04	137.08	1.06	195.51	11.20	148.36	8.28	0	1523.44	5.14	0.66	4	263	29	32	4
899	50.67	56.34	4738	5067.39	13.57	5634.47	9.95	0	0	55.16	3.29	142.52	1.00	175.86	12.07	129.13	8.83	0	1534.69	4.78	0.60	4	263	30	32	3
900	50.57	56.43	4739	5057.45	10.72	5643.50	9.74	0	0	67.19	3.52	141.39	1.07	157.97	9.50	143.61	8.64	0	1221.98	5.65	0.65	3	263	31	32	2
901	50.17	57.62	4740	5017.26	16.65	5761.89	17.09	0	0	46.11	3.11	139.09	1.26	192.07	15.40	197.85	15.69	0	1343.40	4.84	0.46	5	263	32	32	1
902	90.23	53.66	4728	9023.32	27.92	5365.96	18.66	0	0	34.32	3.69	147.95	1.23	200.23	25.37	134.89	16.67	0	1220.19	2.30	0.30	5	264	1	1	1
903	90.43	53.86	4783	9043.26	26.63	5386.32	30.94	0	0	26.64	2.94	146.01	1.22	186.78	24.95	215.88	29.25	1	1192.60	4.01	0.25	5	265	1	1	1
904	90.18	54.69	4824	9017.84	24.68	5469.20	20.42	0	0	33.69	2.78	146.12	1.21	228.55	23.81	192.90	19.08	1	2036.71	5.20	0.36	5	266	1	1	1
905	50.12	56.17	4851	5011.86	30.66	5617.12	16.92	0	0	31.28	2.51	137.80	1.11	277.50	31.88	166.40	15.46	1	1074.27	5.06	0.36	4	267	1	1	1
906	51.79	56.79	4866	5179.30	28.08	5678.92	14.32	0	0	36.97	2.37	138.07	1.09	296.18	29.36	175.46	13.20	1	1297.25	5.89	0.48	5	268	1	1	1
907	90.49	52.38	4870	9048.86	25.34	5238.37	12.76	0	0	40.52	4.46	143.38	1.08	175.43	22.74	88.78	10.93	1	984.98	4.63	0.34	4	269	1	1	1
908	86.88	52.38	4876	8688.05	14.01	5237.79	17.10	0	0	47.57	2.37	136.03	1.17	219.66	13.37	254.90	17.30	1	1592.38	4.71	0.54	5	270	1	3	3
909	88.38	52.53	4877	8838.34	20.61	5252.76	19.29	0	0	43.13	2.51	139.55	1.34	268.27	21.32	248.16	19.51	1	1505.25	4.78	0.44	5	270	2	3	2
910	86.06	53.32	4878	8605.75	17.57	5332.05	16.23	0	0	48.99	2.79	138.95	1.33	236.60	17.18	219.57	15.68	1	1637.92	5.23	0.49	5	270	3	3	1
911	87.66	54.29	4884	8765.88	22.06	5428.93	16.23	0	0	37.58	2.89	146.71	1.15	221.08	20.72	165.41	14.71	1	1586.94	7.51	0.40	4	271	1	5	5
912	86.20	53.16	4885	8619.98	13.80	5315.79	14.44	0	0	49.01	2.76	145.92	1.12	190.64	12.75	198.95	13.41	0	1897.08	4.76	0.55	4	271	2	5	4
913	86.48	54.01	4886	8647.61	10.96	5400.83	14.15	0	0	57.41	3.14	145.26	1.14	156.44	9.85	199.84	12.99	0	1582.23	4.45	0.60	3	271	3	5	3
914	85.77	54.46	4887	8576.90	21.65	5445.87	9.87	0	0	52.35	4.88	151.48	1.12	177.14	19.03	78.81	7.90	1	1982.50	5.05	0.42	5	271	4	5	2
915	84.66	54.85	4888	8466.45	19.27	5485.33	16.31	0	0	46.75	3.54	138.72	1.31	193.53	18.11	167.56	14.73	0	1517.46	3.76	0.44	5	271	5	5	1
916	50.72	56.15	4899	5072.21	28.48	5615.25	14.33	0	0	35.74	1.96	134.26	1.05	345.62	33.57	206.92	13.68	1	1188.00	6.37	0.47	4	272	1	1	1
917	52.34	56.50	4922	5233.90	24.39	5649.91	17.00	0	0	33.52	2.52	139.38	1.10	246.67	23.97	178.11	15.55	1	911.62	5.45	0.39	5	273	1	1	1
918	50.28	57.17	4929	5028.05	23.45	5717.26	15.51	0	0	36.01	3.42	143.76	1.06	189.24	21.32	126.56	13.78	0	1418.77	3.33	0.37	4	274	1	1	1
919	50.95	57.02	4939	5094.70	20.37	5701.74	17.97	0	0	36.33	3.06	137.74	1.12	187.45	18.51	166.04	16.20	0	581.71	3.43	0.39	5	275	1	1	1
920	50.30	56.41	4984	5029.70	21.15	5640.71	13.85	0	0	37.39	2.68	140.36	1.01	222.94	20.15	150.99	12.48	1	989.79	6.35	0.46	5	276	1	1	1
921	51.92	57.21	5014	5192.38	30.77	5721.32	9.78	0	0	35.14	3.32	141.88	0.90	242.36	29.55	80.68	8.77	1	697.40	3.62	0.40	4	277	1	1	1
922	88.34	50.16	5021	8833.71	55.58	5016.10	20.38	0	0	27.19	2.81	144.38	1.32	355.31	68.65	156.65	18.67	1	1537.83	3.94	0.29	5	278	1	2	2
923	88.74	51.44	5023	8873.92	26.41	5144.48	21.39	0	0	43.94	2.75	136.91	1.47	303.28	29.23	236.44	21.49	1	1772.88	4.39	0.49	5	278	2	2	1
924	51.34	56.40	5024	5133.82	18.09	5639.83	17.60	0	0	35.68	2.87	139.68	1.02	174.88	16.26	170.24	15.81	0	847.92	3.42	0.41	4	279	1	1	1
925	85.33	51.36	5025	8532.99	11.53	5136.27	14.32	0	0	64.16	4.84	147.20	1.26	117.76	10.14	146.24	12.58	0	1160.17	3.66	0.51	3	280	1	1	1
926	88.82	53.91	5044	8881.81	19.05	5391.30	23.20	0	0	37.21	2.25	138.42	1.16	243.04	18.79	265.95	23.58	1	1124.58	3.97	0.45	5	281	1	1	1
927	87.80	53.24	5051	8780.06	20.92	5323.75	16.08	0	0	35.84	1.87	138.33	1.02	294.13	22.81	237.80	15.97	1	1899.02	5.17	0.47	5	282	1	1	1
928	50.66	56.81	5057	5066.38	19.43	5681.39	13.54	0	0	39.67	2.06	134.94	1.00	267.85	19.92	205.33	12.69	1	1037.31	4.04	0.55	5	283	1	1	1
929	87.74	53.22	5063	8774.41	36.41	5322.20	23.17	0	0	32.99	2.36	139.63	1.32	345.50	44.23	232.80	23.43	1	1744.65	5.73	0.39	5	284	1	1	1
930	51.34	56.33	5100	5133.77	20.52	5632.63	20.40	0	0	31.52	2.73	140.41	1.05	184.50	18.62	183.45	18.51	0	905.08	2.49	0.35	3	285	1	1	1
931	48.32	56.44	5113	4832.43	20.10	5644.32	18.56	0	0	39.80	3.02	142.32	1.24	203.77	18.91	191.23	16.98	0	1040.85	3.12	0.41	5	286	1	2	2
932	49.89	56.48	5114	4989.40	30.02	5647.74	13.53	0	0	40.95	2.01	131.37	1.14	388.28	39.68	215.56	13.24	1	1407.88	5.69	0.51	4	286	2	2	1
933	49.94	56.41	5142	4994.26	18.18	5640.62	19.52	0	0	37.45	4.10	140.33	1.08	128.00	15.99	137.46	17.17	0	881.94	2.85	0.33	4	287	1	1	1
934	84.89	54.44	5164	8489.23	14.47	5444.41	13.85	0	0	49.23	2.06	134.17	1.06	250.14	14.67	254.11	13.92	1	1492.25	5.46	0.62	5	288	1	1	1
935	88.01	54.46	5165	8801.02	17.48	5445.75	17.42	0	0	45.28	3.42	150.47	1.26	179.92	15.83	178.29	15.99	0	1925.04	3.65	0.44	4	289	1	3	3
936	88.68	55.69	5167	8868.05	19.06	5569.12	13.83	0	0	45.13	3.88	152.13	1.13	170.62	17.06	124.38	12.23	0	1816.31	3.85	0.42	4	289	2	3	2
937	89.27	55.43	5168	8927.26	16.39	5542.55	16.27	0	0	43.79	2.29	140.96	1.12	232.85	16.32	240.03	15.91	1	1470.00	4.49	0.53	5	289	3	3	1
938	92.31	55.71	5170	9231.43	17.75	5570.97	18.20	0	0	39.78	3.36	144.53	1.13	163.25	15.86	166.87	16.39	0	1586.17	3.54	0.41	5	290	1	2	2
939	92.22	54.63	5171	9221.92	22.77	5463.02	29.10	0	0	32.61	3.86	144.37	1.34	149.71	20.39	190.56	26.28	0	1263.50	2.50	0.25	4	290	2	2	1
940	51.76	55.41	5187	5176.46	38.54	5540.73	15.19	0	0	30.96	3.59	141.23	1.11	245.45	37.45	101.86	13.43	1	927.33	3.95	0.29	4	291	1	1	1
941	92.94	52.86	5200	9294.26	14.24	5286.35	13.19	0	0	54.36	1.90	125.66	1.08	295.57	15.52	268.59	13.59	1	1390.10	3.94	0.66	5	292	1	1	1
942	50.56	56.48	5223	5056.06	32.18	5647.81	13.07	0	0	35.75	3.29	140.38	1.11	259.56	31.95	110.80	11.66	1	874.79	4.92	0.38	4	293	1	1	1
943	91.53	52.21	5233	9153.31	23.43	5220.61	22.89	0	0	37.12	2.73	137.64	1.31	244.34	22.99	223.60	22.90	1	1226.52	3.94	0.45	5	294	1	21	21
944	90.15	51.47	5235	9014.57	14.93	5146.54	12.33	0	0	56.80	2.61	135.19	1.23	247.57	14.78	207.29	11.84	1	1964.79	4.71	0.61	5	294	2	21	20
945	91.45	52.33	5236	9145.39	21.03	5233.25	12.84	0	0	46.68	3.13	143.46	1.19	232.38	20.45	149.85	11.56	1	1430.50	3.70	0.50	4	294	3	21	19
946	92.95	53.67	5237	9295.17	16.30	5366.75	13.89	0	0	50.96	1.96	128.51	1.12	304.74	18.09	264.00	14.33	1	1402.75	3.52	0.60	5	294	4	21	18
947	91.52	54.02	5238	9152.38	19.99	5401.88	13.36	0	0	44.09	2.81	148.94	1.16	239.14	19.31	164.44	12.16	1	2288.04	7.25	0.49	4	294	5	21	17
948	92.39	54.34	5239	9239.32	18.34	5433.53	20.86	0	0	37.55	2.32	142.90	1.15	231.19	17.71	248.19	21.03	1	1679.04	3.99	0.44	5	294	6	21	16
949	92.44	53.93	5240	9244.48	14.93	5392.60	21.42	0	0	39.85	3.34	148.93	1.12	138.54	13.34	197.13	19.48	0	1698.27	2.98	0.41	3	294	7	21	15
950	91.25	53.13	5242	9124.89	18.84	5312.72	14.95	0	0	48.96	2.97	142.62	1.33	238.04	18.29	192.97	13.93	1	1533.48	4.19	0.48	4	294	8	21	14
951	89.22	54.26	5243	8922.01	16.92	5426.47	11.39	0	0	51.15	2.09	142.77	1.11	300.77	18.69	220.78	10.94	1	2049.48	5.57	0.60	4	294	9	21	13
952	88.68	54.13	5244	8867.67	21.55	5412.95	14.46	0	0	51.58	3.00	146.35	1.45	276.11	22.53	197.04	13.50	1	2242.33	7.15	0.47	4	294	10	21	12
953	89.88	52.70	5245	8988.18	21.36	5269.81	14.99	0	0	46.27	2.74	145.61	1.33	269.03	22.02	200.12	14.00	1	1919.35	4.64	0.47	5	294	11	21	11
954	91.72	52.54	5246	9172.23	17.18	5253.75	11.96	0	0	54.97	4.24	149.42	1.21	171.56	15.36	119.99	10.57	0	1789.44	3.85	0.48	4	294	12	21	10
955	92.00	52.09	5250	9200.23	21.75	5209.10	15.79	0	0	39.63	3.00	142.82	1.18	220.49	20.52	163.38	14.32	1	1703.25	4.08	0.44	5	294	13	21	9
956	91.41	52.33	5251	9141.19	15.59	5232.96	14.76	0	0	46.17	3.63	149.05	1.09	153.52	13.82	145.27	13.08	0	1677.73	3.52	0.46	3	294	14	21	8
957	91.34	52.50	5252	9134.36	17.08	5249.61	15.52	0	0	49.10	2.23	133.34	1.19	270.10	17.64	253.49	15.74	1	1565.98	4.07	0.57	5	294	15	21	7
958	90.69	53.24	5253	9068.87	20.86	5324.19	14.52	0	0	46.82	2.28	139.00	1.23	302.58	22.78	230.59	14.28	1	1827.52	6.35	0.53	5	294	16	21	6
959	90.80	53.07	5254	9079.55	17.06	5306.63	15.03	0	0	53.71	3.36	143.26	1.39	210.00	16.07	187.55	13.82	1	1735.08	5.50	0.51	5	294	17	21	5
960	90.87	52.93	5255	9087.07	18.04	5292.55	11.86	0	0	49.25	3.35	148.08	1.13	203.32	16.60	135.73	10.60	0	2164.02	3.80	0.52	5	294	18	21	4
961	90.92	53.08	5256	9092.30	14.14	5307.87	13.88	0	0	59.99	3.83	145.28	1.34	171.74	12.74	168.72	12.49	0	1678.83	4.64	0.53	5	294	19	21	3
962	90.14	53.85	5260	9013.90	22.82	5385.20	16.54	0	0	36.50	2.55	144.33	1.14	246.49	22.58	186.83	15.24	1	1397.52	3.69	0.41	4	294	20	21	2
963	91.37	54.08	5263	9137.44	18.84	5407.55	18.47	0	0	37.18	2.44	137.47	1.10	217.18	18.32	217.78	17.56	1	1145.50	5.25	0.46	5	294	21	21	1
964	91.33	54.38	5270	9132.55	26.35	5438.44	14.82	0	0	40.22	4.73	152.78	1.20	172.54	23.21	97.06	12.92	1	1461.25	5.61	0.30	4	295	1	1	1
965	91.57	53.95	5284	9156.83	15.97	5395.48	17.08	0	0	37.72	2.24	135.20	1.00	206.90	15.24	222.11	16.26	1	1192.60	5.07	0.51	5	296	1	1	1
966	51.73	56.15	5323	5172.71	24.32	5615.43	18.44	0	0	33.36	3.70	143.41	1.10	169.39	21.57	128.56	16.34	0	1356.33	3.70	0.30	3	297	1	1	1
967	49.59	57.70	5345	4958.59	19.25	5769.94	17.96	0	0	36.06	2.17	133.82	1.05	238.48	19.15	228.44	17.51	1	918.96	5.23	0.47	5	298	1	14	14
968	50.81	56.20	5348	5081.12	16.97	5620.16	15.57	0	0	48.63	2.50	140.82	1.25	249.63	17.02	232.65	15.26	1	2041.04	5.86	0.52	5	298	2	14	13
969	52.19	55.47	5349	5218.95	12.18	5546.72	9.66	0	0	56.04	2.51	142.71	0.98	209.17	11.41	169.07	8.74	1	1905.98	6.17	0.67	4	298	3	14	12
970	53.31	55.98	5350	5331.17	18.45	5598.48	11.78	0	0	55.19	2.75	137.36	1.29	274.69	19.19	186.65	10.92	1	1491.17	5.73	0.56	4	298	4	14	11
971	54.75	55.51	5351	5474.96	18.88	5550.80	14.04	0	0	51.49	3.30	143.21	1.35	223.97	18.07	171.89	12.74	1	1935.10	8.13	0.49	5	298	5	14	10
972	55.17	55.91	5352	5517.20	16.33	5590.79	16.32	0	0	47.23	3.72	142.68	1.22	160.48	14.56	160.29	14.58	0	1257.58	3.76	0.44	5	298	6	14	9
973	54.62	56.47	5353	5462.37	16.33	5646.94	12.80	0	0	57.90	3.53	139.26	1.34	204.91	15.32	164.27	11.54	0	1377.25	4.04	0.54	4	298	7	14	8
974	54.08	56.13	5354	5408.05	10.39	5613.21	8.76	0	0	69.86	3.24	142.78	1.05	173.08	9.29	146.18	7.80	0	1839.40	6.59	0.70	3	298	8	14	7
975	54.56	55.15	5355	5456.04	18.76	5515.41	8.38	0	0	64.62	4.49	146.38	1.23	206.61	16.96	93.39	7.46	1	1241.73	5.38	0.54	4	298	9	14	6
976	54.53	55.10	5356	5452.90	23.94	5510.09	14.33	0	0	44.50	2.61	138.74	1.26	288.48	25.28	192.62	13.38	1	1432.92	5.02	0.48	5	298	10	14	5
977	53.98	54.72	5357	5398.19	20.76	5471.60	17.65	0	0	38.89	2.40	136.48	1.16	254.36	20.85	216.84	17.32	1	1239.81	5.24	0.47	5	298	11	14	4
978	53.15	55.42	5359	5314.94	7.45	5541.79	7.83	0	0	80.59	3.88	148.88	0.93	119.09	6.52	125.29	6.86	0	1900.62	7.51	0.72	3	298	12	14	3
979	51.72	56.01	5360	5171.93	14.60	5600.89	11.72	0	0	55.49	2.36	133.98	1.17	260.84	14.84	216.42	11.21	1	1666.94	6.34	0.61	4	298	13	14	2
980	52.45	58.92	5364	5245.07	15.76	5891.56	26.74	0	0	36.80	4.24	142.90	1.15	105.63	13.86	178.46	23.81	1	1022.38	5.21	0.32	5	298	14	14	1
981	52.80	59.85	5371	5280.22	22.19	5984.88	24.38	0	0	35.17	3.90	139.73	1.29	155.16	19.80	170.00	21.90	0	845.83	2.60	0.30	5	299	1	2	2
982	51.84	58.41	5375	5183.83	18.45	5840.98	18.99	0	0	41.18	2.98	138.46	1.24	198.72	17.00	200.47	18.04	0	1252.38	3.18	0.44	5	299	2	2	1
983	49.98	57.31	5374	4998.27	14.68	5730.83	14.54	0	0	47.74	2.79	137.95	1.14	195.52	13.54	194.32	13.33	0	1206.21	4.14	0.54	5	300	1	1	1
984	88.76	53.62	5377	8876.31	23.12	5361.99	28.98	0	0	28.63	3.66	150.40	1.17	139.91	20.57	175.17	25.84	0	1575.54	2.56	0.24	4	301	1	1	1
985	86.74	53.87	5401	8673.86	23.25	5387.24	13.53	0	0	33.96	2.53	141.60	0.95	237.18	22.29	142.28	12.20	1	1202.52	4.73	0.44	4	302	1	1	1
986	52.45	55.64	5464	5244.85	33.87	5564.23	14.69	0	0	30.37	2.46	137.00	1.03	299.40	36.88	143.44	13.34	1	1123.38	5.94	0.39	5	303	1	1	1
987	50.61	56.93	5584	5061.40	20.36	5692.58	12.67	0	0	39.61	3.12	139.19	0.99	199.32	18.40	124.93	11.28	0	1212.17	4.40	0.45	3	304	1	1	1
988	50.01	57.53	5611	5000.62	20.82	5753.17	23.67	0	0	31.59	2.37	133.53	1.14	216.34	19.85	242.69	23.24	1	847.71	3.60	0.34	4	305	1	1	1
989	43.95	41.11	5627	4394.62	27.46	4111.25	12.28	0	0	32.61	2.39	134.10	0.91	273.16	28.15	131.24	11.06	1	792.10	5.63	0.46	4	306	1	2	2
990	44.51	41.27	5628	4450.92	12.98	4127.03	15.06	0	0	44.24	3.70	135.69	0.94	119.41	11.40	138.54	13.22	0	898.19	5.50	0.46	3	306	2	2	1
991	51.15	56.53	5697	5115.32	23.42	5652.55	14.58	0	0	30.53	2.71	137.92	0.88	202.75	21.33	127.41	13.00	0	870.56	2.69	0.39	4	307	1	1	1
992	110.70	51.27	5712	11069.75	12.04	5127.41	10.52	0	0	49.93	3.27	131.95	0.86	141.56	10.59	123.69	9.26	0	409.27	5.20	0.58	4	308	1	1	1
993	51.35	56.30	5733	5135.13	19.49	5629.71	18.99	0	0	34.09	3.57	140.82	1.01	143.50	17.21	139.81	16.77	0	902.12	4.08	0.33	3	309	1	1	1
994	88.73	54.19	5881	8872.69	23.21	5419.18	26.59	0	0	29.47	2.57	147.19	1.18	207.05	22.04	235.21	25.77	1	1408.67	6.08	0.30	4	310	1	1	1
995	69.01	51.64	5882	6901.46	13.17	5163.93	11.27	0	0	55.48	6.22	137.02	0.96	90.07	11.69	74.14	8.91	1	379.38	5.69	0.38	5	311	1	1	1
996	49.64	57.30	5894	4964.31	22.17	5730.23	19.95	0	0	33.15	3.28	137.58	1.11	173.68	19.84	156.43	17.83	0	840.73	3.04	0.33	3	312	1	1	1
997	50.45	56.64	5914	5044.86	18.07	5664.21	19.16	0	0	37.03	2.09	133.02	1.09	241.86	18.08	259.07	19.45	1	1506.08	5.15	0.45	4	313	1	1	1
998	52.72	56.39	6052	5272.40	21.77	5639.43	14.13	0	0	37.64	3.25	137.87	1.02	192.74	19.86	126.71	12.56	0	733.77	3.23	0.41	5	314	1	2	2
999	50.83	57.16	6055	5083.18	19.06	5715.84	23.31	0	0	30.02	2.25	137.58	1.03	200.03	17.75	238.74	22.73	1	1286.33	5.21	0.36	4	314	2	2	1
1000	90.18	52.89	6057	9017.74	18.17	5289.38	21.53	0	0	30.00	2.66	143.40	0.95	159.63	16.32	188.30	19.52	0	1230.75	2.43	0.37	5	315	1	1	1
1001	51.76	56.25	6063	5175.92	29.64	5624.91	14.78	0	0	36.50	2.28	132.99	1.14	324.25	33.59	187.16	13.84	1	1020.40	5.34	0.45	4	316	1	2	2
1002	53.88	55.67	6065	5388.15	27.37	5567.39	14.07	0	0	32.51	2.98	140.14	0.98	225.18	25.80	119.15	12.54	1	984.02	3.29	0.37	4	316	2	2	1
1003	47.10	104.46	6114	4709.96	8.59	10445.95	18.52	0	0	44.61	4.34	130.08	0.84	71.96	8.66	148.07	16.12	1	668.54	5.28	0.42	4	317	1	1	1
1004	52.43	56.92	6124	5243.49	38.47	5692.49	15.35	0	0	30.62	3.17	137.22	1.10	265.81	38.74	115.69	13.73	1	976.79	5.03	0.32	4	318	1	1	1
1005	57.52	53.17	6169	5751.78	24.43	5316.73	20.26	0	0	31.05	2.78	126.16	1.10	207.68	23.16	176.49	18.49	0	-23.38	2.85	0.35	5	319	1	1	1
1006	84.86	51.43	6249	8485.70	18.80	5143.03	19.44	0	0	40.93	2.50	132.28	1.20	227.32	18.66	238.91	19.23	1	1265.94	3.71	0.54	5	320	1	7	7
1007	87.14	52.35	6250	8714.40	14.48	5234.77	11.08	0	0	52.02	2.19	138.58	1.04	257.20	14.63	204.60	10.55	1	1686.71	4.07	0.65	5	320	2	7	6
1008	88.92	51.72	6251	8892.21	14.44	5172.18	21.61	0	0	48.36	4.72	149.37	1.31	114.11	12.75	170.58	19.10	0	1829.40	4.24	0.37	4	320	3	7	5
1009	87.14	51.77	6252	8713.92	20.76	5176.93	15.03	0	0	43.22	3.29	140.97	1.22	209.04	19.33	154.12	13.52	1	1237.15	5.18	0.44	5	320	4	7	4
1010	87.17	51.93	6253	8717.03	13.77	5193.25	13.64	0	0	58.10	2.52	134.57	1.23	243.29	13.55	230.41	13.63	1	1777.17	5.18	0.64	5	320	5	7	3
1011	87.08	52.22	6254	8707.75	16.68	5222.08	15.45	0	0	46.49	2.71	141.33	1.21	220.67	15.92	205.58	14.58	1	1757.35	6.24	0.51	5	320	6	7	2
1012	84.52	50.92	6255	8452.21	21.25	5091.96	24.29	0	0	35.67	3.92	140.70	1.28	150.01	18.94	171.17	21.72	0	731.96	2.21	0.30	5	320	7	7	1
1013	51.36	56.55	6333	5136.27	29.12	5654.53	15.28	0	0	32.41	2.77	138.08	1.07	255.44	28.85	140.30	13.80	1	1057.77	5.17	0.37	4	321	1	1	1
1014	50.28	55.97	6363	5028.23	20.82	5596.70	13.38	0	0	36.64	2.24	133.94	0.97	252.58	20.79	172.29	12.23	1	1391.17	4.84	0.50	4	322	1	1	1
1015	51.17	56.23	6372	5117.23	21.51	5623.45	15.55	0	0	41.03	3.05	135.60	1.19	220.48	20.39	163.40	14.12	1	1120.88	7.67	0.43	4	323	1	1	1
1016	52.22	56.79	6382	5222.16	27.98	5678.67	15.67	0	0	32.23	3.59	139.91	1.03	192.04	25.35	108.78	13.86	1	531.62	4.37	0.31	4	324	1	3	3
1017	50.81	56.73	6383	5081.17	21.64	5673.30	16.63	0	0	33.20	2.80	137.56	1.01	198.28	19.74	153.55	14.94	0	1183.52	3.93	0.39	4	324	2	3	2
1018	52.81	56.42	6386	5281.35	24.98	5641.77	16.57	0	0	35.18	3.40	140.26	1.12	198.10	22.89	133.16	14.78	0	1266.29	3.97	0.35	5	324	3	3	1
1019	89.74	54.04	6539	8974.09	22.39	5404.07	24.04	0	0	29.30	2.39	145.97	1.11	214.58	21.12	227.27	23.19	1	1568.42	4.42	0.32	4	325	1	1	1
1020	90.62	54.21	6637	9061.88	30.04	5420.55	20.19	0	0	31.57	2.24	137.42	1.18	299.42	32.50	222.08	19.60	1	960.81	4.00	0.35	4	326	1	1	1
1021	85.74	54.16	6720	8573.93	27.04	5416.03	18.64	0	0	33.10	2.79	139.75	1.16	234.34	26.64	173.06	16.94	1	1030.25	3.63	0.36	5	327	1	1	1
1022	50.66	56.15	6831	5066.37	29.11	5615.12	16.55	0	0	34.35	2.45	133.62	1.14	284.79	30.30	182.84	15.32	1	1008.90	4.94	0.42	5	328	1	1	1
1023	101.46	43.59	6876	10146.35	17.64	4359.42	16.12	0	0	34.25	2.43	125.51	0.93	193.21	16.05	176.02	14.78	0	337.23	4.18	0.46	5	329	1	1	1
1024	88.46	53.83	6895	8846.26	21.55	5383.25	24.45	0	0	28.55	2.30	141.96	1.07	210.58	20.23	234.65	23.73	1	1158.08	5.01	0.32	4	330	1	1	1
1025	51.91	56.60	6900	5191.18	38.77	5660.27	14.14	0	0	28.88	3.00	142.50	1.00	270.38	39.32	106.13	12.58	1	1172.79	4.67	0.32	4	331	1	1	1
1026	90.07	55.41	7037	9007.02	16.62	5541.42	21.07	0	0	38.70	3.89	149.65	1.12	127.78	14.70	161.87	18.62	0	1629.54	3.56	0.35	4	332	1	4	4
1027	90.94	53.31	7038	9094.44	26.04	5331.16	13.43	0	0	39.01	2.13	135.13	1.09	327.50	30.03	193.93	12.70	1	1271.10	5.13	0.50	4	332	2	4	3
1028	88.48	53.80	7040	8847.94	20.94	5380.46	15.12	0	0	36.44	2.24	140.71	1.05	258.51	21.11	194.64	14.05	1	1557.25	3.86	0.46	5	332	3	4	2
1029	88.34	55.18	7041	8834.38	18.65	5517.55	22.02	0	0	32.19	2.36	144.67	1.07	200.14	17.31	231.71	21.22	1	1732.50	4.95	0.38	4	332	4	4	1
1030	51.56	56.39	7093	5155.50	30.92	5639.08	16.01	0	0	30.06	2.69	136.55	1.04	257.97	30.78	140.16	14.47	1	610.52	3.48	0.35	5	333	1	1	1
1031	111.03	68.13	7104	11102.60	13.10	6813.47	9.98	0	0	57.34	3.21	135.03	1.03	180.41	11.75	137.94	8.88	0	933.42	6.20	0.61	4	334	1	1	1
1032	51.48	56.33	7127	5148.26	28.80	5633.43	13.49	0	0	31.78	2.07	134.39	0.94	303.16	30.91	163.32	12.32	1	1010.15	3.70	0.46	4	335	1	1	1
1033	84.73	52.83	7134	8472.74	10.11	5283.09	21.32	0	0	51.51	4.37	144.06	1.14	91.99	8.87	192.91	19.05	1	1593.65	5.98	0.45	4	336	1	8	8
1034	85.41	53.35	7135	8541.49	15.10	5334.66	13.78	0	0	46.47	2.15	137.73	1.07	245.20	15.12	232.08	13.34	1	1713.10	4.33	0.57	4	336	2	8	7
1035	86.36	53.90	7136	8636.29	20.23	5389.88	14.07	0	0	50.59	2.13	132.86	1.25	328.84	23.11	257.31	14.36	1	1711.56	5.09	0.52	5	336	3	8	6
1036	89.05	54.16	7138	8904.95	19.29	5415.77	16.69	0	0	46.52	3.25	147.76	1.36	213.44	18.11	186.96	15.30	1	1720.35	6.33	0.43	4	336	4	8	5
1037	87.80	51.98	7139	8780.31	15.48	5197.96	15.59	0	0	55.50	3.74	142.15	1.39	178.63	13.99	179.66	14.13	0	1810.83	5.02	0.49	5	336	5	8	4
1038	89.07	51.95	7141	8907.11	13.13	5195.28	11.84	0	0	57.57	3.46	141.98	1.13	169.15	11.77	152.76	10.56	0	1548.48	4.14	0.58	4	336	6	8	3
1039	86.97	53.09	7142	8696.74	13.86	5308.69	14.96	0	0	54.27	3.11	140.83	1.27	188.58	12.71	202.11	13.91	0	1676.92	5.06	0.54	4	336	7	8	2
1040	86.35	55.94	7146	8634.63	14.54	5593.81	17.45	0	0	55.93	4.72	144.90	1.38	133.14	12.87	159.62	15.48	0	1162.69	3.71	0.43	4	336	8	8	1
1041	90.46	54.66	7137	9045.98	13.63	5465.71	17.67	0	0	44.42	3.54	156.14	1.08	132.28	12.09	171.30	15.69	0	2171.75	3.09	0.45	3	337	1	1	1
1042	89.95	56.21	7145	8995.15	16.20	5620.97	16.96	0	0	40.26	3.11	144.86	1.06	162.71	14.53	170.29	15.19	0	1411.42	3.12	0.44	4	338	1	1	1
1043	84.17	57.20	7154	8417.44	15.89	5719.59	16.82	0	0	42.21	3.68	137.53	1.07	140.80	14.06	149.09	14.87	0	625.73	3.09	0.42	4	339	1	1	1
1044	88.02	57.11	7169	8801.64	18.11	5711.10	21.90	0	0	34.96	2.07	134.78	1.06	235.78	17.73	262.15	22.32	1	961.58	3.12	0.47	5	340	1	1	1
1045	16.44	95.36	7170	1644.45	14.66	9536.18	11.67	0	0	41.24	3.21	128.54	0.82	145.19	12.87	115.52	10.25	0	617.04	4.68	0.49	3	341	1	2	2
1046	16.35	94.97	7173	1635.49	17.79	9497.01	15.19	0	0	29.79	2.10	125.76	0.79	196.21	16.22	168.29	13.74	0	718.73	4.08	0.46	3	341	2	2	1
1047	84.97	55.96	7170	8497.05	12.32	5595.91	14.76	0	0	51.11	3.56	143.92	1.07	137.01	10.93	163.82	13.12	0	1580.69	4.08	0.52	3	342	1	5	5
1048	85.58	54.30	7171	8557.85	19.98	5429.52	15.87	0	0	46.48	2.77	141.06	1.29	246.97	20.00	206.73	15.07	1	1232.23	5.36	0.49	5	342	2	5	4
1049	85.81	54.88	7173	8580.87	24.75	5487.74	17.11	0	0	40.97	2.91	143.44	1.35	261.75	25.10	189.61	15.94	1	1577.81	6.63	0.40	5	342	3	5	3
1050	85.99	56.39	7174	8599.24	19.65	5639.00	18.28	0	0	38.68	2.25	135.49	1.14	256.20	19.86	236.09	18.23	1	945.58	3.07	0.47	5	342	4	5	2
1051	85.39	55.73	7175	8538.64	16.35	5572.77	14.01	0	0	50.29	3.30	138.95	1.21	191.73	15.11	166.27	12.68	0	1193.50	4.00	0.52	5	342	5	5	1
1052	85.14	54.18	7207	8513.57	13.64	5417.94	24.51	0	0	41.13	4.28	147.03	1.14	101.29	12.06	181.35	21.74	1	1431.33	4.68	0.35	4	343	1	1	1
1053	88.80	54.54	7208	8880.10	17.41	5454.29	12.90	0	0	48.11	1.96	135.46	1.10	304.63	19.23	246.66	12.89	1	1798.52	6.52	0.56	4	344	1	4	4
1054	89.44	55.10	7209	8944.18	17.73	5510.17	21.14	0	0	36.35	3.54	148.64	1.10	140.92	15.76	167.77	18.82	0	1606.52	3.07	0.35	5	344	2	4	3
1055	90.01	55.68	7210	9001.26	15.40	5567.84	19.68	0	0	42.08	2.61	139.58	1.17	194.61	14.31	238.72	19.36	1	1430.90	5.71	0.48	5	344	3	4	2
1056	91.05	54.55	7212	9105.03	21.16	5455.22	19.97	0	0	41.70	2.67	139.76	1.29	239.19	21.21	235.41	19.70	1	1638.81	6.21	0.44	4	344	4	4	1
1057	86.68	56.41	7214	8667.58	16.89	5640.54	23.70	0	0	43.09	3.84	142.99	1.35	147.68	15.12	201.34	22.28	0	1652.79	3.50	0.37	5	345	1	5	5
1058	85.33	55.24	7215	8532.94	20.04	5524.45	16.89	0	0	41.88	2.92	140.74	1.24	219.31	19.20	189.95	15.50	1	1288.04	4.66	0.44	5	345	2	5	4
1059	86.99	55.69	7216	8698.57	19.93	5569.05	20.66	0	0	42.75	2.78	136.85	1.38	236.56	19.52	241.20	20.53	1	1226.92	4.84	0.41	5	345	3	5	3
1060	89.14	56.24	7218	8914.12	15.01	5623.59	22.34	0	0	38.85	3.36	146.15	1.12	134.78	13.40	199.13	20.27	0	1583.00	3.32	0.40	4	345	4	5	2
1061	90.30	55.36	7220	9029.82	11.20	5536.28	18.23	0	0	50.47	3.47	147.61	1.13	126.30	9.98	203.80	16.56	0	1703.92	4.78	0.51	4	345	5	5	1
1062	93.25	54.41	7233	9324.65	15.73	5441.29	16.38	0	0	43.74	2.87	138.44	1.12	183.93	14.78	194.74	14.94	0	1245.79	3.29	0.50	5	346	1	84	84
1063	93.53	54.23	7234	9353.29	16.25	5423.35	12.61	0	0	52.49	4.47	143.88	1.14	147.02	14.26	114.14	11.08	0	1228.83	4.38	0.45	4	346	2	84	83
1064	92.08	54.65	7235	9207.87	22.37	5465.48	16.52	0	0	37.23	2.72	143.12	1.16	233.76	21.56	177.61	15.08	1	1457.71	5.03	0.41	4	346	3	84	82
1065	91.70	55.15	7236	9169.56	19.02	5515.40	18.64	0	0	37.59	2.33	140.35	1.14	234.50	18.72	233.41	18.10	1	1386.19	3.88	0.46	5	346	4	84	81
1066	92.96	55.76	7237	9295.96	20.04	5575.95	16.30	0	0	46.37	4.92	145.65	1.28	145.50	17.62	118.38	14.33	0	799.38	3.47	0.34	4	346	5	84	80
1067	91.79	55.92	7238	9179.26	16.81	5592.30	13.64	0	0	46.38	2.92	142.83	1.13	205.33	15.68	169.20	12.37	0	1281.75	2.90	0.52	5	346	6	84	79
1068	91.53	55.06	7239	9153.44	12.11	5506.16	14.80	0	0	48.50	2.27	140.07	1.04	200.70	11.52	241.72	14.50	1	1785.42	6.17	0.60	4	346	7	84	78
1069	91.42	55.19	7240	9141.92	14.89	5519.28	21.58	0	0	43.19	3.93	152.34	1.21	126.77	13.22	183.18	19.29	0	1763.77	3.72	0.39	4	346	8	84	77
1070	90.77	55.14	7241	9077.39	19.21	5514.44	19.76	0	0	44.83	2.86	144.43	1.40	230.91	18.77	237.06	19.42	1	1690.50	6.45	0.43	5	346	9	84	76
1071	91.32	55.18	7243	9131.73	15.09	5517.72	11.93	0	0	50.64	2.53	142.96	1.11	232.29	14.49	187.49	10.98	1	1691.35	3.93	0.58	4	346	10	84	75
1072	91.39	54.88	7244	9138.50	15.73	5487.89	15.81	0	0	49.78	3.06	139.47	1.26	196.09	14.89	200.31	14.59	0	1914.23	3.81	0.51	5	346	11	84	74
1073	91.23	53.64	7245	9123.37	11.31	5363.86	11.68	0	0	51.32	2.92	147.70	0.93	154.04	10.07	158.96	10.39	0	1623.90	3.70	0.61	3	346	12	84	73
1074	91.07	53.74	7246	9107.20	14.70	5373.58	10.90	0	0	57.90	2.13	135.84	1.11	291.23	15.86	223.78	10.82	1	2154.71	7.00	0.68	5	346	13	84	72
1075	91.60	53.70	7247	9159.79	14.62	5370.36	16.79	0	0	54.93	4.44	147.30	1.35	139.95	12.97	160.62	14.89	0	1694.94	4.26	0.44	3	346	14	84	71
1076	91.46	53.60	7248	9146.07	16.22	5360.41	13.88	0	0	42.23	2.10	138.04	1.01	242.51	16.19	218.25	13.15	1	1599.15	4.32	0.57	5	346	15	84	70
1077	90.97	53.36	7249	9096.77	22.69	5336.40	13.57	0	0	45.09	3.78	148.15	1.23	207.17	20.86	125.71	12.10	0	1915.04	3.66	0.42	5	346	16	84	69
1078	91.07	53.24	7250	9107.35	20.26	5323.72	13.70	0	0	50.41	4.39	145.70	1.30	179.51	18.07	121.80	12.14	0	1508.92	4.33	0.41	4	346	17	84	68
1079	90.72	54.11	7251	9072.09	15.61	5411.10	12.58	0	0	50.92	2.93	138.11	1.15	210.20	14.47	170.90	11.45	1	1398.79	6.98	0.55	5	346	18	84	67
1080	91.78	54.11	7252	9178.05	12.73	5411.38	17.14	0	0	46.83	3.55	146.46	1.08	130.02	11.29	174.68	15.26	0	1782.19	4.12	0.48	4	346	19	84	66
1081	91.33	53.89	7253	9132.83	11.78	5388.84	11.07	0	0	53.38	2.36	138.55	1.00	207.65	10.94	195.68	10.22	0	1699.83	5.03	0.65	4	346	20	84	65
1082	91.10	53.97	7254	9110.20	14.49	5397.27	14.27	0	0	47.09	3.04	142.94	1.09	174.40	13.05	171.81	12.86	0	1985.58	4.08	0.52	4	346	21	84	64
1083	90.93	54.30	7255	9092.59	15.06	5430.05	15.26	0	0	47.63	2.46	138.00	1.16	225.57	14.51	226.62	14.84	1	2137.35	7.24	0.55	5	346	22	84	63
1084	90.51	54.64	7256	9050.73	13.17	5463.57	11.18	0	0	54.25	2.57	141.94	1.08	215.78	12.32	185.27	10.23	1	1725.10	7.80	0.62	4	346	23	84	62
1085	90.71	54.20	7257	9071.47	15.78	5419.70	13.86	0	0	50.97	2.64	143.64	1.22	231.66	15.40	209.34	13.00	1	1838.73	6.20	0.55	4	346	24	84	61
1086	90.42	53.61	7258	9041.85	15.07	5361.23	16.61	0	0	52.34	3.88	149.78	1.32	157.99	13.47	173.93	14.87	0	2051.92	4.39	0.46	4	346	25	84	60
1087	90.04	53.99	7259	9004.00	15.43	5399.40	12.37	0	0	53.80	3.06	144.90	1.20	208.78	14.37	169.70	11.22	1	2142.40	5.64	0.56	4	346	26	84	59
1088	90.46	54.78	7260	9045.96	13.24	5477.80	12.19	0	0	56.04	3.52	149.28	1.12	163.02	11.78	150.15	10.85	0	1865.38	4.83	0.56	3	346	27	84	58
1089	90.72	54.78	7261	9071.54	14.46	5477.54	17.86	0	0	47.94	2.99	140.27	1.25	181.19	13.35	221.31	16.85	1	1782.19	5.70	0.49	5	346	28	84	57
1090	90.62	54.29	7262	9062.00	13.80	5429.38	13.90	0	0	47.50	2.87	142.16	1.05	176.58	12.61	178.85	12.54	0	1753.50	3.89	0.55	5	346	29	84	56
1091	90.71	54.26	7263	9070.57	12.52	5425.70	10.80	0	0	59.99	3.76	149.39	1.08	154.12	11.06	132.97	9.54	0	1591.25	4.80	0.58	3	346	30	84	55
1092	90.59	54.12	7264	9059.28	23.15	5411.73	13.39	0	0	48.62	4.20	148.02	1.33	205.99	21.06	120.28	11.92	0	1841.35	3.33	0.41	4	346	31	84	54
1093	90.39	54.05	7265	9038.62	17.55	5404.76	10.20	0	0	58.29	3.26	145.78	1.23	238.14	16.84	142.49	9.19	1	2139.94	8.54	0.58	4	346	32	84	53
1094	91.00	54.09	7266	9100.01	12.78	5408.80	13.33	0	0	51.50	2.35	137.38	1.09	217.44	12.16	224.99	12.83	1	1584.58	5.13	0.60	5	346	33	84	52
1095	90.64	54.29	7267	9063.93	12.05	5429.25	11.32	0	0	62.98	2.33	136.79	1.18	250.28	12.02	234.46	11.17	1	2180.12	6.38	0.66	4	346	34	84	51
1096	91.21	54.05	7268	9121.15	17.57	5405.21	15.39	0	0	51.57	3.10	142.43	1.38	226.34	16.78	200.38	14.39	1	1787.96	6.84	0.50	5	346	35	84	50
1097	90.86	53.83	7269	9085.57	20.86	5383.06	11.52	0	0	43.46	1.79	138.53	1.00	342.00	24.73	221.40	11.10	1	1733.25	4.11	0.58	5	346	36	84	49
1098	90.87	54.07	7270	9087.48	14.58	5407.11	13.01	0	0	50.29	3.09	147.50	1.11	184.40	13.19	164.88	11.72	0	2076.02	4.30	0.54	4	346	37	84	48
1099	91.20	54.05	7271	9120.37	16.93	5405.09	13.89	0	0	49.94	2.80	140.80	1.25	232.84	16.31	194.59	12.92	1	1954.35	5.41	0.53	5	346	38	84	47
1100	91.33	53.79	7272	9133.21	13.19	5379.22	15.44	0	0	49.98	3.36	147.28	1.13	152.22	11.78	177.85	13.85	0	1705.29	4.16	0.51	4	346	39	84	46
1101	91.20	54.13	7273	9119.59	14.86	5412.80	10.76	0	0	66.84	4.94	147.33	1.29	155.03	13.07	112.29	9.47	0	1825.75	5.52	0.52	5	346	40	84	45
1102	90.64	54.47	7274	9063.66	12.77	5447.13	13.71	0	0	57.95	4.17	150.05	1.19	136.78	11.28	146.86	12.10	0	1822.15	4.71	0.51	3	346	41	84	44
1103	90.58	54.78	7275	9057.54	19.10	5478.42	14.09	0	0	53.33	2.52	137.45	1.35	289.33	20.35	233.40	13.75	1	1977.48	6.33	0.52	4	346	42	84	43
1104	90.50	54.27	7276	9049.76	17.47	5426.93	14.59	0	0	46.52	2.93	148.21	1.21	215.38	16.33	181.81	13.32	1	1876.06	5.70	0.49	4	346	43	84	42
1105	89.89	54.53	7277	8988.62	20.01	5453.41	13.70	0	0	43.96	3.36	152.76	1.15	201.11	18.37	139.56	12.25	0	1931.52	3.36	0.45	4	346	44	84	41
1106	90.37	54.80	7278	9037.40	22.01	5479.56	24.51	0	0	39.16	3.13	146.10	1.47	216.13	20.80	234.52	24.00	1	1471.25	5.30	0.34	5	346	45	84	40
1107	89.96	54.20	7279	8996.10	17.73	5419.89	15.09	0	0	46.77	2.31	139.78	1.20	268.62	18.34	235.44	14.89	1	1880.17	8.48	0.52	4	346	46	84	39
1108	89.94	54.82	7281	8993.75	10.89	5481.56	12.21	0	0	63.94	4.22	153.76	1.13	127.06	9.59	142.45	10.75	0	2141.04	4.47	0.57	3	346	47	84	38
1109	90.46	53.60	7282	9045.97	12.54	5359.77	10.88	0	0	66.62	5.07	152.82	1.16	126.60	10.96	109.88	9.51	1	1920.04	6.90	0.52	4	346	48	84	37
1110	90.53	53.27	7283	9052.77	14.69	5327.35	9.47	0	0	59.03	3.61	150.42	1.08	185.46	13.10	119.99	8.40	0	2233.19	5.11	0.59	4	346	49	84	36
1111	91.25	53.33	7284	9125.14	16.37	5333.32	13.29	0	0	58.16	4.11	146.86	1.36	179.09	14.66	145.80	11.86	0	1778.00	4.31	0.49	4	346	50	84	35
1112	89.98	53.44	7285	8997.84	12.59	5344.14	11.40	0	0	58.01	2.44	137.35	1.11	230.53	12.17	209.10	10.92	1	2139.85	8.27	0.66	5	346	51	84	34
1113	90.63	52.59	7286	9063.34	18.05	5258.75	13.81	0	0	46.17	3.37	144.87	1.15	189.65	16.56	147.06	12.34	0	1678.58	3.42	0.48	5	346	52	84	33
1114	89.49	52.87	7287	8949.02	25.05	5286.66	19.05	0	0	38.85	3.36	148.91	1.35	218.12	24.05	172.14	17.28	1	1986.94	6.89	0.36	5	346	53	84	32
1115	89.74	52.66	7288	8973.73	13.68	5266.16	11.01	0	0	58.76	3.55	146.60	1.14	175.43	12.21	141.48	9.81	0	1902.08	3.56	0.58	3	346	54	84	31
1116	89.80	53.25	7289	8980.14	18.99	5324.61	11.71	0	0	50.52	2.44	142.05	1.17	284.06	20.04	190.81	10.98	1	1941.79	5.51	0.58	5	346	55	84	30
1117	90.29	52.58	7290	9028.59	16.16	5258.07	12.70	0	0	54.05	2.90	138.83	1.26	231.93	15.52	186.30	11.65	1	1645.46	5.15	0.55	5	346	56	84	29
1118	90.13	52.37	7291	9013.07	16.18	5237.21	16.26	0	0	55.79	3.51	141.96	1.46	200.23	14.95	199.29	15.28	0	1956.42	3.72	0.50	5	346	57	84	28
1119	89.97	53.23	7292	8996.81	13.94	5322.70	11.69	0	0	57.58	2.49	140.84	1.18	245.08	13.79	210.15	11.14	1	2253.81	6.71	0.63	5	346	58	84	27
1120	90.36	53.00	7293	9036.08	16.69	5300.19	19.58	0	0	40.96	3.34	147.66	1.19	159.44	14.97	186.06	17.76	0	1652.48	4.20	0.41	5	346	59	84	26
1121	90.00	52.16	7294	8999.83	16.67	5215.85	13.53	0	0	52.98	2.91	137.93	1.29	232.71	16.12	192.83	12.59	1	1539.60	5.38	0.54	5	346	60	84	25
1122	89.90	52.66	7295	8989.83	17.55	5265.96	12.76	0	0	50.70	2.25	136.68	1.16	288.92	18.84	219.19	12.57	1	1688.75	6.00	0.60	5	346	61	84	24
1123	89.88	52.75	7297	8988.07	13.90	5274.72	13.53	0	0	58.32	4.56	150.13	1.22	136.90	12.24	133.24	11.91	0	1598.33	4.60	0.48	5	346	62	84	23
1124	89.66	52.57	7298	8966.12	15.10	5256.61	15.02	0	0	48.66	2.57	138.81	1.17	222.77	14.34	216.74	14.59	1	1994.38	5.58	0.55	5	346	63	84	22
1125	89.39	52.82	7299	8938.62	26.58	5282.42	19.28	0	0	41.02	2.65	136.40	1.40	299.43	29.27	224.57	19.22	1	1582.08	5.77	0.43	5	346	64	84	21
1126	89.92	52.01	7300	8992.10	16.58	5201.32	15.47	0	0	52.94	3.38	142.31	1.37	201.05	15.39	188.80	14.21	0	1946.73	4.36	0.50	5	346	65	84	20
1127	88.96	51.66	7303	8896.45	10.11	5166.26	11.15	0	0	62.45	3.12	142.32	1.05	156.91	9.04	173.02	9.98	0	1920.23	5.17	0.66	4	346	66	84	19
1128	89.11	52.34	7304	8910.94	21.30	5234.14	15.86	0	0	45.09	2.96	140.71	1.33	246.56	21.00	188.98	14.84	1	2068.15	7.07	0.46	5	346	67	84	18
1129	88.42	52.36	7305	8842.21	15.34	5236.48	11.45	0	0	60.46	4.09	149.29	1.25	175.30	13.64	131.07	10.17	0	2224.88	4.83	0.53	4	346	68	84	17
1130	89.22	53.65	7306	8921.83	14.70	5365.11	12.46	0	0	53.27	2.75	142.89	1.18	220.75	13.90	189.87	11.44	1	1826.75	7.41	0.57	3	346	69	84	16
1131	88.19	54.03	7307	8818.63	17.87	5403.01	16.10	0	0	52.67	3.11	142.89	1.45	233.47	17.30	212.49	15.26	1	2193.08	6.61	0.48	5	346	70	84	15
1132	88.48	54.84	7308	8847.74	15.89	5484.28	17.69	0	0	49.59	3.59	151.64	1.34	171.20	14.32	189.15	16.20	0	2115.46	4.43	0.45	4	346	71	84	14
1133	88.28	54.70	7309	8828.06	16.81	5469.96	17.73	0	0	46.65	2.95	144.09	1.31	206.14	15.91	218.44	16.73	1	1619.02	6.85	0.46	5	346	72	84	13
1134	87.90	54.29	7310	8789.69	18.16	5428.98	18.21	0	0	49.00	2.84	144.21	1.40	240.74	17.84	233.69	18.13	1	2194.08	7.26	0.48	5	346	73	84	12
1135	88.81	54.61	7311	8880.52	19.44	5460.56	13.19	0	0	47.89	4.01	152.39	1.18	178.76	17.44	121.97	11.68	0	1957.02	3.66	0.43	4	346	74	84	11
1136	89.08	54.42	7312	8908.07	14.52	5441.58	18.64	0	0	53.98	4.07	150.15	1.41	149.64	13.01	191.41	16.84	0	2322.96	5.03	0.45	3	346	75	84	10
1137	88.98	54.11	7313	8898.34	16.61	5411.44	12.34	0	0	50.52	2.59	139.77	1.17	245.78	16.39	189.54	11.40	1	1848.58	6.19	0.56	4	346	76	84	9
1138	89.19	54.31	7314	8918.70	21.88	5430.61	16.43	0	0	44.74	3.84	146.54	1.35	196.98	19.91	149.02	14.74	0	2132.23	3.71	0.38	3	346	77	84	8
1139	89.70	54.35	7315	8970.47	16.21	5435.20	15.22	0	0	43.24	3.70	151.45	1.05	146.26	14.31	137.29	13.44	0	1960.88	4.45	0.43	3	346	78	84	7
1140	88.98	54.13	7316	8897.84	14.28	5412.76	14.00	0	0	51.55	3.15	143.48	1.17	181.43	12.97	177.79	12.72	0	1958.69	4.39	0.54	4	346	79	84	6
1141	89.10	54.58	7317	8909.57	12.73	5457.99	12.54	0	0	53.38	2.47	139.19	1.11	213.89	12.00	211.78	11.75	1	1817.58	6.35	0.60	4	346	80	84	5
1142	88.81	54.69	7318	8881.40	12.95	5468.80	13.91	0	0	58.88	3.41	145.63	1.27	173.77	11.76	186.73	12.60	0	1985.42	4.18	0.56	4	346	81	84	4
1143	87.74	55.22	7319	8774.17	12.45	5522.45	17.58	0	0	51.44	3.79	151.07	1.19	130.99	11.08	184.27	15.74	0	1853.46	4.19	0.49	4	346	82	84	3
1144	87.73	55.68	7320	8773.10	13.37	5567.57	8.98	0	0	70.11	5.66	153.04	1.13	126.86	11.62	84.77	7.64	1	1780.23	7.78	0.51	4	346	83	84	2
1145	87.34	55.33	7321	8733.75	13.89	5533.17	13.29	0	0	47.71	3.18	145.92	1.02	161.17	12.36	154.33	11.83	0	1211.00	3.66	0.53	3	346	84	84	1
1146	83.41	56.37	7286	8340.51	17.63	5637.02	19.66	0	0	43.50	5.47	142.38	1.21	107.82	15.37	120.22	17.15	1	807.35	3.31	0.29	4	347	1	1	1
1147	50.15	57.34	7300	5015.21	20.79	5733.55	20.33	0	0	32.20	3.16	139.87	1.05	164.04	18.57	160.56	18.15	0	643.15	2.97	0.33	2	348	1	1	1
1148	88.21	54.12	7334	8821.45	21.50	5412.40	13.76	0	0	42.08	2.74	145.26	1.15	246.90	21.23	166.41	12.52	1	1523.06	5.63	0.48	4	349	1	2	2
1149	88.77	54.07	7338	8876.76	24.53	5407.06	17.07	0	0	39.28	4.78	155.08	1.22	155.20	21.62	108.13	15.02	1	2290.25	6.34	0.29	4	349	2	2	1
1150	89.79	53.45	7353	8978.53	39.94	5345.37	24.69	0	0	27.57	2.58	139.63	1.31	301.77	43.57	205.24	23.73	1	1172.27	3.81	0.30	5	350	1	1	1
1151	84.91	57.70	7382	8490.72	19.18	5769.67	11.19	0	0	59.18	7.06	142.98	1.24	122.79	16.62	69.27	9.07	1	879.69	4.85	0.33	5	351	1	1	1
1152	51.54	56.38	7408	5153.74	21.71	5637.86	16.53	0	0	32.24	2.44	137.47	0.97	215.99	20.82	170.74	14.96	1	831.58	3.60	0.42	4	352	1	1	1
1153	51.24	56.36	7422	5123.93	23.36	5636.32	7.80	0	0	44.15	3.40	140.79	0.87	228.16	21.74	75.90	6.33	1	998.46	5.34	0.51	4	353	1	1	1
1154	61.64	20.60	7433	6164.30	20.27	2059.58	12.66	0	0	34.68	2.95	127.74	0.86	183.39	18.03	114.85	11.20	0	213.60	5.21	0.43	4	354	1	1	1
1155	51.44	57.41	7437	5143.94	19.35	5740.83	22.12	0	0	31.79	2.43	137.83	1.08	198.91	17.92	224.55	21.03	1	775.25	3.89	0.37	4	355	1	2	2
1156	51.42	56.32	7439	5141.54	34.52	5631.60	13.39	0	0	27.30	2.54	142.65	0.88	272.20	35.20	112.54	11.97	1	1248.77	5.16	0.37	5	355	2	2	1
1157	94.09	53.68	7444	9408.71	25.04	5367.84	21.81	0	0	32.29	3.48	143.24	1.20	180.17	22.56	157.45	19.53	0	1397.50	2.09	0.31	5	356	1	1	1
1158	92.35	55.28	7449	9235.10	15.91	5527.54	24.70	0	0	33.34	2.04	140.84	1.02	201.51	15.38	294.04	26.80	1	1785.21	3.68	0.46	5	357	1	1	1
1159	85.54	53.37	7472	8554.24	18.96	5337.49	16.77	0	0	41.44	2.48	140.80	1.19	243.66	18.64	216.02	16.19	1	1745.96	4.43	0.47	5	358	1	2	2
1160	84.31	54.97	7473	8430.57	22.54	5497.18	12.24	0	0	42.90	3.31	139.89	1.10	220.28	21.27	123.46	10.92	1	975.65	4.57	0.46	5	358	2	2	1
1161	88.45	56.30	7474	8844.65	20.04	5630.37	16.76	0	0	37.36	2.82	146.35	1.11	206.03	18.48	173.67	15.20	0	1644.62	3.66	0.42	5	359	1	1	1
1162	49.59	56.15	7494	4959.18	25.18	5615.34	24.08	0	0	31.26	2.75	136.85	1.23	216.89	24.43	213.23	22.63	1	759.33	4.85	0.33	5	360	1	4	4
1163	49.00	55.18	7498	4899.51	15.41	5517.72	14.35	0	0	44.14	2.86	133.86	1.05	184.62	14.00	172.14	13.00	0	1214.75	4.00	0.52	5	360	2	4	3
1164	48.45	55.63	7500	4845.49	15.68	5562.84	15.34	0	0	45.24	3.76	141.66	1.09	145.83	13.86	142.67	13.56	0	1460.19	4.43	0.44	3	360	3	4	2
1165	48.38	55.18	7501	4837.56	11.07	5518.19	12.85	0	0	51.94	3.42	137.41	0.95	129.59	9.76	150.38	11.35	0	1023.35	4.18	0.56	3	360	4	4	1
1166	92.86	52.86	7502	9286.30	28.47	5285.69	14.56	0	0	37.55	2.03	134.98	1.12	350.26	34.27	213.67	13.91	1	1407.52	4.21	0.47	5	361	1	1	1
1167	55.98	54.33	7505	5597.95	26.65	5433.49	23.08	0	0	31.13	3.66	130.52	1.22	175.65	23.94	152.38	20.66	0	209.79	2.31	0.27	5	362	1	1	1
1168	51.01	57.66	7506	5100.98	25.00	5765.78	17.63	0	0	33.74	2.52	135.17	1.13	251.76	24.89	184.72	16.43	1	996.35	4.92	0.40	5	363	1	1	1
1169	92.66	53.65	7509	9265.82	17.68	5365.10	17.52	0	0	47.23	2.30	130.88	1.24	268.50	18.30	262.43	17.98	1	1316.71	3.65	0.55	5	364	1	12	12
1170	90.38	52.88	7510	9038.31	26.45	5288.15	20.13	0	0	36.75	2.57	141.80	1.35	282.04	28.12	226.29	19.49	1	1759.85	4.60	0.36	5	364	2	12	11
1171	88.76	52.45	7511	8876.30	12.90	5245.25	11.77	0	0	57.44	3.27	142.21	1.12	175.97	11.57	160.36	10.62	0	1525.73	4.39	0.59	5	364	3	12	10
1172	88.77	53.93	7512	8877.03	16.54	5392.57	13.87	0	0	44.32	2.58	146.35	1.09	219.62	15.60	186.54	12.75	1	2194.92	7.03	0.52	5	364	4	12	9
1173	90.63	55.19	7514	9062.67	14.91	5519.19	13.94	0	0	52.93	3.43	147.44	1.23	178.63	13.42	167.06	12.52	0	1746.96	3.74	0.52	3	364	5	12	8
1174	90.88	54.90	7515	9087.65	16.20	5489.79	14.82	0	0	47.85	2.34	139.25	1.18	251.55	16.29	234.24	14.53	1	1838.81	5.02	0.54	5	364	6	12	7
1175	89.65	54.32	7516	8965.16	16.38	5432.18	17.35	0	0	49.94	2.94	145.34	1.36	217.38	15.48	225.30	16.84	1	2199.42	8.35	0.49	5	364	7	12	6
1176	89.27	53.34	7517	8927.34	18.30	5334.34	15.22	0	0	49.67	3.09	145.07	1.34	227.46	17.45	190.85	14.23	1	1850.00	7.50	0.49	5	364	8	12	5
1177	89.63	52.95	7518	8962.83	16.68	5294.69	12.88	0	0	47.36	2.21	137.14	1.10	263.16	17.07	215.96	12.27	1	1766.04	6.47	0.59	5	364	9	12	4
1178	91.29	53.14	7521	9128.92	29.45	5314.21	18.11	0	0	43.28	2.17	131.24	1.31	379.67	38.63	255.56	18.46	1	1659.83	4.76	0.50	5	364	10	12	3
1179	91.57	54.69	7522	9156.72	19.41	5468.78	17.24	0	0	46.81	4.37	146.71	1.34	160.69	17.22	142.74	15.30	0	1933.08	4.49	0.37	3	364	11	12	2
1180	91.25	54.64	7523	9124.84	18.41	5463.63	14.03	0	0	40.39	2.67	145.13	1.05	214.97	17.16	166.20	12.70	1	1406.85	5.41	0.48	4	364	12	12	1
1181	93.17	53.12	7520	9317.30	21.98	5311.69	18.42	0	0	41.55	3.58	141.34	1.35	197.54	20.10	166.42	16.67	0	1145.73	2.99	0.38	5	365	1	1	1
1182	90.58	54.69	7535	9058.50	15.85	5468.86	19.92	0	0	40.22	3.11	149.84	1.15	159.81	14.26	199.51	18.19	0	2075.54	3.68	0.42	3	366	1	6	6
1183	88.54	54.16	7539	8853.94	14.87	5415.94	13.78	0	0	49.31	2.61	148.45	1.15	218.29	14.01	202.28	12.93	1	2069.94	5.30	0.55	5	366	2	6	5
1184	88.08	53.76	7540	8807.73	10.45	5376.17	12.47	0	0	60.33	3.45	148.80	1.08	141.34	9.29	168.49	11.09	0	1731.85	5.39	0.61	3	366	3	6	4
1185	86.00	53.54	7541	8599.60	19.48	5353.86	17.97	0	0	47.68	3.63	142.78	1.45	198.67	17.99	184.59	16.35	0	1552.69	3.94	0.41	5	366	4	6	3
1186	87.66	53.47	7542	8765.94	15.76	5346.57	11.97	0	0	59.84	4.24	149.12	1.28	171.69	13.99	130.57	10.62	0	2157.27	4.71	0.51	3	366	5	6	2
1187	89.25	53.27	7543	8925.06	16.25	5327.20	14.64	0	0	41.98	2.61	144.96	1.06	203.23	15.01	184.15	13.35	0	1729.81	3.10	0.50	3	366	6	6	1
1188	86.10	50.56	7545	8609.76	16.39	5056.41	21.88	0	0	41.50	3.65	135.57	1.23	144.80	14.63	189.65	20.25	0	1091.31	3.35	0.39	5	367	1	8	8
1189	86.06	51.66	7547	8605.77	26.24	5166.18	12.17	0	0	43.39	3.85	142.96	1.18	223.67	24.57	106.48	10.79	1	962.73	5.46	0.41	4	367	2	8	7
1190	88.33	51.49	7548	8833.44	21.96	5149.29	14.26	0	0	41.17	2.25	136.30	1.13	293.07	23.79	203.17	13.70	1	1521.50	3.33	0.52	5	367	3	8	6
1191	88.99	53.68	7549	8899.21	15.34	5367.81	11.46	0	0	47.80	2.57	144.49	1.02	219.17	14.47	167.15	10.38	1	1501.44	5.13	0.59	5	367	4	8	5
1192	87.92	54.35	7550	8792.24	13.01	5434.88	13.14	0	0	50.72	2.32	140.84	1.08	220.55	12.46	223.85	12.52	1	1751.04	6.40	0.59	4	367	5	8	4
1193	85.93	53.68	7553	8592.59	18.88	5367.87	13.97	0	0	53.93	2.95	139.15	1.41	259.55	19.12	201.43	13.04	1	2171.06	7.58	0.51	5	367	6	8	3
1194	86.06	53.36	7554	8605.58	17.80	5335.72	14.39	0	0	46.51	2.47	138.13	1.18	253.11	17.85	210.23	13.80	1	1842.21	5.03	0.54	5	367	7	8	2
1195	88.33	52.79	7555	8833.38	17.46	5279.21	13.31	0	0	49.30	2.47	142.91	1.21	263.95	17.84	209.97	12.57	1	2189.56	7.13	0.54	4	367	8	8	1
1196	84.18	53.20	7552	8418.08	21.92	5320.05	19.35	0	0	36.40	3.06	139.30	1.21	201.01	20.37	179.04	17.70	0	1047.00	2.34	0.38	5	368	1	1	1
1197	92.27	53.02	7556	9226.58	13.71	5302.04	18.60	0	0	44.83	1.89	132.85	1.01	240.03	13.76	295.39	19.25	1	1778.77	3.97	0.65	5	369	1	16	16
1198	91.26	51.63	7557	9125.94	19.33	5163.18	13.15	0	0	49.76	3.92	147.41	1.24	189.38	17.36	129.40	11.71	0	1740.33	3.71	0.45	3	369	2	16	15
1199	91.58	52.57	7558	9158.07	14.07	5257.01	12.34	0	0	53.02	2.11	127.85	1.07	260.30	14.34	233.27	12.25	1	1463.27	3.60	0.65	5	369	3	16	14
1200	91.32	54.67	7559	9132.32	20.12	5467.09	16.87	0	0	40.96	3.71	146.10	1.18	171.18	18.11	144.22	15.01	0	1203.54	3.66	0.38	3	369	4	16	13
1201	92.84	56.15	7560	9284.03	22.19	5615.23	25.68	0	0	35.39	2.19	133.73	1.17	250.91	22.40	286.13	26.67	1	1268.94	3.90	0.47	5	369	5	16	12
1202	90.34	56.31	7561	9034.41	18.84	5631.09	16.62	0	0	47.61	3.76	145.84	1.36	185.37	17.02	163.96	14.94	0	1694.35	3.69	0.42	5	369	6	16	11
1203	90.54	54.23	7562	9054.45	16.27	5422.58	11.06	0	0	49.64	3.52	153.71	1.03	176.81	14.43	120.42	9.79	0	2024.85	5.18	0.52	4	369	7	16	10
1204	90.87	53.78	7563	9087.16	12.82	5377.56	14.17	0	0	59.41	2.96	140.27	1.30	200.86	12.00	220.94	13.42	1	1569.67	5.65	0.58	3	369	8	16	9
1205	90.60	54.55	7564	9060.33	18.21	5455.14	16.70	0	0	44.52	2.38	141.72	1.23	254.32	18.47	242.27	16.46	1	1981.73	7.23	0.48	4	369	9	16	8
1206	91.44	53.16	7565	9143.72	18.47	5315.71	13.53	0	0	50.57	3.23	140.61	1.29	222.85	17.37	165.79	12.31	1	1351.81	4.95	0.50	5	369	10	16	7
1207	90.88	53.10	7566	9088.13	21.93	5310.39	17.48	0	0	42.58	2.83	143.68	1.34	249.16	21.86	205.78	16.50	1	1651.94	4.38	0.45	5	369	11	16	6
1208	91.88	54.65	7569	9187.56	25.17	5465.39	16.11	0	0	37.31	2.43	145.94	1.18	281.93	26.54	196.31	14.99	1	2181.33	4.15	0.43	5	369	12	16	5
1209	90.05	53.86	7570	9004.97	21.31	5385.89	14.72	0	0	45.87	2.49	144.59	1.28	287.55	22.83	214.13	14.02	1	2119.73	7.45	0.48	4	369	13	16	4
1210	88.35	53.65	7571	8834.76	14.51	5365.49	18.33	0	0	40.68	2.99	148.84	1.06	153.57	13.02	193.10	16.61	0	1530.54	3.34	0.46	4	369	14	16	3
1211	87.28	55.14	7572	8727.78	19.86	5514.39	16.46	0	0	47.96	2.74	137.67	1.38	259.22	20.22	225.19	15.85	1	1700.29	7.11	0.47	5	369	15	16	2
1212	89.90	56.39	7573	8989.78	14.88	5639.19	15.19	0	0	47.70	2.39	140.17	1.13	228.39	14.39	227.75	14.95	1	1876.48	5.12	0.56	5	369	16	16	1
1213	93.51	54.67	7567	9350.68	20.06	5467.12	13.15	0	0	48.60	3.16	137.46	1.24	229.80	19.46	158.14	11.87	1	1164.96	5.37	0.50	5	370	1	1	1
1214	51.41	56.94	7584	5140.62	25.58	5694.21	12.95	0	0	34.47	2.83	136.81	0.96	231.30	24.58	122.61	11.56	1	1004.50	4.44	0.43	5	371	1	1	1
1215	92.89	55.28	7595	9289.29	19.09	5528.26	22.07	0	0	36.79	2.54	140.23	1.22	215.88	18.25	245.88	21.82	1	1578.21	4.49	0.41	5	372	1	13	13
1216	91.35	53.80	7596	9135.32	16.38	5380.39	13.78	0	0	43.22	2.32	141.81	1.06	235.56	15.86	201.90	12.85	1	1597.52	5.07	0.53	5	372	2	13	12
1217	93.21	53.96	7597	9320.68	15.50	5395.83	19.42	0	0	48.16	3.26	139.23	1.36	179.44	14.14	220.65	18.38	1	1206.50	3.54	0.46	5	372	3	13	11
1218	92.07	55.13	7599	9206.78	20.44	5513.44	17.94	0	0	43.28	2.40	137.14	1.30	276.02	21.50	248.20	18.03	1	1680.48	4.83	0.44	5	372	4	13	10
1219	92.48	55.14	7600	9247.54	13.87	5513.83	16.55	0	0	43.91	2.27	136.26	1.06	206.96	13.33	244.86	16.30	1	970.31	3.14	0.54	4	372	5	13	9
1220	90.75	54.85	7601	9074.80	24.28	5485.45	20.27	0	0	39.26	2.67	145.25	1.37	265.44	24.97	230.85	19.82	1	1929.85	9.27	0.38	5	372	6	13	8
1221	89.18	55.73	7602	8917.79	16.77	5573.05	15.69	0	0	48.59	2.45	145.44	1.27	254.55	16.93	241.44	15.48	1	1717.71	5.26	0.50	5	372	7	13	7
1222	87.66	55.19	7603	8766.17	15.73	5519.05	12.03	0	0	53.80	3.53	147.30	1.17	185.31	14.12	142.18	10.74	0	1544.98	4.65	0.53	3	372	8	13	6
1223	88.11	53.70	7604	8810.91	14.00	5369.87	23.81	0	0	44.59	3.00	151.27	1.29	164.07	12.80	264.26	24.13	1	2652.42	7.18	0.45	4	372	9	13	5
1224	88.01	52.57	7605	8800.63	12.99	5256.78	17.03	0	0	55.85	3.86	148.32	1.32	146.13	11.63	190.76	15.36	0	1877.52	4.17	0.50	3	372	10	13	4
1225	86.32	52.88	7606	8631.99	17.85	5288.14	12.34	0	0	50.56	3.08	143.86	1.19	221.51	17.02	158.20	11.14	1	1608.35	7.12	0.54	5	372	11	13	3
1226	85.49	53.10	7607	8548.92	12.62	5310.27	16.23	0	0	52.34	3.96	149.15	1.16	128.81	11.17	165.49	14.39	0	1786.12	3.72	0.48	3	372	12	13	2
1227	85.73	53.14	7608	8573.00	16.46	5313.54	17.03	0	0	46.04	2.02	130.03	1.14	269.47	17.03	284.41	18.16	1	1609.19	4.61	0.55	5	372	13	13	1
1228	91.55	53.83	7610	9154.56	21.56	5382.61	17.94	0	0	45.59	2.24	132.98	1.27	305.92	23.53	262.15	18.41	1	2077.67	6.65	0.52	5	373	1	2	2
1229	94.15	52.56	7611	9415.24	17.68	5255.74	13.81	0	0	45.80	2.92	130.90	1.12	206.91	17.03	169.50	12.45	0	995.96	3.23	0.52	5	373	2	2	1
1230	91.67	53.75	7617	9167.31	20.82	5375.42	11.61	0	0	39.48	2.16	141.83	0.95	274.54	21.49	167.61	10.60	1	1597.23	4.10	0.56	5	374	1	5	5
1231	94.14	54.87	7618	9413.60	15.02	5486.60	10.92	0	0	53.80	3.74	142.77	1.06	166.57	13.30	121.22	9.65	0	1456.58	4.10	0.53	4	374	2	5	4
1232	92.50	56.49	7619	9250.11	16.29	5648.71	20.04	0	0	39.22	3.37	142.66	1.11	147.14	14.52	178.97	18.30	0	1433.21	3.02	0.41	5	374	3	5	3
1233	93.48	54.93	7621	9348.34	17.13	5493.12	16.52	0	0	45.79	2.87	136.06	1.24	209.16	16.40	205.63	15.40	1	1257.52	4.45	0.49	5	374	4	5	2
1234	93.96	54.49	7622	9395.52	18.66	5448.73	17.21	0	0	44.38	2.30	129.43	1.20	254.48	18.92	254.20	17.28	1	1019.73	4.07	0.53	5	374	5	5	1
1235	90.60	53.45	7623	9059.54	15.50	5345.16	12.48	0	0	58.30	2.19	134.41	1.23	301.26	17.21	250.52	12.68	1	1946.71	4.99	0.62	5	375	1	5	5
1236	89.45	53.95	7624	8944.99	14.16	5394.57	13.30	0	0	54.39	2.79	145.99	1.22	215.40	13.30	202.81	12.41	1	1932.69	6.36	0.56	4	375	2	5	4
1237	87.51	53.96	7625	8750.52	18.70	5396.39	15.89	0	0	48.76	3.00	145.99	1.37	234.90	18.08	202.65	14.88	1	2037.81	7.96	0.46	4	375	3	5	3
1238	89.93	54.00	7626	8992.99	17.04	5400.29	13.36	0	0	50.85	3.50	153.43	1.22	190.85	15.50	150.82	11.97	0	2508.15	4.08	0.50	4	375	4	5	2
1239	89.61	55.35	7627	8960.83	21.53	5534.94	15.42	0	0	44.46	3.20	149.04	1.31	229.42	20.48	167.93	14.01	1	1903.69	9.21	0.43	4	375	5	5	1
1240	85.34	54.63	7629	8533.82	12.53	5462.79	14.51	0	0	52.60	2.83	138.92	1.13	181.23	11.54	206.68	13.68	0	1613.90	5.30	0.59	5	376	1	2	2
1241	84.30	54.98	7630	8430.35	19.48	5497.76	18.19	0	0	47.02	3.46	138.10	1.43	204.12	18.31	192.95	16.75	0	1336.69	3.27	0.42	5	376	2	2	1
1242	86.57	53.83	7646	8657.05	18.28	5383.06	16.33	0	0	46.38	3.59	148.61	1.29	183.17	16.47	163.96	14.67	0	1946.90	4.80	0.43	4	377	1	52	52
1243	85.88	55.69	7647	8588.42	11.48	5568.61	12.26	0	0	57.00	3.85	147.62	1.04	131.18	10.11	140.10	10.80	0	1624.29	4.74	0.56	3	377	2	52	51
1244	85.14	56.23	7648	8514.20	9.59	5622.78	13.02	0	0	71.52	4.70	143.37	1.22	112.58	8.44	152.79	11.45	0	1351.44	5.57	0.57	4	377	3	52	50
1245	85.14	55.26	7649	8513.71	19.68	5525.63	16.97	0	0	45.22	3.74	144.15	1.32	184.20	17.89	159.80	15.22	0	1412.88	4.04	0.41	5	377	4	52	49
1246	84.34	55.06	7650	8433.99	14.72	5505.98	15.96	0	0	48.57	3.78	140.10	1.16	146.35	13.09	158.70	14.18	0	1508.88	3.82	0.46	4	377	5	52	48
1247	84.17	54.98	7651	8417.23	20.47	5497.63	17.92	0	0	37.73	3.18	142.89	1.16	187.94	18.71	165.67	16.15	0	930.65	2.60	0.39	5	377	6	52	47
1248	83.18	54.58	7652	8317.90	13.40	5457.79	13.08	0	0	50.47	3.60	139.44	1.03	144.96	11.85	141.50	11.56	0	1201.04	4.54	0.52	4	377	7	52	46
1249	83.35	55.22	7653	8335.24	12.43	5521.71	10.68	0	0	64.30	5.53	143.05	1.09	110.94	10.80	95.42	9.31	1	717.54	5.52	0.48	5	377	8	52	45
1250	84.29	54.45	7655	8428.91	17.25	5445.34	11.12	0	0	51.21	3.77	144.81	1.09	180.44	15.33	116.61	9.84	0	1491.77	4.59	0.50	3	377	9	52	44
1251	85.19	54.95	7656	8519.27	13.78	5495.00	13.72	0	0	49.85	3.20	145.61	1.09	166.23	12.39	165.68	12.29	0	1625.38	3.81	0.54	4	377	10	52	43
1252	85.89	54.06	7657	8588.76	12.86	5406.27	17.15	0	0	54.05	4.25	148.01	1.24	126.46	11.39	168.31	15.22	0	2061.88	5.91	0.47	4	377	11	52	42
1253	86.03	54.02	7658	8602.90	14.71	5402.37	12.05	0	0	61.68	4.21	146.31	1.28	166.32	13.09	136.52	10.69	0	1800.88	5.63	0.53	3	377	12	52	41
1254	85.41	54.51	7659	8540.82	8.70	5450.76	9.06	0	0	78.14	4.82	147.37	1.03	108.36	7.57	112.89	7.89	1	1702.77	10.39	0.63	5	377	13	52	40
1255	86.42	55.05	7660	8642.49	9.88	5504.58	12.20	0	0	65.79	3.89	143.20	1.12	129.15	8.74	159.33	10.80	0	1453.21	5.73	0.61	4	377	14	52	39
1256	85.86	55.45	7661	8585.60	12.98	5544.84	12.15	0	0	60.56	4.88	144.93	1.14	123.94	11.35	116.00	10.62	0	995.29	4.88	0.49	4	377	15	52	38
1257	85.43	55.45	7662	8542.78	10.59	5544.90	15.70	0	0	52.73	4.61	145.15	1.01	92.64	9.09	137.72	13.69	1	1185.67	6.71	0.46	5	377	16	52	37
1258	85.87	54.95	7663	8587.48	14.57	5495.28	17.42	0	0	43.15	2.88	140.35	1.11	170.55	13.18	201.75	16.10	0	1345.44	3.64	0.48	5	377	17	52	36
1259	87.02	55.22	7664	8701.87	15.83	5522.16	17.97	0	0	45.70	3.63	144.28	1.23	154.77	14.16	175.41	16.10	0	1405.69	3.85	0.43	4	377	18	52	35
1260	86.15	55.47	7665	8615.21	10.15	5546.52	14.14	0	0	54.81	3.57	143.79	1.01	120.39	8.97	167.47	12.49	0	1395.73	4.47	0.57	4	377	19	52	34
1261	85.51	55.68	7666	8551.01	14.52	5568.33	13.05	0	0	50.56	2.83	136.35	1.11	198.34	13.65	180.97	11.98	0	1224.56	5.08	0.57	5	377	20	52	33
1262	86.35	55.45	7667	8635.40	13.45	5545.02	13.99	0	0	50.91	3.41	145.64	1.11	155.40	11.98	161.52	12.45	0	1973.35	4.17	0.52	3	377	21	52	32
1263	85.85	55.84	7668	8585.26	9.59	5584.35	13.04	0	0	56.83	3.30	143.53	0.99	127.84	8.50	173.18	11.66	0	1305.58	5.02	0.61	3	377	22	52	31
1264	86.33	55.59	7669	8633.05	15.26	5559.28	15.27	0	0	48.00	3.79	145.29	1.15	149.27	13.52	149.38	13.53	0	1111.67	4.15	0.46	3	377	23	52	30
1265	86.61	55.42	7670	8661.35	13.01	5541.89	10.08	0	0	64.70	4.69	149.97	1.11	138.13	11.39	107.02	8.81	1	1894.75	8.14	0.54	4	377	24	52	29
1266	87.50	55.73	7671	8749.88	22.95	5572.93	13.70	0	0	48.07	3.90	149.93	1.34	217.24	21.23	131.56	12.26	1	1605.17	6.37	0.42	4	377	25	52	28
1267	87.00	56.37	7672	8700.35	13.61	5636.80	14.14	0	0	57.05	5.16	151.32	1.18	115.82	11.91	120.29	12.36	0	1833.21	4.51	0.43	4	377	26	52	27
1268	86.88	56.15	7673	8687.81	16.01	5614.56	12.80	0	0	48.88	3.38	147.57	1.10	179.14	14.35	143.58	11.41	0	1575.88	3.93	0.51	5	377	27	52	26
1269	86.53	56.25	7674	8653.08	8.63	5624.85	17.11	0	0	47.38	3.86	152.61	0.84	78.73	6.88	160.31	14.93	1	1398.23	5.84	0.49	4	377	28	52	25
1270	87.10	56.32	7675	8709.51	11.68	5632.31	11.04	0	0	60.39	4.68	154.57	1.02	115.80	10.20	109.40	9.63	1	1780.92	7.29	0.52	4	377	29	52	24
1271	86.48	55.99	7676	8648.11	18.72	5599.49	18.50	0	0	45.33	4.40	148.79	1.32	149.17	16.58	147.41	16.40	0	1331.15	3.31	0.36	5	377	30	52	23
1272	87.36	55.02	7677	8736.18	23.51	5501.89	20.69	0	0	42.48	2.76	143.38	1.38	261.93	23.96	232.25	20.71	1	1950.62	6.50	0.48	5	377	31	52	22
1273	86.80	54.77	7678	8679.70	19.96	5476.80	15.16	0	0	52.42	2.83	145.21	1.46	276.64	20.97	221.68	14.55	1	2625.50	6.99	0.47	4	377	32	52	21
1274	86.97	55.16	7679	8696.95	20.91	5516.23	8.69	0	0	58.53	2.98	146.58	1.18	292.40	22.26	134.28	7.85	1	1880.94	7.12	0.63	4	377	33	52	20
1275	87.01	54.81	7680	8701.27	19.58	5480.89	15.01	0	0	46.25	2.57	145.72	1.26	263.81	20.02	210.96	14.33	1	2232.48	6.81	0.49	5	377	34	52	19
1276	87.93	55.82	7681	8792.78	10.29	5581.70	15.78	0	0	58.61	4.26	148.84	1.14	109.26	9.07	167.05	13.99	1	1128.96	6.28	0.52	4	377	35	52	18
1277	87.95	55.97	7682	8795.31	17.68	5596.82	15.87	0	0	43.53	3.59	150.28	1.15	166.00	15.77	149.11	14.13	0	1646.62	3.08	0.43	5	377	36	52	17
1278	87.08	55.83	7683	8708.20	19.27	5583.45	14.03	0	0	45.80	2.30	139.09	1.18	281.22	20.35	217.90	13.52	1	1261.29	5.15	0.54	5	377	37	52	16
1279	86.31	56.21	7684	8630.88	16.32	5620.97	11.05	0	0	53.20	4.04	146.29	1.09	165.46	14.38	112.13	9.74	0	986.02	4.54	0.50	4	377	38	52	15
1280	86.53	56.50	7685	8653.31	16.16	5650.32	15.69	0	0	51.29	4.08	148.75	1.29	157.26	14.36	152.70	13.95	0	1242.25	3.76	0.45	4	377	39	52	14
1281	86.76	56.57	7687	8676.06	17.88	5656.52	17.44	0	0	47.40	3.38	140.84	1.35	195.33	16.38	188.95	16.23	0	1130.25	4.50	0.45	5	377	40	52	13
1282	87.03	56.98	7688	8702.86	17.62	5697.70	14.44	0	0	46.48	3.39	142.15	1.18	186.97	15.98	154.08	12.95	0	1114.10	3.76	0.47	5	377	41	52	12
1283	87.56	56.12	7689	8756.05	18.82	5611.50	15.78	0	0	46.76	2.96	140.90	1.29	223.77	18.32	195.24	14.57	1	1796.33	5.88	0.49	5	377	42	52	11
1284	86.87	56.11	7690	8686.53	10.37	5611.08	17.09	0	0	58.86	4.70	148.16	1.18	100.05	9.15	164.63	15.04	1	1289.23	6.86	0.49	5	377	43	52	10
1285	87.62	56.93	7691	8761.61	14.75	5692.82	9.25	0	0	58.42	4.13	142.64	1.03	160.75	12.95	100.91	8.16	1	1037.17	5.99	0.54	3	377	44	52	9
1286	87.20	56.53	7692	8719.51	16.99	5653.42	12.40	0	0	53.22	5.75	148.70	1.13	120.38	14.76	87.19	10.40	1	1221.21	6.36	0.36	4	377	45	52	8
1287	86.59	56.05	7693	8659.11	14.52	5605.16	17.34	0	0	36.22	2.33	139.79	0.93	176.93	13.19	208.65	16.14	1	1480.17	4.08	0.49	4	377	46	52	7
1288	87.30	56.27	7696	8730.31	14.83	5626.78	23.52	0	0	37.33	3.07	141.06	1.07	140.33	13.27	212.48	22.50	1	965.73	4.57	0.42	5	377	47	52	6
1289	87.02	56.93	7697	8702.10	22.16	5692.56	17.52	0	0	42.03	4.35	141.02	1.28	165.30	19.68	130.88	15.51	0	651.85	2.70	0.34	5	377	48	52	5
1290	88.08	56.83	7698	8808.00	19.54	5683.08	27.04	0	0	33.86	3.30	147.32	1.24	156.43	17.61	212.14	25.32	1	1605.25	4.70	0.32	5	377	49	52	4
1291	87.55	57.90	7699	8755.37	12.98	5790.02	13.90	0	0	54.54	4.23	142.89	1.12	128.86	11.42	137.98	12.23	0	772.29	3.62	0.49	5	377	50	52	3
1292	88.59	58.20	7700	8858.86	14.83	5820.21	24.69	0	0	36.77	3.08	142.39	1.11	138.01	13.32	224.88	23.20	1	1030.48	3.70	0.40	4	377	51	52	2
1293	88.68	57.41	7701	8867.66	17.07	5740.82	20.81	0	0	40.59	4.24	150.24	1.18	125.97	15.06	153.55	18.35	0	1284.38	3.75	0.34	4	377	52	52	1
1294	51.74	56.11	7649	5174.37	19.64	5610.53	12.79	0	0	53.40	2.44	131.85	1.31	308.75	22.08	221.06	12.33	1	1692.56	7.42	0.54	4	378	1	1	1
1295	90.45	57.70	7752	9045.16	20.82	5769.70	20.08	0	0	35.90	3.02	143.64	1.19	193.19	19.00	185.33	18.51	0	989.02	2.17	0.37	5	379	1	2	2
1296	90.17	57.33	7754	9017.11	13.72	5733.27	25.07	0	0	38.19	2.78	139.46	1.08	147.33	12.37	248.16	24.88	1	846.60	3.60	0.45	4	379	2	2	1
1297	89.62	58.23	7764	8961.94	14.53	5823.35	16.26	0	0	41.56	2.46	137.22	1.05	192.69	13.35	213.57	15.23	1	935.10	3.78	0.51	5	380	1	1	1
1298	85.71	54.03	7768	8570.84	13.56	5403.48	36.93	0	0	34.68	5.13	145.48	1.12	68.05	11.16	190.19	32.88	1	1111.15	3.90	0.24	5	381	1	1	1
1299	88.73	57.10	7780	8873.11	14.17	5710.30	28.87	0	0	40.15	3.17	140.03	1.20	139.91	12.74	255.47	28.80	1	762.98	3.28	0.44	5	382	1	1	1
1300	86.35	53.24	7791	8635.46	31.24	5324.41	14.55	0	0	39.11	2.92	139.97	1.18	272.37	30.88	151.86	13.12	1	1280.71	3.17	0.44	5	383	1	1	1
1301	49.76	57.32	7815	4976.00	14.54	5731.61	15.66	0	0	35.17	2.41	137.34	0.85	165.25	13.04	176.96	14.24	0	1038.23	2.97	0.50	3	384	1	1	1
1302	90.26	57.69	7864	9026.09	18.19	5768.93	12.68	0	0	41.64	2.74	139.55	1.01	213.11	16.84	150.43	11.43	1	765.92	4.44	0.51	4	385	1	1	1
1303	52.65	56.31	7880	5265.26	33.14	5630.69	16.56	0	0	32.09	3.41	138.84	1.15	232.04	31.80	121.17	14.78	1	1177.94	5.26	0.31	5	386	1	1	1
1304	92.65	57.86	7885	9265.05	18.60	5785.66	17.72	0	0	44.17	4.97	141.47	1.21	127.13	16.30	121.12	15.53	0	869.00	2.73	0.32	3	387	1	1	1
1305	91.80	55.13	7903	9179.52	26.92	5512.94	17.54	0	0	39.34	2.83	140.18	1.35	273.67	27.92	192.57	16.29	1	1367.02	7.33	0.38	4	388	1	14	14
1306	91.81	55.46	7905	9181.10	11.75	5545.98	15.57	0	0	49.10	2.02	136.42	1.05	223.07	11.42	282.23	16.55	1	1827.98	5.46	0.61	4	388	2	14	13
1307	92.14	55.02	7906	9213.98	20.40	5501.75	15.03	0	0	45.08	2.56	141.75	1.21	255.68	20.62	206.68	14.13	1	1650.15	4.35	0.52	5	388	3	14	12
1308	91.64	54.99	7907	9164.02	18.39	5499.02	17.20	0	0	46.83	2.73	138.09	1.33	238.50	18.20	228.28	16.64	1	1440.56	6.10	0.47	4	388	4	14	11
1309	91.01	54.78	7908	9100.63	28.18	5478.40	16.17	0	0	41.39	2.45	137.09	1.27	311.80	29.57	212.40	15.48	1	1508.52	5.86	0.47	5	388	5	14	10
1310	92.41	54.65	7910	9240.80	15.36	5465.19	13.72	0	0	45.01	2.35	139.85	1.05	221.82	14.97	205.75	12.76	1	1673.27	4.26	0.57	5	388	6	14	9
1311	92.16	54.85	7911	9215.95	14.48	5485.19	10.51	0	0	59.61	3.18	144.61	1.18	209.16	13.38	153.67	9.46	1	1971.71	5.94	0.61	4	388	7	14	8
1312	91.94	53.99	7912	9194.01	17.41	5399.43	14.08	0	0	46.88	3.30	145.02	1.17	191.07	15.87	155.65	12.64	0	1071.73	3.54	0.48	5	388	8	14	7
1313	92.36	54.40	7913	9236.07	22.09	5440.27	19.64	0	0	42.31	3.06	141.65	1.40	228.47	21.75	212.44	18.42	1	1665.83	6.02	0.40	5	388	9	14	6
1314	92.20	54.87	7914	9219.89	18.65	5487.47	14.68	0	0	45.47	2.80	141.14	1.18	223.66	18.29	186.59	13.44	1	1468.98	4.09	0.51	5	388	10	14	5
1315	92.11	54.85	7915	9210.71	18.48	5484.92	17.87	0	0	46.27	3.27	141.86	1.37	203.71	17.17	197.54	16.50	0	1411.12	3.08	0.44	5	388	11	14	4
1316	92.14	55.12	7916	9213.99	19.13	5511.67	18.26	0	0	41.69	3.71	145.39	1.24	166.70	17.10	159.24	16.31	0	1765.67	4.10	0.38	5	388	12	14	3
1317	91.62	55.08	7917	9162.18	20.36	5508.45	17.60	0	0	45.77	2.55	133.80	1.35	269.33	21.10	244.27	17.49	1	1194.77	3.95	0.44	4	388	13	14	2
1318	91.93	56.03	7918	9192.62	13.59	5603.41	13.71	0	0	52.16	3.77	144.98	1.11	145.23	12.03	146.54	12.13	0	1423.33	3.37	0.51	4	388	14	14	1
1319	94.24	56.40	7926	9423.53	17.99	5640.10	35.10	0	0	34.40	5.60	144.88	1.29	85.12	15.80	165.86	30.73	1	935.12	4.34	0.20	5	389	1	3	3
1320	92.55	55.06	7927	9254.64	15.84	5505.81	27.08	0	0	40.24	2.39	135.59	1.20	206.23	15.20	303.13	28.30	1	1090.90	4.33	0.51	5	389	2	3	2
1321	92.93	55.11	7928	9293.28	20.15	5511.50	20.83	0	0	41.40	3.05	136.86	1.32	202.89	19.73	218.55	19.64	1	1489.02	4.75	0.43	5	389	3	3	1
1322	92.43	55.43	7933	9242.71	20.33	5542.68	16.07	0	0	44.73	2.96	142.93	1.29	229.32	19.90	190.56	14.75	1	1598.90	4.26	0.47	5	390	1	2	2
1323	93.81	55.92	7935	9381.48	17.28	5591.91	20.32	0	0	37.12	3.16	137.03	1.11	157.72	15.53	184.58	18.43	0	575.00	2.74	0.40	5	390	2	2	1
1324	91.90	53.70	7944	9190.35	16.48	5369.80	14.33	0	0	51.73	2.96	142.58	1.29	221.41	15.73	196.27	13.23	1	1661.19	5.58	0.53	5	391	1	1	1
1325	84.54	54.75	7980	8453.56	21.25	5474.57	22.27	0	0	35.74	3.21	143.97	1.26	184.88	19.30	192.00	20.59	0	1501.44	2.86	0.34	5	392	1	1	1
1326	86.22	54.47	7987	8622.47	16.45	5446.91	17.11	0	0	35.63	2.59	138.72	0.96	176.01	14.97	183.61	15.47	0	1050.52	3.30	0.46	5	393	1	1	1
1327	51.57	57.63	8016	5156.58	17.53	5763.03	16.37	0	0	35.88	2.63	141.58	0.98	185.89	15.87	173.90	14.77	0	1417.62	2.92	0.44	3	394	1	1	1
1328	88.18	54.93	8060	8817.93	27.24	5492.59	37.61	0	0	23.97	4.29	149.08	1.18	117.50	24.03	162.05	33.21	0	835.71	2.36	0.16	5	395	1	1	1
1329	48.98	56.94	8112	4898.24	16.66	5693.54	14.33	0	0	34.03	2.44	135.18	0.84	180.24	15.02	155.56	12.83	0	867.12	3.47	0.48	4	396	1	1	1
1330	50.90	55.63	8144	5090.18	38.36	5563.13	18.69	0	0	27.53	3.21	139.63	1.13	245.36	37.35	125.22	16.75	1	971.31	3.91	0.26	4	397	1	1	1
1331	85.87	56.49	8204	8587.44	19.23	5649.36	15.50	0	0	40.99	2.21	134.62	1.11	267.79	19.81	220.70	15.17	1	1258.88	4.26	0.51	5	398	1	2	2
1332	85.20	56.19	8205	8519.64	17.05	5618.66	15.83	0	0	45.78	4.21	143.33	1.15	142.85	15.03	132.73	13.96	0	1060.96	3.56	0.40	4	398	2	2	1
1333	91.91	54.79	8218	9191.08	26.68	5479.45	14.49	0	0	42.94	3.07	145.62	1.32	272.42	27.46	159.60	13.19	1	1701.52	5.31	0.43	5	399	1	5	5
1334	90.58	53.73	8219	9057.73	13.75	5372.71	11.28	0	0	56.60	2.22	138.35	1.11	259.13	14.01	225.04	10.83	1	1936.92	5.24	0.65	5	399	2	5	4
1335	89.23	54.68	8220	8922.72	16.33	5467.51	12.21	0	0	53.76	3.07	145.40	1.23	220.25	15.34	167.60	11.07	1	1783.04	7.21	0.55	5	399	3	5	3
1336	91.07	53.28	8221	9107.32	23.83	5327.56	14.36	0	0	43.88	2.10	133.74	1.15	324.51	25.54	230.92	14.13	1	1390.85	5.13	0.54	5	399	4	5	2
1337	92.18	53.79	8223	9218.32	18.77	5379.00	16.87	0	0	44.98	2.93	138.74	1.31	223.16	17.87	202.84	15.71	1	1330.54	4.93	0.45	5	399	5	5	1
1338	76.21	106.15	8228	7620.81	11.96	10614.62	12.13	0	0	41.40	2.73	127.16	0.77	139.94	10.56	141.85	10.71	0	871.29	4.83	0.56	4	400	1	1	1
1339	86.25	55.69	8242	8625.18	15.21	5569.23	14.11	0	0	47.22	5.26	149.55	1.01	104.72	13.21	97.12	12.22	1	1458.50	6.11	0.36	5	401	1	1	1
1340	90.52	54.36	8245	9051.99	38.56	5436.31	17.89	0	0	28.85	2.17	141.75	1.11	347.42	47.11	188.98	16.90	1	1183.17	4.19	0.36	5	402	1	1	1
1341	90.07	52.78	8274	9006.58	27.32	5277.70	20.84	0	0	35.92	2.79	136.90	1.33	263.88	27.84	205.10	20.28	1	1294.17	5.79	0.39	5	403	1	1	1
1342	90.59	53.23	8286	9059.39	19.11	5322.60	15.62	0	0	43.92	5.69	145.91	1.12	113.34	16.61	92.67	13.62	1	574.25	5.01	0.30	5	404	1	1	1
1343	91.22	56.71	8291	9122.47	23.85	5670.93	20.19	0	0	37.60	3.85	147.28	1.31	180.27	21.42	153.01	18.06	0	1047.35	2.43	0.31	3	405	1	2	2
1344	89.31	57.61	8292	8930.63	26.08	5761.02	16.72	0	0	36.38	2.72	143.13	1.20	261.46	26.33	175.44	15.50	1	959.29	3.59	0.39	5	405	2	2	1
1345	89.28	52.29	8294	8927.66	16.18	5229.08	14.77	0	0	54.22	1.88	128.57	1.12	327.96	19.01	285.38	14.99	1	2098.98	5.53	0.66	5	406	1	3	3
1346	91.57	52.17	8295	9157.28	20.78	5217.20	21.29	0	0	38.95	2.66	140.22	1.30	231.46	20.45	238.31	20.95	1	1385.00	3.52	0.42	5	406	2	3	2
1347	93.05	54.68	8299	9305.38	17.69	5467.94	19.24	0	0	36.84	2.66	145.06	1.11	191.45	16.29	207.51	17.86	0	1357.73	2.33	0.42	4	406	3	3	1
1348	88.04	55.03	8310	8803.65	48.10	5503.19	10.75	0	0	31.68	3.17	145.45	0.99	325.02	54.35	85.16	10.01	1	1017.79	4.50	0.37	4	407	1	1	1
1349	39.85	42.51	8343	3985.26	14.83	4250.94	13.34	0	0	49.56	4.05	136.53	1.06	139.85	13.04	125.83	11.73	0	777.38	5.59	0.47	4	408	1	2	2
1350	40.11	42.11	8344	4011.24	14.86	4211.00	14.35	0	0	41.80	2.85	132.67	0.97	168.95	13.32	163.21	12.85	0	977.65	5.03	0.50	4	408	2	2	1
1351	51.63	57.20	8346	5163.24	23.63	5719.55	11.45	0	0	36.83	2.03	136.42	0.93	305.44	26.17	164.87	10.49	1	1491.75	5.03	0.53	4	409	1	1	1
1352	93.24	56.32	8402	9324.16	24.95	5631.62	23.03	0	0	38.26	2.87	133.00	1.39	242.89	24.99	229.04	22.75	1	970.25	4.58	0.41	5	410	1	2	2
1353	92.98	56.47	8403	9297.85	12.43	5646.67	23.44	0	0	41.61	4.05	143.64	1.08	98.84	11.03	185.61	20.80	1	1175.79	4.02	0.38	4	410	2	2	1
1354	88.16	55.16	8406	8815.91	13.23	5516.05	21.42	0	0	40.92	3.31	150.11	1.07	127.10	11.79	202.75	19.68	0	1703.40	3.58	0.44	3	411	1	1	1
1355	91.33	53.50	8412	9133.01	17.15	5350.43	18.34	0	0	42.68	2.36	135.11	1.19	232.36	17.07	253.63	18.39	1	1248.73	7.04	0.50	5	412	1	1	1
1356	82.77	55.92	8414	8277.01	23.78	5592.42	21.90	0	0	38.47	4.28	138.33	1.39	165.34	21.19	152.31	19.52	0	621.60	2.65	0.29	5	413	1	2	2
1357	84.12	53.83	8417	8411.67	21.41	5383.37	15.36	0	0	40.33	2.11	129.82	1.08	277.13	21.79	227.97	14.81	1	1291.65	4.08	0.54	5	413	2	2	1
1358	87.06	53.21	8416	8706.48	17.80	5320.83	17.24	0	0	42.04	2.70	140.42	1.20	215.20	16.80	207.98	16.30	1	1514.31	5.15	0.46	4	414	1	1	1
1359	88.80	52.87	8427	8879.69	27.61	5287.03	15.40	0	0	44.49	2.02	132.84	1.21	384.58	35.33	249.06	15.71	1	1856.08	4.43	0.54	5	415	1	2	2
1360	89.45	53.64	8430	8944.83	21.21	5363.71	13.63	0	0	47.68	2.14	134.74	1.19	330.70	25.08	231.47	13.63	1	2046.00	5.18	0.56	5	415	2	2	1
1361	48.78	59.20	8429	4878.22	16.37	5920.32	21.84	0	0	39.68	3.98	135.62	1.15	126.30	14.47	166.50	19.85	0	697.83	3.75	0.36	5	416	1	1	1
1362	89.28	53.90	8436	8927.68	19.74	5389.55	15.70	0	0	41.49	3.34	146.88	1.17	189.97	17.84	151.73	14.07	0	1552.94	3.41	0.42	3	417	1	1	1
1363	90.15	55.30	8446	9015.29	16.83	5529.62	16.02	0	0	41.14	3.73	150.59	1.04	143.32	14.85	136.49	14.14	0	1280.60	3.18	0.40	3	418	1	3	3
1364	88.55	55.46	8447	8854.92	26.71	5545.80	14.49	0	0	37.19	3.07	150.40	1.15	244.22	25.87	137.15	13.05	1	1525.33	5.16	0.40	4	418	2	3	2
1365	88.28	54.20	8448	8828.03	27.94	5420.15	17.09	0	0	38.40	2.32	147.07	1.25	319.62	31.46	221.10	16.60	1	1994.71	5.25	0.43	5	418	3	3	1
1366	85.77	55.61	8453	8576.96	18.73	5560.64	21.43	0	0	42.05	3.23	141.23	1.36	190.79	17.18	213.02	20.43	1	1284.48	4.75	0.40	5	419	1	1	1
1367	89.41	54.14	8460	8941.48	15.36	5414.19	16.12	0	0	40.89	2.15	146.54	1.01	227.28	14.68	226.86	16.00	1	2098.75	5.48	0.55	5	420	1	3	3
1368	88.38	54.33	8461	8838.47	28.58	5433.01	13.18	0	0	45.63	2.27	139.57	1.26	367.65	34.70	211.16	12.52	1	1781.38	6.72	0.50	4	420	2	3	2
1369	90.05	53.98	8462	9005.02	19.07	5398.21	20.34	0	0	42.84	4.27	153.32	1.32	148.02	16.94	157.77	18.08	0	2455.27	3.57	0.34	4	420	3	3	1
1370	49.79	56.83	8519	4979.50	25.50	5683.06	21.81	0	0	29.57	2.92	135.90	1.13	200.59	23.43	172.73	19.76	0	1019.04	2.58	0.31	5	421	1	1	1
1371	86.05	53.24	8604	8604.72	30.66	5324.34	12.93	0	0	36.42	2.08	134.88	1.05	353.59	37.22	179.57	12.05	1	1076.67	3.88	0.49	4	422	1	1	1
1372	84.69	53.40	8631	8468.65	13.75	5340.19	35.46	0	0	37.47	2.93	142.25	1.23	138.87	12.48	316.29	40.07	1	1297.81	5.76	0.41	5	423	1	1	1
1373	51.51	56.77	8639	5151.34	30.10	5676.85	24.35	0	0	30.32	2.90	138.37	1.33	241.86	29.42	199.04	22.92	1	591.79	5.43	0.28	5	424	1	1	1
1374	85.64	51.78	8639	8563.55	20.13	5177.70	27.82	0	0	37.77	3.82	138.14	1.39	155.10	18.06	205.61	26.58	0	1510.81	2.66	0.32	5	425	1	1	1
1375	50.98	58.05	8644	5098.45	13.41	5804.53	19.67	0	0	47.05	2.90	137.34	1.22	170.91	12.25	241.84	19.19	1	1350.96	6.90	0.51	5	426	1	5	5
1376	50.78	57.63	8645	5078.06	16.30	5763.21	18.49	0	0	54.08	3.50	135.69	1.54	197.49	15.09	221.71	17.51	1	1557.98	10.05	0.45	4	426	2	5	4
1377	51.98	57.36	8646	5197.54	12.62	5736.10	13.76	0	0	55.29	4.10	144.05	1.12	131.41	11.12	143.26	12.12	0	1504.79	5.50	0.51	3	426	3	5	3
1378	50.87	56.96	8648	5086.59	12.25	5696.02	11.25	0	0	58.94	3.07	138.25	1.11	182.64	11.08	168.01	10.14	0	1787.10	5.21	0.62	4	426	4	5	2
1379	51.28	56.57	8649	5127.54	9.85	5657.29	9.47	0	0	77.38	4.31	143.88	1.14	136.26	8.66	131.06	8.33	0	1832.65	7.12	0.65	4	426	5	5	1
1380	84.66	51.01	8648	8465.84	16.86	5100.74	14.59	0	0	47.50	4.14	140.95	1.15	149.23	14.87	129.17	12.87	0	924.23	3.40	0.42	4	427	1	1	1
1381	91.31	54.09	8650	9130.87	26.71	5409.02	16.91	0	0	34.66	2.76	144.33	1.14	243.71	26.49	166.46	15.38	1	1577.42	5.29	0.40	5	428	1	1	1
1382	48.82	56.43	8663	4881.84	23.17	5643.21	22.45	0	0	36.23	3.25	138.61	1.33	201.05	21.38	193.17	21.01	0	1456.42	3.84	0.35	5	429	1	1	1
1383	51.34	58.15	8679	5134.15	10.96	5814.62	13.83	0	0	57.13	3.22	139.74	1.12	151.46	9.82	190.11	12.52	0	1471.98	5.63	0.59	4	430	1	17	17
1384	51.19	57.49	8680	5118.78	12.93	5749.22	12.31	0	0	54.82	3.10	142.12	1.11	177.85	11.66	169.58	11.06	0	1464.15	4.59	0.58	3	430	2	17	16
1385	51.15	58.07	8681	5115.27	9.67	5806.65	10.55	0	0	65.26	3.68	138.52	1.01	132.11	8.52	144.16	9.30	0	949.71	5.84	0.64	3	430	3	17	15
1386	51.54	56.13	8682	5153.58	12.82	5612.86	9.97	0	0	59.85	2.75	135.61	1.09	215.49	11.94	169.44	9.08	1	1304.96	8.79	0.66	5	430	4	17	14
1387	50.28	57.04	8683	5028.34	12.59	5703.77	11.98	0	0	62.65	3.65	139.38	1.22	167.54	11.25	159.49	10.72	0	1261.21	6.01	0.59	3	430	5	17	13
1388	49.72	58.27	8684	4972.24	8.20	5827.02	9.65	0	0	77.66	3.92	141.57	1.06	125.18	7.23	147.22	8.49	0	2043.08	6.84	0.69	4	430	6	17	12
1389	50.37	57.74	8685	5036.61	15.10	5774.50	11.44	0	0	56.32	2.77	133.37	1.18	231.16	14.68	181.59	10.55	1	1263.90	5.12	0.61	5	430	7	17	11
1390	51.73	56.89	8686	5172.78	19.34	5688.66	10.03	0	0	59.51	4.26	146.08	1.27	206.85	17.57	108.44	8.90	1	1766.83	8.50	0.51	4	430	8	17	10
1391	51.96	57.16	8687	5196.42	13.65	5715.74	14.50	0	0	52.37	3.26	142.90	1.18	170.53	12.31	181.00	13.10	0	1921.75	5.84	0.53	3	430	9	17	9
1392	50.71	57.64	8688	5070.67	14.02	5764.40	19.40	0	0	40.42	2.13	134.57	1.05	209.27	13.20	268.90	20.01	1	1104.33	4.06	0.51	4	430	10	17	8
1393	50.11	58.64	8690	5011.28	11.74	5863.87	15.09	0	0	58.32	3.85	139.48	1.21	137.90	10.44	175.88	13.63	0	1335.27	5.08	0.54	3	430	11	17	7
1394	50.69	57.70	8691	5068.67	12.45	5769.90	14.91	0	0	55.73	3.31	139.17	1.22	163.68	11.21	194.96	13.57	0	1375.73	4.11	0.55	3	430	12	17	6
1395	49.29	57.47	8692	4928.89	19.99	5747.06	17.77	0	0	36.97	2.69	139.40	1.14	213.75	18.72	191.74	16.31	1	1395.69	4.88	0.40	4	430	13	17	5
1396	49.50	56.08	8693	4950.02	16.30	5608.22	12.57	0	0	51.44	2.12	127.91	1.13	283.64	17.18	236.20	12.38	1	1519.75	6.37	0.61	5	430	14	17	4
1397	48.56	54.00	8697	4856.04	15.32	5400.23	19.02	0	0	41.43	4.44	138.45	1.06	109.98	13.40	136.55	16.65	1	1009.15	5.66	0.35	4	430	15	17	3
1398	48.69	55.20	8700	4869.23	16.49	5520.23	15.41	0	0	40.63	3.25	137.13	1.02	159.63	14.66	149.21	13.70	0	1175.81	3.37	0.44	3	430	16	17	2
1399	48.47	53.87	8701	4846.86	15.97	5386.83	22.35	0	0	39.14	4.46	136.79	1.12	107.84	14.00	150.85	19.61	1	662.19	4.99	0.32	5	430	17	17	1
1400	49.16	56.79	8703	4916.45	16.35	5678.95	19.18	0	0	37.63	2.63	140.71	1.08	182.77	15.03	212.92	17.91	1	1862.73	5.56	0.44	5	431	1	18	18
1401	50.83	58.09	8704	5082.93	19.81	5808.73	18.79	0	0	38.49	2.46	135.41	1.20	237.16	19.49	228.35	18.14	1	1179.58	5.22	0.42	4	431	2	18	17
1402	51.41	57.44	8705	5140.59	12.79	5743.98	13.74	0	0	47.21	2.63	142.15	1.02	179.01	11.58	191.91	12.52	0	1697.48	4.86	0.57	3	431	3	18	16
1403	51.19	58.81	8706	5118.97	11.99	5880.61	11.30	0	0	61.52	4.47	142.26	1.08	126.85	10.50	119.52	9.90	0	1120.67	5.97	0.53	3	431	4	18	15
1404	50.95	59.23	8708	5094.54	15.81	5923.40	23.40	0	0	39.97	3.12	133.79	1.19	158.53	14.25	221.55	22.73	1	912.65	5.22	0.44	5	431	5	18	14
1405	50.11	58.52	8709	5010.74	17.89	5851.64	14.56	0	0	46.50	3.00	135.18	1.20	214.05	16.72	175.41	13.43	1	1057.08	5.71	0.49	5	431	6	18	13
1406	51.31	56.33	8710	5130.80	10.48	5632.98	8.91	0	0	66.92	3.16	139.06	1.02	171.57	9.35	146.03	7.94	0	1525.50	6.26	0.69	3	431	7	18	12
1407	51.01	55.44	8711	5101.00	9.46	5544.24	11.12	0	0	75.00	4.02	141.44	1.20	136.38	8.38	160.41	9.85	0	1599.79	5.47	0.65	3	431	8	18	11
1408	51.30	56.33	8712	5129.96	14.02	5633.19	7.96	0	0	58.53	2.74	139.09	0.97	228.60	13.21	132.78	7.14	1	1036.96	5.75	0.68	4	431	9	18	10
1409	53.44	56.57	8713	5344.15	17.29	5656.75	9.97	0	0	54.30	3.43	144.40	1.11	209.98	15.80	122.39	8.88	1	1311.85	7.53	0.56	4	431	10	18	9
1410	53.32	56.99	8714	5331.68	9.31	5698.81	10.14	0	0	73.14	4.09	146.03	1.09	128.25	8.20	139.66	8.92	0	1742.73	8.73	0.65	4	431	11	18	8
1411	52.54	56.79	8715	5254.42	16.21	5678.51	11.05	0	0	53.56	4.27	145.99	1.09	156.53	14.23	106.79	9.72	1	1332.12	7.26	0.48	4	431	12	18	7
1412	52.71	56.97	8716	5271.33	19.57	5696.98	12.86	0	0	49.58	3.03	139.91	1.24	239.46	19.13	165.04	11.69	1	1419.73	7.94	0.52	5	431	13	18	6
1413	53.68	57.07	8717	5368.49	10.61	5706.54	10.23	0	0	68.21	3.99	145.08	1.09	139.86	9.35	134.81	9.01	0	1543.79	6.09	0.62	3	431	14	18	5
1414	53.63	56.31	8718	5362.79	19.00	5631.02	10.56	0	0	51.22	3.04	141.31	1.14	242.35	18.35	139.22	9.51	1	1385.00	6.59	0.55	4	431	15	18	4
1415	53.22	56.22	8719	5321.80	17.89	5621.63	13.34	0	0	46.80	3.00	142.23	1.17	215.15	16.67	162.87	12.07	1	2065.83	6.49	0.50	4	431	16	18	3
1416	53.02	56.33	8720	5302.35	12.92	5633.27	8.50	0	0	68.86	4.34	145.41	1.09	157.81	11.35	103.91	7.45	1	1891.15	8.38	0.60	3	431	17	18	2
1417	55.31	54.62	8722	5531.48	20.65	5461.62	13.09	0	0	41.91	2.59	137.37	1.10	252.72	20.48	167.16	11.93	1	1451.85	5.58	0.49	4	431	18	18	1
1418	89.68	54.25	8718	8967.93	17.14	5425.50	21.63	0	0	35.86	2.71	144.32	1.11	177.98	15.59	218.69	20.59	1	1413.42	4.98	0.40	4	432	1	5	5
1419	92.58	54.06	8722	9258.22	16.25	5405.70	19.68	0	0	44.93	2.85	138.18	1.29	198.82	15.38	236.87	19.18	1	1445.52	3.95	0.47	5	432	2	5	4
1420	92.32	53.99	8723	9232.14	20.33	5398.92	16.17	0	0	41.03	3.72	144.63	1.17	173.32	18.10	138.08	14.38	0	968.88	2.70	0.38	3	432	3	5	3
1421	90.57	54.62	8724	9057.44	15.60	5462.47	19.16	0	0	40.52	2.22	139.67	1.11	219.43	15.20	264.39	19.60	1	1298.79	3.68	0.48	4	432	4	5	2
1422	89.71	54.82	8727	8971.21	19.05	5482.21	20.47	0	0	38.96	2.87	145.99	1.24	200.54	17.90	214.26	19.40	1	1679.48	5.34	0.41	5	432	5	5	1
1423	55.96	54.21	8721	5596.11	17.95	5421.45	19.30	0	0	36.58	2.42	135.79	1.10	211.42	16.96	224.13	18.61	1	1122.15	3.51	0.44	5	433	1	1	1
1424	52.78	56.38	8723	5278.36	13.39	5637.97	13.90	0	0	53.52	3.24	140.49	1.17	171.56	12.13	178.47	12.52	0	1965.73	5.04	0.55	4	434	1	26	26
1425	53.35	57.38	8724	5335.18	15.21	5738.15	9.85	0	0	54.42	4.46	145.58	0.99	142.45	13.27	92.03	8.48	1	1592.77	5.44	0.48	4	434	2	26	25
1426	52.77	56.93	8725	5277.19	16.02	5692.52	12.49	0	0	46.04	2.26	137.52	1.06	249.14	15.90	200.48	11.68	1	1586.79	5.54	0.57	4	434	3	26	24
1427	51.75	56.50	8726	5174.82	19.45	5650.30	10.75	0	0	56.61	3.47	143.47	1.27	236.99	18.81	136.89	9.66	1	1743.21	7.18	0.55	4	434	4	26	23
1428	51.65	55.83	8727	5164.53	18.34	5582.93	11.62	0	0	52.28	2.79	137.41	1.22	258.78	18.41	171.95	10.63	1	1535.06	5.88	0.56	4	434	5	26	22
1429	51.71	55.93	8728	5171.49	12.15	5593.25	8.65	0	0	83.89	5.09	144.96	1.31	154.32	10.67	109.98	7.62	1	1694.58	10.22	0.62	4	434	6	26	21
1430	51.59	55.81	8729	5159.43	9.32	5581.49	10.94	0	0	65.20	3.04	135.18	1.05	155.32	8.35	181.68	9.85	0	1363.48	6.06	0.68	3	434	7	26	20
1431	51.32	55.69	8731	5132.13	12.14	5568.66	10.27	0	0	65.78	4.15	141.89	1.13	148.49	10.69	125.63	9.05	0	1264.94	5.82	0.59	4	434	8	26	19
1432	51.14	56.04	8732	5113.98	12.26	5603.58	8.13	0	0	62.83	2.37	132.83	1.00	245.98	12.03	169.38	7.43	1	1501.54	6.13	0.72	4	434	9	26	18
1433	51.51	56.61	8733	5151.50	17.44	5660.66	11.31	0	0	57.00	3.19	140.55	1.28	238.10	16.79	158.85	10.25	1	1822.54	7.67	0.56	4	434	10	26	17
1434	52.93	56.51	8734	5292.58	19.16	5651.05	10.05	0	0	53.29	3.45	142.50	1.14	224.37	18.03	120.89	8.97	1	1698.71	6.58	0.55	4	434	11	26	16
1435	53.04	57.31	8735	5304.37	19.82	5731.48	12.37	0	0	46.83	3.43	145.98	1.15	207.67	18.22	131.35	11.05	0	2003.00	4.01	0.48	5	434	12	26	15
1436	53.43	56.93	8736	5343.37	23.06	5693.30	11.36	0	0	49.63	2.86	143.95	1.22	282.43	23.99	154.94	10.33	1	2111.54	9.54	0.54	4	434	13	26	14
1437	53.94	56.65	8737	5393.87	15.20	5665.19	11.35	0	0	55.22	3.27	139.43	1.15	197.97	13.93	149.41	10.18	0	1382.81	4.18	0.57	4	434	14	26	13
1438	53.35	56.41	8739	5334.94	25.64	5641.04	14.41	0	0	41.34	3.19	141.78	1.25	249.97	25.16	146.26	13.03	1	1635.31	7.00	0.42	5	434	15	26	12
1439	51.60	56.48	8740	5160.32	17.81	5647.51	11.08	0	0	54.50	2.19	131.44	1.18	316.02	20.38	219.10	10.61	1	2034.92	5.31	0.59	4	434	16	26	11
1440	52.93	55.58	8741	5293.36	11.96	5557.78	14.35	0	0	58.14	4.32	145.30	1.17	124.22	10.54	149.02	12.63	0	1476.02	4.97	0.51	3	434	17	26	10
1441	54.43	55.70	8742	5442.59	20.45	5570.13	12.44	0	0	50.97	4.20	145.56	1.26	191.27	18.30	116.90	11.03	0	1843.10	4.47	0.44	4	434	18	26	9
1442	53.56	56.78	8743	5356.21	16.26	5677.75	11.48	0	0	49.23	3.42	142.62	1.04	179.33	14.74	127.90	10.18	0	1151.38	4.27	0.52	4	434	19	26	8
1443	54.09	56.41	8744	5409.04	16.96	5640.78	13.46	0	0	49.65	3.25	139.11	1.21	200.46	15.56	160.66	12.12	0	1309.94	4.40	0.50	4	434	20	26	7
1444	53.11	57.24	8745	5311.20	19.46	5724.26	16.05	0	0	45.20	3.26	140.90	1.30	208.74	18.08	174.18	14.57	1	1357.94	5.70	0.44	4	434	21	26	6
1445	52.78	57.36	8746	5277.82	13.56	5735.51	9.13	0	0	60.56	4.63	145.51	1.00	136.27	11.82	91.46	7.85	1	1274.81	8.00	0.52	4	434	22	26	5
1446	53.04	56.98	8747	5303.95	15.59	5697.91	13.59	0	0	48.31	3.14	140.90	1.13	185.71	14.13	162.44	12.22	0	1490.79	4.46	0.52	4	434	23	26	4
1447	53.43	56.46	8749	5343.36	14.28	5646.35	10.23	0	0	57.63	2.84	141.72	1.12	223.30	13.44	162.79	9.26	1	1758.35	6.53	0.62	4	434	24	26	3
1448	51.84	57.48	8750	5183.64	14.26	5747.50	10.50	0	0	53.93	3.18	142.14	1.04	186.25	12.91	138.28	9.36	0	1384.83	4.89	0.59	3	434	25	26	2
1449	51.58	58.56	8751	5157.77	18.38	5856.12	30.75	0	0	32.11	3.32	140.39	1.18	138.40	16.48	222.62	29.36	1	840.83	5.49	0.33	5	434	26	26	1
1450	91.36	53.47	8743	9136.26	18.06	5347.43	13.97	0	0	48.97	2.42	138.47	1.21	264.17	18.50	221.88	13.33	1	1633.92	4.87	0.54	5	435	1	3	3
1451	90.43	54.61	8744	9043.37	18.34	5461.04	16.92	0	0	43.75	3.52	150.42	1.24	176.86	16.47	163.36	15.17	0	1993.92	3.87	0.42	5	435	2	3	2
1452	90.36	55.90	8745	9035.91	17.68	5590.18	17.85	0	0	43.77	4.37	152.11	1.19	136.57	15.58	137.91	15.74	0	1861.69	3.41	0.36	4	435	3	3	1
1453	51.56	60.61	8757	5155.78	15.52	6061.42	20.36	0	0	37.05	3.28	132.67	1.03	135.89	13.79	176.86	18.41	0	186.71	2.65	0.40	4	436	1	7	7
1454	51.53	57.73	8759	5152.58	12.71	5772.87	10.73	0	0	61.20	3.73	143.21	1.11	161.31	11.26	136.18	9.51	0	1654.17	5.57	0.59	3	436	2	7	6
1455	50.98	57.32	8760	5097.55	16.34	5731.84	12.21	0	0	51.11	1.71	128.53	1.04	337.05	19.41	272.21	12.80	1	1331.88	5.01	0.63	5	436	3	7	5
1456	51.25	57.37	8761	5125.24	11.30	5736.86	9.78	0	0	70.19	3.88	141.97	1.15	158.03	10.00	136.82	8.66	0	1550.56	5.61	0.64	3	436	4	7	4
1457	51.30	59.38	8763	5129.80	20.38	5938.28	22.43	0	0	37.19	3.14	136.15	1.27	188.53	18.59	202.04	21.33	0	990.31	3.10	0.38	5	436	5	7	3
1458	50.00	57.74	8764	4999.74	15.36	5774.00	18.18	0	0	39.39	2.37	134.75	1.06	200.23	14.33	230.48	17.67	1	1149.08	4.66	0.48	4	436	6	7	2
1459	49.23	56.90	8765	4923.49	25.33	5689.85	18.19	0	0	38.22	2.50	133.60	1.28	281.93	26.75	218.59	17.41	1	1369.04	5.14	0.39	4	436	7	7	1
1460	49.61	56.88	8774	4960.90	21.66	5688.15	11.87	0	0	45.11	2.99	138.29	1.14	246.47	21.09	140.09	10.70	1	1197.10	6.46	0.50	4	437	1	6	6
1461	49.79	56.14	8775	4978.51	8.26	5613.92	8.80	0	0	83.91	4.14	140.02	1.09	129.04	7.26	137.57	7.74	0	1527.92	8.18	0.70	4	437	2	6	5
1462	49.67	57.62	8776	4966.67	13.77	5761.53	17.13	0	0	43.32	2.16	133.27	1.08	217.87	13.11	261.33	17.44	1	1094.60	5.94	0.52	4	437	3	6	4
1463	48.88	57.81	8777	4888.46	12.31	5781.22	11.23	0	0	64.94	5.41	142.27	1.13	113.44	10.73	103.44	9.79	1	979.62	8.61	0.50	5	437	4	6	3
1464	49.23	57.47	8778	4922.63	16.29	5747.40	10.97	0	0	49.89	3.29	138.70	1.04	190.73	14.65	129.15	9.77	0	861.38	5.21	0.54	3	437	5	6	2
1465	50.28	57.73	8779	5027.69	15.42	5773.23	12.53	0	0	52.44	4.01	143.09	1.12	155.80	13.61	126.59	11.06	0	1280.54	3.84	0.49	4	437	6	6	1
1466	53.27	56.43	8780	5327.44	24.30	5642.95	19.76	0	0	33.94	2.85	143.40	1.18	216.23	23.58	184.22	17.99	1	1176.79	4.23	0.36	5	438	1	14	14
1467	53.67	54.82	8781	5367.03	15.09	5482.14	17.71	0	0	49.81	4.04	143.31	1.28	143.99	13.42	168.77	15.78	0	1643.92	4.47	0.43	4	438	2	14	13
1468	53.97	54.90	8782	5396.54	18.32	5489.97	17.06	0	0	42.82	2.66	134.15	1.19	227.03	17.57	206.51	16.65	1	1552.73	5.23	0.49	5	438	3	14	12
1469	54.33	55.26	8784	5433.12	20.41	5525.57	17.51	0	0	41.13	3.57	145.44	1.24	182.16	18.36	156.60	15.68	0	1839.73	3.84	0.38	4	438	4	14	11
1470	54.50	55.61	8785	5450.45	16.08	5560.79	13.40	0	0	45.90	3.15	141.87	1.07	181.24	14.42	151.37	11.98	0	1323.75	3.45	0.50	3	438	5	14	10
1471	55.81	54.09	8786	5580.77	15.04	5409.31	13.40	0	0	46.77	3.07	138.93	1.05	177.31	13.60	158.68	12.01	0	1287.48	3.23	0.52	4	438	6	14	9
1472	55.54	54.59	8787	5554.46	23.18	5459.12	17.52	0	0	34.21	2.79	137.29	1.10	215.38	22.11	168.26	15.84	1	1409.12	5.84	0.39	5	438	7	14	8
1473	55.45	54.49	8788	5544.82	16.40	5449.26	10.63	0	0	47.59	3.34	142.70	0.97	180.48	14.57	117.25	9.41	0	1394.44	4.01	0.53	4	438	8	14	7
1474	54.79	55.07	8789	5479.43	30.18	5507.19	16.28	0	0	34.64	2.33	136.32	1.17	312.25	33.55	191.80	15.18	1	1095.98	3.91	0.41	5	438	9	14	6
1475	56.19	53.99	8790	5619.09	20.17	5399.13	14.58	0	0	48.74	3.49	134.20	1.34	216.67	18.83	159.09	13.18	1	1025.15	4.86	0.45	5	438	10	14	5
1476	55.55	54.41	8791	5555.24	15.33	5440.93	14.44	0	0	50.79	4.46	143.99	1.15	134.29	13.47	126.56	12.69	0	1481.23	4.37	0.43	4	438	11	14	4
1477	54.93	55.37	8792	5492.94	17.27	5536.92	11.35	0	0	47.56	3.09	139.40	1.05	204.14	15.88	135.98	10.15	0	1346.08	4.35	0.53	3	438	12	14	3
1478	55.10	55.01	8793	5509.94	15.60	5500.58	12.38	0	0	65.16	4.38	139.01	1.43	179.22	13.98	142.63	11.03	0	1567.06	5.14	0.52	4	438	13	14	2
1479	55.06	55.05	8794	5506.24	18.19	5504.68	14.62	0	0	47.34	2.82	135.91	1.25	234.42	17.61	192.80	13.58	1	1365.92	4.35	0.49	5	438	14	14	1
1480	87.26	52.86	8788	8725.89	40.16	5286.30	16.21	0	0	33.29	4.04	147.06	1.24	238.36	39.14	103.73	14.40	1	1500.00	5.14	0.28	5	439	1	1	1
1481	52.50	56.71	8795	5249.57	15.04	5670.63	11.17	0	0	54.84	3.19	142.84	1.14	200.03	13.69	149.56	10.02	0	2013.73	5.15	0.57	3	440	1	4	4
1482	50.74	57.90	8796	5073.82	13.95	5789.94	15.40	0	0	52.43	3.55	139.35	1.22	160.12	12.48	176.19	13.90	0	1694.90	5.43	0.50	3	440	2	4	3
1483	50.73	58.33	8797	5073.49	9.56	5833.48	11.40	0	0	67.91	3.86	142.58	1.10	129.71	8.44	154.71	10.07	0	1763.23	6.73	0.63	3	440	3	4	2
1484	49.11	58.23	8799	4910.76	13.22	5823.21	13.07	0	0	52.04	3.45	136.56	1.07	154.42	11.74	152.72	11.61	0	1083.00	5.33	0.54	3	440	4	4	1
1485	85.28	52.71	8804	8528.23	28.05	5270.95	16.59	0	0	29.81	2.36	138.49	1.01	260.57	28.32	165.39	15.11	1	1071.73	2.74	0.39	5	441	1	1	1
1486	49.69	56.45	8823	4968.69	20.13	5645.09	15.59	0	0	33.20	2.37	136.98	0.95	217.61	18.84	171.01	14.14	1	1158.58	3.91	0.43	3	442	1	1	1
1487	50.80	57.60	8853	5079.83	15.40	5760.10	38.10	0	0	29.50	4.08	140.11	1.07	86.41	13.72	210.75	34.58	1	428.50	3.74	0.24	4	443	1	1	1
1488	51.49	58.72	8868	5148.78	13.52	5871.88	23.50	0	0	43.99	4.37	141.79	1.19	105.14	11.89	181.39	21.10	1	1028.88	4.92	0.37	4	444	1	21	21
1489	51.14	58.51	8869	5114.31	16.66	5850.79	17.11	0	0	41.94	2.53	132.94	1.14	215.24	15.71	216.42	16.52	1	762.67	6.53	0.50	5	444	2	21	20
1490	51.32	58.29	8870	5132.33	13.57	5829.13	16.39	0	0	47.50	4.01	143.12	1.09	123.80	11.96	149.57	14.44	0	1162.88	3.80	0.44	4	444	3	21	19
1491	51.36	58.74	8871	5136.47	11.21	5873.58	12.01	0	0	53.24	2.51	133.48	1.00	185.63	10.20	196.75	11.17	0	1215.52	4.83	0.64	4	444	4	21	18
1492	51.55	57.98	8872	5154.79	11.05	5798.39	13.12	0	0	67.25	4.65	143.00	1.24	123.25	9.73	146.29	11.55	0	1522.33	6.17	0.55	3	444	5	21	17
1493	51.47	58.20	8873	5146.97	7.61	5819.59	10.00	0	0	84.25	5.15	144.77	1.09	95.25	6.55	125.43	8.71	1	1622.15	11.96	0.63	4	444	6	21	16
1494	50.90	57.77	8874	5089.86	13.46	5776.92	10.53	0	0	61.79	4.05	141.37	1.13	158.27	11.88	123.98	9.30	0	1095.25	5.96	0.56	3	444	7	21	15
1495	51.24	58.23	8875	5123.80	10.60	5823.39	11.71	0	0	57.59	3.63	139.43	0.98	129.73	9.34	143.25	10.31	0	1030.48	4.96	0.59	3	444	8	21	14
1496	51.03	58.82	8876	5102.52	15.77	5882.28	16.03	0	0	53.92	4.65	138.31	1.32	141.01	13.93	143.34	14.17	0	748.54	4.35	0.43	5	444	9	21	13
1497	50.70	58.30	8877	5069.68	12.64	5829.51	13.60	0	0	58.18	3.64	135.74	1.21	156.66	11.28	168.46	12.15	0	1192.42	5.59	0.55	3	444	10	21	12
1498	50.19	57.94	8878	5018.82	11.85	5793.89	19.97	0	0	45.82	3.43	139.92	1.09	122.94	10.55	204.36	18.30	0	1385.08	4.92	0.48	4	444	11	21	11
1499	50.81	58.32	8879	5081.35	14.28	5831.99	15.66	0	0	48.33	3.29	139.44	1.16	163.17	12.81	178.66	14.08	0	1459.31	4.50	0.50	5	444	12	21	10
1500	51.06	58.50	8880	5106.27	12.61	5850.24	13.37	0	0	59.74	4.61	142.97	1.18	125.83	11.07	133.44	11.74	0	1176.98	4.71	0.50	4	444	13	21	9
1501	51.45	58.54	8881	5145.21	13.66	5853.78	13.91	0	0	53.97	3.64	137.92	1.18	156.85	12.17	159.61	12.38	0	785.96	4.55	0.52	3	444	14	21	8
1502	51.18	58.69	8882	5117.83	9.16	5869.42	15.18	0	0	58.38	5.24	143.43	1.02	79.35	8.29	130.12	13.19	1	871.69	6.27	0.46	5	444	15	21	7
1503	51.65	58.59	8883	5165.31	16.95	5858.55	14.01	0	0	52.51	4.65	145.58	1.24	147.64	14.91	122.02	12.33	0	1073.12	5.41	0.42	4	444	16	21	6
1504	51.44	58.63	8884	5143.94	12.66	5862.62	14.47	0	0	55.94	5.75	145.29	1.11	94.12	10.84	107.89	12.56	1	1234.62	6.43	0.39	4	444	17	21	5
1505	52.41	59.99	8886	5240.76	14.57	5999.21	19.02	0	0	44.17	3.49	136.68	1.16	143.28	13.01	186.03	17.18	0	671.85	4.23	0.45	5	444	18	21	4
1506	52.65	60.50	8887	5265.20	14.87	6050.00	20.04	0	0	43.74	4.98	140.88	1.13	100.40	12.95	135.42	17.51	1	508.19	4.28	0.33	4	444	19	21	3
1507	52.23	60.12	8888	5222.58	13.14	6011.82	19.21	0	0	44.87	4.31	139.03	1.08	105.49	11.54	154.13	16.86	1	732.04	5.43	0.39	3	444	20	21	2
1508	51.24	59.29	8889	5123.63	16.22	5928.68	18.12	0	0	41.62	3.51	140.62	1.13	148.98	14.44	166.24	16.13	0	995.08	3.76	0.42	5	444	21	21	1
1509	51.62	56.49	9016	5162.36	16.52	5648.96	12.28	0	0	43.43	3.61	138.31	0.94	153.07	14.52	113.79	10.79	0	579.46	4.43	0.46	3	445	1	1	1
1510	50.34	57.13	9023	5034.29	23.08	5712.75	16.56	0	0	33.22	3.15	138.25	1.02	188.40	20.73	135.67	14.76	0	865.67	2.84	0.36	4	446	1	1	1
1511	87.79	54.23	9042	8778.83	25.53	5422.61	37.84	0	0	23.63	3.54	148.38	1.15	132.38	22.75	193.83	34.55	0	1294.90	1.90	0.19	5	447	1	1	1
1512	92.67	55.54	9045	9266.78	13.53	5553.87	26.77	0	0	35.18	4.50	149.78	0.99	80.17	11.35	160.40	23.37	1	1368.65	4.94	0.29	5	448	1	1	1
1513	83.49	53.52	9057	8348.99	21.40	5351.60	22.54	0	0	35.29	2.58	136.87	1.21	222.54	20.84	231.86	22.18	1	1267.90	5.11	0.41	5	449	1	2	2
1514	83.11	54.55	9058	8310.88	17.22	5455.43	13.57	0	0	50.97	3.96	138.44	1.22	171.03	15.38	135.22	12.05	0	934.15	4.16	0.46	5	449	2	2	1
1515	50.70	56.75	9069	5070.28	20.34	5674.68	17.03	0	0	36.87	2.48	133.81	1.12	233.12	19.62	198.84	15.81	1	1001.00	5.73	0.42	4	450	1	1	1
1516	84.50	54.95	9079	8450.41	14.34	5495.01	11.33	0	0	58.62	3.50	138.51	1.17	184.06	13.16	147.47	10.12	0	1245.48	3.94	0.58	5	451	1	5	5
1517	84.89	53.78	9080	8488.77	18.55	5377.85	12.53	0	0	51.11	2.41	131.19	1.18	273.63	19.01	208.70	11.77	1	1620.92	5.07	0.58	5	451	2	5	4
1518	86.33	51.65	9083	8632.67	18.17	5164.70	14.57	0	0	44.71	2.55	136.57	1.14	239.48	17.87	196.51	13.90	1	1639.81	4.55	0.53	5	451	3	5	3
1519	84.37	53.82	9084	8436.57	10.77	5382.46	19.60	0	0	52.50	2.52	134.44	1.18	177.19	10.02	295.00	21.22	1	1392.29	4.11	0.60	5	451	4	5	2
1520	83.81	55.76	9085	8381.14	21.21	5576.42	19.67	0	0	37.51	3.45	139.88	1.23	178.88	19.11	166.17	17.66	0	795.69	2.56	0.35	4	451	5	5	1
1521	85.51	50.67	9082	8551.28	16.14	5066.60	20.14	0	0	41.06	4.56	143.66	1.12	111.79	14.14	139.52	17.65	1	1068.23	2.98	0.33	3	452	1	1	1
1522	50.15	57.47	9085	5014.85	12.27	5747.25	20.05	0	0	37.17	2.21	134.17	0.93	162.50	11.19	254.53	19.92	1	1061.96	5.65	0.52	4	453	1	1	1
1523	86.76	58.03	9093	8675.80	17.94	5802.51	18.99	0	0	46.12	4.62	141.41	1.32	138.40	15.85	146.44	16.77	0	1114.12	3.36	0.35	3	454	1	1	1
1524	87.46	54.51	9094	8746.34	16.14	5451.35	16.61	0	0	38.64	2.45	148.92	1.04	199.18	14.89	204.61	15.39	0	1946.00	2.92	0.47	4	455	1	2	2
1525	89.65	53.74	9095	8965.48	17.81	5373.65	13.45	0	0	44.79	3.25	150.43	1.10	189.71	16.05	143.84	12.02	0	1935.44	3.44	0.48	3	455	2	2	1
1526	89.97	54.19	9100	8997.37	24.25	5419.15	15.44	0	0	42.23	2.83	144.87	1.29	268.14	24.85	181.36	14.31	1	1900.88	5.80	0.43	4	456	1	6	6
1527	89.07	54.83	9101	8906.72	18.86	5483.09	17.32	0	0	40.96	2.61	144.58	1.20	228.78	18.16	211.39	16.46	1	1319.46	5.31	0.44	4	456	2	6	5
1528	90.49	55.92	9102	9049.30	21.13	5591.64	16.07	0	0	42.64	2.93	146.84	1.27	236.24	20.39	183.61	14.82	1	1795.06	5.24	0.44	5	456	3	6	4
1529	91.67	53.73	9103	9167.35	16.08	5372.87	16.96	0	0	46.56	2.40	141.16	1.22	238.38	15.96	252.73	17.02	1	2013.35	4.12	0.52	5	456	4	6	3
1530	92.04	52.84	9104	9204.16	14.72	5284.00	16.47	0	0	50.06	2.97	141.14	1.27	194.40	13.62	215.67	15.49	1	2129.08	5.16	0.51	5	456	5	6	2
1531	92.85	52.59	9105	9284.50	15.24	5259.27	16.27	0	0	51.06	3.84	140.30	1.27	156.89	13.63	167.61	14.52	0	1368.31	3.18	0.47	5	456	6	6	1
1532	93.77	56.97	9121	9377.49	25.59	5696.88	20.31	0	0	35.09	3.12	135.63	1.29	220.13	24.39	179.04	18.57	1	786.27	3.20	0.34	5	457	1	2	2
1533	94.41	56.01	9123	9441.20	24.45	5601.05	17.76	0	0	37.77	3.23	136.37	1.24	214.96	23.41	162.42	16.04	1	758.08	3.91	0.38	5	457	2	2	1
1534	93.78	54.49	9131	9377.99	20.10	5449.45	18.05	0	0	38.76	2.70	134.19	1.20	221.24	19.29	202.94	16.74	1	560.94	3.84	0.43	5	458	1	5	5
1535	93.17	52.93	9132	9316.99	28.08	5292.77	16.38	0	0	31.79	2.87	141.09	1.07	235.82	26.88	141.80	14.76	1	927.71	3.59	0.36	5	458	2	5	4
1536	91.10	53.23	9133	9109.77	15.38	5322.53	13.34	0	0	51.32	2.40	140.25	1.18	250.66	15.37	220.96	12.90	1	1848.06	5.59	0.57	5	458	3	5	3
1537	92.88	54.15	9134	9287.91	17.45	5414.79	14.76	0	0	47.13	2.36	133.68	1.14	245.14	17.55	227.96	14.18	1	1120.35	3.64	0.57	5	458	4	5	2
1538	92.76	52.93	9137	9275.97	22.75	5292.60	13.90	0	0	43.95	2.28	132.59	1.13	288.33	22.98	209.75	13.11	1	1335.65	3.91	0.55	5	458	5	5	1
1539	51.10	56.83	9147	5109.82	18.43	5682.83	29.51	0	0	33.38	2.72	135.67	1.22	178.30	16.98	266.64	30.15	1	822.75	4.27	0.35	5	459	1	1	1
1540	93.51	53.55	9151	9350.71	16.21	5355.31	14.92	0	0	49.56	4.34	147.55	1.18	142.66	14.28	131.34	13.15	0	1214.58	2.98	0.42	3	460	1	2	2
1541	93.15	52.67	9152	9314.91	20.32	5266.76	16.58	0	0	37.52	2.42	136.98	1.08	230.76	20.13	201.46	15.35	1	1459.96	4.40	0.48	5	460	2	2	1
1542	88.91	54.40	9157	8890.78	16.23	5440.12	11.66	0	0	52.38	2.75	147.64	1.16	236.06	15.69	174.87	10.63	1	1789.88	4.96	0.57	3	461	1	11	11
1543	88.30	53.43	9158	8830.19	17.85	5342.52	15.00	0	0	47.16	3.51	149.15	1.24	185.96	16.10	156.70	13.44	0	1897.38	4.43	0.45	3	461	2	11	10
1544	86.44	53.18	9162	8643.74	26.71	5317.52	14.45	0	0	38.28	3.03	144.43	1.16	247.26	26.36	142.63	13.02	1	1695.35	5.54	0.42	5	461	3	11	9
1545	85.70	53.25	9164	8570.42	17.72	5324.73	13.09	0	0	49.98	4.30	147.25	1.17	158.76	15.61	117.32	11.54	0	1769.08	3.73	0.43	4	461	4	11	8
1546	88.49	53.88	9165	8849.13	15.04	5388.47	11.43	0	0	56.71	3.53	147.73	1.18	186.75	13.51	142.33	10.21	0	2117.33	5.13	0.55	3	461	5	11	7
1547	89.70	53.89	9166	8969.71	20.81	5389.05	13.37	0	0	47.31	2.59	140.70	1.24	276.07	21.65	193.08	12.43	1	2260.83	9.05	0.53	5	461	6	11	6
1548	88.25	53.11	9167	8824.81	20.53	5310.51	17.00	0	0	39.93	2.61	141.87	1.20	237.88	20.16	203.20	15.98	1	1751.60	7.20	0.44	5	461	7	11	5
1549	87.55	52.63	9168	8754.57	16.91	5263.32	12.10	0	0	55.00	2.59	135.34	1.24	269.45	17.42	199.01	11.63	1	1812.92	7.10	0.61	5	461	8	11	4
1550	88.90	52.41	9169	8890.03	22.40	5241.31	15.81	0	0	42.49	2.52	134.49	1.25	277.28	23.43	207.24	15.18	1	1783.96	4.11	0.48	5	461	9	11	3
1551	89.16	52.06	9171	8915.82	14.98	5206.04	16.48	0	0	49.54	2.89	135.30	1.26	200.18	14.02	218.26	15.65	1	1439.83	5.09	0.51	5	461	10	11	2
1552	91.63	53.64	9174	9162.61	13.53	5363.94	9.72	0	0	56.70	2.23	136.54	1.03	255.00	13.64	195.27	9.00	1	1299.60	3.63	0.67	4	461	11	11	1
1553	85.49	51.57	9159	8548.58	16.46	5156.67	13.77	0	0	49.62	3.35	139.29	1.20	189.33	14.88	159.00	12.37	0	1132.35	3.63	0.50	5	462	1	1	1
1554	92.54	52.50	9173	9253.72	16.28	5250.48	17.59	0	0	50.01	4.78	144.37	1.30	131.35	14.35	141.86	15.49	0	1679.40	3.64	0.38	3	463	1	1	1
1555	88.28	54.49	9175	8828.34	17.10	5449.30	22.83	0	0	40.56	2.53	144.43	1.26	215.36	16.20	266.36	23.45	1	1895.40	5.84	0.43	5	464	1	8	8
1556	87.05	55.34	9176	8705.06	15.78	5534.11	13.93	0	0	50.97	3.63	150.72	1.20	171.32	14.14	151.64	12.42	0	2244.50	5.23	0.49	4	464	2	8	7
1557	87.97	56.56	9177	8797.16	36.16	5655.80	13.89	0	0	38.79	4.20	151.24	1.30	248.00	35.14	99.71	12.25	1	1079.94	3.83	0.32	5	464	3	8	6
1558	86.96	53.90	9178	8695.92	17.73	5389.88	18.42	0	0	45.76	3.73	150.05	1.32	168.76	15.96	175.32	16.59	0	1914.56	3.89	0.41	3	464	4	8	5
1559	89.70	53.91	9179	8969.78	21.13	5390.96	11.87	0	0	46.58	2.40	144.21	1.15	297.06	23.04	183.12	10.98	1	2283.06	6.69	0.54	4	464	5	8	4
1560	88.78	53.25	9180	8877.84	16.53	5325.07	14.71	0	0	55.22	3.18	142.33	1.40	222.28	15.67	198.71	13.80	1	1805.25	6.06	0.51	4	464	6	8	3
1561	90.04	52.62	9182	9004.46	17.07	5262.33	15.44	0	0	47.85	2.46	143.44	1.22	251.33	17.09	226.51	15.24	1	2327.92	7.08	0.54	5	464	7	8	2
1562	90.25	53.86	9183	9025.22	21.63	5386.41	14.46	0	0	45.26	2.74	148.25	1.28	267.73	22.20	189.15	13.40	1	1998.48	7.28	0.47	4	464	8	8	1
1563	89.47	53.84	9267	8947.26	22.86	5384.02	16.18	0	0	41.75	2.30	138.00	1.25	302.84	25.46	231.56	15.81	1	1837.44	6.29	0.43	4	465	1	2	2
1564	86.91	54.42	9271	8691.15	16.88	5442.38	14.56	0	0	38.82	2.76	149.04	0.97	183.99	15.26	159.28	13.05	0	2070.10	3.45	0.47	3	465	2	2	1
1565	84.22	53.44	9269	8421.59	19.12	5344.48	23.22	0	0	36.33	3.21	138.69	1.23	168.65	17.38	203.80	21.32	0	1198.21	3.65	0.36	5	466	1	1	1
1566	51.16	57.06	9316	5116.35	30.40	5705.84	13.83	0	0	31.11	2.94	140.21	0.97	239.65	29.30	113.85	12.33	1	971.48	3.91	0.36	4	467	1	1	1
1567	50.67	57.15	9330	5067.19	18.51	5715.22	17.96	0	0	33.88	2.38	134.95	1.01	205.83	17.18	199.90	16.63	0	796.69	3.19	0.42	4	468	1	1	1
1568	50.31	57.50	9363	5031.28	20.05	5749.71	19.97	0	0	34.58	2.81	134.43	1.11	192.29	18.30	189.22	18.62	0	1296.31	4.34	0.38	4	469	1	1	1
1569	90.88	56.96	9368	9087.57	18.69	5695.70	18.14	0	0	42.34	2.42	133.33	1.18	247.74	18.59	230.44	18.15	1	788.52	3.14	0.50	5	470	1	1	1
1570	12.79	115.12	9376	1278.68	14.87	11511.87	10.34	0	0	44.45	3.26	128.39	0.84	156.18	13.06	108.73	9.10	1	1119.31	9.08	0.52	4	471	1	1	1
1571	50.75	56.65	9468	5074.89	26.07	5665.33	13.21	0	0	31.86	2.25	134.65	0.92	272.51	26.78	147.53	11.98	1	881.21	5.09	0.45	4	472	1	1	1
1572	90.62	53.33	9499	9062.00	15.33	5332.51	23.81	0	0	35.74	1.76	137.07	0.99	238.43	15.32	329.48	27.24	1	1659.46	4.12	0.52	5	473	1	1	1
1573	91.48	53.44	9654	9147.93	21.19	5343.71	20.68	0	0	36.11	2.35	138.16	1.17	243.09	21.18	239.44	20.55	1	1708.69	4.29	0.42	4	474	1	1	1
1574	52.00	56.78	9689	5199.62	26.79	5678.48	15.57	0	0	34.68	3.31	137.80	1.10	214.46	24.84	126.95	13.90	1	1063.77	4.40	0.35	4	475	1	1	1
1575	122.10	51.95	9810	12210.45	15.52	5195.12	10.01	0	0	43.34	2.57	125.61	0.84	200.93	14.22	131.24	8.92	0	0.00	0.00	0.59	3	476	1	1	1
1576	52.17	56.27	9849	5217.39	21.03	5627.25	17.65	0	0	32.85	2.63	135.93	1.02	203.44	19.37	171.67	16.10	0	838.40	2.70	0.40	5	477	1	1	1
1577	52.87	57.50	9868	5287.13	23.98	5750.11	33.07	0	0	28.04	4.24	142.14	1.22	122.66	21.22	169.00	29.26	0	877.29	2.59	0.19	4	478	1	1	1
1578	50.36	57.10	9878	5036.36	19.04	5710.05	17.42	0	0	38.40	3.03	133.98	1.13	187.76	17.26	172.12	15.74	0	890.25	3.62	0.41	3	479	1	1	1
1579	90.43	55.44	9888	9043.21	27.99	5544.04	21.23	0	0	30.55	3.26	145.21	1.17	199.16	26.26	155.03	19.04	0	1154.31	2.70	0.29	5	480	1	1	1
1580	53.10	56.04	9905	5310.39	25.54	5604.17	9.76	0	0	36.11	3.19	139.14	0.86	219.58	23.57	86.36	8.96	1	1109.85	4.54	0.43	4	481	1	1	1
1581	89.97	52.72	9908	8997.14	21.92	5272.45	24.04	0	0	37.83	4.11	146.43	1.38	156.68	19.61	171.76	21.51	0	1372.67	3.48	0.30	5	482	1	1	1
1582	55.15	23.36	9933	5515.48	17.86	2335.72	18.39	0	0	30.55	2.34	127.63	0.90	181.70	16.22	187.10	16.71	0	604.56	3.73	0.41	3	483	1	1	1
1583	51.74	56.29	9962	5173.65	28.29	5629.43	14.07	0	0	34.28	2.86	137.17	1.05	249.72	27.86	131.56	12.63	1	1190.04	5.63	0.41	5	484	1	2	2
1584	50.71	56.88	9963	5071.04	29.56	5688.06	15.69	0	0	35.22	2.57	135.83	1.18	293.40	31.90	170.58	14.40	1	1287.73	4.41	0.39	4	484	2	2	1
1585	86.14	54.49	10025	8613.51	17.89	5449.40	21.17	0	0	41.95	2.93	140.31	1.33	200.06	16.78	233.81	20.41	1	1620.44	5.23	0.41	5	485	1	1	1
1586	122.89	83.94	10051	12288.51	14.44	8393.52	11.52	0	0	37.83	2.44	125.05	0.76	173.21	12.88	138.49	10.25	0	0.00	0.00	0.55	4	486	1	1	1
1587	51.55	57.41	10060	5154.54	21.20	5741.18	24.00	0	0	35.06	4.50	140.89	1.21	127.50	18.68	144.33	21.13	0	934.62	3.62	0.26	3	487	1	1	1
1588	90.84	57.46	10100	9083.70	13.42	5746.24	13.07	0	0	63.45	5.36	145.36	1.26	122.07	11.74	118.88	11.43	0	1245.06	4.48	0.46	4	488	1	1	1
1589	94.31	54.40	10118	9430.51	21.08	5440.03	21.42	0	0	39.56	2.63	133.30	1.32	235.86	21.05	247.46	21.23	1	961.54	5.32	0.41	5	489	1	8	8
1590	91.99	54.87	10119	9198.80	33.25	5486.80	24.45	0	0	32.18	2.34	139.38	1.32	305.15	34.81	257.09	24.84	1	1401.52	3.43	0.34	5	489	2	8	7
1591	91.81	54.73	10120	9181.31	12.68	5472.54	11.89	0	0	51.08	2.35	140.28	1.02	212.89	12.02	202.39	11.02	1	1238.27	4.44	0.63	4	489	3	8	6
1592	94.48	55.56	10123	9448.16	18.01	5555.63	17.85	0	0	41.32	3.02	136.57	1.19	189.75	16.82	190.57	16.26	0	1235.40	2.89	0.44	5	489	4	8	5
1593	91.74	54.58	10124	9173.77	18.16	5457.82	12.73	0	0	50.54	3.94	150.10	1.20	179.71	16.18	126.27	11.29	0	1401.88	4.11	0.46	3	489	5	8	4
1594	89.85	53.90	10125	8984.75	15.96	5390.06	13.64	0	0	49.98	2.34	142.52	1.17	256.98	16.18	226.64	13.24	1	2121.48	6.91	0.56	4	489	6	8	3
1595	92.31	54.23	10126	9230.96	21.63	5423.12	15.76	0	0	48.38	2.20	130.34	1.19	296.20	20.95	258.08	16.00	1	1466.23	3.94	0.60	5	489	7	8	2
1596	93.94	53.30	10127	9394.37	37.84	5330.09	12.97	0	0	30.55	3.15	141.28	0.99	266.79	38.06	97.83	11.48	1	619.46	3.47	0.34	4	489	8	8	1
1597	50.80	57.93	10177	5080.08	19.32	5792.55	17.95	0	0	37.78	3.50	135.53	1.10	161.04	17.25	149.87	15.97	0	1085.19	3.66	0.37	5	490	1	1	1
1598	50.48	56.65	10201	5047.77	23.86	5664.58	16.32	0	0	35.40	2.62	134.20	1.13	245.33	23.35	173.63	14.90	1	910.81	5.08	0.40	4	491	1	1	1
1599	50.76	57.07	10217	5076.44	22.11	5706.98	14.05	0	0	41.02	2.29	129.41	1.14	290.15	23.80	199.25	13.23	1	951.69	4.51	0.48	4	492	1	1	1
1600	49.33	56.63	10246	4932.60	18.26	5662.51	25.91	0	0	32.38	3.06	138.00	1.13	151.00	16.44	211.74	23.93	1	1113.08	5.50	0.33	4	493	1	1	1
1601	89.67	53.65	10288	8967.39	38.29	5364.71	16.58	0	0	32.27	2.82	141.58	1.23	309.21	42.64	150.08	15.10	1	1262.58	4.20	0.34	5	494	1	1	1
1602	91.09	53.55	10298	9109.24	33.49	5355.20	21.45	0	0	32.80	2.93	136.14	1.31	262.62	33.85	186.51	20.14	1	979.44	3.86	0.36	5	495	1	1	1
1603	91.35	55.19	10379	9134.95	12.97	5518.90	17.80	0	0	57.32	2.53	140.45	1.32	223.70	12.82	291.26	19.10	1	2125.31	5.88	0.59	5	496	1	8	8
1604	90.13	53.71	10380	9013.49	13.97	5371.38	15.55	0	0	51.95	2.76	144.92	1.25	206.20	13.09	227.16	14.88	1	1899.54	5.99	0.54	5	496	2	8	7
1605	90.74	51.89	10381	9074.39	13.10	5189.20	18.13	0	0	40.61	2.30	141.31	1.00	181.63	12.13	243.73	17.77	1	1897.90	4.74	0.54	5	496	3	8	6
1606	90.11	52.72	10382	9011.46	18.73	5272.26	14.21	0	0	48.67	2.59	139.43	1.28	264.85	19.19	210.84	13.42	1	1691.94	5.63	0.50	4	496	4	8	5
1607	89.15	53.71	10383	8915.40	17.63	5370.95	14.25	0	0	48.26	3.61	152.58	1.21	182.29	15.85	147.87	12.73	0	2008.40	4.83	0.46	3	496	5	8	4
1608	88.35	54.32	10384	8835.23	9.27	5432.12	12.40	0	0	75.85	4.64	154.80	1.24	116.99	8.17	156.45	10.92	0	2095.75	5.77	0.61	4	496	6	8	3
1609	90.00	55.59	10385	9000.33	17.18	5558.75	16.97	0	0	52.04	2.45	141.12	1.36	273.54	18.00	266.83	17.57	1	2314.52	5.24	0.52	5	496	7	8	2
1610	92.98	55.43	10386	9298.31	14.28	5542.83	12.71	0	0	48.16	2.65	141.40	1.05	201.18	13.22	180.76	11.55	0	1386.21	3.06	0.57	5	496	8	8	1
1611	91.88	55.08	10409	9188.06	11.29	5508.11	15.53	0	0	50.43	2.08	136.82	1.05	214.91	10.82	279.20	16.36	1	1724.58	6.15	0.63	5	497	1	3	3
1612	93.45	53.17	10410	9345.41	18.34	5316.97	14.83	0	0	47.65	2.57	133.32	1.23	250.31	18.45	213.55	14.15	1	1334.06	3.85	0.55	5	497	2	3	2
1613	92.72	54.34	10412	9272.14	13.83	5434.44	14.08	0	0	53.38	2.11	131.07	1.14	261.88	14.19	264.77	14.52	1	1329.90	3.97	0.62	5	497	3	3	1
1614	87.40	53.04	10413	8739.73	19.15	5303.54	14.62	0	0	46.33	2.30	138.30	1.20	279.19	20.10	229.01	14.23	1	1980.77	5.66	0.52	5	498	1	3	3
1615	86.61	52.29	10414	8661.04	25.27	5229.11	21.27	0	0	35.60	2.84	141.60	1.30	235.20	24.98	206.33	20.15	1	1466.92	5.87	0.37	5	498	2	3	2
1616	83.65	52.30	10415	8364.88	14.24	5229.86	19.64	0	0	46.52	4.54	142.70	1.18	112.31	12.52	154.91	17.27	0	1092.48	3.52	0.38	3	498	3	3	1
1617	88.25	51.66	10418	8825.24	18.80	5165.76	19.20	0	0	40.01	2.42	134.88	1.18	236.70	18.50	236.24	19.12	1	1491.69	3.85	0.49	5	499	1	1	1
1618	84.40	51.33	10426	8439.75	21.52	5132.94	16.21	0	0	38.39	3.16	136.75	1.13	199.99	20.03	153.48	14.59	0	950.48	2.98	0.41	5	500	1	1	1
1619	73.78	91.30	10491	7377.58	14.95	9129.70	10.05	0	0	49.46	3.26	128.75	0.93	175.00	13.26	117.85	8.89	0	660.23	5.06	0.56	4	501	1	8	8
1620	73.51	91.30	10492	7350.90	10.67	9129.70	11.03	0	0	47.54	3.27	129.06	0.77	119.17	9.34	123.17	9.65	0	562.38	4.76	0.56	4	501	2	8	7
1621	73.82	91.64	10495	7381.75	16.72	9164.44	10.53	0	0	37.51	2.83	126.80	0.76	170.43	14.77	107.41	9.26	1	405.81	5.16	0.50	4	501	3	8	6
1622	73.93	91.21	10496	7393.49	18.28	9121.32	12.79	0	0	37.55	2.57	126.42	0.91	205.22	16.86	145.74	11.48	0	620.58	4.05	0.50	4	501	4	8	5
1623	73.17	91.29	10498	7316.89	16.65	9128.69	11.34	0	0	46.24	3.35	130.06	0.98	176.54	14.89	120.87	10.04	0	1262.67	5.28	0.51	4	501	5	8	4
1624	73.20	91.38	10499	7319.86	13.98	9137.87	12.43	0	0	45.61	2.75	130.66	0.96	179.10	12.67	160.14	11.13	0	1330.62	5.03	0.56	3	501	6	8	3
1625	73.71	90.80	10503	7371.13	15.49	9079.77	11.87	0	0	37.64	2.18	126.99	0.81	204.85	14.46	160.04	10.69	0	902.15	4.36	0.57	4	501	7	8	2
1626	73.75	91.36	10506	7374.90	17.40	9136.46	14.52	0	0	35.67	3.09	127.37	0.88	155.04	15.37	129.41	12.83	0	478.21	3.67	0.42	4	501	8	8	1
1627	88.43	56.51	10570	8843.40	44.38	5650.82	16.80	0	0	28.98	2.33	140.23	1.11	354.73	52.05	165.43	15.55	1	1268.52	4.18	0.38	5	502	1	1	1
1628	36.67	54.58	10587	3667.37	15.07	5458.35	15.37	0	0	38.16	3.97	131.68	0.86	111.29	13.14	113.49	13.40	1	458.79	5.65	0.37	5	503	1	1	1
1629	118.70	27.94	10598	11869.81	17.52	2794.48	9.85	0	0	43.42	3.88	136.85	0.85	151.08	15.30	85.78	8.98	1	882.27	6.07	0.45	5	504	1	4	4
1630	118.32	27.60	10599	11832.05	11.28	2760.01	12.82	0	0	41.92	3.43	135.95	0.75	105.88	9.83	120.39	11.19	1	579.71	4.77	0.49	3	504	2	4	3
1631	117.96	28.13	10600	11796.12	10.32	2813.08	12.07	0	0	49.56	3.46	135.98	0.83	113.88	9.05	133.14	10.57	0	1126.29	5.44	0.56	3	504	3	4	2
1632	118.07	27.94	10601	11806.66	14.52	2793.68	12.86	0	0	44.43	3.05	132.25	0.95	163.46	12.92	145.00	11.43	0	931.81	5.79	0.52	3	504	4	4	1
1633	86.38	52.67	10616	8638.01	14.80	5266.94	14.93	0	0	58.33	3.17	137.18	1.43	213.08	13.90	214.68	14.05	1	1371.17	5.36	0.53	5	505	1	4	4
1634	89.29	53.20	10617	8929.40	22.33	5320.47	15.39	0	0	43.76	2.70	143.51	1.29	270.46	23.06	195.99	14.47	1	2011.58	4.87	0.46	5	505	2	4	3
1635	90.07	54.84	10618	9007.14	17.17	5484.39	12.00	0	0	54.15	3.28	148.68	1.24	217.57	16.07	154.95	10.83	1	2194.17	7.19	0.54	4	505	3	4	2
1636	91.47	53.27	10619	9147.00	13.99	5326.65	9.67	0	0	55.65	3.87	150.72	0.98	155.11	12.28	107.23	8.49	1	1737.06	5.52	0.55	5	505	4	4	1
1637	88.61	56.27	10655	8860.74	11.53	5626.71	14.13	0	0	56.01	3.57	148.61	1.12	140.22	10.25	171.59	12.58	0	1544.60	4.55	0.56	4	506	1	50	50
1638	87.97	56.74	10656	8796.61	16.33	5673.72	13.79	0	0	55.47	3.52	142.04	1.34	199.18	15.01	169.22	12.54	0	1146.69	3.51	0.51	4	506	2	50	49
1639	87.32	56.35	10657	8732.41	12.47	5635.47	15.93	0	0	56.80	4.24	149.61	1.24	129.00	11.04	164.61	14.10	0	1512.06	4.64	0.49	4	506	3	50	48
1640	88.15	56.65	10658	8814.68	19.63	5665.02	15.50	0	0	42.81	2.68	141.28	1.19	237.62	19.17	192.62	14.53	1	1073.48	4.00	0.48	5	506	4	50	47
1641	87.17	56.72	10659	8717.07	15.36	5671.56	16.05	0	0	51.98	3.30	139.29	1.31	188.12	14.13	195.44	14.91	0	1419.21	3.58	0.50	5	506	5	50	46
1642	86.80	57.17	10660	8680.08	16.48	5716.98	15.23	0	0	56.50	5.23	149.38	1.36	137.08	14.49	126.65	13.39	0	1393.54	3.87	0.40	4	506	6	50	45
1643	87.22	57.14	10661	8721.66	16.14	5714.36	17.86	0	0	45.05	3.52	145.26	1.22	160.41	14.50	177.40	16.05	0	1297.17	2.94	0.44	5	506	7	50	44
1644	86.85	57.17	10662	8685.47	10.52	5716.73	13.32	0	0	61.25	3.47	141.27	1.15	144.32	9.39	182.03	11.95	0	1550.08	4.14	0.60	5	506	8	50	43
1645	85.81	57.03	10663	8580.76	11.04	5703.11	11.60	0	0	63.05	3.51	140.73	1.13	153.57	9.83	161.32	10.34	0	1202.60	4.34	0.62	4	506	9	50	42
1646	86.24	55.77	10664	8623.52	17.26	5577.06	18.02	0	0	40.66	2.66	141.77	1.16	204.85	16.26	212.78	17.10	1	1523.00	3.64	0.48	5	506	10	50	41
1647	85.83	55.90	10665	8583.43	14.62	5589.70	14.40	0	0	52.90	3.41	142.96	1.23	176.38	13.18	173.55	13.02	0	1271.33	3.64	0.52	5	506	11	50	40
1648	86.55	55.97	10666	8655.19	20.29	5597.16	15.27	0	0	40.01	3.08	148.50	1.13	204.19	18.58	154.89	13.75	0	1705.88	2.57	0.43	5	506	12	50	39
1649	86.55	56.13	10668	8654.98	14.40	5613.19	16.36	0	0	50.73	3.55	144.92	1.25	159.88	12.90	181.15	14.75	0	1276.54	3.22	0.49	5	506	13	50	38
1650	87.97	56.37	10669	8796.91	20.99	5637.21	13.95	0	0	58.45	2.76	135.59	1.49	314.68	23.74	225.71	13.84	1	1821.40	4.91	0.55	5	506	14	50	37
1651	85.77	56.77	10671	8577.34	20.19	5676.99	13.74	0	0	47.81	4.26	145.41	1.23	174.77	17.91	119.18	12.16	0	1288.71	3.68	0.41	4	506	15	50	36
1652	86.16	56.66	10672	8616.49	24.94	5666.24	18.13	0	0	40.83	3.07	141.02	1.38	249.36	24.80	188.83	16.95	1	1141.27	4.19	0.43	5	506	16	50	35
1653	87.20	55.98	10674	8720.46	18.73	5597.99	14.02	0	0	54.25	2.53	136.94	1.29	271.31	18.93	231.59	13.62	1	2329.85	4.73	0.60	5	506	17	50	34
1654	86.93	56.06	10675	8693.19	15.58	5606.38	13.54	0	0	59.10	3.29	143.35	1.40	216.20	14.68	190.20	12.47	1	2078.02	5.43	0.54	5	506	18	50	33
1655	87.10	56.86	10676	8709.75	18.95	5685.75	17.05	0	0	51.02	4.04	149.56	1.47	185.31	17.24	167.44	15.40	0	1754.75	3.36	0.42	5	506	19	50	32
1656	86.31	56.40	10677	8631.37	12.43	5640.12	15.09	0	0	60.78	4.94	149.65	1.26	117.74	10.92	142.92	13.25	0	1712.71	4.78	0.47	4	506	20	50	31
1657	86.58	56.69	10678	8657.75	10.42	5669.02	9.06	0	0	78.06	5.21	152.80	1.13	119.95	9.09	104.23	7.89	1	1613.23	6.96	0.59	5	506	21	50	30
1658	85.94	56.68	10679	8593.70	19.23	5668.08	13.21	0	0	47.00	4.56	150.06	1.13	152.47	16.88	104.81	11.58	1	1436.62	5.38	0.39	3	506	22	50	29
1659	86.24	56.31	10680	8624.12	16.30	5630.69	16.42	0	0	48.38	2.80	137.74	1.25	216.97	15.55	214.49	15.97	1	1769.98	5.69	0.54	5	506	23	50	28
1660	86.41	55.39	10681	8641.49	17.14	5539.07	13.25	0	0	48.74	4.13	145.85	1.13	156.07	15.10	120.66	11.68	0	805.12	4.12	0.44	4	506	24	50	27
1661	85.84	55.07	10682	8583.79	13.55	5507.02	16.44	0	0	45.96	2.57	142.87	1.12	190.16	12.48	226.25	15.71	1	1702.02	4.81	0.53	4	506	25	50	26
1662	85.25	55.23	10683	8525.45	12.05	5523.07	11.45	0	0	71.32	4.40	142.57	1.30	150.70	10.69	143.34	10.14	0	1115.77	4.74	0.58	3	506	26	50	25
1663	85.16	55.38	10684	8515.73	16.09	5538.49	13.14	0	0	50.90	2.98	142.28	1.20	210.98	15.11	175.46	11.92	1	1554.27	4.65	0.54	5	506	27	50	24
1664	85.44	54.95	10685	8544.20	9.59	5495.48	11.22	0	0	76.87	4.66	147.46	1.22	121.92	8.43	142.68	9.87	0	1909.58	6.62	0.61	4	506	28	50	23
1665	85.44	54.00	10686	8543.65	11.24	5400.25	11.00	0	0	64.60	3.99	148.07	1.11	140.49	9.91	137.50	9.70	0	1697.04	5.49	0.59	3	506	29	50	22
1666	85.30	53.98	10687	8530.20	14.03	5398.26	12.28	0	0	53.01	2.68	138.87	1.12	212.46	13.31	189.59	11.30	1	1102.52	4.76	0.60	5	506	30	50	21
1667	85.34	53.75	10688	8533.99	13.85	5374.91	11.13	0	0	62.53	3.45	141.69	1.23	193.13	12.78	157.39	9.99	0	1705.15	5.43	0.60	5	506	31	50	20
1668	84.97	54.05	10689	8496.65	11.37	5404.77	11.20	0	0	66.56	3.63	139.84	1.19	161.51	10.15	159.05	10.00	0	1484.62	4.66	0.62	4	506	32	50	19
1669	85.63	54.06	10690	8562.71	10.53	5406.28	12.62	0	0	68.33	4.53	149.08	1.20	122.41	9.27	146.70	11.11	0	2007.54	5.73	0.57	4	506	33	50	18
1670	85.76	53.89	10691	8575.84	18.74	5388.51	13.09	0	0	53.31	2.49	135.03	1.26	280.46	19.45	217.96	12.56	1	1616.52	6.60	0.58	5	506	34	50	17
1671	84.93	53.06	10692	8492.74	9.93	5306.39	9.83	0	0	79.71	5.30	147.74	1.17	114.78	8.67	113.70	8.59	0	1604.08	5.91	0.60	5	506	35	50	16
1672	84.53	53.05	10693	8452.54	11.35	5305.10	13.32	0	0	63.04	4.16	141.41	1.20	132.78	10.04	155.69	11.79	0	1574.52	5.38	0.56	4	506	36	50	15
1673	84.49	52.57	10694	8448.72	15.34	5257.13	15.48	0	0	47.52	4.13	143.97	1.12	135.98	13.52	137.17	13.64	0	1275.60	3.47	0.43	3	506	37	50	14
1674	84.64	53.18	10695	8463.83	13.89	5318.42	14.64	0	0	49.48	2.38	132.49	1.11	218.84	13.57	232.86	14.27	1	1359.56	4.93	0.61	5	506	38	50	13
1675	85.79	53.14	10696	8578.87	17.30	5314.25	13.77	0	0	49.92	2.33	132.33	1.17	264.15	17.68	227.74	13.37	1	1863.15	5.44	0.59	5	506	39	50	12
1676	85.37	52.68	10697	8536.68	11.55	5268.27	12.29	0	0	65.82	3.84	144.68	1.24	153.53	10.29	163.22	10.95	0	1957.38	4.70	0.59	4	506	40	50	11
1677	85.81	52.21	10698	8581.47	15.66	5220.68	17.69	0	0	43.58	2.91	139.79	1.17	183.36	14.27	204.34	16.55	0	1189.02	3.71	0.48	5	506	41	50	10
1678	85.80	51.49	10699	8580.42	18.39	5148.62	19.22	0	0	45.33	3.54	140.02	1.37	183.62	16.69	189.46	17.89	0	1583.29	3.44	0.41	5	506	42	50	9
1679	86.06	51.95	10700	8605.96	16.17	5194.95	12.81	0	0	49.76	3.44	141.13	1.13	180.40	14.56	143.61	11.43	0	1426.04	3.34	0.51	5	506	43	50	8
1680	85.57	52.61	10701	8557.11	10.06	5260.74	12.69	0	0	60.04	3.48	141.58	1.06	134.33	8.93	169.31	11.27	0	1521.25	6.14	0.61	3	506	44	50	7
1681	85.00	52.27	10702	8499.86	13.27	5226.86	14.15	0	0	48.71	4.18	145.14	1.00	118.80	11.62	126.69	12.39	0	1401.44	3.81	0.45	3	506	45	50	6
1682	84.89	52.24	10703	8488.89	17.73	5224.31	15.70	0	0	55.49	5.01	140.91	1.43	151.61	15.66	134.31	13.88	0	1398.02	5.17	0.40	4	506	46	50	5
1683	84.54	52.17	10704	8453.57	18.98	5217.31	13.67	0	0	49.79	4.34	142.72	1.24	168.12	16.78	121.23	12.09	0	1481.35	3.33	0.42	4	506	47	50	4
1684	84.08	52.10	10705	8407.76	19.36	5210.43	12.70	0	0	46.97	3.39	139.61	1.16	205.85	17.84	137.12	11.36	0	1038.29	3.81	0.49	5	506	48	50	3
1685	84.67	54.07	10706	8467.11	16.91	5406.51	12.15	0	0	52.88	2.94	138.34	1.19	225.71	16.47	171.08	11.05	1	1475.35	4.84	0.57	4	506	49	50	2
1686	85.47	54.33	10707	8546.72	12.98	5432.74	12.35	0	0	57.06	3.88	147.59	1.12	147.46	11.48	140.22	10.92	0	1871.60	4.55	0.54	3	506	50	50	1
1687	51.30	57.02	10658	5129.69	24.36	5702.22	17.20	0	0	33.30	3.01	136.08	1.09	207.81	22.38	148.28	15.46	0	964.06	3.28	0.35	4	507	1	1	1
1688	93.77	55.17	10665	9377.33	15.38	5516.88	11.75	0	0	54.19	3.06	134.02	1.17	208.82	14.40	162.72	10.61	1	798.27	4.71	0.58	5	508	1	3	3
1689	92.46	54.32	10667	9245.62	16.53	5432.33	17.19	0	0	50.74	3.02	139.84	1.37	212.31	15.96	224.32	16.36	1	1539.67	3.72	0.51	5	508	2	3	2
1690	91.63	53.73	10668	9163.29	25.82	5373.17	17.30	0	0	37.34	2.72	142.06	1.25	260.30	26.18	187.32	15.94	1	1161.46	2.72	0.41	5	508	3	3	1
1691	91.17	55.07	10673	9117.40	21.93	5506.98	15.24	0	0	48.36	3.37	148.86	1.37	229.49	21.56	171.02	13.83	1	1960.83	3.77	0.47	5	509	1	2	2
1692	90.41	55.21	10674	9041.05	17.36	5520.83	11.15	0	0	61.31	3.42	144.97	1.33	230.36	16.89	156.43	10.06	1	2141.88	4.91	0.58	5	509	2	2	1
1693	91.89	54.56	10697	9188.90	23.94	5455.92	17.01	0	0	33.27	2.63	140.11	1.08	230.14	23.00	168.87	15.45	1	879.98	2.98	0.39	5	510	1	1	1
1694	50.86	57.57	10703	5086.42	28.34	5757.28	15.05	0	0	35.86	3.07	136.40	1.16	248.19	27.72	137.45	13.56	1	611.60	4.68	0.38	4	511	1	1	1
1695	82.55	53.45	10708	8254.73	27.99	5344.63	17.51	0	0	34.60	3.71	140.23	1.18	197.66	26.01	126.64	15.58	0	1110.46	2.45	0.31	5	512	1	1	1
1696	98.88	59.54	10737	9888.02	15.86	5954.10	12.40	0	0	40.42	3.00	136.35	0.88	164.66	14.09	129.05	10.98	0	795.19	2.88	0.49	3	513	1	1	1
1697	83.39	52.72	10758	8338.85	22.62	5271.72	15.50	0	0	40.76	3.00	136.57	1.21	230.70	21.92	165.22	14.04	1	1263.44	5.71	0.45	5	514	1	2	2
1698	86.11	51.91	10760	8611.16	19.12	5190.56	20.09	0	0	44.46	4.53	146.73	1.36	145.20	16.95	152.56	17.81	0	1970.69	3.55	0.34	5	514	2	2	1
1699	81.79	52.09	10765	8179.31	22.79	5208.92	22.57	0	0	32.28	3.08	136.10	1.16	182.55	21.38	184.15	20.48	0	947.90	2.41	0.33	5	515	1	1	1
1700	90.72	54.43	10770	9072.01	22.16	5443.31	24.96	0	0	34.06	2.53	139.83	1.26	229.01	21.65	250.36	25.13	1	1469.50	5.63	0.35	5	516	1	1	1
1701	51.21	57.87	10801	5120.82	23.80	5787.39	17.37	0	0	39.27	2.61	130.76	1.27	268.68	24.53	205.38	16.45	1	1196.71	7.39	0.40	4	517	1	17	17
1702	50.79	57.79	10802	5078.92	17.13	5778.56	17.46	0	0	43.35	2.65	133.25	1.21	216.37	16.36	219.97	16.75	1	991.38	5.08	0.47	5	517	2	17	16
1703	51.15	58.37	10803	5115.10	16.47	5837.23	15.60	0	0	45.07	3.79	140.98	1.13	151.43	14.58	143.46	13.81	0	1659.44	4.30	0.43	3	517	3	17	15
1704	51.40	58.42	10804	5140.27	17.67	5842.49	16.13	0	0	38.43	2.34	135.70	1.02	219.31	17.13	203.40	15.39	1	1233.38	4.66	0.53	5	517	4	17	14
1705	51.43	58.76	10805	5142.53	10.10	5876.38	12.56	0	0	56.92	3.77	138.44	0.97	117.48	8.88	145.92	11.05	0	1111.44	5.01	0.57	4	517	5	17	13
1706	51.17	57.76	10806	5117.42	13.41	5776.42	19.04	0	0	37.81	2.94	140.32	0.95	133.96	11.95	189.30	17.12	0	1223.67	4.20	0.45	3	517	6	17	12
1707	50.63	57.96	10807	5063.07	14.02	5795.78	13.66	0	0	43.67	3.33	139.23	0.93	141.81	12.37	138.15	12.06	0	983.15	4.11	0.49	3	517	7	17	11
1708	50.83	57.57	10808	5083.47	19.27	5757.08	12.63	0	0	37.66	2.58	139.72	0.93	214.53	18.04	143.80	11.34	1	1232.90	5.41	0.49	4	517	8	17	10
1709	50.97	57.65	10809	5096.65	9.62	5764.72	13.17	0	0	56.01	3.39	140.26	0.97	122.67	8.50	167.79	11.65	0	989.73	4.90	0.60	3	517	9	17	9
1710	51.13	58.08	10810	5112.69	10.59	5808.02	12.20	0	0	47.46	2.18	132.48	0.87	179.69	9.69	205.50	11.31	0	1148.62	4.87	0.65	4	517	10	17	8
1711	51.04	58.01	10811	5104.11	13.00	5800.81	11.74	0	0	55.00	3.36	137.04	1.07	164.53	11.59	148.78	10.45	0	993.35	4.91	0.57	3	517	11	17	7
1712	50.47	57.74	10812	5047.47	17.21	5774.04	16.30	0	0	46.10	3.72	139.33	1.23	165.17	15.35	156.53	14.54	0	1096.10	4.19	0.43	3	517	12	17	6
1713	50.72	57.52	10814	5072.38	13.89	5752.21	12.94	0	0	47.78	2.59	135.22	1.05	199.97	12.79	187.06	11.80	0	1309.35	4.90	0.57	4	517	13	17	5
1714	50.36	58.11	10815	5035.75	13.90	5810.81	16.27	0	0	39.77	2.38	135.00	0.97	181.57	12.66	210.10	15.17	1	1060.35	4.28	0.52	4	517	14	17	4
1715	50.81	57.59	10816	5080.82	14.39	5758.55	13.25	0	0	45.41	2.86	138.37	1.00	177.13	12.95	163.39	11.88	0	1069.15	3.86	0.54	4	517	15	17	3
1716	51.16	58.00	10817	5115.79	9.51	5800.30	10.16	0	0	55.06	2.66	137.74	0.85	152.75	8.47	162.96	9.06	0	1197.04	4.84	0.68	3	517	16	17	2
1717	51.62	57.36	10818	5161.93	16.38	5735.63	12.46	0	0	46.77	3.10	141.13	1.06	191.06	14.78	145.97	11.15	0	1690.58	5.37	0.52	3	517	17	17	1
1718	49.04	55.31	10830	4904.38	8.77	5531.06	10.67	0	0	74.24	5.96	139.72	1.05	84.95	7.98	102.19	9.24	1	671.23	7.99	0.52	5	518	1	3	3
1719	48.85	55.45	10831	4884.81	18.42	5545.02	10.98	0	0	47.18	3.46	137.99	1.04	193.42	16.57	116.04	9.73	0	1653.42	4.31	0.50	4	518	2	3	2
1720	48.54	55.81	10832	4853.82	11.59	5580.73	13.14	0	0	56.93	2.98	133.09	1.12	171.52	10.63	194.86	11.99	0	1385.56	4.55	0.61	5	518	3	3	1
1721	47.87	55.40	10837	4786.53	12.87	5539.89	13.42	0	0	49.50	3.90	138.61	0.99	125.73	11.30	131.13	11.78	0	1224.52	4.06	0.49	3	519	1	5	5
1722	49.03	55.20	10838	4902.83	22.47	5520.07	13.33	0	0	34.31	1.94	130.24	0.92	287.75	23.93	185.97	12.43	1	777.35	3.16	0.50	5	519	2	5	4
1723	48.07	55.25	10841	4806.66	13.98	5525.17	22.10	0	0	38.40	3.69	137.75	1.03	112.30	12.35	176.47	19.78	0	1142.12	3.30	0.38	5	519	3	5	3
1724	48.07	55.03	10842	4806.52	13.00	5502.76	14.85	0	0	52.49	3.88	137.18	1.13	135.67	11.50	154.86	13.14	0	1100.94	5.39	0.50	4	519	4	5	2
1725	48.93	55.38	10843	4892.72	19.69	5538.06	17.69	0	0	37.75	2.98	133.31	1.13	193.57	18.00	173.98	16.18	0	1002.06	4.09	0.41	5	519	5	5	1
1726	86.40	53.00	10851	8639.90	34.62	5300.08	17.97	0	0	30.96	2.86	141.73	1.18	269.29	35.32	152.62	16.29	1	1040.65	2.96	0.32	4	520	1	1	1
1727	82.17	55.78	10887	8217.01	21.11	5577.52	17.46	0	0	42.88	4.46	139.47	1.27	156.59	18.70	129.66	15.42	0	967.56	3.19	0.34	3	521	1	1	1
1728	88.18	52.42	10889	8817.88	11.38	5242.01	11.05	0	0	59.29	2.03	135.26	1.05	254.37	11.47	243.80	11.08	1	2041.44	5.83	0.69	4	522	1	4	4
1729	88.44	52.20	10890	8843.86	21.04	5219.97	20.30	0	0	43.76	3.28	147.61	1.47	218.69	19.86	209.93	19.25	1	1885.92	4.40	0.40	5	522	2	4	3
1730	89.73	54.68	10891	8972.89	16.16	5468.28	19.19	0	0	52.29	2.52	139.63	1.41	254.92	16.48	294.13	20.99	1	2133.81	7.86	0.48	4	522	3	4	2
1731	89.38	55.05	10892	8938.21	13.47	5505.05	22.80	0	0	47.19	3.85	153.92	1.29	128.24	12.03	213.12	21.15	1	2031.17	9.94	0.42	4	522	4	4	1
1732	52.67	60.00	10894	5266.82	13.50	6000.20	18.07	0	0	47.27	5.01	142.58	1.10	97.83	11.73	131.10	15.77	1	963.40	5.55	0.36	4	523	1	6	6
1733	52.49	58.15	10895	5249.34	17.23	5815.28	30.02	0	0	38.34	3.55	139.46	1.38	146.06	15.57	244.86	29.24	1	1202.02	6.90	0.34	5	523	2	6	5
1734	51.67	58.53	10898	5167.06	17.96	5852.55	18.22	0	0	40.97	2.71	134.79	1.20	212.22	16.81	211.27	17.48	1	952.02	5.30	0.46	5	523	3	6	4
1735	51.76	59.46	10899	5175.66	9.47	5945.70	14.47	0	0	61.51	4.67	141.19	1.08	95.91	8.28	146.61	12.65	1	960.94	7.23	0.52	4	523	4	6	3
1736	52.62	59.83	10903	5261.94	16.42	5982.90	11.89	0	0	49.63	3.01	135.12	1.11	209.35	15.12	153.14	10.72	1	1094.88	5.07	0.55	5	523	5	6	2
1737	50.84	59.23	10905	5083.92	14.11	5923.10	19.62	0	0	43.11	3.40	139.23	1.13	138.86	12.60	191.99	17.70	0	955.40	3.80	0.44	4	523	6	6	1
1738	87.74	54.84	10909	8774.49	22.74	5484.25	25.06	0	0	31.21	3.23	147.24	1.20	171.49	20.50	187.66	22.92	0	994.83	2.27	0.30	5	524	1	1	1
1739	49.11	58.34	10918	4910.57	16.80	5833.52	19.62	0	0	47.74	3.39	133.90	1.37	184.50	15.40	208.60	18.82	1	1138.23	5.51	0.45	5	525	1	1	1
1740	92.37	54.43	10973	9236.83	18.13	5442.73	30.61	0	0	31.37	3.40	142.89	1.16	130.06	16.22	216.48	28.28	1	1280.75	3.74	0.29	4	526	1	1	1
1741	90.55	51.50	10982	9054.78	25.45	5150.08	16.86	0	0	33.93	4.55	143.95	1.05	145.71	22.24	96.35	14.58	1	1128.67	3.25	0.26	4	527	1	1	1
1742	87.33	53.74	10989	8732.87	21.85	5373.51	34.13	0	0	28.75	3.84	149.29	1.23	127.05	19.46	197.12	30.84	0	1282.23	2.29	0.22	5	528	1	1	1
1743	51.07	57.02	10994	5107.26	52.54	5701.95	10.57	0	0	29.28	3.33	141.28	0.97	318.27	58.76	75.92	10.65	1	782.50	6.18	0.32	5	529	1	1	1
1744	50.86	57.43	11016	5086.24	24.80	5742.53	16.03	0	0	32.41	2.23	135.96	1.03	266.01	25.35	184.07	14.75	1	929.10	5.80	0.41	4	530	1	1	1
1745	49.16	55.70	11031	4915.75	13.86	5570.32	14.76	0	0	49.61	3.46	138.52	1.12	154.11	12.37	164.16	13.15	0	1580.83	4.26	0.51	4	531	1	15	15
1746	49.56	55.38	11033	4956.06	10.02	5537.58	20.57	0	0	55.73	3.62	136.01	1.22	120.06	8.95	234.77	19.82	1	1270.96	7.28	0.54	4	531	2	15	14
1747	49.94	54.75	11034	4994.18	13.45	5474.76	18.20	0	0	51.42	3.96	136.78	1.26	135.47	11.97	182.79	16.29	0	1305.94	4.32	0.46	5	531	3	15	13
1748	49.81	55.24	11035	4981.27	10.71	5524.28	15.70	0	0	47.13	2.87	136.34	0.96	136.53	9.56	197.26	14.41	0	1182.92	4.66	0.57	4	531	4	15	12
1749	49.77	55.66	11036	4977.44	14.94	5565.85	15.17	0	0	38.83	2.18	132.23	0.94	207.73	13.90	205.87	14.58	0	1409.79	4.74	0.55	5	531	5	15	11
1750	49.57	55.36	11037	4957.27	13.20	5536.09	17.58	0	0	44.78	3.17	138.41	1.07	144.96	11.79	190.44	16.13	0	1475.38	3.81	0.49	5	531	6	15	10
1751	49.74	54.78	11038	4973.60	13.79	5478.49	10.79	0	0	52.00	3.02	134.59	1.00	183.77	12.38	144.30	9.63	0	1165.54	5.78	0.59	5	531	7	15	9
1752	49.69	54.63	11039	4969.08	9.42	5463.12	15.01	0	0	66.80	5.09	139.41	1.19	94.89	8.20	151.29	13.12	1	1539.08	6.80	0.51	4	531	8	15	8
1753	49.80	55.21	11040	4980.49	14.25	5520.70	23.82	0	0	42.82	3.32	138.36	1.24	143.76	12.83	231.50	22.86	1	1495.69	5.30	0.45	5	531	9	15	7
1754	50.01	54.51	11042	5000.92	19.84	5450.75	15.68	0	0	44.43	3.33	135.70	1.25	204.52	18.33	162.86	14.27	0	1355.38	3.78	0.44	5	531	10	15	6
1755	50.09	54.29	11043	5008.61	14.87	5428.52	22.28	0	0	45.16	3.31	134.15	1.23	158.23	13.35	215.40	21.91	1	1209.06	5.56	0.48	5	531	11	15	5
1756	49.15	54.18	11045	4914.51	15.06	5418.35	19.02	0	0	44.35	3.40	133.69	1.19	152.70	13.51	191.09	17.38	0	953.17	4.11	0.45	5	531	12	15	4
1757	49.14	54.19	11046	4914.15	14.23	5418.99	19.26	0	0	48.74	4.39	137.86	1.24	122.00	12.57	164.78	17.11	0	1246.62	4.52	0.41	5	531	13	15	3
1758	49.39	54.35	11047	4939.14	9.20	5435.21	20.16	0	0	55.91	5.02	140.40	1.11	75.91	7.32	171.39	17.64	1	1090.10	9.04	0.44	4	531	14	15	2
1759	49.25	54.51	11048	4925.43	11.98	5451.41	15.40	0	0	65.92	5.41	140.24	1.36	112.48	10.51	144.60	13.51	0	1205.38	6.09	0.47	4	531	15	15	1
1760	89.07	51.93	11043	8907.15	23.51	5192.95	13.89	0	0	42.83	2.78	141.85	1.22	268.48	24.06	169.11	12.70	1	1724.08	5.31	0.47	5	532	1	1	1
1761	49.04	54.93	11062	4904.14	10.80	5493.44	16.61	0	0	56.12	3.90	136.86	1.16	120.31	9.57	184.21	14.86	0	1511.54	6.58	0.52	4	533	1	8	8
1762	49.24	55.49	11063	4924.46	14.02	5548.51	14.79	0	0	52.16	3.01	130.98	1.22	189.02	12.97	200.04	13.59	0	752.29	4.02	0.54	4	533	2	8	7
1763	49.05	55.38	11064	4904.84	17.08	5537.75	15.51	0	0	38.23	2.25	133.29	1.00	223.46	16.33	203.63	14.70	1	1181.60	5.56	0.53	5	533	3	8	6
1764	49.12	55.63	11065	4911.77	15.79	5562.87	16.24	0	0	42.83	3.34	140.63	1.08	156.96	14.10	161.56	14.47	0	1594.25	4.69	0.45	4	533	4	8	5
1765	49.51	56.18	11066	4950.70	12.06	5618.50	11.48	0	0	55.73	2.72	133.61	1.06	192.30	10.99	182.70	10.52	0	1566.96	6.23	0.63	5	533	5	8	4
1766	49.79	56.06	11067	4978.56	11.54	5605.83	9.98	0	0	65.72	3.06	133.72	1.14	192.33	10.50	166.98	9.02	0	1547.81	6.24	0.67	4	533	6	8	3
1767	49.80	56.56	11068	4980.32	14.11	5656.47	11.99	0	0	53.82	3.45	141.12	1.10	170.43	12.58	145.06	10.67	0	1711.08	4.74	0.55	3	533	7	8	2
1768	48.40	56.43	11069	4839.79	17.40	5643.40	16.94	0	0	44.00	2.83	131.68	1.20	207.44	16.50	202.49	16.02	0	959.04	3.95	0.49	5	533	8	8	1
1769	49.17	58.14	11074	4916.67	19.87	5814.21	18.20	0	0	42.67	3.54	135.82	1.30	185.65	18.14	171.05	16.41	0	1245.94	4.39	0.39	4	534	1	2	2
1770	48.06	56.02	11076	4805.53	11.71	5601.58	12.80	0	0	50.08	2.89	132.95	0.97	157.24	10.47	171.69	11.49	0	1043.58	4.94	0.59	3	534	2	2	1
1771	49.29	56.71	11082	4929.13	11.33	5670.69	11.50	0	0	53.40	3.28	139.52	0.94	142.31	10.01	144.47	10.16	0	1250.21	4.18	0.59	3	535	1	3	3
1772	49.25	57.76	11083	4925.22	18.17	5775.56	18.32	0	0	35.13	2.26	133.77	1.05	220.58	17.28	222.14	17.46	1	1202.10	4.54	0.43	4	535	2	3	2
1773	51.10	57.47	11085	5109.54	36.94	5747.50	16.75	0	0	28.80	2.40	136.08	1.09	310.98	41.18	159.27	15.30	1	899.40	4.09	0.35	5	535	3	3	1
1774	50.45	58.60	11109	5045.05	17.30	5859.69	12.33	0	0	46.51	4.72	143.96	1.01	130.77	15.07	92.96	10.59	1	1259.06	6.97	0.40	5	536	1	9	9
1775	51.76	57.38	11111	5176.03	17.58	5737.60	26.54	0	0	34.62	3.42	143.14	1.18	138.46	15.75	206.97	24.28	0	1447.00	3.36	0.32	4	536	2	9	8
1776	52.67	57.67	11112	5266.60	17.22	5766.64	15.05	0	0	51.48	3.64	139.63	1.33	189.11	15.59	165.33	13.63	0	1149.85	4.87	0.47	5	536	3	9	7
1777	52.89	56.57	11113	5289.15	11.26	5657.47	12.17	0	0	62.31	3.70	141.95	1.14	146.75	10.00	158.55	10.80	0	1602.73	5.90	0.59	3	536	4	9	6
1778	52.42	56.41	11114	5242.49	18.88	5640.93	11.85	0	0	48.10	3.34	143.16	1.13	208.91	17.28	132.58	10.60	1	1695.44	6.73	0.50	5	536	5	9	5
1779	52.96	55.89	11115	5295.67	11.02	5588.96	10.97	0	0	64.75	4.04	140.36	1.09	136.14	9.70	135.52	9.66	0	1565.40	5.77	0.59	3	536	6	9	4
1780	53.90	56.08	11116	5390.39	18.80	5608.45	12.00	0	0	44.55	2.18	132.87	1.05	280.78	19.77	193.74	11.22	1	1327.42	6.14	0.56	4	536	7	9	3
1781	51.54	57.13	11117	5153.73	12.62	5713.15	8.07	0	0	65.57	4.10	144.05	1.00	155.28	11.06	99.35	7.11	1	1426.29	7.01	0.61	4	536	8	9	2
1782	49.89	57.91	11118	4989.09	21.92	5791.22	16.20	0	0	46.16	2.79	134.49	1.33	257.06	22.18	208.88	15.30	1	1267.52	6.51	0.50	5	536	9	9	1
1783	48.19	54.34	11120	4818.75	26.29	5434.04	19.27	0	0	35.20	4.23	139.46	1.23	168.71	23.29	123.84	17.05	0	846.71	2.63	0.27	3	537	1	7	7
1784	47.68	54.61	11122	4767.93	14.69	5461.06	15.21	0	0	46.98	4.33	138.17	1.06	122.77	12.88	127.07	13.33	0	1358.67	4.95	0.41	3	537	2	7	6
1785	48.66	56.80	11124	4866.05	15.18	5679.97	14.12	0	0	47.39	2.72	135.70	1.14	206.14	14.07	192.47	12.98	0	1620.27	4.49	0.53	5	537	3	7	5
1786	49.13	56.31	11125	4913.25	10.75	5631.37	11.36	0	0	61.71	2.94	134.10	1.10	175.58	9.76	185.72	10.29	0	1463.77	5.77	0.65	4	537	4	7	4
1787	49.67	55.11	11126	4966.83	9.03	5511.32	8.49	0	0	61.78	2.78	134.43	0.85	154.91	8.01	145.70	7.54	0	1308.08	5.50	0.72	3	537	5	7	3
1788	50.01	55.07	11127	5000.86	19.96	5506.87	17.74	0	0	43.48	2.42	127.16	1.23	267.97	20.55	231.48	17.82	1	1002.04	3.77	0.50	5	537	6	7	2
1789	50.57	55.51	11128	5056.77	17.94	5550.88	16.13	0	0	45.14	2.56	131.87	1.20	236.03	17.75	217.00	15.62	1	1391.38	7.67	0.51	5	537	7	7	1
1790	50.70	54.06	11133	5070.50	11.53	5405.60	13.78	0	0	68.31	5.32	137.77	1.30	113.89	10.11	136.10	12.08	0	1296.67	6.61	0.50	4	538	1	32	32
1791	50.71	54.61	11134	5071.08	18.27	5461.00	19.43	0	0	47.93	4.41	139.33	1.41	154.01	16.25	162.77	17.56	0	1384.46	4.65	0.38	5	538	2	32	31
1792	50.68	54.44	11135	5067.76	10.21	5444.14	12.49	0	0	63.83	4.53	141.73	1.08	110.71	8.94	135.36	10.93	1	1377.40	7.99	0.55	3	538	3	32	30
1793	49.38	55.14	11139	4938.03	14.62	5514.34	19.23	0	0	43.06	3.94	140.93	1.11	123.38	12.91	162.02	17.05	0	1439.17	4.37	0.40	5	538	4	32	29
1794	49.27	54.67	11143	4926.69	15.87	5467.47	23.47	0	0	39.94	4.02	141.23	1.19	121.83	14.07	179.75	20.88	0	1239.46	3.02	0.35	5	538	5	32	28
1795	48.98	54.74	11145	4897.80	11.74	5473.60	14.47	0	0	52.45	3.87	139.87	1.05	122.80	10.34	151.39	12.75	0	1271.81	4.68	0.51	3	538	6	32	27
1796	49.42	55.50	11146	4942.28	13.56	5550.00	14.57	0	0	49.39	2.91	137.25	1.13	179.49	12.29	192.47	13.28	0	1334.94	4.54	0.54	5	538	7	32	26
1797	49.72	56.18	11147	4971.64	17.27	5617.99	11.45	0	0	46.06	2.67	137.16	1.04	227.82	16.34	154.47	10.35	1	1004.65	5.58	0.56	5	538	8	32	25
1798	49.69	56.34	11148	4968.98	25.39	5633.67	10.26	0	0	48.57	3.30	138.55	1.17	269.02	25.73	118.17	9.19	1	1372.06	7.90	0.52	5	538	9	32	24
1799	49.17	56.28	11149	4916.70	13.17	5627.50	10.66	0	0	59.07	3.42	137.03	1.10	175.72	11.77	142.55	9.49	0	1359.06	5.04	0.60	3	538	10	32	23
1800	48.70	56.20	11150	4870.42	8.84	5620.13	10.61	0	0	64.19	4.02	140.17	0.93	108.62	7.73	130.37	9.28	1	1425.52	7.38	0.61	4	538	11	32	22
1801	49.19	56.79	11151	4918.55	14.20	5678.72	13.36	0	0	53.61	3.29	137.64	1.18	179.31	12.90	169.41	12.01	0	1722.00	5.20	0.54	4	538	12	32	21
1802	48.89	56.15	11152	4888.90	15.18	5615.24	12.34	0	0	44.55	2.51	137.27	0.98	208.38	14.08	171.01	11.23	1	1423.85	5.42	0.57	5	538	13	32	20
1803	49.34	56.51	11153	4934.21	14.61	5650.56	12.68	0	0	50.35	2.89	136.02	1.11	197.89	13.36	172.68	11.46	0	1445.02	4.71	0.56	4	538	14	32	19
1804	48.48	55.68	11154	4848.34	13.47	5567.56	14.64	0	0	47.59	3.12	138.69	1.07	159.64	12.05	173.21	13.11	0	1297.83	4.96	0.52	5	538	15	32	18
1805	48.65	55.68	11155	4864.62	9.67	5567.83	12.10	0	0	64.80	4.10	137.78	1.07	117.60	8.50	147.21	10.63	0	1192.67	6.48	0.59	4	538	16	32	17
1806	48.78	55.75	11156	4877.89	12.87	5574.62	13.33	0	0	53.32	3.53	137.44	1.10	150.38	11.43	155.79	11.84	0	1078.58	5.55	0.54	4	538	17	32	16
1807	49.75	56.21	11158	4975.31	16.78	5620.91	26.29	0	0	33.23	2.82	135.47	1.10	155.05	15.16	233.62	25.37	1	953.40	3.61	0.37	5	538	18	32	15
1808	49.13	54.99	11159	4913.36	15.50	5498.84	13.86	0	0	48.17	4.03	139.81	1.08	142.83	13.65	127.81	12.21	0	1417.79	3.98	0.45	3	538	19	32	14
1809	48.96	55.36	11160	4896.29	13.38	5536.48	15.48	0	0	48.07	3.54	139.78	1.08	140.55	11.88	162.48	13.73	0	1180.67	4.84	0.49	4	538	20	32	13
1810	49.34	55.22	11162	4933.65	12.94	5522.38	12.49	0	0	50.52	3.48	142.06	0.99	145.08	11.43	140.08	11.04	0	1348.40	4.57	0.54	3	538	21	32	12
1811	49.88	55.75	11163	4987.88	19.72	5574.75	21.20	0	0	36.36	2.45	134.51	1.17	227.08	18.94	233.13	21.08	1	1496.65	6.47	0.44	5	538	22	32	11
1812	49.09	54.83	11165	4909.03	13.72	5482.58	14.15	0	0	48.35	4.47	140.48	1.01	114.09	11.99	117.61	12.36	0	1156.40	4.03	0.42	3	538	23	32	10
1813	49.33	55.27	11166	4932.59	12.98	5527.10	16.75	0	0	53.72	4.92	141.03	1.19	108.97	11.37	140.64	14.67	1	1305.83	6.12	0.42	3	538	24	32	9
1814	49.25	54.62	11167	4924.74	10.35	5461.69	12.10	0	0	62.31	4.03	138.89	1.07	123.18	9.11	144.05	10.64	0	1371.48	5.75	0.58	3	538	25	32	8
1815	49.72	54.92	11168	4972.08	10.41	5492.39	17.07	0	0	52.39	4.03	138.54	1.06	104.47	9.16	170.92	15.08	1	1240.88	5.84	0.50	4	538	26	32	7
1816	49.09	54.64	11169	4909.14	16.27	5464.03	14.89	0	0	45.04	3.99	139.39	1.07	141.63	14.33	129.66	13.12	0	1458.10	4.83	0.42	3	538	27	32	6
1817	49.88	55.05	11170	4988.08	18.92	5505.07	15.39	0	0	38.15	2.59	135.30	1.05	215.32	17.73	177.39	14.06	1	880.21	5.64	0.47	5	538	28	32	5
1818	49.36	55.47	11171	4936.20	23.67	5547.44	22.30	0	0	35.21	2.91	136.05	1.30	222.35	22.43	207.37	21.34	1	1184.85	4.45	0.37	5	538	29	32	4
1819	49.77	54.73	11174	4977.10	18.61	5473.47	17.81	0	0	46.50	3.15	134.08	1.35	213.84	17.42	200.43	17.10	1	1312.62	6.52	0.46	5	538	30	32	3
1820	50.46	55.26	11175	5045.60	10.91	5526.19	10.46	0	0	58.79	2.72	136.76	1.01	183.58	9.86	175.55	9.53	0	1733.58	6.61	0.67	4	538	31	32	2
1821	50.18	55.71	11176	5018.07	17.23	5571.50	14.21	0	0	46.09	2.94	135.38	1.16	208.04	16.14	174.49	12.88	1	1335.60	6.29	0.50	5	538	32	32	1
1822	86.02	53.46	11168	8601.65	18.26	5345.99	31.45	0	0	32.25	4.21	147.66	1.18	108.01	16.16	185.40	27.96	1	1168.15	3.81	0.26	5	539	1	1	1
1823	88.31	53.86	11185	8830.58	15.75	5385.74	25.96	0	0	35.27	3.03	146.56	1.13	143.36	14.19	230.15	24.65	1	1384.69	4.45	0.37	4	540	1	1	1
1824	87.59	52.98	11191	8758.73	31.18	5297.63	19.35	0	0	31.14	1.99	131.97	1.09	337.18	37.31	225.77	19.44	1	1575.96	4.14	0.42	5	541	1	1	1
1825	48.92	57.58	11218	4891.58	13.88	5758.30	15.13	0	0	50.32	3.98	138.41	1.13	135.50	12.26	147.68	13.35	0	1157.77	5.02	0.47	3	542	1	1	1
1826	51.63	59.00	11221	5162.64	14.92	5900.03	23.75	0	0	39.71	3.33	136.97	1.13	138.35	13.31	207.55	22.91	0	1111.00	3.83	0.42	5	543	1	13	13
1827	51.80	58.75	11222	5179.55	13.81	5874.71	15.30	0	0	52.85	3.55	134.11	1.22	159.34	12.39	175.86	13.84	0	681.54	5.09	0.52	5	543	2	13	12
1828	51.95	57.59	11223	5194.55	14.46	5759.42	10.78	0	0	54.23	3.56	142.87	1.05	169.90	12.85	126.95	9.55	0	1027.79	4.40	0.55	3	543	3	13	11
1829	51.19	58.26	11225	5119.36	11.99	5825.72	11.56	0	0	51.74	2.86	137.94	0.97	168.50	10.73	162.59	10.34	0	1157.35	4.94	0.61	3	543	4	13	10
1830	51.78	57.12	11226	5177.87	13.78	5712.26	11.28	0	0	50.82	3.27	144.41	0.99	165.30	12.23	135.34	10.00	0	1599.38	4.50	0.56	3	543	5	13	9
1831	52.34	56.93	11227	5234.41	17.08	5693.34	9.40	0	0	56.88	2.78	141.79	1.13	261.12	17.16	151.32	8.53	1	1983.58	7.25	0.63	4	543	6	13	8
1832	52.62	55.47	11228	5262.22	19.76	5546.64	11.85	0	0	51.82	2.46	131.27	1.22	301.19	21.78	196.06	11.29	1	1816.29	6.19	0.57	4	543	7	13	7
1833	53.59	56.39	11229	5358.51	17.61	5638.83	9.35	0	0	43.24	2.47	143.04	0.86	233.91	16.71	127.52	8.38	1	1313.35	4.61	0.59	3	543	8	13	6
1834	54.43	56.71	11230	5442.61	14.76	5670.56	15.67	0	0	46.62	3.88	143.92	1.10	136.76	13.03	145.18	13.83	0	1290.35	4.53	0.44	3	543	9	13	5
1835	54.74	55.14	11231	5473.60	13.98	5513.53	12.81	0	0	53.42	3.63	141.48	1.12	159.29	12.41	146.03	11.38	0	1242.92	3.43	0.53	3	543	10	13	4
1836	53.57	55.36	11232	5356.65	16.38	5535.70	20.86	0	0	43.93	4.40	141.66	1.25	126.50	14.48	160.59	18.56	0	1132.69	3.69	0.36	5	543	11	13	3
1837	55.21	55.13	11233	5520.60	19.30	5513.35	15.04	0	0	41.45	2.94	135.19	1.14	210.14	17.88	165.46	13.64	1	969.94	4.39	0.46	5	543	12	13	2
1838	52.61	56.34	11234	5261.50	22.76	5633.77	14.05	0	0	41.81	2.82	139.46	1.17	249.26	22.61	163.97	12.76	1	1719.23	5.45	0.47	4	543	13	13	1
1839	49.50	57.02	11235	4949.62	12.45	5701.59	13.28	0	0	55.30	2.89	134.44	1.16	186.02	11.34	197.22	12.25	0	1333.25	4.72	0.59	4	544	1	3	3
1840	49.50	56.00	11236	4950.45	9.05	5599.72	7.92	0	0	75.48	3.46	137.13	0.99	152.21	7.99	133.26	7.00	0	818.00	5.92	0.72	3	544	2	3	2
1841	49.19	55.43	11237	4919.12	15.46	5542.99	17.88	0	0	42.88	3.47	135.59	1.12	148.24	13.77	170.29	16.14	0	1172.23	4.35	0.44	5	544	3	3	1
1842	50.37	57.03	11252	5037.46	38.52	5703.06	15.33	0	0	26.87	2.66	137.32	0.98	282.70	40.25	121.55	13.77	1	980.69	5.11	0.32	4	545	1	8	8
1843	49.21	58.11	11255	4921.26	22.65	5810.85	15.74	0	0	33.58	2.25	133.38	1.01	251.89	22.63	184.68	14.49	1	1106.81	3.99	0.43	4	545	2	8	7
1844	51.24	57.50	11258	5124.23	16.05	5749.72	14.90	0	0	46.17	3.14	139.93	1.15	183.63	14.52	170.86	13.41	0	1240.77	3.74	0.49	5	545	3	8	6
1845	51.28	57.22	11259	5128.27	15.44	5722.22	13.74	0	0	43.08	2.70	139.44	1.02	191.21	14.04	170.71	12.40	0	1290.94	3.56	0.52	3	545	4	8	5
1846	52.20	56.24	11260	5219.55	11.14	5624.13	10.09	0	0	62.67	3.06	136.77	1.06	177.34	10.01	160.56	9.07	0	1516.02	5.73	0.66	4	545	5	8	4
1847	51.18	55.70	11261	5117.76	15.24	5570.17	10.42	0	0	54.34	3.45	141.91	1.07	184.99	13.65	127.01	9.26	0	1380.81	5.13	0.56	4	545	6	8	3
1848	50.22	56.79	11262	5021.50	11.04	5678.56	9.77	0	0	57.83	2.72	136.76	0.96	182.25	9.96	161.67	8.77	0	1603.00	5.18	0.67	3	545	7	8	2
1849	49.70	56.56	11263	4969.56	11.38	5655.67	17.12	0	0	44.52	2.80	138.25	0.99	140.66	10.20	209.41	15.72	1	1451.92	5.49	0.54	4	545	8	8	1
1850	87.52	54.44	11252	8751.83	20.78	5444.01	23.33	0	0	33.88	4.02	149.77	1.16	135.09	18.37	151.64	20.61	0	1639.98	2.55	0.28	3	546	1	1	1
1851	91.43	56.67	11252	9142.94	27.23	5666.87	28.95	0	0	29.01	2.12	133.67	1.13	268.13	28.01	265.60	29.06	1	1428.98	3.47	0.41	5	547	1	1	1
1852	81.04	54.22	11257	8104.10	14.96	5421.80	12.75	0	0	41.23	3.64	136.11	0.85	130.36	13.09	111.10	11.16	1	468.50	2.35	0.44	3	548	1	1	1
1853	92.39	55.65	11263	9239.11	14.96	5564.55	13.07	0	0	48.54	2.43	137.98	1.07	224.41	14.60	202.09	12.33	1	1739.60	5.20	0.59	5	549	1	1	1
1854	50.10	54.17	11279	5010.10	14.92	5416.70	27.01	0	0	36.18	3.73	139.98	1.11	112.26	13.23	200.39	24.66	0	1175.23	3.05	0.34	5	550	1	3	3
1855	49.63	55.70	11280	4962.84	13.39	5569.63	14.67	0	0	55.09	3.39	134.46	1.25	169.29	12.05	185.13	13.27	0	1257.92	6.43	0.54	4	550	2	3	2
1856	49.86	57.70	11282	4985.84	18.76	5770.24	19.43	0	0	34.70	2.27	135.42	1.07	223.32	17.93	227.59	18.92	1	952.02	4.71	0.44	5	550	3	3	1
1857	49.92	58.99	11293	4991.76	21.51	5899.23	26.48	0	0	31.08	2.91	139.42	1.20	179.70	19.65	217.45	24.98	1	1131.81	4.62	0.32	5	551	1	1	1
1858	89.85	55.90	11304	8985.39	25.41	5590.47	17.09	0	0	34.84	2.91	142.46	1.15	230.50	24.40	160.21	15.49	1	1262.44	4.64	0.37	5	552	1	1	1
1859	51.69	56.26	11341	5168.73	30.68	5625.81	14.84	0	0	29.03	2.66	136.90	0.96	250.92	30.05	126.55	13.33	1	865.38	4.54	0.36	4	553	1	1	1
1860	85.19	52.69	11345	8519.11	28.73	5269.43	14.91	0	0	38.61	3.31	141.70	1.17	233.46	28.28	135.34	13.33	1	1561.75	3.70	0.41	5	554	1	6	6
1861	85.00	52.88	11346	8499.83	14.61	5287.56	16.12	0	0	46.98	2.86	143.70	1.17	187.62	13.42	205.81	14.96	0	1594.54	3.22	0.52	5	554	2	6	5
1862	86.26	54.43	11347	8625.76	17.82	5442.85	14.83	0	0	44.08	3.06	149.76	1.16	199.03	16.31	166.72	13.38	0	1756.62	4.09	0.47	3	554	3	6	4
1863	86.94	54.93	11348	8693.53	16.82	5493.45	14.76	0	0	50.94	2.84	144.12	1.30	232.31	16.28	206.78	13.91	1	1671.29	5.96	0.51	4	554	4	6	3
1864	88.10	56.05	11349	8810.39	14.89	5605.48	17.35	0	0	44.33	2.79	146.46	1.16	185.15	13.64	213.20	16.27	1	1647.62	5.58	0.49	5	554	5	6	2
1865	87.36	54.87	11350	8736.15	16.14	5487.08	13.96	0	0	52.85	2.48	136.54	1.25	255.93	16.37	229.76	13.61	1	1657.90	6.27	0.56	4	554	6	6	1
1866	90.75	54.77	11353	9075.15	23.13	5476.82	15.28	0	0	46.52	3.00	145.75	1.38	263.93	23.57	186.89	14.09	1	1892.81	5.52	0.44	4	555	1	2	2
1867	92.12	55.19	11354	9211.83	23.54	5518.69	21.54	0	0	38.69	4.17	148.12	1.38	169.27	21.05	155.10	19.23	0	1362.73	3.06	0.30	5	555	2	2	1
1868	87.78	56.63	11357	8778.27	13.87	5663.38	10.62	0	0	59.73	3.16	141.94	1.16	202.82	12.71	156.37	9.60	0	1593.33	4.32	0.61	5	556	1	15	15
1869	89.08	55.67	11358	8908.31	20.12	5566.63	17.34	0	0	42.50	2.92	146.77	1.28	224.91	19.27	196.17	16.28	1	2110.33	6.37	0.45	5	556	2	15	14
1870	87.23	56.72	11359	8722.72	20.15	5672.10	15.80	0	0	45.00	3.13	142.09	1.30	223.32	19.05	177.46	14.54	1	961.77	5.40	0.46	5	556	3	15	13
1871	86.74	55.75	11361	8674.25	19.39	5575.02	21.49	0	0	43.83	2.63	139.28	1.36	239.22	19.46	265.46	22.08	1	1481.92	5.10	0.45	5	556	4	15	12
1872	85.48	55.40	11362	8548.31	18.29	5539.91	17.17	0	0	38.14	2.19	138.01	1.06	239.46	18.17	228.45	16.80	1	1393.08	3.67	0.50	5	556	5	15	11
1873	85.86	55.20	11364	8586.28	14.05	5519.94	10.67	0	0	60.66	3.74	145.07	1.16	176.07	12.54	134.03	9.49	0	1954.69	4.45	0.58	5	556	6	15	10
1874	86.79	55.07	11365	8679.01	16.23	5506.64	13.91	0	0	51.61	2.81	141.81	1.27	230.22	15.60	200.29	12.97	1	2059.58	4.97	0.53	5	556	7	15	9
1875	87.61	52.83	11366	8760.55	19.62	5283.09	20.24	0	0	47.76	4.60	151.14	1.51	158.00	17.49	162.98	18.07	0	2042.94	3.82	0.35	5	556	8	15	8
1876	90.08	52.58	11369	9008.15	31.56	5258.23	15.84	0	0	39.93	3.11	146.49	1.32	276.63	32.10	159.66	14.37	1	1752.08	3.99	0.41	5	556	9	15	7
1877	92.49	53.40	11371	9249.01	22.30	5339.64	24.27	0	0	36.90	2.53	136.73	1.31	243.92	22.37	261.91	24.85	1	1450.94	4.54	0.42	5	556	10	15	6
1878	91.47	53.33	11374	9147.27	14.50	5332.83	17.17	0	0	48.71	1.99	132.21	1.13	261.79	14.92	299.06	18.68	1	1669.23	3.48	0.59	5	556	11	15	5
1879	90.62	52.61	11375	9062.15	24.51	5260.64	19.36	0	0	35.38	2.47	143.23	1.21	265.23	25.07	212.98	18.86	1	1574.98	4.60	0.41	5	556	12	15	4
1880	90.30	52.11	11376	9030.27	17.31	5211.06	15.85	0	0	45.35	2.78	139.39	1.23	219.58	16.36	201.65	14.84	1	1822.08	5.00	0.49	5	556	13	15	3
1881	89.65	51.73	11377	8964.89	17.34	5173.17	20.39	0	0	47.45	4.85	148.59	1.38	131.04	15.33	153.97	18.00	0	1757.04	3.48	0.35	5	556	14	15	2
1882	89.88	52.53	11378	8987.63	17.87	5252.68	14.06	0	0	48.39	2.60	136.00	1.22	251.91	17.81	202.18	13.46	1	1447.31	5.36	0.54	5	556	15	15	1
1883	90.75	54.50	11368	9074.76	13.68	5449.86	17.17	0	0	46.86	2.47	147.59	1.13	202.09	12.90	242.29	17.06	1	2075.02	5.63	0.55	5	557	1	1	1
1884	93.41	54.35	11381	9341.24	23.79	5434.87	16.73	0	0	36.42	2.16	135.68	1.10	283.41	24.91	217.84	16.20	1	1337.71	4.14	0.49	5	558	1	1	1
1885	83.43	53.92	11397	8343.05	11.92	5392.05	13.52	0	0	49.50	2.41	131.47	1.01	189.52	11.14	214.51	12.69	1	1088.85	4.09	0.62	5	559	1	3	3
1886	82.85	52.78	11399	8285.43	12.92	5278.16	13.63	0	0	60.57	5.42	135.60	1.20	110.96	11.29	117.02	11.90	1	882.44	4.64	0.44	4	559	2	3	2
1887	85.20	52.91	11400	8520.40	18.56	5290.54	19.26	0	0	44.50	2.39	133.16	1.26	258.77	18.89	256.19	19.59	1	1936.71	5.01	0.51	5	559	3	3	1
1888	87.19	53.70	11421	8718.53	17.68	5369.90	36.59	0	0	30.80	4.53	147.29	1.16	92.90	15.64	187.70	33.64	1	1272.46	4.66	0.23	5	560	1	1	1
1889	88.63	51.11	11457	8863.45	21.90	5111.32	17.02	0	0	41.49	2.45	134.18	1.21	276.57	22.89	213.34	16.96	1	1208.60	3.73	0.51	5	561	1	1	1
1890	49.42	54.78	11465	4942.24	12.79	5477.97	29.61	0	0	39.45	4.07	138.98	1.13	95.72	11.15	211.57	28.10	1	1310.08	7.00	0.36	5	562	1	2	2
1891	50.31	53.52	11466	5030.65	14.37	5351.93	15.71	0	0	44.42	3.33	133.63	1.04	148.59	12.77	161.63	14.12	0	655.31	3.88	0.48	5	562	2	2	1
1892	48.83	55.00	11474	4882.88	20.54	5499.98	17.98	0	0	37.03	3.17	135.87	1.14	186.05	18.58	163.32	16.18	0	997.85	2.93	0.38	5	563	1	2	2
1893	50.36	56.16	11475	5035.84	15.65	5615.92	19.78	0	0	41.35	2.25	132.95	1.14	222.41	15.25	269.96	20.47	1	1204.90	5.92	0.48	4	563	2	2	1
1894	50.25	54.87	11486	5025.33	18.35	5487.10	17.24	0	0	39.36	2.30	130.42	1.08	237.78	18.02	219.32	17.02	1	999.08	5.56	0.50	4	564	1	8	8
1895	49.30	54.40	11490	4930.30	16.03	5440.48	18.26	0	0	46.79	5.41	138.78	1.19	106.53	13.99	121.32	15.93	1	584.98	5.71	0.33	5	564	2	8	7
1896	49.41	54.68	11491	4940.55	13.74	5468.24	17.66	0	0	45.43	3.90	137.39	1.09	123.50	12.13	158.70	15.58	0	1065.29	3.71	0.43	3	564	3	8	6
1897	49.83	54.86	11493	4983.49	14.90	5485.72	22.17	0	0	41.80	3.12	133.20	1.17	155.59	13.39	218.03	21.53	1	989.02	4.65	0.45	5	564	4	8	5
1898	50.50	55.48	11494	5050.34	19.61	5547.70	15.48	0	0	36.65	2.23	133.76	1.02	246.73	19.31	197.75	14.71	1	777.81	4.67	0.48	5	564	5	8	4
1899	50.26	55.12	11496	5026.04	18.06	5512.22	17.48	0	0	43.52	3.64	136.36	1.23	167.39	16.15	161.87	15.66	0	1427.27	4.11	0.41	4	564	6	8	3
1900	50.03	54.64	11497	5002.83	12.37	5464.00	14.85	0	0	50.30	3.22	135.19	1.08	150.13	11.06	179.88	13.31	0	1100.19	4.45	0.54	5	564	7	8	2
1901	50.65	55.28	11499	5065.13	13.66	5527.64	13.88	0	0	48.00	3.90	137.68	1.01	129.53	12.01	131.58	12.20	0	961.75	5.08	0.47	4	564	8	8	1
1902	88.05	49.36	11486	8804.76	28.46	4936.00	38.42	0	0	27.00	5.90	150.22	1.33	100.30	25.02	135.30	33.56	1	533.50	4.26	0.03	5	565	1	1	1
1903	49.06	57.50	11504	4906.20	19.36	5749.94	19.64	0	0	33.13	2.88	138.06	1.04	172.97	17.49	175.75	17.67	0	1414.94	2.91	0.37	4	566	1	1	1
1904	89.47	55.95	11552	8947.21	16.74	5594.80	19.61	0	0	39.91	3.06	148.78	1.17	170.70	15.11	198.09	18.07	0	1851.00	3.46	0.42	4	567	1	1	1
1905	92.13	52.26	11583	9213.00	22.19	5226.05	15.07	0	0	44.60	3.40	137.72	1.26	214.22	21.48	154.07	13.53	1	1281.92	4.83	0.45	5	568	1	5	5
1906	90.52	53.35	11585	9052.40	13.36	5334.50	13.40	0	0	50.32	2.80	144.78	1.09	186.97	12.13	186.12	12.37	0	1812.92	3.48	0.57	5	568	2	5	4
1907	88.20	53.68	11586	8819.60	10.28	5368.10	10.18	0	0	70.26	3.46	146.11	1.14	161.78	9.17	160.31	9.08	0	1740.73	6.70	0.67	3	568	3	5	3
1908	87.10	55.26	11587	8710.43	28.31	5525.72	22.21	0	0	32.34	3.12	145.23	1.31	224.85	27.06	180.99	20.29	1	1400.92	4.29	0.29	4	568	4	5	2
1909	87.10	56.13	11588	8710.01	26.77	5613.36	19.75	0	0	39.18	2.75	137.08	1.37	279.59	28.10	212.59	19.47	1	1192.65	5.19	0.40	5	568	5	5	1
1910	88.84	52.42	11584	8884.44	20.72	5241.64	15.17	0	0	43.93	2.41	141.57	1.23	277.83	21.75	218.34	14.45	1	1721.94	4.46	0.47	4	569	1	1	1
1911	51.35	56.72	11589	5135.25	27.97	5672.40	12.22	0	0	33.33	2.57	135.87	0.94	267.69	28.31	124.12	10.98	1	759.46	3.79	0.44	4	570	1	1	1
1912	50.60	56.76	11614	5060.06	17.62	5676.23	12.05	0	0	35.22	2.60	138.07	0.80	184.49	15.73	126.51	10.70	0	904.27	3.45	0.49	4	571	1	1	1
1913	82.86	54.67	11642	8285.72	23.23	5466.74	19.07	0	0	38.02	3.59	141.59	1.28	190.36	21.07	157.12	17.12	0	1039.48	2.67	0.35	5	572	1	1	1
1914	86.54	53.76	11646	8653.81	14.28	5376.32	11.70	0	0	57.19	2.92	147.54	1.21	216.62	13.36	179.65	10.67	1	2672.73	6.87	0.60	5	573	1	3	3
1915	87.48	52.43	11647	8747.92	18.78	5243.28	16.14	0	0	46.91	3.60	146.69	1.32	190.01	17.01	163.82	14.51	0	1695.08	3.66	0.43	4	573	2	3	2
1916	87.39	54.64	11648	8738.69	16.70	5464.32	14.75	0	0	51.30	3.13	148.25	1.32	212.54	15.59	189.24	13.52	1	2291.27	5.66	0.49	3	573	3	3	1
1917	91.45	53.40	11655	9145.19	22.41	5339.61	20.61	0	0	40.37	2.33	135.77	1.29	279.43	23.50	264.65	21.25	1	1118.42	3.21	0.46	5	574	1	3	3
1918	91.58	53.34	11656	9158.00	16.14	5333.93	10.14	0	0	53.77	2.20	135.21	1.05	282.33	16.91	194.31	9.56	1	2004.83	4.65	0.67	5	574	2	3	2
1919	93.63	54.56	11658	9362.64	19.14	5455.99	22.26	0	0	41.44	2.66	135.63	1.36	229.07	18.82	263.46	22.76	1	1475.54	3.11	0.43	5	574	3	3	1
1920	89.71	56.00	11662	8970.50	17.25	5599.89	16.11	0	0	38.36	2.92	141.07	1.02	175.92	15.49	164.36	14.47	0	970.25	2.78	0.44	3	575	1	4	4
1921	87.89	55.22	11663	8789.38	18.66	5522.44	13.37	0	0	45.20	2.89	146.34	1.15	223.73	17.64	163.83	12.12	1	1541.98	4.87	0.50	3	575	2	4	3
1922	86.28	54.00	11664	8628.10	15.84	5399.87	16.36	0	0	46.33	3.71	150.33	1.17	153.06	14.08	157.96	14.56	0	1889.00	3.71	0.44	3	575	3	4	2
1923	85.36	51.84	11665	8536.09	22.82	5183.61	17.43	0	0	39.73	2.57	131.74	1.21	260.29	23.14	204.89	16.99	1	1363.75	3.29	0.48	5	575	4	4	1
1924	84.74	54.68	11673	8474.22	26.77	5467.54	14.38	0	0	40.01	2.83	135.92	1.19	265.96	27.12	159.43	13.04	1	1166.10	4.20	0.45	5	576	1	1	1
1925	87.14	55.64	11713	8714.38	36.15	5563.73	15.27	0	0	34.12	2.91	142.45	1.13	280.18	36.25	139.79	13.74	1	1235.25	3.98	0.39	5	577	1	1	1
1926	100.06	15.10	11733	10006.45	21.71	1509.65	16.26	0	0	31.25	2.97	132.92	0.92	176.15	19.38	132.29	14.44	0	642.96	4.20	0.36	4	578	1	1	1
1927	84.94	52.37	11775	8493.56	15.20	5236.64	11.36	0	0	63.75	3.63	138.12	1.33	206.10	14.02	155.61	10.26	0	1307.94	4.07	0.58	5	579	1	8	8
1928	85.45	52.26	11776	8544.60	17.90	5225.51	19.91	0	0	40.52	2.49	140.19	1.21	222.51	17.45	244.49	19.79	1	1320.67	4.20	0.47	5	579	2	8	7
1929	85.42	54.51	11777	8542.28	13.19	5451.15	11.82	0	0	68.11	4.85	150.99	1.30	142.86	11.61	127.98	10.41	0	1532.92	5.27	0.53	3	579	3	8	6
1930	85.68	53.93	11778	8568.45	21.93	5393.02	14.16	0	0	52.18	3.46	144.57	1.47	250.06	21.64	167.95	12.93	1	1854.00	6.91	0.47	5	579	4	8	5
1931	85.35	53.34	11779	8534.64	15.14	5334.15	13.28	0	0	54.64	2.40	135.25	1.21	256.40	15.36	230.96	13.04	1	1599.88	3.76	0.60	5	579	5	8	4
1932	83.36	54.14	11780	8335.53	17.91	5414.04	30.48	0	0	37.03	4.86	147.77	1.31	105.24	15.75	178.30	27.18	1	1467.42	3.90	0.25	5	579	6	8	3
1933	82.49	53.43	11781	8248.69	21.92	5342.66	19.71	0	0	36.96	3.83	142.58	1.21	163.56	19.49	147.17	17.53	0	1040.44	2.62	0.32	3	579	7	8	2
1934	81.93	53.88	11783	8193.38	16.32	5388.02	16.38	0	0	41.28	3.19	138.13	1.07	163.68	14.60	164.29	14.65	0	816.90	2.98	0.45	5	579	8	8	1
1935	48.57	55.71	11776	4856.57	12.44	5570.81	11.97	0	0	45.98	3.46	140.76	0.85	127.35	10.91	122.48	10.49	0	1212.10	4.01	0.52	4	580	1	41	41
1936	49.49	56.39	11777	4948.81	17.00	5639.28	22.19	0	0	41.74	2.65	136.26	1.26	206.75	16.32	257.79	22.47	1	1559.71	7.04	0.45	5	580	2	41	40
1937	49.19	55.48	11778	4918.98	17.77	5547.59	15.01	0	0	45.46	2.82	131.54	1.19	219.71	16.92	187.82	14.03	1	970.65	6.29	0.50	5	580	3	41	39
1938	49.49	55.94	11779	4948.52	19.29	5594.33	18.99	0	0	35.88	2.93	137.62	1.11	184.06	17.47	181.06	17.25	0	1157.67	3.61	0.39	5	580	4	41	38
1939	49.49	55.32	11783	4949.04	12.47	5531.85	15.35	0	0	51.90	3.90	137.98	1.11	128.32	11.02	157.53	13.62	0	1217.04	5.40	0.49	4	580	5	41	37
1940	48.81	55.52	11785	4880.70	15.28	5551.88	16.17	0	0	43.74	3.27	136.10	1.09	158.77	13.65	167.93	14.44	0	1042.71	4.09	0.46	4	580	6	41	36
1941	48.62	55.23	11787	4861.70	14.90	5522.56	18.93	0	0	38.91	2.84	135.19	1.04	158.94	13.39	199.06	17.51	0	1152.65	3.12	0.47	5	580	7	41	35
1942	49.64	55.26	11789	4963.64	18.73	5525.84	16.12	0	0	47.54	3.85	137.09	1.31	179.47	16.80	154.60	14.46	0	1621.52	3.94	0.42	5	580	8	41	34
1943	49.56	55.45	11790	4955.71	13.23	5544.72	11.23	0	0	58.27	3.13	134.80	1.14	191.11	11.99	162.81	10.10	0	1042.58	5.67	0.61	5	580	9	41	33
1944	49.79	55.45	11791	4978.72	15.92	5545.17	19.01	0	0	39.11	3.08	139.01	1.09	157.35	14.29	187.31	17.16	0	1053.40	2.92	0.42	4	580	10	41	32
1945	49.56	55.47	11792	4956.47	24.69	5547.49	16.21	0	0	40.14	2.80	136.47	1.27	265.61	25.16	182.27	15.18	1	1582.23	7.02	0.43	5	580	11	41	31
1946	50.63	55.39	11793	5063.14	18.27	5538.52	16.53	0	0	45.47	2.88	132.16	1.25	217.55	17.71	201.70	15.59	1	1401.71	5.77	0.51	5	580	12	41	30
1947	50.65	55.89	11794	5065.36	16.89	5589.10	18.80	0	0	41.67	2.26	128.82	1.11	232.53	16.73	248.97	18.94	1	1454.92	4.36	0.54	5	580	13	41	29
1948	49.75	55.05	11795	4974.86	13.12	5505.01	13.87	0	0	58.97	3.69	134.91	1.27	162.64	11.74	171.64	12.48	0	1428.96	5.39	0.55	5	580	14	41	28
1949	50.02	55.08	11796	5001.52	9.98	5508.04	10.64	0	0	69.34	3.52	136.78	1.12	152.09	8.88	162.06	9.49	0	1764.10	6.80	0.66	3	580	15	41	27
1950	49.78	53.64	11799	4977.99	14.10	5363.59	16.14	0	0	48.01	3.35	131.18	1.14	156.87	12.60	177.20	14.83	0	1360.94	5.03	0.50	5	580	16	41	26
1951	51.71	54.11	11800	5171.00	17.00	5411.04	19.74	0	0	43.60	3.55	138.54	1.28	162.61	15.27	187.51	17.99	0	1281.65	3.73	0.43	5	580	17	41	25
1952	50.61	54.36	11801	5061.30	18.34	5435.99	16.28	0	0	44.69	2.79	133.95	1.25	227.92	17.52	202.46	15.42	1	1452.79	4.34	0.49	5	580	18	41	24
1953	49.38	56.78	11802	4937.70	14.15	5677.56	15.61	0	0	42.95	2.09	131.48	1.02	223.61	13.80	246.43	15.46	1	1460.40	6.87	0.56	4	580	19	41	23
1954	50.52	57.87	11803	5052.24	19.29	5787.11	16.44	0	0	41.49	2.36	134.16	1.19	259.06	19.57	226.50	15.89	1	1532.02	4.77	0.45	4	580	20	41	22
1955	49.32	57.51	11804	4932.25	11.79	5750.70	9.54	0	0	68.69	5.27	145.17	1.07	117.75	10.26	95.11	8.20	1	1505.27	9.23	0.54	5	580	21	41	21
1956	50.31	57.14	11805	5031.02	11.32	5714.37	10.95	0	0	60.78	2.80	134.28	1.10	191.83	10.34	185.60	9.98	0	1247.10	6.14	0.65	3	580	22	41	20
1957	50.56	57.48	11806	5055.56	12.15	5747.73	12.93	0	0	56.06	3.38	139.65	1.12	156.28	10.84	166.12	11.53	0	1346.17	4.35	0.57	3	580	23	41	19
1958	49.53	56.79	11807	4953.03	19.73	5679.25	12.42	0	0	48.03	2.46	134.26	1.19	283.89	20.96	192.24	11.55	1	1478.56	6.87	0.53	4	580	24	41	18
1959	49.72	57.57	11808	4971.70	19.37	5756.65	15.09	0	0	45.19	1.93	127.16	1.13	322.62	22.54	264.30	15.63	1	1200.71	6.53	0.52	5	580	25	41	17
1960	52.57	57.07	11809	5256.52	15.60	5706.68	16.92	0	0	45.89	2.91	140.44	1.20	190.43	14.57	207.10	15.74	0	1629.17	3.73	0.49	4	580	26	41	16
1961	54.62	56.01	11810	5462.08	17.88	5600.54	14.35	0	0	43.80	3.01	141.71	1.13	201.79	16.37	163.09	12.96	0	1720.40	3.53	0.48	4	580	27	41	15
1962	54.14	56.32	11811	5413.65	22.74	5632.17	10.39	0	0	47.99	2.94	142.97	1.12	269.69	23.15	132.81	9.36	1	1652.25	5.46	0.54	4	580	28	41	14
1963	52.40	55.92	11812	5240.37	12.37	5591.66	8.68	0	0	61.27	3.22	142.18	0.99	181.53	11.03	127.64	7.71	0	1897.00	5.07	0.65	4	580	29	41	13
1964	53.75	55.17	11813	5375.47	19.04	5517.19	15.48	0	0	43.08	3.12	139.95	1.19	203.81	17.51	166.86	14.05	0	1265.96	3.57	0.46	5	580	30	41	12
1965	54.14	55.64	11814	5413.90	13.96	5563.98	11.90	0	0	66.33	4.29	141.67	1.34	166.86	12.43	142.34	10.57	0	1756.12	6.35	0.55	3	580	31	41	11
1966	51.65	55.62	11816	5164.88	16.78	5562.10	12.18	0	0	55.35	3.22	139.61	1.28	222.27	15.78	164.16	11.03	1	1648.04	7.60	0.54	4	580	32	41	10
1967	51.93	55.54	11817	5192.74	11.38	5553.85	9.00	0	0	74.10	4.32	142.42	1.14	150.31	10.02	118.87	7.92	0	1475.40	6.32	0.63	3	580	33	41	9
1968	50.86	55.87	11818	5085.95	16.17	5586.78	11.45	0	0	55.09	3.32	140.79	1.19	206.59	14.87	147.92	10.28	0	1675.83	6.54	0.56	5	580	34	41	8
1969	50.51	56.27	11819	5051.28	11.04	5626.88	10.66	0	0	64.93	3.08	139.53	1.14	181.04	9.97	174.96	9.62	0	1733.40	6.17	0.66	4	580	35	41	7
1970	49.93	53.63	11820	4992.71	17.30	5363.20	19.80	0	0	48.31	5.12	140.30	1.37	125.78	15.23	143.96	17.43	0	1058.17	4.56	0.34	5	580	36	41	6
1971	50.19	54.88	11823	5019.18	15.21	5488.14	17.28	0	0	50.10	3.88	138.81	1.29	152.49	13.58	172.93	15.47	0	1216.38	4.12	0.45	5	580	37	41	5
1972	49.65	56.07	11824	4964.80	14.58	5606.72	15.72	0	0	54.29	4.12	138.97	1.29	148.92	12.96	160.35	14.01	0	1321.52	4.47	0.47	4	580	38	41	4
1973	48.82	56.03	11825	4882.12	8.77	5602.94	8.91	0	0	67.93	2.87	135.55	0.95	160.87	7.83	163.31	7.97	0	1596.25	6.96	0.73	3	580	39	41	3
1974	48.38	56.95	11826	4837.65	19.37	5695.44	16.09	0	0	39.24	2.54	134.07	1.11	226.69	18.78	194.52	14.89	1	982.98	5.87	0.47	5	580	40	41	2
1975	48.99	57.86	11828	4899.01	16.22	5786.27	17.85	0	0	41.14	2.66	135.90	1.14	195.67	15.02	213.88	16.76	1	1560.52	5.26	0.47	5	580	41	41	1
1976	50.30	56.83	11853	5030.28	28.04	5683.03	13.66	0	0	33.07	2.74	138.27	1.00	253.67	27.62	129.27	12.28	1	965.94	5.46	0.40	4	581	1	1	1
1977	86.91	51.73	11887	8691.10	22.74	5173.28	15.33	0	0	44.38	2.51	132.14	1.26	292.17	24.53	207.87	14.98	1	1716.21	4.92	0.52	5	582	1	1	1
1978	87.49	57.19	11894	8749.44	16.99	5719.24	18.92	0	0	45.64	3.00	140.40	1.30	202.11	15.69	214.95	18.47	1	1382.60	4.74	0.49	5	583	1	4	4
1979	89.21	56.76	11895	8920.95	18.16	5675.63	23.20	0	0	39.48	3.10	142.33	1.30	180.79	16.72	224.87	22.27	1	1243.50	5.69	0.39	5	583	2	4	3
1980	87.79	55.88	11896	8778.83	14.89	5587.95	13.63	0	0	51.86	3.02	142.19	1.20	198.56	13.68	182.05	12.48	0	1679.35	4.11	0.55	5	583	3	4	2
1981	86.26	56.20	11900	8625.91	14.19	5619.85	13.83	0	0	56.43	3.46	140.11	1.27	179.02	12.93	175.28	12.46	0	1066.33	4.94	0.54	5	583	4	4	1
1982	84.37	54.24	11899	8436.65	15.38	5424.50	9.55	0	0	61.76	4.27	142.35	1.14	171.39	13.57	106.54	8.41	1	1084.83	6.06	0.55	3	584	1	1	1
1983	83.62	53.45	11904	8361.66	18.87	5345.19	12.69	0	0	49.39	2.93	138.19	1.20	234.36	18.51	167.48	11.50	1	1299.56	4.24	0.54	5	585	1	6	6
1984	85.59	53.75	11905	8559.44	20.62	5374.94	16.75	0	0	42.31	2.66	139.83	1.24	242.74	20.57	209.03	15.70	1	1868.48	6.23	0.46	5	585	2	6	5
1985	87.59	52.85	11907	8759.39	17.42	5285.37	17.90	0	0	49.66	2.66	133.80	1.35	249.52	17.34	243.46	18.05	1	1936.52	6.67	0.53	5	585	3	6	4
1986	86.38	51.81	11908	8638.24	16.92	5180.68	16.35	0	0	41.67	2.48	135.40	1.08	217.44	16.22	207.33	15.86	1	1368.92	4.51	0.53	5	585	4	6	3
1987	84.81	51.41	11909	8480.76	16.74	5140.97	13.77	0	0	42.60	3.18	140.49	1.01	173.31	14.93	142.69	12.27	0	991.88	2.89	0.48	5	585	5	6	2
1988	83.07	53.58	11911	8306.99	22.14	5357.57	21.41	0	0	33.99	2.93	137.85	1.21	199.51	20.55	194.19	19.62	0	1225.50	2.74	0.36	5	585	6	6	1
1989	88.64	52.72	11906	8863.73	12.46	5271.61	14.23	0	0	52.34	2.70	142.19	1.14	189.67	11.43	214.51	13.33	1	1715.44	5.52	0.58	4	586	1	1	1
1990	83.28	52.61	11916	8328.23	24.19	5260.65	23.25	0	0	32.86	3.04	135.33	1.26	201.85	22.69	196.38	21.36	0	1089.27	2.97	0.33	5	587	1	3	3
1991	85.07	53.55	11917	8506.87	12.19	5354.80	11.22	0	0	64.81	3.00	135.20	1.23	204.37	11.36	189.95	10.26	0	1784.88	5.01	0.64	5	587	2	3	2
1992	86.66	55.78	11918	8666.11	13.89	5578.00	13.71	0	0	49.41	2.79	141.22	1.11	192.09	12.68	188.61	12.64	0	1631.73	3.93	0.56	4	587	3	3	1
1993	90.29	55.74	11919	9028.60	17.00	5574.28	18.02	0	0	46.94	3.54	150.76	1.33	175.60	15.36	185.74	16.34	0	1697.85	3.63	0.43	4	588	1	3	3
1994	89.80	55.56	11921	8979.56	17.55	5556.00	21.28	0	0	39.18	3.05	151.54	1.23	176.66	15.97	212.05	19.78	1	2158.08	6.42	0.39	4	588	2	3	2
1995	90.13	54.27	11922	9013.02	13.50	5426.86	14.06	0	0	46.96	2.43	144.84	1.06	203.87	12.57	211.86	13.16	1	2257.42	4.30	0.56	3	588	3	3	1
1996	37.09	54.70	11922	3708.57	15.32	5469.66	12.47	0	0	42.64	3.76	130.83	0.88	133.43	13.40	108.65	10.91	1	685.42	5.04	0.44	4	589	1	1	1
1997	51.04	57.14	11942	5103.97	22.80	5713.86	27.35	0	0	26.92	2.37	136.35	1.09	203.05	21.40	238.61	26.67	1	1059.85	3.65	0.30	4	590	1	2	2
1998	50.56	57.20	11943	5056.41	17.43	5720.27	15.64	0	0	36.56	3.32	138.43	0.93	148.05	15.38	132.83	13.81	0	927.40	4.17	0.40	3	590	2	2	1
1999	49.34	59.23	11977	4934.40	15.13	5923.26	20.83	0	0	44.20	4.58	137.89	1.19	112.52	13.31	154.84	18.31	0	640.38	4.39	0.35	3	591	1	10	10
[truncated: 1,564 more rows]
