# Supplementary material for: Single-lipid tracking reveals heterogeneities in the nanoscale dynamics of colloid-supported lipid bilayers
Source: Soft Matter. 2025 Mar 26;21(16):3058–66. doi: 10.1039/d4sm01299b (PMC11957375; doi:10.1039/d4sm01299b)
Supplement: SM-021-D4SM01299B-s001 [file SM-021-D4SM01299B-s001.zip › RAW_DOM_tracks/Phase_separated_DOM/S01R20_Results_pix@100_SNR@8_PSF@1p6_link@3_gap@3.csv]

	X_(px)	Y_(px)	Frame_Number	X_(nm)	X_loc_error(nm)	Y_(nm)	Y_loc_error(nm)	Z_(nm)	Z_loc_error(nm)	Amplitude_fit	Amp_error	BGfit	BGfit_error	SD_X_(nm)	SD_X_error(nm)	SD_Y_(nm)	SD_Y_error(nm)	False_positive	IntegratedInt	SNR	R2_fit	Iterations_fit	Track_ID	Particle_ID	Track_Length	Reverse_numbering
1	68.56	36.74	1	6855.87	16.05	3673.75	15.70	0	0	52.96	4.33	139.98	1.32	151.89	14.23	148.59	13.92	0	2080.81	3.70	0.44	4	1	1	33	33
2	69.40	36.56	2	6940.11	15.02	3655.96	13.77	0	0	64.04	4.36	135.35	1.47	171.14	13.43	156.98	12.30	0	1736.40	4.32	0.51	5	1	2	33	32
3	69.53	37.14	3	6953.13	13.60	3714.01	10.86	0	0	65.12	2.52	121.18	1.24	258.19	13.82	217.99	10.42	1	1976.83	4.81	0.67	5	1	3	33	31
4	68.29	36.29	7	6829.37	16.08	3628.84	11.70	0	0	59.81	3.01	126.14	1.32	244.22	15.74	182.46	10.85	1	2187.73	6.23	0.60	5	1	4	33	30
5	67.60	36.86	8	6760.13	14.01	3686.38	11.94	0	0	65.26	3.39	133.54	1.38	209.52	13.00	179.88	10.89	1	2109.65	5.93	0.60	5	1	5	33	29
6	69.47	37.07	10	6947.17	13.03	3706.87	9.81	0	0	78.24	3.72	130.94	1.42	212.10	12.06	161.39	8.88	1	2184.94	5.79	0.65	5	1	6	33	28
7	70.36	37.33	11	7036.26	12.23	3733.07	15.17	0	0	52.89	2.18	119.21	1.10	224.87	12.07	270.08	15.68	1	1612.52	4.82	0.65	5	1	7	33	27
8	70.13	37.17	12	7012.92	14.19	3716.95	11.33	0	0	61.44	3.02	127.91	1.26	222.64	13.44	180.47	10.42	1	2191.94	5.83	0.61	5	1	8	33	26
9	71.83	39.23	13	7183.13	9.89	3923.05	15.51	0	0	69.73	2.76	120.64	1.36	197.17	9.32	287.45	16.59	1	1986.73	7.61	0.66	5	1	9	33	25
10	70.61	37.90	14	7060.76	9.40	3790.08	9.59	0	0	75.93	2.88	125.55	1.16	191.63	8.76	196.86	8.83	0	1766.62	4.57	0.73	5	1	10	33	24
11	68.79	36.96	15	6878.60	13.42	3696.11	12.17	0	0	72.28	4.38	138.95	1.47	171.52	12.01	155.73	10.88	0	2522.58	4.74	0.57	4	1	11	33	23
12	69.30	37.15	17	6930.09	8.47	3715.24	7.98	0	0	106.28	5.75	141.54	1.31	120.44	7.41	113.46	6.98	0	1867.54	7.55	0.68	4	1	12	33	22
13	69.14	36.78	18	6913.68	11.26	3677.62	9.96	0	0	85.72	4.60	135.83	1.42	162.21	10.01	143.65	8.85	0	2267.85	6.76	0.64	4	1	13	33	21
14	68.48	36.88	19	6847.79	12.07	3687.81	8.66	0	0	76.21	4.11	134.10	1.21	172.80	10.70	124.14	7.67	0	1759.31	5.08	0.65	4	1	14	33	20
15	68.68	37.07	20	6867.67	10.52	3706.76	8.58	0	0	87.41	3.99	133.64	1.31	178.65	9.42	145.90	7.66	0	2198.62	6.31	0.70	4	1	15	33	19
16	68.50	36.75	21	6849.55	8.13	3674.52	7.95	0	0	97.13	4.32	137.67	1.20	140.97	7.17	137.85	7.01	0	2242.02	6.09	0.74	3	1	16	33	18
17	68.25	37.02	22	6825.08	12.28	3702.41	10.74	0	0	74.97	3.87	134.51	1.38	184.47	11.08	161.64	9.65	0	2060.15	5.79	0.63	5	1	17	33	17
18	67.42	37.13	23	6742.38	10.88	3713.02	11.86	0	0	93.17	5.21	136.57	1.67	150.83	9.68	164.11	10.60	0	2386.38	6.60	0.62	4	1	18	33	16
19	67.66	37.24	24	6766.22	11.43	3724.23	9.68	0	0	74.53	3.54	133.06	1.25	186.64	10.31	158.33	8.71	0	2116.04	5.06	0.67	5	1	19	33	15
20	67.56	36.40	25	6756.35	14.38	3639.60	11.23	0	0	74.02	5.29	140.14	1.44	155.06	12.67	121.11	9.90	0	1980.29	5.30	0.52	4	1	20	33	14
21	67.00	36.59	26	6699.90	10.17	3658.57	8.54	0	0	82.16	4.07	137.04	1.19	158.69	9.01	133.36	7.56	0	1986.75	4.41	0.69	4	1	21	33	13
22	66.75	37.16	27	6674.72	13.00	3715.56	9.02	0	0	75.71	3.19	129.58	1.32	235.84	12.51	167.87	8.23	1	1868.73	6.75	0.69	5	1	22	33	12
23	66.25	36.65	28	6624.60	12.64	3664.52	10.02	0	0	89.49	5.46	136.65	1.56	159.96	11.17	126.82	8.86	0	2213.29	6.64	0.60	3	1	23	33	11
24	65.83	36.85	29	6583.01	14.41	3685.44	12.49	0	0	74.98	5.16	136.46	1.57	161.97	12.79	140.52	11.09	0	1759.31	5.57	0.52	5	1	24	33	10
25	66.17	37.14	30	6616.70	14.34	3713.94	10.40	0	0	70.30	3.74	134.79	1.37	207.77	13.22	152.30	9.36	0	1802.38	4.00	0.61	5	1	25	33	9
26	66.75	37.24	31	6675.01	18.06	3723.67	13.15	0	0	53.90	2.97	132.48	1.32	245.51	17.87	186.75	12.21	1	2058.88	4.04	0.55	5	1	26	33	8
27	66.80	36.59	32	6679.91	13.35	3659.18	11.17	0	0	72.44	4.68	139.76	1.37	159.69	11.81	133.79	9.89	0	2140.12	5.27	0.56	4	1	27	33	7
28	67.33	35.88	33	6733.35	12.31	3588.17	11.20	0	0	79.02	5.35	136.36	1.42	140.01	10.83	127.45	9.86	0	1981.17	5.93	0.56	3	1	28	33	6
29	67.37	36.33	34	6737.47	12.88	3632.74	10.92	0	0	71.36	3.72	131.02	1.36	191.82	11.68	162.80	9.88	0	1885.75	4.50	0.62	5	1	29	33	5
30	67.80	36.49	35	6779.57	13.50	3648.92	11.16	0	0	68.96	3.81	131.00	1.35	189.63	12.22	157.01	10.08	0	1726.98	4.79	0.61	5	1	30	33	4
31	68.23	36.35	36	6822.61	9.42	3635.05	7.32	0	0	105.37	5.86	141.32	1.30	130.24	8.22	101.13	6.37	1	2210.85	7.15	0.67	4	1	31	33	3
32	67.96	36.73	37	6796.27	11.47	3672.54	8.91	0	0	86.55	4.56	135.84	1.36	167.96	10.20	130.77	7.89	0	1923.96	5.97	0.66	3	1	32	33	2
33	68.65	37.38	38	6865.33	23.00	3737.96	10.02	0	0	60.86	3.23	140.34	1.38	300.51	24.68	148.74	9.10	1	2550.96	6.46	0.59	5	1	33	33	1
34	86.42	68.35	1	8641.81	5.14	6835.00	5.24	0	0	160.58	5.54	137.77	1.24	114.46	4.48	116.74	4.57	0	2574.88	10.26	0.84	4	2	1	193	193
35	86.11	68.43	2	8611.15	8.08	6843.21	9.67	0	0	99.44	4.39	130.24	1.38	141.62	7.18	169.45	8.60	0	2077.88	7.52	0.72	3	2	2	193	192
36	86.34	68.01	3	8633.82	7.21	6800.87	7.67	0	0	100.17	4.04	134.93	1.15	137.84	6.37	146.63	6.78	0	2013.19	6.40	0.77	3	2	3	193	191
37	86.41	67.97	4	8641.14	7.46	6797.21	7.85	0	0	121.43	5.94	135.28	1.40	117.38	6.53	123.54	6.87	0	2324.56	8.93	0.72	4	2	4	193	190
38	86.03	68.23	5	8602.68	9.06	6822.65	9.42	0	0	90.27	3.45	127.03	1.35	184.43	8.27	191.64	8.60	0	2347.19	6.41	0.73	5	2	5	193	189
39	85.73	68.00	6	8572.78	9.54	6799.55	10.28	0	0	81.95	3.48	129.11	1.30	174.58	8.69	188.03	9.37	0	2254.79	6.23	0.71	5	2	6	193	188
40	86.21	68.15	7	8620.93	8.72	6814.98	8.31	0	0	100.38	4.70	133.43	1.32	143.66	7.70	136.86	7.33	0	2275.06	6.80	0.72	3	2	7	193	187
41	85.95	69.19	8	8595.15	8.42	6919.45	10.94	0	0	95.48	4.37	128.76	1.45	142.69	7.52	184.68	9.83	0	1621.60	6.16	0.70	5	2	8	193	186
42	85.87	69.36	9	8586.57	9.52	6936.11	9.49	0	0	94.54	4.28	131.65	1.42	162.96	8.53	162.63	8.47	0	2121.12	6.59	0.70	5	2	9	193	185
43	85.80	69.49	10	8579.91	7.72	6949.41	9.04	0	0	96.89	4.04	131.59	1.27	143.21	6.87	167.62	8.04	0	1743.08	6.40	0.74	3	2	10	193	184
44	86.01	69.67	11	8601.04	7.60	6967.42	8.74	0	0	100.88	4.71	135.11	1.26	125.57	6.70	144.27	7.69	0	1835.04	6.36	0.72	4	2	11	193	183
45	85.41	69.55	12	8541.15	10.07	6954.78	8.93	0	0	87.41	4.39	136.63	1.29	154.96	8.91	137.54	7.91	0	2115.42	6.26	0.68	3	2	12	193	182
46	86.05	69.90	13	8604.90	7.45	6989.86	6.55	0	0	100.92	4.33	134.51	1.07	133.68	6.53	117.63	5.75	0	1779.33	7.50	0.77	4	2	13	193	181
47	85.77	69.64	14	8576.82	7.80	6963.78	9.33	0	0	88.10	3.44	127.39	1.20	155.47	7.01	185.49	8.40	0	1844.40	6.16	0.75	4	2	14	193	180
48	85.98	69.57	15	8597.99	7.54	6956.85	8.10	0	0	122.83	5.63	132.85	1.46	126.66	6.63	136.03	7.12	0	2007.46	9.17	0.73	4	2	15	193	179
49	85.40	68.60	16	8540.15	9.69	6859.77	11.59	0	0	89.84	5.21	138.84	1.47	129.03	8.56	154.27	10.23	0	2323.23	6.27	0.62	3	2	16	193	178
50	85.45	68.89	17	8544.52	9.05	6889.45	8.09	0	0	94.47	4.38	136.48	1.25	150.50	7.99	134.52	7.15	0	1720.27	6.29	0.72	3	2	17	193	177
51	85.49	68.87	18	8549.11	6.80	6886.77	7.72	0	0	114.51	5.41	139.60	1.24	110.71	5.94	125.72	6.75	1	2129.46	9.97	0.74	4	2	18	193	176
52	85.62	68.69	19	8562.28	8.37	6869.46	8.47	0	0	100.95	5.05	138.32	1.29	128.81	7.36	130.26	7.44	0	2046.77	7.11	0.70	4	2	19	193	175
53	86.16	68.33	20	8616.38	8.36	6832.70	8.32	0	0	98.97	3.82	128.73	1.32	168.20	7.50	167.38	7.45	0	2475.56	7.90	0.76	4	2	20	193	174
54	86.50	68.47	21	8649.67	8.29	6847.41	9.58	0	0	91.93	4.92	136.11	1.24	119.36	7.28	137.96	8.41	0	2141.60	6.90	0.67	4	2	21	193	173
55	86.36	68.32	22	8636.49	6.20	6832.10	7.09	0	0	123.36	5.16	134.46	1.23	113.92	5.42	130.34	6.21	0	1992.94	9.61	0.78	4	2	22	193	172
56	86.51	68.41	23	8651.28	10.54	6841.19	10.76	0	0	92.58	5.89	137.30	1.50	127.49	9.25	130.17	9.45	0	1746.02	5.38	0.59	4	2	23	193	171
57	86.12	68.50	24	8612.31	9.61	6849.89	11.80	0	0	87.64	4.69	134.14	1.46	139.03	8.54	170.68	10.50	0	2148.15	5.18	0.64	4	2	24	193	170
58	85.83	69.43	25	8583.18	11.32	6942.64	9.95	0	0	83.40	4.84	138.36	1.36	150.28	10.00	132.25	8.79	0	2078.56	5.27	0.62	4	2	25	193	169
59	85.77	69.56	26	8576.64	7.12	6955.56	8.16	0	0	94.75	3.46	129.07	1.14	150.96	6.36	173.04	7.29	0	1886.42	5.23	0.78	4	2	26	193	168
60	85.83	69.71	27	8582.64	5.09	6970.57	5.45	0	0	136.26	5.00	140.10	1.06	106.50	4.44	114.13	4.75	1	1770.40	8.91	0.83	4	2	27	193	167
61	86.10	68.93	28	8610.28	12.26	6893.18	13.81	0	0	80.35	5.08	134.82	1.65	150.22	10.93	168.88	12.36	0	2159.92	5.49	0.55	5	2	28	193	166
62	85.57	68.75	29	8556.50	8.76	6875.31	9.04	0	0	86.56	4.03	135.75	1.20	145.46	7.76	150.08	8.00	0	1826.73	6.12	0.71	4	2	29	193	165
63	86.13	68.67	30	8612.99	7.51	6866.85	8.22	0	0	114.47	4.97	134.07	1.39	133.40	6.62	146.11	7.25	0	2237.48	7.40	0.75	3	2	30	193	164
64	86.10	68.10	31	8609.59	10.79	6810.14	11.65	0	0	83.23	4.41	131.10	1.48	158.18	9.65	170.56	10.44	0	2142.12	6.62	0.63	5	2	31	193	163
65	86.33	68.09	32	8633.31	7.83	6809.22	10.03	0	0	96.90	5.11	136.48	1.30	114.35	6.88	146.46	8.81	0	2059.46	7.20	0.68	4	2	32	193	162
66	85.44	68.28	33	8543.94	8.54	6828.09	11.02	0	0	92.31	4.46	136.10	1.41	136.78	7.60	176.27	9.83	0	2329.06	6.95	0.69	4	2	33	193	161
67	86.14	68.41	34	8614.34	6.95	6841.01	8.07	0	0	115.57	5.35	136.38	1.31	115.60	6.10	134.18	7.07	0	2410.67	9.29	0.74	4	2	34	193	160
68	85.97	68.11	35	8597.27	8.95	6811.47	9.16	0	0	89.85	4.12	132.09	1.27	151.02	7.95	154.61	8.14	0	2029.42	5.97	0.71	3	2	35	193	159
69	85.37	68.27	36	8537.21	4.37	6826.83	5.46	0	0	161.12	4.55	138.57	1.20	119.15	3.84	149.05	4.80	0	2896.48	12.10	0.88	3	2	36	193	158
70	85.16	68.51	37	8515.84	9.31	6850.68	9.32	0	0	103.71	5.04	135.50	1.51	147.94	8.25	148.21	8.26	0	2234.92	7.09	0.69	3	2	37	193	157
71	85.54	68.94	38	8553.53	8.30	6893.53	10.94	0	0	98.62	4.86	135.22	1.46	130.38	7.36	171.46	9.76	0	2126.50	8.40	0.69	3	2	38	193	156
72	85.64	69.03	39	8563.82	7.12	6903.29	7.65	0	0	116.95	5.16	138.42	1.31	124.11	6.25	133.47	6.72	0	2326.71	8.51	0.75	3	2	39	193	155
73	85.71	69.20	40	8570.82	12.31	6919.62	12.15	0	0	68.96	3.56	131.01	1.36	184.96	11.32	183.59	11.03	0	1876.77	4.80	0.62	5	2	40	193	154
74	86.17	68.11	41	8616.52	7.66	6811.12	11.55	0	0	91.60	4.24	132.61	1.35	128.23	6.82	191.97	10.41	0	1876.90	5.41	0.70	3	2	41	193	153
75	86.19	68.83	42	8618.93	9.18	6883.30	10.40	0	0	86.18	4.35	132.32	1.31	140.58	8.14	159.14	9.22	0	1736.27	5.88	0.67	4	2	42	193	152
76	85.91	69.38	43	8590.92	7.20	6938.09	7.84	0	0	124.32	5.02	131.11	1.45	137.53	6.36	149.77	6.92	0	2242.90	8.97	0.77	3	2	43	193	151
77	85.76	69.76	44	8576.13	11.26	6975.51	8.69	0	0	102.35	5.87	139.78	1.54	151.24	9.90	116.76	7.65	0	2043.17	6.73	0.64	4	2	44	193	150
78	86.13	69.53	45	8612.82	9.01	6953.06	10.47	0	0	108.36	5.85	133.41	1.62	128.74	7.95	149.57	9.23	0	1958.04	7.34	0.66	4	2	45	193	149
79	85.61	69.63	46	8561.30	8.44	6963.22	8.97	0	0	90.71	3.83	132.06	1.24	155.10	7.52	164.22	8.06	0	1809.33	6.14	0.74	4	2	46	193	148
80	85.93	69.57	47	8593.20	7.31	6957.28	8.21	0	0	119.57	5.20	134.28	1.42	129.70	6.45	145.58	7.23	0	2412.90	8.92	0.75	3	2	47	193	147
81	85.79	69.66	48	8578.54	7.86	6966.47	7.97	0	0	105.83	4.55	130.92	1.29	141.13	6.95	143.11	7.04	0	1716.88	7.34	0.75	3	2	48	193	146
82	85.98	69.64	49	8598.15	6.98	6963.70	6.99	0	0	129.71	5.16	131.51	1.39	135.26	6.15	135.37	6.15	0	1909.75	8.29	0.78	4	2	49	193	145
83	85.95	69.47	50	8595.21	9.80	6947.26	11.24	0	0	86.14	4.39	131.12	1.43	148.82	8.73	170.69	10.02	0	2090.56	6.08	0.66	5	2	50	193	144
84	85.84	67.99	51	8583.93	8.95	6798.74	8.22	0	0	91.45	4.06	130.21	1.22	155.83	7.95	143.17	7.29	0	1781.08	6.61	0.73	3	2	51	193	143
85	86.21	67.85	52	8621.27	8.31	6785.48	8.35	0	0	103.65	4.62	131.61	1.34	143.77	7.34	144.50	7.38	0	2127.81	7.35	0.73	4	2	52	193	142
86	85.96	68.07	53	8595.51	9.48	6807.38	10.12	0	0	88.39	3.99	129.80	1.38	163.03	8.51	173.82	9.09	0	2432.06	6.66	0.70	5	2	53	193	141
87	86.11	68.38	54	8611.45	9.42	6837.74	11.60	0	0	73.26	3.61	133.34	1.22	148.34	8.42	182.27	10.41	0	2003.54	4.95	0.66	4	2	54	193	140
88	85.62	67.74	55	8561.97	9.10	6774.49	9.20	0	0	84.24	4.03	135.63	1.20	146.91	8.06	148.57	8.15	0	1756.98	5.35	0.70	3	2	55	193	139
89	85.77	68.01	56	8576.56	11.92	6800.66	16.24	0	0	60.25	4.12	131.99	1.31	135.06	10.61	183.04	14.59	0	1744.02	4.64	0.52	5	2	56	193	138
90	86.13	67.77	57	8612.82	6.32	6777.39	6.51	0	0	132.13	4.67	134.61	1.31	137.77	5.57	142.02	5.75	0	2656.15	8.65	0.82	4	2	57	193	137
91	86.15	68.11	58	8614.68	6.45	6811.48	7.22	0	0	129.17	5.94	136.19	1.31	107.73	5.63	120.55	6.30	1	2219.25	12.57	0.75	5	2	58	193	136
92	85.98	69.70	59	8598.15	8.59	6969.94	9.21	0	0	96.15	4.39	131.34	1.34	145.38	7.62	155.88	8.17	0	1776.33	6.41	0.71	3	2	59	193	135
93	85.58	68.87	60	8558.28	9.82	6886.93	10.08	0	0	82.27	3.97	136.59	1.29	157.52	8.74	161.51	9.01	0	2340.46	5.93	0.68	4	2	60	193	134
94	85.55	69.77	61	8555.21	9.74	6976.80	9.22	0	0	77.82	2.87	124.83	1.19	202.93	9.21	195.42	8.47	0	1716.50	5.03	0.74	5	2	61	193	133
95	86.21	69.51	62	8621.21	7.42	6951.27	8.12	0	0	116.07	5.26	132.91	1.37	126.14	6.53	137.88	7.13	0	1865.38	7.61	0.74	4	2	62	193	132
96	85.83	69.51	63	8583.49	7.68	6950.81	9.29	0	0	97.45	4.29	131.25	1.28	134.84	6.81	163.07	8.23	0	1652.90	6.11	0.73	3	2	63	193	131
97	85.66	69.65	64	8566.47	11.55	6965.22	17.51	0	0	58.28	4.29	134.01	1.28	121.48	10.23	182.40	15.84	0	1571.96	3.94	0.50	4	2	64	193	130
98	85.84	69.79	68	8584.43	8.22	6978.71	11.18	0	0	88.34	4.44	133.85	1.31	126.35	7.28	171.58	9.92	0	1969.75	5.07	0.68	4	2	65	193	129
99	85.86	69.48	69	8585.91	7.35	6947.78	8.12	0	0	112.98	4.53	129.87	1.36	141.76	6.51	156.68	7.19	0	2254.21	8.26	0.77	3	2	66	193	128
100	85.34	68.71	70	8533.75	7.07	6871.37	8.06	0	0	107.61	4.56	137.37	1.25	128.70	6.23	146.65	7.10	0	2273.69	8.50	0.76	4	2	67	193	127
101	85.51	68.70	71	8551.00	6.45	6870.24	7.77	0	0	108.11	4.35	136.62	1.17	123.63	5.68	148.78	6.84	0	2160.50	8.08	0.78	3	2	68	193	126
102	85.70	69.10	72	8569.53	6.96	6909.78	7.05	0	0	120.54	5.66	139.55	1.26	113.91	6.07	115.49	6.16	0	1974.17	8.81	0.74	4	2	69	193	125
103	85.57	68.55	73	8556.85	7.45	6855.41	10.31	0	0	102.87	5.10	136.96	1.38	115.88	6.56	160.37	9.08	0	1870.98	6.92	0.70	4	2	70	193	124
104	86.01	67.69	74	8601.02	6.76	6769.11	7.50	0	0	118.23	4.37	131.29	1.31	141.41	5.99	156.85	6.64	0	2420.83	7.61	0.79	3	2	71	193	123
105	86.07	67.72	75	8607.15	4.21	6771.68	4.33	0	0	214.90	5.40	135.79	1.40	129.14	3.70	132.83	3.81	0	3254.12	16.02	0.90	4	2	72	193	122
106	86.18	67.78	76	8617.86	4.22	6777.58	4.59	0	0	228.14	6.27	138.74	1.51	117.98	3.69	128.54	4.02	0	3415.15	17.10	0.89	4	2	73	193	121
107	86.28	67.87	77	8628.44	3.96	6786.59	4.29	0	0	234.57	6.39	139.97	1.44	111.81	3.46	121.07	3.75	1	3486.08	20.50	0.89	4	2	74	193	120
108	86.53	68.54	78	8653.47	7.38	6853.64	9.87	0	0	104.69	5.30	135.85	1.36	112.42	6.48	150.18	8.66	0	2112.65	8.27	0.70	4	2	75	193	119
109	86.13	68.30	79	8613.48	9.78	6829.94	9.66	0	0	89.97	4.38	132.51	1.38	155.53	8.70	153.51	8.58	0	2371.65	6.52	0.68	5	2	76	193	118
110	85.68	68.45	80	8567.67	10.69	6845.31	13.55	0	0	87.62	4.42	132.51	1.69	165.27	9.72	208.10	12.49	1	2762.10	8.03	0.63	5	2	77	193	117
111	85.33	68.54	81	8533.41	8.85	6854.49	9.67	0	0	108.98	4.28	132.90	1.64	175.88	8.00	191.71	8.80	0	2818.23	8.88	0.73	3	2	78	193	116
112	85.62	68.41	82	8562.01	7.52	6841.11	7.98	0	0	106.95	4.50	138.88	1.28	138.09	6.64	146.54	7.05	0	2531.25	7.69	0.76	3	2	79	193	115
113	85.46	68.09	83	8545.84	8.15	6808.54	8.21	0	0	95.20	4.19	135.38	1.21	142.84	7.20	143.89	7.26	0	2239.35	5.74	0.74	3	2	80	193	114
114	85.77	67.78	84	8577.02	11.83	6778.14	13.58	0	0	63.85	3.34	129.50	1.31	176.20	10.81	201.68	12.49	0	2051.71	4.83	0.60	5	2	81	193	113
115	85.87	67.78	85	8586.99	10.72	6777.90	10.02	0	0	88.63	5.63	134.47	1.39	129.99	9.40	121.51	8.79	0	1887.50	6.92	0.60	4	2	82	193	112
116	85.85	67.90	86	8584.96	7.52	6789.63	8.89	0	0	104.41	5.12	138.20	1.29	118.14	6.60	139.65	7.80	0	2143.29	7.15	0.71	4	2	83	193	111
117	86.20	69.15	87	8619.98	7.50	6914.74	8.49	0	0	98.74	4.07	131.84	1.23	140.84	6.65	159.32	7.53	0	2128.29	6.69	0.76	3	2	84	193	110
118	85.84	69.59	88	8583.56	7.67	6958.76	8.41	0	0	108.33	4.00	128.75	1.39	161.29	6.89	176.84	7.55	0	2299.10	6.93	0.77	4	2	85	193	109
119	85.49	69.50	89	8548.90	7.54	6950.26	8.29	0	0	99.12	4.35	137.30	1.21	132.50	6.65	145.74	7.31	0	2014.02	7.13	0.74	3	2	86	193	108
120	85.52	68.41	90	8552.34	7.47	6841.31	9.14	0	0	89.12	3.67	134.96	1.16	140.20	6.64	171.41	8.13	0	1987.04	6.03	0.75	3	2	87	193	107
121	85.90	69.72	91	8589.83	9.38	6972.06	8.78	0	0	97.10	4.46	129.29	1.38	157.88	8.35	147.98	7.80	0	1779.88	6.06	0.71	4	2	88	193	106
122	85.58	69.35	92	8558.16	7.22	6935.41	7.21	0	0	104.71	4.36	138.09	1.16	133.58	6.35	133.50	6.35	0	2035.33	7.13	0.77	3	2	89	193	105
123	85.53	68.96	93	8552.56	6.67	6896.11	8.97	0	0	109.41	4.74	135.51	1.30	118.66	5.88	159.35	7.92	0	2061.73	7.38	0.75	4	2	90	193	104
124	85.19	68.11	94	8518.72	6.70	6811.47	8.36	0	0	99.93	3.41	129.57	1.19	152.68	6.01	189.54	7.58	0	2264.17	6.65	0.80	4	2	91	193	103
125	85.49	69.08	95	8548.60	8.13	6907.63	10.15	0	0	92.18	4.61	136.00	1.29	125.42	7.18	156.40	8.96	0	1960.00	6.41	0.69	4	2	92	193	102
126	85.85	69.77	96	8585.11	9.16	6977.48	8.74	0	0	104.00	4.65	130.39	1.46	158.35	8.16	151.27	7.77	0	1889.96	5.82	0.72	3	2	93	193	101
127	85.88	69.33	97	8588.44	8.25	6932.69	8.37	0	0	89.85	3.46	129.07	1.19	166.22	7.41	168.84	7.49	0	1885.71	5.27	0.76	5	2	94	193	100
128	85.39	69.04	98	8538.74	8.83	6903.84	9.68	0	0	103.33	4.54	133.41	1.52	156.03	7.88	170.73	8.68	0	2279.46	7.25	0.71	4	2	95	193	99
129	85.57	68.32	99	8557.33	7.66	6832.29	8.33	0	0	100.62	4.50	136.95	1.24	132.18	6.75	143.77	7.34	0	1964.27	8.13	0.74	3	2	96	193	98
130	85.96	68.17	100	8596.16	10.95	6817.45	12.38	0	0	71.01	3.95	134.36	1.31	152.59	9.78	172.31	11.08	0	2047.67	5.31	0.61	5	2	97	193	97
131	86.39	68.56	101	8638.59	7.47	6855.60	8.24	0	0	107.56	4.97	135.28	1.29	124.40	6.56	137.34	7.24	0	2035.35	7.03	0.73	3	2	98	193	96
132	86.25	67.89	102	8625.28	7.27	6789.23	8.29	0	0	111.49	5.36	134.72	1.31	116.37	6.37	132.79	7.27	0	2153.10	9.07	0.72	4	2	99	193	95
133	85.43	68.07	103	8542.93	8.50	6806.87	11.27	0	0	84.46	3.68	133.09	1.32	151.92	7.63	199.18	10.35	0	2474.04	5.87	0.70	4	2	100	193	94
134	86.17	68.01	104	8616.94	9.46	6800.84	8.59	0	0	106.16	5.36	132.72	1.47	144.58	8.34	131.32	7.57	0	2023.79	7.36	0.69	3	2	101	193	93
135	85.87	68.16	105	8586.89	11.25	6815.64	12.12	0	0	79.68	4.04	129.87	1.50	172.28	10.19	185.55	10.99	0	2006.29	6.78	0.63	5	2	102	193	92
136	86.18	67.99	106	8618.41	10.14	6799.26	10.15	0	0	80.30	4.02	133.35	1.28	157.02	9.03	157.17	9.05	0	2304.65	5.79	0.67	4	2	103	193	91
137	85.77	67.92	107	8576.56	8.60	6791.67	9.26	0	0	94.93	4.83	136.24	1.30	130.47	7.58	140.49	8.16	0	2145.52	7.16	0.69	4	2	104	193	90
138	85.37	67.78	108	8537.42	6.56	6778.10	8.69	0	0	108.50	4.92	138.42	1.24	111.54	5.76	147.72	7.63	1	2492.50	11.40	0.74	5	2	105	193	89
139	85.43	68.07	109	8542.85	10.61	6807.41	12.07	0	0	76.81	4.81	138.17	1.34	130.72	9.37	148.66	10.65	0	2037.25	4.92	0.59	3	2	106	193	88
140	85.63	69.65	110	8562.69	5.57	6965.50	6.55	0	0	126.27	4.88	137.75	1.14	110.92	4.87	130.43	5.73	1	2034.00	10.82	0.80	4	2	107	193	87
141	85.39	69.62	111	8538.87	11.59	6962.36	11.40	0	0	80.54	4.60	135.65	1.46	157.11	10.31	154.45	10.14	0	1724.58	4.56	0.61	5	2	108	193	86
142	85.63	69.62	112	8563.10	11.15	6962.22	9.59	0	0	87.25	5.32	137.67	1.37	140.84	9.79	121.22	8.43	0	1709.73	5.36	0.61	4	2	109	193	85
143	85.82	69.45	114	8582.29	10.13	6945.48	9.05	0	0	92.68	4.76	130.38	1.37	152.29	8.97	136.24	8.00	0	1600.23	5.79	0.67	3	2	110	193	84
144	85.79	69.24	115	8579.01	8.37	6923.76	8.40	0	0	108.70	5.75	136.82	1.37	121.74	7.33	122.16	7.36	0	2015.58	7.24	0.68	4	2	111	193	83
145	85.81	69.63	116	8581.37	7.37	6962.76	8.38	0	0	101.64	3.96	128.68	1.26	146.63	6.56	166.68	7.46	0	1905.23	6.93	0.77	4	2	112	193	82
146	85.62	69.76	117	8562.15	8.58	6975.74	8.20	0	0	99.74	4.36	133.94	1.31	151.66	7.60	144.95	7.26	0	1854.67	6.36	0.73	3	2	113	193	81
147	85.90	69.52	118	8590.10	7.69	6951.69	7.31	0	0	109.11	4.58	131.72	1.26	141.46	6.78	134.49	6.45	0	1605.12	7.13	0.76	3	2	114	193	80
148	85.82	69.52	120	8582.02	8.60	6951.71	9.34	0	0	94.89	4.60	137.39	1.32	136.89	7.60	148.71	8.25	0	1955.44	7.75	0.70	3	2	115	193	79
149	85.48	68.89	121	8547.99	8.29	6888.93	9.49	0	0	96.00	4.36	135.03	1.33	141.12	7.35	161.50	8.43	0	1985.33	6.33	0.72	3	2	116	193	78
150	85.77	69.04	122	8577.13	5.89	6904.33	8.22	0	0	127.99	5.88	139.36	1.33	98.55	5.15	137.59	7.18	1	2290.60	9.34	0.75	4	2	117	193	77
151	85.90	69.17	123	8589.61	10.18	6917.39	9.29	0	0	92.21	4.37	132.34	1.42	166.39	9.11	152.18	8.28	0	2182.15	6.39	0.69	4	2	118	193	76
152	85.89	68.51	124	8588.75	8.87	6851.12	10.97	0	0	78.47	2.80	122.03	1.26	194.97	8.28	236.88	10.62	1	1791.52	6.56	0.73	5	2	119	193	75
153	85.85	69.11	125	8585.12	8.13	6910.70	9.41	0	0	83.22	3.11	125.83	1.17	169.53	7.37	195.39	8.61	0	1694.71	6.32	0.75	5	2	120	193	74
154	85.81	68.72	126	8580.70	8.10	6871.70	10.84	0	0	88.70	4.06	133.10	1.31	137.16	7.21	183.10	9.71	0	2019.88	6.24	0.70	4	2	121	193	73
155	86.37	68.60	127	8636.99	6.47	6860.00	6.00	0	0	127.86	4.71	137.54	1.21	135.40	5.69	125.59	5.27	0	2598.81	9.20	0.81	3	2	122	193	72
156	85.80	68.38	128	8580.15	7.11	6837.78	9.29	0	0	99.80	4.68	137.49	1.24	116.85	6.26	152.62	8.17	0	2147.75	6.59	0.72	3	2	123	193	71
157	85.37	68.44	129	8537.19	9.15	6843.94	9.70	0	0	89.13	4.38	137.43	1.31	143.80	8.11	152.40	8.59	0	2028.12	6.10	0.69	3	2	124	193	70
158	85.47	68.94	130	8546.90	8.48	6894.02	8.92	0	0	98.02	4.48	135.99	1.33	143.40	7.51	150.76	7.90	0	2417.60	6.66	0.72	4	2	125	193	69
159	85.76	69.46	131	8576.37	9.01	6945.85	11.37	0	0	90.81	4.54	132.52	1.44	139.65	8.02	176.02	10.14	0	2298.98	6.03	0.67	3	2	126	193	68
160	85.11	68.64	132	8510.64	9.13	6864.39	10.05	0	0	99.44	4.36	130.88	1.53	162.06	8.19	178.05	9.03	0	2536.23	6.99	0.71	4	2	127	193	67
161	86.28	69.10	133	8628.33	5.81	6910.32	5.79	0	0	144.86	5.09	133.74	1.27	127.19	5.09	126.81	5.08	0	2247.08	11.29	0.83	3	2	128	193	66
162	85.99	68.08	134	8599.28	8.54	6808.41	8.62	0	0	89.37	3.92	132.05	1.20	150.74	7.58	152.15	7.65	0	2080.12	6.31	0.73	4	2	129	193	65
163	86.20	68.23	135	8620.36	7.92	6823.25	9.44	0	0	99.79	4.50	132.40	1.34	135.72	7.01	161.72	8.36	0	1878.27	6.42	0.72	3	2	130	193	64
164	86.16	68.38	136	8615.59	6.66	6837.94	9.94	0	0	112.81	5.29	136.56	1.40	109.39	5.86	163.18	8.74	1	2475.33	9.66	0.72	4	2	131	193	63
165	86.21	68.38	137	8620.56	7.09	6837.55	8.24	0	0	102.01	4.63	136.59	1.19	120.31	6.23	139.80	7.24	0	2142.15	6.55	0.74	3	2	132	193	62
166	86.53	68.33	138	8652.78	6.98	6832.74	8.46	0	0	114.26	5.73	139.82	1.31	106.95	6.09	129.77	7.40	1	1962.06	7.92	0.71	4	2	133	193	61
167	86.16	68.01	139	8616.20	6.60	6801.20	8.50	0	0	113.95	4.85	133.74	1.30	119.42	5.81	153.80	7.49	0	2521.98	9.26	0.76	4	2	134	193	60
168	85.92	68.26	140	8591.79	9.22	6825.92	10.28	0	0	89.26	4.17	130.20	1.38	152.92	8.24	170.32	9.18	0	1965.40	5.96	0.69	4	2	135	193	59
169	85.55	67.84	141	8555.18	9.07	6783.68	9.03	0	0	99.30	5.28	139.64	1.37	131.36	7.97	130.73	7.93	0	2245.17	7.03	0.67	3	2	136	193	58
170	85.48	68.01	142	8548.17	10.04	6801.34	11.62	0	0	80.32	4.54	138.45	1.35	137.18	8.89	158.62	10.30	0	2208.69	5.21	0.62	3	2	137	193	57
171	85.53	67.90	143	8552.84	9.82	6789.70	11.13	0	0	80.11	4.34	135.88	1.31	140.04	8.70	158.63	9.87	0	1958.12	5.65	0.64	3	2	138	193	56
172	85.57	68.06	144	8557.00	7.70	6806.47	9.78	0	0	97.73	4.99	137.08	1.29	116.09	6.76	147.40	8.59	0	1983.96	6.64	0.69	4	2	139	193	55
173	86.41	68.17	145	8641.45	7.11	6816.59	8.23	0	0	124.37	6.57	138.11	1.41	103.34	6.18	119.68	7.17	1	2197.54	11.21	0.70	5	2	140	193	54
174	85.84	68.91	146	8583.63	8.86	6891.40	8.99	0	0	95.59	4.72	138.72	1.31	138.46	7.82	140.48	7.93	0	2254.42	6.76	0.70	3	2	141	193	53
175	85.65	69.33	147	8565.32	8.41	6932.83	9.11	0	0	93.13	4.40	137.38	1.26	137.47	7.44	148.77	8.05	0	2218.44	6.93	0.71	3	2	142	193	52
176	85.53	69.04	148	8552.54	7.11	6903.69	7.00	0	0	117.09	5.06	138.05	1.25	126.62	6.24	124.67	6.14	0	2279.25	8.41	0.76	3	2	143	193	51
177	85.82	69.51	149	8582.29	5.50	6950.73	7.15	0	0	135.40	5.66	137.96	1.27	101.13	4.82	131.43	6.24	1	2209.17	10.08	0.78	4	2	144	193	50
178	86.33	68.21	150	8633.23	9.25	6820.90	11.40	0	0	84.52	4.01	131.17	1.38	151.36	8.28	185.86	10.28	0	2193.52	6.91	0.67	4	2	145	193	49
179	86.33	68.43	151	8633.47	9.41	6842.78	12.26	0	0	92.63	5.20	137.09	1.55	129.65	8.34	168.88	10.87	0	2038.15	5.56	0.63	3	2	146	193	48
180	86.47	68.39	152	8646.69	5.92	6839.32	7.57	0	0	140.91	5.86	135.31	1.42	109.53	5.18	140.03	6.63	1	2171.54	10.26	0.78	3	2	147	193	47
181	86.47	68.47	153	8646.84	6.83	6847.34	7.15	0	0	123.86	4.87	133.75	1.33	133.89	6.02	140.08	6.30	0	2368.15	9.54	0.78	4	2	148	193	46
182	86.54	68.14	154	8653.62	4.07	6814.12	4.00	0	0	207.96	5.84	141.15	1.24	111.27	3.54	109.57	3.49	1	2472.88	12.54	0.89	4	2	149	193	45
183	86.22	68.29	155	8622.42	10.42	6829.01	10.33	0	0	87.05	4.39	130.35	1.43	159.92	9.29	158.51	9.20	0	2080.17	6.52	0.66	5	2	150	193	44
184	85.76	68.59	156	8575.53	10.59	6859.45	10.14	0	0	85.38	3.70	127.37	1.43	188.97	9.76	182.40	9.19	0	1838.62	6.01	0.69	5	2	151	193	43
185	86.18	68.39	157	8618.20	10.31	6838.79	13.72	0	0	83.03	5.12	135.37	1.54	129.21	9.14	171.73	12.17	0	2173.00	6.84	0.58	5	2	152	193	42
186	86.47	68.23	158	8647.08	8.85	6823.36	10.80	0	0	92.96	6.10	138.69	1.35	103.59	7.70	126.48	9.43	1	1734.62	7.72	0.60	4	2	153	193	41
187	86.18	69.55	159	8617.57	6.92	6955.42	8.23	0	0	107.68	4.55	132.50	1.25	126.14	6.10	150.06	7.25	0	1771.65	6.69	0.76	4	2	154	193	40
188	85.78	69.68	160	8577.67	8.52	6968.13	8.94	0	0	97.08	4.23	130.53	1.33	151.25	7.59	158.86	7.95	0	1960.56	6.16	0.73	3	2	155	193	39
189	85.99	69.42	161	8599.12	8.57	6941.96	7.82	0	0	104.53	4.86	132.09	1.31	141.98	7.55	129.56	6.89	0	2063.62	7.67	0.72	4	2	156	193	38
190	86.19	69.45	162	8618.77	7.66	6945.08	8.03	0	0	100.80	4.11	130.56	1.23	145.38	6.79	152.27	7.11	0	2376.06	8.42	0.76	3	2	157	193	37
191	85.91	69.94	163	8591.17	8.00	6993.61	7.84	0	0	96.23	3.78	128.10	1.20	157.74	7.13	154.71	6.98	0	1618.48	6.89	0.77	4	2	158	193	36
192	85.54	69.20	164	8554.34	6.91	6920.00	8.82	0	0	88.35	3.40	132.89	1.08	139.25	6.15	177.31	7.88	0	1896.73	7.17	0.77	3	2	159	193	35
193	85.87	69.63	165	8586.51	6.99	6962.52	7.94	0	0	112.09	5.11	136.77	1.26	117.90	6.13	133.98	6.96	0	1917.15	7.41	0.74	4	2	160	193	34
194	85.83	69.28	166	8583.24	7.98	6927.99	10.41	0	0	108.12	5.88	136.68	1.50	113.01	7.01	147.36	9.13	0	2151.92	9.36	0.67	4	2	161	193	33
195	86.05	69.36	167	8605.39	7.81	6935.68	9.05	0	0	99.26	4.26	130.62	1.31	140.69	6.93	162.93	8.03	0	2036.83	6.36	0.74	4	2	162	193	32
196	85.78	69.38	168	8578.20	5.89	6938.08	5.90	0	0	145.65	6.15	138.54	1.27	107.07	5.13	107.22	5.13	1	1924.10	10.30	0.79	5	2	163	193	31
197	85.76	69.55	169	8576.29	8.66	6954.90	9.65	0	0	89.70	3.72	128.63	1.31	162.22	7.80	180.87	8.68	0	1981.98	5.55	0.73	4	2	164	193	30
198	85.08	68.53	170	8507.60	7.87	6853.45	7.93	0	0	86.37	2.93	129.65	1.11	180.50	7.14	182.05	7.18	0	2046.98	5.67	0.79	5	2	165	193	29
199	85.40	68.29	171	8539.93	8.08	6829.16	7.97	0	0	100.74	4.70	136.80	1.23	133.49	7.11	131.67	7.01	0	2089.62	7.54	0.73	3	2	166	193	28
200	85.91	67.94	172	8590.82	9.63	6794.40	8.88	0	0	97.85	5.18	136.88	1.38	140.20	8.48	129.28	7.82	0	2230.10	8.17	0.67	3	2	167	193	27
201	86.20	68.02	173	8619.94	6.57	6802.25	8.86	0	0	106.06	4.23	131.77	1.26	127.55	5.83	171.37	7.88	0	2340.04	9.14	0.77	3	2	168	193	26
202	85.68	68.08	174	8568.25	7.30	6808.45	7.85	0	0	107.21	3.66	124.64	1.29	165.93	6.60	178.34	7.10	0	2264.62	7.26	0.80	4	2	169	193	25
203	86.08	68.50	175	8608.25	10.92	6849.65	11.58	0	0	91.75	5.01	131.87	1.63	154.76	9.73	164.10	10.32	0	2337.15	6.99	0.62	4	2	170	193	24
204	86.31	67.94	176	8631.22	8.62	6794.43	9.36	0	0	102.75	5.25	133.74	1.41	130.08	7.59	141.28	8.24	0	2134.85	6.89	0.69	3	2	171	193	23
205	86.26	68.31	177	8626.23	6.75	6831.02	6.99	0	0	113.16	4.45	131.66	1.19	132.34	5.94	137.06	6.15	0	1972.92	7.94	0.79	4	2	172	193	22
206	85.91	68.32	178	8590.51	8.62	6832.26	8.91	0	0	100.29	4.04	127.35	1.40	166.08	7.75	171.77	7.99	0	2157.06	6.69	0.74	4	2	173	193	21
207	86.03	68.98	179	8602.80	7.68	6898.06	7.93	0	0	102.73	4.10	131.28	1.25	148.93	6.81	153.85	7.05	0	1984.23	8.33	0.77	3	2	174	193	20
208	86.03	69.81	180	8602.88	9.36	6980.87	9.21	0	0	94.73	4.86	134.23	1.35	140.60	8.25	138.44	8.13	0	1787.62	5.27	0.68	3	2	175	193	19
209	85.90	69.66	181	8590.26	9.00	6966.30	7.81	0	0	104.79	4.54	131.36	1.37	160.46	8.00	139.33	6.92	0	2181.10	7.89	0.74	3	2	176	193	18
210	86.04	69.68	182	8604.29	6.40	6968.47	7.25	0	0	113.25	4.31	130.01	1.19	129.53	5.64	146.90	6.39	0	1781.15	7.09	0.79	4	2	177	193	17
211	85.40	68.61	183	8540.11	7.00	6860.52	10.01	0	0	101.16	4.31	134.83	1.32	127.03	6.21	181.24	8.92	0	2274.06	6.83	0.74	3	2	178	193	16
212	85.34	69.04	184	8534.42	9.95	6903.80	12.46	0	0	82.13	4.47	135.81	1.44	141.80	8.86	177.10	11.16	0	2170.25	5.56	0.63	4	2	179	193	15
213	85.68	68.17	185	8568.21	9.43	6817.01	10.62	0	0	82.61	3.44	127.33	1.33	176.08	8.63	198.05	9.74	0	1953.88	6.59	0.71	5	2	180	193	14
214	86.32	67.76	186	8632.20	7.61	6775.97	8.61	0	0	118.42	5.80	133.17	1.45	119.60	6.68	135.18	7.55	0	2187.35	8.24	0.71	4	2	181	193	13
215	86.15	67.84	187	8615.23	9.30	6784.13	9.35	0	0	92.79	4.44	131.68	1.35	150.45	8.25	151.20	8.30	0	2149.17	6.67	0.69	4	2	182	193	12
216	86.44	68.12	188	8644.18	6.25	6811.53	6.93	0	0	141.32	5.55	135.01	1.41	122.52	5.49	135.83	6.08	0	2455.02	8.96	0.79	4	2	183	193	11
217	86.16	67.86	189	8616.41	6.85	6786.36	7.96	0	0	96.02	4.23	133.25	1.08	119.86	6.02	139.25	6.99	0	1870.58	6.23	0.75	3	2	184	193	10
218	86.38	68.40	190	8638.37	6.86	6839.98	10.23	0	0	100.42	4.33	131.36	1.31	123.04	6.08	183.02	9.11	0	2066.92	6.31	0.74	3	2	185	193	9
219	86.16	68.28	191	8616.05	9.46	6827.76	10.79	0	0	94.21	4.67	132.39	1.50	147.67	8.42	168.30	9.61	0	2277.81	7.63	0.67	4	2	186	193	8
220	86.34	68.16	192	8633.82	8.81	6816.00	9.88	0	0	96.74	5.40	139.77	1.37	121.60	7.74	136.29	8.67	0	2574.94	7.96	0.65	4	2	187	193	7
221	86.44	68.34	193	8644.19	7.12	6833.64	8.80	0	0	105.05	4.93	131.79	1.26	116.99	6.26	144.52	7.73	0	1862.48	6.76	0.73	3	2	188	193	6
222	86.30	68.06	194	8630.09	7.21	6805.86	7.91	0	0	114.33	5.58	138.87	1.29	113.62	6.31	124.53	6.91	0	2262.10	7.71	0.72	4	2	189	193	5
223	86.46	68.55	195	8645.79	6.73	6855.35	8.57	0	0	114.64	5.64	136.02	1.30	105.05	5.87	133.93	7.50	1	2005.10	10.75	0.72	4	2	190	193	4
224	85.46	68.08	196	8545.69	11.14	6807.58	12.84	0	0	70.38	3.35	127.32	1.35	181.17	10.35	208.86	11.95	1	2363.52	5.26	0.64	5	2	191	193	3
225	85.41	68.26	197	8541.08	7.87	6826.02	10.26	0	0	80.75	3.13	131.84	1.17	158.59	7.09	204.89	9.42	0	2309.96	5.76	0.74	4	2	192	193	2
226	86.05	67.93	198	8604.71	7.99	6793.07	9.25	0	0	109.87	5.22	133.10	1.45	129.74	7.05	150.22	8.16	0	2457.52	8.23	0.71	4	2	193	193	1
227	71.73	39.94	49	7172.74	10.02	3994.35	12.61	0	0	59.51	2.56	124.52	1.08	181.84	9.25	224.57	12.03	1	1347.48	6.26	0.67	5	3	1	1	1
228	80.31	65.69	96	8031.03	22.52	6568.83	15.26	0	0	43.38	3.73	129.92	1.26	199.96	20.80	137.87	13.63	0	1284.33	1.55	0.40	4	4	1	1	1
229	63.88	38.95	98	6388.49	15.16	3894.85	10.61	0	0	49.74	2.07	128.08	1.01	271.81	15.72	201.59	9.96	1	1691.56	6.08	0.64	5	5	1	1	1
230	77.99	67.82	213	7798.78	7.80	6781.83	11.61	0	0	75.68	3.65	130.73	1.12	125.07	6.92	185.44	10.39	0	1462.73	5.19	0.69	3	6	1	8	8
231	77.91	67.86	214	7791.10	8.19	6786.41	9.35	0	0	82.16	3.79	131.53	1.12	137.32	7.25	156.76	8.28	0	1512.54	6.09	0.72	3	6	2	8	7
232	77.85	68.03	215	7785.42	7.30	6802.53	9.61	0	0	86.78	3.71	131.33	1.13	132.39	6.48	173.63	8.57	0	1978.06	6.59	0.74	3	6	3	8	6
233	78.02	67.89	216	7801.88	9.47	6789.31	11.65	0	0	81.04	4.50	132.43	1.32	131.60	8.38	161.84	10.32	0	2027.44	7.94	0.63	3	6	4	8	5
234	77.93	67.56	217	7792.74	9.06	6755.81	12.28	0	0	80.77	4.96	135.00	1.30	113.68	7.97	154.14	10.80	0	1935.67	5.82	0.61	4	6	5	8	4
235	77.92	67.54	218	7792.31	9.84	6754.29	11.25	0	0	76.13	3.51	126.69	1.29	166.07	8.87	189.40	10.19	0	2006.25	6.34	0.67	4	6	6	8	3
236	77.75	67.64	219	7774.62	6.43	6763.54	8.56	0	0	98.03	3.92	132.08	1.12	124.14	5.68	165.24	7.57	0	2146.90	7.89	0.77	3	6	7	8	2
237	78.43	67.85	220	7842.83	8.41	6785.48	11.01	0	0	64.79	2.25	123.23	1.00	189.18	7.89	242.36	10.77	1	1834.67	5.77	0.74	4	6	8	8	1
238	72.07	40.39	297	7207.49	10.31	4038.94	12.57	0	0	76.60	4.50	132.51	1.36	135.81	9.14	165.41	11.14	0	1485.77	4.96	0.60	4	7	1	25	25
239	71.72	39.42	298	7172.42	8.71	3942.35	10.10	0	0	85.54	4.27	135.73	1.25	134.93	7.71	156.41	8.93	0	2054.33	5.73	0.68	3	7	2	25	24
240	71.41	38.86	299	7141.35	9.96	3885.87	11.91	0	0	83.58	4.39	131.77	1.44	147.17	8.88	175.66	10.66	0	1901.00	5.49	0.64	3	7	3	25	23
241	71.29	38.78	300	7129.22	12.01	3877.72	12.57	0	0	64.58	3.07	128.67	1.30	197.26	11.07	205.79	11.68	0	1991.15	4.61	0.62	5	7	4	25	22
242	71.12	38.33	301	7112.24	9.33	3832.77	11.58	0	0	87.11	4.98	134.96	1.40	125.98	8.24	156.22	10.21	0	1811.85	6.07	0.63	3	7	5	25	21
243	71.60	37.94	302	7160.32	9.28	3793.72	8.58	0	0	92.66	5.45	138.76	1.24	121.32	8.11	112.17	7.50	0	1966.54	5.58	0.64	4	7	6	25	20
244	70.97	37.67	303	7096.71	8.74	3766.68	11.79	0	0	84.23	5.10	136.55	1.30	111.06	7.68	149.80	10.35	1	1887.46	6.96	0.62	5	7	7	25	19
245	71.01	37.65	304	7100.96	9.08	3765.00	9.52	0	0	95.43	4.44	131.32	1.39	151.05	8.07	158.32	8.46	0	2114.71	7.21	0.70	3	7	8	25	18
246	71.29	38.08	305	7128.95	7.85	3808.31	9.08	0	0	84.68	4.44	135.33	1.08	115.13	6.88	133.14	7.96	0	1992.04	5.63	0.69	5	7	9	25	17
247	71.94	38.49	306	7194.25	6.04	3848.90	6.57	0	0	118.98	5.06	132.85	1.12	109.04	5.28	118.63	5.73	1	1432.35	10.03	0.78	4	7	10	25	16
248	71.71	39.00	307	7171.40	8.53	3899.62	9.72	0	0	91.21	4.14	128.98	1.30	145.48	7.59	165.76	8.67	0	1783.29	6.69	0.71	3	7	11	25	15
249	71.80	39.62	308	7179.68	9.12	3961.74	11.00	0	0	81.09	3.86	131.67	1.29	148.48	8.15	178.94	9.85	0	1419.50	4.39	0.68	4	7	12	25	14
250	72.16	39.84	309	7215.73	9.88	3984.41	12.88	0	0	72.41	4.11	130.16	1.28	134.87	8.78	175.52	11.49	0	1206.98	4.59	0.61	3	7	13	25	13
251	72.08	39.56	310	7208.31	8.94	3956.24	11.89	0	0	76.12	3.67	127.87	1.24	143.98	7.99	190.74	10.72	0	1341.00	4.81	0.67	3	7	14	25	12
252	72.09	39.54	311	7208.68	8.41	3953.68	9.90	0	0	81.91	3.18	126.73	1.21	169.22	7.61	198.22	9.04	0	1454.98	4.78	0.74	5	7	15	25	11
253	72.10	40.12	312	7209.93	6.47	4012.47	9.76	0	0	89.71	3.61	128.74	1.11	124.35	5.75	186.67	8.75	0	1659.54	6.50	0.76	4	7	16	25	10
254	71.72	40.14	313	7172.26	8.11	4014.10	8.92	0	0	89.21	3.44	125.23	1.21	163.32	7.31	179.63	8.03	0	1274.83	6.29	0.76	4	7	17	25	9
255	71.82	40.06	314	7181.61	9.78	4006.29	12.50	0	0	76.47	3.99	128.57	1.34	145.74	8.75	185.37	11.27	0	1593.96	5.26	0.64	5	7	18	25	8
256	71.15	39.45	315	7115.08	13.17	3944.62	11.60	0	0	73.60	3.90	132.34	1.47	192.74	12.01	170.76	10.47	0	2054.33	4.39	0.60	5	7	19	25	7
257	71.88	39.49	316	7187.99	7.63	3948.58	7.88	0	0	97.77	3.67	126.83	1.20	157.28	6.82	162.50	7.02	0	1850.27	6.59	0.78	4	7	20	25	6
258	71.81	39.57	317	7181.12	9.52	3956.91	10.61	0	0	81.99	3.80	129.52	1.31	159.59	8.55	177.83	9.52	0	1443.17	5.49	0.69	5	7	21	25	5
259	71.56	39.63	318	7155.89	8.17	3962.62	9.94	0	0	88.23	4.35	136.35	1.23	127.82	7.22	155.42	8.77	0	1916.98	6.50	0.69	4	7	22	25	4
260	71.64	39.01	319	7164.50	11.47	3901.24	14.42	0	0	56.79	2.51	124.31	1.17	201.79	10.88	247.43	14.29	1	1857.46	5.78	0.63	5	7	23	25	3
261	72.05	40.05	320	7205.31	10.74	4004.63	16.04	0	0	62.34	3.20	127.72	1.31	164.16	9.76	237.18	15.50	1	1684.58	4.73	0.60	5	7	24	25	2
262	72.16	39.74	321	7215.89	9.64	3974.28	13.31	0	0	62.33	2.87	127.91	1.14	163.98	8.74	222.27	12.52	1	1580.19	4.83	0.66	5	7	25	25	1
263	71.72	40.21	418	7172.26	8.37	4021.20	9.13	0	0	89.53	4.54	137.87	1.20	127.32	7.37	138.84	8.03	0	1701.60	5.80	0.69	3	8	1	4	4
264	71.75	40.19	419	7174.83	6.25	4019.21	8.57	0	0	104.19	4.35	134.82	1.17	115.41	5.51	158.13	7.55	0	1920.58	6.62	0.77	3	8	2	4	3
265	70.88	38.34	420	7087.93	10.86	3833.74	11.61	0	0	78.79	3.16	122.58	1.42	210.25	10.26	221.43	11.20	1	2054.79	6.33	0.68	5	8	3	4	2
266	71.99	40.18	421	7198.54	14.66	4018.37	14.79	0	0	53.59	3.08	126.27	1.29	198.60	13.59	200.75	13.67	0	1526.00	3.51	0.54	5	8	4	4	1
267	78.41	68.61	423	7841.46	8.50	6861.46	8.86	0	0	93.83	4.68	139.70	1.25	131.19	7.48	136.73	7.79	0	2579.12	9.78	0.70	3	9	1	382	382
268	78.24	68.94	424	7823.50	7.41	6893.58	7.67	0	0	95.05	4.23	140.84	1.09	128.33	6.51	132.75	6.74	0	2207.27	6.83	0.75	3	9	2	382	381
269	78.50	69.20	425	7849.70	6.37	6920.30	6.67	0	0	131.17	5.43	139.55	1.29	118.45	5.57	124.08	5.84	0	2439.19	11.62	0.78	3	9	3	382	380
270	77.91	69.69	426	7791.27	6.17	6968.86	7.64	0	0	118.90	5.36	135.66	1.22	105.33	5.41	130.47	6.68	1	1893.00	7.41	0.75	4	9	4	382	379
271	77.71	68.95	427	7770.94	8.50	6894.73	10.61	0	0	95.31	4.84	131.07	1.40	129.42	7.52	161.21	9.40	0	2061.15	8.13	0.68	4	9	5	382	378
272	78.68	67.93	428	7868.10	6.81	6792.76	9.21	0	0	102.48	4.63	138.44	1.24	116.27	5.99	157.23	8.12	0	2425.88	8.77	0.74	5	9	6	382	377
273	78.84	68.84	429	7883.89	8.76	6884.43	9.39	0	0	101.81	5.59	140.78	1.40	122.80	7.69	131.61	8.24	0	2469.29	7.40	0.66	4	9	7	382	376
274	78.32	68.99	430	7832.21	5.35	6899.34	6.00	0	0	147.86	4.23	134.82	1.31	144.61	4.75	161.94	5.34	0	2961.58	9.64	0.86	3	9	8	382	375
275	78.58	68.63	431	7857.75	5.07	6862.86	5.72	0	0	148.10	4.77	143.13	1.21	121.27	4.45	136.88	5.02	0	2888.77	11.53	0.85	3	9	9	382	374
276	78.00	68.17	432	7799.71	5.80	6817.23	7.29	0	0	131.71	4.53	136.68	1.33	130.50	5.14	163.90	6.46	0	3055.81	9.10	0.82	3	9	10	382	373
277	78.28	67.62	433	7827.64	4.83	6761.67	5.26	0	0	175.96	5.40	139.09	1.34	121.17	4.24	132.11	4.62	0	3113.25	14.32	0.86	4	9	11	382	372
278	78.48	68.15	434	7847.61	5.73	6815.14	7.28	0	0	122.43	3.94	137.91	1.24	138.00	5.10	174.84	6.50	0	3037.17	11.19	0.83	3	9	12	382	371
279	78.21	67.95	435	7821.40	5.45	6795.00	7.54	0	0	147.85	5.48	140.39	1.44	113.32	4.80	156.58	6.64	0	2895.98	13.87	0.81	3	9	13	382	370
280	78.14	68.19	436	7814.37	4.51	6819.13	6.03	0	0	177.13	5.47	142.54	1.40	112.48	3.96	150.46	5.30	0	3134.27	13.02	0.86	4	9	14	382	369
281	77.95	67.55	437	7795.31	5.89	6755.43	6.01	0	0	130.50	3.99	129.62	1.21	148.95	5.22	152.05	5.33	0	2543.33	11.96	0.85	3	9	15	382	368
282	77.89	68.17	438	7789.19	5.23	6816.74	7.37	0	0	131.85	4.17	134.89	1.27	127.92	4.65	179.57	6.57	0	2589.77	12.31	0.84	3	9	16	382	367
283	78.10	68.11	439	7810.02	3.96	6810.57	5.25	0	0	169.67	4.62	140.82	1.17	112.25	3.48	148.61	4.61	0	3322.46	14.35	0.89	3	9	17	382	366
284	77.95	68.57	440	7795.37	5.08	6857.35	7.31	0	0	135.02	4.15	135.29	1.29	128.03	4.52	183.71	6.53	0	2799.12	10.59	0.85	3	9	18	382	365
285	77.61	69.28	441	7760.91	4.71	6927.64	6.81	0	0	146.70	4.98	136.74	1.26	106.81	4.13	154.64	5.98	1	2618.48	12.55	0.84	3	9	19	382	364
286	77.30	69.38	442	7730.49	4.96	6938.17	4.97	0	0	150.74	4.02	134.15	1.16	143.57	4.39	143.85	4.40	0	2763.73	11.18	0.88	3	9	20	382	363
287	77.73	69.34	443	7772.75	4.41	6934.33	5.10	0	0	165.82	5.15	138.45	1.18	109.20	3.86	126.17	4.45	1	2879.56	16.25	0.87	4	9	21	382	362
288	77.49	69.24	444	7748.81	3.59	6923.61	4.48	0	0	188.88	4.97	137.41	1.13	104.92	3.13	131.03	3.92	1	2530.42	13.74	0.90	4	9	22	382	361
289	77.53	68.60	445	7753.18	4.92	6859.61	5.00	0	0	172.35	5.22	139.78	1.29	125.10	4.32	127.07	4.38	0	2842.15	12.26	0.87	4	9	23	382	360
290	77.49	68.68	446	7748.59	4.35	6868.40	4.86	0	0	169.54	4.63	135.46	1.19	122.59	3.82	137.02	4.27	0	2516.65	11.03	0.89	4	9	24	382	359
291	77.86	68.27	447	7785.70	3.82	6827.13	4.31	0	0	206.88	5.12	137.68	1.27	118.72	3.35	134.02	3.78	0	3368.92	15.44	0.91	4	9	25	382	358
292	77.88	68.39	448	7787.90	3.56	6839.01	5.01	0	0	161.07	3.85	136.91	1.04	114.76	3.14	161.37	4.41	0	3068.67	12.10	0.91	3	9	26	382	357
293	77.97	68.55	449	7797.22	4.63	6854.68	6.07	0	0	164.52	4.71	134.96	1.35	125.02	4.10	163.70	5.36	0	2951.79	13.16	0.87	4	9	27	382	356
294	77.64	68.93	450	7764.12	5.17	6893.23	7.66	0	0	145.76	5.23	141.14	1.40	111.10	4.55	164.57	6.76	1	2978.17	11.81	0.82	3	9	28	382	355
295	78.08	68.61	451	7808.04	4.96	6861.45	6.13	0	0	157.31	4.28	131.70	1.36	141.26	4.42	174.33	5.46	0	3042.75	11.76	0.87	3	9	29	382	354
296	78.25	68.98	452	7825.46	6.40	6897.66	5.36	0	0	139.11	4.35	139.82	1.26	157.92	5.66	132.19	4.74	0	3139.42	10.20	0.85	3	9	30	382	353
297	78.36	68.77	453	7835.61	4.17	6877.34	4.89	0	0	192.34	5.10	140.31	1.32	121.01	3.66	142.12	4.30	0	3411.17	13.84	0.89	3	9	31	382	352
298	78.23	68.77	454	7823.27	4.62	6876.91	5.33	0	0	172.82	5.29	144.51	1.30	116.20	4.05	133.98	4.67	0	3487.25	15.01	0.86	3	9	32	382	351
299	77.87	69.31	455	7786.79	4.10	6930.95	5.18	0	0	178.14	5.16	133.83	1.23	108.77	3.59	137.41	4.53	1	2914.67	13.74	0.88	4	9	33	382	350
300	77.64	69.64	456	7763.57	5.94	6963.82	6.15	0	0	133.69	5.01	135.67	1.22	121.91	5.20	126.36	5.39	0	2053.29	8.67	0.81	3	9	34	382	349
301	77.44	69.70	457	7743.92	6.82	6970.48	6.81	0	0	137.73	5.70	137.17	1.42	126.87	5.98	126.73	5.98	0	2314.75	9.39	0.78	4	9	35	382	348
302	78.24	68.90	458	7823.90	5.79	6889.81	6.71	0	0	150.25	5.46	143.41	1.43	122.88	5.09	142.45	5.90	0	2898.65	11.71	0.81	3	9	36	382	347
303	77.83	69.73	459	7783.32	4.64	6973.11	6.20	0	0	145.85	4.49	136.20	1.19	116.05	4.08	155.15	5.46	0	2668.79	10.02	0.86	3	9	37	382	346
304	78.01	69.61	460	7801.12	5.45	6960.94	5.75	0	0	148.91	4.81	132.36	1.27	129.96	4.79	137.16	5.06	0	2109.21	11.92	0.85	3	9	38	382	345
305	78.18	69.00	461	7818.19	8.97	6899.96	8.81	0	0	82.66	3.21	128.36	1.18	178.93	8.16	176.08	7.97	0	2115.27	6.84	0.74	4	9	39	382	344
306	78.29	68.75	462	7828.94	5.88	6875.22	8.76	0	0	110.73	4.79	137.44	1.20	104.79	5.16	156.07	7.69	1	2232.75	10.15	0.76	4	9	40	382	343
307	77.88	68.03	463	7788.47	7.18	6802.58	8.46	0	0	98.76	3.84	131.10	1.21	143.09	6.39	168.32	7.55	0	1866.81	9.32	0.77	3	9	41	382	342
308	78.00	68.82	464	7799.65	7.41	6882.06	8.28	0	0	105.41	4.54	132.19	1.27	132.98	6.54	148.45	7.32	0	2246.42	7.71	0.75	3	9	42	382	341
309	78.72	67.81	465	7872.50	8.48	6781.32	10.33	0	0	87.44	3.90	134.18	1.30	147.51	7.57	179.23	9.26	0	2356.42	6.78	0.71	3	9	43	382	340
310	78.02	68.47	466	7802.32	7.29	6847.07	10.02	0	0	90.45	3.87	135.02	1.21	132.15	6.49	181.14	8.94	0	2467.15	7.97	0.74	3	9	44	382	339
311	78.09	69.31	467	7809.07	6.41	6931.14	8.02	0	0	107.78	4.67	134.79	1.17	113.92	5.63	142.44	7.03	0	2163.62	8.25	0.76	4	9	45	382	338
312	78.76	68.35	468	7875.93	7.97	6835.18	9.20	0	0	89.27	3.48	132.58	1.22	158.94	7.14	183.07	8.28	0	2262.19	6.97	0.75	4	9	46	382	337
313	77.10	70.07	469	7710.43	8.70	7007.41	8.90	0	0	85.86	4.10	128.50	1.17	140.47	7.68	143.71	7.86	0	1361.73	5.43	0.71	3	9	47	382	336
314	77.24	70.05	470	7724.48	9.06	7005.23	10.67	0	0	76.32	4.29	127.76	1.15	124.07	7.97	146.12	9.39	0	1211.75	5.93	0.64	3	9	48	382	335
315	78.06	68.08	471	7806.13	6.94	6808.12	8.74	0	0	103.20	4.18	130.29	1.25	132.52	6.15	166.71	7.78	0	2026.73	6.98	0.76	4	9	49	382	334
316	78.12	68.57	472	7811.55	7.07	6857.43	8.75	0	0	101.44	4.91	139.42	1.20	112.37	6.20	139.20	7.67	0	2302.44	9.21	0.72	3	9	50	382	333
317	77.99	67.57	473	7799.13	7.73	6757.14	9.14	0	0	88.24	3.85	133.95	1.16	137.04	6.85	162.05	8.10	0	1786.02	5.68	0.73	3	9	51	382	332
318	78.22	66.98	474	7821.97	6.99	6697.75	9.14	0	0	94.57	4.17	138.48	1.16	122.25	6.17	159.70	8.08	0	2486.08	7.36	0.74	3	9	52	382	331
319	78.14	67.31	475	7814.49	6.94	6730.89	7.27	0	0	96.46	3.48	130.47	1.07	148.77	6.16	155.84	6.45	0	1913.48	6.94	0.80	3	9	53	382	330
320	78.03	68.35	476	7802.74	10.10	6835.33	16.99	0	0	67.71	3.86	134.69	1.40	138.15	9.07	227.49	16.00	1	2373.29	6.73	0.58	4	9	54	382	329
321	78.08	68.54	477	7807.69	9.16	6854.32	13.12	0	0	78.27	3.73	130.08	1.37	149.87	8.25	212.24	12.12	1	1967.77	8.06	0.66	4	9	55	382	328
322	78.02	68.45	478	7801.66	8.56	6844.74	9.85	0	0	92.37	4.30	133.24	1.33	142.40	7.60	163.70	8.74	0	2439.85	6.52	0.70	4	9	56	382	327
323	77.56	69.00	479	7755.72	10.86	6899.76	10.71	0	0	75.37	3.86	132.73	1.29	164.29	9.70	161.92	9.58	0	2351.79	6.13	0.65	4	9	57	382	326
324	77.96	68.41	480	7796.42	10.36	6840.66	10.86	0	0	80.80	3.96	133.18	1.37	163.92	9.29	171.75	9.73	0	2208.40	5.58	0.66	5	9	58	382	325
325	78.21	67.70	481	7820.80	5.43	6769.56	7.43	0	0	121.28	4.78	140.20	1.16	105.95	4.76	145.07	6.51	1	2514.46	11.09	0.80	4	9	59	382	324
326	77.59	67.80	482	7758.92	6.16	6779.53	7.39	0	0	112.87	4.99	135.27	1.14	107.19	5.38	128.60	6.46	1	2101.96	10.95	0.76	4	9	60	382	323
327	78.11	67.63	483	7810.89	8.44	6762.87	8.81	0	0	101.12	4.70	135.74	1.35	140.11	7.46	146.38	7.79	0	2088.33	6.94	0.72	3	9	61	382	322
328	78.64	67.84	484	7864.00	11.42	6783.81	12.65	0	0	68.96	3.72	132.35	1.33	164.59	10.25	181.89	11.42	0	2136.75	6.76	0.61	4	9	62	382	321
329	79.09	68.17	485	7908.90	9.25	6816.88	10.42	0	0	86.00	3.97	131.86	1.34	155.62	8.28	175.05	9.34	0	2345.42	7.86	0.69	3	9	63	382	320
330	78.22	68.11	486	7821.85	7.70	6810.68	9.18	0	0	95.25	3.93	132.53	1.26	144.45	6.85	171.69	8.22	0	2220.96	6.78	0.75	3	9	64	382	319
331	77.75	68.10	487	7775.38	6.87	6809.64	9.43	0	0	97.02	4.36	133.76	1.20	117.95	6.06	161.68	8.34	0	2055.08	6.25	0.74	4	9	65	382	318
332	78.08	68.85	488	7808.47	11.16	6884.83	10.73	0	0	74.94	3.27	124.43	1.33	198.49	10.34	191.19	9.91	0	1704.23	5.51	0.67	4	9	66	382	317
333	77.50	69.43	489	7749.76	10.46	6942.85	10.06	0	0	77.88	4.85	136.40	1.21	129.33	9.18	124.38	8.83	0	1573.25	5.28	0.60	3	9	67	382	316
334	77.58	69.13	490	7757.60	9.69	6913.36	9.93	0	0	83.98	4.36	133.50	1.28	144.06	8.57	147.57	8.79	0	2113.06	6.34	0.66	3	9	68	382	315
335	78.06	69.10	491	7806.07	7.90	6909.77	9.66	0	0	86.15	4.00	137.26	1.17	131.63	6.99	160.76	8.55	0	2187.94	5.96	0.71	3	9	69	382	314
336	77.92	68.72	492	7792.27	8.85	6872.38	9.58	0	0	81.94	3.67	130.82	1.19	153.39	7.89	165.52	8.59	0	2020.21	6.17	0.71	5	9	70	382	313
337	78.05	68.75	493	7805.07	7.45	6875.02	10.12	0	0	80.54	2.93	129.09	1.12	160.03	6.74	214.42	9.41	1	2301.81	6.17	0.76	4	9	71	382	312
338	77.70	69.73	494	7770.47	8.08	6973.11	7.13	0	0	96.36	4.17	133.22	1.12	143.88	7.11	126.98	6.28	0	1753.60	6.15	0.75	4	9	72	382	311
339	78.25	69.47	495	7824.63	6.94	6947.14	10.30	0	0	86.78	4.18	135.95	1.12	111.09	6.11	164.75	9.07	1	1827.10	7.77	0.71	4	9	73	382	310
340	78.29	68.59	496	7829.20	8.06	6858.83	9.60	0	0	93.36	4.62	141.32	1.26	125.54	7.11	149.49	8.46	0	2403.25	8.11	0.70	3	9	74	382	309
341	78.24	68.80	497	7823.77	8.64	6879.57	8.94	0	0	86.94	3.46	128.67	1.22	168.50	7.80	174.20	8.09	0	2355.62	7.04	0.74	5	9	75	382	308
342	77.57	69.08	498	7757.23	6.47	6908.29	8.45	0	0	106.43	4.68	131.44	1.19	113.38	5.68	147.97	7.42	0	2052.40	8.07	0.75	3	9	76	382	307
343	77.98	68.59	499	7797.52	9.59	6859.12	11.67	0	0	78.68	3.81	134.86	1.33	154.04	8.60	186.89	10.51	0	2589.15	6.31	0.66	4	9	77	382	306
344	78.32	68.99	500	7832.18	9.08	6898.64	10.82	0	0	81.39	3.74	126.80	1.28	153.40	8.15	182.13	9.76	0	1847.25	6.59	0.69	4	9	78	382	305
345	78.71	68.99	501	7871.12	6.09	6899.20	6.71	0	0	122.85	4.86	132.94	1.18	118.44	5.34	130.49	5.88	0	1862.98	9.41	0.79	4	9	79	382	304
346	78.37	68.81	502	7836.77	6.03	6881.11	6.90	0	0	124.67	5.38	138.43	1.20	107.43	5.26	122.91	6.03	1	2000.25	11.36	0.77	4	9	80	382	303
347	78.70	69.20	503	7870.26	10.41	6919.58	8.97	0	0	92.06	4.77	134.75	1.38	155.15	9.20	133.74	7.93	0	1944.92	7.64	0.67	4	9	81	382	302
348	79.21	68.31	504	7920.83	8.91	6831.25	8.01	0	0	87.74	4.33	142.05	1.13	139.19	7.83	125.17	7.05	0	2239.44	6.74	0.70	3	9	82	382	301
349	78.52	68.36	505	7852.05	5.87	6836.32	8.07	0	0	98.22	3.49	135.44	1.05	127.68	5.21	175.20	7.17	0	2332.92	9.99	0.81	3	9	83	382	300
350	78.91	68.01	506	7890.65	7.80	6801.46	9.54	0	0	102.49	4.48	133.65	1.38	138.15	6.92	168.79	8.51	0	2438.15	7.51	0.73	3	9	84	382	299
351	78.93	67.97	507	7893.48	8.95	6796.58	9.47	0	0	86.21	3.33	128.95	1.29	180.60	8.14	190.54	8.67	0	2591.83	7.27	0.73	4	9	85	382	298
352	79.10	68.03	508	7909.57	8.47	6802.97	9.97	0	0	84.91	3.82	137.68	1.23	145.95	7.54	171.41	8.92	0	2404.85	6.94	0.71	3	9	86	382	297
353	78.76	68.10	509	7876.45	7.31	6809.76	9.36	0	0	88.41	3.37	132.20	1.16	149.07	6.55	189.68	8.47	0	2397.73	7.22	0.76	4	9	87	382	296
354	78.26	67.64	510	7826.49	6.88	6763.95	9.48	0	0	90.11	3.94	138.91	1.12	121.45	6.08	167.26	8.38	0	2670.06	6.88	0.74	4	9	88	382	295
355	78.12	67.31	511	7811.76	6.97	6731.46	9.47	0	0	102.63	4.59	135.92	1.28	120.38	6.16	163.41	8.36	0	2140.75	6.50	0.74	4	9	89	382	294
356	77.85	68.55	512	7785.44	7.36	6855.43	8.41	0	0	96.45	4.11	134.94	1.17	133.35	6.51	152.37	7.43	0	2048.35	8.23	0.75	3	9	90	382	293
357	77.92	68.54	513	7792.39	6.01	6853.57	7.67	0	0	109.82	4.12	131.49	1.15	123.67	5.30	157.75	6.76	0	2188.77	8.57	0.80	3	9	91	382	292
358	77.41	69.50	514	7741.05	11.83	6950.26	14.99	0	0	66.94	4.74	133.69	1.38	129.13	10.47	163.54	13.26	0	1329.29	4.18	0.52	4	9	92	382	291
359	77.66	68.30	515	7765.65	7.43	6830.06	9.62	0	0	91.08	4.26	134.42	1.18	122.73	6.56	158.69	8.48	0	1930.33	6.57	0.72	4	9	93	382	290
360	78.09	67.97	516	7808.99	6.95	6796.91	8.47	0	0	104.99	4.59	138.95	1.23	122.53	6.12	149.37	7.46	0	2482.33	7.59	0.75	3	9	94	382	289
361	77.64	69.33	517	7763.82	8.26	6932.91	13.08	0	0	80.52	4.81	136.55	1.27	106.56	7.26	168.64	11.52	1	2003.65	7.34	0.62	4	9	95	382	288
362	77.62	69.69	518	7761.62	10.40	6969.36	12.43	0	0	82.64	5.59	135.33	1.43	118.45	9.14	141.54	10.92	0	1640.46	5.67	0.56	3	9	96	382	287
363	77.21	69.38	519	7720.95	8.37	6938.25	9.09	0	0	81.19	4.03	132.00	1.09	130.12	7.38	141.24	8.00	0	2068.62	6.82	0.70	3	9	97	382	286
364	77.56	69.44	520	7756.33	7.51	6943.79	6.67	0	0	107.05	4.67	135.01	1.14	132.29	6.58	117.56	5.85	0	1882.40	7.33	0.76	4	9	98	382	285
365	77.41	69.45	521	7740.54	6.68	6945.20	8.37	0	0	104.34	5.41	136.43	1.16	98.80	5.79	123.85	7.29	1	1680.00	8.03	0.70	4	9	99	382	284
366	77.81	69.12	522	7780.92	7.51	6912.19	8.96	0	0	94.52	4.51	134.86	1.18	121.25	6.60	144.64	7.88	0	1919.85	6.62	0.72	4	9	100	382	283
367	79.16	69.32	523	7915.81	7.61	6931.89	8.06	0	0	113.27	5.80	142.96	1.33	114.27	6.66	121.03	7.05	0	2442.96	8.56	0.70	4	9	101	382	282
368	78.21	68.20	524	7820.94	6.63	6819.80	7.54	0	0	109.49	4.07	131.33	1.20	137.79	5.87	156.74	6.67	0	2348.06	9.26	0.79	3	9	102	382	281
369	77.57	69.75	525	7756.69	8.77	6974.86	10.25	0	0	78.04	4.25	134.06	1.13	124.06	7.72	144.91	9.01	0	1684.40	6.06	0.66	4	9	103	382	280
370	78.55	68.27	526	7854.71	7.89	6827.02	9.30	0	0	96.94	4.35	139.56	1.29	135.92	6.99	160.15	8.24	0	3001.77	8.52	0.73	3	9	104	382	279
371	77.83	68.30	527	7783.17	8.44	6829.77	10.46	0	0	78.51	3.89	132.16	1.15	131.72	7.48	163.18	9.27	0	1700.12	7.52	0.69	3	9	105	382	278
372	77.74	68.94	528	7774.10	9.29	6894.03	10.32	0	0	78.69	3.96	133.49	1.20	142.82	8.24	158.40	9.17	0	2198.81	5.89	0.67	4	9	106	382	277
373	77.99	69.34	529	7798.57	9.26	6933.54	10.59	0	0	86.20	4.87	133.24	1.31	126.30	8.16	144.39	9.32	0	1885.54	7.19	0.64	3	9	107	382	276
374	78.26	68.40	530	7826.10	7.54	6840.10	9.79	0	0	87.51	4.28	138.56	1.15	118.91	6.64	154.37	8.62	0	2046.81	5.85	0.70	3	9	108	382	275
375	78.38	67.76	531	7837.90	6.27	6775.94	7.45	0	0	105.81	4.13	133.45	1.11	123.79	5.52	147.14	6.56	0	2047.21	7.72	0.79	4	9	109	382	274
376	78.36	68.80	532	7836.22	7.31	6879.71	8.80	0	0	103.39	4.61	137.61	1.28	126.51	6.45	152.37	7.76	0	2214.25	8.01	0.74	3	9	110	382	273
377	77.96	69.46	533	7795.67	7.67	6946.38	6.40	0	0	116.55	5.63	135.96	1.21	121.87	6.69	101.71	5.56	1	2045.58	7.65	0.73	4	9	111	382	272
378	78.07	69.25	534	7807.10	7.01	6924.57	8.90	0	0	104.71	4.82	131.10	1.26	117.29	6.17	148.99	7.83	0	1664.08	6.68	0.73	4	9	112	382	271
379	78.87	68.82	535	7887.18	6.75	6881.51	6.47	0	0	115.15	4.96	139.91	1.14	120.55	5.90	115.49	5.66	0	2330.56	9.81	0.77	4	9	113	382	270
380	79.01	68.89	536	7900.63	9.23	6889.40	7.98	0	0	98.13	4.70	138.12	1.29	148.65	8.14	128.62	7.04	0	2313.42	7.16	0.71	3	9	114	382	269
381	78.49	68.03	537	7848.63	7.11	6802.79	7.74	0	0	105.96	4.56	138.81	1.20	127.34	6.26	138.60	6.81	0	2664.79	8.65	0.76	4	9	115	382	268
382	78.13	67.48	538	7813.37	7.22	6748.45	8.81	0	0	101.01	3.83	131.67	1.28	147.79	6.45	180.11	7.89	0	2458.85	7.46	0.77	3	9	116	382	267
383	78.75	68.76	539	7875.02	5.54	6876.23	6.55	0	0	116.15	4.32	137.13	1.06	114.72	4.86	135.70	5.74	0	2074.40	9.64	0.81	3	9	117	382	266
384	78.03	68.83	540	7803.21	11.14	6883.41	13.48	0	0	73.77	3.94	131.92	1.44	162.45	10.04	194.56	12.39	0	2237.69	5.78	0.61	5	9	118	382	265
385	78.82	69.06	541	7882.32	9.29	6906.38	8.44	0	0	91.03	3.62	132.40	1.29	181.29	8.38	165.02	7.59	0	2420.35	7.19	0.74	4	9	119	382	264
386	78.25	68.02	542	7824.99	7.35	6802.19	9.12	0	0	108.10	4.95	136.29	1.36	123.70	6.48	153.43	8.05	0	2133.25	9.02	0.73	4	9	120	382	263
387	77.64	69.20	543	7763.80	8.14	6920.05	10.77	0	0	92.29	4.75	132.71	1.33	122.01	7.19	161.32	9.51	0	1684.12	6.30	0.68	4	9	121	382	262
388	77.53	69.13	544	7752.69	7.47	6913.45	9.66	0	0	83.65	4.23	135.96	1.08	113.88	6.56	147.13	8.48	0	2129.38	6.80	0.70	4	9	122	382	261
389	78.53	68.07	545	7853.00	8.53	6806.55	10.35	0	0	85.99	3.92	135.76	1.27	145.25	7.60	175.66	9.29	0	2341.77	7.83	0.70	3	9	123	382	260
390	78.14	67.76	546	7813.77	8.17	6775.58	8.37	0	0	93.86	3.83	129.53	1.22	155.01	7.28	158.90	7.45	0	2457.08	7.60	0.75	3	9	124	382	259
391	77.23	69.45	547	7723.36	10.01	6944.78	8.93	0	0	82.56	4.84	133.80	1.18	131.48	8.77	117.28	7.83	0	1782.06	6.75	0.64	4	9	125	382	258
392	77.22	69.90	548	7721.77	8.74	6989.62	10.09	0	0	75.58	4.22	134.80	1.08	120.55	7.68	139.20	8.86	0	1560.46	4.45	0.65	3	9	126	382	257
393	77.64	70.03	549	7763.66	8.78	7002.98	12.09	0	0	77.75	4.46	129.67	1.23	117.99	7.74	162.37	10.68	0	1237.42	4.58	0.63	3	9	127	382	256
394	77.43	69.93	550	7742.52	9.96	6993.16	10.82	0	0	73.37	3.81	128.27	1.20	148.64	8.85	161.18	9.64	0	1328.62	4.86	0.65	4	9	128	382	255
395	78.20	68.26	551	7820.24	7.87	6825.65	14.01	0	0	83.64	4.87	138.79	1.34	104.44	6.95	185.38	12.46	1	2086.67	9.47	0.63	4	9	129	382	254
396	78.33	68.83	552	7832.60	9.80	6882.76	11.81	0	0	79.74	4.26	135.28	1.34	142.03	8.72	170.52	10.58	0	2253.40	7.25	0.64	4	9	130	382	253
397	78.22	68.09	553	7821.53	8.01	6809.43	12.18	0	0	69.51	2.59	126.18	1.09	168.69	7.33	245.78	11.98	1	1794.00	5.54	0.73	4	9	131	382	252
398	78.15	68.60	554	7814.68	7.70	6859.58	9.75	0	0	83.85	3.63	134.20	1.14	137.52	6.84	173.89	8.68	0	2238.08	7.03	0.73	4	9	132	382	251
399	78.42	67.92	555	7841.54	7.09	6791.88	8.61	0	0	101.08	4.81	138.59	1.20	114.83	6.22	139.41	7.55	0	1958.25	8.38	0.73	5	9	133	382	250
400	78.42	67.42	556	7841.65	6.78	6741.94	8.10	0	0	91.31	3.70	136.36	1.04	128.99	5.99	154.19	7.15	0	1819.31	6.93	0.77	4	9	134	382	249
401	77.84	67.57	557	7783.89	7.09	6756.60	8.92	0	0	100.67	4.80	134.97	1.21	114.39	6.22	144.01	7.83	0	2345.00	7.96	0.72	3	9	135	382	248
402	78.03	67.37	558	7802.99	5.71	6736.72	8.51	0	0	108.84	4.46	137.13	1.15	107.48	5.03	160.25	7.48	1	2583.60	10.51	0.78	4	9	136	382	247
403	78.31	68.10	559	7831.13	7.67	6810.04	9.27	0	0	92.67	4.37	137.34	1.20	125.33	6.76	151.52	8.17	0	2226.00	6.67	0.72	3	9	137	382	246
404	78.69	68.58	560	7869.29	8.67	6857.84	9.51	0	0	103.58	5.35	139.82	1.44	129.53	7.64	142.07	8.37	0	2416.90	7.78	0.68	5	9	138	382	245
405	78.59	68.41	561	7859.31	7.25	6840.83	7.85	0	0	91.55	3.26	133.02	1.10	157.83	6.48	170.79	7.02	0	2353.46	7.28	0.79	4	9	139	382	244
406	78.64	68.07	562	7863.76	8.04	6806.68	10.18	0	0	94.92	4.40	133.65	1.34	134.29	7.13	169.55	9.07	0	2047.71	6.99	0.71	4	9	140	382	243
407	78.58	67.82	563	7858.38	8.49	6782.25	9.85	0	0	80.09	3.25	130.39	1.18	163.16	7.63	188.45	8.93	0	2353.96	8.18	0.73	3	9	141	382	242
408	78.61	67.78	564	7861.45	6.09	6777.65	6.62	0	0	111.43	3.99	134.77	1.09	130.99	5.37	142.42	5.83	0	2628.81	10.70	0.81	4	9	142	382	241
409	78.51	67.79	565	7850.61	5.22	6779.43	7.81	0	0	114.16	4.61	137.30	1.09	99.16	4.54	148.45	6.83	1	2394.21	10.83	0.79	4	9	143	382	240
410	78.72	67.96	566	7872.34	8.07	6795.95	9.02	0	0	104.18	4.84	134.32	1.37	134.20	7.13	149.91	7.97	0	2527.29	11.56	0.72	4	9	144	382	239
411	78.75	67.79	567	7875.39	6.56	6778.88	7.96	0	0	107.55	4.16	135.78	1.20	130.97	5.80	158.81	7.04	0	2799.62	9.80	0.78	3	9	145	382	238
412	79.01	67.89	568	7900.73	7.91	6789.46	8.11	0	0	94.84	4.17	138.54	1.17	138.91	6.98	142.55	7.16	0	2354.12	6.91	0.74	4	9	146	382	237
413	79.08	68.14	569	7908.20	7.58	6813.72	8.55	0	0	99.94	4.04	132.54	1.26	145.33	6.74	163.73	7.63	0	2440.12	8.23	0.76	3	9	147	382	236
414	78.03	68.10	570	7802.84	6.24	6810.15	8.25	0	0	99.50	3.80	132.45	1.10	126.30	5.52	166.62	7.33	0	2509.10	8.89	0.79	3	9	148	382	235
415	77.64	69.51	571	7764.20	7.85	6951.46	7.60	0	0	87.03	4.42	136.06	1.00	118.79	6.86	114.96	6.64	0	1920.52	6.51	0.71	3	9	149	382	234
416	77.49	69.67	572	7749.30	8.31	6967.49	10.48	0	0	76.60	3.91	131.34	1.10	125.64	7.34	158.34	9.25	0	1371.40	5.15	0.68	3	9	150	382	233
417	77.53	69.77	573	7753.27	5.29	6977.10	7.01	0	0	107.49	4.84	138.05	0.96	89.50	4.48	119.22	6.09	1	1975.15	8.05	0.76	4	9	151	382	232
418	77.88	69.24	574	7788.43	6.62	6923.75	7.34	0	0	104.81	4.30	131.99	1.11	124.33	5.82	137.83	6.45	0	1936.69	8.75	0.78	3	9	152	382	231
419	78.01	68.04	575	7800.66	7.26	6803.89	9.44	0	0	98.38	4.07	130.95	1.27	135.86	6.45	175.97	8.45	0	1968.60	6.14	0.75	4	9	153	382	230
420	78.68	68.80	576	7867.76	8.91	6880.05	8.55	0	0	92.06	4.20	139.09	1.25	150.97	7.89	144.86	7.57	0	2274.69	7.36	0.72	3	9	154	382	229
421	79.17	68.07	577	7916.83	10.14	6806.93	9.06	0	0	77.99	3.07	130.97	1.21	199.25	9.41	179.72	8.24	0	2383.56	6.87	0.72	3	9	155	382	228
422	78.24	68.43	578	7824.15	10.73	6842.71	16.60	0	0	60.55	2.62	124.17	1.27	195.53	10.11	283.58	17.62	1	1768.90	4.79	0.62	5	9	156	382	227
423	77.43	69.67	579	7742.60	8.35	6966.66	9.30	0	0	75.93	3.01	126.12	1.07	163.95	7.48	181.08	8.48	0	1419.17	4.83	0.74	4	9	157	382	226
424	77.79	68.65	580	7778.57	7.31	6864.72	9.95	0	0	95.63	4.29	132.30	1.27	126.05	6.48	171.37	8.82	0	2415.54	7.05	0.73	3	9	158	382	225
425	78.22	68.29	581	7821.87	8.08	6829.07	9.56	0	0	83.87	2.70	123.32	1.20	196.17	7.57	229.59	9.15	1	2191.98	6.90	0.77	4	9	159	382	224
426	77.60	68.96	582	7759.68	5.77	6895.92	7.34	0	0	109.14	4.39	133.16	1.07	110.48	5.05	140.52	6.43	1	2258.15	8.18	0.79	3	9	160	382	223
427	77.99	68.77	583	7798.56	6.67	6876.76	11.49	0	0	103.72	5.72	137.23	1.37	93.49	5.94	160.47	10.07	1	2037.85	8.14	0.67	5	9	161	382	222
428	77.37	69.85	584	7737.06	8.23	6984.74	8.00	0	0	99.26	6.03	136.99	1.18	103.83	7.14	100.99	6.97	1	1564.58	7.75	0.64	4	9	162	382	221
429	78.59	68.59	585	7859.01	5.63	6858.73	6.70	0	0	128.26	5.16	140.32	1.18	107.51	4.92	127.87	5.85	1	2358.58	12.28	0.79	5	9	163	382	220
430	77.89	68.16	586	7788.54	9.82	6816.41	10.38	0	0	92.86	4.63	132.13	1.48	152.58	8.74	161.25	9.24	0	2268.38	7.30	0.67	3	9	164	382	219
431	77.62	68.84	587	7762.39	7.67	6883.70	8.76	0	0	103.07	5.20	135.83	1.28	117.03	6.72	133.65	7.68	0	1909.58	7.73	0.70	3	9	165	382	218
432	77.56	69.49	588	7756.37	8.64	6949.02	12.35	0	0	73.66	4.09	132.17	1.18	120.37	7.64	171.76	10.93	0	1806.83	5.30	0.64	3	9	166	382	217
433	77.60	69.70	589	7760.14	8.70	6969.99	9.55	0	0	86.89	3.96	129.29	1.24	148.10	7.74	162.03	8.54	0	2046.40	6.04	0.71	3	9	167	382	216
434	78.14	68.15	590	7813.64	9.65	6814.60	11.28	0	0	75.73	4.02	137.80	1.24	140.75	8.56	164.38	10.02	0	2162.29	5.39	0.65	3	9	168	382	215
435	78.45	68.44	591	7844.65	9.01	6843.76	11.45	0	0	82.70	3.89	135.23	1.34	149.11	8.07	188.68	10.32	0	2398.38	6.26	0.68	5	9	169	382	214
436	78.27	68.39	592	7827.42	5.81	6839.24	7.15	0	0	96.57	2.87	132.00	0.99	152.04	5.21	186.42	6.44	0	2401.54	8.13	0.84	3	9	170	382	213
437	78.36	67.70	593	7836.31	7.87	6770.15	9.12	0	0	96.15	4.12	134.82	1.28	142.20	6.99	164.64	8.10	0	2493.60	8.30	0.74	3	9	171	382	212
438	78.29	67.14	594	7829.10	7.48	6713.97	10.83	0	0	92.73	4.34	136.08	1.29	123.45	6.63	178.40	9.65	0	2403.73	7.94	0.71	4	9	172	382	211
439	78.23	67.43	595	7822.82	6.08	6743.24	8.31	0	0	104.28	4.08	136.82	1.14	119.81	5.37	163.70	7.33	0	2085.02	7.76	0.78	3	9	173	382	210
440	78.08	67.86	596	7808.17	6.92	6785.91	8.57	0	0	104.92	4.63	138.06	1.24	120.79	6.09	149.63	7.55	0	2477.21	8.73	0.75	4	9	174	382	209
441	78.58	68.54	597	7858.15	7.10	6853.67	8.99	0	0	99.31	4.36	139.12	1.22	124.83	6.27	158.00	7.93	0	2536.90	8.97	0.74	3	9	175	382	208
442	78.87	69.15	598	7887.01	7.10	6915.27	7.91	0	0	114.65	6.13	141.67	1.27	102.02	6.21	113.55	6.89	1	2470.56	12.95	0.70	4	9	176	382	207
443	79.07	69.02	599	7906.94	10.45	6902.32	8.36	0	0	79.54	3.80	136.28	1.16	168.75	9.31	135.29	7.42	0	2215.02	5.74	0.70	3	9	177	382	206
444	78.92	68.53	600	7891.72	8.03	6853.27	9.45	0	0	89.11	3.81	134.30	1.22	145.30	7.15	170.95	8.42	0	1972.83	7.19	0.73	3	9	178	382	205
445	78.15	67.58	601	7815.31	7.53	6757.98	9.36	0	0	101.17	4.90	140.43	1.30	119.65	6.62	148.80	8.23	0	2261.00	8.12	0.71	4	9	179	382	204
446	77.99	68.65	602	7798.82	7.27	6864.52	7.97	0	0	96.03	3.61	132.50	1.15	149.80	6.46	163.85	7.15	0	2297.77	6.51	0.78	4	9	180	382	203
447	78.63	68.34	603	7863.09	8.60	6834.15	10.75	0	0	76.46	3.67	136.84	1.15	138.61	7.65	173.03	9.57	0	2421.92	6.56	0.69	3	9	181	382	202
448	78.53	67.76	604	7853.38	9.40	6776.40	10.02	0	0	87.00	4.65	136.65	1.30	135.61	8.30	144.56	8.84	0	2026.04	8.15	0.66	3	9	182	382	201
449	78.33	68.65	605	7833.34	5.81	6864.54	6.68	0	0	130.69	5.39	139.67	1.22	108.24	5.07	124.54	5.84	1	2279.15	11.21	0.79	4	9	183	382	200
450	78.53	67.53	606	7853.43	7.17	6752.72	7.07	0	0	100.56	3.96	137.55	1.10	140.38	6.33	138.40	6.24	0	2721.40	8.57	0.78	3	9	184	382	199
451	77.82	67.64	607	7781.90	6.72	6763.82	10.45	0	0	93.37	4.01	130.08	1.21	121.05	5.97	187.38	9.34	0	2023.69	7.27	0.74	4	9	185	382	198
452	78.66	68.11	608	7865.80	9.12	6811.35	9.81	0	0	85.80	4.14	137.08	1.27	146.14	8.10	157.04	8.71	0	2507.94	8.06	0.69	3	9	186	382	197
453	78.81	67.79	609	7881.48	9.95	6779.15	11.73	0	0	75.99	3.72	134.96	1.31	157.91	8.93	185.56	10.59	0	2403.85	5.73	0.65	3	9	187	382	196
454	78.47	67.27	610	7847.04	8.13	6727.31	9.88	0	0	91.48	4.53	135.82	1.26	126.57	7.17	153.86	8.72	0	2071.79	6.63	0.69	3	9	188	382	195
455	78.62	67.78	611	7862.25	9.23	6777.92	10.52	0	0	91.69	4.18	131.27	1.44	157.26	8.26	178.92	9.45	0	2521.90	7.43	0.69	3	9	189	382	194
456	78.16	68.86	612	7815.61	8.13	6885.99	9.26	0	0	92.40	5.17	140.15	1.20	111.70	7.12	127.11	8.10	1	2049.15	8.40	0.66	4	9	190	382	193
457	78.79	68.43	613	7879.34	6.22	6843.27	8.78	0	0	93.53	3.32	133.93	1.09	135.71	5.55	190.77	7.89	0	2509.02	9.39	0.80	3	9	191	382	192
458	78.35	67.67	614	7835.24	8.61	6766.68	11.38	0	0	83.96	3.94	134.93	1.32	142.43	7.69	187.55	10.24	0	2336.98	7.52	0.69	3	9	192	382	191
459	78.36	68.38	615	7835.79	8.25	6838.09	9.97	0	0	81.34	3.51	134.08	1.17	148.53	7.37	179.13	8.93	0	2365.94	6.68	0.72	3	9	193	382	190
460	78.21	68.09	616	7820.97	8.29	6809.11	9.18	0	0	87.02	3.96	134.38	1.18	140.75	7.34	155.92	8.14	0	2200.73	6.75	0.72	3	9	194	382	189
461	78.02	68.21	617	7802.27	7.87	6821.37	8.98	0	0	85.74	3.31	128.72	1.15	158.24	7.05	180.38	8.08	0	2000.54	6.03	0.76	4	9	195	382	188
462	77.46	69.52	618	7745.99	7.96	6951.81	8.79	0	0	95.35	5.06	135.36	1.20	115.46	6.97	127.43	7.69	0	1818.10	6.09	0.69	4	9	196	382	187
463	77.71	69.49	619	7770.60	7.82	6948.57	9.37	0	0	87.02	4.33	132.50	1.14	121.14	6.88	145.07	8.24	0	1957.85	5.87	0.70	3	9	197	382	186
464	78.24	69.16	620	7824.30	10.09	6915.73	10.34	0	0	76.54	4.05	136.77	1.22	147.33	8.94	150.98	9.17	0	2065.58	5.92	0.65	3	9	198	382	185
465	78.50	67.89	621	7849.94	9.61	6788.76	12.00	0	0	73.46	3.82	135.35	1.24	143.24	8.56	178.35	10.75	0	2067.29	5.31	0.65	3	9	199	382	184
466	78.96	69.05	622	7895.77	5.55	6904.85	6.62	0	0	111.36	3.80	134.06	1.04	125.61	4.90	149.73	5.84	0	2599.04	9.00	0.83	4	9	200	382	183
467	77.44	69.46	623	7744.01	8.31	6946.44	9.98	0	0	84.33	5.35	134.44	1.14	100.43	7.20	120.71	8.69	1	1594.04	7.37	0.61	4	9	201	382	182
468	78.11	68.39	624	7811.07	7.91	6839.02	8.20	0	0	87.85	3.16	125.25	1.14	170.71	7.15	177.18	7.38	0	2361.90	6.78	0.78	4	9	202	382	181
469	78.87	67.75	625	7887.35	9.19	6775.35	10.37	0	0	86.65	3.76	132.15	1.36	164.81	8.26	185.53	9.38	0	2407.75	7.05	0.70	3	9	203	382	180
470	78.33	68.52	626	7832.88	7.33	6852.49	8.76	0	0	93.95	4.08	134.21	1.16	130.24	6.48	155.60	7.73	0	2090.04	8.23	0.74	3	9	204	382	179
471	78.10	68.21	627	7810.20	7.77	6820.61	8.50	0	0	95.92	4.37	133.30	1.20	131.72	6.85	144.09	7.50	0	1952.04	6.58	0.73	4	9	205	382	178
472	77.81	68.24	628	7780.80	7.10	6824.13	8.08	0	0	91.67	3.59	129.85	1.08	140.27	6.30	159.51	7.16	0	1847.77	8.10	0.77	3	9	206	382	177
473	77.38	68.82	629	7738.25	9.30	6881.75	10.42	0	0	90.00	4.71	133.81	1.37	137.20	8.22	153.62	9.23	0	2173.02	5.75	0.66	3	9	207	382	176
474	77.32	68.70	630	7731.72	7.24	6870.28	8.95	0	0	98.20	4.80	134.93	1.20	114.03	6.35	140.97	7.85	0	1893.40	7.37	0.71	3	9	208	382	175
475	78.56	68.83	631	7856.36	9.44	6883.44	9.85	0	0	84.61	4.62	138.56	1.25	133.27	8.32	139.11	8.68	0	2325.73	6.45	0.65	3	9	209	382	174
476	78.65	68.09	632	7865.47	8.31	6809.17	8.13	0	0	96.53	4.43	137.03	1.22	139.85	7.33	136.85	7.17	0	2467.52	8.24	0.73	3	9	210	382	173
477	78.63	68.40	633	7863.23	7.00	6839.65	7.68	0	0	92.63	4.02	138.21	1.03	124.13	6.15	136.19	6.74	0	2054.00	7.55	0.76	3	9	211	382	172
478	77.97	69.07	634	7796.99	7.80	6906.84	7.19	0	0	105.89	4.64	132.07	1.21	136.99	6.85	126.24	6.32	0	1906.17	7.92	0.75	4	9	212	382	171
479	78.18	69.56	635	7817.72	6.58	6955.69	7.32	0	0	111.51	5.23	137.78	1.15	107.90	5.75	119.85	6.38	1	1725.38	7.66	0.74	4	9	213	382	170
480	77.71	69.83	636	7770.56	8.37	6983.28	8.42	0	0	106.00	6.00	137.52	1.33	113.67	7.31	114.36	7.35	0	1954.54	7.09	0.67	5	9	214	382	169
481	78.20	67.55	637	7820.06	6.12	6755.27	8.97	0	0	104.37	4.51	135.89	1.18	109.11	5.39	159.75	7.88	1	2430.12	10.50	0.76	3	9	215	382	168
482	78.55	68.50	638	7854.88	9.75	6850.47	12.69	0	0	79.45	4.52	138.09	1.38	132.65	8.65	172.50	11.27	0	2566.60	6.77	0.62	3	9	216	382	167
483	78.15	68.77	639	7814.85	7.83	6876.69	7.74	0	0	99.98	4.75	139.29	1.18	126.75	6.87	125.33	6.79	0	1990.65	8.50	0.73	3	9	217	382	166
484	78.15	68.62	640	7814.83	6.32	6862.38	7.10	0	0	120.50	5.20	138.43	1.21	112.59	5.53	126.63	6.21	0	2270.46	9.60	0.77	3	9	218	382	165
485	77.61	68.21	641	7761.44	7.04	6820.80	9.14	0	0	112.79	5.51	136.05	1.37	110.94	6.18	143.97	8.02	1	2308.06	10.21	0.71	4	9	219	382	164
486	77.50	68.45	642	7750.12	8.13	6845.33	9.48	0	0	97.24	4.58	134.29	1.32	133.31	7.19	155.40	8.38	0	2168.81	8.03	0.71	3	9	220	382	163
487	77.58	68.98	643	7757.63	5.93	6897.98	8.32	0	0	126.51	6.35	138.43	1.31	90.05	5.04	126.99	7.24	1	2388.52	13.40	0.72	5	9	221	382	162
488	77.31	69.35	644	7731.21	8.83	6934.64	11.62	0	0	89.98	5.43	135.52	1.38	112.73	7.75	148.32	10.20	0	1884.60	6.95	0.62	4	9	222	382	161
489	77.23	69.26	645	7722.81	7.34	6925.52	7.70	0	0	86.45	4.39	133.60	0.97	111.11	6.41	116.54	6.72	1	1374.48	6.88	0.71	4	9	223	382	160
490	77.25	69.84	646	7724.93	7.78	6984.02	10.08	0	0	85.80	4.56	130.64	1.15	112.66	6.83	145.97	8.86	0	900.96	5.25	0.68	4	9	224	382	159
491	77.34	69.56	647	7733.99	10.31	6956.28	10.23	0	0	83.34	5.78	137.44	1.27	114.19	9.00	113.27	8.92	0	1451.52	5.32	0.57	4	9	225	382	158
492	78.76	68.00	648	7875.67	6.75	6800.36	8.67	0	0	93.95	3.44	134.71	1.13	143.05	6.02	182.85	7.81	0	2509.88	8.42	0.78	3	9	226	382	157
493	77.53	69.24	649	7752.65	9.69	6924.20	10.13	0	0	82.05	4.59	134.20	1.25	133.73	8.54	139.79	8.93	0	2076.46	6.55	0.64	3	9	227	382	156
494	78.52	68.47	650	7852.31	6.88	6847.25	7.65	0	0	105.32	4.54	140.07	1.16	123.02	6.05	136.74	6.72	0	2758.94	9.82	0.76	4	9	228	382	155
495	77.53	69.74	651	7752.83	9.09	6973.70	9.09	0	0	85.04	4.75	132.64	1.17	125.36	7.97	125.31	7.97	0	1466.54	6.05	0.66	4	9	229	382	154
496	77.67	69.80	652	7767.24	9.02	6980.37	9.15	0	0	82.66	4.67	135.33	1.13	122.72	7.90	124.46	8.02	0	1958.02	5.80	0.65	4	9	230	382	153
497	78.97	68.34	653	7897.49	7.45	6834.13	7.28	0	0	103.87	4.50	136.45	1.16	132.60	6.55	129.50	6.40	0	2143.19	7.60	0.76	4	9	231	382	152
498	78.50	68.76	654	7850.34	8.17	6875.84	7.95	0	0	98.75	4.41	137.82	1.23	141.20	7.21	137.46	7.02	0	2394.02	7.99	0.74	3	9	232	382	151
499	77.95	68.10	655	7795.34	9.83	6809.53	10.82	0	0	86.04	3.99	131.88	1.42	164.79	8.84	180.82	9.76	0	2462.77	6.86	0.68	5	9	233	382	150
500	77.58	69.15	656	7758.21	8.41	6914.79	9.62	0	0	98.81	4.77	131.82	1.38	134.67	7.44	154.02	8.51	0	2145.58	8.08	0.70	3	9	234	382	149
501	77.87	69.23	657	7787.30	8.60	6923.02	8.49	0	0	92.54	4.01	131.05	1.24	153.63	7.64	151.65	7.54	0	2141.04	7.59	0.73	3	9	235	382	148
502	77.66	69.55	658	7765.66	9.51	6954.67	12.92	0	0	77.78	5.16	134.09	1.31	110.50	8.35	150.10	11.34	1	1445.60	6.51	0.57	3	9	236	382	147
503	78.08	69.24	659	7807.87	7.41	6924.06	9.85	0	0	96.10	4.72	137.92	1.25	116.32	6.52	154.67	8.67	0	2161.42	7.73	0.70	3	9	237	382	146
504	77.36	69.72	660	7735.65	9.55	6972.13	10.57	0	0	79.51	4.37	131.68	1.23	134.10	8.43	148.41	9.33	0	1497.96	4.91	0.65	3	9	238	382	145
505	78.01	68.09	661	7800.85	6.47	6809.30	8.22	0	0	103.74	4.25	132.09	1.16	121.89	5.70	154.90	7.25	0	2098.02	7.44	0.77	4	9	239	382	144
506	78.02	68.40	662	7802.04	10.21	6839.75	11.27	0	0	85.00	4.51	133.55	1.44	148.97	9.09	164.36	10.03	0	2052.21	6.83	0.64	3	9	240	382	143
507	78.24	68.01	663	7823.59	7.84	6800.93	10.36	0	0	89.93	4.21	139.10	1.26	129.46	6.95	170.73	9.22	0	2458.60	6.29	0.71	3	9	241	382	142
508	78.34	68.70	664	7833.98	7.23	6869.67	9.80	0	0	92.89	4.24	137.06	1.21	122.27	6.39	165.46	8.66	0	2022.60	8.25	0.72	3	9	242	382	141
509	77.72	68.47	665	7772.00	6.25	6847.49	7.26	0	0	104.86	3.93	132.70	1.09	128.64	5.51	149.45	6.40	0	2306.96	7.96	0.80	3	9	243	382	140
510	78.35	67.97	666	7834.69	6.07	6797.16	7.55	0	0	103.36	3.91	135.40	1.07	123.74	5.35	153.88	6.66	0	2023.88	7.49	0.80	4	9	244	382	139
511	78.11	68.75	667	7810.74	6.14	6874.86	8.50	0	0	102.72	4.30	138.06	1.13	113.09	5.41	156.41	7.48	0	2329.29	7.80	0.77	3	9	245	382	138
512	78.99	68.02	668	7898.57	7.03	6802.31	7.28	0	0	99.56	4.55	143.47	1.07	118.26	6.15	122.42	6.37	0	2457.08	9.83	0.75	4	9	246	382	137
513	78.24	68.05	669	7824.25	6.47	6804.68	7.77	0	0	111.56	4.59	138.45	1.21	121.18	5.69	145.49	6.83	0	2189.35	7.12	0.77	4	9	247	382	136
514	78.16	68.17	670	7816.44	6.96	6817.41	8.85	0	0	93.79	3.49	131.21	1.16	145.12	6.21	183.93	7.95	0	1939.23	5.73	0.78	3	9	248	382	135
515	77.76	68.98	671	7776.33	7.02	6897.77	9.80	0	0	81.12	3.46	129.96	1.05	127.42	6.23	177.24	8.76	0	1674.38	5.75	0.74	4	9	249	382	134
516	78.15	68.97	672	7814.70	6.99	6897.13	10.26	0	0	90.92	3.77	131.00	1.20	130.89	6.23	190.64	9.28	0	2234.62	6.02	0.75	3	9	250	382	133
517	77.88	67.82	673	7788.27	6.91	6782.13	7.92	0	0	103.32	4.36	132.76	1.17	126.20	6.09	144.54	6.97	0	2320.38	7.57	0.76	4	9	251	382	132
518	77.87	68.42	674	7786.90	8.08	6842.31	10.87	0	0	85.16	4.53	135.24	1.22	117.20	7.12	157.51	9.57	0	2347.69	7.25	0.67	3	9	252	382	131
519	78.28	68.05	675	7828.05	7.34	6805.01	9.61	0	0	104.35	4.97	136.79	1.34	118.66	6.46	155.30	8.47	0	2223.19	8.19	0.71	4	9	253	382	130
520	78.10	69.23	676	7810.17	7.52	6923.44	8.94	0	0	103.10	5.11	135.72	1.28	116.80	6.60	138.83	7.84	0	2231.27	8.00	0.71	4	9	254	382	129
521	78.16	67.55	677	7815.84	5.80	6755.09	8.26	0	0	108.96	4.33	135.81	1.15	112.61	5.11	160.36	7.27	0	2274.04	8.19	0.78	4	9	255	382	128
522	78.11	69.06	678	7811.11	6.67	6906.37	9.20	0	0	96.54	3.79	129.64	1.18	131.49	5.93	180.65	8.24	0	1994.04	7.09	0.77	3	9	256	382	127
523	78.41	69.22	679	7841.09	7.64	6921.83	8.68	0	0	109.26	5.56	140.93	1.34	115.67	6.70	131.31	7.60	0	2447.08	8.54	0.70	4	9	257	382	126
524	78.57	69.08	680	7857.43	6.65	6907.88	7.57	0	0	117.44	5.70	140.45	1.24	105.14	5.79	119.69	6.60	1	2300.54	11.79	0.73	5	9	258	382	125
525	78.43	68.98	681	7842.86	8.06	6897.74	9.49	0	0	97.05	4.43	134.84	1.32	136.54	7.14	160.49	8.42	0	2172.94	7.82	0.72	3	9	259	382	124
526	78.57	67.85	682	7857.01	8.20	6784.74	8.93	0	0	100.32	4.15	132.32	1.36	153.60	7.31	167.15	7.97	0	2385.38	7.84	0.74	3	9	260	382	123
527	78.25	68.81	683	7825.48	6.72	6880.88	10.23	0	0	100.12	4.80	142.63	1.26	108.10	5.91	164.48	9.01	1	2736.31	10.94	0.72	3	9	261	382	122
528	78.94	68.44	684	7894.45	6.74	6844.39	8.75	0	0	111.72	4.97	138.39	1.31	116.77	5.94	151.44	7.69	0	2300.46	10.28	0.75	4	9	262	382	121
529	78.86	68.05	685	7886.39	8.43	6804.93	8.64	0	0	94.72	3.40	128.23	1.31	183.04	7.66	187.08	7.90	0	2657.92	8.08	0.76	4	9	263	382	120
530	78.07	68.00	686	7807.10	6.13	6800.13	8.00	0	0	122.11	5.18	135.12	1.29	111.18	5.38	145.06	7.02	1	2470.60	15.07	0.77	3	9	264	382	119
531	78.17	68.21	687	7816.77	7.42	6821.30	8.84	0	0	100.36	4.89	138.97	1.23	117.29	6.51	139.76	7.75	0	2238.58	7.36	0.71	4	9	265	382	118
532	78.30	68.93	688	7830.06	8.12	6892.97	13.04	0	0	90.44	5.56	137.64	1.41	101.67	7.12	163.10	11.47	1	1918.94	8.82	0.61	4	9	266	382	117
533	77.42	69.32	689	7742.39	10.08	6931.62	10.53	0	0	78.62	3.93	129.02	1.28	156.11	8.98	163.08	9.39	0	1466.96	5.06	0.66	2	9	267	382	116
534	77.53	69.69	690	7753.08	8.75	6968.73	8.66	0	0	89.03	4.51	135.19	1.18	133.06	7.69	131.71	7.62	0	1776.48	5.70	0.69	3	9	268	382	115
535	78.40	68.60	691	7840.33	9.46	6860.01	13.11	0	0	71.26	3.23	131.42	1.28	163.25	8.56	222.42	12.32	1	1913.77	6.68	0.66	4	9	269	382	114
536	78.01	67.49	692	7800.58	5.91	6749.06	7.07	0	0	111.29	4.15	134.56	1.10	122.25	5.20	146.19	6.22	0	1788.08	7.94	0.81	4	9	270	382	113
537	78.37	68.50	693	7836.72	7.69	6849.56	8.00	0	0	100.65	4.23	137.89	1.23	141.20	6.80	146.81	7.07	0	2420.60	8.54	0.75	3	9	271	382	112
538	77.82	69.23	694	7782.03	6.82	6922.55	7.41	0	0	108.81	4.65	135.44	1.17	122.98	5.99	133.48	6.50	0	2654.25	8.01	0.76	3	9	272	382	111
539	77.84	68.27	695	7784.29	7.62	6827.17	9.22	0	0	103.39	5.18	135.68	1.32	117.01	6.69	141.64	8.10	0	2484.06	7.89	0.70	4	9	273	382	110
540	78.12	67.82	696	7812.39	6.91	6782.27	8.38	0	0	104.14	3.99	132.18	1.24	139.48	6.14	168.92	7.46	0	2417.85	8.70	0.78	3	9	274	382	109
541	77.93	68.45	697	7792.67	8.65	6845.29	12.78	0	0	87.88	4.98	135.21	1.42	117.83	7.65	173.84	11.31	0	2517.83	6.30	0.63	4	9	275	382	108
542	77.22	69.86	698	7722.19	8.29	6986.00	8.73	0	0	106.57	5.85	135.89	1.36	116.03	7.25	122.28	7.64	0	1369.67	6.74	0.67	3	9	276	382	107
543	78.07	68.78	699	7807.45	7.20	6878.44	9.26	0	0	106.50	5.15	138.69	1.32	114.69	6.33	147.46	8.13	0	2189.81	7.33	0.72	4	9	277	382	106
544	78.61	67.92	700	7860.88	5.83	6791.84	8.62	0	0	111.51	4.54	136.85	1.20	110.42	5.13	162.93	7.61	1	2682.38	10.39	0.78	5	9	278	382	105
545	78.38	67.91	701	7837.68	5.18	6791.28	6.98	0	0	133.50	5.04	138.27	1.21	105.44	4.53	142.07	6.11	1	2488.62	11.41	0.81	4	9	279	382	104
546	78.27	68.44	702	7826.92	4.95	6844.43	6.82	0	0	129.96	5.15	137.37	1.12	95.88	4.31	132.07	5.95	1	2300.42	10.50	0.80	4	9	280	382	103
547	79.05	68.26	703	7904.88	4.67	6826.43	7.10	0	0	117.32	4.14	141.97	1.02	101.87	4.11	154.88	6.23	1	2433.69	8.72	0.83	3	9	281	382	102
548	78.84	67.99	704	7883.76	6.81	6799.39	7.23	0	0	100.05	3.63	133.63	1.10	144.93	6.03	153.97	6.42	0	2339.69	8.75	0.80	3	9	282	382	101
549	77.83	67.70	705	7783.31	5.75	6769.63	6.78	0	0	108.24	3.62	130.75	1.05	132.62	5.08	156.41	5.99	0	2360.38	9.57	0.83	3	9	283	382	100
550	77.94	67.91	706	7793.75	6.41	6791.10	7.99	0	0	126.20	4.97	132.76	1.39	125.45	5.66	156.26	7.05	0	2608.04	9.54	0.78	4	9	284	382	99
551	78.59	67.96	707	7858.57	8.19	6795.77	8.02	0	0	96.11	3.67	134.07	1.24	166.41	7.32	162.91	7.18	0	2624.69	7.01	0.77	3	9	285	382	98
552	78.47	67.79	708	7847.46	6.20	6779.45	8.81	0	0	110.44	4.91	138.96	1.24	107.39	5.43	152.49	7.73	1	2557.83	9.97	0.75	5	9	286	382	97
553	78.31	67.90	709	7830.51	5.76	6790.06	8.04	0	0	123.28	5.15	138.05	1.27	106.20	5.05	148.18	7.05	1	2386.19	9.08	0.78	4	9	287	382	96
554	78.10	68.28	710	7809.80	5.22	6828.47	6.46	0	0	124.33	4.47	139.74	1.09	111.56	4.58	138.09	5.66	1	2604.31	11.82	0.82	4	9	288	382	95
555	78.52	68.05	711	7852.43	11.09	6805.24	11.60	0	0	81.21	3.98	132.71	1.49	176.16	10.00	183.68	10.56	0	2618.15	6.51	0.64	4	9	289	382	94
556	78.02	68.84	712	7801.91	8.04	6884.46	8.03	0	0	103.28	5.32	137.86	1.25	120.07	7.04	119.95	7.03	0	2517.15	8.69	0.70	4	9	290	382	93
557	78.57	68.59	713	7856.89	8.69	6859.46	9.78	0	0	97.69	4.69	137.53	1.41	139.75	7.70	157.34	8.67	0	2320.96	8.18	0.70	4	9	291	382	92
558	78.35	68.57	714	7835.33	7.19	6856.53	8.86	0	0	98.48	4.38	136.51	1.21	124.74	6.34	153.69	7.81	0	2167.77	7.02	0.74	4	9	292	382	91
559	77.58	69.47	715	7757.51	7.67	6947.21	8.92	0	0	89.48	3.77	131.50	1.16	140.96	6.81	163.85	7.92	0	1751.62	6.51	0.74	4	9	293	382	90
560	78.94	67.34	716	7893.83	8.70	6734.42	8.61	0	0	91.28	3.78	135.46	1.25	162.64	7.77	161.13	7.68	0	2787.71	7.15	0.74	3	9	294	382	89
561	77.76	67.82	717	7775.79	5.84	6781.85	8.65	0	0	113.32	5.13	134.49	1.21	99.12	5.11	146.92	7.57	1	2139.96	11.25	0.75	4	9	295	382	88
562	77.95	68.06	718	7794.63	6.49	6805.73	8.59	0	0	97.19	3.64	131.01	1.13	134.34	5.77	177.21	7.70	0	2240.96	8.10	0.79	3	9	296	382	87
563	78.01	68.82	719	7800.81	7.62	6881.97	7.58	0	0	94.55	3.43	128.85	1.14	162.63	6.81	161.68	6.79	0	2066.25	6.64	0.79	4	9	297	382	86
564	77.92	68.69	720	7791.54	5.50	6869.40	6.98	0	0	132.21	5.61	138.15	1.22	99.81	4.83	126.51	6.09	1	2308.67	10.09	0.78	4	9	298	382	85
565	78.85	68.86	721	7884.52	7.54	6886.40	5.92	0	0	112.32	4.82	138.59	1.13	135.31	6.60	106.25	5.19	1	2221.85	10.09	0.77	4	9	299	382	84
566	78.59	68.20	722	7858.67	9.30	6819.83	10.57	0	0	77.78	3.63	137.40	1.23	154.61	8.31	175.40	9.47	0	2379.98	5.30	0.69	3	9	300	382	83
567	77.71	68.61	723	7770.97	8.29	6860.82	10.66	0	0	93.12	4.59	134.87	1.36	129.93	7.34	167.05	9.45	0	2115.29	6.60	0.69	3	9	301	382	82
568	78.63	68.76	724	7862.58	7.36	6876.26	8.95	0	0	97.63	4.53	139.23	1.21	122.37	6.48	148.76	7.87	0	2422.17	8.12	0.73	4	9	302	382	81
569	78.71	68.94	725	7870.53	7.78	6894.23	8.38	0	0	117.67	6.14	139.13	1.42	114.75	6.81	123.50	7.32	0	2523.10	9.41	0.69	4	9	303	382	80
570	77.77	67.92	726	7776.54	8.15	6792.15	11.07	0	0	95.73	4.53	133.44	1.42	133.62	7.25	180.47	9.94	0	2389.52	6.80	0.70	3	9	304	382	79
571	78.20	69.02	727	7820.00	6.08	6902.12	6.69	0	0	123.52	5.20	138.09	1.18	110.99	5.32	122.00	5.84	1	2075.65	11.69	0.78	4	9	305	382	78
572	77.97	69.31	728	7797.33	7.16	6930.52	7.60	0	0	109.86	4.95	137.00	1.23	122.31	6.28	129.82	6.66	0	2534.71	9.27	0.75	4	9	306	382	77
573	77.23	69.15	729	7722.60	7.82	6915.03	8.34	0	0	112.72	6.59	136.85	1.34	102.78	6.81	109.53	7.26	1	2005.90	11.33	0.66	4	9	307	382	76
574	77.71	68.77	730	7770.62	8.40	6876.87	9.21	0	0	105.89	5.53	136.44	1.42	123.86	7.38	135.82	8.09	0	2506.08	7.50	0.68	4	9	308	382	75
575	77.73	69.01	731	7773.26	8.21	6901.25	7.44	0	0	97.68	4.31	134.68	1.17	143.39	7.23	129.92	6.56	0	2240.10	6.64	0.74	3	9	309	382	74
576	77.29	69.63	732	7728.64	8.12	6962.85	7.91	0	0	95.21	4.73	137.23	1.15	125.73	7.12	122.56	6.94	0	1523.98	5.27	0.71	3	9	310	382	73
577	77.51	69.51	733	7751.32	8.45	6950.78	7.79	0	0	95.56	4.40	133.24	1.19	141.40	7.44	130.25	6.86	0	1808.88	5.72	0.73	3	9	311	382	72
578	78.08	69.10	734	7808.39	6.62	6910.21	7.41	0	0	111.61	4.29	133.59	1.20	132.89	5.84	148.69	6.54	0	2325.62	10.81	0.79	3	9	312	382	71
579	77.60	69.70	735	7760.25	11.57	6969.96	14.64	0	0	73.56	4.60	129.66	1.50	143.50	10.31	180.20	13.26	0	1689.17	5.31	0.56	5	9	313	382	70
580	78.60	69.46	736	7860.27	7.24	6945.76	9.05	0	0	109.83	5.12	137.00	1.36	119.76	6.37	149.63	7.96	0	2487.04	9.08	0.73	3	9	314	382	69
581	78.56	69.35	737	7855.59	9.18	6934.90	8.09	0	0	100.94	5.10	140.71	1.33	139.87	8.07	123.19	7.11	0	2717.71	8.13	0.69	4	9	315	382	68
582	77.08	69.44	738	7708.43	10.51	6944.46	10.23	0	0	84.47	4.51	129.88	1.37	152.14	9.33	148.16	9.07	0	1803.58	5.63	0.65	3	9	316	382	67
583	77.42	69.38	739	7742.25	10.46	6938.10	9.14	0	0	85.02	4.21	128.25	1.30	163.02	9.37	143.05	8.11	0	1488.21	5.06	0.68	4	9	317	382	66
584	77.12	69.55	740	7711.62	7.86	6955.05	10.11	0	0	97.58	5.29	131.40	1.32	111.63	6.90	143.60	8.86	1	1613.96	6.52	0.67	3	9	318	382	65
585	77.14	69.50	741	7713.78	7.82	6950.19	9.37	0	0	91.25	4.41	130.42	1.20	124.57	6.89	149.28	8.25	0	1334.60	5.85	0.71	3	9	319	382	64
586	77.66	69.56	742	7765.76	11.53	6956.13	12.59	0	0	75.33	4.74	134.44	1.42	141.59	10.21	154.59	11.15	0	1749.40	5.31	0.57	3	9	320	382	63
587	78.09	67.93	743	7808.90	6.60	6793.37	6.57	0	0	110.98	4.11	136.74	1.12	137.40	5.81	136.87	5.79	0	2238.85	8.38	0.80	3	9	321	382	62
588	77.99	67.37	744	7799.41	8.32	6737.00	9.10	0	0	106.85	4.81	130.67	1.45	142.70	7.37	156.20	8.07	0	2202.04	6.66	0.72	3	9	322	382	61
589	77.55	69.47	745	7754.64	9.58	6946.81	13.51	0	0	72.98	4.47	133.11	1.28	120.70	8.47	170.06	11.95	0	1533.35	5.19	0.59	3	9	323	382	60
590	78.05	68.76	746	7804.86	6.42	6875.91	8.78	0	0	104.98	4.51	134.63	1.20	115.21	5.65	157.56	7.73	0	2312.08	8.62	0.76	3	9	324	382	59
591	78.32	67.56	747	7831.79	8.55	6755.69	8.52	0	0	94.15	4.21	133.97	1.25	147.83	7.57	147.29	7.55	0	2197.12	7.07	0.73	3	9	325	382	58
592	78.08	67.38	748	7807.84	7.52	6737.78	10.99	0	0	99.87	4.55	132.43	1.42	128.00	6.69	186.32	9.83	0	2237.33	8.25	0.71	4	9	326	382	57
593	77.95	67.55	749	7794.51	6.27	6755.48	7.59	0	0	101.21	4.08	135.08	1.06	119.98	5.52	145.19	6.67	0	2112.56	7.30	0.78	4	9	327	382	56
594	78.05	67.57	750	7805.38	8.36	6757.03	9.31	0	0	99.37	4.37	130.42	1.38	146.96	7.43	163.66	8.27	0	1956.71	8.11	0.72	3	9	328	382	55
595	78.20	68.31	751	7819.85	7.17	6831.30	8.75	0	0	93.43	3.62	132.44	1.17	143.52	6.39	175.10	7.81	0	2269.67	7.57	0.77	4	9	329	382	54
596	77.69	69.29	752	7769.36	8.90	6929.15	10.24	0	0	94.18	5.00	133.72	1.38	129.34	7.85	148.93	9.03	0	2252.21	7.40	0.66	3	9	330	382	53
597	77.80	68.04	753	7779.57	7.24	6803.50	8.40	0	0	99.05	3.75	129.81	1.22	148.21	6.45	171.62	7.52	0	2112.02	7.64	0.77	3	9	331	382	52
598	78.11	68.27	754	7811.25	13.92	6827.18	17.58	0	0	60.25	3.22	128.39	1.52	204.12	13.14	250.83	17.50	1	2336.40	6.94	0.52	5	9	332	382	51
599	77.34	69.23	755	7733.50	9.22	6923.30	10.58	0	0	80.31	4.25	131.15	1.23	134.70	8.16	154.54	9.36	0	1405.52	5.29	0.66	3	9	333	382	50
600	77.49	69.96	756	7749.03	10.70	6995.54	12.13	0	0	77.38	5.69	135.39	1.32	111.84	9.35	126.76	10.61	1	1712.62	8.33	0.53	4	9	334	382	49
601	77.51	69.38	757	7751.42	8.30	6937.54	9.02	0	0	100.42	5.19	133.04	1.32	123.75	7.29	134.38	7.92	0	1849.92	6.54	0.69	3	9	335	382	48
602	78.38	69.07	758	7838.32	8.40	6907.01	11.21	0	0	87.58	4.77	137.22	1.30	119.05	7.40	158.87	9.89	0	2173.31	6.71	0.66	4	9	336	382	47
603	77.96	68.73	759	7796.24	10.48	6872.83	13.84	0	0	63.51	2.59	124.34	1.22	202.30	9.82	253.58	13.91	1	2203.90	5.84	0.66	5	9	337	382	46
604	77.87	68.66	760	7787.28	12.93	6865.80	16.48	0	0	62.04	3.85	130.33	1.46	162.91	11.68	205.85	15.16	0	1821.79	4.30	0.52	3	9	338	382	45
605	77.64	69.68	761	7764.10	10.65	6967.61	12.08	0	0	73.56	4.33	134.35	1.30	139.90	9.44	158.66	10.71	0	1789.19	4.71	0.60	3	9	339	382	44
606	78.16	69.51	762	7816.07	7.45	6950.64	9.82	0	0	94.52	5.01	138.51	1.22	108.11	6.54	142.47	8.60	1	1884.04	6.22	0.68	3	9	340	382	43
607	77.64	69.10	763	7763.54	11.07	6910.30	12.44	0	0	76.99	4.44	131.41	1.43	148.66	9.85	166.88	11.10	0	1966.98	5.35	0.60	3	9	341	382	42
608	77.59	69.82	764	7758.92	8.80	6982.14	7.59	0	0	101.37	5.49	134.44	1.24	125.02	7.69	107.80	6.63	1	1673.40	6.90	0.68	3	9	342	382	41
609	78.22	69.61	765	7821.90	11.08	6960.80	11.20	0	0	81.37	5.07	138.72	1.39	137.19	9.77	138.69	9.87	0	1576.46	5.00	0.59	3	9	343	382	40
610	77.98	69.64	766	7798.05	11.76	6964.21	12.76	0	0	77.25	4.44	131.79	1.51	158.69	10.52	172.08	11.42	0	1570.46	4.93	0.59	5	9	344	382	39
611	78.31	69.23	767	7830.83	7.50	6922.90	7.34	0	0	103.71	4.53	136.77	1.17	132.30	6.59	129.51	6.45	0	2273.85	9.16	0.75	4	9	345	382	38
612	78.47	68.07	768	7846.57	7.36	6807.31	8.83	0	0	90.33	4.10	139.79	1.12	125.12	6.49	150.00	7.78	0	2292.85	7.01	0.73	3	9	346	382	37
613	78.30	67.98	769	7829.54	8.77	6798.03	9.80	0	0	96.20	5.27	136.80	1.36	123.33	7.71	137.81	8.61	0	2434.88	8.06	0.66	4	9	347	382	36
614	78.21	67.53	770	7821.46	7.83	6753.10	8.22	0	0	107.00	4.10	128.36	1.36	158.40	7.01	166.39	7.34	0	2612.56	9.41	0.77	4	9	348	382	35
615	78.65	68.67	771	7865.29	8.38	6867.19	9.87	0	0	90.25	4.03	135.48	1.30	145.49	7.46	171.23	8.80	0	2579.88	8.11	0.71	3	9	349	382	34
616	77.95	69.21	772	7795.41	8.02	6920.65	8.61	0	0	97.64	4.79	135.02	1.23	125.97	7.05	135.18	7.56	0	1863.65	7.14	0.71	4	9	350	382	33
617	78.11	69.07	773	7810.99	7.31	6907.30	8.93	0	0	104.65	4.86	134.66	1.29	121.34	6.43	148.33	7.86	0	2318.27	7.58	0.73	3	9	351	382	32
618	78.19	69.21	774	7819.07	7.10	6920.69	8.39	0	0	88.27	3.83	137.31	1.05	126.20	6.26	149.20	7.40	0	2073.35	6.01	0.75	3	9	352	382	31
619	78.28	69.55	775	7828.35	6.88	6954.79	7.10	0	0	116.39	4.99	138.11	1.23	123.47	6.03	127.49	6.23	0	2061.33	7.28	0.76	3	9	353	382	30
620	78.25	69.45	776	7825.17	7.54	6945.49	7.46	0	0	106.57	4.85	139.25	1.21	127.52	6.62	126.16	6.55	0	2197.15	8.36	0.74	4	9	354	382	29
621	77.74	69.41	777	7773.96	7.70	6941.02	7.92	0	0	107.17	5.58	136.87	1.25	113.68	6.72	116.90	6.91	0	2338.02	9.72	0.70	4	9	355	382	28
622	78.47	69.23	778	7847.50	5.84	6923.00	7.15	0	0	137.12	5.76	138.37	1.33	106.83	5.09	130.82	6.25	1	2451.08	9.96	0.78	3	9	356	382	27
623	77.94	69.23	779	7793.66	6.46	6923.17	7.73	0	0	113.35	5.19	136.47	1.20	108.46	5.65	129.85	6.76	1	2301.33	10.09	0.75	4	9	357	382	26
624	77.76	69.23	780	7776.01	7.85	6923.01	8.45	0	0	94.54	4.30	133.77	1.18	133.07	6.92	143.23	7.45	0	2044.71	7.35	0.73	3	9	358	382	25
625	77.77	69.16	781	7777.10	9.22	6916.36	7.29	0	0	96.23	4.60	133.54	1.20	148.42	8.10	117.39	6.41	0	2049.23	8.79	0.72	3	9	359	382	24
626	77.61	69.13	782	7761.31	7.71	6912.52	9.29	0	0	98.89	5.11	134.96	1.26	114.74	6.76	138.25	8.14	0	2204.40	8.08	0.69	4	9	360	382	23
627	78.04	68.08	783	7804.46	7.96	6807.85	11.12	0	0	91.18	4.61	134.65	1.32	121.52	7.04	169.53	9.86	0	2273.58	7.09	0.68	3	9	361	382	22
628	78.43	67.56	784	7842.79	6.89	6755.84	7.45	0	0	109.53	4.72	140.18	1.19	123.25	6.05	133.17	6.54	0	2100.29	8.04	0.76	4	9	362	382	21
629	78.78	67.90	785	7878.14	5.77	6790.40	7.34	0	0	112.84	4.09	136.38	1.13	122.64	5.09	156.02	6.47	0	2441.85	8.21	0.81	3	9	363	382	20
630	78.30	67.64	786	7829.87	7.29	6764.32	8.09	0	0	102.58	4.44	136.81	1.21	129.95	6.42	144.23	7.13	0	2704.17	7.88	0.75	4	9	364	382	19
631	78.39	68.44	787	7838.84	6.52	6844.41	9.02	0	0	102.54	4.00	136.73	1.23	129.17	5.79	178.43	8.03	0	2358.17	7.86	0.77	3	9	365	382	18
632	78.56	68.23	788	7855.97	9.04	6822.61	10.42	0	0	92.84	4.42	134.47	1.42	147.30	8.04	169.28	9.35	0	2383.15	7.64	0.69	3	9	366	382	17
633	78.35	68.41	789	7835.34	6.62	6841.30	8.73	0	0	103.84	5.00	139.11	1.19	105.83	5.79	139.44	7.64	1	2216.81	8.61	0.73	4	9	367	382	16
634	78.65	68.38	790	7865.07	7.49	6837.68	9.94	0	0	100.03	4.38	134.61	1.34	132.28	6.64	174.36	8.95	0	2382.73	8.37	0.73	4	9	368	382	15
635	78.47	68.43	791	7847.21	7.92	6842.74	8.22	0	0	105.49	4.51	137.42	1.32	143.17	7.01	148.58	7.28	0	2721.98	6.62	0.75	3	9	369	382	14
636	78.52	67.88	792	7852.15	6.95	6787.55	7.50	0	0	109.84	4.31	136.73	1.23	136.72	6.14	147.59	6.62	0	2717.92	8.48	0.78	3	9	370	382	13
637	77.76	68.44	793	7775.90	8.13	6843.66	10.49	0	0	94.95	4.57	134.90	1.36	130.64	7.21	168.29	9.30	0	2518.71	6.57	0.70	3	9	371	382	12
638	77.85	69.55	794	7785.19	9.17	6955.50	11.22	0	0	81.71	4.52	133.64	1.28	128.06	8.11	156.58	9.91	0	1542.46	5.05	0.64	4	9	372	382	11
639	78.09	67.90	795	7809.37	8.12	6790.46	9.12	0	0	89.91	3.79	132.22	1.22	149.38	7.24	167.59	8.14	0	2463.65	6.68	0.74	4	9	373	382	10
640	78.19	67.96	796	7819.12	9.38	6795.65	8.98	0	0	83.67	3.28	127.48	1.23	185.57	8.58	178.46	8.15	0	2078.29	7.22	0.74	5	9	374	382	9
641	77.58	69.50	797	7757.88	9.75	6949.83	12.04	0	0	78.55	4.69	134.38	1.31	126.10	8.61	155.66	10.62	0	2361.94	5.73	0.61	3	9	375	382	8
642	77.40	68.92	798	7739.71	7.52	6892.14	9.36	0	0	107.88	5.56	137.53	1.37	112.40	6.59	139.90	8.21	0	2148.25	8.09	0.69	3	9	376	382	7
643	77.79	68.69	799	7778.68	7.98	6868.51	9.61	0	0	105.04	5.25	134.31	1.41	123.00	7.03	148.20	8.46	0	2058.67	7.11	0.70	3	9	377	382	6
644	77.79	69.17	800	7779.36	11.59	6916.90	11.72	0	0	77.47	4.14	128.65	1.45	168.52	10.39	170.37	10.52	0	2097.52	5.69	0.62	5	9	378	382	5
645	77.94	69.79	801	7793.63	11.38	6978.64	10.38	0	0	72.65	3.69	129.36	1.25	173.72	10.22	158.49	9.31	0	1889.58	4.76	0.65	5	9	379	382	4
646	78.08	69.79	802	7808.06	11.68	6978.89	12.77	0	0	68.52	3.66	127.61	1.34	170.02	10.55	184.82	11.66	0	1921.06	5.13	0.61	5	9	380	382	3
647	77.97	67.97	803	7797.14	6.62	6797.10	7.53	0	0	103.66	3.78	129.53	1.14	140.44	5.87	159.73	6.69	0	2129.50	7.48	0.80	3	9	381	382	2
648	77.96	68.62	804	7796.04	5.95	6862.38	7.50	0	0	117.84	4.64	134.11	1.20	116.30	5.23	146.63	6.59	0	2181.00	9.85	0.79	4	9	382	382	1
649	72.72	41.10	511	7272.25	17.66	4110.33	22.42	0	0	42.85	3.32	124.94	1.37	178.30	16.26	222.90	21.23	1	1076.06	4.19	0.40	5	10	1	2	2
650	72.27	41.39	512	7227.02	14.99	4139.50	15.35	0	0	46.42	2.51	118.74	1.12	209.95	14.55	220.92	14.51	1	822.62	3.26	0.56	5	10	2	2	1
651	72.45	41.81	520	7245.39	12.87	4181.45	13.28	0	0	49.96	2.45	120.10	1.04	201.02	12.22	208.91	12.50	1	665.90	2.40	0.62	5	11	1	8	8
652	72.21	41.55	521	7221.42	9.94	4154.95	13.13	0	0	61.92	2.77	122.52	1.13	174.25	9.03	221.63	12.63	1	1086.40	3.79	0.67	5	11	2	8	7
653	72.69	41.77	522	7268.60	10.03	4176.99	11.73	0	0	62.08	3.10	122.58	1.06	156.12	9.00	181.76	10.65	0	1312.48	4.25	0.66	5	11	3	8	6
654	72.47	41.00	523	7247.17	10.89	4099.78	13.21	0	0	60.27	2.80	120.93	1.16	182.01	10.14	219.18	12.48	1	1419.06	5.13	0.65	5	11	4	8	5
655	72.34	41.39	524	7234.32	12.04	4138.84	14.48	0	0	65.64	4.31	129.41	1.36	142.04	10.71	170.66	12.89	0	1312.46	3.60	0.54	5	11	5	8	4
656	72.62	41.30	525	7262.07	9.46	4130.18	14.16	0	0	74.15	4.50	129.36	1.33	120.68	8.38	180.22	12.60	0	1473.02	6.36	0.59	4	11	6	8	3
657	72.46	41.16	526	7245.64	10.28	4115.96	12.91	0	0	64.02	3.27	126.35	1.18	156.88	9.24	195.73	11.77	0	1104.96	3.71	0.63	5	11	7	8	2
658	72.23	40.64	527	7223.06	9.70	4063.96	13.10	0	0	72.77	3.66	127.24	1.31	150.40	8.71	201.48	11.95	0	1013.88	4.25	0.64	5	11	8	8	1
659	72.57	41.81	547	7257.22	10.52	4181.33	17.91	0	0	50.36	2.82	123.47	1.08	147.04	9.49	239.62	17.40	1	753.81	3.64	0.58	5	12	1	4	4
660	72.61	40.91	549	7260.98	12.61	4090.69	11.97	0	0	56.21	3.49	130.86	1.08	157.39	11.20	149.41	10.64	0	1048.46	3.92	0.57	3	12	2	4	3
661	72.20	40.92	550	7219.93	12.72	4091.60	10.04	0	0	63.06	2.60	120.79	1.11	227.07	12.51	190.21	9.27	1	909.71	4.71	0.70	5	12	3	4	2
662	72.30	40.75	552	7230.37	14.63	4075.48	12.69	0	0	73.01	5.32	132.37	1.54	155.09	12.93	134.55	11.22	0	1650.94	5.09	0.50	4	12	4	4	1
663	72.25	43.23	567	7224.88	10.98	4322.90	14.98	0	0	47.29	2.62	120.80	0.95	154.26	9.85	202.44	14.25	0	572.52	2.30	0.61	5	13	1	4	4
664	72.49	41.07	569	7249.44	9.43	4107.14	12.87	0	0	60.82	2.31	116.89	1.06	192.99	8.93	255.23	12.90	1	1530.54	4.30	0.70	5	13	2	4	3
665	72.24	40.94	570	7223.72	10.80	4093.57	12.22	0	0	63.51	3.16	123.42	1.17	169.24	9.74	190.22	11.17	0	1339.56	4.29	0.64	5	13	3	4	2
666	72.46	40.71	571	7246.21	11.84	4070.89	14.54	0	0	58.62	3.73	128.12	1.21	144.22	10.54	176.07	13.13	0	1106.35	3.43	0.55	4	13	4	4	1
667	63.53	39.08	691	6353.45	22.80	3907.95	10.22	0	0	41.26	2.35	131.77	0.96	289.64	24.29	141.47	9.26	1	1347.08	4.46	0.56	4	14	1	1	1
668	80.94	52.26	733	8094.16	7.55	5226.02	6.34	0	0	57.62	2.70	113.75	0.59	123.74	6.59	103.82	5.53	1	300.12	8.77	0.74	3	15	1	1	1
669	107.82	74.65	762	10782.31	6.16	7465.33	6.27	0	0	61.63	2.70	113.58	0.57	108.09	5.37	109.90	5.46	1	313.44	8.36	0.77	4	16	1	1	1
670	72.57	41.32	880	7257.07	13.38	4131.78	10.19	0	0	57.22	4.23	129.80	1.00	139.26	11.71	106.04	8.91	1	865.46	5.23	0.53	4	17	1	1	1
671	72.00	41.11	895	7200.20	18.55	4110.91	17.39	0	0	43.02	3.45	127.45	1.24	179.57	16.77	168.77	15.65	0	785.33	2.69	0.42	5	18	1	1	1
672	71.67	39.45	1017	7167.21	11.17	3945.15	15.26	0	0	49.03	2.03	119.36	1.01	210.63	10.73	275.70	15.96	1	1152.81	4.68	0.62	4	19	1	1	1
673	60.80	39.81	1118	6079.97	17.94	3980.76	13.09	0	0	48.01	2.73	124.72	1.14	230.88	17.67	179.78	12.01	1	1310.60	5.66	0.56	5	20	1	2	2
674	61.04	39.78	1121	6103.52	16.33	3978.38	11.70	0	0	52.64	2.67	124.26	1.12	230.46	16.18	180.32	10.64	1	1498.88	5.28	0.61	5	20	2	2	1
675	63.89	37.80	1305	6389.47	13.69	3779.51	14.44	0	0	54.84	2.73	128.02	1.26	214.63	12.96	225.14	13.81	1	1622.12	5.83	0.56	5	21	1	56	56
676	63.79	37.77	1306	6378.70	15.76	3776.62	10.95	0	0	60.93	3.07	130.03	1.29	238.87	15.27	171.10	9.98	1	1978.31	6.83	0.60	5	21	2	56	55
677	63.50	38.40	1309	6349.97	13.48	3839.73	11.98	0	0	65.15	2.96	130.53	1.33	224.56	13.14	206.72	11.16	1	2134.23	8.63	0.62	4	21	3	56	54
678	62.34	39.44	1310	6233.57	11.06	3943.91	11.10	0	0	69.73	2.60	122.10	1.25	227.56	10.80	231.81	10.71	1	1933.71	6.10	0.68	5	21	4	56	53
679	62.52	39.67	1311	6252.44	7.36	3967.43	9.03	0	0	74.46	2.76	135.54	0.97	154.58	6.60	188.83	8.15	0	2108.27	6.89	0.77	4	21	5	56	52
680	61.80	39.54	1312	6179.69	13.93	3954.20	11.57	0	0	58.99	2.87	126.94	1.18	213.39	13.52	186.09	10.54	1	1515.58	4.24	0.63	5	21	6	56	51
681	61.35	39.40	1313	6135.11	10.60	3939.99	9.42	0	0	68.26	3.01	129.38	1.09	185.40	9.73	166.33	8.46	0	1888.56	5.64	0.70	5	21	7	56	50
682	61.55	39.17	1314	6154.86	12.90	3917.12	9.51	0	0	61.19	2.91	128.84	1.07	205.20	12.17	155.83	8.54	0	1818.10	5.90	0.67	5	21	8	56	49
683	62.79	40.53	1315	6279.47	8.07	4052.52	8.11	0	0	88.70	4.18	139.05	1.09	132.06	7.10	132.71	7.13	0	2058.52	8.84	0.72	4	21	9	56	48
684	62.22	40.35	1316	6222.08	10.63	4035.28	12.35	0	0	67.91	4.43	140.78	1.19	125.59	9.36	145.94	10.87	0	2085.38	5.45	0.57	3	21	10	56	47
685	62.35	40.63	1317	6235.07	10.22	4062.98	11.45	0	0	67.06	3.34	131.78	1.15	159.58	9.14	177.48	10.42	0	1838.31	4.66	0.66	4	21	11	56	46
686	61.52	40.60	1318	6151.94	11.46	4059.64	16.82	0	0	55.79	4.21	134.29	1.18	117.25	10.12	171.03	15.07	0	1638.69	4.98	0.50	4	21	12	56	45
687	61.93	40.54	1319	6192.82	13.62	4053.80	11.21	0	0	62.76	3.99	136.33	1.21	165.52	12.11	136.33	9.94	0	2011.94	5.49	0.56	5	21	13	56	44
688	61.89	40.06	1320	6188.86	10.13	4005.51	8.60	0	0	89.32	5.13	133.12	1.26	135.59	8.87	115.16	7.54	0	1687.46	7.85	0.65	5	21	14	56	43
689	61.71	40.59	1321	6171.39	7.23	4058.54	9.18	0	0	99.53	5.67	138.79	1.20	97.37	6.29	123.66	8.00	1	2134.52	7.99	0.67	4	21	15	56	42
690	62.60	39.94	1322	6260.36	9.54	3994.30	9.33	0	0	87.97	4.51	137.31	1.28	143.53	8.42	140.37	8.24	0	2046.31	8.65	0.68	3	21	16	56	41
691	62.94	39.69	1323	6293.66	7.74	3968.58	6.93	0	0	86.51	3.51	136.13	0.98	147.31	6.83	131.89	6.11	0	2020.77	8.14	0.77	3	21	17	56	40
692	62.92	39.60	1324	6291.94	9.24	3960.28	6.96	0	0	87.13	3.73	138.44	1.08	166.41	8.19	125.46	6.16	0	1976.42	6.57	0.75	3	21	18	56	39
693	62.84	39.21	1325	6284.40	11.17	3920.68	8.82	0	0	79.93	3.28	128.17	1.28	209.98	10.36	167.87	7.98	1	1882.38	7.59	0.71	4	21	19	56	38
694	62.56	39.32	1326	6256.19	8.50	3932.24	7.90	0	0	98.84	4.79	137.37	1.23	135.19	7.47	125.72	6.94	0	1830.00	8.55	0.71	4	21	20	56	37
695	62.23	39.24	1327	6223.18	7.76	3923.63	7.69	0	0	89.72	3.59	131.43	1.08	149.67	6.89	148.41	6.81	0	1793.33	7.76	0.77	3	21	21	56	36
696	62.13	39.56	1328	6212.67	7.88	3955.97	8.67	0	0	98.80	4.87	139.60	1.24	123.07	6.92	135.29	7.61	0	2042.12	8.81	0.71	4	21	22	56	35
697	62.52	39.14	1329	6251.50	8.41	3914.41	7.49	0	0	79.99	3.31	133.14	0.99	157.10	7.45	139.87	6.64	0	1611.90	5.17	0.76	3	21	23	56	34
698	62.12	39.33	1330	6211.74	7.12	3932.51	7.55	0	0	103.83	5.10	140.10	1.13	111.53	6.22	118.15	6.59	1	2019.48	8.68	0.72	4	21	24	56	33
699	62.37	39.08	1331	6236.72	10.02	3908.48	7.75	0	0	80.37	4.34	137.72	1.07	142.89	8.79	110.56	6.81	1	1573.15	6.57	0.67	3	21	25	56	32
700	62.45	38.69	1332	6244.99	9.08	3869.42	7.48	0	0	84.35	3.09	127.68	1.10	190.02	8.40	159.00	6.71	0	1973.23	6.44	0.77	4	21	26	56	31
701	62.14	38.71	1333	6214.12	7.91	3871.27	7.96	0	0	88.92	3.97	134.87	1.08	136.70	6.97	137.59	7.01	0	1819.06	5.87	0.74	4	21	27	56	30
702	62.45	38.68	1334	6245.41	9.00	3868.20	7.42	0	0	89.01	3.97	133.69	1.12	155.68	7.94	128.38	6.56	0	1559.56	6.73	0.73	4	21	28	56	29
703	62.37	38.81	1335	6237.47	9.30	3880.52	7.69	0	0	89.28	3.53	131.03	1.20	182.06	8.35	150.93	6.88	0	1984.81	5.78	0.75	4	21	29	56	28
704	63.40	38.68	1336	6340.09	8.00	3868.35	6.88	0	0	84.88	2.96	135.15	1.00	177.97	7.17	153.35	6.15	0	2131.52	8.33	0.80	4	21	30	56	27
705	63.47	38.89	1337	6346.82	9.40	3889.02	8.01	0	0	80.00	3.56	138.09	1.09	163.24	8.34	139.29	7.11	0	2343.19	7.35	0.72	3	21	31	56	26
706	63.23	38.44	1338	6323.02	10.33	3844.25	9.65	0	0	78.92	4.19	138.50	1.22	150.21	9.13	140.46	8.54	0	1753.00	5.55	0.66	3	21	32	56	25
707	63.38	38.29	1339	6338.30	8.37	3829.28	6.02	0	0	99.69	3.84	135.42	1.09	167.57	7.40	120.58	5.32	0	2291.54	8.67	0.79	4	21	33	56	24
708	63.16	38.69	1340	6315.72	9.01	3869.25	7.16	0	0	87.78	3.83	138.31	1.09	159.09	7.96	126.59	6.33	0	2282.54	6.90	0.74	3	21	34	56	23
709	63.37	38.94	1341	6336.68	8.12	3893.96	5.80	0	0	95.89	3.77	137.87	1.00	159.01	7.14	113.73	5.11	0	1705.69	7.53	0.79	3	21	35	56	22
710	62.82	38.92	1342	6282.49	9.59	3891.76	6.73	0	0	99.02	4.52	136.28	1.22	161.76	8.45	113.59	5.93	0	2453.29	9.16	0.73	3	21	36	56	21
711	62.69	38.75	1343	6269.09	8.02	3874.79	7.93	0	0	90.24	3.56	132.86	1.14	157.49	7.14	155.72	7.06	0	1972.48	6.18	0.76	3	21	37	56	20
712	62.98	38.78	1344	6297.58	9.22	3878.46	7.57	0	0	89.83	3.73	133.21	1.18	171.40	8.23	141.10	6.73	0	1861.67	7.10	0.75	4	21	38	56	19
713	62.50	38.87	1345	6250.27	6.48	3886.67	5.88	0	0	103.49	3.66	136.10	0.98	141.21	5.70	128.12	5.18	0	2012.69	8.88	0.82	3	21	39	56	18
714	61.93	38.97	1346	6192.56	7.31	3897.45	7.54	0	0	82.78	3.00	129.49	0.97	156.25	6.51	161.10	6.72	0	1916.77	6.64	0.79	3	21	40	56	17
715	61.64	38.73	1347	6163.81	9.52	3872.54	7.25	0	0	83.67	3.97	132.99	1.06	154.79	8.38	117.83	6.38	0	1710.48	6.69	0.72	3	21	41	56	16
716	61.70	39.08	1348	6169.62	12.26	3908.07	10.85	0	0	70.33	4.13	135.29	1.27	161.25	10.88	142.84	9.64	0	1948.08	6.14	0.60	4	21	42	56	15
717	61.87	38.94	1349	6187.18	9.70	3894.21	8.81	0	0	66.77	2.72	127.11	0.99	184.57	8.79	168.01	7.94	0	1265.77	4.99	0.73	5	21	43	56	14
718	62.05	39.04	1350	6204.94	11.93	3903.53	8.71	0	0	73.12	3.30	129.86	1.19	203.41	10.99	150.47	7.82	0	1726.35	5.31	0.69	4	21	44	56	13
719	62.35	39.20	1351	6235.35	11.64	3920.31	9.67	0	0	68.62	3.69	135.95	1.14	167.61	10.34	139.30	8.59	0	2167.06	5.75	0.64	4	21	45	56	12
720	61.74	39.50	1352	6174.14	9.67	3949.66	10.51	0	0	80.94	4.12	134.00	1.28	147.08	8.59	159.69	9.33	0	1999.85	5.50	0.66	3	21	46	56	11
721	62.05	39.83	1353	6204.65	15.14	3982.99	13.40	0	0	56.73	3.39	129.58	1.31	196.44	13.93	175.19	12.14	0	1611.25	3.99	0.54	5	21	47	56	10
722	61.46	40.13	1354	6145.63	9.21	4013.12	8.61	0	0	95.65	5.53	137.31	1.28	122.58	8.05	114.55	7.53	0	1710.12	8.14	0.65	4	21	48	56	9
723	62.21	40.37	1355	6220.84	10.61	4037.23	11.95	0	0	68.01	3.85	133.05	1.20	144.99	9.44	163.34	10.62	0	1945.27	6.52	0.61	3	21	49	56	8
724	61.81	40.50	1356	6181.42	10.17	4050.17	10.75	0	0	76.72	4.52	135.09	1.23	133.04	8.96	140.60	9.47	0	1849.40	6.23	0.62	3	21	50	56	7
725	61.69	40.81	1357	6168.93	11.17	4080.88	13.68	0	0	62.93	4.04	134.40	1.21	134.56	9.90	164.43	12.19	0	1776.31	4.78	0.56	4	21	51	56	6
726	61.14	39.95	1358	6113.54	8.84	3995.40	7.99	0	0	89.62	5.11	136.10	1.12	119.02	7.71	107.71	6.99	1	1589.90	8.15	0.66	4	21	52	56	5
727	61.24	39.76	1359	6124.34	11.19	3976.08	10.37	0	0	82.74	5.57	135.56	1.34	127.89	9.80	118.50	9.08	0	1646.00	6.01	0.57	4	21	53	56	4
728	62.87	38.68	1360	6287.36	12.21	3868.41	8.97	0	0	71.35	3.30	133.08	1.19	203.70	11.20	151.22	8.06	0	2014.50	4.68	0.68	4	21	54	56	3
729	62.27	39.49	1361	6227.27	8.66	3948.74	8.27	0	0	78.55	2.91	129.70	1.07	181.17	7.91	174.17	7.45	0	2077.85	5.49	0.76	4	21	55	56	2
730	61.90	38.69	1362	6189.64	10.93	3868.79	9.24	0	0	68.75	2.94	126.35	1.12	197.77	10.02	168.47	8.34	0	1466.25	4.75	0.70	4	21	56	56	1
731	84.31	71.71	1336	8431.17	12.55	7171.04	18.72	0	0	46.86	2.89	127.22	1.14	159.20	11.34	228.70	18.01	1	1319.62	4.60	0.53	5	22	1	1	1
732	84.46	70.82	1432	8446.34	6.97	7082.02	8.00	0	0	80.25	2.45	123.56	0.97	178.74	6.33	202.17	7.44	0	1654.29	5.72	0.81	4	23	1	2	2
733	83.60	71.59	1433	8360.26	10.04	7158.91	12.22	0	0	66.42	2.91	123.77	1.18	179.71	9.13	212.74	11.63	1	1294.19	5.04	0.67	5	23	2	2	1
734	83.06	72.12	1445	8306.32	12.04	7211.52	19.13	0	0	41.81	2.82	131.59	1.00	138.98	10.80	217.00	17.80	1	1148.21	3.77	0.51	5	24	1	3	3
735	82.77	71.47	1448	8277.06	14.70	7147.40	26.37	0	0	39.35	3.18	129.79	1.19	142.43	13.23	240.06	25.83	1	1061.67	3.04	0.41	4	24	2	3	2
736	83.72	71.05	1450	8372.16	9.67	7105.22	10.75	0	0	71.73	3.89	134.65	1.13	137.72	8.56	152.94	9.51	0	1390.33	4.44	0.65	3	24	3	3	1
737	61.42	39.36	1452	6141.52	16.28	3936.32	10.33	0	0	63.45	3.18	127.51	1.29	240.95	15.99	161.67	9.36	1	1818.33	6.36	0.62	5	25	1	56	56
738	62.03	38.71	1453	6202.51	10.32	3871.12	9.10	0	0	72.38	2.87	128.59	1.14	201.26	9.55	179.18	8.26	0	2124.17	5.45	0.72	5	25	2	56	55
739	60.85	39.77	1454	6084.98	8.57	3977.36	7.95	0	0	85.11	4.34	132.99	1.06	129.16	7.51	119.90	6.97	0	1669.04	6.26	0.70	3	25	3	56	54
740	60.99	39.37	1455	6099.37	9.35	3937.49	9.47	0	0	81.23	4.57	132.55	1.16	128.06	8.21	129.74	8.31	0	1622.42	7.48	0.65	3	25	4	56	53
741	61.46	39.57	1456	6146.25	9.30	3956.64	10.95	0	0	82.61	4.67	134.02	1.28	127.01	8.21	149.48	9.65	0	1833.52	6.23	0.64	4	25	5	56	52
742	61.61	39.65	1457	6160.62	9.94	3965.05	6.77	0	0	89.69	4.38	134.52	1.12	156.96	8.73	106.83	5.94	1	1978.79	9.75	0.71	4	25	6	56	51
743	61.55	39.14	1458	6155.24	6.32	3913.52	6.96	0	0	106.93	5.10	136.18	1.05	101.75	5.48	112.04	6.06	1	1770.21	10.14	0.74	5	25	7	56	50
744	62.05	39.40	1459	6205.29	10.49	3940.00	9.01	0	0	81.05	3.74	131.87	1.25	176.05	9.43	151.76	8.04	0	1986.52	6.38	0.69	5	25	8	56	49
745	61.29	38.94	1460	6129.24	10.68	3894.45	7.39	0	0	77.92	3.52	129.11	1.07	181.60	9.64	126.66	6.55	0	1559.25	5.42	0.72	4	25	9	56	48
746	61.23	38.91	1461	6122.85	11.43	3890.84	8.01	0	0	75.10	3.60	129.15	1.12	183.09	10.32	129.31	7.11	0	1609.40	5.96	0.69	4	25	10	56	47
747	61.32	39.04	1462	6131.74	9.97	3904.34	9.94	0	0	82.99	4.90	134.30	1.26	130.13	8.76	129.76	8.73	0	1112.33	4.99	0.63	4	25	11	56	46
748	61.99	39.02	1463	6199.19	13.07	3901.80	9.36	0	0	63.38	3.22	130.56	1.11	198.23	11.94	143.31	8.38	0	1587.65	5.51	0.65	4	25	12	56	45
749	61.60	39.31	1464	6160.35	7.46	3931.11	7.72	0	0	103.06	4.47	131.55	1.20	132.70	6.57	137.32	6.80	0	1625.94	7.90	0.75	4	25	13	56	44
750	62.21	38.59	1465	6220.88	8.84	3859.04	6.25	0	0	78.26	2.61	128.36	0.92	202.91	8.18	145.88	5.60	0	1711.15	6.67	0.81	4	25	14	56	43
751	61.42	38.53	1466	6142.00	9.63	3853.50	9.59	0	0	72.77	4.04	133.90	1.07	133.69	8.47	133.09	8.44	0	1423.19	4.49	0.65	4	25	15	56	42
752	61.64	38.24	1467	6163.81	9.83	3823.62	8.65	0	0	76.19	4.12	135.27	1.07	140.08	8.64	123.26	7.61	0	1834.52	6.02	0.66	3	25	16	56	41
753	62.18	37.77	1468	6218.26	9.88	3777.24	8.68	0	0	79.24	4.00	131.63	1.13	151.04	8.74	132.88	7.67	0	1705.04	5.62	0.68	3	25	17	56	40
754	62.31	37.81	1469	6230.71	7.69	3780.96	9.37	0	0	101.85	5.41	135.32	1.30	111.37	6.73	135.81	8.21	1	1682.71	9.01	0.68	4	25	18	56	39
755	62.66	37.77	1470	6265.79	11.39	3776.59	8.95	0	0	77.05	4.05	135.26	1.21	167.18	10.09	131.52	7.93	0	2044.46	5.62	0.66	4	25	19	56	38
756	62.49	38.20	1471	6248.54	11.37	3819.67	11.37	0	0	75.10	4.16	135.08	1.35	159.15	10.12	159.00	10.17	0	1939.23	5.25	0.62	4	25	20	56	37
757	61.96	38.35	1472	6195.89	10.47	3834.67	11.85	0	0	68.85	3.71	132.63	1.21	150.58	9.33	170.32	10.57	0	1892.00	5.50	0.63	4	25	21	56	36
758	62.19	38.31	1473	6218.86	10.84	3830.68	9.39	0	0	70.87	2.73	122.90	1.15	216.54	10.29	190.01	8.73	1	1590.90	7.40	0.72	5	25	22	56	35
759	61.54	38.16	1474	6154.10	12.04	3815.56	13.25	0	0	63.73	3.61	128.14	1.29	165.51	10.81	181.14	12.04	0	1470.56	5.36	0.59	5	25	23	56	34
760	62.43	38.37	1475	6243.02	11.43	3837.34	8.79	0	0	72.62	3.15	127.83	1.15	201.10	10.68	158.07	7.90	0	1808.12	4.97	0.70	5	25	24	56	33
761	61.62	38.09	1476	6162.07	10.02	3808.65	8.38	0	0	77.08	4.15	135.36	1.08	143.32	8.81	119.79	7.37	0	1771.79	6.37	0.67	3	25	25	56	32
762	61.50	38.93	1477	6150.08	11.96	3893.10	11.09	0	0	64.00	3.38	131.68	1.18	175.65	10.73	163.00	9.95	0	1730.88	5.70	0.62	4	25	26	56	31
763	61.68	38.29	1478	6168.37	12.04	3829.16	8.96	0	0	70.37	4.21	135.09	1.12	155.22	10.60	115.45	7.88	0	1887.06	5.73	0.62	4	25	27	56	30
764	62.00	38.31	1479	6199.89	12.94	3831.25	11.54	0	0	65.20	4.12	134.24	1.24	158.31	11.49	141.29	10.23	0	1597.46	4.62	0.57	5	25	28	56	29
765	62.27	38.53	1480	6227.40	13.27	3853.21	10.84	0	0	63.29	3.34	128.03	1.21	193.47	12.22	160.16	9.74	0	1496.73	4.75	0.62	5	25	29	56	28
766	61.80	38.33	1481	6180.47	10.03	3833.28	9.41	0	0	73.09	3.53	130.06	1.12	160.53	8.92	150.63	8.37	0	1612.33	6.41	0.68	3	25	30	56	27
767	62.70	38.04	1482	6269.77	11.26	3803.66	9.86	0	0	71.75	3.21	129.76	1.22	195.52	10.28	171.72	8.94	0	2019.79	6.35	0.68	5	25	31	56	26
768	62.61	38.03	1483	6260.88	12.28	3803.27	8.71	0	0	68.28	2.48	120.39	1.11	247.50	12.27	188.26	8.05	1	1581.67	5.38	0.73	4	25	32	56	25
769	62.68	38.39	1484	6268.29	13.77	3839.47	11.15	0	0	63.47	2.50	121.10	1.21	253.76	13.92	217.36	10.77	1	1966.77	5.98	0.68	5	25	33	56	24
770	62.49	38.07	1485	6249.42	10.94	3806.53	10.48	0	0	63.36	2.34	123.52	1.08	225.12	10.68	220.19	10.01	1	2081.73	6.79	0.71	5	25	34	56	23
771	62.32	38.01	1486	6231.64	11.56	3801.41	9.66	0	0	69.73	3.61	130.04	1.15	172.31	10.41	144.77	8.60	0	1541.69	5.66	0.65	4	25	35	56	22
772	62.52	37.93	1487	6251.87	13.55	3793.20	10.28	0	0	74.84	4.63	136.06	1.37	169.14	12.01	128.44	9.11	0	1927.10	5.42	0.58	4	25	36	56	21
773	63.31	38.09	1488	6331.35	10.40	3809.00	10.70	0	0	75.48	4.24	139.04	1.24	143.00	9.20	147.03	9.46	0	1889.00	5.86	0.63	3	25	37	56	20
774	62.82	38.59	1489	6282.41	9.59	3858.95	8.91	0	0	82.16	3.69	131.20	1.20	165.32	8.56	153.66	7.94	0	1567.73	5.75	0.71	4	25	38	56	19
775	63.15	39.12	1490	6315.23	9.64	3912.00	8.19	0	0	83.80	3.53	133.71	1.18	177.12	8.70	151.09	7.31	0	2114.94	5.53	0.73	3	25	39	56	18
776	61.78	39.69	1491	6178.39	14.60	3968.51	9.03	0	0	61.24	3.10	131.49	1.11	221.05	13.64	139.38	8.11	1	1874.48	7.36	0.64	5	25	40	56	17
777	60.39	40.05	1492	6038.93	11.26	4005.28	10.61	0	0	62.55	3.71	127.84	1.05	146.45	9.97	138.19	9.37	0	874.33	4.09	0.61	5	25	41	56	16
778	60.91	39.36	1493	6091.34	13.54	3936.02	9.56	0	0	60.27	3.56	131.72	1.06	176.94	12.07	125.31	8.48	0	1638.58	4.91	0.60	5	25	42	56	15
779	61.49	39.27	1494	6149.46	16.71	3926.80	13.26	0	0	50.29	3.23	127.49	1.19	198.20	15.62	160.79	11.92	0	1352.54	4.82	0.52	5	25	43	56	14
780	60.57	39.40	1497	6057.03	10.84	3940.07	10.74	0	0	78.03	4.48	130.55	1.31	145.97	9.59	144.60	9.50	0	1284.31	5.21	0.62	3	25	44	56	13
781	61.55	39.40	1498	6154.60	17.42	3939.68	10.93	0	0	61.18	3.54	129.12	1.31	224.46	16.77	147.65	9.83	1	1858.98	6.59	0.58	5	25	45	56	12
782	60.78	39.31	1499	6077.77	8.55	3930.99	8.42	0	0	79.89	3.64	129.28	1.05	144.90	7.55	142.84	7.45	0	1792.21	6.74	0.72	3	25	46	56	11
783	61.23	39.63	1500	6122.76	9.96	3963.04	9.11	0	0	79.18	3.65	128.62	1.19	167.11	8.94	153.38	8.12	0	1861.08	6.63	0.70	5	25	47	56	10
784	61.38	39.86	1501	6137.82	9.31	3986.12	9.80	0	0	83.74	4.90	136.18	1.21	122.57	8.17	128.99	8.59	0	1731.02	6.16	0.64	3	25	48	56	9
785	62.32	38.35	1502	6231.61	10.30	3834.62	8.95	0	0	62.82	2.37	127.68	0.97	209.58	9.74	185.79	8.16	1	1590.79	5.10	0.73	4	25	49	56	8
786	61.93	39.18	1503	6193.10	7.18	3918.50	8.19	0	0	89.60	4.49	138.39	1.03	110.13	6.29	125.50	7.15	1	2036.04	9.61	0.71	4	25	50	56	7
787	62.93	38.66	1504	6293.11	13.73	3866.45	8.67	0	0	65.86	2.92	131.58	1.14	235.52	13.20	153.58	7.84	1	1874.52	5.84	0.68	5	25	51	56	6
788	64.43	39.04	1505	6442.69	7.47	3903.97	6.99	0	0	93.78	3.71	140.31	1.05	145.61	6.59	136.14	6.17	0	2183.17	6.27	0.78	4	25	52	56	5
789	64.86	39.22	1506	6485.96	9.80	3921.69	8.61	0	0	88.05	3.49	136.63	1.31	191.85	8.93	169.32	7.77	0	2261.77	6.97	0.73	4	25	53	56	4
790	64.79	39.21	1507	6478.52	8.83	3920.91	7.29	0	0	93.20	3.53	141.28	1.19	180.84	7.93	149.65	6.51	0	2073.29	6.72	0.77	4	25	54	56	3
791	65.01	38.38	1508	6500.57	12.81	3838.12	11.19	0	0	72.38	3.20	132.89	1.41	223.72	12.24	198.95	10.35	1	2226.85	7.36	0.64	4	25	55	56	2
792	64.41	38.14	1509	6441.03	8.56	3814.09	7.13	0	0	87.91	3.69	137.18	1.06	157.24	7.56	131.08	6.31	0	1778.62	7.34	0.75	3	25	56	56	1
793	84.21	72.42	1467	8420.80	8.64	7241.70	13.06	0	0	59.53	3.08	127.72	0.99	129.62	7.70	194.84	11.77	0	1098.67	3.74	0.65	4	26	1	14	14
794	85.04	72.35	1471	8503.85	11.57	7235.19	17.11	0	0	52.93	2.75	118.54	1.16	174.92	10.55	241.44	16.95	1	989.90	4.03	0.60	5	26	2	14	13
795	83.70	73.33	1472	8369.93	11.08	7332.51	8.58	0	0	60.99	2.26	118.81	0.95	229.70	10.56	179.35	8.04	1	1430.83	4.37	0.74	5	26	3	14	12
796	84.42	70.86	1473	8441.76	6.42	7086.29	8.04	0	0	88.73	3.29	135.20	0.99	133.65	5.69	167.31	7.14	0	1712.48	5.53	0.79	3	26	4	14	11
797	85.09	72.20	1474	8509.31	11.14	7220.01	15.64	0	0	59.21	2.73	119.46	1.21	189.79	10.27	245.20	15.63	1	1185.81	5.99	0.64	5	26	5	14	10
798	84.90	71.48	1477	8489.66	11.14	7147.80	13.28	0	0	65.76	2.71	118.02	1.27	210.93	10.56	240.60	13.20	1	1632.23	4.52	0.66	5	26	6	14	9
799	84.71	71.32	1478	8470.89	8.76	7131.72	10.73	0	0	74.05	2.64	122.81	1.16	191.72	8.19	231.84	10.30	1	1455.73	4.75	0.73	4	26	7	14	8
800	83.73	71.18	1479	8373.44	9.81	7118.25	9.95	0	0	82.04	3.65	134.08	1.30	171.24	8.81	173.68	8.96	0	1876.04	5.20	0.69	3	26	8	14	7
801	83.33	71.43	1480	8332.67	9.08	7143.26	9.53	0	0	76.48	3.18	134.40	1.15	170.10	8.17	178.36	8.58	0	2126.58	4.55	0.72	3	26	9	14	6
802	84.38	70.82	1481	8437.94	10.66	7081.67	13.82	0	0	59.47	2.87	132.72	1.17	173.15	9.69	220.53	13.02	1	1575.17	4.78	0.63	5	26	10	14	5
803	84.74	70.47	1482	8473.98	7.03	7047.33	7.69	0	0	98.34	4.06	135.69	1.11	131.31	6.20	143.54	6.77	0	1870.90	6.28	0.77	4	26	11	14	4
804	84.42	70.75	1483	8441.98	6.93	7075.06	10.71	0	0	79.95	3.68	138.12	1.06	116.25	6.13	179.23	9.52	0	1766.29	5.78	0.72	3	26	12	14	3
805	83.56	70.91	1484	8356.36	7.33	7091.32	10.62	0	0	86.02	4.14	135.34	1.17	117.61	6.47	169.92	9.43	0	1655.06	5.23	0.71	4	26	13	14	2
806	84.70	71.48	1485	8470.14	9.88	7147.94	10.03	0	0	60.23	3.10	132.43	0.94	148.52	8.76	150.76	8.89	0	1294.94	3.80	0.66	3	26	14	14	1
807	83.23	71.55	1504	8322.67	8.91	7155.09	14.27	0	0	55.99	2.60	127.24	0.99	149.94	8.02	229.38	13.78	1	1143.46	4.39	0.67	4	27	1	4	4
808	83.07	72.63	1505	8307.05	9.32	7262.78	11.38	0	0	62.96	2.96	123.57	1.02	153.84	8.34	185.93	10.43	0	911.88	3.61	0.68	4	27	2	4	3
809	84.11	71.99	1506	8410.78	13.50	7199.36	12.61	0	0	49.59	2.85	130.61	1.04	182.36	12.28	170.85	11.38	0	1427.58	3.21	0.58	5	27	3	4	2
810	82.82	72.10	1508	8282.33	13.68	7209.86	20.44	0	0	48.45	3.11	125.23	1.25	166.94	12.38	230.61	20.13	1	1163.42	4.09	0.51	5	27	4	4	1
811	80.56	73.58	1514	8055.80	11.95	7358.43	14.38	0	0	59.60	6.38	131.79	1.13	84.18	9.86	102.51	12.42	1	576.96	3.56	0.37	5	28	1	2	2
812	81.15	72.67	1518	8115.45	13.59	7266.81	11.72	0	0	60.08	4.57	133.96	1.15	137.62	11.92	118.67	10.28	0	935.96	4.18	0.51	3	28	2	2	1
813	64.71	36.87	1527	6470.58	15.27	3687.13	12.10	0	0	51.55	2.09	122.86	1.07	280.36	16.13	223.54	12.05	1	1722.90	5.55	0.66	5	29	1	1	1
814	86.42	69.99	1528	8642.10	11.03	6999.12	11.31	0	0	74.51	4.79	131.19	1.27	132.32	9.71	135.74	9.96	0	1530.21	4.73	0.58	4	30	1	1	1
815	62.56	36.43	1533	6256.03	11.70	3643.33	14.76	0	0	69.57	5.67	133.71	1.38	110.37	10.24	139.31	12.93	1	1670.81	6.23	0.48	4	31	1	1	1
816	64.86	38.20	1563	6486.27	12.55	3819.77	9.08	0	0	73.87	3.46	138.09	1.26	206.43	11.55	151.03	8.16	0	2178.96	5.19	0.67	4	32	1	3	3
817	65.23	38.77	1564	6523.16	9.00	3876.75	8.71	0	0	91.71	3.77	135.77	1.30	169.95	8.07	164.45	7.80	0	1722.71	7.40	0.73	3	32	2	3	2
818	63.08	38.98	1566	6307.96	15.67	3898.28	11.65	0	0	53.94	2.96	131.95	1.17	218.92	14.79	166.28	10.56	1	1871.10	5.13	0.58	5	32	3	3	1
819	63.29	38.57	1581	6328.67	18.28	3857.31	12.16	0	0	47.51	2.83	133.70	1.12	231.45	17.66	160.33	11.01	1	1603.88	5.99	0.54	5	33	1	3	3
820	63.81	38.02	1582	6381.44	27.95	3802.01	12.84	0	0	42.02	2.55	130.11	1.20	320.79	31.94	168.26	11.81	1	1326.29	4.24	0.50	5	33	2	3	2
821	63.45	38.70	1584	6344.67	17.40	3869.59	10.84	0	0	56.01	3.85	132.84	1.18	193.07	15.99	122.37	9.62	0	1642.54	4.81	0.53	4	33	3	3	1
822	63.15	38.59	1593	6314.91	11.26	3858.78	10.06	0	0	64.52	2.00	121.84	1.08	271.24	11.74	251.26	10.11	1	2002.00	6.04	0.70	4	34	1	1	1
823	63.13	38.45	1702	6313.24	19.09	3845.13	13.93	0	0	40.26	2.77	131.35	1.05	212.44	17.87	158.15	12.56	1	1233.10	4.05	0.48	5	35	1	1	1
824	84.39	71.31	1714	8438.81	10.03	7131.33	10.71	0	0	67.55	3.17	126.03	1.12	166.29	9.00	177.36	9.63	0	1240.00	4.02	0.67	5	36	1	5	5
825	83.59	71.80	1715	8358.54	10.34	7180.31	9.53	0	0	65.48	2.76	125.74	1.05	190.68	9.39	175.74	8.68	0	1107.35	3.95	0.70	5	36	2	5	4
826	84.11	70.43	1717	8411.24	8.98	7043.18	9.92	0	0	68.12	3.25	132.87	1.01	145.56	7.97	160.79	8.81	0	1590.04	3.90	0.69	3	36	3	5	3
827	84.59	70.71	1718	8459.09	9.52	7070.56	10.69	0	0	73.12	3.04	126.03	1.19	179.24	8.63	198.42	9.96	0	1266.81	5.07	0.70	4	36	4	5	2
828	83.26	71.47	1719	8325.93	11.14	7146.59	15.07	0	0	56.15	2.52	121.86	1.15	195.19	10.30	247.48	15.07	1	1182.88	3.08	0.63	5	36	5	5	1
829	84.13	72.16	1725	8412.63	10.08	7216.41	11.52	0	0	60.90	2.98	124.90	1.05	160.12	9.04	182.51	10.39	0	1046.12	3.30	0.66	5	37	1	10	10
830	84.51	70.81	1727	8450.55	12.45	7081.31	13.88	0	0	52.42	2.49	128.06	1.12	205.46	11.59	224.04	13.35	1	1595.35	4.10	0.59	3	37	2	10	9
831	83.60	71.87	1728	8359.89	8.64	7186.61	11.05	0	0	73.80	3.81	130.42	1.12	129.29	7.65	164.98	9.83	0	1427.48	4.03	0.67	3	37	3	10	8
832	84.66	71.13	1729	8465.77	9.49	7112.93	11.10	0	0	56.36	2.73	129.55	0.92	152.05	8.48	177.36	9.96	0	1234.67	3.30	0.67	3	37	4	10	7
833	83.84	70.77	1733	8384.18	9.78	7077.49	11.60	0	0	57.29	2.19	124.78	0.98	199.44	9.16	230.77	11.26	1	1279.08	4.24	0.70	4	37	5	10	6
834	84.03	69.78	1734	8402.76	6.68	6977.97	8.84	0	0	93.92	3.77	135.46	1.12	128.83	5.92	170.16	7.85	0	1890.88	6.23	0.77	3	37	6	10	5
835	83.97	71.53	1735	8397.42	8.28	7152.56	8.35	0	0	80.51	3.94	134.69	1.02	130.39	7.28	131.43	7.34	0	1258.12	4.52	0.71	3	37	7	10	4
836	83.05	71.03	1736	8304.97	8.38	7102.59	10.48	0	0	83.69	3.81	131.23	1.24	142.85	7.47	177.98	9.40	0	1749.15	5.10	0.71	4	37	8	10	3
837	83.45	71.04	1737	8345.48	9.66	7104.08	10.91	0	0	65.33	3.38	133.70	1.05	144.42	8.58	162.90	9.71	0	1396.90	3.86	0.66	3	37	9	10	2
838	84.38	70.49	1738	8438.18	9.24	7049.42	9.71	0	0	79.98	4.23	134.41	1.17	134.77	8.14	141.75	8.56	0	1647.67	4.84	0.67	3	37	10	10	1
839	79.97	66.83	2022	7997.38	24.66	6683.09	16.71	0	0	50.40	2.74	123.89	1.50	318.83	28.12	230.06	16.75	1	2185.23	5.55	0.54	5	38	1	1	1
840	65.74	38.41	2181	6574.23	12.68	3841.42	17.52	0	0	64.55	2.97	135.38	1.50	216.88	12.06	276.00	18.27	1	2133.85	7.57	0.57	5	39	1	3	3
841	68.01	36.93	2182	6801.35	10.78	3693.29	13.31	0	0	79.19	4.75	140.44	1.49	139.17	9.58	171.54	11.88	0	2134.71	4.83	0.59	5	39	2	3	2
842	69.08	38.36	2183	6908.22	17.51	3836.06	10.75	0	0	63.58	2.36	129.62	1.25	312.65	18.55	223.45	10.50	1	2291.19	5.25	0.68	5	39	3	3	1
843	80.08	66.96	2205	8007.87	31.03	6696.09	17.12	0	0	45.66	2.51	126.06	1.44	369.16	39.37	231.38	17.27	1	2003.29	5.09	0.49	5	40	1	1	1
844	80.25	66.75	2216	8025.45	19.00	6674.95	14.35	0	0	52.12	4.51	141.36	1.34	169.66	16.85	128.31	12.72	0	1908.98	3.85	0.42	3	41	1	1	1
845	65.94	39.26	2251	6594.41	16.23	3926.40	11.98	0	0	50.41	3.08	142.85	1.12	204.86	14.95	152.95	10.77	0	1931.44	4.15	0.55	5	42	1	1	1
846	69.51	37.39	2444	6951.09	14.30	3738.63	12.24	0	0	73.64	3.00	128.85	1.51	258.67	14.55	229.89	12.02	1	2232.67	6.17	0.65	5	43	1	5	5
847	66.92	37.18	2445	6691.61	12.40	3718.32	8.87	0	0	75.71	2.94	140.26	1.27	242.32	12.12	178.97	8.17	1	2448.08	5.96	0.71	5	43	2	5	4
848	66.32	36.57	2446	6632.29	13.44	3657.41	10.31	0	0	78.32	5.44	148.48	1.40	149.10	11.80	114.43	9.06	0	1986.15	4.73	0.55	4	43	3	5	3
849	68.71	36.65	2447	6871.26	13.66	3665.33	12.42	0	0	65.90	3.85	144.33	1.38	181.68	12.32	165.59	11.16	0	2584.92	3.98	0.57	5	43	4	5	2
850	69.66	37.44	2448	6965.93	18.61	3744.31	11.08	0	0	68.22	2.98	133.23	1.48	300.06	20.12	198.55	10.56	1	2799.00	6.62	0.62	5	43	5	5	1
851	72.28	39.12	2452	7227.76	13.83	3912.22	18.47	0	0	54.67	2.44	125.84	1.31	233.04	13.86	299.86	20.32	1	1590.58	4.26	0.59	5	44	1	2	2
852	72.86	40.78	2454	7285.85	11.91	4077.52	13.83	0	0	62.59	2.88	125.18	1.29	201.95	11.17	229.53	13.41	1	1250.50	4.29	0.62	5	44	2	2	1
853	80.50	66.66	2484	8049.67	20.28	6666.32	13.59	0	0	57.32	2.94	125.31	1.44	281.61	21.19	203.86	13.14	1	2162.40	5.16	0.58	5	45	1	1	1
854	72.21	38.60	2506	7221.06	13.36	3860.04	10.41	0	0	83.10	5.14	139.47	1.52	166.91	11.85	130.19	9.22	0	2157.25	5.31	0.58	5	46	1	4	4
855	71.03	38.41	2507	7102.84	12.09	3841.32	8.94	0	0	79.81	3.06	131.61	1.33	240.33	11.79	182.40	8.32	1	2293.67	5.94	0.72	5	46	2	4	3
856	71.38	38.82	2508	7138.28	8.77	3881.99	10.70	0	0	93.08	3.23	126.44	1.44	195.41	8.35	236.94	10.37	1	2191.94	5.58	0.75	5	46	3	4	2
857	71.74	39.56	2509	7174.40	7.90	3956.48	10.27	0	0	109.72	4.89	139.23	1.55	137.50	7.04	178.29	9.16	0	2051.04	5.72	0.72	4	46	4	4	1
858	72.50	42.58	2510	7250.15	9.97	4257.95	12.20	0	0	75.27	3.81	129.37	1.31	152.95	8.91	184.87	11.18	0	1002.46	4.05	0.65	5	47	1	1	1
859	72.40	42.80	2517	7239.83	12.80	4279.61	15.51	0	0	58.12	3.98	130.08	1.29	144.82	11.40	174.68	13.95	0	675.94	2.86	0.52	5	48	1	1	1
860	80.16	66.74	2525	8015.64	18.95	6673.59	14.61	0	0	53.67	2.38	122.06	1.31	304.50	20.90	244.37	14.78	1	2029.73	4.20	0.58	5	49	1	1	1
861	72.35	40.80	2534	7235.02	10.96	4079.85	12.54	0	0	78.24	4.67	136.77	1.43	142.13	9.73	162.32	11.18	0	1705.52	4.61	0.59	3	50	1	1	1
862	70.22	37.05	2539	7021.68	15.24	3704.72	12.35	0	0	58.32	2.46	126.68	1.23	259.45	15.51	227.11	11.95	1	1604.23	3.09	0.64	5	51	1	1	1
863	80.54	66.31	2543	8054.07	26.44	6631.03	17.99	0	0	43.66	3.84	135.69	1.49	224.71	25.53	159.88	16.31	1	1794.23	4.12	0.38	5	52	1	1	1
864	81.07	65.76	2571	8106.74	19.96	6576.20	13.76	0	0	62.04	7.07	144.15	1.53	134.58	17.40	92.85	12.02	1	2232.42	7.02	0.33	4	53	1	1	1
865	80.21	66.33	2577	8021.43	20.27	6632.69	16.98	0	0	49.75	4.22	138.01	1.47	185.34	18.28	155.47	15.26	0	1590.85	3.49	0.40	5	54	1	1	1
866	80.31	66.84	2596	8031.33	23.30	6684.27	16.98	0	0	45.19	2.60	128.24	1.34	289.79	24.83	221.28	16.86	1	2058.62	4.80	0.52	5	55	1	1	1
867	64.18	37.88	2618	6418.00	14.17	3787.97	15.33	0	0	60.49	2.81	131.07	1.37	233.39	13.84	239.90	15.37	1	2460.06	6.67	0.64	5	56	1	1	1
868	80.43	66.80	2650	8043.10	24.19	6680.40	13.44	0	0	50.74	2.25	123.31	1.26	354.95	28.57	228.16	13.46	1	1718.02	3.97	0.58	5	57	1	1	1
869	80.40	66.43	2706	8039.70	21.76	6643.31	13.54	0	0	51.86	2.80	125.47	1.36	286.90	22.97	195.94	12.85	1	1723.52	3.42	0.55	5	58	1	1	1
870	80.58	66.32	2736	8058.09	30.15	6632.41	20.97	0	0	42.69	4.33	138.04	1.68	222.21	29.09	161.55	19.03	1	2106.85	4.65	0.33	5	59	1	1	1
871	80.47	66.09	2747	8047.39	28.72	6608.53	17.16	0	0	46.65	4.19	139.57	1.64	242.92	27.83	149.98	15.53	1	2019.65	4.44	0.36	5	60	1	1	1
872	63.43	37.58	2768	6342.54	9.68	3757.77	9.65	0	0	82.58	2.73	127.42	1.25	223.28	9.39	221.25	9.41	1	2312.52	7.35	0.76	5	61	1	1	1
873	80.97	66.48	2770	8096.87	23.86	6648.23	12.35	0	0	47.50	3.92	142.37	1.25	219.93	22.21	116.30	10.99	1	1827.46	4.20	0.43	4	62	1	1	1
874	79.65	66.51	2793	7965.33	19.41	6650.99	18.18	0	0	45.69	3.21	131.83	1.38	214.78	18.18	199.11	17.23	1	1915.85	4.87	0.45	5	63	1	1	1
875	80.05	66.86	2815	8004.52	22.63	6686.17	14.03	0	0	55.52	2.64	121.53	1.43	328.11	26.19	221.91	14.00	1	2094.88	4.59	0.59	5	64	1	1	1
876	63.47	37.57	2831	6347.16	15.75	3756.65	16.32	0	0	51.35	2.80	132.03	1.29	220.13	15.27	225.70	15.97	1	1834.35	3.21	0.56	5	65	1	3	3
877	63.04	36.87	2833	6303.89	15.85	3687.25	17.42	0	0	56.61	3.49	133.18	1.48	200.17	14.71	210.76	16.97	1	2024.42	5.61	0.54	5	65	2	3	2
878	63.66	38.18	2834	6365.65	16.74	3817.94	15.71	0	0	56.18	2.58	128.94	1.38	264.52	17.21	257.91	16.00	1	1817.19	3.97	0.56	5	65	3	3	1
879	80.77	66.48	2841	8076.98	22.99	6648.20	13.93	0	0	49.75	3.11	131.70	1.40	272.45	23.73	174.89	12.96	1	1809.75	4.84	0.49	5	66	1	1	1
880	78.88	67.85	2903	7887.75	13.12	6784.57	16.83	0	0	53.45	2.36	126.51	1.20	222.28	13.05	279.47	17.68	1	2035.29	3.88	0.61	5	67	1	1	1
881	80.75	66.39	2909	8074.55	30.72	6639.00	12.75	0	0	47.82	2.54	125.18	1.30	361.63	35.14	189.10	12.03	1	1537.04	4.22	0.54	5	68	1	1	1
882	70.08	36.61	3048	7007.87	15.77	3661.09	18.44	0	0	61.41	4.05	133.80	1.67	186.82	14.43	211.31	17.71	1	1862.02	5.17	0.50	5	69	1	3	3
883	70.29	36.34	3049	7029.35	14.22	3633.87	11.96	0	0	73.73	3.91	131.41	1.55	207.99	13.15	175.63	10.97	0	1987.52	3.79	0.61	5	69	2	3	2
884	70.78	37.20	3050	7077.91	7.61	3719.66	7.24	0	0	116.96	4.26	137.04	1.37	161.54	6.81	154.00	6.45	0	2225.46	6.38	0.79	4	69	3	3	1
885	65.10	38.75	3064	6509.60	23.04	3875.14	13.98	0	0	53.07	2.50	129.49	1.37	333.97	26.93	224.66	13.93	1	1879.83	4.79	0.57	5	70	1	1	1
886	63.23	39.54	3070	6323.20	10.11	3953.89	7.60	0	0	87.85	3.79	143.09	1.20	180.64	9.13	136.68	6.76	0	2446.27	5.80	0.73	4	71	1	5	5
887	63.63	39.41	3071	6363.32	15.83	3941.01	10.40	0	0	77.15	4.64	146.35	1.56	202.88	14.41	134.30	9.29	0	2484.54	5.41	0.57	4	71	2	5	4
888	63.26	39.24	3072	6325.90	8.46	3924.41	6.60	0	0	92.11	3.22	139.34	1.09	186.08	7.70	146.69	5.90	0	2634.46	6.37	0.80	4	71	3	5	3
889	63.59	39.23	3073	6359.32	12.12	3922.93	8.37	0	0	77.55	3.21	140.17	1.26	224.89	11.41	158.35	7.57	1	1991.85	6.19	0.71	4	71	4	5	2
890	61.96	38.71	3074	6195.83	18.10	3871.45	15.18	0	0	56.55	4.04	139.09	1.51	196.05	16.58	165.61	13.68	0	2063.46	3.07	0.47	5	71	5	5	1
891	65.88	38.93	3098	6588.32	19.68	3893.23	11.28	0	0	52.14	2.88	139.50	1.22	264.81	19.96	160.94	10.28	1	1877.62	5.52	0.56	4	72	1	1	1
892	80.36	66.80	3168	8036.41	23.56	6679.92	16.67	0	0	47.04	3.60	134.21	1.48	231.31	22.86	170.80	15.15	1	1929.42	5.09	0.41	5	73	1	1	1
893	80.65	66.37	3249	8065.19	28.10	6637.10	14.92	0	0	44.66	4.37	139.63	1.42	219.53	26.01	118.52	13.30	1	1804.77	4.84	0.35	4	74	1	1	1
894	80.05	66.67	3280	8005.17	19.59	6666.63	16.63	0	0	49.03	2.95	128.41	1.39	246.96	19.43	210.72	16.16	1	1868.96	5.08	0.52	5	75	1	1	1
895	80.35	66.51	3286	8035.37	17.60	6650.52	13.46	0	0	57.74	3.05	125.16	1.39	248.48	17.55	197.58	12.79	1	2064.00	4.90	0.57	5	76	1	1	1
896	62.35	38.99	3333	6235.18	17.56	3898.95	12.12	0	0	66.57	3.92	135.68	1.54	224.86	16.84	161.01	10.97	1	1959.31	5.64	0.56	5	77	1	2	2
897	61.63	39.86	3334	6162.70	14.31	3986.25	11.13	0	0	58.32	2.65	132.03	1.16	233.59	14.10	191.43	10.32	1	1981.00	4.50	0.65	5	77	2	2	1
898	62.69	38.63	3340	6268.52	12.15	3862.89	8.39	0	0	80.88	3.08	130.20	1.28	234.68	11.96	173.02	7.62	1	2295.69	6.25	0.73	4	78	1	3	3
899	64.26	38.17	3341	6426.00	12.57	3817.00	12.67	0	0	68.98	3.25	140.24	1.42	208.13	11.72	208.24	11.96	1	2362.54	8.02	0.61	5	78	2	3	2
900	62.66	37.39	3342	6266.05	20.21	3739.21	24.14	0	0	49.31	4.88	141.19	1.73	158.92	18.12	187.44	22.20	0	2044.46	2.70	0.34	5	78	3	3	1
901	62.39	38.54	3355	6239.07	11.29	3853.59	10.47	0	0	84.05	4.74	142.93	1.43	154.60	10.00	143.44	9.28	0	1979.48	5.42	0.62	3	79	1	3	3
902	62.18	38.36	3356	6217.95	16.18	3836.17	14.87	0	0	55.26	2.98	133.37	1.37	229.84	15.69	212.74	14.25	1	1932.65	4.64	0.56	5	79	2	3	2
903	61.79	38.83	3358	6179.31	15.26	3883.27	10.75	0	0	72.80	3.55	129.03	1.45	229.46	14.99	172.87	9.76	1	1941.83	7.10	0.64	5	79	3	3	1
904	83.10	70.35	3412	8310.02	10.73	7034.59	10.61	0	0	77.30	3.91	142.63	1.31	164.55	9.60	162.84	9.48	0	1796.27	4.79	0.65	5	80	1	5	5
905	83.18	70.84	3413	8317.59	10.55	7083.54	12.64	0	0	76.34	4.19	141.51	1.39	149.27	9.42	177.91	11.40	0	2058.88	3.79	0.62	4	80	2	5	4
906	83.75	70.76	3414	8375.43	9.76	7075.70	9.07	0	0	103.42	6.31	148.67	1.46	123.00	8.54	114.22	7.93	0	1999.71	4.95	0.62	4	80	3	5	3
907	84.57	70.95	3415	8457.11	8.44	7094.91	9.31	0	0	75.79	3.04	135.78	1.08	163.82	7.57	179.94	8.42	0	1566.48	3.48	0.74	4	80	4	5	2
908	83.98	70.54	3416	8398.46	7.45	7053.57	10.35	0	0	100.15	4.39	140.52	1.38	131.57	6.63	182.26	9.24	0	1612.23	5.27	0.73	3	80	5	5	1
909	80.26	66.89	3520	8025.93	18.75	6689.15	11.65	0	0	57.05	2.34	123.66	1.23	316.68	20.97	214.52	11.55	1	2000.96	4.64	0.64	5	81	1	1	1
910	80.53	66.83	3541	8053.00	23.38	6682.76	11.76	0	0	54.66	2.28	119.88	1.24	359.09	27.46	214.43	11.64	1	2054.46	6.35	0.64	5	82	1	1	1
911	65.73	39.25	3570	6572.82	20.84	3924.63	15.37	0	0	51.68	3.60	140.82	1.50	229.50	19.87	173.12	14.00	1	1500.25	5.34	0.44	5	83	1	1	1
912	72.16	41.48	3595	7215.56	19.73	4148.46	13.76	0	0	51.16	4.22	136.52	1.32	184.40	17.67	129.13	12.24	0	927.38	2.68	0.43	5	84	1	1	1
913	80.68	66.69	3624	8067.71	22.23	6668.56	16.23	0	0	50.22	3.06	128.96	1.49	272.88	23.07	205.10	15.75	1	2277.71	5.58	0.49	5	85	1	2	2
914	80.35	66.84	3625	8034.69	23.86	6683.55	12.85	0	0	53.35	2.40	122.28	1.31	349.27	28.12	216.89	12.76	1	2064.00	4.43	0.61	5	85	2	2	1
915	72.52	42.34	3646	7251.57	11.69	4233.97	15.49	0	0	66.53	4.59	134.82	1.40	131.20	10.38	173.57	13.77	0	1251.88	3.23	0.52	5	86	1	1	1
916	79.60	66.53	3660	7960.07	13.69	6653.49	12.29	0	0	63.24	2.77	123.70	1.28	233.39	13.51	214.40	11.88	1	2102.27	4.91	0.65	5	87	1	1	1
917	72.24	42.60	3675	7223.75	14.63	4260.35	17.75	0	0	59.92	4.29	130.65	1.53	159.15	13.13	190.44	16.38	0	689.19	2.58	0.48	5	88	1	2	2
918	72.61	42.55	3677	7260.65	13.49	4254.76	11.37	0	0	71.76	5.09	136.25	1.36	146.59	11.87	123.56	10.01	0	941.25	3.89	0.53	4	88	2	2	1
919	81.13	66.73	3676	8113.00	30.85	6673.32	13.09	0	0	46.10	2.39	129.85	1.28	377.64	39.06	196.38	12.68	1	1960.62	4.97	0.54	5	89	1	2	2
920	80.44	67.26	3680	8043.80	20.43	6725.74	14.15	0	0	52.73	2.72	129.22	1.38	283.15	21.49	213.40	13.59	1	2163.94	5.74	0.54	5	89	2	2	1
921	72.06	40.63	3714	7205.78	9.83	4062.76	11.97	0	0	87.09	3.99	131.61	1.53	167.58	8.90	202.65	10.98	0	1739.17	4.62	0.67	5	90	1	1	1
922	69.95	37.74	3780	6995.42	12.83	3773.95	10.49	0	0	71.21	3.49	138.07	1.33	201.93	11.85	167.06	9.47	0	1640.48	3.68	0.64	5	91	1	2	2
923	71.58	38.43	3781	7158.21	10.51	3843.46	9.69	0	0	96.12	5.37	143.19	1.50	145.16	9.27	133.87	8.55	0	1786.15	4.21	0.64	4	91	2	2	1
924	81.23	66.73	3814	8122.81	27.11	6672.75	13.71	0	0	47.65	2.34	126.12	1.28	360.22	32.97	214.43	13.52	1	2200.21	4.76	0.55	5	92	1	1	1
925	65.30	39.24	3829	6530.38	32.00	3924.35	13.62	0	0	41.58	2.84	138.67	1.28	318.72	35.60	157.75	12.43	1	1239.17	4.00	0.45	5	93	1	1	1
926	80.72	66.24	3855	8071.63	20.11	6623.67	13.63	0	0	49.81	3.02	128.60	1.32	251.33	19.92	176.76	12.58	1	1406.96	4.62	0.52	5	94	1	1	1
927	79.70	66.76	3911	7970.24	18.90	6675.53	16.43	0	0	51.48	3.18	124.83	1.44	235.90	18.27	202.97	15.88	1	1628.67	6.30	0.49	5	95	1	1	1
928	60.54	39.65	4131	6054.03	13.09	3964.77	12.52	0	0	65.15	3.09	129.03	1.34	210.40	12.57	206.24	11.63	1	1896.15	4.51	0.62	5	96	1	4	4
929	62.03	38.79	4132	6202.70	12.92	3879.24	8.58	0	0	70.45	3.25	136.94	1.17	214.14	12.04	144.76	7.70	1	2173.73	5.97	0.68	5	96	2	4	3
930	60.83	38.60	4133	6082.61	13.64	3859.70	14.10	0	0	61.06	3.76	135.21	1.37	172.35	12.29	178.17	12.71	0	1745.94	3.88	0.55	5	96	3	4	2
931	59.67	40.82	4134	5967.16	14.69	4082.11	14.01	0	0	62.70	4.82	136.27	1.39	147.40	12.98	140.57	12.39	0	1567.67	4.35	0.48	5	96	4	4	1
932	80.48	66.61	4339	8048.36	24.68	6660.74	12.98	0	0	51.54	2.98	127.44	1.40	305.50	27.39	176.63	12.18	1	1566.50	4.29	0.53	5	97	1	1	1
933	66.36	45.09	4343	6636.28	12.24	4509.10	11.94	0	0	72.84	4.76	134.20	1.36	144.67	10.81	141.14	10.55	0	736.29	3.31	0.56	3	98	1	32	32
934	65.67	45.01	4344	6566.77	7.94	4500.72	9.18	0	0	85.69	4.32	136.62	1.11	121.18	6.98	140.10	8.06	0	1007.50	4.19	0.70	4	98	2	32	31
935	65.91	45.16	4345	6590.78	9.50	4516.34	10.24	0	0	76.55	4.17	133.44	1.16	134.70	8.39	145.12	9.03	0	842.77	3.72	0.65	3	98	3	32	30
936	64.98	45.46	4346	6498.27	9.45	4545.77	9.26	0	0	87.76	4.90	132.86	1.25	130.18	8.29	127.68	8.14	0	421.96	3.91	0.65	4	98	4	32	29
937	65.46	45.38	4347	6545.68	8.10	4537.60	10.43	0	0	73.00	4.20	133.99	1.01	108.40	7.09	139.49	9.13	1	663.02	3.65	0.65	3	98	5	32	28
938	65.39	45.35	4348	6538.52	8.26	4534.50	10.23	0	0	87.91	5.05	131.96	1.22	110.57	7.23	136.94	8.96	1	762.21	4.51	0.65	3	98	6	32	27
939	65.37	45.58	4349	6537.30	10.51	4557.66	13.16	0	0	65.62	4.50	133.38	1.18	118.19	9.24	148.00	11.57	0	587.06	3.52	0.55	5	98	7	32	26
940	66.42	43.86	4350	6641.67	10.03	4385.92	9.77	0	0	82.70	4.25	139.72	1.28	150.91	8.89	146.89	8.66	0	1456.15	4.24	0.67	4	98	8	32	25
941	65.96	43.89	4351	6596.32	9.04	4388.70	8.99	0	0	87.47	4.17	138.01	1.22	146.65	8.00	145.67	7.96	0	1268.40	4.92	0.70	3	98	9	32	24
942	66.87	44.56	4352	6687.36	7.87	4455.59	8.79	0	0	88.16	4.10	133.99	1.12	130.51	6.94	145.55	7.77	0	661.85	4.38	0.72	3	98	10	32	23
943	66.36	43.86	4353	6636.15	8.81	4385.69	9.78	0	0	79.74	2.92	128.80	1.20	188.45	8.05	206.45	9.16	0	1198.52	4.12	0.74	5	98	11	32	22
944	66.86	43.55	4354	6686.49	9.74	4354.63	10.69	0	0	82.85	3.56	130.52	1.35	176.81	8.81	191.43	9.94	0	943.58	3.79	0.70	5	98	12	32	21
945	67.38	44.52	4355	6737.71	9.83	4451.83	13.55	0	0	74.51	4.81	142.14	1.32	117.47	8.67	161.88	11.94	0	1075.25	3.47	0.57	3	98	13	32	20
946	66.06	45.07	4356	6606.39	10.40	4506.50	14.06	0	0	65.26	4.70	135.25	1.20	111.26	9.15	150.38	12.35	1	914.27	3.71	0.53	4	98	14	32	19
947	66.88	43.68	4357	6688.35	9.35	4367.83	11.28	0	0	97.57	5.05	135.42	1.56	139.96	8.31	167.99	10.11	0	1535.58	4.97	0.66	5	98	15	32	18
948	66.18	44.82	4358	6617.68	11.38	4482.38	11.75	0	0	74.31	3.84	128.46	1.38	171.18	10.24	176.13	10.65	0	784.19	3.29	0.63	4	98	16	32	17
949	65.92	43.47	4359	6591.77	7.75	4347.40	9.67	0	0	95.91	3.92	133.47	1.30	147.09	6.91	181.29	8.86	0	1587.83	5.07	0.75	4	98	17	32	16
950	67.35	44.61	4360	6734.58	9.60	4460.58	7.66	0	0	115.32	7.05	143.03	1.46	120.51	8.36	96.00	6.61	1	1112.44	6.35	0.64	4	98	18	32	15
951	67.01	43.92	4362	6701.13	7.01	4392.49	10.61	0	0	97.90	4.75	140.82	1.29	111.52	6.19	168.33	9.40	1	1263.58	4.17	0.71	4	98	19	32	14
952	67.04	44.16	4363	6704.25	9.39	4416.41	14.26	0	0	83.38	5.06	139.04	1.49	119.72	8.32	181.19	12.71	0	1005.98	4.08	0.59	4	98	20	32	13
953	66.86	45.08	4364	6685.58	11.74	4508.32	14.94	0	0	60.32	4.53	133.92	1.22	120.65	10.35	153.45	13.16	0	484.00	2.91	0.50	4	98	21	32	12
954	67.38	43.86	4365	6737.82	7.20	4386.07	8.99	0	0	107.86	5.39	141.43	1.31	110.82	6.30	138.34	7.87	1	1109.81	6.02	0.71	4	98	22	32	11
955	65.50	44.05	4366	6550.07	9.28	4404.76	13.15	0	0	86.71	5.40	140.70	1.47	115.00	8.18	162.73	11.61	0	1257.79	3.88	0.59	4	98	23	32	10
956	67.10	43.86	4369	6710.11	8.33	4385.86	10.08	0	0	96.36	4.40	136.38	1.38	141.39	7.41	170.61	9.02	0	1278.56	4.20	0.71	5	98	24	32	9
957	65.73	43.27	4370	6573.31	6.59	4326.76	10.01	0	0	111.30	4.80	142.18	1.40	118.02	5.83	178.80	8.89	0	1678.31	5.68	0.74	5	98	25	32	8
958	65.99	43.85	4371	6598.85	9.25	4385.32	13.68	0	0	72.04	3.72	135.50	1.27	139.42	8.28	203.16	12.61	0	1074.38	3.66	0.65	5	98	26	32	7
959	66.41	44.39	4372	6641.00	7.79	4439.41	9.16	0	0	106.12	5.58	140.13	1.35	113.95	6.82	134.06	8.02	0	1491.48	5.89	0.69	4	98	27	32	6
960	66.04	44.59	4373	6604.38	8.66	4458.52	11.56	0	0	73.68	3.26	129.01	1.16	152.59	7.77	199.65	10.76	0	689.56	3.61	0.70	4	98	28	32	5
961	66.30	45.48	4374	6630.36	12.07	4548.25	13.61	0	0	61.88	4.36	132.04	1.22	132.31	10.66	149.22	12.01	0	546.04	3.05	0.53	3	98	29	32	4
962	66.34	44.55	4376	6634.27	9.22	4454.86	10.40	0	0	82.19	3.94	131.84	1.26	149.31	8.20	167.45	9.38	0	896.92	3.49	0.69	5	98	30	32	3
963	65.73	44.72	4377	6573.02	8.77	4472.03	7.16	0	0	106.96	5.97	142.45	1.25	120.66	7.64	98.43	6.23	1	1179.56	5.62	0.67	4	98	31	32	2
964	66.99	45.19	4378	6698.72	9.21	4518.71	8.46	0	0	70.33	3.62	131.49	0.95	137.95	8.10	126.74	7.44	0	279.04	3.36	0.69	4	98	32	32	1
965	66.50	44.05	4385	6650.38	8.05	4405.16	11.24	0	0	99.85	4.98	138.94	1.47	124.73	7.13	173.74	10.00	0	1127.04	4.52	0.68	4	99	1	34	34
966	65.42	44.33	4386	6541.90	7.94	4433.46	9.58	0	0	97.55	5.24	139.36	1.28	113.63	6.95	137.16	8.39	0	931.69	4.53	0.68	3	99	2	34	33
967	66.46	45.00	4387	6645.73	6.67	4499.83	9.10	0	0	98.81	5.01	135.84	1.15	101.02	5.80	137.90	7.95	1	632.23	4.42	0.71	4	99	3	34	32
968	65.97	43.73	4388	6597.15	9.84	4372.99	14.92	0	0	70.80	3.65	133.56	1.35	149.14	8.86	219.54	14.13	1	716.29	3.13	0.63	5	99	4	34	31
969	65.53	43.72	4389	6552.83	9.63	4371.72	13.95	0	0	82.43	4.34	135.34	1.50	142.29	8.62	202.43	12.92	0	1108.58	4.59	0.63	5	99	5	34	30
970	66.80	45.25	4390	6680.19	8.69	4525.05	7.41	0	0	94.56	5.48	136.42	1.12	115.05	7.57	98.15	6.45	1	546.35	4.02	0.66	4	99	6	34	29
971	66.67	45.16	4391	6666.92	10.28	4515.55	12.48	0	0	75.23	4.89	134.31	1.30	121.98	9.05	148.00	10.98	0	536.54	3.31	0.58	3	99	7	34	28
972	65.78	45.29	4392	6578.22	10.25	4528.54	8.14	0	0	89.55	5.17	131.66	1.23	136.41	8.97	108.32	7.12	1	461.10	4.10	0.65	5	99	8	34	27
973	66.76	44.19	4393	6675.98	10.87	4418.62	12.01	0	0	83.22	4.93	138.60	1.48	141.83	9.64	156.57	10.64	0	1287.10	3.83	0.60	4	99	9	34	26
974	65.78	45.07	4394	6577.89	12.46	4506.93	15.90	0	0	55.30	3.98	133.71	1.21	133.87	11.05	170.54	14.15	0	425.71	2.68	0.50	4	99	10	34	25
975	66.34	43.29	4396	6634.03	10.58	4328.64	11.46	0	0	72.88	2.99	133.18	1.28	201.83	9.77	210.92	11.09	1	1460.08	4.85	0.69	5	99	11	34	24
976	67.27	43.65	4397	6726.55	6.25	4364.85	7.55	0	0	140.73	6.86	147.35	1.43	98.33	5.44	118.85	6.57	1	1388.88	6.76	0.73	4	99	12	34	23
977	67.62	43.59	4398	6761.66	9.71	4358.67	12.12	0	0	94.09	5.89	146.59	1.56	119.61	8.54	149.35	10.66	0	1849.52	4.92	0.59	4	99	13	34	22
978	67.55	44.35	4399	6755.01	11.03	4435.04	11.96	0	0	86.25	6.78	146.14	1.47	107.82	9.61	116.95	10.43	1	1576.88	4.59	0.51	4	99	14	34	21
979	67.29	43.73	4400	6729.45	10.35	4373.34	11.20	0	0	92.43	4.88	139.17	1.56	151.94	9.21	163.97	10.03	0	1480.88	4.32	0.64	5	99	15	34	20
980	66.50	45.43	4401	6649.85	8.29	4543.21	11.89	0	0	85.31	5.50	134.14	1.27	98.62	7.19	141.65	10.39	1	689.44	4.45	0.60	4	99	16	34	19
981	66.19	43.67	4402	6619.01	7.90	4367.03	11.28	0	0	96.17	4.41	134.91	1.41	133.73	7.03	188.70	10.29	0	1073.23	4.58	0.71	4	99	17	34	18
982	66.14	43.58	4403	6614.10	9.96	4358.28	10.23	0	0	82.18	3.89	136.72	1.31	163.19	8.90	166.99	9.24	0	1388.40	3.61	0.68	5	99	18	34	17
983	65.94	43.79	4404	6594.18	7.13	4378.89	11.51	0	0	88.69	3.94	134.34	1.24	124.45	6.34	198.13	10.53	0	732.77	3.89	0.72	5	99	19	34	16
984	66.55	45.10	4405	6654.89	11.15	4509.61	11.28	0	0	67.80	3.84	132.35	1.19	152.29	9.90	154.02	10.02	0	748.29	3.20	0.61	4	99	20	34	15
985	66.02	46.04	4406	6601.63	11.27	4604.15	11.27	0	0	70.82	4.52	130.32	1.22	136.25	9.93	136.22	9.93	0	399.10	3.17	0.58	3	99	21	34	14
986	66.08	43.50	4407	6607.70	8.11	4349.58	11.94	0	0	107.63	7.06	147.28	1.58	95.31	7.17	140.09	10.43	1	1747.98	5.50	0.59	4	99	22	34	13
987	66.56	43.21	4408	6655.74	7.14	4320.83	12.94	0	0	98.66	5.39	144.71	1.44	100.72	6.25	182.27	11.48	1	1842.60	7.02	0.66	5	99	23	34	12
988	66.73	43.94	4409	6672.71	6.15	4393.62	7.33	0	0	120.57	4.99	137.97	1.22	114.57	5.40	136.49	6.43	0	1601.96	6.40	0.78	3	99	24	34	11
989	66.70	43.35	4410	6670.32	7.29	4334.62	10.91	0	0	117.61	6.38	144.94	1.58	103.36	6.39	154.72	9.57	1	1719.98	6.74	0.67	3	99	25	34	10
990	66.49	43.85	4411	6649.21	6.79	4384.90	8.17	0	0	108.96	4.59	137.53	1.24	124.38	5.98	149.58	7.21	0	1123.71	5.29	0.76	3	99	26	34	9
991	65.52	44.12	4412	6552.02	8.07	4412.43	9.57	0	0	93.48	4.64	137.27	1.26	125.54	7.11	148.87	8.43	0	1052.92	4.35	0.70	4	99	27	34	8
992	65.26	44.74	4413	6525.64	8.92	4473.53	8.82	0	0	96.35	5.62	140.47	1.28	117.54	7.79	116.27	7.71	0	819.10	4.81	0.65	4	99	28	34	7
993	65.73	44.50	4414	6573.07	11.24	4450.38	15.39	0	0	65.54	4.58	139.20	1.34	124.40	9.95	170.12	13.63	0	659.54	2.80	0.53	5	99	29	34	6
994	65.46	45.01	4417	6545.55	12.60	4500.98	13.50	0	0	67.85	4.54	134.97	1.38	145.61	11.17	155.91	11.98	0	727.67	2.88	0.54	3	99	30	34	5
995	65.36	45.54	4418	6535.82	11.28	4553.77	11.20	0	0	63.11	3.07	127.42	1.14	180.41	10.18	177.82	10.28	0	682.90	2.71	0.65	5	99	31	34	4
996	67.48	44.43	4422	6748.48	11.02	4442.94	12.61	0	0	84.06	6.88	144.22	1.47	103.41	9.58	118.32	10.99	1	1178.54	4.67	0.49	4	99	32	34	3
997	65.74	43.11	4423	6574.25	5.56	4310.81	8.75	0	0	118.91	4.50	143.30	1.27	113.51	4.91	178.20	7.78	0	1911.54	6.45	0.79	4	99	33	34	2
998	65.83	44.87	4424	6582.79	7.75	4486.52	8.79	0	0	100.82	6.46	139.69	1.22	92.97	6.79	105.41	7.65	1	437.31	4.37	0.62	4	99	34	34	1
999	80.43	66.71	4386	8043.33	21.78	6670.89	14.24	0	0	50.22	2.70	126.97	1.33	287.85	23.01	203.60	13.80	1	1806.83	3.92	0.54	5	100	1	1	1
1000	66.58	44.13	4429	6658.10	9.09	4412.72	8.72	0	0	105.09	6.05	140.65	1.40	121.35	7.95	116.45	7.63	0	1360.12	6.25	0.65	4	101	1	27	27
1001	66.28	44.85	4430	6627.88	9.68	4484.91	8.19	0	0	82.31	3.66	131.40	1.15	168.63	8.62	142.69	7.28	0	1016.10	3.63	0.72	4	101	2	27	26
1002	66.16	44.32	4431	6616.45	9.95	4432.46	11.49	0	0	81.27	4.99	142.12	1.33	124.86	8.75	144.26	10.11	0	1234.04	4.05	0.60	3	101	3	27	25
1003	65.61	43.32	4432	6560.65	7.94	4332.23	9.97	0	0	109.31	5.57	146.97	1.49	119.98	6.99	150.75	8.78	0	2021.88	6.02	0.69	3	101	4	27	24
1004	66.52	44.09	4433	6651.84	8.14	4409.47	8.43	0	0	114.73	5.61	139.03	1.45	128.26	7.16	132.80	7.41	0	1363.54	5.68	0.71	3	101	5	27	23
1005	66.54	44.78	4434	6654.30	9.05	4478.13	10.50	0	0	80.92	4.34	131.54	1.21	130.23	7.99	151.02	9.29	0	583.42	3.84	0.66	3	101	6	27	22
1006	66.27	44.50	4435	6626.83	9.44	4450.12	11.66	0	0	94.29	5.56	138.62	1.52	123.48	8.33	152.42	10.27	0	752.94	3.98	0.62	4	101	7	27	21
1007	66.62	44.63	4436	6661.81	11.16	4462.90	11.97	0	0	76.31	3.71	128.78	1.42	178.82	10.09	189.68	11.08	0	1175.27	3.38	0.64	5	101	8	27	20
1008	66.40	45.19	4437	6640.45	9.61	4519.49	14.76	0	0	63.89	4.06	133.19	1.17	116.85	8.50	179.01	13.12	0	317.75	2.91	0.58	5	101	9	27	19
1009	66.27	45.82	4438	6627.45	13.77	4581.65	10.98	0	0	62.82	3.61	126.65	1.23	185.67	12.39	148.43	9.83	0	-8.83	2.51	0.59	4	101	10	27	18
1010	66.20	44.38	4439	6620.30	9.39	4437.61	11.39	0	0	73.58	4.46	140.31	1.16	119.45	8.26	144.82	10.01	0	929.50	3.81	0.61	3	101	11	27	17
1011	65.73	45.14	4440	6572.92	11.77	4514.34	13.32	0	0	63.79	4.26	132.54	1.24	136.25	10.42	154.12	11.78	0	585.88	2.89	0.55	5	101	12	27	16
1012	66.07	43.55	4441	6607.00	10.16	4355.45	14.63	0	0	75.82	4.16	135.52	1.45	144.10	9.10	202.55	13.66	0	964.48	3.14	0.62	5	101	13	27	15
1013	66.71	44.78	4442	6671.35	9.10	4477.93	11.08	0	0	74.27	3.96	128.89	1.15	131.74	8.05	160.10	9.84	0	280.56	3.51	0.66	4	101	14	27	14
1014	65.07	44.75	4445	6507.33	7.26	4475.44	9.72	0	0	107.43	5.34	130.89	1.37	112.43	6.38	150.42	8.56	0	629.38	5.23	0.70	3	101	15	27	13
1015	66.27	45.00	4446	6626.78	9.33	4500.02	12.71	0	0	68.82	3.48	128.50	1.19	143.36	8.34	193.68	11.55	0	617.60	2.99	0.65	5	101	16	27	12
1016	65.50	43.93	4448	6550.23	8.45	4393.15	13.52	0	0	89.45	5.61	137.26	1.45	103.85	7.41	165.83	11.94	1	623.75	4.34	0.60	5	101	17	27	11
1017	65.72	44.41	4449	6572.22	12.54	4440.74	12.44	0	0	79.92	5.58	138.08	1.54	138.41	11.05	137.37	10.97	0	817.17	3.31	0.53	3	101	18	27	10
1018	67.30	43.69	4450	6729.55	9.92	4369.41	14.13	0	0	64.62	3.11	134.05	1.22	161.69	8.97	222.73	13.50	1	982.79	2.94	0.64	5	101	19	27	9
1019	67.40	43.86	4451	6740.21	5.39	4386.37	7.76	0	0	131.78	5.97	145.09	1.26	91.03	4.61	131.46	6.76	1	1041.44	6.36	0.76	4	101	20	27	8
1020	67.07	45.17	4452	6706.76	8.73	4517.08	9.13	0	0	85.72	4.79	135.24	1.15	120.19	7.65	125.72	8.00	0	694.77	4.05	0.66	3	101	21	27	7
1021	65.36	44.89	4453	6536.26	6.50	4489.27	8.63	0	0	102.64	4.61	129.32	1.16	111.42	5.70	147.98	7.59	1	374.88	4.86	0.75	4	101	22	27	6
1022	65.99	44.91	4454	6599.44	10.08	4490.78	10.58	0	0	77.84	4.21	131.72	1.25	144.04	8.92	151.21	9.38	0	918.40	3.55	0.65	3	101	23	27	5
1023	66.89	44.70	4455	6689.41	11.02	4469.88	8.78	0	0	78.39	4.81	142.09	1.16	138.10	9.65	109.97	7.69	1	1008.62	4.30	0.62	4	101	24	27	4
1024	66.32	45.80	4456	6631.58	8.95	4579.53	9.20	0	0	74.91	3.65	127.80	1.05	141.90	7.91	145.70	8.14	0	425.75	3.30	0.70	3	101	25	27	3
1025	66.26	45.42	4457	6625.74	8.40	4541.97	8.82	0	0	82.46	3.98	132.82	1.09	134.31	7.41	140.88	7.77	0	843.92	3.74	0.71	3	101	26	27	2
1026	65.37	44.45	4458	6537.41	8.44	4444.96	9.35	0	0	99.80	5.85	140.52	1.32	110.57	7.37	122.58	8.17	1	1084.00	3.81	0.64	4	101	27	27	1
1027	80.41	66.39	4436	8040.74	25.43	6638.93	11.86	0	0	48.38	3.94	140.35	1.29	236.58	24.17	113.46	10.57	1	1822.08	4.70	0.44	5	102	1	1	1
1028	69.75	37.49	4451	6974.86	21.87	3748.74	13.25	0	0	55.73	5.61	140.62	1.43	166.78	19.37	101.32	11.58	1	710.17	2.31	0.37	4	103	1	1	1
1029	69.82	37.82	4466	6981.55	24.47	3781.79	15.30	0	0	44.30	3.56	139.44	1.35	230.13	23.45	149.05	13.80	1	1690.85	4.68	0.41	5	104	1	1	1
1030	80.21	66.78	4530	8020.84	19.19	6677.66	13.67	0	0	49.33	3.11	132.35	1.28	230.57	18.50	170.15	12.42	1	1617.77	4.30	0.50	5	105	1	2	2
1031	80.47	66.56	4533	8046.63	20.46	6656.47	14.36	0	0	53.64	3.00	123.15	1.41	265.50	20.90	198.45	13.71	1	1474.33	4.06	0.54	5	105	2	2	1
1032	80.19	66.26	4550	8018.99	18.17	6625.63	14.62	0	0	52.85	2.83	122.03	1.37	254.48	18.30	212.27	13.99	1	1346.90	3.72	0.53	5	106	1	1	1
1033	80.21	66.75	4599	8020.62	17.42	6674.60	13.38	0	0	55.74	2.91	128.40	1.33	250.19	17.36	196.68	12.86	1	1665.96	4.79	0.58	5	107	1	1	1
1034	70.63	37.53	4617	7062.86	10.30	3753.31	11.07	0	0	87.27	3.08	123.67	1.46	223.75	10.01	235.49	10.95	1	2172.88	5.36	0.72	5	108	1	3	3
1035	72.47	39.88	4618	7247.41	13.23	3988.44	14.91	0	0	72.44	3.48	128.12	1.62	211.16	12.76	236.88	14.58	1	2093.79	4.85	0.61	5	108	2	3	2
1036	72.08	39.47	4620	7207.54	14.63	3946.83	16.10	0	0	60.55	2.73	123.71	1.41	237.60	14.73	269.34	16.64	1	1649.12	4.16	0.61	5	108	3	3	1
1037	80.54	66.35	4698	8054.08	22.94	6635.14	13.57	0	0	50.84	3.84	133.35	1.41	231.69	21.74	140.36	12.21	1	1760.77	4.27	0.44	5	109	1	1	1
1038	79.27	67.42	4759	7927.16	15.67	6742.04	21.67	0	0	51.28	2.83	125.16	1.45	220.31	15.19	282.25	22.79	1	1327.60	4.48	0.49	5	110	1	1	1
1039	80.47	66.41	4822	8046.64	21.01	6640.51	11.15	0	0	53.03	2.58	126.64	1.22	299.99	22.51	180.38	10.40	1	1426.42	3.46	0.60	5	111	1	1	1
1040	72.91	39.66	4884	7291.18	14.90	3965.74	15.57	0	0	59.22	3.74	131.40	1.46	183.93	13.63	192.31	14.20	0	1456.58	3.34	0.52	5	112	1	12	12
1041	73.23	39.99	4885	7323.13	15.83	3998.58	15.89	0	0	61.67	4.57	135.04	1.56	165.75	14.17	166.20	14.24	0	1569.71	3.69	0.47	5	112	2	12	11
1042	73.11	40.23	4886	7311.22	14.31	4023.40	12.99	0	0	73.07	5.08	137.33	1.56	159.05	12.71	144.50	11.53	0	1576.81	4.57	0.52	5	112	3	12	10
1043	72.36	39.61	4887	7236.38	11.17	3960.93	11.82	0	0	80.60	4.46	136.67	1.47	156.25	9.96	165.41	10.55	0	1639.52	4.40	0.62	5	112	4	12	9
1044	72.59	39.22	4888	7259.12	7.64	3921.92	8.86	0	0	116.36	5.05	139.23	1.49	135.98	6.76	157.65	7.84	0	2366.79	7.65	0.74	4	112	5	12	8
1045	72.53	39.27	4889	7252.82	8.53	3927.08	8.62	0	0	125.15	5.89	139.22	1.66	139.87	7.53	141.36	7.61	0	1930.04	8.62	0.71	3	112	6	12	7
1046	72.69	39.64	4890	7269.00	8.83	3963.81	10.31	0	0	92.55	4.12	130.41	1.40	154.05	7.93	179.61	9.24	0	1652.62	5.31	0.71	4	112	7	12	6
1047	72.29	40.27	4891	7228.69	9.21	4027.12	11.50	0	0	73.14	2.60	126.22	1.19	199.19	8.86	247.34	11.34	1	1850.73	5.05	0.73	5	112	8	12	5
1048	72.85	39.65	4892	7284.59	9.97	3965.11	11.17	0	0	85.84	4.32	132.20	1.44	153.68	8.91	172.11	9.98	0	1492.73	4.13	0.66	5	112	9	12	4
1049	72.41	39.59	4893	7240.52	8.76	3959.49	9.64	0	0	94.71	4.42	138.55	1.36	145.02	7.77	159.56	8.55	0	2014.96	5.43	0.70	4	112	10	12	3
1050	72.26	39.64	4894	7225.75	8.59	3963.55	9.14	0	0	109.23	4.79	137.56	1.53	151.55	7.64	161.22	8.13	0	2203.40	5.40	0.72	4	112	11	12	2
1051	72.64	40.70	4895	7264.45	8.62	4069.69	10.07	0	0	77.83	2.28	120.55	1.14	225.75	8.41	256.28	10.20	1	1441.12	3.55	0.77	5	112	12	12	1
1052	72.48	41.23	4907	7247.74	10.94	4123.47	13.40	0	0	64.58	2.16	116.84	1.15	244.73	11.00	280.96	13.93	1	1129.19	3.08	0.71	5	113	1	1	1
1053	72.79	41.22	4950	7278.82	15.92	4122.49	14.53	0	0	55.33	2.48	120.68	1.25	248.08	16.04	248.40	14.42	1	697.08	3.01	0.62	5	114	1	4	4
1054	73.04	40.32	4952	7303.95	12.94	4032.15	10.55	0	0	81.12	3.98	128.66	1.53	203.89	11.96	168.03	9.53	0	1544.08	4.90	0.64	5	114	2	4	3
1055	72.92	39.71	4953	7292.11	15.61	3970.56	16.28	0	0	64.19	4.70	134.59	1.63	165.40	14.03	172.58	14.60	0	1434.48	3.22	0.47	5	114	3	4	2
1056	72.42	39.40	4954	7241.88	16.11	3939.51	16.18	0	0	57.53	3.05	126.91	1.48	229.43	15.91	236.65	15.74	1	1666.90	4.41	0.56	5	114	4	4	1
1057	64.84	39.04	4988	6483.72	16.94	3903.91	8.76	0	0	56.11	2.40	136.16	1.06	287.56	18.00	162.18	8.01	1	1602.31	4.22	0.67	4	115	1	1	1
1058	72.86	42.17	4994	7286.02	10.22	4217.43	12.22	0	0	80.39	4.41	130.25	1.41	144.34	9.10	172.40	10.90	0	1053.23	3.83	0.63	5	116	1	2	2
1059	73.31	41.52	4995	7331.03	12.13	4152.15	14.19	0	0	65.62	4.32	136.92	1.35	142.52	10.78	166.55	12.61	0	1019.54	3.21	0.54	4	116	2	2	1
1060	72.52	43.23	5001	7252.29	9.17	4322.73	14.11	0	0	63.99	2.78	123.61	1.13	165.24	8.30	235.92	13.91	1	762.04	3.51	0.69	5	117	1	2	2
1061	72.89	42.18	5003	7288.75	10.83	4217.58	13.91	0	0	65.93	3.12	124.94	1.31	179.56	9.95	226.40	13.23	1	971.60	3.97	0.63	5	117	2	2	1
1062	72.70	41.38	5008	7269.94	7.19	4138.20	9.17	0	0	94.04	3.32	129.39	1.22	158.51	6.50	201.11	8.38	0	1678.85	5.18	0.78	4	118	1	1	1
1063	72.20	39.51	5025	7220.22	13.65	3950.67	17.43	0	0	62.00	3.69	137.39	1.56	180.24	12.48	226.30	16.55	1	1791.71	5.14	0.52	5	119	1	4	4
1064	72.47	40.81	5026	7247.21	9.71	4081.34	10.25	0	0	88.98	3.06	120.18	1.41	215.68	9.40	228.64	9.93	1	1873.27	4.90	0.74	5	119	2	4	3
1065	72.56	39.75	5028	7255.73	14.27	3975.29	14.99	0	0	57.20	2.98	131.29	1.35	210.76	13.69	223.59	14.27	1	1725.40	4.53	0.58	5	119	3	4	2
1066	72.83	41.06	5029	7282.61	14.02	4105.87	18.33	0	0	60.25	3.94	133.15	1.55	167.71	12.75	215.92	17.17	1	1099.12	4.71	0.50	5	119	4	4	1
1067	80.55	66.85	5038	8054.84	16.55	6685.12	11.75	0	0	60.26	2.38	122.31	1.26	303.16	18.37	223.40	11.72	1	1927.90	4.60	0.65	5	120	1	1	1
1068	72.63	43.10	5044	7262.57	11.47	4310.14	15.78	0	0	60.21	3.85	132.91	1.28	139.47	10.24	190.72	14.26	0	731.67	2.98	0.55	5	121	1	2	2
1069	72.45	41.82	5047	7245.16	11.12	4182.25	13.70	0	0	56.85	2.50	125.48	1.11	195.53	10.55	236.42	13.36	1	1033.92	3.25	0.66	5	121	2	2	1
1070	72.33	42.13	5059	7233.04	11.06	4213.40	13.91	0	0	65.70	2.83	123.08	1.29	198.01	10.60	246.36	13.71	1	1030.15	3.92	0.66	5	122	1	1	1
1071	72.15	40.32	5071	7214.52	14.16	4031.51	17.31	0	0	64.45	4.04	137.16	1.64	177.07	12.90	213.97	16.14	1	2133.75	3.94	0.50	5	123	1	5	5
1072	71.79	40.50	5072	7179.20	7.34	4050.29	8.81	0	0	130.16	6.78	149.86	1.57	108.31	6.42	130.06	7.71	1	2282.85	8.97	0.70	4	123	2	5	4
1073	72.82	40.93	5073	7281.60	8.11	4092.74	9.99	0	0	94.17	3.30	124.24	1.37	180.93	7.45	219.14	9.46	1	1463.88	5.12	0.76	5	123	3	5	3
1074	72.56	42.53	5074	7255.59	12.01	4252.55	17.06	0	0	58.65	3.65	131.75	1.32	150.50	10.78	207.72	16.07	0	907.96	2.57	0.54	5	123	4	5	2
1075	72.53	42.41	5075	7253.08	9.51	4241.38	11.51	0	0	72.84	2.52	117.45	1.18	210.93	9.14	245.10	11.50	1	1361.46	3.35	0.74	5	123	5	5	1
1076	80.58	66.97	5077	8058.47	28.48	6696.86	17.43	0	0	46.86	3.34	137.36	1.60	281.75	29.67	192.65	16.21	1	2226.42	5.76	0.42	5	124	1	5	5
1077	80.10	67.62	5079	8010.15	30.58	6762.19	16.93	0	0	59.59	3.33	145.14	1.91	360.26	37.67	231.03	16.92	1	3187.04	4.83	0.51	5	124	2	5	4
1078	80.74	67.19	5080	8073.97	23.66	6718.51	12.83	0	0	73.53	2.61	130.30	1.57	397.89	28.66	253.33	13.03	1	3148.65	4.38	0.69	5	124	3	5	3
1079	80.75	67.92	5081	8074.77	30.21	6792.31	17.94	0	0	63.56	2.87	134.21	1.81	401.12	36.82	279.24	18.65	1	3244.10	4.85	0.53	5	124	4	5	2
1080	80.48	68.13	5084	8047.61	28.28	6812.96	21.03	0	0	53.39	2.94	147.08	1.81	342.97	32.79	283.63	22.52	1	2896.85	4.20	0.40	5	124	5	5	1
1081	69.95	39.20	5078	6994.93	17.59	3920.27	17.34	0	0	67.56	3.40	139.89	1.77	248.89	17.81	261.24	17.65	1	2030.62	4.09	0.55	5	125	1	1	1
1082	65.30	39.22	5081	6530.14	32.03	3921.73	10.26	0	0	60.22	2.82	156.16	1.46	408.86	42.10	175.20	9.48	1	2406.83	4.12	0.59	5	126	1	2	2
1083	66.16	39.17	5084	6616.21	24.19	3917.31	12.17	0	0	70.19	2.75	144.21	1.66	392.82	32.49	242.28	12.21	1	2475.75	3.44	0.56	5	126	2	2	1
1084	71.83	40.16	5083	7182.56	17.79	4016.13	28.46	0	0	58.83	5.33	147.51	2.03	153.36	16.03	228.64	27.86	1	2099.58	3.97	0.37	5	127	1	6	6
1085	72.22	41.59	5084	7222.17	10.49	4158.68	15.14	0	0	75.86	2.80	130.82	1.42	215.61	10.33	291.28	16.11	1	1564.50	2.90	0.70	5	127	2	6	5
1086	72.39	41.92	5085	7239.37	15.28	4191.85	20.64	0	0	63.42	4.53	143.06	1.73	166.87	13.75	210.37	20.16	1	787.19	2.46	0.47	5	127	3	6	4
1087	72.44	42.17	5086	7243.95	9.30	4217.35	14.74	0	0	85.96	3.10	126.15	1.49	199.32	8.88	282.29	15.22	1	1378.83	2.75	0.72	5	127	4	6	3
1088	72.08	41.44	5087	7208.36	11.43	4144.35	16.69	0	0	76.83	2.50	121.04	1.36	251.00	11.57	316.73	16.45	1	1510.12	3.02	0.74	5	127	5	6	2
1089	72.06	40.50	5088	7205.82	12.20	4049.78	18.07	0	0	88.09	4.88	145.88	2.06	172.65	11.12	241.02	17.83	1	1935.08	4.57	0.57	5	127	6	6	1
1090	80.42	67.18	5089	8041.63	25.51	6717.62	13.75	0	0	72.72	2.92	128.26	1.72	391.40	32.13	244.17	13.95	1	2673.90	3.59	0.65	5	128	1	3	3
1091	80.35	67.44	5090	8035.21	21.38	6744.36	15.08	0	0	65.66	3.23	143.84	1.76	305.41	23.42	234.17	14.99	1	2889.69	4.68	0.55	5	128	2	3	2
1092	80.52	67.23	5091	8052.20	20.87	6722.67	13.02	0	0	78.42	2.81	129.43	1.65	368.30	24.94	253.43	13.20	1	2926.02	4.03	0.67	5	128	3	3	1
1093	64.69	39.57	5093	6468.79	21.64	3957.07	9.90	0	0	62.63	2.59	151.56	1.32	338.71	24.16	189.86	9.19	1	2419.52	3.37	0.64	5	129	1	4	4
1094	64.42	39.45	5094	6442.14	20.24	3944.60	10.59	0	0	75.26	2.54	138.85	1.35	348.93	17.91	242.79	10.42	1	2489.54	3.38	0.73	5	129	2	4	3
1095	64.60	39.25	5096	6460.15	21.34	3924.89	11.60	0	0	62.68	3.50	157.51	1.50	271.11	21.80	163.25	10.59	1	1648.98	2.98	0.56	5	129	3	4	2
1096	65.35	39.55	5098	6535.05	34.91	3954.56	12.63	0	0	59.97	2.93	153.59	1.61	407.34	38.30	204.96	11.88	1	1961.81	2.36	0.57	5	129	4	4	1
1097	70.41	38.02	5096	7041.33	16.01	3801.66	14.24	0	0	75.21	2.85	134.87	1.59	295.45	17.07	263.82	14.54	1	2899.81	3.69	0.67	5	130	1	13	13
1098	70.86	37.89	5097	7085.67	11.38	3788.77	13.58	0	0	114.49	5.36	151.65	2.30	190.04	10.54	222.61	12.96	1	3652.56	5.45	0.63	5	130	2	13	12
1099	70.51	38.14	5098	7050.57	12.11	3814.26	10.22	0	0	128.34	4.44	133.72	2.23	257.74	12.32	228.33	9.94	1	3521.25	5.96	0.71	5	130	3	13	11
1100	72.28	40.15	5099	7227.63	13.35	4014.61	13.51	0	0	88.15	4.08	138.16	1.88	217.40	13.06	226.21	12.92	1	2501.98	4.38	0.63	5	130	4	13	10
1101	71.60	40.61	5100	7159.53	15.12	4061.06	16.33	0	0	80.34	4.37	143.90	2.00	213.41	14.51	227.80	15.90	1	2403.10	5.15	0.55	5	130	5	13	9
1102	71.99	40.12	5101	7198.51	15.93	4011.72	14.36	0	0	79.56	2.94	128.02	1.64	291.42	16.48	272.68	14.78	1	2257.69	3.49	0.67	5	130	6	13	8
1103	71.25	39.70	5102	7125.03	16.13	3970.15	13.56	0	0	82.02	3.08	132.82	1.75	297.00	17.12	268.06	14.07	1	2764.69	3.00	0.63	5	130	7	13	7
1104	71.60	41.29	5106	7160.24	12.55	4129.43	18.01	0	0	76.08	3.15	133.84	1.68	231.87	12.40	299.37	19.15	1	1904.33	2.71	0.64	5	130	8	13	6
1105	72.35	41.80	5107	7234.94	9.74	4180.19	12.02	0	0	89.64	3.33	132.72	1.53	201.17	9.35	243.99	11.88	1	1550.98	2.97	0.72	5	130	9	13	5
1106	71.73	40.59	5108	7172.77	13.72	4059.42	14.39	0	0	87.27	2.97	127.34	1.67	272.35	13.87	298.40	15.54	1	2163.75	3.29	0.70	5	130	10	13	4
1107	70.25	39.26	5110	7024.88	32.12	3926.00	30.11	0	0	41.97	3.90	153.87	1.95	251.10	32.43	239.09	30.11	1	2400.15	3.76	0.39	5	130	11	13	3
1108	69.97	39.33	5113	6996.81	19.74	3933.44	21.60	0	0	57.10	2.88	146.59	1.63	271.50	20.21	296.98	22.99	1	2564.29	3.01	0.52	5	130	12	13	2
1109	67.70	38.90	5114	6769.58	33.85	3890.29	11.79	0	0	65.65	2.41	142.03	1.46	482.87	41.36	236.85	11.93	1	2901.15	3.08	0.68	5	130	13	13	1
1110	80.93	67.11	5097	8092.53	19.65	6711.10	9.95	0	0	85.76	2.37	121.88	1.43	412.95	23.55	254.95	10.14	1	3230.56	4.34	0.76	5	131	1	19	19
1111	80.48	67.35	5098	8047.61	25.57	6735.46	16.80	0	0	57.51	3.89	154.66	1.88	280.09	26.93	194.90	15.88	1	3178.27	4.13	0.46	5	131	2	19	18
1112	80.94	67.46	5101	8094.11	28.48	6746.31	15.68	0	0	66.21	2.72	136.03	1.67	418.15	39.82	258.74	15.73	1	3439.23	4.49	0.63	5	131	3	19	17
1113	80.43	67.73	5103	8042.56	27.82	6773.49	15.74	0	0	59.84	3.01	143.94	1.72	358.43	33.10	235.06	15.82	1	3278.17	4.05	0.56	5	131	4	19	16
1114	81.32	67.61	5106	8132.45	29.79	6761.18	13.65	0	0	75.10	2.58	130.26	1.58	463.33	35.27	261.24	13.51	1	3427.12	3.83	0.72	5	131	5	19	15
1115	79.95	67.66	5108	7995.10	18.87	6766.23	15.41	0	0	64.98	3.13	144.08	1.68	287.73	20.25	239.65	15.50	1	3147.71	5.30	0.55	5	131	6	19	14
1116	80.09	67.22	5109	8009.31	19.10	6721.83	14.53	0	0	75.22	4.32	147.61	2.00	250.95	19.07	198.19	13.66	1	3096.19	4.93	0.52	5	131	7	19	13
1117	79.90	67.83	5110	7990.09	18.85	6782.93	22.52	0	0	65.85	3.32	140.78	1.93	266.91	19.42	317.62	25.81	1	2963.46	4.13	0.48	5	131	8	19	12
1118	80.65	66.47	5111	8065.14	29.38	6646.95	15.26	0	0	63.11	6.25	159.32	2.07	226.03	27.48	119.87	13.62	1	2702.79	4.92	0.34	5	131	9	19	11
1119	80.26	67.29	5112	8025.68	31.84	6729.40	18.20	0	0	53.22	4.08	152.17	1.96	294.90	34.18	186.99	17.03	1	2665.33	3.56	0.41	5	131	10	19	10
1120	80.55	67.53	5114	8055.24	21.99	6753.42	14.81	0	0	66.39	3.24	141.37	1.75	309.82	23.94	230.92	14.70	1	3754.06	6.91	0.56	5	131	11	19	9
1121	80.00	67.92	5115	7999.83	23.80	6792.50	21.82	0	0	53.01	3.47	153.89	1.89	273.19	24.92	256.05	22.17	1	3304.02	3.82	0.39	5	131	12	19	8
1122	80.89	67.74	5116	8089.37	23.32	6773.62	13.35	0	0	74.73	2.87	135.59	1.71	373.44	26.65	254.95	13.66	1	3281.60	5.40	0.64	5	131	13	19	7
1123	80.51	67.44	5117	8050.98	37.29	6743.85	18.12	0	0	53.98	3.74	151.21	2.03	359.23	46.86	205.91	17.50	1	3331.38	5.69	0.42	5	131	14	19	6
1124	79.63	67.60	5118	7962.57	25.29	6760.27	21.67	0	0	54.14	4.12	150.80	2.00	245.33	25.37	222.62	20.65	1	2770.94	5.39	0.40	5	131	15	19	5
1125	81.22	67.06	5119	8122.48	33.89	6706.16	14.14	0	0	66.85	2.91	133.85	1.77	445.65	48.28	237.64	14.36	1	2959.54	4.84	0.60	5	131	16	19	4
1126	80.42	67.81	5120	8042.10	29.16	6781.07	22.93	0	0	53.64	3.91	155.17	2.13	287.54	31.03	244.25	22.80	1	3497.65	5.28	0.35	5	131	17	19	3
1127	80.63	67.58	5121	8062.65	22.15	6757.98	16.29	0	0	77.07	3.47	136.45	2.04	329.09	24.71	265.42	16.85	1	3577.29	5.86	0.54	5	131	18	19	2
1128	78.73	67.90	5122	7872.61	16.43	6789.98	26.81	0	0	55.53	3.49	147.09	1.67	199.82	15.81	284.93	27.26	1	3223.88	3.45	0.50	5	131	19	19	1
1129	83.57	69.88	5099	8356.57	11.29	6988.40	15.58	0	0	65.11	2.64	146.59	1.29	217.81	10.68	264.22	15.76	1	1678.62	2.62	0.67	5	132	1	1	1
1130	68.00	38.37	5104	6800.22	27.13	3837.03	12.34	0	0	76.95	2.80	132.66	1.64	422.60	32.45	236.84	12.45	1	2838.77	3.79	0.70	5	133	1	7	7
1131	65.87	39.26	5107	6586.52	24.62	3925.53	11.92	0	0	62.12	2.60	153.83	1.51	380.27	32.15	226.72	11.59	1	2543.04	2.86	0.55	5	133	2	7	6
1132	64.80	39.45	5108	6479.83	23.56	3945.29	12.12	0	0	65.68	2.91	152.38	1.63	356.39	29.32	218.28	11.62	1	2800.81	3.75	0.53	4	133	3	7	5
1133	66.10	38.92	5110	6609.93	23.97	3891.83	8.92	0	0	63.20	2.35	153.25	1.28	399.43	32.34	192.02	8.36	1	2799.67	3.93	0.67	5	133	4	7	4
1134	64.90	39.34	5112	6490.26	29.16	3934.43	11.64	0	0	56.78	3.05	157.14	1.46	342.15	31.77	171.35	10.67	1	2494.94	3.73	0.55	5	133	5	7	3
1135	64.25	39.22	5113	6424.66	21.57	3922.26	13.92	0	0	65.27	3.30	148.66	1.65	281.94	21.76	214.89	13.16	1	2613.81	4.19	0.55	5	133	6	7	2
1136	63.92	39.46	5115	6391.84	26.57	3946.01	14.35	0	0	66.31	3.17	144.53	1.68	329.86	25.02	232.49	13.89	1	2883.94	3.77	0.57	5	133	7	7	1
1137	63.90	39.89	5121	6389.89	23.57	3988.72	10.94	0	0	66.04	2.87	145.42	1.49	343.80	25.83	199.02	10.25	1	2782.40	4.75	0.60	4	134	1	8	8
1138	65.81	39.40	5122	6581.48	23.51	3940.10	9.31	0	0	63.42	2.65	156.29	1.31	352.47	26.27	176.41	8.56	1	2770.02	4.69	0.65	4	134	2	8	7
1139	65.38	39.17	5125	6538.11	40.98	3917.47	11.57	0	0	52.14	3.17	161.34	1.52	409.54	56.90	152.10	10.60	1	2308.04	3.43	0.51	5	134	3	8	6
1140	65.47	39.38	5126	6547.28	27.20	3938.07	10.29	0	0	67.55	2.70	149.64	1.52	407.65	34.93	206.01	9.73	1	2278.19	2.86	0.60	4	134	4	8	5
1141	63.57	39.43	5127	6356.78	22.21	3943.07	14.67	0	0	68.69	3.18	140.71	1.70	301.85	21.84	244.38	14.49	1	2457.21	2.43	0.59	5	134	5	8	4
1142	65.53	38.97	5129	6552.86	29.08	3896.80	12.16	0	0	52.96	2.82	160.32	1.45	360.70	36.56	182.29	11.31	1	2628.98	3.21	0.51	4	134	6	8	3
1143	64.52	39.43	5132	6451.84	21.64	3942.61	10.88	0	0	69.10	2.87	147.56	1.54	342.60	24.82	208.35	10.27	1	2449.46	3.80	0.61	5	134	7	8	2
1144	64.92	39.61	5134	6491.70	27.72	3961.08	11.89	0	0	56.71	4.05	165.46	1.56	281.23	28.89	130.87	10.73	1	2652.40	5.02	0.48	5	134	8	8	1
1145	71.30	40.22	5123	7129.60	15.01	4022.49	21.26	0	0	64.40	3.56	141.27	1.71	207.15	14.55	270.97	21.77	1	2248.44	3.03	0.57	5	135	1	7	7
1146	70.42	37.93	5126	7042.16	22.88	3793.50	17.49	0	0	65.49	5.08	154.07	2.08	221.35	22.13	176.63	15.92	1	2966.31	3.10	0.43	5	135	2	7	6
1147	69.47	38.08	5127	6946.64	13.47	3808.42	9.10	0	0	114.42	4.84	151.58	2.04	242.71	13.11	169.07	8.32	1	3813.42	6.31	0.69	5	135	3	7	5
1148	70.64	38.87	5128	7064.10	13.82	3886.98	11.95	0	0	105.29	3.62	130.67	2.05	290.64	14.84	265.22	12.35	1	3319.75	4.54	0.64	5	135	4	7	4
1149	71.46	40.25	5130	7146.35	16.23	4025.26	18.19	0	0	65.61	3.32	143.69	1.75	241.62	16.29	270.93	18.90	1	2302.25	2.42	0.54	5	135	5	7	3
1150	69.90	39.02	5132	6989.95	23.13	3901.83	16.21	0	0	66.81	2.90	133.37	1.74	339.08	24.71	278.53	17.17	1	2109.04	2.94	0.54	5	135	6	7	2
1151	70.83	40.06	5135	7082.75	15.51	4006.00	21.02	0	0	63.28	2.82	136.93	1.53	244.75	15.65	311.11	22.16	1	2199.83	2.64	0.63	5	135	7	7	1
1152	81.77	67.25	5127	8177.18	33.74	6725.13	11.72	0	0	72.92	2.64	132.08	1.62	498.50	55.61	233.96	11.89	1	3136.50	3.69	0.68	5	136	1	63	63
1153	80.17	68.04	5128	8017.33	17.32	6804.03	16.47	0	0	80.60	2.39	119.27	1.56	360.34	18.70	350.47	17.96	1	3421.42	4.11	0.68	5	136	2	63	62
1154	81.72	67.39	5130	8172.24	44.14	6739.05	12.69	0	0	69.16	2.36	132.82	1.56	598.35	86.40	257.15	12.82	1	3262.58	3.64	0.69	5	136	3	63	61
1155	81.14	67.59	5131	8113.75	35.04	6758.62	17.57	0	0	68.95	3.02	134.14	1.90	453.06	51.18	265.66	17.44	1	3746.23	5.99	0.60	5	136	4	63	60
1156	79.77	68.06	5132	7977.41	24.65	6805.59	20.84	0	0	57.13	3.14	141.66	1.85	307.02	26.45	281.70	22.20	1	2868.40	4.07	0.44	5	136	5	63	59
1157	80.89	66.79	5134	8089.28	24.81	6679.15	13.96	0	0	62.93	4.85	156.67	1.84	242.80	24.06	141.89	12.59	1	3447.27	4.84	0.43	5	136	6	63	58
1158	79.98	67.25	5135	7997.64	17.93	6724.64	12.14	0	0	81.05	2.72	127.29	1.59	355.26	22.04	252.69	12.31	1	2814.98	4.36	0.70	5	136	7	63	57
1159	80.32	67.14	5136	8032.44	21.67	6714.22	13.23	0	0	82.07	3.22	130.10	1.85	358.98	26.06	241.65	13.41	1	3241.52	4.50	0.66	5	136	8	63	56
1160	79.83	67.05	5137	7982.51	18.79	6705.24	15.48	0	0	68.08	4.30	148.46	1.89	229.23	18.00	192.02	14.35	1	2627.58	3.48	0.49	5	136	9	63	55
1161	80.66	67.56	5138	8065.70	21.32	6755.57	15.95	0	0	76.19	2.76	128.87	1.68	368.47	25.04	284.15	15.77	1	3107.02	5.09	0.67	5	136	10	63	54
1162	78.57	69.16	5142	7856.55	18.98	6916.17	18.17	0	0	58.28	4.44	149.89	1.73	191.01	17.77	185.80	16.53	0	2361.92	2.45	0.44	5	136	11	63	53
1163	80.09	67.94	5143	8008.68	21.61	6793.78	19.54	0	0	63.88	3.23	142.43	1.85	289.72	22.30	285.73	20.95	1	3349.79	5.13	0.49	5	136	12	63	52
1164	81.35	67.08	5144	8135.00	29.74	6707.95	10.70	0	0	64.34	2.37	134.99	1.38	453.14	42.04	217.08	10.75	1	2981.77	4.05	0.71	5	136	13	63	51
1165	81.24	67.16	5145	8124.04	24.54	6716.18	13.77	0	0	69.95	2.87	133.81	1.67	378.89	30.89	240.61	13.96	1	3178.52	4.58	0.64	5	136	14	63	50
1166	80.49	67.36	5146	8048.85	17.09	6736.03	12.58	0	0	79.89	2.58	128.20	1.51	346.70	19.79	263.99	12.67	1	2953.33	4.37	0.73	5	136	15	63	49
1167	80.59	67.13	5147	8059.22	19.78	6712.66	11.28	0	0	77.53	2.66	129.91	1.55	375.00	25.73	237.88	11.44	1	3448.98	5.07	0.69	5	136	16	63	48
1168	80.72	67.04	5149	8072.15	31.16	6704.45	17.23	0	0	52.28	3.97	151.30	1.88	296.82	33.93	180.11	15.95	1	2958.98	3.80	0.41	5	136	17	63	47
1169	80.50	67.01	5152	8049.90	25.49	6701.18	16.30	0	0	59.98	3.27	139.84	1.73	317.66	28.11	221.11	16.30	1	2954.88	4.39	0.58	5	136	18	63	46
1170	79.82	68.10	5154	7982.34	20.29	6810.38	18.76	0	0	66.04	2.93	135.05	1.78	311.16	21.80	304.89	20.85	1	2866.83	4.78	0.50	5	136	19	63	45
1171	80.60	67.20	5158	8059.58	21.85	6719.94	14.49	0	0	70.98	3.36	137.92	1.80	323.96	25.36	223.04	14.59	1	3367.94	5.56	0.61	5	136	20	63	44
1172	80.21	67.52	5159	8020.89	19.38	6751.55	16.48	0	0	65.01	3.11	140.71	1.74	293.06	20.94	256.35	16.84	1	3133.96	4.22	0.55	5	136	21	63	43
1173	80.01	67.28	5162	8001.02	28.37	6728.06	22.89	0	0	53.26	4.24	147.92	2.05	251.87	28.60	221.25	22.07	1	2590.02	3.95	0.44	5	136	22	63	42
1174	80.56	67.69	5163	8056.29	21.46	6768.92	13.56	0	0	83.06	3.24	131.90	1.92	355.99	25.08	256.35	13.90	1	3923.79	6.55	0.61	5	136	23	63	41
1175	80.38	68.06	5164	8038.20	24.48	6805.64	24.49	0	0	53.99	3.45	148.86	1.98	280.38	25.89	283.91	26.17	1	2886.10	4.71	0.38	5	136	24	63	40
1176	78.62	67.42	5166	7861.71	17.03	6742.05	41.63	0	0	45.61	6.46	168.93	1.79	92.80	14.80	217.99	39.37	1	2656.35	4.86	0.24	5	136	25	63	39
1177	81.27	67.09	5167	8127.33	26.71	6708.74	13.12	0	0	70.24	3.09	137.60	1.75	386.93	35.47	221.45	13.20	1	3211.60	4.48	0.61	5	136	26	63	38
1178	80.58	67.37	5168	8057.90	24.47	6737.20	16.25	0	0	53.80	3.47	154.39	1.69	281.06	25.84	197.54	15.42	1	3484.94	4.84	0.48	5	136	27	63	37
1179	80.92	67.36	5169	8091.83	34.52	6735.59	17.61	0	0	56.94	3.82	151.73	2.05	345.10	41.24	206.13	16.93	1	3002.77	5.32	0.43	5	136	28	63	36
1180	80.06	67.52	5170	8006.06	22.90	6752.43	16.83	0	0	62.74	3.65	145.14	1.89	287.37	24.47	222.11	16.53	1	3412.77	4.93	0.51	5	136	29	63	35
1181	80.58	67.36	5171	8057.76	28.04	6735.85	16.25	0	0	66.15	3.04	137.27	1.80	388.35	37.53	246.34	16.42	1	3369.67	4.68	0.60	5	136	30	63	34
1182	79.76	67.71	5173	7975.68	25.68	6770.56	21.25	0	0	51.90	3.75	151.60	1.88	256.44	26.09	229.03	20.48	1	2736.69	3.85	0.38	5	136	31	63	33
1183	79.97	68.11	5175	7997.04	25.51	6811.48	19.18	0	0	53.19	2.84	144.30	1.65	315.86	27.08	269.05	19.95	1	2958.96	3.97	0.48	5	136	32	63	32
1184	80.85	67.15	5177	8085.27	25.53	6714.86	15.06	0	0	69.61	3.02	134.29	1.79	379.40	33.24	247.87	15.31	1	3485.23	5.14	0.61	5	136	33	63	31
1185	80.59	67.30	5179	8059.31	20.59	6730.40	14.36	0	0	80.74	3.22	128.55	1.86	349.72	25.36	250.78	14.52	1	3030.62	4.04	0.63	5	136	34	63	30
1186	80.62	67.91	5182	8061.73	34.07	6791.41	20.50	0	0	48.22	3.12	151.68	1.81	345.20	38.94	246.22	20.53	1	3260.00	5.42	0.39	5	136	35	63	29
1187	80.39	67.36	5183	8038.68	36.79	6735.77	18.37	0	0	52.57	3.69	150.74	2.00	353.16	45.58	206.58	17.69	1	2698.98	4.37	0.41	5	136	36	63	28
1188	80.49	66.93	5184	8048.95	16.64	6692.83	9.67	0	0	90.83	2.77	124.38	1.57	354.10	19.50	234.32	9.75	1	2933.44	4.53	0.74	5	136	37	63	27
1189	80.52	66.63	5185	8051.89	22.15	6662.53	14.35	0	0	74.70	3.97	138.64	1.99	292.27	23.49	207.52	13.91	1	3286.10	5.18	0.57	5	136	38	63	26
1190	80.38	67.42	5186	8037.99	25.85	6742.11	14.36	0	0	65.23	3.13	139.21	1.78	352.91	30.63	230.48	14.24	1	2395.60	3.25	0.55	5	136	39	63	25
1191	80.61	67.47	5187	8060.61	19.85	6746.67	14.48	0	0	78.86	2.78	126.46	1.65	358.66	23.11	271.57	14.46	1	3943.77	3.95	0.70	5	136	40	63	24
1192	80.68	67.02	5190	8067.95	17.69	6701.71	12.74	0	0	73.40	3.65	143.70	1.71	256.85	17.90	200.78	11.92	1	3198.81	4.49	0.60	5	136	41	63	23
1193	80.46	66.40	5191	8045.93	28.42	6640.18	17.04	0	0	59.07	6.33	164.28	2.03	204.00	25.80	123.36	15.18	0	2612.10	2.32	0.31	5	136	42	63	22
1194	80.35	67.36	5192	8034.86	16.00	6736.06	13.32	0	0	77.76	2.48	127.43	1.47	337.27	18.51	278.57	13.41	1	3336.52	4.37	0.71	5	136	43	63	21
1195	80.02	67.35	5193	8001.86	17.18	6734.64	14.90	0	0	69.10	3.76	150.82	1.80	241.81	16.94	215.27	14.09	1	3059.10	6.14	0.50	4	136	44	63	20
1196	80.88	67.17	5194	8088.11	23.46	6717.26	13.28	0	0	74.12	2.91	133.32	1.66	367.91	26.61	240.43	13.43	1	3211.65	3.87	0.68	5	136	45	63	19
1197	80.14	67.59	5197	8013.98	19.01	6759.27	15.77	0	0	68.85	3.17	141.38	1.77	297.57	20.75	254.07	16.09	1	3349.85	5.51	0.56	5	136	46	63	18
1198	80.56	67.43	5198	8055.87	22.38	6743.04	13.07	0	0	72.71	3.17	140.28	1.77	338.83	25.43	230.21	12.94	1	3490.25	5.13	0.60	5	136	47	63	17
1199	80.61	66.89	5199	8061.05	22.25	6688.79	11.62	0	0	74.80	2.92	131.66	1.66	372.67	28.79	224.36	11.65	1	3203.96	5.02	0.64	5	136	48	63	16
1200	80.98	67.01	5200	8097.75	34.14	6700.95	21.75	0	0	48.82	4.97	158.94	2.12	252.01	33.89	168.25	19.86	1	3263.10	4.86	0.31	5	136	49	63	15
1201	80.38	67.23	5203	8038.02	28.74	6723.49	21.18	0	0	49.59	4.59	158.87	1.97	238.12	27.80	179.56	19.55	1	3041.77	4.59	0.36	5	136	50	63	14
1202	80.41	66.65	5204	8041.40	25.08	6664.77	16.44	0	0	61.32	4.22	146.47	1.95	271.72	25.89	186.09	15.58	1	3076.98	5.15	0.47	5	136	51	63	13
1203	79.94	67.18	5206	7994.33	16.11	6718.14	13.25	0	0	77.40	3.44	136.33	1.69	269.50	16.59	217.07	13.24	1	2821.08	4.28	0.65	5	136	52	63	12
1204	80.61	66.85	5207	8060.97	27.51	6685.30	12.47	0	0	77.87	3.31	131.37	1.92	403.45	37.99	222.78	12.48	1	3614.52	5.35	0.61	5	136	53	63	11
1205	81.62	67.29	5208	8162.21	40.88	6729.45	12.17	0	0	73.12	2.91	134.62	1.77	526.18	71.29	222.76	12.31	1	3395.75	5.00	0.66	5	136	54	63	10
1206	80.86	67.87	5209	8085.55	28.90	6786.91	17.73	0	0	71.78	2.93	134.14	1.81	423.76	41.10	275.09	17.01	1	3536.40	6.68	0.63	5	136	55	63	9
1207	80.08	67.53	5210	8008.10	25.62	6752.53	17.84	0	0	65.63	3.81	142.00	2.09	312.23	28.75	234.25	17.80	1	3357.98	5.00	0.48	5	136	56	63	8
1208	80.24	67.10	5211	8023.97	20.23	6709.87	15.10	0	0	70.53	3.09	134.59	1.74	324.15	23.49	246.62	15.33	1	2793.15	4.18	0.60	5	136	57	63	7
1209	80.52	67.38	5212	8052.42	18.70	6737.84	12.68	0	0	77.97	2.65	129.53	1.54	354.45	21.84	254.56	12.76	1	3356.33	4.49	0.72	5	136	58	63	6
1210	81.62	66.61	5213	8161.53	36.48	6660.59	16.76	0	0	51.24	4.97	160.79	1.89	266.23	36.86	135.16	15.09	1	3431.81	4.45	0.34	5	136	59	63	5
1211	79.74	67.84	5214	7974.25	19.95	6784.25	28.51	0	0	48.16	2.99	151.15	1.67	240.07	20.13	320.46	32.39	1	3381.56	4.31	0.44	5	136	60	63	4
1212	80.62	66.87	5216	8061.94	15.80	6686.73	10.41	0	0	85.54	2.71	124.17	1.52	331.22	17.64	241.43	10.53	1	3076.46	4.20	0.73	5	136	61	63	3
1213	80.84	67.16	5218	8083.85	18.34	6716.01	12.22	0	0	81.76	2.90	127.41	1.62	334.49	20.05	243.94	12.36	1	3444.52	4.55	0.70	5	136	62	63	2
1214	80.78	66.34	5219	8078.33	32.87	6634.49	19.80	0	0	53.08	7.10	164.14	2.09	189.21	29.41	114.53	17.53	0	2563.83	2.37	0.24	5	136	63	63	1
1215	65.38	39.23	5139	6538.48	30.15	3923.19	12.87	0	0	52.00	3.02	161.81	1.49	341.93	34.83	176.41	11.87	1	2683.94	3.71	0.50	5	137	1	3	3
1216	66.38	39.10	5142	6637.63	32.73	3909.62	9.84	0	0	64.60	2.80	153.27	1.44	421.10	36.27	180.04	9.11	1	2538.27	3.89	0.64	5	137	2	3	2
1217	69.21	39.20	5145	6920.53	20.79	3920.23	14.80	0	0	65.40	2.89	142.55	1.64	316.21	22.44	254.45	15.04	1	3004.60	4.04	0.56	5	137	3	3	1
1218	65.07	39.53	5146	6506.87	36.04	3953.02	11.13	0	0	51.44	3.10	164.84	1.42	376.60	45.53	146.53	10.16	1	2597.06	4.15	0.52	5	138	1	1	1
1219	63.93	39.57	5152	6392.87	20.48	3957.47	9.63	0	0	64.67	2.83	151.37	1.32	307.99	21.44	173.74	8.82	1	2464.60	3.62	0.65	4	139	1	3	3
1220	64.48	39.65	5155	6447.54	32.14	3964.73	10.48	0	0	61.05	3.00	149.96	1.44	378.41	33.30	168.10	9.59	1	2791.35	3.81	0.60	5	139	2	3	2
1221	64.63	39.58	5156	6463.42	24.17	3958.21	12.98	0	0	69.40	3.24	146.51	1.78	339.14	27.26	219.72	12.43	1	3154.48	4.18	0.53	4	139	3	3	1
1222	71.66	41.04	5154	7165.54	11.94	4103.63	15.66	0	0	69.47	2.71	131.18	1.40	233.36	11.76	277.08	16.07	1	1564.90	3.83	0.66	5	140	1	1	1
1223	65.51	38.94	5162	6551.24	28.96	3894.18	13.54	0	0	50.92	3.01	161.02	1.51	336.51	34.51	182.65	12.60	1	2528.35	3.52	0.48	5	141	1	3	3
1224	64.61	39.10	5163	6460.99	21.57	3909.73	10.83	0	0	66.65	2.54	144.29	1.35	340.38	21.32	221.53	10.39	1	2691.54	3.37	0.66	5	141	2	3	2
1225	67.38	38.47	5167	6737.64	31.74	3847.05	19.52	0	0	62.99	5.06	159.24	2.37	278.86	32.86	189.76	18.39	1	2864.50	3.85	0.43	5	141	3	3	1
1226	68.65	37.81	5164	6865.06	40.38	3781.15	18.93	0	0	50.31	6.33	162.29	2.10	237.64	39.02	117.04	16.88	1	2934.75	3.19	0.25	5	142	1	2	2
1227	70.73	39.84	5165	7073.24	21.06	3984.26	19.75	0	0	57.20	4.67	153.51	1.88	199.20	19.64	188.21	18.18	0	1789.67	1.91	0.41	5	142	2	2	1
1228	63.36	39.65	5171	6336.35	20.82	3965.49	11.69	0	0	72.66	3.53	144.03	1.63	279.18	20.71	188.90	10.74	1	3039.29	5.65	0.62	5	143	1	8	8
1229	64.61	39.48	5172	6460.63	28.73	3947.98	12.16	0	0	60.30	3.23	152.18	1.51	324.48	28.08	178.37	11.12	1	2847.33	3.56	0.58	5	143	2	8	7
1230	64.52	39.29	5175	6451.74	24.97	3929.32	14.86	0	0	60.98	3.10	153.51	1.62	307.33	24.68	227.23	14.29	1	2942.94	3.67	0.56	5	143	3	8	6
1231	65.55	39.47	5177	6555.23	26.80	3947.20	10.63	0	0	61.80	2.82	155.99	1.46	368.14	31.79	185.38	9.85	1	2917.46	4.08	0.60	5	143	4	8	5
1232	64.64	39.36	5178	6463.90	24.90	3936.33	13.41	0	0	58.88	3.53	155.63	1.63	288.36	26.04	176.80	12.29	1	2663.29	4.18	0.51	5	143	5	8	4
1233	66.00	39.14	5179	6599.68	28.88	3913.69	10.86	0	0	67.44	2.78	149.03	1.60	420.92	40.39	209.79	10.43	1	2848.29	4.74	0.59	5	143	6	8	3
1234	66.57	39.26	5181	6657.21	42.84	3925.63	10.87	0	0	70.83	2.32	140.93	1.45	599.79	59.61	237.05	11.01	1	3000.54	3.24	0.73	5	143	7	8	2
1235	65.21	39.56	5182	6520.75	25.81	3956.08	11.77	0	0	60.72	3.45	159.28	1.57	313.58	28.60	163.56	10.84	1	2964.50	4.73	0.54	5	143	8	8	1
1236	83.60	70.17	5179	8359.66	21.78	7016.74	27.32	0	0	50.02	3.36	145.00	1.79	244.21	21.81	282.60	28.37	1	2079.71	3.02	0.43	5	144	1	1	1
1237	64.72	39.29	5181	6472.42	20.87	3928.61	10.27	0	0	71.90	2.61	145.71	1.38	343.03	20.31	221.50	9.82	1	2849.90	3.76	0.70	5	145	1	1	1
1238	64.89	39.18	5187	6489.15	19.41	3918.24	9.56	0	0	70.20	2.10	142.03	1.27	391.27	22.76	248.73	9.62	1	1851.10	3.06	0.68	5	146	1	1	1
1239	64.21	39.36	5194	6420.70	24.70	3936.08	11.73	0	0	67.90	2.37	135.78	1.44	408.73	27.96	253.73	11.96	1	2631.17	3.83	0.65	5	147	1	2	2
1240	65.24	39.29	5197	6523.57	24.41	3929.15	10.96	0	0	65.45	2.65	150.02	1.49	380.91	30.85	212.98	10.61	1	2693.23	4.45	0.61	5	147	2	2	1
1241	83.73	69.89	5196	8373.34	11.71	6989.30	19.11	0	0	60.18	2.54	142.66	1.29	214.95	11.25	298.57	19.64	1	1426.27	2.29	0.65	5	148	1	1	1
1242	71.80	41.01	5197	7179.86	11.29	4101.10	17.09	0	0	80.32	3.16	133.91	1.63	222.02	10.92	292.57	17.69	1	2037.00	3.03	0.67	5	149	1	2	2
1243	72.34	41.31	5200	7234.24	17.12	4131.27	19.51	0	0	71.80	3.76	132.06	1.95	242.45	17.18	267.29	20.03	1	2087.94	3.71	0.57	5	149	2	2	1
1244	78.96	68.30	5209	7895.89	18.29	6830.29	20.42	0	0	63.57	3.57	142.21	1.80	236.24	18.34	261.45	20.80	1	3138.29	4.31	0.55	5	150	1	1	1
1245	71.63	40.10	5215	7163.31	16.90	4010.33	39.04	0	0	48.62	7.19	161.49	1.87	87.69	14.51	201.57	35.20	1	1868.00	3.35	0.22	4	151	1	2	2
1246	71.00	40.06	5219	7100.15	12.36	4005.90	16.08	0	0	80.52	2.62	126.87	1.50	266.22	12.64	323.01	17.20	1	2148.73	3.06	0.71	5	151	2	2	1
1247	68.58	39.20	5218	6858.23	32.11	3920.33	16.28	0	0	58.45	2.89	147.12	1.70	382.67	33.95	250.83	16.47	1	3210.15	3.62	0.53	5	152	1	1	1
1248	64.01	39.51	5222	6401.40	18.09	3950.57	11.28	0	0	68.11	2.82	149.02	1.44	293.10	18.68	214.24	10.66	1	2708.75	5.01	0.64	5	153	1	1	1
1249	81.88	66.99	5224	8187.54	32.27	6699.45	13.54	0	0	66.15	2.89	139.16	1.72	432.91	45.52	230.23	13.68	1	3311.90	3.80	0.62	5	154	1	95	95
1250	81.23	66.88	5227	8122.74	34.43	6687.87	16.63	0	0	53.69	4.59	159.88	1.96	286.91	36.26	153.33	15.12	1	3213.46	4.93	0.39	5	154	2	95	94
1251	80.22	67.63	5228	8021.77	19.04	6762.55	16.05	0	0	67.77	3.79	151.25	1.90	255.75	19.28	225.01	15.40	1	3325.23	4.53	0.47	5	154	3	95	93
1252	80.09	67.02	5229	8008.52	17.55	6702.30	13.63	0	0	81.02	3.77	133.64	1.88	277.46	18.35	217.36	13.57	1	2504.81	3.97	0.62	5	154	4	95	92
1253	80.98	67.60	5230	8097.68	29.58	6759.83	19.42	0	0	54.34	4.02	157.72	2.00	290.25	31.75	203.21	18.74	1	3464.19	5.27	0.46	5	154	5	95	91
1254	80.54	67.78	5231	8054.39	24.68	6778.26	14.53	0	0	76.10	3.10	134.28	1.88	379.11	29.99	260.05	14.95	1	3702.90	5.79	0.59	5	154	6	95	90
1255	80.46	68.02	5232	8046.40	18.60	6802.04	13.19	0	0	81.18	2.52	128.03	1.59	378.58	22.86	291.64	13.74	1	3064.40	4.06	0.68	5	154	7	95	89
1256	80.93	67.28	5235	8092.65	45.48	6727.52	17.88	0	0	51.78	3.65	149.41	2.03	399.84	61.32	201.17	17.08	1	2932.73	5.51	0.41	5	154	8	95	88
1257	81.44	66.56	5236	8144.31	37.93	6656.29	14.47	0	0	62.91	4.46	147.37	2.11	354.98	46.92	161.95	13.40	1	2894.58	5.23	0.47	5	154	9	95	87
1258	80.80	67.34	5237	8079.53	27.22	6734.41	15.83	0	0	68.03	3.43	137.77	1.90	358.53	33.91	224.95	15.98	1	2966.38	4.74	0.60	5	154	10	95	86
1259	80.76	67.33	5238	8075.78	24.81	6733.10	13.18	0	0	79.19	2.92	129.94	1.77	411.98	34.69	249.42	13.34	1	3440.25	5.25	0.66	5	154	11	95	85
1260	80.50	66.58	5239	8049.70	24.19	6658.14	13.39	0	0	65.45	5.58	160.02	1.83	217.48	22.33	122.21	11.95	1	3163.71	4.72	0.41	4	154	12	95	84
1261	80.74	67.42	5240	8073.99	30.65	6742.10	19.96	0	0	58.52	3.22	139.07	1.88	366.25	38.96	249.36	20.09	1	3485.00	4.63	0.57	5	154	13	95	83
1262	80.45	67.69	5242	8045.10	19.15	6768.76	13.28	0	0	79.33	3.26	135.77	1.82	318.85	21.30	241.07	13.39	1	3078.17	4.80	0.63	5	154	14	95	82
1263	80.50	67.95	5243	8050.31	24.09	6794.97	15.92	0	0	66.59	3.05	139.66	1.77	345.67	27.84	251.12	16.22	1	3422.69	5.54	0.59	5	154	15	95	81
1264	80.77	66.94	5244	8076.69	23.87	6694.25	10.37	0	0	79.01	2.53	125.18	1.51	426.91	30.07	238.00	10.50	1	3075.67	3.61	0.71	5	154	16	95	80
1265	80.63	67.35	5246	8063.41	35.64	6735.21	17.09	0	0	60.75	2.81	133.92	1.75	447.74	53.83	256.10	17.29	1	3157.56	4.31	0.57	5	154	17	95	79
1266	81.99	66.96	5248	8198.59	32.12	6696.12	11.33	0	0	74.32	2.71	133.31	1.66	481.08	50.15	231.66	11.46	1	3155.77	5.02	0.65	5	154	18	95	78
1267	80.41	67.12	5249	8040.71	19.54	6712.11	14.69	0	0	72.98	2.86	130.24	1.67	334.52	22.38	261.84	14.97	1	3305.83	3.97	0.65	5	154	19	95	77
1268	80.72	67.16	5250	8071.76	21.74	6715.69	12.04	0	0	81.39	2.90	126.15	1.68	376.40	25.58	241.30	12.19	1	3040.60	3.65	0.70	5	154	20	95	76
1269	81.06	67.24	5252	8105.94	29.49	6723.66	16.64	0	0	65.04	3.02	134.75	1.82	396.13	39.09	252.14	16.89	1	3236.02	5.55	0.56	5	154	21	95	75
1270	80.00	67.78	5253	8000.26	17.24	6777.91	14.41	0	0	82.20	3.08	131.24	1.83	323.15	19.89	275.10	15.00	1	3202.38	7.03	0.61	5	154	22	95	74
1271	80.90	67.35	5255	8089.78	22.14	6734.77	12.74	0	0	74.16	2.54	131.24	1.55	401.24	30.05	256.45	12.88	1	3295.02	4.66	0.70	5	154	23	95	73
1272	79.51	68.14	5256	7950.65	16.49	6814.29	19.22	0	0	70.73	3.07	137.09	1.82	277.05	17.33	313.65	21.67	1	3239.38	5.26	0.52	5	154	24	95	72
1273	80.51	67.52	5257	8050.50	25.12	6752.05	17.13	0	0	69.85	3.27	135.08	1.88	358.17	31.49	248.64	17.15	1	3380.44	4.51	0.60	5	154	25	95	71
1274	80.42	67.93	5258	8042.36	34.63	6793.32	25.54	0	0	47.63	3.64	156.94	2.09	315.25	38.52	257.09	26.05	1	3584.31	6.22	0.30	5	154	26	95	70
1275	80.49	67.76	5259	8049.05	30.94	6775.95	19.65	0	0	54.91	3.25	144.63	1.87	344.86	35.77	245.94	19.94	1	3196.81	4.41	0.48	5	154	27	95	69
1276	80.40	67.14	5260	8039.53	20.01	6714.35	12.49	0	0	74.81	2.77	129.56	1.58	352.76	23.63	241.37	12.65	1	2992.33	3.91	0.68	5	154	28	95	68
1277	80.91	67.35	5261	8091.35	28.54	6735.18	16.24	0	0	59.49	3.71	149.69	1.93	320.49	32.67	204.60	15.57	1	3140.58	5.04	0.48	5	154	29	95	67
1278	80.96	67.64	5262	8096.13	37.15	6763.80	18.01	0	0	67.08	3.11	136.93	1.93	455.11	55.59	258.01	17.84	1	3441.92	4.57	0.60	5	154	30	95	66
1279	80.49	67.51	5263	8049.42	27.24	6751.43	15.20	0	0	70.42	2.63	128.04	1.64	424.68	35.88	269.69	15.15	1	3231.08	4.62	0.66	5	154	31	95	65
1280	80.44	67.96	5264	8044.41	27.90	6795.76	21.40	0	0	52.76	3.19	150.38	1.88	319.35	31.22	269.07	22.32	1	3346.12	4.37	0.40	5	154	32	95	64
1281	80.96	66.95	5267	8096.06	31.73	6695.03	16.33	0	0	53.96	4.43	152.32	1.90	281.12	33.21	157.02	14.88	1	2401.15	4.17	0.38	5	154	33	95	63
1282	80.27	66.96	5268	8026.81	22.72	6696.42	15.66	0	0	68.99	3.59	134.99	1.89	306.55	24.95	223.36	15.66	1	2608.02	3.59	0.57	5	154	34	95	62
1283	81.05	67.47	5269	8105.23	36.18	6747.14	20.41	0	0	52.26	4.18	154.82	2.13	316.26	40.82	199.64	19.54	1	3273.29	4.54	0.38	5	154	35	95	61
1284	80.30	67.29	5272	8029.71	24.17	6728.76	14.80	0	0	69.28	2.95	131.51	1.70	365.58	29.49	244.12	14.97	1	2931.92	3.52	0.62	5	154	36	95	60
1285	80.58	67.58	5273	8058.02	19.52	6757.87	13.63	0	0	78.17	2.49	127.17	1.51	379.29	23.56	277.61	13.47	1	3413.73	4.49	0.72	5	154	37	95	59
1286	80.31	67.11	5276	8031.06	19.06	6710.66	11.08	0	0	86.08	2.78	124.68	1.63	374.90	23.64	245.86	11.26	1	3039.62	4.11	0.71	5	154	38	95	58
1287	80.81	67.20	5279	8081.27	27.46	6719.88	12.94	0	0	75.53	2.77	129.22	1.72	438.98	40.41	250.18	13.16	1	3692.77	5.23	0.65	5	154	39	95	57
1288	80.62	67.59	5280	8061.76	22.02	6759.02	15.13	0	0	68.64	3.17	140.56	1.78	321.68	24.29	245.32	15.29	1	3521.83	5.00	0.58	5	154	40	95	56
1289	80.48	67.10	5282	8047.76	14.93	6709.53	10.17	0	0	87.61	2.31	120.75	1.39	363.75	17.83	269.10	10.41	1	2797.06	3.68	0.77	5	154	41	95	55
1290	80.74	67.38	5283	8073.55	32.25	6737.52	13.49	0	0	67.60	2.69	135.41	1.64	459.65	49.57	238.87	13.65	1	3458.38	4.05	0.65	5	154	42	95	54
1291	80.97	67.24	5284	8096.53	24.98	6723.80	12.66	0	0	70.37	2.67	132.69	1.58	405.17	33.96	238.60	12.83	1	3109.33	4.12	0.66	5	154	43	95	53
1292	80.24	68.31	5285	8023.56	24.63	6830.71	24.83	0	0	63.53	2.96	135.56	1.92	335.90	25.81	353.37	29.79	1	3637.79	4.93	0.48	5	154	44	95	52
1293	80.89	66.61	5286	8089.06	20.50	6661.06	13.09	0	0	78.69	4.76	143.66	2.03	254.61	20.42	169.22	12.13	1	2792.08	5.39	0.54	5	154	45	95	51
1294	81.06	66.88	5287	8106.09	38.63	6687.91	18.93	0	0	51.44	4.69	156.78	2.12	300.35	42.00	164.55	17.32	1	3247.56	4.50	0.33	5	154	46	95	50
1295	80.94	66.79	5288	8093.58	19.99	6678.68	15.77	0	0	69.85	3.96	142.72	1.93	264.37	20.42	211.14	15.45	1	2962.42	3.84	0.54	5	154	47	95	49
1296	80.23	67.72	5290	8023.02	13.52	6771.62	13.97	0	0	91.45	2.86	124.19	1.62	304.64	14.84	282.72	13.56	1	3693.23	5.07	0.75	5	154	48	95	48
1297	80.53	67.43	5291	8052.69	19.06	6743.44	12.40	0	0	81.61	2.56	122.37	1.54	378.07	23.13	264.84	12.43	1	3244.04	4.79	0.73	5	154	49	95	47
1298	79.95	67.95	5292	7994.64	22.46	6795.19	19.65	0	0	60.66	2.96	142.73	1.77	309.52	23.82	295.18	21.51	1	3791.33	4.49	0.49	5	154	50	95	46
1299	80.70	66.56	5293	8070.31	31.92	6655.95	13.89	0	0	58.67	6.14	163.61	1.87	231.13	30.01	103.07	12.28	1	3029.48	4.68	0.33	4	154	51	95	45
1300	80.60	67.08	5294	8059.94	25.48	6708.41	14.68	0	0	63.35	4.33	154.02	1.93	275.64	26.47	169.60	13.47	1	3268.85	4.61	0.46	5	154	52	95	44
1301	80.66	68.00	5295	8066.29	25.57	6799.87	18.10	0	0	66.06	3.19	139.97	1.88	344.88	29.01	264.81	18.54	1	3345.06	5.95	0.57	5	154	53	95	43
1302	81.10	66.80	5298	8110.07	25.50	6679.74	18.37	0	0	57.68	3.86	146.36	1.91	279.45	26.76	209.14	17.99	1	2922.10	4.11	0.49	5	154	54	95	42
1303	80.69	66.53	5299	8069.24	42.57	6652.61	21.38	0	0	44.45	6.26	164.60	2.07	229.73	40.06	118.12	19.07	1	3403.50	4.92	0.20	4	154	55	95	41
1304	80.32	67.30	5300	8031.62	21.77	6730.18	16.36	0	0	74.19	3.25	127.10	1.87	335.20	25.13	257.19	16.52	1	2703.35	3.76	0.62	5	154	56	95	40
1305	79.44	68.15	5302	7944.47	17.88	6815.18	21.01	0	0	60.91	3.33	144.09	1.80	246.46	18.02	282.02	22.27	1	2668.58	3.81	0.46	5	154	57	95	39
1306	80.28	67.59	5303	8027.52	34.20	6758.57	27.29	0	0	44.26	4.07	156.21	2.13	273.71	35.68	232.49	26.53	1	3207.54	4.60	0.25	5	154	58	95	38
1307	80.76	67.89	5304	8075.98	21.70	6788.79	15.13	0	0	71.08	2.90	137.86	1.71	344.15	24.32	264.80	15.56	1	3424.98	5.48	0.62	5	154	59	95	37
1308	80.73	67.60	5306	8073.11	43.48	6759.72	14.15	0	0	67.33	2.54	131.57	1.63	560.82	80.00	253.15	14.11	1	3339.69	6.16	0.68	5	154	60	95	36
1309	80.86	68.17	5307	8085.67	35.03	6817.21	20.39	0	0	48.44	3.09	151.03	1.79	350.18	39.09	245.62	20.48	1	3424.96	4.81	0.42	5	154	61	95	35
1310	80.88	67.56	5309	8088.36	28.51	6755.88	16.02	0	0	53.52	2.98	145.88	1.66	346.40	34.57	221.78	15.82	1	3372.23	5.10	0.51	5	154	62	95	34
1311	79.33	67.82	5311	7932.61	20.54	6782.10	20.03	0	0	60.96	3.20	139.89	1.74	264.54	20.67	279.19	21.07	1	2684.94	4.01	0.54	5	154	63	95	33
1312	81.44	67.82	5313	8144.27	44.68	6782.29	18.95	0	0	70.03	3.09	130.22	1.99	515.02	68.79	273.51	18.30	1	3785.17	5.49	0.61	5	154	64	95	32
1313	80.38	67.39	5314	8037.92	25.76	6739.20	14.32	0	0	77.62	2.88	125.27	1.77	413.58	33.91	262.00	14.42	1	3094.75	4.08	0.66	5	154	65	95	31
1314	80.22	67.41	5315	8021.52	20.23	6740.93	15.16	0	0	73.82	3.01	130.85	1.71	335.76	23.53	253.69	15.23	1	2951.46	4.40	0.64	5	154	66	95	30
1315	80.59	66.89	5316	8059.46	25.00	6688.91	11.56	0	0	77.54	2.88	130.12	1.68	402.76	31.25	231.64	11.65	1	3231.54	4.49	0.67	5	154	67	95	29
1316	80.45	67.25	5317	8045.29	28.59	6725.36	17.92	0	0	63.31	4.62	150.84	2.20	280.04	29.82	192.79	16.81	1	3000.92	3.83	0.42	5	154	68	95	28
1317	80.85	67.60	5318	8084.68	29.67	6760.40	18.94	0	0	54.82	3.62	148.22	1.94	317.64	33.88	220.43	18.68	1	3062.58	4.69	0.45	5	154	69	95	27
1318	80.17	67.52	5320	8016.55	19.13	6752.30	17.00	0	0	70.66	3.18	133.83	1.73	301.80	20.92	253.06	16.94	1	2995.75	4.69	0.64	5	154	70	95	26
1319	80.65	68.18	5321	8064.72	33.29	6818.25	21.36	0	0	62.69	2.85	134.37	1.89	426.19	42.95	310.04	22.17	1	3336.23	5.48	0.50	5	154	71	95	25
1320	80.74	67.11	5323	8074.34	24.58	6711.08	14.58	0	0	67.61	3.32	138.81	1.80	341.85	29.60	219.70	14.64	1	2939.40	5.24	0.59	5	154	72	95	24
1321	80.96	67.27	5324	8096.44	42.62	6726.83	17.08	0	0	49.77	3.36	151.77	1.85	394.82	56.73	201.08	16.30	1	3352.79	4.63	0.44	5	154	73	95	23
1322	80.61	67.37	5325	8061.28	24.05	6737.32	12.98	0	0	72.14	2.64	132.46	1.58	406.45	33.42	246.86	13.12	1	3253.21	4.73	0.67	5	154	74	95	22
1323	80.14	66.80	5326	8013.62	18.03	6680.07	15.21	0	0	77.66	4.42	139.42	2.01	240.42	17.69	203.10	14.74	1	3026.17	4.99	0.56	5	154	75	95	21
1324	80.23	66.52	5327	8022.84	29.20	6652.43	18.34	0	0	56.16	8.06	167.28	1.95	156.41	25.59	98.13	15.94	1	2658.92	4.22	0.24	5	154	76	95	20
1325	81.29	67.10	5328	8129.38	141.30	6710.02	12.32	0	0	60.68	2.53	136.40	1.65	993.64	450.68	222.02	12.45	1	3321.73	4.62	0.65	5	154	77	95	19
1326	79.03	68.95	5329	7903.01	23.50	6895.39	20.43	0	0	50.28	3.56	148.47	1.69	237.91	23.55	223.01	19.57	1	2911.92	4.32	0.46	5	154	78	95	18
1327	79.62	67.64	5330	7962.44	16.33	6763.66	14.74	0	0	80.42	3.06	126.62	1.77	299.75	17.53	278.26	15.42	1	2586.17	4.51	0.62	5	154	79	95	17
1328	80.90	67.11	5331	8090.32	25.25	6710.94	16.33	0	0	67.77	3.46	137.50	1.93	338.22	30.04	232.66	16.50	1	3079.92	3.86	0.56	5	154	80	95	16
1329	81.00	67.04	5332	8099.74	27.54	6704.37	11.26	0	0	68.76	2.38	131.01	1.46	454.16	41.04	238.78	11.44	1	3564.65	4.29	0.70	5	154	81	95	15
1330	81.02	68.22	5334	8101.83	32.84	6822.28	18.01	0	0	68.28	2.99	135.85	1.89	425.88	39.40	278.60	18.36	1	3096.00	4.95	0.57	5	154	82	95	14
1331	80.51	67.07	5335	8051.26	24.14	6706.55	15.39	0	0	60.55	4.22	155.64	1.86	260.48	24.33	174.10	14.14	1	3114.54	4.49	0.45	5	154	83	95	13
1332	80.40	67.37	5336	8040.19	19.92	6736.53	14.90	0	0	78.32	3.06	128.49	1.77	338.91	22.96	259.21	15.00	1	2928.94	3.65	0.67	5	154	84	95	12
1333	79.59	67.94	5338	7959.05	17.64	6794.19	18.99	0	0	70.09	3.08	135.52	1.84	287.99	18.76	311.16	21.48	1	3117.54	3.70	0.51	5	154	85	95	11
1334	80.75	67.54	5339	8075.26	25.17	6754.12	13.74	0	0	70.88	3.40	140.73	1.85	339.82	28.00	220.02	13.49	1	3524.67	5.35	0.59	5	154	86	95	10
1335	79.63	67.94	5341	7962.65	15.71	6793.51	17.01	0	0	71.22	3.26	139.87	1.77	253.54	16.00	277.06	17.91	1	3412.19	4.43	0.55	5	154	87	95	9
1336	79.91	68.11	5342	7991.10	23.60	6811.36	23.97	0	0	53.34	3.67	152.47	1.99	261.18	24.17	262.87	24.65	1	2934.42	5.07	0.35	5	154	88	95	8
1337	79.34	68.21	5343	7934.19	14.84	6821.19	18.74	0	0	62.11	2.63	137.96	1.40	242.35	14.91	300.11	19.77	1	2493.35	3.26	0.64	5	154	89	95	7
1338	81.21	67.68	5344	8121.20	33.01	6767.52	12.69	0	0	67.88	2.28	133.57	1.43	508.46	52.42	251.36	12.58	1	3477.94	4.51	0.73	5	154	90	95	6
1339	81.26	67.17	5345	8125.57	29.94	6716.77	11.01	0	0	71.32	2.55	133.76	1.52	463.50	43.76	225.49	11.13	1	3081.10	4.02	0.70	5	154	91	95	5
1340	80.90	67.81	5346	8089.62	22.67	6780.83	15.88	0	0	65.32	2.74	138.51	1.63	345.63	25.02	270.41	16.42	1	3400.10	7.53	0.61	5	154	92	95	4
1341	80.96	67.46	5349	8095.74	19.72	6745.88	14.97	0	0	66.60	2.64	135.23	1.51	339.05	23.45	255.69	15.00	1	2896.27	4.30	0.66	5	154	93	95	3
1342	80.96	67.28	5350	8095.82	27.04	6728.26	12.53	0	0	76.50	2.62	130.97	1.64	451.95	40.30	255.34	12.71	1	3217.15	3.73	0.69	5	154	94	95	2
1343	81.26	67.31	5352	8126.17	23.14	6731.23	11.04	0	0	81.22	2.48	125.34	1.48	425.31	26.41	250.17	11.15	1	3388.58	4.38	0.75	5	154	95	95	1
1344	70.61	38.06	5227	7060.58	18.50	3806.10	13.02	0	0	85.74	4.96	151.37	2.11	238.88	18.17	176.62	11.92	1	3222.15	4.61	0.57	5	155	1	10	10
1345	69.54	37.87	5228	6954.36	13.13	3786.67	9.53	0	0	121.41	3.60	124.25	1.96	307.25	14.33	236.77	9.59	1	3490.52	4.79	0.76	5	155	2	10	9
1346	68.57	37.20	5229	6857.04	15.43	3720.25	10.36	0	0	115.05	9.06	175.45	2.19	150.68	13.51	101.25	9.09	1	3464.00	5.70	0.50	4	155	3	10	8
1347	67.43	37.91	5230	6743.09	20.52	3791.46	13.05	0	0	87.36	3.51	142.13	1.97	337.17	23.22	238.31	13.18	1	3912.46	3.93	0.67	5	155	4	10	7
1348	67.22	37.93	5231	6722.49	14.96	3793.21	10.31	0	0	103.02	3.51	142.26	1.88	312.76	16.91	225.65	10.34	1	3916.33	7.08	0.72	5	155	5	10	6
1349	67.94	37.90	5232	6793.70	26.56	3790.06	19.85	0	0	71.21	5.77	167.39	2.63	247.86	26.35	192.97	18.40	1	3993.10	5.32	0.38	5	155	6	10	5
1350	69.85	38.11	5233	6984.89	16.39	3810.92	13.00	0	0	91.86	4.65	149.76	2.15	244.76	16.22	200.90	12.20	1	3253.08	3.81	0.58	5	155	7	10	4
1351	68.98	37.90	5234	6898.24	16.28	3790.17	11.07	0	0	109.59	4.04	132.51	2.16	312.33	18.27	224.55	11.07	1	3276.69	4.55	0.69	5	155	8	10	3
1352	69.75	37.17	5235	6974.63	14.39	3716.67	9.16	0	0	124.15	8.63	168.61	2.15	159.47	12.63	101.58	8.06	1	3094.88	5.64	0.55	4	155	9	10	2
1353	69.00	37.73	5236	6899.66	18.98	3773.14	13.39	0	0	79.65	3.81	143.41	1.94	288.70	20.31	213.38	13.14	1	3255.60	4.27	0.61	5	155	10	10	1
1354	64.38	39.46	5228	6437.51	24.36	3945.90	11.38	0	0	71.03	3.07	146.18	1.61	343.55	24.97	207.37	10.69	1	2715.98	2.79	0.61	5	156	1	1	1
1355	64.67	39.23	5236	6466.78	25.99	3923.49	12.03	0	0	58.35	3.65	162.90	1.53	286.32	26.94	150.96	10.90	1	2387.06	3.00	0.52	5	157	1	2	2
1356	65.04	39.43	5237	6503.64	14.22	3943.35	8.93	0	0	69.76	2.68	155.46	1.25	273.08	14.73	184.40	8.23	1	2107.48	4.70	0.69	5	157	2	2	1
1357	69.04	37.53	5244	6903.51	18.27	3752.94	14.75	0	0	84.73	4.69	147.31	2.21	250.26	18.19	205.54	14.17	1	3407.04	4.55	0.56	5	158	1	17	17
1358	67.39	37.45	5245	6738.71	21.33	3744.85	11.74	0	0	96.58	2.84	125.34	1.79	432.34	31.28	269.14	11.79	1	3800.50	4.46	0.74	5	158	2	17	16
1359	67.82	37.72	5246	6781.55	25.02	3772.17	16.93	0	0	64.86	3.69	152.86	1.97	309.64	27.77	225.25	16.83	1	3312.17	3.58	0.54	5	158	3	17	15
1360	68.30	37.87	5247	6830.12	17.47	3787.03	9.32	0	0	97.51	3.00	133.32	1.67	358.92	20.08	226.07	9.33	1	2902.54	3.50	0.75	5	158	4	17	14
1361	67.32	37.71	5248	6731.79	15.86	3771.28	11.81	0	0	105.77	4.88	144.30	2.28	259.58	16.01	197.00	11.35	1	3274.25	4.95	0.63	5	158	5	17	13
1362	66.51	38.17	5249	6650.57	13.12	3817.03	10.58	0	0	110.71	4.26	147.53	2.10	259.09	13.28	214.53	10.14	1	3528.52	5.35	0.66	5	158	6	17	12
1363	65.84	38.19	5250	6584.04	16.55	3819.29	11.72	0	0	95.61	4.20	153.42	2.10	278.99	17.42	209.07	11.19	1	3682.40	5.91	0.63	5	158	7	17	11
1364	65.94	38.03	5251	6594.46	16.36	3803.16	11.44	0	0	100.25	4.23	153.68	2.15	283.94	17.37	213.37	10.93	1	3793.17	4.80	0.62	5	158	8	17	10
1365	66.12	38.15	5252	6612.22	13.83	3814.66	9.90	0	0	112.49	4.18	148.14	2.08	276.44	14.48	209.09	9.43	1	3925.52	5.54	0.68	5	158	9	17	9
1366	66.03	37.92	5253	6602.79	15.87	3791.58	9.96	0	0	101.29	4.46	153.88	2.02	267.36	16.24	178.62	9.16	1	3379.02	5.23	0.65	5	158	10	17	8
1367	66.35	37.91	5254	6634.76	15.05	3791.18	12.25	0	0	104.47	5.41	157.00	2.31	224.83	14.28	185.85	11.26	1	3617.96	6.54	0.59	5	158	11	17	7
1368	66.41	37.82	5255	6641.07	17.06	3782.03	11.42	0	0	103.32	4.20	140.41	2.17	303.29	18.92	213.67	11.28	1	3497.35	5.95	0.66	5	158	12	17	6
1369	66.31	37.95	5256	6630.51	19.01	3794.69	13.02	0	0	89.90	5.17	160.85	2.28	250.61	18.81	178.34	11.96	1	3421.94	6.62	0.55	5	158	13	17	5
1370	67.43	37.69	5257	6743.25	16.64	3768.60	10.52	0	0	102.55	3.91	140.79	2.04	311.85	18.82	212.17	10.32	1	3466.79	4.27	0.68	5	158	14	17	4
1371	68.80	37.69	5258	6880.35	14.80	3768.88	10.09	0	0	111.26	4.24	138.48	2.08	281.85	15.57	203.67	9.78	1	3781.15	5.59	0.69	5	158	15	17	3
1372	69.15	38.14	5259	6914.51	13.66	3814.00	10.84	0	0	105.71	4.90	152.38	2.08	226.85	13.02	183.12	9.99	1	3926.98	5.93	0.64	5	158	16	17	2
1373	69.97	38.55	5261	6997.43	14.43	3854.77	17.77	0	0	82.83	3.08	129.85	1.80	270.64	14.80	323.25	19.77	1	3173.38	3.67	0.65	5	158	17	17	1
1374	65.15	38.52	5246	6514.69	23.08	3852.39	17.21	0	0	74.92	2.91	137.94	1.74	361.94	24.95	285.50	17.04	1	3771.62	3.88	0.67	5	159	1	2	2
1375	63.79	39.08	5248	6379.00	21.95	3907.67	12.58	0	0	70.39	3.16	142.86	1.58	298.93	20.94	217.35	11.94	1	2893.94	4.30	0.65	5	159	2	2	1
1376	78.50	69.27	5246	7850.47	19.27	6926.86	20.18	0	0	58.42	3.76	140.22	1.78	226.36	18.83	232.14	20.00	1	2633.42	4.00	0.47	5	160	1	1	1
1377	83.71	71.19	5254	8370.89	12.64	7119.47	22.39	0	0	57.94	6.02	161.77	1.46	93.53	11.03	165.70	19.66	1	1360.52	2.53	0.36	4	161	1	2	2
1378	83.77	70.86	5256	8377.09	12.01	7086.02	14.37	0	0	64.82	2.67	137.41	1.28	223.72	11.58	244.75	14.42	1	1163.83	2.11	0.67	5	161	2	2	1
1379	64.82	39.50	5261	6482.25	31.12	3950.12	12.35	0	0	60.89	3.62	152.43	1.56	312.36	29.39	162.15	11.18	1	2093.58	2.54	0.54	5	162	1	1	1
1380	79.10	67.97	5262	7909.65	15.15	6797.48	26.19	0	0	61.54	3.25	143.64	1.66	211.75	15.05	320.06	27.53	1	3202.33	4.00	0.60	5	163	1	1	1
1381	70.60	37.76	5267	7060.22	10.15	3775.72	9.19	0	0	109.43	3.02	126.01	1.58	269.07	10.48	244.54	9.26	1	2702.17	4.56	0.79	5	164	1	10	10
1382	71.23	38.90	5268	7123.18	10.43	3890.35	12.97	0	0	96.90	3.00	127.37	1.67	248.02	10.60	302.39	14.36	1	2645.98	4.34	0.72	5	164	2	10	9
1383	70.67	38.87	5269	7067.00	20.19	3886.52	15.44	0	0	75.77	2.66	125.67	1.51	335.33	18.01	297.63	16.19	1	2830.46	2.86	0.72	5	164	3	10	8
1384	68.55	37.63	5271	6855.20	18.18	3763.34	16.81	0	0	76.55	6.48	168.33	2.12	166.50	16.21	153.95	14.98	0	2992.17	2.65	0.41	5	164	4	10	7
1385	67.33	37.30	5272	6733.50	13.35	3729.95	10.23	0	0	119.49	7.39	169.37	2.17	166.73	11.82	127.88	9.06	0	3417.71	4.09	0.59	5	164	5	10	6
1386	67.32	37.74	5273	6732.27	15.22	3774.07	11.24	0	0	114.33	4.56	139.16	2.30	282.41	16.13	214.51	11.05	1	3836.60	5.66	0.67	5	164	6	10	5
1387	68.65	37.74	5274	6864.78	16.55	3774.35	10.74	0	0	96.63	3.67	137.14	1.90	304.73	18.05	215.14	10.58	1	3162.54	4.58	0.69	5	164	7	10	4
1388	68.59	37.49	5275	6858.88	24.31	3748.56	12.76	0	0	73.98	3.90	146.70	1.93	315.37	26.81	189.72	12.08	1	3077.08	3.84	0.57	5	164	8	10	3
1389	67.78	37.88	5277	6778.23	22.11	3788.45	14.76	0	0	87.37	3.02	129.32	1.81	394.56	28.68	270.00	14.15	1	3484.54	3.75	0.71	5	164	9	10	2
1390	67.80	38.64	5281	6780.14	38.55	3863.70	19.48	0	0	50.75	3.88	155.34	1.92	319.46	39.67	196.30	18.64	1	3319.56	4.14	0.45	5	164	10	10	1
1391	78.12	69.65	5269	7811.74	13.15	6965.02	19.17	0	0	72.49	6.84	154.33	1.74	107.47	11.57	156.31	16.93	1	2242.83	3.30	0.40	5	165	1	1	1
1392	64.96	39.27	5271	6496.25	33.67	3927.45	12.86	0	0	63.41	3.95	157.81	1.83	339.35	36.24	162.81	11.75	1	2818.33	3.82	0.52	5	166	1	1	1
1393	78.17	69.53	5275	7816.78	13.89	6953.21	20.92	0	0	70.21	8.74	165.15	1.77	86.22	12.35	129.26	18.20	1	2100.17	3.61	0.30	4	167	1	1	1
1394	66.18	38.78	5277	6618.04	32.33	3877.50	11.63	0	0	68.18	3.02	149.95	1.60	410.39	30.84	207.18	10.95	1	2820.92	4.10	0.63	5	168	1	2	2
1395	64.88	39.58	5278	6488.45	23.52	3957.94	8.49	0	0	70.85	2.78	150.43	1.37	366.60	26.50	171.62	7.80	1	2684.83	4.17	0.69	4	168	2	2	1
1396	66.75	38.58	5288	6675.35	69.97	3857.84	14.18	0	0	52.10	3.02	152.70	1.76	569.83	121.78	193.39	13.63	1	2749.96	4.44	0.54	5	169	1	7	7
1397	64.92	39.53	5290	6492.03	26.52	3953.06	13.09	0	0	61.24	3.22	152.09	1.64	325.95	28.40	196.71	12.18	1	2571.00	3.99	0.54	5	169	2	7	6
1398	64.45	39.22	5293	6445.33	21.96	3922.09	11.33	0	0	63.01	2.62	149.00	1.36	325.39	22.01	213.16	10.72	1	2832.62	3.78	0.65	5	169	3	7	5
1399	64.83	39.53	5297	6482.64	26.72	3952.65	12.16	0	0	53.36	3.25	165.61	1.41	294.75	27.76	156.63	11.04	1	2691.40	3.50	0.53	5	169	4	7	4
1400	64.33	39.27	5301	6433.12	25.98	3927.38	12.07	0	0	62.94	2.85	146.30	1.51	349.06	26.93	209.82	11.39	1	2562.25	3.85	0.61	5	169	5	7	3
1401	64.15	39.70	5303	6414.83	22.60	3970.17	14.10	0	0	60.63	3.92	156.98	1.70	259.12	22.76	171.33	12.97	1	2411.94	4.55	0.48	5	169	6	7	2
1402	65.21	39.68	5304	6520.68	33.72	3968.40	12.55	0	0	57.27	3.38	159.16	1.66	365.62	41.31	168.63	11.61	1	2846.62	6.08	0.50	5	169	7	7	1
1403	79.55	68.10	5290	7955.47	18.21	6810.21	26.93	0	0	57.34	4.08	155.48	1.90	197.68	17.32	265.00	27.32	1	3693.23	5.07	0.48	5	170	1	1	1
1404	70.38	38.22	5293	7038.31	15.70	3822.40	15.61	0	0	78.82	2.83	129.63	1.61	280.94	15.41	306.36	17.21	1	3015.29	3.54	0.70	5	171	1	11	11
1405	70.20	37.86	5294	7019.72	13.06	3785.92	8.91	0	0	120.93	5.53	152.77	2.08	219.26	12.21	152.24	8.03	1	3503.73	5.43	0.68	5	171	2	11	10
1406	71.12	39.00	5295	7112.00	15.00	3900.03	15.58	0	0	75.33	3.14	137.87	1.71	258.70	15.33	277.83	16.41	1	2551.54	3.19	0.62	5	171	3	11	9
1407	71.39	39.22	5296	7139.09	13.60	3922.02	14.08	0	0	74.48	2.82	137.79	1.55	262.74	13.99	274.67	14.74	1	2712.71	2.94	0.67	5	171	4	11	8
1408	70.85	38.83	5297	7084.97	12.47	3883.32	9.98	0	0	90.12	2.33	124.56	1.33	312.99	12.93	272.32	10.30	1	2874.12	3.73	0.79	5	171	5	11	7
1409	72.50	40.67	5299	7249.63	10.48	4066.87	13.07	0	0	106.71	4.66	137.13	2.01	186.42	9.82	230.62	12.50	1	2562.15	5.35	0.67	5	171	6	11	6
1410	72.35	40.58	5300	7235.08	12.70	4058.45	12.83	0	0	104.39	6.62	153.52	2.10	155.02	11.29	156.68	11.41	0	2247.27	4.04	0.56	5	171	7	11	5
1411	72.68	41.70	5301	7268.26	13.34	4169.61	16.48	0	0	96.52	7.36	155.70	2.24	135.40	11.84	167.12	14.63	0	1734.23	3.14	0.47	4	171	8	11	4
1412	72.04	40.90	5302	7203.65	11.74	4089.61	11.80	0	0	91.33	4.24	144.29	1.75	197.02	10.85	197.40	10.94	0	2234.92	3.21	0.65	5	171	9	11	3
1413	71.67	40.43	5303	7166.54	17.42	4043.45	17.63	0	0	66.34	3.64	144.15	1.81	240.47	17.27	240.21	17.59	1	2648.40	3.60	0.52	5	171	10	11	2
1414	70.90	40.18	5307	7090.26	14.59	4017.65	20.20	0	0	64.37	2.67	134.29	1.49	249.40	14.78	321.75	21.81	1	2204.08	2.75	0.64	5	171	11	11	1
1415	71.68	40.28	5312	7167.81	19.91	4028.30	16.89	0	0	72.66	3.24	132.15	1.85	292.78	20.14	281.62	17.96	1	2671.54	4.15	0.57	5	172	1	1	1
1416	65.55	39.30	5315	6554.71	22.60	3930.42	11.87	0	0	53.40	3.09	163.63	1.37	285.45	23.95	162.41	10.84	1	2745.75	4.09	0.52	5	173	1	1	1
1417	71.44	40.03	5320	7144.13	18.18	4002.86	17.40	0	0	72.05	2.85	127.74	1.67	293.71	17.95	311.88	19.61	1	3092.10	3.64	0.64	5	174	1	7	7
1418	70.71	39.73	5322	7071.24	12.81	3973.48	15.22	0	0	70.16	2.47	133.70	1.36	251.67	12.93	304.55	16.68	1	2180.73	3.11	0.69	5	174	2	7	6
1419	68.22	38.82	5324	6822.12	29.54	3882.09	10.83	0	0	73.70	2.49	135.56	1.53	471.36	39.72	239.10	10.98	1	3366.33	4.01	0.69	5	174	3	7	5
1420	65.44	39.01	5325	6543.67	32.78	3900.53	10.09	0	0	68.20	2.72	145.90	1.58	463.90	51.12	202.80	9.59	1	2832.73	4.81	0.61	5	174	4	7	4
1421	64.43	39.42	5326	6443.25	16.31	3942.27	10.71	0	0	72.59	2.71	144.28	1.46	305.42	17.80	226.03	10.33	1	2400.21	3.70	0.63	4	174	5	7	3
1422	64.29	39.44	5328	6428.84	22.32	3944.18	10.62	0	0	63.48	3.68	159.86	1.49	276.01	23.00	143.83	9.61	1	2768.83	4.73	0.56	5	174	6	7	2
1423	63.89	39.24	5331	6388.84	23.87	3924.08	13.77	0	0	54.67	3.00	153.17	1.47	293.85	24.83	197.67	12.82	1	2568.58	2.80	0.54	5	174	7	7	1
1424	64.11	39.69	5321	6411.37	27.24	3969.30	13.09	0	0	66.80	2.98	141.81	1.58	355.20	25.18	228.88	12.63	1	2885.65	4.72	0.63	5	175	1	1	1
1425	68.55	39.08	5334	6855.30	26.21	3907.88	17.23	0	0	68.13	3.07	137.95	1.77	351.25	26.77	265.24	17.56	1	3211.94	4.11	0.61	5	176	1	1	1
1426	65.20	39.19	5338	6520.48	27.13	3919.23	10.61	0	0	72.65	2.57	138.46	1.53	430.22	31.55	232.84	10.49	1	2663.67	4.79	0.65	5	177	1	11	11
1427	64.50	39.72	5340	6450.09	25.22	3972.44	10.74	0	0	57.47	2.51	151.77	1.34	365.36	30.01	195.50	10.04	1	2334.98	3.57	0.60	5	177	2	11	10
1428	63.19	39.51	5343	6318.67	26.46	3951.14	14.75	0	0	58.39	3.39	148.13	1.64	296.91	26.89	196.56	13.99	1	2865.23	3.53	0.52	5	177	3	11	9
1429	65.40	39.55	5346	6540.31	26.88	3955.44	11.87	0	0	60.86	3.35	161.60	1.60	326.96	30.19	170.89	10.89	1	3173.71	4.94	0.54	5	177	4	11	8
1430	63.88	39.42	5348	6388.09	21.41	3941.84	12.59	0	0	66.07	3.45	150.93	1.63	281.53	22.02	190.34	11.62	1	2375.15	4.01	0.55	5	177	5	11	7
1431	64.95	39.43	5350	6495.00	32.11	3942.65	10.45	0	0	57.41	3.10	156.23	1.47	377.42	41.04	154.29	9.57	1	2430.04	3.84	0.56	4	177	6	11	6
1432	64.94	39.32	5351	6493.77	15.90	3932.30	9.33	0	0	64.88	2.97	158.78	1.25	259.29	15.97	160.84	8.49	1	2471.00	4.25	0.65	5	177	7	11	5
1433	64.64	39.19	5353	6464.32	19.21	3918.89	10.46	0	0	78.24	2.76	138.61	1.56	351.56	22.05	230.82	10.30	1	2569.90	5.15	0.66	5	177	8	11	4
1434	66.19	38.99	5354	6618.68	31.29	3898.65	11.04	0	0	57.20	2.67	154.00	1.45	410.09	43.36	189.89	10.35	1	2525.35	4.18	0.57	5	177	9	11	3
1435	65.31	39.34	5356	6531.04	26.66	3934.49	9.80	0	0	63.09	2.77	156.48	1.42	379.93	33.23	178.52	9.06	1	2768.48	5.05	0.62	4	177	10	11	2
1436	64.86	39.38	5359	6486.05	34.39	3937.70	11.42	0	0	58.85	3.93	162.82	1.67	343.17	40.98	135.15	10.37	1	2322.23	3.65	0.49	5	177	11	11	1
1437	83.68	70.34	5339	8367.60	15.39	7033.99	20.41	0	0	71.50	3.03	132.57	1.67	266.79	15.85	300.15	19.85	1	2620.23	3.20	0.63	5	178	1	1	1
1438	80.49	67.28	5357	8048.90	21.90	6727.95	13.70	0	0	80.89	3.05	126.90	1.79	368.04	26.26	252.26	13.86	1	2477.73	4.23	0.66	5	179	1	12	12
1439	79.96	67.97	5358	7996.25	21.06	6797.47	18.87	0	0	63.41	3.50	148.49	1.96	283.35	22.50	260.83	19.36	1	3285.54	4.75	0.44	5	179	2	12	11
1440	80.80	67.45	5359	8080.31	27.22	6745.18	18.55	0	0	54.25	3.96	151.73	1.91	276.58	28.45	198.39	17.67	1	3156.62	4.57	0.41	5	179	3	12	10
1441	80.65	66.96	5360	8064.82	34.22	6695.75	14.68	0	0	53.23	3.77	155.02	1.78	331.61	40.18	164.77	13.49	1	2974.19	4.01	0.43	5	179	4	12	9
1442	80.33	67.72	5361	8033.46	20.46	6771.87	15.26	0	0	73.43	3.22	137.20	1.85	321.93	23.10	255.69	15.61	1	3634.62	4.19	0.59	5	179	5	12	8
1443	79.99	68.06	5362	7999.14	20.54	6806.05	24.75	0	0	61.66	2.97	136.72	1.84	292.45	21.44	347.35	29.91	1	3133.98	4.72	0.48	5	179	6	12	7
1444	80.55	67.24	5364	8054.75	33.97	6723.76	17.05	0	0	51.26	3.56	149.84	1.84	336.77	40.56	194.86	16.12	1	2393.02	4.37	0.43	5	179	7	12	6
1445	80.90	67.53	5367	8090.38	27.43	6752.50	16.45	0	0	61.19	2.83	141.19	1.64	379.59	35.53	243.08	16.50	1	3869.81	5.82	0.63	5	179	8	12	5
1446	80.36	67.24	5368	8036.17	25.00	6723.97	17.48	0	0	58.32	3.63	150.68	1.89	288.04	26.60	220.92	16.74	1	2617.00	4.48	0.41	5	179	9	12	4
1447	81.38	66.95	5369	8137.78	39.17	6694.82	16.54	0	0	54.37	4.79	160.10	1.92	284.49	38.67	146.31	14.90	1	3168.56	4.41	0.37	5	179	10	12	3
1448	80.19	67.93	5371	8018.96	23.00	6793.43	16.16	0	0	65.24	3.00	139.08	1.73	321.99	23.93	266.12	16.71	1	2862.92	3.99	0.52	5	179	11	12	2
1449	79.54	67.85	5374	7954.50	15.39	6785.49	20.46	0	0	71.10	3.55	140.11	1.92	234.31	15.35	298.03	22.45	1	2777.50	4.30	0.50	4	179	12	12	1
1450	71.64	40.76	5362	7163.81	15.13	4076.01	18.95	0	0	60.70	4.04	146.92	1.64	177.27	13.92	217.73	17.99	1	1556.75	4.15	0.50	5	180	1	1	1
1451	64.53	39.15	5364	6452.95	21.83	3915.47	12.46	0	0	73.89	2.85	138.74	1.60	343.47	21.92	246.25	12.47	1	2796.17	5.13	0.64	5	181	1	15	15
1452	64.44	39.30	5367	6443.83	27.79	3930.09	14.11	0	0	60.22	3.36	152.58	1.66	311.23	27.68	198.61	13.11	1	2599.00	4.45	0.54	5	181	2	15	14
1453	65.01	38.83	5371	6501.02	18.14	3883.45	14.84	0	0	62.68	2.99	153.43	1.61	282.10	19.29	242.55	14.73	1	2508.75	3.71	0.51	5	181	3	15	13
1454	64.44	38.39	5372	6443.76	14.81	3838.99	10.11	0	0	95.29	3.21	139.89	1.73	306.47	16.16	230.65	9.99	1	3186.00	4.25	0.71	5	181	4	15	12
1455	63.94	38.60	5373	6394.49	19.10	3860.06	14.21	0	0	76.59	3.68	149.69	1.93	290.46	20.58	225.51	14.06	1	3427.65	4.24	0.58	5	181	5	15	11
1456	63.16	39.28	5374	6316.33	10.65	3928.36	7.76	0	0	117.60	4.48	154.51	1.71	214.01	10.01	159.24	7.00	1	3588.46	6.82	0.75	5	181	6	15	10
1457	62.15	40.00	5375	6214.99	7.96	4000.39	7.03	0	0	98.53	3.45	140.83	1.17	175.63	7.18	155.73	6.29	0	2406.65	6.46	0.80	4	181	7	15	9
1458	62.90	39.87	5376	6290.39	9.54	3986.68	7.60	0	0	91.72	3.55	140.95	1.24	190.80	8.65	152.87	6.82	0	2566.08	6.36	0.76	5	181	8	15	8
1459	63.41	38.88	5377	6341.31	9.40	3888.12	10.66	0	0	72.81	2.36	133.21	1.16	222.52	9.17	250.67	10.64	1	2401.73	4.74	0.74	5	181	9	15	7
1460	61.69	38.71	5378	6169.15	10.73	3871.28	10.35	0	0	70.26	2.65	126.00	1.18	214.57	10.44	213.82	9.71	1	1908.44	4.97	0.71	5	181	10	15	6
1461	62.13	38.71	5379	6213.07	17.18	3871.14	11.34	0	0	58.78	2.43	127.72	1.21	279.71	17.46	214.84	10.71	1	2029.00	3.61	0.66	5	181	11	15	5
1462	63.28	38.33	5380	6327.75	17.97	3833.27	11.32	0	0	63.85	2.64	127.72	1.38	305.95	19.73	213.74	10.93	1	2015.69	5.14	0.63	5	181	12	15	4
1463	63.88	38.34	5381	6388.20	12.87	3833.99	9.90	0	0	76.77	3.11	132.16	1.39	242.51	12.60	191.06	9.28	1	2299.00	5.15	0.68	5	181	13	15	3
1464	63.34	38.69	5382	6333.72	8.04	3868.60	5.88	0	0	111.75	3.28	136.87	1.22	208.69	7.55	156.31	5.29	1	2892.85	8.08	0.84	3	181	14	15	2
1465	62.10	38.52	5383	6209.99	17.15	3851.90	13.94	0	0	61.73	3.19	129.08	1.51	250.54	17.12	207.95	13.42	1	2140.56	4.69	0.57	5	181	15	15	1
1466	71.39	40.79	5374	7139.23	10.66	4078.78	15.34	0	0	74.84	2.94	133.51	1.39	206.85	10.25	263.99	15.39	1	2253.83	3.13	0.70	5	182	1	1	1
1467	80.55	66.38	5380	8054.87	21.76	6638.16	11.68	0	0	50.61	4.16	139.77	1.24	203.28	19.67	109.98	10.34	1	1836.00	5.14	0.45	5	183	1	1	1
1468	78.71	68.66	5393	7871.44	15.04	6865.70	23.31	0	0	45.65	2.66	130.52	1.31	199.26	14.55	291.73	25.16	1	2093.23	3.92	0.49	5	184	1	1	1
1469	73.11	42.32	5408	7311.24	10.86	4231.76	14.32	0	0	67.75	4.32	133.96	1.32	131.83	9.64	173.56	12.73	0	1363.19	3.60	0.56	5	185	1	30	30
1470	73.19	42.57	5409	7319.20	11.49	4257.43	13.85	0	0	60.96	3.28	126.71	1.23	166.56	10.35	197.14	12.91	0	944.67	3.10	0.61	5	185	2	30	29
1471	72.47	41.50	5411	7246.56	9.76	4150.32	15.88	0	0	68.09	2.61	121.31	1.28	197.91	9.32	291.26	16.82	1	1103.46	3.46	0.70	5	185	3	30	28
1472	72.41	40.68	5412	7240.94	11.45	4067.93	13.14	0	0	66.46	2.95	128.85	1.29	198.19	10.89	225.09	12.68	1	1738.08	4.99	0.66	5	185	4	30	27
1473	72.79	40.21	5413	7278.66	12.93	4020.96	13.63	0	0	64.79	2.89	129.30	1.39	224.04	12.52	236.46	13.28	1	1461.19	4.59	0.62	5	185	5	30	26
1474	71.94	40.81	5414	7194.03	6.67	4081.39	7.04	0	0	134.77	6.19	148.25	1.38	111.56	5.82	117.89	6.15	1	1958.40	7.14	0.75	4	185	6	30	25
1475	72.98	41.05	5415	7297.84	9.81	4104.54	9.86	0	0	101.14	5.05	134.39	1.56	151.92	8.71	152.80	8.76	0	1856.96	5.79	0.67	4	185	7	30	24
1476	73.04	40.79	5416	7304.09	11.29	4078.98	12.54	0	0	85.78	4.99	134.88	1.61	150.47	10.06	167.08	11.18	0	1694.27	4.48	0.60	5	185	8	30	23
1477	72.67	41.51	5417	7267.24	11.62	4150.78	13.65	0	0	66.17	2.87	122.01	1.32	207.53	11.05	235.86	13.46	1	591.52	2.89	0.65	5	185	9	30	22
1478	73.12	41.72	5418	7311.86	13.51	4171.67	14.56	0	0	59.88	3.81	130.96	1.34	164.90	12.12	176.86	13.22	0	1103.02	3.22	0.54	5	185	10	30	21
1479	73.23	42.15	5419	7323.38	11.24	4214.79	11.25	0	0	74.26	3.95	131.38	1.33	163.71	10.04	163.88	10.06	0	1177.23	3.85	0.63	5	185	11	30	20
1480	73.23	42.14	5420	7323.45	9.10	4214.46	10.50	0	0	91.58	4.75	130.83	1.39	135.52	8.05	156.33	9.29	0	1342.38	5.13	0.67	3	185	12	30	19
1481	72.93	41.93	5421	7292.90	9.94	4192.58	10.95	0	0	76.00	2.94	123.09	1.29	200.59	9.28	218.63	10.41	1	1463.77	4.01	0.70	5	185	13	30	18
1482	72.72	41.96	5422	7272.13	10.31	4196.32	10.48	0	0	75.34	2.97	123.80	1.27	202.20	9.69	206.24	9.80	0	1131.31	4.20	0.70	5	185	14	30	17
1483	72.74	41.48	5423	7273.84	8.48	4148.32	10.48	0	0	88.28	3.73	129.37	1.33	155.91	7.63	192.02	9.48	0	1464.44	5.31	0.72	5	185	15	30	16
1484	72.76	41.84	5424	7275.72	7.31	4184.26	8.26	0	0	96.84	3.53	129.31	1.19	155.36	6.55	175.05	7.44	0	1412.29	4.89	0.78	4	185	16	30	15
1485	72.77	41.58	5425	7276.80	8.10	4157.65	7.59	0	0	120.26	5.29	134.60	1.45	142.07	7.15	133.04	6.69	0	1499.06	5.97	0.74	3	185	17	30	14
1486	72.74	41.53	5426	7273.93	9.76	4153.31	11.41	0	0	82.19	3.59	127.80	1.40	174.08	8.91	203.03	10.48	0	1174.75	3.96	0.68	5	185	18	30	13
1487	73.16	41.21	5427	7316.50	8.78	4120.77	8.26	0	0	109.69	5.45	135.09	1.43	136.12	7.72	128.04	7.27	0	1609.44	7.01	0.70	3	185	19	30	12
1488	72.93	40.93	5428	7292.90	12.21	4093.48	11.85	0	0	75.81	3.91	133.14	1.47	183.91	11.13	178.71	10.76	0	1660.38	3.58	0.62	5	185	20	30	11
1489	73.06	41.32	5429	7305.76	7.70	4131.83	8.64	0	0	100.27	4.17	132.24	1.28	143.08	6.83	160.55	7.67	0	1840.58	5.33	0.75	4	185	21	30	10
1490	72.71	40.87	5430	7270.92	6.89	4087.39	8.53	0	0	121.04	5.31	137.05	1.42	121.14	6.07	149.96	7.52	0	1558.73	5.59	0.75	4	185	22	30	9
1491	72.38	40.39	5431	7237.91	8.89	4039.36	9.08	0	0	99.26	4.33	137.54	1.41	158.01	7.93	161.21	8.09	0	1831.94	5.21	0.72	4	185	23	30	8
1492	72.77	40.18	5432	7276.53	6.95	4018.06	8.06	0	0	120.66	5.15	144.43	1.38	125.59	6.12	145.45	7.09	0	2205.88	6.64	0.76	3	185	24	30	7
1493	72.10	40.24	5433	7209.65	7.20	4024.38	8.17	0	0	118.04	4.70	139.27	1.41	139.64	6.38	158.45	7.24	0	2330.56	5.74	0.77	3	185	25	30	6
1494	70.29	37.93	5435	7028.57	12.39	3793.49	9.16	0	0	106.68	5.64	143.47	1.78	181.06	11.07	134.21	8.15	0	2822.71	5.28	0.64	5	185	26	30	5
1495	71.22	39.16	5436	7122.42	14.89	3916.21	14.43	0	0	71.45	3.84	135.65	1.71	215.75	14.03	208.36	13.63	1	2476.02	5.64	0.54	5	185	27	30	4
1496	72.15	39.80	5437	7214.57	11.25	3980.14	12.79	0	0	71.69	2.44	120.81	1.30	242.10	11.36	279.22	13.50	1	1748.23	4.02	0.70	5	185	28	30	3
1497	72.33	39.88	5438	7233.30	8.17	3987.70	8.95	0	0	99.19	4.08	138.29	1.34	154.24	7.29	168.47	8.02	0	2312.69	5.56	0.74	4	185	29	30	2
1498	72.02	38.30	5439	7202.43	9.27	3830.10	10.90	0	0	94.84	3.76	126.26	1.53	182.77	8.47	210.78	10.31	1	2035.96	7.74	0.72	5	185	30	30	1
1499	72.54	39.90	5446	7253.68	13.88	3990.22	16.88	0	0	61.25	3.13	127.59	1.49	209.39	13.35	249.35	16.82	1	1549.25	5.68	0.58	5	186	1	1	1
1500	79.99	66.57	5464	7999.35	14.34	6657.25	10.42	0	0	63.92	2.60	125.54	1.23	263.96	14.62	198.85	9.97	1	1956.71	4.77	0.67	5	187	1	1	1
1501	73.09	42.82	5475	7308.79	7.36	4281.53	7.65	0	0	80.49	2.62	124.50	0.97	175.89	6.65	182.12	6.98	0	1205.02	4.00	0.80	5	188	1	3	3
1502	72.83	42.05	5476	7283.41	14.16	4205.07	13.87	0	0	59.08	3.21	130.38	1.34	201.84	13.23	198.81	12.84	0	1599.52	2.84	0.56	5	188	2	3	2
1503	72.49	41.57	5477	7248.95	14.05	4156.92	12.11	0	0	60.79	3.37	132.88	1.27	197.25	12.82	169.89	11.06	0	1256.31	3.23	0.58	5	188	3	3	1
1504	72.47	40.41	5493	7247.10	9.77	4040.52	15.13	0	0	66.81	2.39	123.85	1.24	212.01	9.51	305.24	16.87	1	1629.85	3.41	0.69	5	189	1	10	10
1505	72.36	39.74	5494	7235.93	9.67	3974.39	11.56	0	0	99.11	5.34	138.38	1.64	139.01	8.59	166.04	10.27	0	1727.96	4.53	0.64	3	189	2	10	9
1506	72.73	40.07	5496	7273.03	15.20	4007.41	16.10	0	0	61.76	3.29	131.28	1.56	219.96	14.66	233.03	15.62	1	1606.38	3.59	0.54	5	189	3	10	8
1507	72.67	39.73	5497	7267.16	12.01	3973.17	12.95	0	0	68.60	3.34	132.51	1.39	191.50	11.18	207.06	12.01	0	1735.06	3.49	0.62	5	189	4	10	7
1508	72.37	40.62	5498	7236.58	6.08	4061.84	7.23	0	0	131.75	5.21	142.27	1.33	118.59	5.34	140.90	6.35	0	1802.75	6.11	0.79	3	189	5	10	6
1509	72.19	39.88	5499	7218.88	8.35	3987.83	10.74	0	0	110.78	5.32	140.21	1.64	134.52	7.41	172.55	9.61	0	1569.08	3.67	0.69	3	189	6	10	5
1510	72.71	40.58	5500	7270.72	10.97	4058.32	11.90	0	0	88.64	5.61	140.39	1.56	133.66	9.68	145.01	10.49	0	1505.23	4.89	0.58	3	189	7	10	4
1511	72.57	40.61	5501	7257.17	13.12	4060.78	12.99	0	0	70.27	3.46	130.48	1.48	204.94	12.45	206.12	12.05	0	1357.98	3.35	0.62	5	189	8	10	3
1512	73.04	41.49	5502	7304.07	14.81	4149.22	15.87	0	0	52.75	3.44	133.08	1.31	177.20	13.44	189.69	14.42	0	1017.98	2.76	0.50	5	189	9	10	2
1513	72.89	42.00	5505	7288.60	9.46	4200.39	10.87	0	0	74.66	3.05	128.34	1.22	180.94	8.66	206.24	10.11	0	1284.21	3.64	0.71	5	189	10	10	1
1514	66.09	45.84	5496	6609.09	9.12	4584.44	10.95	0	0	71.41	4.09	130.77	1.09	122.67	8.03	147.30	9.65	0	611.81	3.37	0.64	3	190	1	27	27
1515	65.70	45.79	5497	6570.08	9.30	4579.30	9.75	0	0	73.53	4.60	136.46	1.05	114.18	8.12	119.73	8.52	0	119.60	3.05	0.61	3	190	2	27	26
1516	65.91	45.57	5498	6590.90	11.99	4556.97	13.61	0	0	66.24	4.99	134.91	1.29	122.76	10.54	139.31	11.96	0	-551.94	1.72	0.51	4	190	3	27	25
1517	65.51	45.25	5499	6550.74	5.12	4524.87	5.62	0	0	163.41	5.96	139.80	1.30	107.74	4.46	118.37	4.90	1	772.25	4.65	0.83	4	190	4	27	24
1518	65.53	44.79	5500	6553.47	7.94	4479.39	7.62	0	0	95.77	4.01	131.84	1.15	146.33	7.02	140.39	6.74	0	464.12	3.44	0.76	3	190	5	27	23
1519	65.62	44.33	5501	6562.07	8.80	4432.54	11.01	0	0	95.17	6.25	142.05	1.40	102.89	7.66	128.88	9.62	1	767.40	4.24	0.59	4	190	6	27	22
1520	65.69	44.58	5502	6568.74	6.73	4458.44	7.58	0	0	112.50	5.34	141.98	1.20	109.10	5.88	122.75	6.62	1	844.08	5.35	0.74	3	190	7	27	21
1521	66.08	44.67	5503	6607.67	8.39	4467.14	9.53	0	0	87.58	5.64	143.43	1.16	100.13	7.35	113.61	8.29	1	379.81	4.31	0.61	4	190	8	27	20
1522	65.75	44.74	5504	6574.94	6.98	4473.98	10.05	0	0	100.48	5.03	135.64	1.27	107.34	6.13	154.29	8.85	1	824.48	3.89	0.70	4	190	9	27	19
1523	65.52	45.17	5505	6551.58	9.14	4517.19	9.42	0	0	87.90	5.31	136.70	1.22	116.24	7.98	119.81	8.23	0	559.12	3.60	0.63	3	190	10	27	18
1524	65.54	44.90	5506	6554.18	8.51	4490.09	9.61	0	0	105.56	6.98	143.00	1.41	98.60	7.35	111.50	8.37	1	828.35	6.27	0.60	4	190	11	27	17
1525	65.88	44.25	5507	6588.13	7.21	4424.50	11.49	0	0	90.34	4.48	137.51	1.26	112.17	6.37	178.32	10.19	0	857.23	4.68	0.69	5	190	12	27	16
1526	66.07	44.91	5508	6607.29	7.57	4491.21	8.71	0	0	90.82	4.54	132.70	1.11	116.56	6.64	134.15	7.64	0	305.79	4.13	0.71	3	190	13	27	15
1527	66.01	45.33	5509	6600.65	8.88	4532.74	11.34	0	0	80.16	5.09	134.52	1.21	107.59	7.79	137.44	9.93	1	421.48	3.19	0.60	3	190	14	27	14
1528	65.76	45.29	5510	6576.25	9.37	4528.50	12.10	0	0	74.80	5.01	137.66	1.20	107.74	8.21	139.02	10.59	1	548.06	3.30	0.58	3	190	15	27	13
1529	65.97	45.40	5511	6596.56	9.14	4539.64	9.54	0	0	84.20	5.35	136.43	1.17	110.54	7.99	115.24	8.32	1	482.27	3.80	0.61	3	190	16	27	12
1530	65.74	45.57	5512	6573.93	7.70	4556.83	11.88	0	0	82.25	4.88	132.14	1.18	99.93	6.74	153.88	10.48	1	237.83	3.76	0.64	5	190	17	27	11
1531	65.75	45.54	5513	6574.65	9.84	4554.15	10.62	0	0	85.81	5.94	136.64	1.30	109.19	8.58	117.85	9.26	1	406.81	5.16	0.57	4	190	18	27	10
1532	65.93	45.80	5514	6593.35	10.37	4580.45	10.46	0	0	74.02	4.37	130.69	1.18	135.38	9.13	136.53	9.21	0	390.02	3.54	0.62	3	190	19	27	9
1533	65.67	45.79	5515	6567.16	8.31	4578.92	10.17	0	0	77.86	3.62	126.84	1.12	138.46	7.38	168.97	9.10	0	220.46	3.69	0.71	4	190	20	27	8
1534	65.84	45.42	5516	6584.36	8.49	4542.34	8.96	0	0	96.73	5.94	137.05	1.25	106.26	7.41	112.08	7.80	1	398.40	3.94	0.63	3	190	21	27	7
1535	65.61	45.25	5517	6560.98	11.22	4524.74	10.95	0	0	75.75	4.72	133.47	1.29	138.96	9.89	135.68	9.66	0	708.12	3.49	0.59	3	190	22	27	6
1536	65.53	44.82	5518	6552.92	9.82	4481.87	9.52	0	0	90.76	5.80	139.95	1.31	118.27	8.58	114.58	8.32	0	775.85	4.47	0.61	5	190	23	27	5
1537	65.34	44.38	5519	6533.84	7.55	4437.63	8.33	0	0	105.96	5.74	141.32	1.25	107.06	6.58	118.19	7.27	1	1131.44	5.38	0.68	3	190	24	27	4
1538	65.71	44.96	5520	6571.44	6.62	4495.51	7.54	0	0	110.59	4.97	136.05	1.17	113.37	5.80	129.02	6.60	0	819.08	5.46	0.75	4	190	25	27	3
1539	65.26	45.31	5521	6525.93	8.50	4531.24	8.39	0	0	83.12	4.35	133.64	1.06	124.77	7.44	123.19	7.35	0	614.40	3.99	0.69	3	190	26	27	2
1540	65.79	43.86	5522	6578.88	9.25	4386.39	13.73	0	0	73.26	3.74	136.76	1.30	141.04	8.28	205.91	12.69	0	1106.50	3.46	0.64	5	190	27	27	1
1541	71.17	38.68	5529	7116.59	11.98	3868.47	16.19	0	0	65.83	2.43	125.68	1.35	240.01	12.11	313.13	18.39	1	2170.73	4.08	0.65	5	191	1	2	2
1542	71.93	38.21	5530	7192.69	11.49	3820.71	10.10	0	0	73.47	2.97	128.53	1.28	219.29	10.91	195.03	9.42	1	2013.60	5.13	0.70	5	191	2	2	1
1543	66.86	45.38	5542	6685.80	8.41	4538.01	9.82	0	0	93.55	5.22	135.37	1.28	115.92	7.37	135.42	8.61	0	634.29	4.21	0.66	3	192	1	2	2
1544	67.18	44.52	5543	6718.42	10.40	4452.14	11.09	0	0	77.54	3.92	134.62	1.31	159.78	9.29	169.23	10.05	0	884.48	3.60	0.65	4	192	2	2	1
1545	70.82	38.42	5547	7081.88	20.11	3842.34	14.27	0	0	55.47	2.62	130.24	1.42	303.36	22.11	231.87	14.14	1	2234.60	4.31	0.57	5	193	1	2	2
1546	70.08	37.95	5550	7008.36	15.95	3795.14	13.32	0	0	64.15	3.29	134.48	1.52	238.54	15.57	203.83	12.49	1	2303.81	5.56	0.56	5	193	2	2	1
1547	80.71	66.09	5547	8070.64	28.83	6609.41	7.11	0	0	54.71	4.76	139.04	1.14	241.79	28.06	68.75	7.54	1	1438.23	3.90	0.46	4	194	1	1	1
1548	70.83	37.40	5555	7083.29	15.09	3739.63	18.01	0	0	52.23	2.82	130.92	1.36	216.75	14.45	248.66	18.05	1	1766.44	3.75	0.54	5	195	1	120	120
1549	70.86	38.07	5556	7086.34	19.92	3806.73	15.33	0	0	53.87	3.00	133.67	1.49	266.32	20.47	215.55	14.66	1	2147.10	4.20	0.51	5	195	2	120	119
1550	70.92	36.80	5558	7092.49	9.24	3680.34	7.69	0	0	98.19	3.30	131.12	1.34	211.87	8.67	179.04	7.00	1	2388.50	6.06	0.78	5	195	3	120	118
1551	70.74	37.99	5559	7073.95	9.21	3798.83	7.57	0	0	144.63	5.18	138.58	1.95	199.30	8.42	164.90	6.84	0	3420.31	8.12	0.77	4	195	4	120	117
1552	71.88	39.19	5560	7188.32	6.64	3919.08	7.52	0	0	148.24	4.68	132.73	1.68	163.61	5.98	184.95	6.80	0	2888.10	7.77	0.82	3	195	5	120	116
1553	71.91	38.72	5561	7191.14	6.48	3871.84	5.96	0	0	145.91	3.94	130.11	1.46	185.95	5.91	171.85	5.37	0	2578.56	8.01	0.86	4	195	6	120	115
1554	71.89	39.43	5562	7189.05	9.40	3942.84	10.82	0	0	101.64	3.27	126.22	1.65	227.24	9.14	257.25	10.94	1	2835.50	5.33	0.72	4	195	7	120	114
1555	71.51	38.39	5563	7151.47	10.84	3839.11	8.38	0	0	93.01	3.21	128.09	1.40	234.97	10.64	189.08	7.82	1	1364.38	2.88	0.76	5	195	8	120	113
1556	71.62	38.21	5564	7161.80	8.01	3821.09	10.71	0	0	105.56	6.38	150.49	1.46	101.86	6.98	136.35	9.36	1	2144.27	6.63	0.64	5	195	9	120	112
1557	71.85	38.69	5565	7184.87	11.94	3868.53	10.88	0	0	77.25	3.55	138.39	1.43	200.73	11.10	184.90	9.91	0	2106.65	3.58	0.65	5	195	10	120	111
1558	71.84	38.56	5566	7184.05	8.20	3855.89	7.34	0	0	91.94	3.31	137.44	1.13	176.25	7.41	158.49	6.57	0	1813.17	3.82	0.78	4	195	11	120	110
1559	72.01	38.82	5567	7201.23	7.87	3881.92	9.07	0	0	88.94	4.05	142.32	1.16	133.29	6.95	153.73	8.02	0	1791.79	3.48	0.72	3	195	12	120	109
1560	71.84	38.30	5568	7184.15	8.59	3829.77	8.68	0	0	85.58	2.72	133.82	1.20	209.52	8.12	213.00	8.14	1	2236.46	5.43	0.77	4	195	13	120	108
1561	71.68	38.10	5569	7167.80	8.87	3810.27	10.59	0	0	90.44	3.40	141.62	1.42	185.05	8.10	216.74	10.02	1	2750.83	4.65	0.72	4	195	14	120	107
1562	72.07	38.67	5570	7207.31	6.28	3866.77	8.67	0	0	117.53	4.27	139.71	1.36	134.08	5.59	184.49	7.76	0	1972.60	4.23	0.79	4	195	15	120	106
1563	71.47	38.52	5571	7147.39	6.49	3851.52	7.25	0	0	162.14	5.59	143.19	1.75	145.78	5.77	162.76	6.45	0	2777.31	5.08	0.81	3	195	16	120	105
1564	71.39	38.48	5572	7138.78	7.10	3847.54	10.28	0	0	114.95	4.63	145.55	1.55	136.91	6.35	196.92	9.30	0	2369.08	3.96	0.75	3	195	17	120	104
1565	71.42	38.66	5573	7141.60	9.54	3866.50	11.42	0	0	92.51	5.19	144.69	1.50	131.27	8.44	156.99	10.09	0	2394.35	5.01	0.63	4	195	18	120	103
1566	71.75	38.88	5574	7174.93	7.24	3888.29	7.39	0	0	124.69	5.84	144.72	1.37	118.86	6.33	121.42	6.47	0	2082.44	7.62	0.74	4	195	19	120	102
1567	71.57	38.94	5575	7156.95	10.82	3893.68	10.76	0	0	83.91	3.97	141.69	1.46	177.96	9.75	176.54	9.74	0	1964.79	4.65	0.66	5	195	20	120	101
1568	70.45	38.13	5576	7045.45	20.99	3813.12	15.98	0	0	81.09	4.08	130.83	2.28	304.20	23.47	245.47	16.04	1	3032.31	7.77	0.46	5	195	21	120	100
1569	70.93	38.50	5577	7093.17	18.57	3850.27	16.71	0	0	75.22	4.48	132.90	2.05	225.74	18.49	218.60	15.75	1	2424.94	4.67	0.53	5	195	22	120	99
1570	70.85	38.67	5578	7084.73	19.18	3866.99	21.74	0	0	68.62	3.91	130.62	2.03	239.37	19.33	277.06	22.70	1	2374.40	5.49	0.51	5	195	23	120	98
1571	71.83	38.94	5579	7182.66	13.34	3894.36	15.78	0	0	88.55	6.43	141.67	2.01	142.19	11.86	167.86	14.08	0	2065.02	4.96	0.49	5	195	24	120	97
1572	71.86	38.85	5580	7186.19	8.60	3884.93	10.84	0	0	102.89	6.11	146.85	1.50	111.48	7.55	140.43	9.50	1	1871.25	5.53	0.63	4	195	25	120	96
1573	71.94	38.81	5581	7193.82	13.75	3881.35	13.66	0	0	91.73	6.15	140.08	1.98	158.85	12.27	157.95	12.17	0	1927.25	5.14	0.53	5	195	26	120	95
1574	71.54	38.79	5582	7154.08	9.26	3878.79	11.06	0	0	89.01	4.32	146.15	1.43	147.83	8.26	176.24	9.90	0	2142.00	5.78	0.67	4	195	27	120	94
1575	71.91	38.49	5583	7191.47	10.21	3848.96	10.79	0	0	90.98	3.53	131.19	1.56	204.76	9.58	216.37	10.14	1	2724.35	5.59	0.70	5	195	28	120	93
1576	71.99	38.57	5584	7199.01	7.24	3857.22	7.01	0	0	128.42	4.21	133.72	1.46	171.41	6.51	166.26	6.28	0	2695.10	7.28	0.81	4	195	29	120	92
1577	72.25	38.53	5585	7225.41	6.66	3852.70	7.32	0	0	130.79	4.66	137.92	1.43	144.63	5.92	158.75	6.49	0	2609.69	7.57	0.80	3	195	30	120	91
1578	71.52	38.08	5586	7152.18	10.41	3807.65	8.83	0	0	94.64	3.53	129.49	1.45	212.42	9.94	185.07	8.10	1	2392.44	5.46	0.74	4	195	31	120	90
1579	71.48	38.06	5587	7148.11	10.34	3806.17	11.03	0	0	101.14	5.09	143.31	1.72	159.35	9.23	169.77	9.91	0	2821.00	6.62	0.65	5	195	32	120	89
1580	71.99	38.50	5588	7199.15	8.81	3849.91	7.65	0	0	135.90	5.58	140.28	1.75	166.04	7.86	144.34	6.80	0	2936.42	6.85	0.75	4	195	33	120	88
1581	71.89	38.81	5589	7189.13	11.53	3880.87	10.69	0	0	94.20	3.66	129.08	1.70	228.64	11.16	215.41	10.11	1	2536.48	6.87	0.68	5	195	34	120	87
1582	71.97	38.72	5590	7197.09	10.80	3871.68	9.57	0	0	94.61	4.14	136.58	1.55	191.09	9.87	170.52	8.63	0	2585.73	5.39	0.69	5	195	35	120	86
1583	72.13	39.18	5591	7213.46	10.19	3917.51	10.60	0	0	107.98	4.56	132.64	1.83	188.24	9.32	195.47	9.73	0	2924.56	6.09	0.69	5	195	36	120	85
1584	71.64	38.67	5592	7163.80	15.08	3866.60	14.49	0	0	75.95	4.38	139.12	1.82	201.65	14.19	196.51	13.31	0	2510.06	4.00	0.54	5	195	37	120	84
1585	71.53	37.97	5593	7153.34	11.60	3797.19	9.43	0	0	99.72	5.80	143.69	1.60	153.81	10.22	125.13	8.32	0	2022.42	5.72	0.62	4	195	38	120	83
1586	71.58	38.08	5594	7157.73	14.63	3807.77	15.87	0	0	75.13	5.65	139.28	1.80	150.77	13.02	163.23	14.16	0	1627.23	4.45	0.47	4	195	39	120	82
1587	70.90	38.00	5595	7090.43	15.10	3799.71	11.84	0	0	74.46	4.02	136.04	1.60	214.82	14.20	171.57	10.76	1	2008.54	4.53	0.59	5	195	40	120	81
1588	71.49	37.27	5596	7149.36	11.15	3726.52	13.70	0	0	83.23	7.31	146.40	1.52	97.20	9.62	119.68	11.93	1	1717.77	4.34	0.46	5	195	41	120	80
1589	71.71	39.47	5597	7171.48	6.72	3947.23	11.86	0	0	123.33	5.30	147.22	1.71	121.31	5.99	211.81	10.87	1	3065.90	8.90	0.73	3	195	42	120	79
1590	71.75	39.52	5598	7174.98	7.16	3951.91	11.84	0	0	130.63	4.99	132.75	1.90	146.82	6.47	236.27	11.33	1	2702.88	6.79	0.75	4	195	43	120	78
1591	71.74	38.95	5599	7174.32	9.36	3894.65	11.07	0	0	120.27	5.73	145.93	1.95	152.69	8.37	179.95	9.97	0	2832.92	5.34	0.68	3	195	44	120	77
1592	71.67	39.05	5600	7166.89	11.61	3904.73	13.83	0	0	107.58	5.86	140.94	2.20	166.37	10.47	196.64	12.68	0	2641.71	5.69	0.59	4	195	45	120	76
1593	71.78	38.92	5601	7178.29	8.98	3892.50	10.94	0	0	110.57	3.93	127.32	1.77	197.21	8.42	235.85	10.62	1	3013.90	6.15	0.72	4	195	46	120	75
1594	71.94	39.14	5602	7194.42	7.37	3914.42	10.41	0	0	123.42	4.72	135.73	1.72	150.48	6.64	209.74	9.62	1	2668.79	8.44	0.75	5	195	47	120	74
1595	72.09	39.00	5603	7209.20	6.89	3900.09	8.70	0	0	133.12	5.27	142.25	1.61	134.65	6.11	169.54	7.75	0	3059.42	9.29	0.77	3	195	48	120	73
1596	72.05	39.01	5604	7205.06	6.51	3900.76	8.36	0	0	120.77	3.87	136.77	1.43	158.56	5.87	201.22	7.69	0	3149.48	6.82	0.81	4	195	49	120	72
1597	71.92	39.99	5605	7192.48	8.14	3999.10	11.27	0	0	112.08	4.34	134.53	1.72	164.85	7.40	223.20	10.68	1	2623.33	6.30	0.73	4	195	50	120	71
1598	72.08	38.78	5606	7208.17	10.52	3877.92	11.60	0	0	82.19	3.22	132.90	1.48	209.74	9.90	228.99	11.14	1	2648.58	5.95	0.68	5	195	51	120	70
1599	71.55	38.04	5607	7155.39	14.60	3803.59	13.58	0	0	60.55	3.08	130.15	1.37	218.41	14.08	207.63	12.75	1	2008.94	4.71	0.58	5	195	52	120	69
1600	72.55	39.52	5608	7255.00	11.07	3951.88	18.12	0	0	77.52	2.90	121.52	1.62	228.65	10.97	335.99	21.68	1	2495.52	8.09	0.63	5	195	53	120	68
1601	72.49	38.52	5609	7248.69	9.22	3851.71	9.09	0	0	93.01	3.18	126.86	1.37	206.30	8.80	207.44	8.44	0	2691.67	6.08	0.76	5	195	54	120	67
1602	72.14	37.80	5610	7214.14	11.13	3779.70	13.54	0	0	82.46	5.37	137.07	1.57	132.13	9.85	160.62	11.98	0	1824.29	4.88	0.56	4	195	55	120	66
1603	71.95	38.33	5611	7195.40	14.04	3833.09	12.53	0	0	67.34	3.83	133.42	1.43	191.24	12.83	171.18	11.41	0	1413.90	3.55	0.58	5	195	56	120	65
1604	72.14	37.92	5612	7214.16	13.45	3792.44	11.08	0	0	76.03	4.47	135.12	1.47	176.91	12.04	146.07	9.88	0	1770.52	4.19	0.59	5	195	57	120	64
1605	72.33	37.90	5613	7232.88	14.02	3790.25	11.98	0	0	62.50	3.94	137.77	1.28	171.95	12.51	147.17	10.68	0	1442.56	3.37	0.56	5	195	58	120	63
1606	71.68	38.15	5616	7168.23	13.77	3815.11	10.87	0	0	67.39	3.20	129.02	1.32	220.55	13.17	178.87	9.96	1	1820.06	4.23	0.65	5	195	59	120	62
1607	71.60	38.66	5617	7160.17	14.45	3866.07	14.44	0	0	57.99	2.68	130.06	1.30	236.28	14.26	233.10	14.32	1	1700.17	5.70	0.62	5	195	60	120	61
1608	71.91	38.41	5618	7190.77	10.26	3841.22	13.17	0	0	79.36	4.13	132.83	1.47	153.41	9.22	195.99	11.95	0	1734.54	4.33	0.63	5	195	61	120	60
1609	72.05	38.90	5619	7204.76	9.87	3890.09	9.65	0	0	85.51	3.70	132.22	1.34	177.18	8.92	173.37	8.70	0	1661.98	4.84	0.70	5	195	62	120	59
1610	72.19	38.88	5620	7219.49	11.71	3888.49	11.72	0	0	78.43	4.54	138.12	1.45	156.70	10.42	156.81	10.44	0	1777.54	4.44	0.60	5	195	63	120	58
1611	72.32	38.51	5621	7232.13	12.90	3850.66	14.41	0	0	69.52	4.56	136.81	1.50	152.50	11.50	170.25	12.86	0	1637.38	3.42	0.53	5	195	64	120	57
1612	71.81	38.53	5622	7181.36	13.19	3853.05	11.90	0	0	73.84	3.48	127.09	1.48	215.09	12.49	194.50	11.22	1	1890.27	4.67	0.64	5	195	65	120	56
1613	71.55	38.99	5623	7154.72	15.20	3899.05	17.91	0	0	58.79	2.91	127.62	1.51	234.06	15.08	270.65	18.59	1	1877.90	4.24	0.56	5	195	66	120	55
1614	71.85	38.51	5624	7185.24	12.30	3851.20	10.90	0	0	73.16	2.38	117.54	1.22	261.20	12.43	248.88	10.96	1	1615.17	4.24	0.74	5	195	67	120	54
1615	72.31	38.98	5625	7230.63	12.01	3897.62	15.47	0	0	62.42	3.71	135.23	1.36	157.63	10.81	200.83	14.21	0	1298.62	3.01	0.56	5	195	68	120	53
1616	72.02	38.71	5627	7201.92	14.49	3870.77	13.69	0	0	63.18	2.56	120.62	1.30	253.78	14.66	247.57	13.78	1	1558.58	3.78	0.67	5	195	69	120	52
1617	72.44	38.76	5629	7243.70	13.21	3876.49	12.67	0	0	59.38	2.96	129.98	1.23	202.62	12.57	198.45	11.67	0	1579.15	3.01	0.62	5	195	70	120	51
1618	72.10	38.89	5630	7210.17	14.93	3889.44	12.29	0	0	68.96	3.61	128.64	1.46	211.46	14.52	183.44	11.19	1	1695.25	5.00	0.61	5	195	71	120	50
1619	72.07	38.77	5632	7207.27	14.03	3877.00	13.22	0	0	67.27	3.09	124.54	1.43	224.53	13.91	223.38	12.57	1	1684.77	3.45	0.63	5	195	72	120	49
1620	71.97	38.96	5633	7196.58	13.02	3896.39	11.90	0	0	66.44	3.69	136.95	1.32	182.00	11.80	166.82	10.71	0	1565.35	3.70	0.60	5	195	73	120	48
1621	72.18	38.97	5634	7217.52	15.11	3896.58	13.63	0	0	71.28	5.20	138.09	1.60	160.16	13.42	144.61	12.11	0	2056.44	4.21	0.50	5	195	74	120	47
1622	71.85	38.74	5635	7184.98	12.04	3873.97	10.51	0	0	79.71	3.88	135.76	1.44	191.27	11.04	168.31	9.47	0	1935.81	4.41	0.65	5	195	75	120	46
1623	72.18	39.03	5636	7218.42	7.93	3902.56	11.22	0	0	91.62	4.43	137.96	1.34	126.84	7.04	178.72	10.04	0	1788.02	4.96	0.69	3	195	76	120	45
1624	71.90	39.04	5637	7189.54	10.97	3903.86	11.36	0	0	94.10	4.94	137.43	1.67	161.86	9.83	167.68	10.18	0	1493.94	3.17	0.63	5	195	77	120	44
1625	71.90	38.89	5638	7189.91	10.01	3888.57	12.88	0	0	85.60	4.61	136.29	1.54	144.15	8.94	184.72	11.59	0	1400.56	3.25	0.63	5	195	78	120	43
1626	72.02	39.38	5639	7202.20	10.28	3937.82	12.71	0	0	81.96	4.34	136.25	1.49	150.85	9.21	185.91	11.44	0	1776.48	3.35	0.63	5	195	79	120	42
1627	72.44	39.51	5640	7243.52	11.12	3951.47	14.31	0	0	82.31	5.43	138.25	1.62	130.27	9.85	167.63	12.68	0	1225.29	2.97	0.55	4	195	80	120	41
1628	72.10	39.56	5641	7210.03	15.26	3956.15	13.57	0	0	66.67	4.44	140.78	1.53	177.61	13.72	158.45	12.15	0	1720.58	2.73	0.52	5	195	81	120	40
1629	71.92	39.57	5642	7192.40	12.77	3957.35	14.99	0	0	72.21	4.61	137.34	1.59	155.44	11.45	182.25	13.47	0	1606.71	3.74	0.54	5	195	82	120	39
1630	71.84	39.07	5643	7184.47	10.88	3907.29	12.35	0	0	72.38	3.27	131.77	1.36	187.93	10.05	211.77	11.56	1	1718.48	5.73	0.66	5	195	83	120	38
1631	72.05	39.17	5644	7204.73	12.48	3917.06	11.25	0	0	76.67	4.19	139.63	1.45	176.78	11.23	159.72	10.07	0	1990.35	3.98	0.61	5	195	84	120	37
1632	71.74	39.38	5645	7174.03	12.42	3937.93	12.81	0	0	75.33	4.06	134.74	1.53	178.77	11.35	185.09	11.61	0	1900.19	3.98	0.60	5	195	85	120	36
1633	71.89	38.75	5646	7188.86	9.17	3875.23	9.50	0	0	97.41	4.10	133.53	1.46	168.97	8.27	175.29	8.55	0	2130.77	5.43	0.72	5	195	86	120	35
1634	72.01	38.99	5647	7200.73	12.35	3898.69	15.48	0	0	76.03	4.19	133.96	1.70	175.49	11.25	216.31	14.56	1	1774.15	5.46	0.56	5	195	87	120	34
1635	71.84	38.55	5648	7184.11	10.52	3855.11	10.67	0	0	85.75	3.78	131.91	1.47	185.10	9.64	188.58	9.71	0	1927.75	4.57	0.68	5	195	88	120	33
1636	72.30	38.99	5649	7230.32	10.70	3899.02	11.62	0	0	84.45	4.58	136.58	1.49	152.87	9.53	165.77	10.38	0	1805.23	4.61	0.63	5	195	89	120	32
1637	72.10	38.66	5650	7210.10	15.21	3865.61	12.53	0	0	69.76	4.63	137.99	1.52	177.12	13.63	146.27	11.17	0	1733.19	3.85	0.53	5	195	90	120	31
1638	71.58	38.45	5651	7158.10	18.16	3845.10	12.79	0	0	67.60	4.61	137.79	1.62	202.75	16.95	146.06	11.46	0	1735.27	3.98	0.51	5	195	91	120	30
1639	72.44	38.62	5652	7244.13	8.98	3862.47	13.93	0	0	89.48	5.89	141.79	1.52	105.16	7.87	163.15	12.25	1	2060.54	6.40	0.58	4	195	92	120	29
1640	71.90	38.78	5653	7190.32	14.06	3878.46	10.82	0	0	82.53	4.52	133.37	1.62	197.96	12.91	154.10	9.72	0	1854.65	4.46	0.61	5	195	93	120	28
1641	71.74	38.48	5654	7174.09	13.19	3848.20	12.67	0	0	74.20	3.95	133.12	1.55	191.92	12.20	185.96	11.52	0	1706.33	3.65	0.60	5	195	94	120	27
1642	71.93	38.90	5655	7193.48	13.29	3889.53	14.51	0	0	66.29	3.56	132.67	1.50	193.36	12.30	210.06	13.56	1	2052.50	4.33	0.57	5	195	95	120	26
1643	71.37	38.82	5656	7136.64	13.21	3882.22	10.70	0	0	77.54	3.40	132.11	1.46	225.29	12.90	191.50	9.84	1	2150.54	4.37	0.66	5	195	96	120	25
1644	71.98	38.73	5657	7197.52	10.20	3872.78	10.29	0	0	86.46	4.46	136.77	1.39	152.94	9.07	154.27	9.14	0	1805.44	4.66	0.66	4	195	97	120	24
1645	71.86	38.60	5658	7186.43	12.71	3859.90	11.08	0	0	81.94	4.62	138.64	1.54	174.24	11.43	152.49	9.89	0	2156.02	4.68	0.61	5	195	98	120	23
1646	72.04	38.27	5659	7203.57	9.74	3827.09	11.79	0	0	93.75	5.26	141.68	1.56	134.30	8.63	162.51	10.45	0	2261.15	4.99	0.63	3	195	99	120	22
1647	71.58	38.28	5660	7157.97	11.07	3828.34	11.85	0	0	79.47	4.69	142.63	1.42	145.04	9.82	155.18	10.50	0	2054.71	5.10	0.60	3	195	100	120	21
1648	71.82	38.99	5661	7182.14	9.85	3899.36	12.08	0	0	84.81	4.09	136.09	1.48	158.80	8.87	193.59	11.03	0	1981.38	4.64	0.66	5	195	101	120	20
1649	71.87	38.72	5662	7186.61	10.39	3871.76	12.82	0	0	83.85	3.81	128.58	1.57	178.66	9.52	218.14	12.03	1	1878.19	6.01	0.65	5	195	102	120	19
1650	71.92	38.31	5663	7192.15	11.53	3831.33	11.16	0	0	91.28	5.56	138.36	1.60	146.16	10.20	141.48	9.87	0	1726.96	4.74	0.59	4	195	103	120	18
1651	71.65	38.47	5664	7164.94	10.01	3847.27	9.70	0	0	92.38	4.25	133.52	1.44	168.44	9.04	163.87	8.67	0	2167.71	4.96	0.69	5	195	104	120	17
1652	71.82	38.60	5665	7181.77	12.16	3860.35	12.44	0	0	78.47	3.72	130.80	1.57	199.20	11.35	204.82	11.52	0	1632.19	3.67	0.63	5	195	105	120	16
1653	71.72	38.79	5666	7171.81	10.38	3879.13	15.14	0	0	78.30	5.02	147.26	1.52	125.38	9.21	181.64	13.63	0	1700.75	3.65	0.56	4	195	106	120	15
1654	71.78	38.41	5667	7177.61	13.14	3841.12	13.17	0	0	75.09	5.35	143.32	1.53	142.33	11.61	142.61	11.63	0	1778.46	4.25	0.52	3	195	107	120	14
1655	71.64	38.55	5668	7164.03	11.70	3855.48	11.14	0	0	79.03	3.74	133.13	1.45	190.82	10.85	183.78	10.11	0	2087.25	4.92	0.65	5	195	108	120	13
1656	71.66	38.72	5669	7165.89	11.45	3872.26	11.94	0	0	77.55	3.42	130.66	1.47	200.93	10.79	210.91	11.14	1	1960.06	7.16	0.66	5	195	109	120	12
1657	71.68	39.09	5670	7168.24	14.13	3908.92	13.11	0	0	71.53	3.55	130.31	1.57	218.40	13.55	205.79	12.30	1	1925.83	4.81	0.60	5	195	110	120	11
1658	71.51	38.62	5671	7150.56	9.77	3862.39	10.32	0	0	80.69	2.88	127.49	1.31	209.89	9.39	224.38	9.82	1	2134.90	5.46	0.73	5	195	111	120	10
1659	71.51	39.17	5672	7150.59	9.85	3917.08	9.97	0	0	87.21	3.15	125.99	1.39	209.23	9.44	215.01	9.38	1	1782.60	5.24	0.73	5	195	112	120	9
1660	72.14	39.39	5673	7214.07	8.46	3938.52	11.02	0	0	94.21	5.03	139.77	1.40	122.23	7.47	159.23	9.72	0	1675.65	5.36	0.66	4	195	113	120	8
1661	72.04	39.24	5674	7204.14	8.39	3924.23	9.93	0	0	105.21	4.86	136.94	1.50	140.40	7.45	166.07	8.82	0	1840.77	5.73	0.71	3	195	114	120	7
1662	71.82	39.55	5675	7181.83	8.65	3955.24	9.95	0	0	88.52	3.27	130.16	1.33	182.37	7.95	209.10	9.22	1	1852.58	5.42	0.74	5	195	115	120	6
1663	71.83	40.10	5676	7183.47	9.29	4010.21	10.22	0	0	94.38	4.22	133.86	1.47	161.53	8.35	177.39	9.19	0	1813.48	5.56	0.70	5	195	116	120	5
1664	72.25	40.28	5677	7224.78	8.02	4027.57	10.32	0	0	87.09	3.92	135.74	1.25	138.09	7.13	177.43	9.21	0	1840.15	4.84	0.71	3	195	117	120	4
1665	71.82	40.14	5678	7182.36	8.89	4013.96	11.96	0	0	94.29	5.04	135.50	1.51	128.61	7.88	172.62	10.63	0	1720.27	6.27	0.65	3	195	118	120	3
1666	71.51	39.38	5679	7151.31	10.05	3938.40	10.54	0	0	82.42	3.21	128.83	1.37	198.97	9.51	210.98	9.82	1	1878.69	5.21	0.71	5	195	119	120	2
1667	72.93	41.89	5680	7292.72	18.71	4188.57	17.62	0	0	51.68	4.11	130.72	1.50	182.41	17.00	172.12	15.94	0	1059.27	2.72	0.42	5	195	120	120	1
1668	66.53	45.93	5562	6652.69	13.59	4593.43	14.40	0	0	56.81	4.03	131.09	1.25	148.31	12.07	156.93	12.80	0	-98.98	1.92	0.51	4	196	1	11	11
1669	66.60	44.18	5563	6659.61	11.43	4418.31	9.01	0	0	93.11	5.65	145.76	1.43	145.10	10.03	114.41	7.92	0	711.79	2.95	0.62	4	196	2	11	10
1670	65.51	45.08	5564	6551.44	6.66	4508.14	8.12	0	0	105.71	5.19	136.19	1.16	104.16	5.80	126.95	7.09	1	484.40	4.26	0.72	4	196	3	11	9
1671	65.18	44.18	5565	6518.48	7.97	4417.97	10.27	0	0	95.40	5.59	143.98	1.29	104.57	6.98	134.81	8.98	1	907.00	3.63	0.64	3	196	4	11	8
1672	65.35	42.99	5566	6534.95	6.82	4299.35	12.64	0	0	96.29	4.77	145.33	1.36	106.47	6.02	195.63	11.40	1	1315.29	3.73	0.69	5	196	5	11	7
1673	66.23	43.67	5567	6623.37	10.23	4367.50	16.24	0	0	70.66	3.79	139.20	1.43	148.97	9.21	227.57	15.57	1	947.67	2.43	0.61	4	196	6	11	6
1674	66.48	45.69	5568	6648.35	7.74	4569.42	13.67	0	0	91.73	7.13	136.56	1.32	68.00	5.43	133.03	11.84	1	115.29	3.97	0.52	4	196	7	11	5
1675	66.60	45.04	5569	6660.36	10.84	4503.58	11.96	0	0	65.86	4.07	136.87	1.16	135.51	9.58	149.42	10.57	0	362.40	2.34	0.59	3	196	8	11	4
1676	66.11	43.52	5570	6611.19	9.64	4351.56	12.53	0	0	79.31	3.59	136.49	1.38	166.49	8.71	210.20	11.89	1	402.12	2.14	0.68	5	196	9	11	3
1677	66.04	43.84	5571	6603.51	9.72	4384.31	13.45	0	0	85.10	4.38	136.68	1.54	147.23	8.72	200.80	12.39	0	455.42	1.88	0.64	4	196	10	11	2
1678	65.66	44.67	5572	6565.78	7.89	4467.41	11.00	0	0	96.37	6.23	145.82	1.33	93.54	6.82	130.57	9.59	1	160.60	3.49	0.60	4	196	11	11	1
1679	80.46	66.89	5573	8045.90	25.41	6689.26	15.01	0	0	47.73	3.50	132.61	1.45	253.37	25.39	160.87	13.63	1	1487.17	5.16	0.43	5	197	1	1	1
1680	68.99	36.94	5577	6898.99	23.03	3693.50	21.14	0	0	63.91	7.09	153.79	2.21	160.42	20.49	147.38	18.78	0	3019.38	3.99	0.30	5	198	1	3	3
1681	68.12	36.68	5578	6812.02	13.37	3667.76	12.45	0	0	95.93	7.52	151.92	1.87	131.32	11.73	122.27	10.93	0	2938.52	5.95	0.49	3	198	2	3	2
1682	68.89	36.57	5579	6888.98	23.44	3657.24	23.78	0	0	65.93	7.35	146.48	2.45	163.21	20.94	164.65	21.54	0	2887.56	4.15	0.29	5	198	3	3	1
1683	63.89	39.52	5615	6389.41	22.06	3952.24	12.49	0	0	45.62	2.89	138.90	1.19	259.61	22.13	155.27	11.34	1	1858.42	4.48	0.50	5	199	1	1	1
1684	65.98	46.01	5636	6598.19	10.11	4601.44	11.82	0	0	74.49	4.53	128.52	1.25	128.38	8.92	150.13	10.43	0	-62.56	2.90	0.60	3	200	1	5	5
1685	65.98	43.77	5637	6597.91	8.29	4376.68	10.08	0	0	109.72	7.31	149.22	1.48	95.79	7.30	116.21	8.77	1	421.17	3.54	0.60	4	200	2	5	4
1686	65.60	43.18	5638	6560.05	7.09	4318.47	12.35	0	0	104.58	5.84	144.54	1.48	97.66	6.18	169.96	10.87	1	897.48	3.67	0.65	4	200	3	5	3
1687	65.25	43.50	5639	6524.97	6.37	4349.75	9.13	0	0	114.95	5.68	146.59	1.31	99.28	5.58	142.21	7.98	1	1331.25	4.87	0.72	4	200	4	5	2
1688	66.20	43.82	5640	6619.58	9.50	4382.09	10.67	0	0	84.40	3.82	135.25	1.36	163.15	8.53	182.15	9.70	0	1024.50	3.00	0.69	5	200	5	5	1
1689	63.93	38.91	5649	6392.73	15.51	3890.91	9.76	0	0	61.54	2.42	133.79	1.19	288.08	16.59	196.86	9.13	1	1735.38	5.23	0.67	5	201	1	17	17
1690	63.43	38.43	5650	6342.57	11.24	3842.60	10.20	0	0	80.96	4.08	144.92	1.38	173.08	10.06	157.08	9.11	0	2196.71	4.78	0.65	5	201	2	17	16
1691	63.73	37.89	5651	6372.74	8.79	3788.73	7.62	0	0	112.04	4.65	140.73	1.44	163.87	7.81	142.06	6.76	0	2573.60	6.44	0.75	3	201	3	17	15
1692	63.82	38.07	5652	6382.09	9.46	3807.19	11.25	0	0	90.21	4.76	144.00	1.45	138.73	8.39	164.74	10.02	0	2658.04	5.54	0.65	3	201	4	17	14
1693	64.04	38.50	5653	6403.54	14.31	3849.64	12.15	0	0	69.29	3.51	137.58	1.46	217.91	13.52	186.29	11.35	1	2301.48	4.87	0.61	5	201	5	17	13
1694	64.12	38.36	5654	6412.14	8.86	3835.85	7.57	0	0	97.44	3.06	130.52	1.28	216.72	8.38	187.29	7.04	1	2255.75	6.18	0.79	5	201	6	17	12
1695	64.21	38.67	5655	6421.10	8.45	3866.59	7.59	0	0	93.24	3.52	143.05	1.18	172.84	7.62	155.76	6.77	0	2489.77	6.48	0.77	4	201	7	17	11
1696	64.02	38.78	5656	6401.71	12.54	3877.51	10.25	0	0	81.12	3.83	139.02	1.48	205.27	11.63	169.74	9.27	0	1945.77	4.43	0.65	5	201	8	17	10
1697	63.46	38.60	5657	6346.35	10.70	3860.23	9.67	0	0	89.41	4.37	145.73	1.44	169.76	9.56	153.45	8.62	0	2798.52	6.05	0.67	4	201	9	17	9
1698	64.26	38.55	5658	6425.86	17.80	3854.68	10.26	0	0	72.57	3.69	138.43	1.53	257.70	17.86	158.78	9.32	1	2587.00	7.01	0.62	5	201	10	17	8
1699	63.89	38.71	5659	6388.51	14.22	3870.95	10.93	0	0	70.02	3.02	136.84	1.41	250.27	14.15	199.79	10.18	1	2308.23	4.93	0.63	5	201	11	17	7
1700	63.53	38.69	5660	6352.83	12.55	3868.92	9.38	0	0	83.09	3.82	139.19	1.45	211.24	11.61	159.62	8.47	1	2013.50	5.44	0.67	5	201	12	17	6
1701	63.53	38.51	5661	6352.60	7.79	3850.61	6.16	0	0	119.20	3.90	139.92	1.31	184.40	6.99	146.15	5.50	0	1982.31	6.88	0.82	5	201	13	17	5
1702	63.91	38.55	5662	6390.88	7.43	3855.09	6.27	0	0	124.25	4.56	145.94	1.31	156.48	6.58	131.95	5.54	0	2759.27	8.44	0.80	3	201	14	17	4
1703	63.99	38.75	5663	6399.30	6.27	3875.38	6.12	0	0	137.46	4.22	142.23	1.34	157.85	5.58	154.18	5.44	0	2982.23	8.25	0.84	3	201	15	17	3
1704	63.91	38.54	5664	6391.39	8.72	3854.12	7.62	0	0	107.33	4.32	146.00	1.38	167.34	7.77	146.49	6.78	0	2713.02	5.97	0.76	3	201	16	17	2
1705	64.66	37.97	5665	6466.17	10.44	3797.00	8.55	0	0	84.62	3.03	137.86	1.30	225.17	9.91	187.12	7.88	1	2025.29	3.94	0.74	5	201	17	17	1
1706	79.68	66.46	5674	7967.84	15.75	6646.42	12.02	0	0	54.71	4.03	139.46	1.17	164.90	13.93	125.91	10.63	0	1443.75	3.16	0.50	3	202	1	1	1
1707	65.78	37.07	5675	6577.91	20.00	3707.16	16.57	0	0	57.23	3.22	131.04	1.58	266.74	20.50	217.05	16.51	1	1973.12	2.54	0.56	5	203	1	1	1
1708	62.63	38.42	5677	6262.76	13.55	3841.81	12.06	0	0	62.89	2.56	127.74	1.24	245.32	13.58	225.78	11.77	1	2230.12	4.84	0.66	5	204	1	11	11
1709	62.70	39.05	5678	6269.73	13.77	3905.20	10.23	0	0	75.75	3.29	133.03	1.45	242.16	13.44	184.95	9.45	1	2364.58	8.88	0.65	5	204	2	11	10
1710	62.09	39.36	5679	6208.74	12.99	3935.97	9.92	0	0	85.45	5.18	144.31	1.50	165.25	11.54	126.47	8.78	0	2447.46	5.15	0.60	4	204	3	11	9
1711	62.60	38.92	5680	6260.31	12.74	3891.98	8.88	0	0	73.51	2.80	136.31	1.26	253.36	12.69	183.65	8.19	1	2633.60	7.50	0.70	5	204	4	11	8
1712	62.50	38.57	5681	6250.12	13.90	3856.84	9.72	0	0	73.29	3.08	133.01	1.35	244.52	13.80	182.18	8.89	1	2518.29	5.79	0.68	5	204	5	11	7
1713	61.31	39.65	5682	6130.97	12.66	3965.26	9.37	0	0	73.66	3.03	128.73	1.29	232.40	12.30	179.26	8.55	1	1788.60	4.18	0.69	5	204	6	11	6
1714	61.70	38.82	5683	6170.40	16.08	3881.64	10.43	0	0	60.76	2.65	126.84	1.21	262.63	16.33	187.85	9.60	1	1714.33	4.12	0.65	5	204	7	11	5
1715	62.38	39.48	5686	6238.13	16.00	3948.17	8.36	0	0	62.60	2.94	140.46	1.11	250.01	15.82	139.32	7.53	1	2081.27	5.22	0.67	5	204	8	11	4
1716	63.58	38.78	5687	6358.25	9.46	3878.06	8.38	0	0	91.41	3.22	139.23	1.33	208.87	8.78	186.18	7.67	1	2952.88	6.71	0.75	4	204	9	11	3
1717	62.85	39.24	5688	6284.83	10.02	3923.79	10.15	0	0	79.19	2.88	136.70	1.31	214.70	9.46	217.38	9.59	1	2696.96	7.07	0.71	5	204	10	11	2
1718	61.97	41.18	5689	6196.89	10.39	4117.94	14.16	0	0	89.40	6.06	145.26	1.66	118.28	9.17	161.10	12.49	0	2323.29	5.01	0.55	3	204	11	11	1
1719	64.41	38.26	5691	6441.37	10.90	3825.86	7.88	0	0	86.84	2.65	132.94	1.26	261.95	11.10	201.64	7.45	1	2802.31	8.24	0.78	5	205	1	9	9
1720	63.39	38.30	5692	6338.67	10.44	3830.49	8.10	0	0	97.20	4.39	143.96	1.41	178.83	9.32	139.02	7.21	0	2457.17	5.93	0.71	5	205	2	9	8
1721	65.13	37.65	5694	6513.25	16.40	3765.26	18.65	0	0	67.08	3.26	128.10	1.64	253.32	16.45	251.51	18.36	1	2040.19	5.75	0.61	5	205	3	9	7
1722	63.85	37.57	5695	6385.20	12.37	3756.77	11.01	0	0	82.63	3.44	131.22	1.54	229.22	11.87	203.19	10.53	1	2284.15	5.42	0.67	5	205	4	9	6
1723	62.56	38.57	5696	6255.77	11.38	3857.13	11.19	0	0	69.44	3.00	136.24	1.26	201.82	10.82	202.38	10.33	0	1936.81	4.34	0.67	5	205	5	9	5
1724	62.44	40.99	5697	6244.10	9.85	4099.42	13.00	0	0	74.89	3.46	135.85	1.35	166.07	8.99	216.12	12.19	1	2012.35	5.71	0.66	5	205	6	9	4
1725	63.58	39.02	5698	6357.68	10.15	3901.73	8.65	0	0	97.34	3.73	139.64	1.48	205.60	9.36	176.13	7.88	0	2233.92	5.15	0.73	5	205	7	9	3
1726	65.01	37.60	5699	6501.41	8.70	3760.29	8.26	0	0	109.45	4.29	142.82	1.48	172.01	7.82	163.71	7.40	0	2771.31	6.45	0.75	4	205	8	9	2
1727	65.25	37.69	5700	6525.39	8.35	3769.09	7.45	0	0	116.91	4.90	146.64	1.43	153.98	7.39	137.45	6.59	0	2652.65	7.61	0.75	4	205	9	9	1
1728	80.50	66.52	5695	8049.92	28.75	6652.24	16.46	0	0	40.21	4.48	142.83	1.35	198.77	25.90	114.50	14.59	0	1991.69	2.56	0.30	4	206	1	1	1
1729	72.45	39.27	5720	7245.41	13.95	3926.71	10.15	0	0	69.32	3.26	129.85	1.30	222.06	13.46	168.75	9.19	1	1726.73	4.67	0.65	5	207	1	4	4
1730	72.82	40.98	5721	7281.94	14.67	4097.96	17.03	0	0	52.47	2.88	127.48	1.34	208.17	13.90	237.55	16.64	1	875.98	3.49	0.53	5	207	2	4	3
1731	71.95	40.21	5723	7195.50	13.34	4021.05	13.16	0	0	67.47	2.84	126.78	1.44	243.59	13.24	242.23	12.99	1	1751.81	3.79	0.60	5	207	3	4	2
1732	72.44	39.68	5724	7244.23	9.62	3967.83	12.08	0	0	81.19	4.32	141.76	1.38	140.22	8.57	175.62	10.77	0	2234.71	4.87	0.64	4	207	4	4	1
1733	80.90	66.81	5725	8089.82	16.22	6681.11	10.14	0	0	58.05	2.31	126.22	1.13	295.24	17.58	196.65	9.83	1	1988.62	4.32	0.68	5	208	1	1	1
1734	66.54	44.72	5731	6654.08	12.63	4472.37	14.80	0	0	72.07	7.74	142.02	1.44	89.50	10.67	105.49	12.84	1	636.44	4.13	0.37	5	209	1	1	1
1735	70.01	37.17	5734	7000.96	9.42	3717.18	10.48	0	0	86.77	3.79	136.21	1.38	168.06	8.50	185.75	9.56	0	2219.54	4.92	0.70	5	210	1	8	8
1736	70.27	37.41	5735	7027.10	10.79	3740.51	8.61	0	0	95.06	3.61	131.21	1.48	219.66	10.14	176.71	7.94	1	2303.31	5.59	0.73	5	210	2	8	7
1737	71.30	37.89	5736	7130.38	12.10	3789.32	9.76	0	0	81.89	3.84	137.80	1.43	199.97	11.06	162.45	8.80	0	1977.79	4.08	0.66	5	210	3	8	6
1738	72.15	38.71	5737	7215.26	11.25	3871.27	12.90	0	0	67.66	3.06	132.64	1.33	194.81	10.40	221.05	12.20	1	2130.12	4.57	0.63	4	210	4	8	5
1739	71.80	39.21	5738	7179.79	8.52	3920.86	8.86	0	0	94.01	3.24	132.66	1.33	192.21	7.89	200.38	8.17	0	2233.83	5.03	0.76	5	210	5	8	4
1740	71.40	38.87	5739	7139.91	10.60	3887.25	12.94	0	0	85.57	3.98	140.14	1.62	178.42	9.64	213.78	12.19	1	2397.79	7.45	0.64	4	210	6	8	3
1741	69.92	36.59	5741	6992.49	12.81	3659.35	14.76	0	0	70.86	3.36	128.78	1.54	210.14	12.10	232.36	14.55	1	2006.21	4.84	0.61	5	210	7	8	2
1742	69.52	37.52	5742	6951.94	15.26	3751.74	9.33	0	0	81.41	3.09	126.83	1.50	293.29	16.53	192.64	8.88	1	2195.98	5.53	0.69	5	210	8	8	1
1743	80.58	66.24	5746	8057.99	27.00	6624.13	13.08	0	0	46.85	4.99	143.42	1.33	194.81	24.11	94.88	11.53	1	1880.69	5.64	0.34	4	211	1	1	1
1744	70.28	37.48	5762	7028.25	16.82	3747.57	12.04	0	0	78.27	5.05	145.14	1.77	201.41	15.34	145.26	10.79	0	2526.65	4.51	0.53	4	212	1	1	1
1745	72.85	40.90	5787	7285.38	18.73	4090.24	14.11	0	0	52.89	3.84	136.17	1.36	198.64	17.23	151.44	12.67	0	1332.69	2.76	0.47	5	213	1	1	1
1746	72.83	40.99	5793	7283.45	13.37	4098.96	10.36	0	0	63.52	2.52	120.45	1.13	237.33	13.35	203.43	9.66	1	1258.71	4.35	0.70	5	214	1	1	1
1747	66.45	43.57	5797	6644.94	9.26	4357.14	18.41	0	0	57.91	3.41	136.45	1.15	122.53	8.27	232.04	17.72	1	569.12	2.90	0.60	5	215	1	4	4
1748	65.36	44.48	5799	6536.21	12.37	4448.00	20.07	0	0	57.46	5.52	139.46	1.37	99.00	10.80	160.63	17.60	1	579.46	2.61	0.39	5	215	2	4	3
1749	65.88	43.96	5800	6587.97	13.24	4395.74	17.58	0	0	58.51	4.72	137.45	1.38	126.71	11.72	167.91	15.62	0	614.85	2.75	0.45	5	215	3	4	2
1750	66.68	43.90	5804	6667.85	15.02	4390.00	21.46	0	0	52.70	5.09	140.45	1.46	120.30	13.28	171.28	19.09	0	843.83	2.44	0.38	5	215	4	4	1
1751	73.04	40.87	5802	7304.25	14.31	4086.80	11.51	0	0	68.22	3.15	123.05	1.36	225.78	14.14	194.32	10.67	1	1128.83	4.19	0.65	5	216	1	2	2
1752	73.46	40.91	5803	7346.13	11.75	4090.95	11.10	0	0	72.92	4.45	138.25	1.29	148.89	10.39	140.69	9.82	0	1206.52	3.16	0.59	4	216	2	2	1
1753	80.58	66.40	5802	8058.37	18.50	6639.80	13.26	0	0	55.89	2.94	127.96	1.36	256.13	18.68	196.31	12.52	1	2094.08	4.93	0.57	5	217	1	1	1
1754	73.44	42.73	5810	7343.83	11.95	4272.57	12.12	0	0	64.00	2.89	123.45	1.23	202.78	11.37	207.25	11.43	0	713.00	3.36	0.66	5	218	1	6	6
1755	72.78	43.42	5812	7278.49	10.19	4342.21	19.49	0	0	58.30	3.13	127.75	1.25	148.61	9.21	259.90	19.59	1	1020.08	4.04	0.60	5	218	2	6	5
1756	72.68	42.51	5813	7268.14	12.96	4251.25	19.32	0	0	49.21	3.10	133.06	1.23	161.01	11.71	228.85	18.72	1	1076.83	3.71	0.51	4	218	3	6	4
1757	73.19	43.43	5814	7319.32	11.54	4342.55	11.63	0	0	70.71	4.35	132.88	1.27	145.06	10.21	146.15	10.29	0	830.85	3.44	0.59	4	218	4	6	3
1758	73.42	43.57	5815	7342.49	11.77	4356.77	14.38	0	0	62.76	4.00	128.79	1.28	143.07	10.47	173.44	13.01	0	1022.04	3.51	0.55	4	218	5	6	2
1759	72.90	42.98	5816	7289.87	10.75	4298.41	13.63	0	0	68.41	3.00	122.59	1.34	192.28	9.99	237.25	13.27	1	790.79	3.94	0.66	5	218	6	6	1
1760	71.62	38.07	5820	7162.29	9.67	3806.98	11.96	0	0	75.88	2.30	116.95	1.19	240.87	9.62	271.23	12.18	1	2161.46	5.45	0.76	5	219	1	20	20
1761	69.56	36.61	5821	6955.93	9.23	3661.07	9.67	0	0	107.76	6.06	143.38	1.55	126.31	8.10	132.37	8.49	0	2285.29	5.25	0.65	3	219	2	20	19
1762	68.64	37.50	5822	6864.14	12.50	3750.39	8.74	0	0	86.19	3.06	130.46	1.40	259.00	12.65	191.33	8.25	1	2696.02	7.34	0.73	5	219	3	20	18
1763	70.40	38.00	5823	7040.13	8.52	3799.90	8.61	0	0	112.54	4.62	139.31	1.53	160.98	7.60	162.54	7.70	0	2548.40	6.50	0.74	4	219	4	20	17
1764	71.18	38.12	5824	7117.89	7.87	3811.70	8.38	0	0	110.85	4.28	133.14	1.43	158.36	7.03	168.09	7.51	0	2052.69	5.59	0.76	4	219	5	20	16
1765	70.88	38.71	5825	7088.04	7.75	3870.91	8.63	0	0	108.09	4.13	138.45	1.41	157.44	6.95	175.08	7.73	0	2555.08	6.31	0.76	4	219	6	20	15
1766	70.60	38.18	5826	7059.53	7.68	3817.92	10.22	0	0	106.99	5.38	148.44	1.45	117.67	6.76	156.55	9.00	0	2497.94	5.54	0.69	4	219	7	20	14
1767	70.03	37.57	5827	7003.05	7.78	3757.06	7.71	0	0	133.76	6.20	143.44	1.57	129.41	6.84	128.14	6.77	0	2602.23	7.21	0.73	4	219	8	20	13
1768	69.70	37.43	5828	6970.46	8.26	3743.06	8.00	0	0	132.33	6.65	147.55	1.62	126.52	7.24	122.45	7.01	0	2311.96	7.63	0.70	3	219	9	20	12
1769	69.99	37.38	5829	6999.44	7.54	3737.93	7.24	0	0	130.41	4.89	137.53	1.51	155.61	6.70	149.51	6.43	0	2404.42	7.79	0.79	3	219	10	20	11
1770	69.91	37.68	5830	6991.08	7.87	3768.43	7.64	0	0	134.68	5.69	143.16	1.61	143.61	6.95	139.47	6.74	0	2665.42	7.14	0.75	3	219	11	20	10
1771	69.14	36.89	5831	6914.18	12.12	3688.84	10.75	0	0	85.74	4.62	138.79	1.56	174.19	10.86	154.80	9.61	0	2478.79	4.59	0.62	5	219	12	20	9
1772	68.84	37.43	5832	6884.09	16.31	3743.46	23.01	0	0	59.61	2.99	124.71	1.60	246.70	16.28	294.61	22.94	1	1824.90	4.12	0.55	5	219	13	20	8
1773	69.81	37.12	5833	6980.99	10.07	3712.33	9.93	0	0	88.86	3.26	129.81	1.44	212.11	9.55	209.79	9.37	1	2266.88	5.63	0.72	5	219	14	20	7
1774	66.91	37.38	5834	6691.28	11.05	3738.35	9.80	0	0	97.59	4.11	138.50	1.63	202.87	10.26	180.62	9.03	0	3078.94	6.21	0.70	5	219	15	20	6
1775	66.85	37.57	5835	6684.87	10.73	3756.68	10.06	0	0	92.54	4.05	143.08	1.56	190.70	9.80	179.33	9.11	0	2628.40	6.28	0.68	5	219	16	20	5
1776	68.63	37.05	5836	6862.91	12.20	3705.42	10.73	0	0	83.15	4.60	143.39	1.50	170.98	10.89	150.40	9.57	0	2194.40	4.27	0.62	5	219	17	20	4
1777	70.95	38.68	5837	7095.19	8.79	3867.67	10.91	0	0	97.56	3.66	132.77	1.55	183.75	8.08	224.93	10.35	1	2513.31	7.63	0.72	4	219	18	20	3
1778	72.92	40.16	5838	7291.82	10.05	4016.28	13.31	0	0	64.65	2.71	128.16	1.21	188.38	9.31	242.46	13.02	1	1444.58	3.65	0.66	5	219	19	20	2
1779	73.21	42.05	5839	7320.71	16.69	4204.94	11.80	0	0	54.35	3.48	133.01	1.21	201.24	15.23	143.41	10.57	0	844.96	2.48	0.54	5	219	20	20	1
1780	79.74	67.57	5825	7973.83	16.05	6756.80	13.15	0	0	62.88	2.25	119.03	1.29	306.83	17.22	268.54	13.63	1	2589.38	6.72	0.65	5	220	1	1	1
1781	80.87	66.45	5841	8087.12	21.85	6645.29	12.85	0	0	51.41	2.52	125.20	1.30	315.07	24.76	205.02	12.37	1	1499.50	4.24	0.57	5	221	1	1	1
1782	62.76	38.65	5851	6275.94	11.86	3865.48	10.89	0	0	71.41	2.32	120.31	1.24	263.38	12.17	257.15	11.03	1	1994.65	4.61	0.70	5	222	1	5	5
1783	64.00	38.66	5852	6400.25	19.46	3866.36	11.16	0	0	60.09	2.36	131.23	1.29	338.06	23.04	218.25	11.02	1	1779.62	3.56	0.65	5	222	2	5	4
1784	63.32	38.28	5853	6332.16	14.76	3828.43	12.35	0	0	64.40	3.20	136.27	1.40	225.98	14.28	195.16	11.40	1	1834.17	4.88	0.59	5	222	3	5	3
1785	64.35	38.06	5854	6435.02	19.55	3805.92	16.45	0	0	50.29	3.42	145.14	1.47	222.50	18.49	189.25	15.20	1	2226.92	4.52	0.47	5	222	4	5	2
1786	64.08	38.33	5855	6408.19	14.43	3832.64	12.11	0	0	59.72	2.38	128.45	1.23	270.05	14.96	233.34	11.96	1	2065.08	4.49	0.65	5	222	5	5	1
1787	73.38	39.93	5879	7337.70	12.19	3992.71	12.54	0	0	70.21	3.10	127.35	1.38	210.48	11.77	219.75	11.94	1	2038.46	5.09	0.65	5	223	1	12	12
1788	73.48	41.30	5883	7347.69	10.76	4130.04	14.14	0	0	70.06	4.50	136.47	1.34	129.41	9.54	169.88	12.54	0	1481.00	3.72	0.56	4	223	2	12	11
1789	73.08	41.23	5884	7307.94	10.35	4123.17	12.59	0	0	81.67	4.61	134.32	1.47	141.96	9.21	172.48	11.22	0	1238.29	3.63	0.61	5	223	3	12	10
1790	73.33	41.25	5885	7333.40	14.44	4124.64	13.91	0	0	67.31	4.75	135.72	1.50	158.42	12.84	152.67	12.37	0	1547.08	3.76	0.51	5	223	4	12	9
1791	73.10	41.84	5886	7309.90	9.29	4183.96	9.91	0	0	74.39	3.19	127.99	1.14	168.33	8.35	178.94	8.99	0	880.71	3.69	0.71	5	223	5	12	8
1792	73.07	41.85	5887	7307.07	10.40	4185.42	9.71	0	0	77.57	3.11	123.67	1.26	201.30	9.62	188.22	8.94	0	1324.94	3.71	0.71	5	223	6	12	7
1793	73.01	41.74	5888	7300.87	15.25	4173.79	17.90	0	0	54.04	3.51	130.56	1.44	183.39	13.95	211.38	16.91	1	1199.25	3.89	0.50	5	223	7	12	6
1794	72.60	41.25	5889	7260.33	11.14	4124.56	12.48	0	0	73.92	3.28	128.37	1.41	194.62	10.46	218.09	11.75	1	1765.69	4.52	0.65	5	223	8	12	5
1795	72.85	41.84	5890	7284.83	7.29	4184.29	10.42	0	0	106.25	4.99	137.87	1.42	119.86	6.44	170.90	9.28	0	1677.71	4.99	0.71	3	223	9	12	4
1796	72.51	41.88	5891	7250.74	6.94	4187.98	8.26	0	0	102.16	4.13	135.37	1.20	132.44	6.14	157.55	7.32	0	1195.12	4.79	0.77	3	223	10	12	3
1797	72.91	42.56	5892	7290.73	8.32	4255.98	9.27	0	0	104.12	6.53	139.34	1.35	101.85	7.27	113.46	8.07	1	651.33	4.48	0.62	4	223	11	12	2
1798	72.78	42.08	5893	7277.58	7.97	4207.61	8.94	0	0	91.61	3.52	128.89	1.23	160.89	7.17	180.26	8.06	0	1183.44	4.65	0.76	5	223	12	12	1
1799	69.59	37.51	5894	6959.03	18.04	3751.09	9.35	0	0	69.10	2.27	123.92	1.26	356.66	21.42	220.09	9.19	1	2232.02	5.00	0.71	5	224	1	1	1
1800	70.45	37.33	5899	7044.55	13.37	3732.83	13.70	0	0	60.73	2.71	131.87	1.29	226.72	13.12	233.62	13.44	1	2318.69	4.08	0.64	5	225	1	21	21
1801	69.51	37.04	5900	6951.24	15.24	3704.47	12.69	0	0	68.33	3.62	136.16	1.55	222.58	14.40	187.44	11.71	1	2252.25	5.29	0.57	5	225	2	21	20
1802	69.80	37.36	5901	6979.95	10.01	3736.13	8.01	0	0	107.31	5.06	147.03	1.49	163.98	8.87	131.35	7.10	0	2579.71	6.68	0.71	3	225	3	21	19
1803	70.26	37.55	5902	7025.61	10.41	3755.33	7.45	0	0	107.53	5.05	145.51	1.46	171.05	9.22	122.63	6.59	0	2764.31	6.28	0.71	4	225	4	21	18
1804	71.01	38.47	5903	7100.75	11.92	3847.12	11.73	0	0	78.38	3.11	130.63	1.48	231.85	11.56	225.16	11.47	1	2524.69	5.55	0.68	5	225	5	21	17
1805	70.99	36.74	5904	7099.01	10.26	3674.36	13.70	0	0	76.77	4.42	135.42	1.43	138.14	9.14	183.87	12.28	0	1977.12	4.73	0.60	5	225	6	21	16
1806	68.50	36.88	5906	6850.18	13.63	3688.10	15.40	0	0	70.55	4.40	140.82	1.65	170.56	12.30	191.71	14.05	0	2484.31	4.53	0.53	5	225	7	21	15
1807	68.86	37.37	5907	6885.97	19.15	3736.72	12.22	0	0	65.47	2.99	132.28	1.53	299.61	20.88	209.09	11.76	1	2715.50	5.64	0.60	5	225	8	21	14
1808	68.95	36.99	5908	6895.00	10.78	3699.42	8.10	0	0	102.61	5.06	141.07	1.48	168.44	9.58	126.87	7.17	0	2342.06	5.62	0.69	3	225	9	21	13
1809	68.12	37.23	5909	6811.93	10.86	3722.70	8.72	0	0	99.01	4.75	144.76	1.52	175.10	9.71	140.95	7.76	0	2717.79	6.63	0.69	4	225	10	21	12
1810	67.18	36.90	5910	6718.30	12.37	3690.11	9.04	0	0	97.00	4.74	141.46	1.63	195.48	11.23	143.83	8.09	0	2413.92	5.71	0.66	4	225	11	21	11
1811	66.90	37.37	5911	6689.96	11.35	3737.32	8.67	0	0	92.89	3.39	134.59	1.47	236.52	11.03	185.68	8.08	1	2448.42	6.20	0.73	5	225	12	21	10
1812	66.45	37.51	5912	6645.07	8.23	3751.42	8.72	0	0	139.16	6.45	151.43	1.82	137.02	7.27	145.20	7.70	0	2971.94	8.71	0.72	4	225	13	21	9
1813	66.17	37.32	5913	6616.95	9.70	3732.18	7.36	0	0	121.48	4.77	137.57	1.62	190.88	8.77	145.45	6.59	0	2231.92	7.36	0.76	5	225	14	21	8
1814	67.43	37.25	5914	6742.96	9.38	3724.98	7.39	0	0	121.92	4.77	138.35	1.61	185.76	8.43	146.68	6.61	0	2578.00	6.74	0.76	5	225	15	21	7
1815	67.70	37.35	5915	6769.67	7.99	3735.34	7.70	0	0	122.59	5.83	151.73	1.46	129.40	7.01	124.62	6.75	0	2336.65	5.57	0.72	4	225	16	21	6
1816	66.70	37.49	5916	6670.31	9.01	3748.87	7.68	0	0	128.38	6.59	150.85	1.61	135.10	7.90	115.16	6.73	0	2106.75	5.03	0.70	4	225	17	21	5
1817	66.18	38.15	5917	6617.89	16.47	3814.51	10.63	0	0	76.39	3.76	139.48	1.61	252.43	16.34	169.97	9.74	1	2268.27	4.94	0.61	5	225	18	21	4
1818	67.38	37.41	5918	6738.27	9.49	3741.36	9.90	0	0	103.40	4.53	141.32	1.60	168.54	8.51	174.62	9.01	0	2171.04	3.96	0.71	5	225	19	21	3
1819	68.29	36.77	5919	6828.96	12.39	3676.86	10.10	0	0	82.54	2.86	120.21	1.43	269.10	12.78	220.25	9.98	1	2309.69	4.27	0.72	5	225	20	21	2
1820	69.24	36.62	5920	6923.55	14.25	3662.17	12.10	0	0	78.66	5.11	140.91	1.63	169.58	12.69	144.21	10.77	0	1852.40	3.82	0.54	4	225	21	21	1
1821	61.54	39.90	5914	6154.11	19.15	3990.41	14.67	0	0	56.68	3.70	134.95	1.50	220.69	18.47	175.87	13.39	1	2062.88	3.01	0.50	5	226	1	13	13
1822	61.44	40.02	5915	6143.61	9.27	4002.28	9.44	0	0	102.76	6.22	147.42	1.44	117.68	8.10	119.90	8.26	0	1561.19	3.13	0.63	3	226	2	13	12
1823	61.49	39.47	5916	6149.13	15.78	3947.31	11.38	0	0	91.23	7.62	146.06	1.84	145.44	13.82	104.84	9.94	1	1587.71	4.04	0.46	4	226	3	13	11
1824	62.59	39.05	5917	6258.84	23.63	3905.20	13.61	0	0	62.01	4.34	143.17	1.71	245.99	23.39	152.37	12.30	1	2746.23	5.98	0.49	5	226	4	13	10
1825	61.57	39.35	5918	6156.59	12.66	3935.27	9.86	0	0	80.44	4.93	145.47	1.39	159.48	11.17	124.33	8.71	0	2096.21	3.00	0.60	5	226	5	13	9
1826	61.55	39.71	5919	6154.75	9.57	3970.67	8.23	0	0	85.56	3.41	130.72	1.20	183.95	8.83	160.42	7.37	0	1463.38	3.68	0.74	5	226	6	13	8
1827	62.00	39.56	5920	6200.03	14.20	3956.46	10.95	0	0	73.14	4.03	139.30	1.46	198.62	13.02	154.63	9.83	0	1717.44	2.96	0.60	5	226	7	13	7
1828	61.52	39.22	5921	6151.63	10.48	3922.10	7.85	0	0	106.02	6.06	143.61	1.45	141.06	9.18	105.61	6.88	1	2107.96	9.21	0.65	4	226	8	13	6
1829	61.80	39.43	5922	6179.65	14.59	3942.88	9.96	0	0	77.83	4.32	140.54	1.48	202.74	13.32	139.70	8.92	0	1959.02	4.92	0.61	5	226	9	13	5
1830	62.26	39.01	5923	6226.10	12.95	3900.84	8.85	0	0	75.78	3.41	135.66	1.28	218.55	12.25	153.60	7.97	1	1964.15	6.44	0.68	5	226	10	13	4
1831	61.00	39.31	5924	6099.53	10.14	3930.83	9.12	0	0	81.88	3.81	135.79	1.25	168.84	9.07	152.13	8.13	0	1716.15	4.56	0.69	5	226	11	13	3
1832	61.35	39.91	5926	6134.88	12.64	3991.29	10.49	0	0	58.81	2.84	131.89	1.08	200.52	11.80	169.29	9.48	0	1704.06	4.78	0.65	5	226	12	13	2
1833	61.33	40.05	5927	6132.66	11.79	4004.94	8.75	0	0	82.24	4.36	140.57	1.30	171.83	10.46	127.66	7.75	0	1543.12	4.50	0.65	4	226	13	13	1
1834	72.35	39.48	5953	7235.48	18.04	3947.57	15.48	0	0	56.37	3.14	129.41	1.46	239.57	17.94	213.26	14.91	1	1638.52	3.80	0.57	5	227	1	2	2
1835	72.14	40.74	5954	7213.95	8.17	4073.52	9.16	0	0	95.97	4.05	134.06	1.31	149.98	7.27	167.60	8.22	0	1620.58	4.75	0.74	4	227	2	2	1
1836	86.47	69.83	5977	8647.06	16.53	6982.57	13.79	0	0	62.82	5.66	142.30	1.44	141.18	14.51	117.78	12.12	0	1578.00	3.41	0.42	3	228	1	4	4
1837	85.73	69.39	5979	8573.10	10.11	6939.36	10.97	0	0	94.48	4.22	131.69	1.60	175.93	9.23	191.09	9.97	0	2043.02	6.82	0.68	5	228	2	4	3
1838	85.76	68.87	5980	8575.80	13.25	6886.72	15.82	0	0	63.77	3.58	134.37	1.49	184.08	12.24	217.66	14.89	1	1843.52	5.18	0.56	5	228	3	4	2
1839	85.65	69.41	5981	8565.39	9.61	6941.36	11.73	0	0	77.92	3.22	130.05	1.34	181.31	8.89	219.71	11.02	1	1852.10	5.09	0.69	5	228	4	4	1
1840	63.38	45.40	6013	6337.99	18.62	4539.63	13.46	0	0	56.92	6.00	137.11	1.34	135.83	16.26	98.04	11.67	1	865.25	3.42	0.36	3	229	1	1	1
1841	63.82	45.14	6035	6382.30	13.10	4513.84	12.20	0	0	62.60	4.41	133.12	1.22	143.39	11.55	133.55	10.76	0	822.85	2.99	0.53	3	230	1	1	1
1842	80.55	66.49	6040	8054.65	19.93	6648.78	19.16	0	0	46.55	3.93	134.58	1.46	183.70	18.01	175.39	17.57	0	1559.69	3.31	0.40	5	231	1	1	1
1843	71.92	41.36	6041	7191.51	17.37	4135.83	16.02	0	0	48.58	2.67	128.14	1.28	241.49	17.11	221.03	15.71	1	1282.00	2.76	0.54	5	232	1	1	1
1844	65.24	39.80	6064	6523.66	16.77	3979.96	16.06	0	0	52.45	4.77	150.75	1.32	142.23	14.79	136.13	14.16	0	1926.31	3.34	0.40	4	233	1	2	2
1845	65.57	39.37	6065	6557.16	15.53	3936.70	13.73	0	0	54.31	3.39	145.14	1.29	193.40	14.13	171.63	12.40	0	2108.81	3.70	0.52	4	233	2	2	1
1846	80.82	66.84	6064	8081.96	26.70	6683.70	13.17	0	0	42.52	2.74	134.62	1.23	297.21	28.97	161.98	12.04	1	1642.94	3.53	0.48	5	234	1	1	1
1847	73.05	41.82	6068	7305.29	15.12	4181.73	15.54	0	0	60.02	3.59	128.43	1.49	197.17	13.97	201.37	14.51	0	1550.23	3.31	0.53	5	235	1	1	1
1848	80.70	66.55	6097	8069.72	33.45	6655.49	12.42	0	0	44.57	2.57	129.67	1.27	374.38	43.12	171.20	11.61	1	1690.00	5.14	0.52	5	236	1	1	1
1849	72.46	41.66	6124	7246.49	12.92	4166.32	14.37	0	0	62.62	2.97	126.89	1.35	209.06	12.41	230.40	14.00	1	1403.62	3.71	0.62	5	237	1	2	2
1850	72.41	40.86	6125	7240.89	10.77	4086.09	15.31	0	0	72.57	4.01	134.89	1.48	152.08	9.69	211.80	14.29	1	1802.31	5.78	0.59	5	237	2	2	1
1851	63.97	37.79	6144	6397.12	14.20	3779.24	10.62	0	0	73.93	4.02	137.65	1.45	201.44	13.03	152.29	9.54	0	2208.88	5.86	0.61	5	238	1	2	2
1852	64.36	37.91	6145	6436.24	18.20	3791.37	11.27	0	0	67.40	2.48	123.55	1.36	333.06	20.84	227.73	11.30	1	2088.21	5.54	0.68	5	238	2	2	1
1853	71.55	39.53	6153	7155.25	16.69	3952.66	36.24	0	0	40.97	3.23	135.04	1.48	166.98	15.41	312.74	39.51	1	1543.42	3.78	0.38	5	239	1	1	1
1854	69.44	37.46	6209	6944.18	10.74	3746.18	7.79	0	0	105.45	3.70	129.23	1.55	234.68	10.31	173.42	7.20	1	2391.02	8.32	0.76	5	240	1	4	4
1855	70.59	37.88	6210	7058.88	10.81	3787.69	9.20	0	0	111.73	5.63	145.22	1.75	165.83	9.60	141.25	8.17	0	2770.17	5.75	0.67	5	240	2	4	3
1856	72.14	39.50	6211	7214.27	8.88	3950.16	10.20	0	0	107.03	4.91	137.88	1.61	150.17	7.92	172.34	9.11	0	2006.52	5.36	0.70	4	240	3	4	2
1857	71.49	38.01	6215	7149.09	11.13	3801.21	11.55	0	0	90.45	5.45	144.09	1.59	142.59	9.85	147.88	10.22	0	2498.42	5.24	0.60	3	240	4	4	1
1858	64.39	38.70	6217	6438.94	20.62	3869.58	13.39	0	0	53.54	3.22	137.26	1.40	252.76	20.63	175.44	12.23	1	1828.04	4.56	0.52	5	241	1	1	1
1859	71.00	38.87	6221	7100.36	13.60	3887.12	13.02	0	0	58.20	2.76	139.38	1.26	222.02	13.00	214.11	12.29	1	2171.44	4.68	0.59	5	242	1	4	4
1860	71.94	38.33	6222	7194.22	9.94	3833.39	13.37	0	0	85.62	4.31	141.07	1.58	154.00	8.95	205.40	12.27	0	2046.33	4.60	0.64	5	242	2	4	3
1861	70.84	37.20	6223	7083.92	12.34	3719.83	11.91	0	0	77.94	3.42	130.66	1.53	216.93	11.75	210.09	11.28	1	2147.04	4.94	0.65	5	242	3	4	2
1862	71.48	37.72	6225	7147.58	12.35	3772.04	11.56	0	0	61.78	2.06	122.13	1.10	269.47	12.76	253.52	11.75	1	1892.65	3.35	0.74	5	242	4	4	1
1863	66.07	38.86	6232	6606.84	18.24	3885.75	13.22	0	0	51.55	2.64	135.11	1.28	265.47	18.70	203.67	12.41	1	1599.48	5.00	0.53	4	243	1	1	1
1864	70.62	38.95	6242	7062.31	16.24	3894.80	16.98	0	0	53.82	3.02	133.47	1.43	222.09	15.76	233.53	16.49	1	1492.56	4.03	0.51	5	244	1	1	1
1865	64.56	38.08	6280	6456.33	10.73	3808.49	10.34	0	0	75.30	2.78	133.59	1.29	225.83	10.25	217.22	9.87	1	2674.54	5.99	0.71	5	245	1	44	44
1866	64.18	38.51	6281	6417.75	12.18	3850.59	9.12	0	0	89.93	4.20	140.37	1.51	200.62	11.25	152.31	8.19	0	2367.31	5.75	0.68	5	245	2	44	43
1867	64.10	38.55	6282	6409.57	6.97	3855.02	5.95	0	0	129.70	4.34	141.87	1.30	160.74	6.19	137.56	5.28	0	2677.77	11.09	0.83	3	245	3	44	42
1868	63.71	38.56	6283	6371.08	9.61	3856.18	7.66	0	0	88.41	3.64	142.03	1.20	180.84	8.61	144.35	6.83	0	2389.27	6.51	0.74	4	245	4	44	41
1869	63.48	38.31	6284	6347.88	8.76	3831.09	8.82	0	0	102.47	4.81	144.27	1.40	144.21	7.75	145.19	7.80	0	2453.50	6.16	0.71	3	245	5	44	40
1870	63.90	38.33	6285	6390.09	9.30	3833.08	7.23	0	0	93.11	3.73	139.73	1.20	179.31	8.33	139.88	6.44	0	2006.33	6.31	0.76	4	245	6	44	39
1871	63.70	38.05	6286	6369.70	8.81	3805.15	8.22	0	0	101.89	4.54	140.86	1.35	152.86	7.80	142.64	7.28	0	2241.83	6.77	0.73	3	245	7	44	38
1872	64.37	38.48	6287	6437.31	12.53	3848.27	9.49	0	0	78.94	3.52	139.88	1.37	213.72	11.88	166.59	8.58	1	2436.69	7.45	0.68	5	245	8	44	37
1873	64.32	38.18	6288	6431.58	9.75	3818.36	12.71	0	0	85.52	4.34	142.06	1.51	149.54	8.73	192.84	11.63	0	2172.73	5.10	0.64	4	245	9	44	36
1874	64.53	37.58	6289	6452.68	9.35	3757.80	8.45	0	0	103.44	4.66	144.40	1.44	160.67	8.30	145.15	7.50	0	2332.60	6.51	0.72	5	245	10	44	35
1875	64.07	37.80	6290	6407.13	10.95	3780.08	10.89	0	0	85.88	4.85	143.65	1.46	149.84	9.71	149.13	9.66	0	2292.12	5.57	0.62	4	245	11	44	34
1876	64.20	38.20	6291	6420.28	10.38	3820.02	10.05	0	0	93.64	3.82	132.30	1.54	197.26	9.65	191.52	9.29	0	1950.60	5.35	0.71	5	245	12	44	33
1877	63.95	37.98	6292	6394.77	9.55	3798.04	11.64	0	0	96.63	4.91	139.77	1.61	145.85	8.52	177.12	10.44	0	2341.79	5.80	0.66	4	245	13	44	32
1878	64.04	38.19	6293	6404.16	11.37	3818.97	12.45	0	0	89.28	5.00	142.02	1.68	157.51	10.17	171.97	11.21	0	2550.25	5.30	0.60	4	245	14	44	31
1879	64.68	38.85	6294	6467.69	14.63	3884.67	12.97	0	0	61.23	2.80	134.63	1.37	245.85	14.48	221.58	12.41	1	1878.17	5.26	0.57	5	245	15	44	30
1880	64.36	37.91	6295	6435.76	11.28	3791.02	10.93	0	0	74.88	2.81	127.00	1.28	228.59	10.96	216.63	10.76	1	2012.00	6.04	0.72	5	245	16	44	29
1881	63.99	37.54	6296	6399.03	13.13	3754.44	10.83	0	0	73.25	3.31	132.23	1.40	223.61	12.49	185.84	10.14	1	2180.08	5.80	0.66	5	245	17	44	28
1882	63.69	37.78	6297	6368.68	10.54	3778.29	12.25	0	0	87.22	4.81	141.57	1.57	148.14	9.39	171.93	10.94	0	2354.15	5.43	0.62	5	245	18	44	27
1883	63.61	37.80	6298	6360.97	12.34	3780.20	10.72	0	0	85.50	4.95	142.35	1.54	164.75	10.96	143.26	9.53	0	2428.75	6.71	0.60	5	245	19	44	26
1884	64.10	38.12	6299	6410.15	13.37	3812.15	10.60	0	0	85.94	4.01	136.71	1.65	219.92	12.68	177.74	9.70	1	2900.79	7.83	0.65	5	245	20	44	25
1885	63.65	38.38	6300	6364.83	10.63	3838.25	8.91	0	0	98.64	4.50	144.15	1.53	180.43	9.54	151.66	7.97	0	2864.31	7.47	0.70	5	245	21	44	24
1886	63.50	38.77	6301	6350.30	10.65	3877.29	9.84	0	0	85.57	4.40	144.14	1.38	160.34	9.47	148.09	8.74	0	2075.02	5.22	0.66	3	245	22	44	23
1887	63.31	38.80	6302	6330.58	12.03	3879.97	10.92	0	0	82.82	4.04	139.35	1.52	190.09	11.09	174.35	9.86	0	2370.02	5.13	0.65	5	245	23	44	22
1888	63.15	38.08	6303	6315.02	9.17	3807.88	9.69	0	0	96.15	4.88	142.19	1.40	139.52	8.11	147.25	8.56	0	2294.48	7.53	0.68	3	245	24	44	21
1889	63.24	38.38	6304	6324.47	11.72	3838.50	11.90	0	0	87.19	4.21	135.58	1.65	188.12	10.79	190.25	11.04	0	2580.19	5.25	0.64	5	245	25	44	20
1890	63.39	38.31	6305	6338.72	10.16	3831.46	9.34	0	0	83.95	4.07	143.36	1.29	162.38	9.04	149.36	8.31	0	2201.29	4.78	0.68	4	245	26	44	19
1891	63.75	37.89	6306	6374.84	10.94	3788.52	9.54	0	0	97.16	5.62	142.00	1.52	145.87	9.64	127.17	8.40	0	1730.83	5.43	0.63	3	245	27	44	18
1892	63.84	38.53	6307	6383.93	11.81	3853.50	11.17	0	0	77.72	3.59	135.41	1.43	198.63	10.85	186.45	10.42	0	2495.81	5.54	0.66	5	245	28	44	17
1893	63.31	38.30	6308	6331.14	8.95	3830.18	8.42	0	0	102.76	4.51	145.98	1.40	157.69	7.95	148.38	7.48	0	2437.52	6.33	0.73	4	245	29	44	16
1894	63.20	38.12	6309	6319.78	10.88	3812.15	10.42	0	0	102.21	5.42	140.24	1.71	158.59	9.70	152.06	9.26	0	2236.94	5.64	0.64	4	245	30	44	15
1895	63.62	38.17	6310	6362.36	8.79	3816.93	9.16	0	0	109.74	4.97	142.20	1.54	150.30	7.80	156.53	8.16	0	2446.35	6.85	0.71	3	245	31	44	14
1896	63.55	38.35	6311	6355.21	10.53	3834.63	9.29	0	0	83.15	2.73	126.54	1.29	238.88	10.45	217.56	8.95	1	2460.04	7.45	0.76	5	245	32	44	13
1897	64.11	38.17	6312	6411.43	8.95	3816.86	8.15	0	0	92.82	3.15	134.92	1.28	203.83	8.34	186.86	7.50	0	2487.02	5.25	0.77	5	245	33	44	12
1898	63.69	38.34	6313	6368.85	11.85	3833.84	11.03	0	0	86.21	3.80	132.00	1.60	209.27	11.02	194.05	10.30	1	2478.02	8.25	0.66	5	245	34	44	11
1899	63.18	38.29	6314	6318.17	7.44	3829.47	6.59	0	0	106.50	3.49	138.40	1.18	175.48	6.71	156.11	5.89	0	2858.48	7.23	0.82	4	245	35	44	10
1900	63.11	38.48	6315	6311.42	8.92	3848.20	7.65	0	0	96.81	4.07	144.97	1.25	164.13	7.93	140.90	6.79	0	2323.50	5.73	0.75	4	245	36	44	9
1901	62.91	38.50	6316	6291.43	11.27	3849.62	10.54	0	0	72.96	3.66	139.98	1.27	174.08	10.13	163.21	9.44	0	2098.71	4.19	0.65	5	245	37	44	8
1902	63.01	38.58	6317	6300.89	11.30	3858.31	9.68	0	0	94.12	4.31	134.53	1.58	191.24	10.31	164.96	8.71	0	2511.92	7.14	0.68	5	245	38	44	7
1903	62.96	38.34	6318	6296.21	10.45	3833.92	8.65	0	0	101.09	5.39	142.77	1.48	151.24	9.21	125.29	7.63	0	2263.67	6.10	0.66	3	245	39	44	6
1904	62.77	38.22	6319	6276.53	10.58	3821.75	9.80	0	0	88.97	3.91	134.83	1.46	187.40	9.60	173.47	8.91	0	2306.44	4.97	0.69	5	245	40	44	5
1905	63.23	38.31	6320	6322.61	8.52	3830.77	8.10	0	0	93.44	2.64	126.00	1.24	230.31	8.29	220.20	7.82	1	2056.48	6.12	0.80	5	245	41	44	4
1906	62.50	37.83	6321	6249.54	13.73	3783.18	12.71	0	0	72.74	4.85	141.15	1.51	159.49	12.19	147.68	11.29	0	2379.62	5.28	0.54	5	245	42	44	3
1907	63.20	38.11	6322	6320.16	10.72	3811.20	12.68	0	0	79.89	2.69	122.31	1.37	241.86	10.61	260.98	12.84	1	2295.60	6.34	0.74	5	245	43	44	2
1908	63.69	37.74	6324	6368.65	13.64	3774.42	11.71	0	0	69.14	2.51	124.04	1.29	269.06	14.02	238.82	11.74	1	2283.88	4.11	0.71	5	245	44	44	1
1909	73.30	40.28	6298	7329.92	13.40	4027.90	13.95	0	0	59.29	3.22	126.89	1.28	188.88	12.63	198.18	12.98	0	1654.25	3.59	0.59	5	246	1	1	1
1910	73.07	38.65	6311	7306.95	20.18	3865.33	19.30	0	0	53.88	4.55	133.46	1.72	185.78	18.37	178.12	17.44	0	1683.04	3.55	0.39	5	247	1	1	1
1911	71.53	37.80	6316	7152.54	14.30	3779.84	11.12	0	0	69.12	2.57	119.65	1.30	276.51	14.87	223.72	11.02	1	1607.27	4.03	0.70	5	248	1	10	10
1912	72.39	37.74	6317	7239.07	11.03	3773.66	12.87	0	0	76.93	4.61	138.06	1.44	142.43	9.80	166.03	11.44	0	1831.06	4.37	0.59	5	248	2	10	9
1913	72.07	37.47	6318	7206.62	9.47	3746.57	9.53	0	0	90.46	3.46	125.21	1.38	192.97	8.69	192.19	8.91	0	1359.88	4.73	0.74	5	248	3	10	8
1914	72.23	37.46	6319	7223.16	13.53	3745.95	10.63	0	0	85.51	6.46	139.46	1.54	137.82	11.84	108.31	9.30	1	1949.02	7.32	0.52	4	248	4	10	7
1915	71.43	37.84	6320	7143.27	18.28	3783.69	12.65	0	0	61.71	3.44	134.60	1.48	241.32	18.09	178.02	11.55	1	1924.38	4.17	0.59	5	248	5	10	6
1916	72.43	37.40	6321	7242.50	13.78	3739.57	12.33	0	0	81.53	5.57	138.12	1.66	155.82	12.20	139.39	10.92	0	1908.79	5.14	0.53	5	248	6	10	5
1917	72.08	37.59	6323	7208.22	11.80	3758.97	13.38	0	0	80.86	4.80	134.85	1.62	154.20	10.55	174.56	11.97	0	1830.85	4.26	0.58	5	248	7	10	4
1918	71.68	38.36	6324	7168.46	9.89	3836.35	14.28	0	0	77.46	3.00	124.12	1.46	200.25	9.38	275.19	14.90	1	1688.69	4.92	0.68	5	248	8	10	3
1919	71.89	38.00	6325	7189.03	8.51	3799.75	11.61	0	0	95.52	3.80	126.13	1.52	167.36	7.74	223.43	11.00	1	2025.71	7.46	0.72	5	248	9	10	2
1920	71.53	37.50	6326	7153.22	10.99	3749.57	9.67	0	0	73.42	2.40	119.01	1.18	249.72	11.04	225.15	9.47	1	1781.38	4.38	0.75	5	248	10	10	1
1921	71.32	37.08	6342	7131.86	11.90	3708.12	12.73	0	0	80.65	4.15	131.18	1.61	180.60	10.79	192.05	11.69	0	1785.60	5.01	0.61	5	249	1	19	19
1922	71.08	37.12	6343	7107.92	10.76	3712.17	12.12	0	0	70.18	2.80	125.09	1.25	203.11	10.48	232.08	11.73	1	1908.44	4.72	0.71	5	249	2	19	18
1923	70.62	37.18	6344	7061.56	10.93	3718.32	10.87	0	0	89.73	3.57	127.03	1.57	211.17	10.43	211.35	10.29	1	2382.23	6.37	0.70	5	249	3	19	17
1924	70.35	36.75	6345	7034.62	11.91	3674.89	13.06	0	0	84.00	5.41	141.96	1.64	142.86	10.56	156.60	11.58	0	2446.90	4.68	0.56	5	249	4	19	16
1925	70.56	36.91	6346	7055.90	11.20	3690.78	10.53	0	0	88.71	4.44	134.46	1.53	172.63	10.18	163.27	9.43	0	2404.85	5.55	0.66	5	249	5	19	15
1926	70.25	36.74	6347	7024.59	14.72	3673.71	12.35	0	0	75.86	4.60	140.14	1.64	188.11	13.31	158.50	11.09	0	2196.92	3.63	0.56	5	249	6	19	14
1927	70.63	36.92	6348	7063.49	13.97	3692.03	9.92	0	0	84.89	4.57	133.23	1.57	198.50	12.94	143.46	8.87	0	1925.31	4.65	0.62	5	249	7	19	13
1928	71.12	37.24	6349	7111.87	10.56	3723.78	10.16	0	0	83.15	3.66	130.21	1.39	186.40	9.60	179.11	9.28	0	1919.15	4.24	0.69	5	249	8	19	12
1929	70.47	37.04	6350	7047.29	9.78	3703.73	11.15	0	0	86.46	3.91	130.77	1.45	168.49	8.81	190.74	10.18	0	1965.46	4.45	0.68	5	249	9	19	11
1930	70.20	37.41	6351	7020.30	11.21	3741.21	8.36	0	0	104.91	5.04	141.13	1.59	180.25	10.02	134.74	7.44	0	2282.94	5.63	0.69	4	249	10	19	10
1931	69.99	37.38	6352	6999.45	6.64	3737.79	7.30	0	0	145.57	6.32	147.61	1.53	117.74	5.82	129.42	6.39	0	2701.40	8.39	0.76	3	249	11	19	9
1932	70.03	37.65	6353	7003.45	9.82	3764.98	9.86	0	0	99.94	5.58	142.53	1.51	135.46	8.65	136.05	8.68	0	2064.46	6.27	0.65	3	249	12	19	8
1933	70.30	38.21	6354	7030.44	7.06	3820.77	5.86	0	0	152.87	5.89	146.39	1.49	141.05	6.19	117.12	5.15	0	2659.40	8.16	0.80	4	249	13	19	7
1934	70.59	38.33	6355	7059.36	8.08	3833.02	8.71	0	0	119.38	4.19	133.51	1.61	178.52	7.43	193.06	7.94	0	2842.23	5.95	0.77	5	249	14	19	6
1935	70.00	37.43	6356	7000.30	8.56	3742.95	7.19	0	0	120.15	5.30	143.11	1.45	149.68	7.54	125.83	6.34	0	2173.69	6.95	0.74	3	249	15	19	5
1936	67.60	36.83	6358	6760.45	10.46	3682.61	8.80	0	0	108.98	5.42	144.79	1.63	162.36	9.27	136.65	7.80	0	2677.42	6.04	0.68	5	249	16	19	4
1937	68.76	37.44	6359	6875.73	14.40	3744.27	11.76	0	0	78.33	3.59	129.99	1.62	237.63	14.11	198.66	11.13	1	2031.25	5.58	0.63	5	249	17	19	3
1938	70.46	38.03	6360	7046.09	7.88	3802.96	8.72	0	0	117.78	4.42	135.84	1.56	163.45	7.07	180.10	7.88	0	2741.00	7.92	0.76	4	249	18	19	2
1939	70.30	38.01	6361	7030.02	14.85	3801.48	10.25	0	0	75.18	3.15	135.21	1.49	265.83	15.19	192.75	9.55	1	2731.60	6.17	0.65	5	249	19	19	1
1940	66.77	37.55	6357	6677.43	13.34	3754.52	10.35	0	0	78.53	4.05	147.73	1.48	200.27	12.20	156.60	9.31	0	2739.44	5.04	0.63	5	250	1	1	1
1941	68.92	36.91	6383	6891.62	10.37	3690.68	10.35	0	0	103.19	5.14	142.54	1.69	161.32	9.27	161.09	9.24	0	2771.94	5.63	0.66	5	251	1	57	57
1942	68.89	36.60	6384	6889.12	10.90	3660.23	11.76	0	0	93.10	5.75	142.78	1.63	136.25	9.62	147.02	10.38	0	2482.10	5.46	0.59	4	251	2	57	56
1943	68.45	36.79	6385	6844.89	14.69	3679.04	13.74	0	0	70.74	4.28	132.82	1.60	189.08	13.30	174.60	12.78	0	2049.71	4.88	0.55	5	251	3	57	55
1944	68.49	36.35	6386	6849.17	10.04	3634.70	13.04	0	0	93.03	7.41	147.87	1.58	96.67	8.66	125.69	11.36	1	2104.79	5.62	0.50	4	251	4	57	54
1945	68.97	36.50	6387	6897.17	10.46	3650.11	10.14	0	0	95.96	4.98	139.15	1.55	155.84	9.30	151.21	9.01	0	2074.08	5.67	0.66	4	251	5	57	53
1946	68.78	36.98	6388	6878.43	13.87	3697.84	12.29	0	0	76.53	3.13	127.24	1.52	254.09	13.94	221.79	12.22	1	2495.17	5.78	0.69	5	251	6	57	52
1947	68.40	37.13	6390	6839.58	9.78	3713.18	8.72	0	0	111.33	4.99	139.33	1.62	168.84	8.72	150.64	7.78	0	2581.17	7.32	0.71	4	251	7	57	51
1948	68.43	37.27	6391	6843.31	9.16	3726.78	8.21	0	0	119.32	6.43	151.42	1.56	130.69	8.03	117.14	7.19	0	2464.06	6.28	0.67	3	251	8	57	50
1949	68.81	37.19	6392	6880.76	7.97	3719.45	7.67	0	0	135.05	6.97	152.58	1.58	118.71	6.96	114.32	6.71	0	2798.58	7.10	0.70	4	251	9	57	49
1950	69.02	37.36	6393	6902.20	12.91	3735.58	10.12	0	0	96.19	5.21	144.45	1.74	184.14	11.64	145.07	9.04	0	2543.44	7.06	0.62	4	251	10	57	48
1951	69.33	37.48	6394	6933.15	12.73	3748.09	9.13	0	0	98.76	5.52	149.42	1.66	175.70	11.31	126.28	8.10	0	2862.90	5.80	0.63	3	251	11	57	47
1952	68.97	37.50	6395	6896.92	8.64	3749.66	7.36	0	0	103.53	3.81	141.70	1.32	181.52	7.81	155.30	6.59	0	2491.85	5.75	0.78	4	251	12	57	46
1953	67.39	37.49	6396	6739.17	11.39	3748.69	8.34	0	0	97.03	4.54	147.93	1.49	188.33	10.24	138.34	7.44	0	2997.77	6.01	0.69	4	251	13	57	45
1954	67.31	37.38	6397	6730.68	14.18	3737.97	10.94	0	0	79.90	4.11	137.92	1.60	213.30	13.17	166.03	9.98	1	2280.79	6.14	0.62	5	251	14	57	44
1955	68.32	37.08	6398	6831.73	14.54	3708.10	10.42	0	0	85.84	4.63	138.70	1.69	208.02	13.36	150.60	9.37	1	2604.35	6.02	0.61	5	251	15	57	43
1956	69.91	38.30	6399	6991.16	11.98	3830.23	8.10	0	0	85.86	2.62	130.24	1.32	285.70	12.74	207.29	7.74	1	2821.15	4.88	0.76	5	251	16	57	42
1957	70.06	37.62	6400	7006.25	10.83	3761.92	9.53	0	0	94.33	4.24	141.32	1.54	186.60	9.83	165.03	8.57	0	2414.96	4.10	0.69	5	251	17	57	41
1958	68.70	37.07	6401	6870.37	15.69	3707.15	12.48	0	0	73.22	3.73	138.63	1.64	233.18	15.29	191.94	11.57	1	2589.71	6.00	0.60	5	251	18	57	40
1959	67.53	37.00	6402	6752.76	15.63	3700.39	12.74	0	0	77.63	4.55	142.66	1.77	206.54	14.40	169.57	11.55	0	2404.56	4.81	0.55	5	251	19	57	39
1960	66.62	37.74	6403	6662.04	9.83	3773.91	7.39	0	0	120.30	5.18	147.76	1.60	176.34	8.75	132.77	6.57	0	2776.56	8.03	0.74	4	251	20	57	38
1961	67.05	37.31	6404	6705.49	7.84	3730.96	7.38	0	0	124.03	5.31	151.75	1.45	141.30	6.91	132.99	6.50	0	2623.96	7.48	0.75	3	251	21	57	37
1962	66.44	37.73	6405	6643.71	8.51	3773.31	8.90	0	0	109.12	4.12	145.50	1.54	175.81	7.68	183.59	8.06	0	2805.65	5.87	0.75	4	251	22	57	36
1963	66.88	37.28	6406	6688.31	9.95	3728.25	8.76	0	0	93.54	4.66	156.26	1.35	154.35	8.80	135.86	7.75	0	3170.85	6.28	0.69	3	251	23	57	35
1964	67.63	37.15	6407	6762.89	8.99	3715.28	7.73	0	0	115.16	4.60	143.71	1.52	174.56	8.04	150.20	6.91	0	2674.67	6.85	0.75	5	251	24	57	34
1965	68.22	36.77	6408	6822.00	13.03	3676.64	8.91	0	0	99.09	5.51	142.08	1.66	180.89	11.61	124.16	7.91	0	2371.00	6.00	0.63	4	251	25	57	33
1966	68.16	36.64	6409	6815.95	12.91	3664.21	13.25	0	0	81.60	5.69	149.50	1.66	143.05	11.42	146.81	11.72	0	2793.21	5.62	0.53	4	251	26	57	32
1967	66.99	36.54	6410	6698.74	11.37	3653.76	10.01	0	0	100.29	4.93	146.32	1.71	179.26	10.26	158.39	8.96	0	2774.23	5.04	0.66	5	251	27	57	31
1968	66.69	37.33	6411	6668.60	7.93	3733.03	7.49	0	0	123.52	4.72	151.02	1.50	160.83	7.06	151.83	6.66	0	3305.02	7.10	0.77	4	251	28	57	30
1969	66.53	37.22	6412	6653.13	12.15	3722.23	7.93	0	0	97.74	2.91	127.86	1.50	297.62	13.33	209.60	7.60	1	2730.75	6.09	0.76	5	251	29	57	29
1970	69.15	36.26	6413	6914.98	15.70	3626.24	13.40	0	0	76.65	4.86	137.67	1.78	192.18	14.28	164.57	12.13	0	2301.90	3.85	0.54	5	251	30	57	28
1971	68.02	36.56	6414	6801.69	16.39	3656.36	12.17	0	0	75.17	3.41	129.58	1.66	269.00	16.89	207.10	11.76	1	2719.15	5.47	0.62	5	251	31	57	27
1972	66.77	36.34	6415	6677.16	13.91	3633.97	11.62	0	0	77.47	2.58	121.33	1.38	297.44	15.05	242.52	11.69	1	2582.00	5.41	0.74	5	251	32	57	26
1973	67.32	36.93	6416	6731.97	17.25	3692.77	11.96	0	0	78.32	2.39	116.43	1.49	372.11	22.35	277.03	12.42	1	2529.92	3.92	0.68	5	251	33	57	25
1974	66.68	36.97	6417	6667.58	12.82	3696.72	10.89	0	0	95.61	6.21	147.77	1.74	152.47	11.32	129.51	9.62	0	2392.88	5.66	0.57	3	251	34	57	24
1975	66.86	36.34	6418	6685.57	10.59	3633.62	9.54	0	0	110.57	6.71	150.63	1.68	134.38	9.29	121.13	8.38	0	2329.88	6.45	0.62	3	251	35	57	23
1976	67.95	36.51	6419	6795.30	11.34	3650.83	9.87	0	0	96.00	5.71	148.96	1.56	146.96	10.00	127.94	8.70	0	2529.73	5.79	0.61	3	251	36	57	22
1977	67.37	36.59	6420	6736.66	12.62	3659.08	11.33	0	0	89.80	6.46	147.71	1.63	134.98	11.07	121.26	9.95	0	2502.25	5.93	0.53	4	251	37	57	21
1978	67.25	36.94	6421	6724.65	8.27	3694.19	11.15	0	0	107.94	6.00	147.47	1.58	114.69	7.28	154.63	9.82	0	2863.52	7.14	0.65	4	251	38	57	20
1979	66.98	36.99	6422	6698.38	12.92	3699.46	11.57	0	0	93.41	5.70	147.17	1.79	163.75	11.51	146.77	10.29	0	2543.15	5.06	0.58	3	251	39	57	19
1980	66.26	36.90	6423	6626.48	11.67	3690.06	8.67	0	0	102.75	3.63	136.27	1.67	251.00	11.60	193.20	8.05	1	3117.46	6.31	0.72	5	251	40	57	18
1981	66.38	37.44	6424	6637.74	17.07	3743.63	7.66	0	0	102.70	4.42	144.57	1.76	280.85	17.69	139.51	6.92	1	3066.06	8.22	0.70	4	251	41	57	17
1982	66.25	36.83	6425	6624.56	16.11	3682.83	10.77	0	0	81.21	5.19	146.74	1.68	194.51	14.53	130.82	9.60	0	2345.25	4.22	0.55	5	251	42	57	16
1983	66.23	36.84	6426	6623.47	16.21	3684.36	10.79	0	0	77.57	4.46	144.91	1.63	216.42	15.06	146.40	9.71	1	2133.08	4.05	0.58	5	251	43	57	15
1984	67.31	36.57	6427	6730.67	15.08	3656.97	9.90	0	0	86.89	4.16	134.15	1.68	239.77	14.57	161.57	9.08	1	2453.58	5.62	0.65	5	251	44	57	14
1985	65.64	37.63	6428	6563.52	18.50	3763.42	9.10	0	0	86.29	3.90	146.62	1.73	294.91	20.00	159.31	8.31	1	3138.81	7.41	0.64	5	251	45	57	13
1986	66.28	37.53	6429	6628.46	22.44	3753.40	10.84	0	0	80.33	3.85	135.93	1.87	325.33	26.00	178.54	10.18	1	2519.27	5.76	0.62	5	251	46	57	12
1987	67.12	37.48	6430	6711.53	17.50	3747.75	15.63	0	0	75.74	6.27	151.96	1.97	163.42	15.57	146.11	13.89	0	2550.17	2.92	0.43	5	251	47	57	11
1988	66.13	37.64	6431	6612.63	16.55	3763.54	8.77	0	0	111.71	4.00	129.75	1.93	307.16	17.42	190.02	8.34	1	3491.29	6.86	0.74	5	251	48	57	10
1989	66.95	37.47	6432	6695.38	9.20	3747.29	7.69	0	0	121.66	5.87	152.32	1.56	146.91	8.10	122.73	6.77	0	2225.90	4.64	0.71	3	251	49	57	9
1990	69.27	37.62	6433	6927.09	9.85	3762.18	8.14	0	0	102.68	4.42	142.76	1.46	176.89	8.81	146.57	7.26	0	2268.06	3.86	0.73	4	251	50	57	8
1991	70.15	37.50	6434	7014.67	11.62	3749.61	13.42	0	0	74.25	4.05	142.07	1.50	165.74	10.47	190.91	12.17	0	2260.77	3.63	0.60	5	251	51	57	7
1992	69.07	36.75	6435	6906.99	14.16	3674.74	14.14	0	0	74.16	3.68	127.95	1.66	221.23	13.46	214.68	13.80	1	2466.83	5.40	0.61	5	251	52	57	6
1993	67.23	37.58	6437	6722.50	12.61	3757.64	10.35	0	0	106.99	6.00	150.00	1.93	173.91	11.25	143.02	9.22	0	2706.06	4.27	0.61	4	251	53	57	5
1994	67.08	37.67	6438	6707.58	7.73	3767.11	7.38	0	0	136.38	5.65	152.01	1.59	143.87	6.82	137.41	6.52	0	2706.40	6.52	0.76	4	251	54	57	4
1995	66.99	37.71	6439	6698.89	6.45	3770.92	5.11	0	0	142.90	4.34	147.37	1.27	163.89	5.72	129.95	4.52	0	2696.73	6.65	0.85	3	251	55	57	3
1996	67.02	37.86	6440	6701.66	11.16	3786.50	8.97	0	0	100.57	4.59	145.14	1.60	188.79	10.12	152.75	8.04	0	2287.62	3.79	0.69	5	251	56	57	2
1997	67.85	37.21	6441	6785.25	17.77	3721.36	16.30	0	0	59.15	3.88	141.53	1.63	209.22	16.71	193.19	15.13	1	2198.02	3.97	0.48	5	251	57	57	1
1998	64.24	37.77	6400	6424.07	12.41	3777.41	8.78	0	0	84.23	2.46	121.71	1.30	301.26	13.53	226.02	8.74	1	2138.98	3.02	0.77	5	252	1	1	1
1999	80.19	66.73	6401	8018.58	17.60	6673.13	11.07	0	0	54.70	2.32	123.28	1.15	296.49	19.01	201.42	10.74	1	1696.17	5.28	0.64	5	253	1	1	1
[truncated: 6,912 more rows]
